# Supplementary material for: Precise instruction and consideration of the vertical and horizontal force component increases validity and reliability of the 90:20 Isometric Posterior Chain Test
Source: PLoS One. 2024 Oct 28;19(10):e0312843. doi: 10.1371/journal.pone.0312843 (PMC11515970; doi:10.1371/journal.pone.0312843)
Supplement: S1 File — (ZIP) [file pone.0312843.s001.zip › S1_Raw_Data/M1_P18_vh_2.csv]

1	97.870475769043	-15.0161867141724	-7.47367286682129	0.00483929552137852	0.00451462110504508	0.18016342818737	0.00159255252219737
2	97.2211227416992	-15.9902095794678	-7.4087381362915	0.00938473641872406	-0.00522560812532902	0.202890619635582	-0.00230353930965066
3	97.870475769043	-15.3408613204956	-7.73341274261475	-0.00587495695799589	-0.00879702530801296	0.182436138391495	0.00354059832170606
4	100.467864990234	-16.314884185791	-7.73341274261475	-0.00165419070981443	-0.00327756232582033	0.126267492771149	-0.00327756232582033
5	99.1691741943359	-15.6655359268188	-7.99315214157104	0.00159255252219737	-0.00717365415766835	0.08925461769104	-3.08191010844894e-05
6	97.2211227416992	-15.3408613204956	-7.73341274261475	-0.00100484199356288	-0.00132951640989631	0.0509430468082428	0.00581331877037883
7	99.1691741943359	-16.314884185791	-7.53860807418823	-0.00522560812532902	-0.0100957229733467	-0.0386670641601086	0.00126787810586393
8	97.2211227416992	-15.3408613204956	-7.53860807418823	0.0022419011220336	0.00191722682211548	-0.0818487480282784	0.00126787810586393
9	97.870475769043	-16.6395587921143	-7.86328220367432	-0.00295288790948689	-0.00132951640989631	-0.0688617751002312	-0.00782300252467394
10	99.8185195922852	-16.6395587921143	-7.60354280471802	-0.00749832857400179	-0.00555028254166245	-0.0201606266200542	-0.000680167751852423
11	99.1691741943359	-15.3408613204956	-8.18795680999756	-0.00295288790948689	0.00191722682211548	0.0369820520281792	-0.00360223650932312
12	100.467864990234	-16.9642333984375	-7.79834747314453	0.00613799272105098	-0.00165419070981443	0.0353586822748184	-0.000680167751852423
13	99.8185195922852	-16.9642333984375	-7.73341274261475	0.000618529506027699	0.00776136433705688	0.0171769186854362	-0.0100957229733467
14	97.870475769043	-17.2889080047607	-7.21393346786499	-0.00457625929266214	0.0103587592020631	0.0376313999295235	-0.0139918150380254
15	100.467864990234	-17.6135807037354	-7.73341274261475	-0.0149658378213644	0.0132808275520802	0.0532157681882381	-0.0149658378213644
16	99.1691741943359	-16.314884185791	-7.6684775352478	-0.00587495695799589	0.00906006153672934	0.0866572186350822	-0.00360223650932312
17	97.2211227416992	-16.314884185791	-7.6684775352478	-0.0139918150380254	0.0262678004801273	0.0837351530790329	0.00873538758605719
18	99.8185195922852	-16.9642333984375	-7.53860807418823	0.01100810803473	0.029189869761467	0.0272418223321438	-0.0026282137259841
19	99.1691741943359	-16.6395587921143	-7.79834747314453	-0.00457625929266214	0.0252937767654657	-0.00490093370899558	-0.0100957229733467
20	99.1691741943359	-15.6655359268188	-7.79834747314453	-0.00165419070981443	0.0200989879667759	-0.0159398596733809	-0.0110697457566857
21	101.117218017578	-16.9642333984375	-7.01912927627563	-0.00132951640989631	0.00841071270406246	-0.032173577696085	0.012956153601408
22	99.8185195922852	-16.6395587921143	-7.60354280471802	0.0123068047687411	0.00321592413820326	-0.0597708933055401	0.00516396993771195
23	100.467864990234	-16.6395587921143	-7.47367286682129	-0.00944637414067984	0.0162028968334198	-0.0893162563443184	0.00613799272105098
24	97.2211227416992	-15.6655359268188	-7.6684775352478	0.00289124972186983	-0.00749832857400179	-0.101653881371021	0.0022419011220336
25	97.870475769043	-16.314884185791	-7.14899873733521	0.00516396993771195	-0.00652430532500148	-0.0292515084147453	0.00354059832170606
26	100.467864990234	-16.6395587921143	-7.53860807418823	0.00354059832170606	-0.0191866029053926	0.0363327041268349	0.00191722682211548
27	101.117218017578	-16.9642333984375	-7.6684775352478	0.00711201597005129	-0.0172385573387146	-0.0146411629393697	-0.00295288790948689
28	99.8185195922852	-16.6395587921143	-7.6684775352478	0.00548864435404539	0.012956153601408	-0.124705754220486	-0.00425158534198999
29	97.2211227416992	-16.9642333984375	-7.79834747314453	0.00678734155371785	-0.00717365415766835	-0.173082232475281	-0.00425158534198999
30	97.870475769043	-15.3408613204956	-7.86328220367432	-0.00522560812532902	-0.00879702530801296	-0.122433036565781	0.0022419011220336
31	98.5198211669922	-15.9902095794678	-7.60354280471802	0.000618529506027699	0.000293855206109583	-0.095809742808342	-0.00522560812532902
32	96.57177734375	-15.6655359268188	-7.73341274261475	0.0103587592020631	-0.00230353930965066	-0.0626929625868797	0.00451462110504508
33	99.1691741943359	-16.314884185791	-7.4087381362915	0.00646266713738441	0.011982130818069	-0.0747059136629105	-0.00327756232582033
34	100.467864990234	-15.3408613204956	-7.6684775352478	-0.00619963090866804	0.0285405199974775	-0.0730825439095497	-0.0104203969240189
35	99.1691741943359	-15.6655359268188	-7.9282169342041	-0.000680167751852423	0.00613799272105098	-0.0487319678068161	-0.00490093370899558
36	98.5198211669922	-16.6395587921143	-7.9282169342041	-0.000355493422830477	0.00711201597005129	0.00873538758605719	0.000618529506027699
37	98.5198211669922	-15.6655359268188	-7.86328220367432	0.0022419011220336	0.00808603875339031	0.0535404421389103	0.011982130818069
38	97.870475769043	-15.6655359268188	-7.79834747314453	-0.00847235135734081	0.0116574559360743	0.0863325446844101	0.00516396993771195
39	97.870475769043	-15.9902095794678	-7.73341274261475	-0.00749832857400179	0.00873538758605719	0.0941247344017029	-0.000355493422830477
40	101.117218017578	-16.314884185791	-7.34380340576172	-0.00457625929266214	-0.00100484199356288	0.066202737390995	0.00613799272105098
41	97.870475769043	-15.9902095794678	-7.99315214157104	-0.00165419070981443	0.00386527273803949	-0.0331475995481014	0.0113327819854021
42	99.8185195922852	-16.9642333984375	-7.73341274261475	0.00418994715437293	-0.000680167751852423	-0.0990564897656441	0.00289124972186983
43	98.5198211669922	-16.9642333984375	-7.99315214157104	-0.00327756232582033	-0.00652430532500148	-0.0701604709029198	0.00743668992072344
44	99.8185195922852	-17.2889080047607	-7.73341274261475	-0.00392691092565656	-0.00425158534198999	-0.0308748781681061	0.00354059832170606
45	99.8185195922852	-15.6655359268188	-7.73341274261475	0.0210730116814375	-0.00197886489331722	-0.00782300252467394	-0.000680167751852423
46	95.9224319458008	-15.6655359268188	-7.53860807418823	-0.00522560812532902	-0.00457625929266214	0.0577612072229385	0.00938473641872406
47	99.1691741943359	-15.6655359268188	-7.27886867523193	0.00483929552137852	0.00191722682211548	0.114254541695118	0.00126787810586393
48	99.1691741943359	-15.3408613204956	-7.9282169342041	0.00191722682211548	0.00483929552137852	0.132111623883247	-0.0100957229733467
49	99.8185195922852	-16.9642333984375	-7.9282169342041	-0.00587495695799589	0.00938473641872406	0.142501205205917	-0.00652430532500148
50	101.117218017578	-18.2629299163818	-7.47367286682129	-0.00879702530801296	0.00743668992072344	0.125942811369896	-0.00619963090866804
51	99.1691741943359	-16.6395587921143	-7.86328220367432	0.00386527273803949	0.000618529506027699	0.0889299437403679	0.000618529506027699
52	100.467864990234	-16.9642333984375	-7.27886867523193	-0.00295288790948689	0.0106834331527352	0.0200989879667759	0.00743668992072344
53	98.5198211669922	-17.2889080047607	-7.47367286682129	-0.0100957229733467	0.0288651939481497	-0.0831474438309669	0.000293855206109583
54	99.1691741943359	-15.9902095794678	-7.60354280471802	-0.00879702530801296	0.047696303576231	-0.122433036565781	-0.0123684434220195
55	101.117218017578	-17.6135807037354	-7.86328220367432	-0.00977104809135199	0.0288651939481497	-0.11334215849638	-0.00132951640989631
56	101.117218017578	-17.2889080047607	-7.6684775352478	-0.00327756232582033	0.0360080301761627	-0.0500306636095047	0.000293855206109583
57	101.117218017578	-16.6395587921143	-7.60354280471802	-0.0026282137259841	0.0252937767654657	-0.0383423902094364	0.000293855206109583
58	101.117218017578	-17.9382553100586	-7.34380340576172	-0.0104203969240189	0.0168522447347641	-0.0523033849895	0.00808603875339031
59	99.8185195922852	-16.6395587921143	-7.21393346786499	-0.00684897974133492	0.00191722682211548	-0.108147367835045	-0.00684897974133492
60	96.57177734375	-15.6655359268188	-7.86328220367432	-0.0139918150380254	-0.0146411629393697	-0.0808747261762619	-0.00425158534198999
61	99.8185195922852	-17.2889080047607	-7.4087381362915	-0.00327756232582033	-0.0282774847000837	0.0814624354243279	0.00289124972186983
62	99.8185195922852	-15.9902095794678	-7.9282169342041	0.00841071270406246	-0.0318489037454128	0.161656990647316	0.00613799272105098
63	101.117218017578	-16.6395587921143	-7.73341274261475	0.00386527273803949	-0.039641086012125	0.214903578162193	0.0100340843200684
64	98.5198211669922	-16.6395587921143	-7.60354280471802	-0.00165419070981443	-0.0419138073921204	0.208085417747498	0.00418994715437293
65	99.8185195922852	-17.9382553100586	-7.01912927627563	0.00743668992072344	-0.0454852245748043	0.204189315438271	0.00646266713738441
66	99.8185195922852	-15.9902095794678	-7.14899873733521	0.00256657530553639	-0.0311995539814234	0.205812692642212	0.00906006153672934
67	97.870475769043	-17.6135807037354	-7.4087381362915	-0.00295288790948689	-0.0334722734987736	0.198994532227516	0.00516396993771195
68	100.467864990234	-17.2889080047607	-7.60354280471802	0.00354059832170606	-0.0146411629393697	0.193150401115417	0.000943203864153475
69	99.1691741943359	-16.6395587921143	-7.73341274261475	-3.08191010844894e-05	0.00646266713738441	0.118150629103184	0.00159255252219737
70	99.1691741943359	-16.314884185791	-7.99315214157104	0.00256657530553639	-0.0026282137259841	0.0752936229109764	-0.00587495695799589
71	100.467864990234	-17.6135807037354	-7.6684775352478	-3.08191010844894e-05	0.00613799272105098	0.00354059832170606	-0.00100484199356288
72	98.5198211669922	-16.9642333984375	-7.47367286682129	0.00159255252219737	-0.000680167751852423	-0.122108362615108	-0.00132951640989631
73	98.5198211669922	-15.9902095794678	-7.6684775352478	-0.00782300252467394	0.0360080301761627	-0.25490015745163	-0.0117190945893526
74	98.5198211669922	-16.6395587921143	-7.86328220367432	-0.0152905117720366	0.029189869761467	-0.311068832874298	-0.0130177913233638
75	97.2211227416992	-15.9902095794678	-7.86328220367432	-0.0107450718060136	0.0155535480007529	-0.269510507583618	-0.00684897974133492
76	99.1691741943359	-15.6655359268188	-7.79834747314453	-0.00879702530801296	0.0022419011220336	-0.131199240684509	-0.00457625929266214
77	99.8185195922852	-15.3408613204956	-7.99315214157104	0.00906006153672934	-0.00652430532500148	-0.023407369852066	-0.00165419070981443
78	99.1691741943359	-15.3408613204956	-7.53860807418823	0.000618529506027699	-0.0243813935667276	0.0382807515561581	0.000618529506027699
79	101.117218017578	-17.9382553100586	-7.53860807418823	-0.00587495695799589	-0.017887907102704	0.0775663405656815	-0.000355493422830477
80	100.467864990234	-16.9642333984375	-7.73341274261475	-0.00230353930965066	-0.0201606266200542	0.00646266713738441	-0.000355493422830477
81	97.2211227416992	-16.314884185791	-7.79834747314453	-0.00392691092565656	-0.0224333461374044	-0.0714591667056084	0.0136055024340749
82	99.1691741943359	-16.9642333984375	-7.60354280471802	-0.00425158534198999	-0.0156151866540313	-0.136718705296516	0.0149041991680861
83	99.1691741943359	-15.3408613204956	-7.86328220367432	0.0191249661147594	-0.0136671401560307	-0.0909396260976791	-0.00165419070981443
84	100.467864990234	-16.9642333984375	-7.60354280471802	0.0175015944987535	-0.0169138833880424	-0.0367190167307854	0.00678734155371785
85	99.1691741943359	-15.9902095794678	-7.47367286682129	0.00354059832170606	-0.017887907102704	-0.0139918150380254	0.00483929552137852
86	98.5198211669922	-16.314884185791	-7.86328220367432	0.00483929552137852	-0.023407369852066	0.012956153601408	-3.08191010844894e-05
87	97.870475769043	-16.6395587921143	-7.6684775352478	0.0145795252174139	-0.0208099745213985	0.0382807515561581	0.00581331877037883
88	98.5198211669922	-15.6655359268188	-7.9282169342041	0.00354059832170606	-0.0169138833880424	0.0132808275520802	-0.00457625929266214
89	97.2211227416992	-15.3408613204956	-7.86328220367432	-0.0146411629393697	-0.0100957229733467	-0.0454852245748043	-0.0133424662053585
90	100.467864990234	-16.314884185791	-7.21393346786499	0.000293855206109583	0.00159255252219737	-0.0750305876135826	-0.00749832857400179
91	99.1691741943359	-15.9902095794678	-7.47367286682129	0.00451462110504508	-0.00197886489331722	-0.0305502042174339	-0.00165419070981443
92	99.8185195922852	-15.6655359268188	-7.53860807418823	-0.000355493422830477	0.00451462110504508	0.0298392176628113	-0.00327756232582033
93	101.117218017578	-17.2889080047607	-7.79834747314453	-0.0026282137259841	0.0142548503354192	0.0272418223321438	-0.00587495695799589
94	98.5198211669922	-16.314884185791	-7.6684775352478	-0.00717365415766835	0.0194496400654316	-0.0195112787187099	-0.0117190945893526
95	99.1691741943359	-16.6395587921143	-7.4087381362915	-0.00684897974133492	0.0171769186854362	-0.0883422344923019	-0.00295288790948689
96	97.2211227416992	-16.6395587921143	-7.27886867523193	-0.0152905117720366	0.0136055024340749	-0.112692810595036	0.00289124972186983
97	100.467864990234	-16.6395587921143	-7.47367286682129	-3.08191010844894e-05	0.025618452578783	-0.114640854299068	0.00321592413820326
98	99.8185195922852	-16.6395587921143	-7.47367286682129	0.012956153601408	0.0301638916134834	-0.0837967917323112	-0.00165419070981443
99	99.1691741943359	-15.9902095794678	-7.99315214157104	-0.00327756232582033	0.0226963832974434	-0.0412644557654858	-0.00457625929266214
100	99.1691741943359	-15.6655359268188	-7.99315214157104	0.000943203864153475	0.0103587592020631	-0.00132951640989631	0.00126787810586393
101	99.8185195922852	-17.9382553100586	-7.73341274261475	-0.00132951640989631	0.00873538758605719	0.020423661917448	0.00451462110504508
102	99.1691741943359	-15.6655359268188	-7.73341274261475	0.0022419011220336	0.00613799272105098	0.00289124972186983	0.00581331877037883
103	97.2211227416992	-16.314884185791	-7.47367286682129	-0.00132951640989631	-0.00392691092565656	-0.0497059896588326	0.00516396993771195
104	96.57177734375	-15.3408613204956	-7.47367286682129	-0.00392691092565656	-0.00749832857400179	-0.0211346503347158	-0.00100484199356288
105	100.467864990234	-16.6395587921143	-7.47367286682129	0.00159255252219737	0.00418994715437293	-0.00652430532500148	0.00678734155371785
106	99.1691741943359	-15.9902095794678	-7.9282169342041	0.00776136433705688	-0.0159398596733809	-0.00619963090866804	-3.08191010844894e-05
107	99.1691741943359	-16.6395587921143	-7.53860807418823	0.00321592413820326	-0.017887907102704	-0.0227580219507217	0.00483929552137852
108	100.467864990234	-16.9642333984375	-7.53860807418823	-0.00587495695799589	-0.00425158534198999	-0.0299008563160896	-0.00392691092565656
109	99.1691741943359	-16.9642333984375	-7.47367286682129	0.000293855206109583	-0.000355493422830477	0.0200989879667759	-0.0100957229733467
110	97.870475769043	-15.6655359268188	-7.53860807418823	-0.00587495695799589	-0.0026282137259841	0.0856831967830658	-0.00392691092565656
111	97.870475769043	-15.6655359268188	-7.53860807418823	-0.00977104809135199	-0.00912170019000769	0.154514148831367	0.00386527273803949
112	97.2211227416992	-15.9902095794678	-7.47367286682129	-0.00100484199356288	0.00646266713738441	0.208085417747498	0.00256657530553639
113	98.5198211669922	-15.6655359268188	-7.99315214157104	-0.00457625929266214	0.0191249661147594	0.218474984169006	-0.00717365415766835
114	100.467864990234	-16.314884185791	-7.6684775352478	-0.0146411629393697	0.0304885655641556	0.209059432148933	-0.0104203969240189
115	98.5198211669922	-15.3408613204956	-7.99315214157104	-0.00912170019000769	0.0269171483814716	0.139254465699196	-0.00295288790948689
116	98.5198211669922	-16.314884185791	-7.9282169342041	-0.00555028254166245	0.0188002903014421	0.0126314787194133	0.000618529506027699
117	97.870475769043	-15.3408613204956	-7.79834747314453	-3.08191010844894e-05	0.0308132413774729	-0.11334215849638	-0.00425158534198999
118	97.2211227416992	-15.6655359268188	-8.12302207946777	-0.00782300252467394	0.0386054255068302	-0.191588670015335	0.00289124972186983
119	99.8185195922852	-16.314884185791	-8.05808639526367	-0.0100957229733467	0.0386054255068302	-0.224056094884872	0.000293855206109583
120	97.870475769043	-14.6915130615234	-8.18795680999756	0.000293855206109583	0.0278911720961332	-0.146134257316589	0.00256657530553639
121	99.8185195922852	-15.6655359268188	-7.99315214157104	-0.00555028254166245	0.0210730116814375	-0.0740565657615662	0.00354059832170606
122	100.467864990234	-15.6655359268188	-7.73341274261475	0.00516396993771195	0.0142548503354192	-0.0721085146069527	0.00646266713738441
123	97.870475769043	-15.9902095794678	-7.34380340576172	0.0126314787194133	-0.00392691092565656	-0.0260047651827335	0.00483929552137852
124	99.8185195922852	-15.6655359268188	-7.60354280471802	0.0123068047687411	-0.0100957229733467	-0.0165892094373703	0.0106834331527352
125	97.2211227416992	-14.6915130615234	-7.99315214157104	0.0022419011220336	-0.0299008563160896	0.025618452578783	0.00191722682211548
126	95.9224319458008	-14.6915130615234	-7.6684775352478	0.00159255252219737	-0.0266541130840778	0.0746442750096321	0.00386527273803949
127	100.467864990234	-15.9902095794678	-7.14899873733521	-0.00717365415766835	-0.0328229255974293	0.100618220865726	0.00354059832170606
128	100.467864990234	-15.9902095794678	-7.60354280471802	0.00776136433705688	-0.0230826959013939	0.0587352328002453	0.00581331877037883
129	99.8185195922852	-15.3408613204956	-7.27886867523193	0.00289124972186983	-0.0188619289547205	0.00126787810586393	-0.00555028254166245
130	97.870475769043	-15.6655359268188	-7.60354280471802	0.0022419011220336	-0.02697878703475	-0.00684897974133492	-0.00652430532500148
131	99.1691741943359	-15.6655359268188	-7.73341274261475	0.000943203864153475	-0.0247060675173998	0.0330859608948231	-0.00425158534198999
132	98.5198211669922	-15.3408613204956	-7.34380340576172	0.00516396993771195	-0.00230353930965066	0.01847561635077	-0.00717365415766835
133	95.9224319458008	-14.3668384552002	-7.34380340576172	-0.00490093370899558	0.0136055024340749	-0.03444629535079	-0.0126931173726916
134	97.870475769043	-14.6915130615234	-7.53860807418823	-0.00782300252467394	0.0191249661147594	-0.0867188647389412	-0.00425158534198999
135	97.870475769043	-14.3668384552002	-7.34380340576172	-0.00425158534198999	0.013930176384747	-0.109446063637733	-0.00619963090866804
136	97.2211227416992	-14.6915130615234	-7.47367286682129	-0.00425158534198999	0.0132808275520802	-0.0639916583895683	0.00386527273803949
137	97.2211227416992	-14.6915130615234	-7.73341274261475	0.00548864435404539	0.0136055024340749	0.0200989879667759	0.00743668992072344
138	96.57177734375	-15.3408613204956	-7.99315214157104	0.0022419011220336	0.00711201597005129	0.0512677207589149	0.0022419011220336
139	98.5198211669922	-15.6655359268188	-7.53860807418823	-0.00522560812532902	0.0113327819854021	0.0304885655641556	-3.08191010844894e-05
140	94.6237335205078	-14.3668384552002	-7.99315214157104	-0.00490093370899558	0.0116574559360743	-0.0221086721867323	-0.00100484199356288
141	97.2211227416992	-15.0161867141724	-7.53860807418823	0.00451462110504508	0.00354059832170606	-0.0315242260694504	0.00808603875339031
142	99.8185195922852	-15.3408613204956	-7.34380340576172	0.000618529506027699	0.00191722682211548	0.00191722682211548	0.00483929552137852
143	97.2211227416992	-14.3668384552002	-7.86328220367432	0.0136055024340749	-0.000680167751852423	0.0707481801509857	0.00646266713738441
144	99.8185195922852	-15.9902095794678	-7.86328220367432	-0.0026282137259841	-0.00522560812532902	0.0775663405656815	0.00776136433705688
145	99.8185195922852	-16.6395587921143	-7.9282169342041	0.00873538758605719	-0.0117190945893526	0.101592242717743	0.00354059832170606
146	97.870475769043	-14.3668384552002	-8.18795680999756	0.0022419011220336	0.00159255252219737	0.14737132191658	0.00873538758605719
147	95.273078918457	-14.3668384552002	-8.05808639526367	-0.00132951640989631	0.0106834331527352	0.186007559299469	0.000293855206109583
148	97.870475769043	-14.042163848877	-7.86328220367432	-0.00944637414067984	0.00646266713738441	0.182111471891403	0.00906006153672934
149	99.1691741943359	-15.3408613204956	-7.86328220367432	-0.00165419070981443	0.00906006153672934	0.171721890568733	-0.00814767740666866
150	99.1691741943359	-15.6655359268188	-8.12302207946777	-0.00619963090866804	0.00483929552137852	0.144124567508698	0.00386527273803949
151	98.5198211669922	-14.3668384552002	-7.99315214157104	-0.00392691092565656	-0.00327756232582033	0.0850338488817215	-0.00165419070981443
152	98.5198211669922	-16.314884185791	-7.86328220367432	0.000293855206109583	-0.0113944197073579	-0.0211346503347158	0.00256657530553639
153	99.1691741943359	-16.314884185791	-7.47367286682129	-0.00295288790948689	0.00321592413820326	-0.0857448354363441	-0.00814767740666866
154	97.2211227416992	-14.6915130615234	-7.4087381362915	-0.0123684434220195	0.00516396993771195	-0.0594462193548679	-0.00490093370899558
155	95.273078918457	-15.3408613204956	-7.08406400680542	-0.0113944197073579	-0.000355493422830477	-0.0600955672562122	-0.00295288790948689
156	99.1691741943359	-15.6655359268188	-7.21393346786499	-0.00717365415766835	-0.00555028254166245	-0.0318489037454128	0.00289124972186983
157	99.8185195922852	-15.3408613204956	-7.6684775352478	0.00613799272105098	-0.00230353930965066	-0.0532774068415165	-0.000680167751852423
158	97.870475769043	-14.3668384552002	-7.6684775352478	0.00256657530553639	0.00841071270406246	-0.161069288849831	-0.00197886489331722
159	97.870475769043	-15.3408613204956	-7.4087381362915	-0.00457625929266214	0.0116574559360743	-0.235095024108887	-0.00295288790948689
160	98.5198211669922	-16.314884185791	-7.34380340576172	0.00483929552137852	0.0113327819854021	-0.202627599239349	-0.00749832857400179
161	97.2211227416992	-15.0161867141724	-7.47367286682129	-0.00360223650932312	0.0165275707840919	-0.126004457473755	0.00191722682211548
162	94.6237335205078	-15.0161867141724	-7.27886867523193	-0.00555028254166245	0.00159255252219737	-0.0834721177816391	0.00581331877037883
163	99.8185195922852	-15.6655359268188	-7.4087381362915	-0.00197886489331722	-0.0198359526693821	-0.0412644557654858	0.00289124972186983
164	97.2211227416992	-14.6915130615234	-8.12302207946777	0.0207483377307653	-0.0311995539814234	-0.00392691092565656	0.00581331877037883
165	99.1691741943359	-14.3668384552002	-7.73341274261475	-0.00165419070981443	-0.0282774847000837	-0.00392691092565656	0.000943203864153475
166	99.1691741943359	-15.3408613204956	-7.53860807418823	0.00970941036939621	-0.0370436906814575	-0.00490093370899558	-0.00230353930965066
167	99.8185195922852	-17.2889080047607	-7.14899873733521	0.0168522447347641	-0.0350956469774246	-0.00360223650932312	-0.00100484199356288
168	99.8185195922852	-15.6655359268188	-7.01912927627563	0.0152288740500808	-0.0146411629393697	-0.0117190945893526	-0.00490093370899558
169	95.9224319458008	-14.3668384552002	-7.86328220367432	-0.000355493422830477	-0.0211346503347158	-0.0454852245748043	-0.00360223650932312
170	95.9224319458008	-14.6915130615234	-8.12302207946777	0.00289124972186983	-0.00814767740666866	-0.101978555321693	-0.00327756232582033
171	99.8185195922852	-15.3408613204956	-7.99315214157104	-0.0026282137259841	-0.0227580219507217	-0.072757862508297	0.00191722682211548
172	97.870475769043	-14.3668384552002	-8.31782627105713	-0.000355493422830477	0.000293855206109583	-0.00197886489331722	-0.0026282137259841
173	97.2211227416992	-14.3668384552002	-7.86328220367432	-0.00652430532500148	0.0155535480007529	0.0308132413774729	-0.00457625929266214
174	99.1691741943359	-16.6395587921143	-7.6684775352478	-0.00684897974133492	0.01100810803473	0.0623066499829292	-0.0113944197073579
175	97.2211227416992	-14.6915130615234	-7.86328220367432	-0.0104203969240189	0.0142548503354192	0.0142548503354192	-0.00295288790948689
176	96.57177734375	-14.3668384552002	-8.12302207946777	-0.00717365415766835	0.0175015944987535	-0.0523033849895	0.00159255252219737
177	95.273078918457	-14.6915130615234	-8.12302207946777	-0.0107450718060136	0.029189869761467	-0.102303229272366	0.00321592413820326
178	98.5198211669922	-15.0161867141724	-8.18795680999756	-0.00132951640989631	0.0278911720961332	-0.119835644960403	0.00289124972186983
179	99.1691741943359	-15.3408613204956	-7.73341274261475	-0.00555028254166245	0.0317872650921345	-0.0964590907096863	0.00841071270406246
180	97.2211227416992	-14.6915130615234	-7.60354280471802	-0.00879702530801296	0.0188002903014421	-0.0984071344137192	-0.00132951640989631
181	99.1691741943359	-16.314884185791	-7.14899873733521	-0.0026282137259841	0.020423661917448	-0.0847708135843277	0.00938473641872406
182	99.1691741943359	-16.314884185791	-7.60354280471802	-0.00132951640989631	-0.00749832857400179	-0.0610695891082287	0.00516396993771195
183	96.57177734375	-14.6915130615234	-7.6684775352478	0.0100340843200684	0.000618529506027699	-3.08191010844894e-05	0.00483929552137852
184	95.273078918457	-15.6655359268188	-7.4087381362915	0.00970941036939621	0.0113327819854021	0.041852168738842	0.0100340843200684
185	97.870475769043	-15.0161867141724	-7.60354280471802	0.00776136433705688	-0.00360223650932312	0.0895792916417122	-0.00425158534198999
186	96.57177734375	-14.6915130615234	-7.53860807418823	-0.00197886489331722	0.00159255252219737	0.161007642745972	0.00678734155371785
187	96.57177734375	-14.6915130615234	-7.47367286682129	0.00970941036939621	-0.00392691092565656	0.179514080286026	-0.00457625929266214
188	96.57177734375	-15.0161867141724	-7.21393346786499	0.00646266713738441	0.011982130818069	0.184384182095528	0.00256657530553639
189	96.57177734375	-15.9902095794678	-7.9282169342041	-0.000355493422830477	-0.000355493422830477	0.18763093650341	-0.00197886489331722
190	97.2211227416992	-15.9902095794678	-7.73341274261475	-0.00490093370899558	-0.00100484199356288	0.161007642745972	-0.00522560812532902
191	95.9224319458008	-14.6915130615234	-7.86328220367432	-0.000680167751852423	-0.00912170019000769	0.107761055231094	0.00289124972186983
192	96.57177734375	-15.3408613204956	-7.86328220367432	-0.00522560812532902	-0.00749832857400179	0.0213976856321096	-0.00522560812532902
193	98.5198211669922	-15.6655359268188	-7.4087381362915	-0.000355493422830477	0.00159255252219737	-0.068537101149559	-0.00587495695799589
194	97.870475769043	-15.3408613204956	-7.73341274261475	-0.00749832857400179	-0.000680167751852423	-0.191913336515427	-0.00814767740666866
195	97.870475769043	-15.6655359268188	-7.4087381362915	-0.00814767740666866	-0.0100957229733467	-0.212692499160767	-0.0152905117720366
196	97.870475769043	-17.2889080047607	-7.86328220367432	0.0022419011220336	-0.0143164889886975	-0.112692810595036	-0.00165419070981443
197	98.5198211669922	-16.9642333984375	-7.9282169342041	-0.000355493422830477	-0.00197886489331722	-0.0565241500735283	0.000943203864153475
198	96.57177734375	-15.6655359268188	-7.73341274261475	0.00678734155371785	0.0217223595827818	0.00548864435404539	0.00256657530553639
199	93.9743804931641	-15.0161867141724	-7.9282169342041	-0.0123684434220195	0.00451462110504508	0.094449408352375	-0.00230353930965066
200	98.5198211669922	-15.6655359268188	-7.53860807418823	0.00321592413820326	0.00646266713738441	0.10418963432312	-0.00522560812532902
201	97.2211227416992	-14.6915130615234	-7.27886867523193	0.000293855206109583	0.00743668992072344	0.102890938520432	0.00613799272105098
202	97.2211227416992	-15.0161867141724	-7.9282169342041	0.00354059832170606	0.0149041991680861	0.0551638156175613	-0.00100484199356288
203	98.5198211669922	-16.314884185791	-7.9282169342041	0.0217223595827818	0.000618529506027699	-0.0500306636095047	0.00516396993771195
204	95.9224319458008	-15.9902095794678	-7.86328220367432	0.0106834331527352	-0.00814767740666866	-0.104251272976398	0.00191722682211548
205	97.870475769043	-16.314884185791	-7.47367286682129	0.00126787810586393	0.00386527273803949	-0.153277099132538	-0.0113944197073579
206	95.9224319458008	-15.9902095794678	-7.47367286682129	-0.00912170019000769	-0.0107450718060136	-0.0961344167590141	0.0145795252174139
207	96.57177734375	-15.9902095794678	-7.27886867523193	0.00451462110504508	-0.0100957229733467	-0.0354203209280968	-0.000680167751852423
208	99.8185195922852	-16.314884185791	-7.6684775352478	-0.000355493422830477	0.00289124972186983	-0.00619963090866804	-0.0026282137259841
209	98.5198211669922	-15.9902095794678	-7.86328220367432	0.00191722682211548	-0.0165892094373703	0.0684754624962807	-0.00490093370899558
210	96.57177734375	-15.3408613204956	-7.60354280471802	0.00191722682211548	-0.017887907102704	0.0425015166401863	0.000618529506027699
211	97.870475769043	-16.314884185791	-7.60354280471802	0.00191722682211548	-0.0247060675173998	-0.017887907102704	0.00451462110504508
212	97.870475769043	-16.314884185791	-7.14899873733521	0.0123068047687411	-0.00197886489331722	-0.0919136479496956	-0.0026282137259841
213	96.57177734375	-15.0161867141724	-6.88925933837891	-0.00879702530801296	0.00548864435404539	-0.0669137313961983	-0.0026282137259841
214	96.57177734375	-15.9902095794678	-6.95419406890869	-0.00944637414067984	0.00743668992072344	0.0272418223321438	-0.00360223650932312
215	97.2211227416992	-14.6915130615234	-7.21393346786499	-0.00814767740666866	0.00841071270406246	0.041852168738842	-0.00360223650932312
216	97.2211227416992	-15.0161867141724	-7.79834747314453	-0.00490093370899558	0.00873538758605719	0.0373067259788513	0.00386527273803949
217	97.870475769043	-15.0161867141724	-7.6684775352478	0.00256657530553639	0.0116574559360743	0.049319677054882	0.00159255252219737
218	97.870475769043	-15.6655359268188	-7.53860807418823	0.00321592413820326	0.00613799272105098	0.0191249661147594	0.00808603875339031
219	99.1691741943359	-17.2889080047607	-6.95419406890869	-0.00197886489331722	0.00516396993771195	0.0226963832974434	0.00126787810586393
220	97.2211227416992	-15.0161867141724	-7.27886867523193	-0.00555028254166245	0.0158782228827477	0.0918520092964172	0.00289124972186983
221	96.57177734375	-15.6655359268188	-7.86328220367432	-0.00749832857400179	0.0142548503354192	0.0996441915631294	0.0213976856321096
222	97.870475769043	-16.314884185791	-7.53860807418823	0.00159255252219737	-3.08191010844894e-05	0.120748028159142	0.00581331877037883
223	99.1691741943359	-15.9902095794678	-7.6684775352478	0.000943203864153475	-0.00425158534198999	0.10418963432312	0.00516396993771195
224	98.5198211669922	-15.3408613204956	-7.99315214157104	0.01100810803473	-0.00782300252467394	-0.0302255302667618	-0.00587495695799589
225	97.2211227416992	-15.3408613204956	-7.60354280471802	0.0103587592020631	-0.00912170019000769	-0.161718636751175	-0.00100484199356288
226	97.870475769043	-16.9642333984375	-7.14899873733521	0.00354059832170606	-0.0159398596733809	-0.218861311674118	0.00483929552137852
227	99.1691741943359	-15.9902095794678	-7.6684775352478	-0.0026282137259841	-0.0188619289547205	-0.20425096154213	0.00126787810586393
228	97.2211227416992	-15.9902095794678	-7.6684775352478	-0.00912170019000769	-0.00814767740666866	-0.168536797165871	-0.00295288790948689
229	95.273078918457	-15.3408613204956	-7.86328220367432	-0.00165419070981443	-0.0123684434220195	-0.0555501282215118	-0.00684897974133492
230	97.2211227416992	-15.0161867141724	-7.9282169342041	-0.000680167751852423	-0.0159398596733809	0.0239950809627771	0.000293855206109583
231	99.8185195922852	-16.314884185791	-7.4087381362915	-0.00165419070981443	-0.0165892094373703	0.052891094237566	0.000293855206109583
232	97.2211227416992	-15.0161867141724	-7.21393346786499	0.00418994715437293	0.000293855206109583	0.0808130875229836	-0.00490093370899558
233	96.57177734375	-16.314884185791	-7.53860807418823	-0.00619963090866804	0.00613799272105098	0.0613326244056225	-0.00295288790948689
234	97.2211227416992	-16.314884185791	-7.73341274261475	-0.00847235135734081	0.020423661917448	0.0188002903014421	-0.00879702530801296
235	97.870475769043	-15.9902095794678	-7.60354280471802	-0.00749832857400179	0.0162028968334198	0.0512677207589149	-0.00717365415766835
236	96.57177734375	-16.314884185791	-7.34380340576172	-0.00912170019000769	0.01100810803473	0.0996441915631294	-0.00165419070981443
237	99.8185195922852	-16.314884185791	-7.27886867523193	0.00289124972186983	0.0123068047687411	0.13698174059391	-0.00327756232582033
238	97.2211227416992	-15.6655359268188	-7.34380340576172	0.00386527273803949	0.0113327819854021	0.109709098935127	0.000943203864153475
239	97.2211227416992	-15.6655359268188	-7.27886867523193	0.00418994715437293	0.0113327819854021	0.0947740823030472	-0.0100957229733467
240	99.1691741943359	-16.314884185791	-7.27886867523193	0.00646266713738441	0.01100810803473	0.0314625911414623	-0.00749832857400179
241	95.9224319458008	-15.6655359268188	-7.47367286682129	-0.00717365415766835	0.0158782228827477	-0.0886669084429741	0.00289124972186983
242	96.57177734375	-15.9902095794678	-7.53860807418823	0.00516396993771195	0.01847561635077	-0.166913419961929	-0.00100484199356288
243	95.273078918457	-15.9902095794678	-7.47367286682129	-0.00327756232582033	0.00678734155371785	-0.160095259547234	0.0116574559360743
244	97.870475769043	-15.6655359268188	-7.21393346786499	0.00418994715437293	0.00126787810586393	-0.136394038796425	0.00678734155371785
245	97.2211227416992	-15.9902095794678	-7.34380340576172	0.00581331877037883	0.00126787810586393	-0.122757710516453	-0.00165419070981443
246	97.2211227416992	-15.0161867141724	-7.79834747314453	0.00483929552137852	-0.00425158534198999	-0.0555501282215118	0.00256657530553639
247	97.2211227416992	-15.3408613204956	-7.6684775352478	-0.0026282137259841	-0.0188619289547205	0.0438002124428749	0.00418994715437293
248	95.9224319458008	-16.314884185791	-7.86328220367432	-0.00782300252467394	-0.0253554154187441	0.126916840672493	0.00191722682211548
249	96.57177734375	-15.6655359268188	-7.73341274261475	-0.00295288790948689	-0.0185372550040483	0.176592007279396	-0.0110697457566857
250	95.9224319458008	-15.9902095794678	-7.53860807418823	-0.00717365415766835	-0.0156151866540313	0.17269591987133	0.000293855206109583
251	95.9224319458008	-15.9902095794678	-7.27886867523193	-0.00555028254166245	-0.0172385573387146	0.123345419764519	0.00191722682211548
252	97.2211227416992	-15.6655359268188	-7.6684775352478	-0.00392691092565656	-0.0159398596733809	0.0688001364469528	-0.00100484199356288
253	99.1691741943359	-15.9902095794678	-7.73341274261475	0.00289124972186983	0.00711201597005129	0.00451462110504508	-0.00749832857400179
254	97.2211227416992	-15.3408613204956	-7.9282169342041	-0.0026282137259841	0.01100810803473	-0.00652430532500148	-0.00944637414067984
255	96.57177734375	-15.9902095794678	-7.86328220367432	-0.00425158534198999	0.00613799272105098	-0.0373683646321297	-0.0146411629393697
256	97.2211227416992	-15.6655359268188	-7.47367286682129	-0.00327756232582033	0.0191249661147594	-0.0597708933055401	-0.00197886489331722
257	96.57177734375	-15.3408613204956	-7.34380340576172	-0.00587495695799589	0.0162028968334198	-0.0704851448535919	0.00548864435404539
258	94.6237335205078	-14.6915130615234	-7.4087381362915	-0.00197886489331722	0.0171769186854362	-0.0711344927549362	0.00126787810586393
259	97.870475769043	-16.314884185791	-7.6684775352478	0.0022419011220336	0.0181509424000978	-0.0328229255974293	0.00159255252219737
260	97.870475769043	-15.0161867141724	-7.9282169342041	-0.00295288790948689	0.0168522447347641	0.0720468759536743	-0.00197886489331722
261	98.5198211669922	-15.9902095794678	-7.79834747314453	-0.00197886489331722	0.0233457311987877	0.149319365620613	0.00321592413820326
262	96.57177734375	-15.6655359268188	-7.6684775352478	0.000293855206109583	0.0197743140161037	0.187306255102158	0.00841071270406246
263	99.1691741943359	-16.6395587921143	-7.60354280471802	0.00483929552137852	0.00970941036939621	0.242825567722321	0.0126314787194133
264	96.57177734375	-14.6915130615234	-7.4087381362915	-0.0107450718060136	0.00418994715437293	0.252241104841232	0.00711201597005129
265	95.273078918457	-16.314884185791	-7.53860807418823	-0.00814767740666866	0.0116574559360743	0.170098513364792	-0.00230353930965066
266	99.1691741943359	-16.314884185791	-7.73341274261475	0.0103587592020631	0.00386527273803949	0.0515923984348774	0.00289124972186983
267	98.5198211669922	-15.9902095794678	-8.05808639526367	0.000618529506027699	-0.00555028254166245	-0.0555501282215118	-0.00847235135734081
268	99.1691741943359	-16.314884185791	-7.60354280471802	0.00289124972186983	-0.00392691092565656	-0.109446063637733	-0.00684897974133492
269	98.5198211669922	-16.314884185791	-7.47367286682129	0.00289124972186983	-0.0113944197073579	-0.130225226283073	-0.00652430532500148
270	97.870475769043	-16.6395587921143	-7.34380340576172	0.0116574559360743	-0.0282774847000837	-0.119186297059059	-0.0026282137259841
271	96.57177734375	-15.0161867141724	-7.6684775352478	0.01100810803473	-0.0217839982360601	-0.11334215849638	0.0022419011220336
272	96.57177734375	-16.6395587921143	-7.34380340576172	0.0301638916134834	-0.0152905117720366	-0.101329207420349	0.000618529506027699
273	95.273078918457	-15.3408613204956	-7.73341274261475	0.00646266713738441	0.00678734155371785	-0.111718781292439	-0.00879702530801296
274	99.1691741943359	-16.314884185791	-7.73341274261475	-0.00230353930965066	-0.0107450718060136	-0.0243813935667276	-0.0107450718060136
275	96.57177734375	-15.3408613204956	-7.60354280471802	-0.0117190945893526	-0.0221086721867323	0.0188002903014421	-0.0110697457566857
276	97.2211227416992	-15.0161867141724	-7.47367286682129	-0.00457625929266214	-0.0243813935667276	0.0467222817242146	0.00808603875339031
277	97.870475769043	-16.6395587921143	-7.14899873733521	0.00451462110504508	-0.0152905117720366	0.0522417463362217	0.00159255252219737
278	99.1691741943359	-16.6395587921143	-7.47367286682129	-0.00295288790948689	0.00776136433705688	0.0811377614736557	-0.00360223650932312
279	96.57177734375	-15.9902095794678	-7.6684775352478	-0.00847235135734081	0.00483929552137852	0.0749689489603043	0.00646266713738441
280	95.9224319458008	-15.3408613204956	-8.18795680999756	-0.00912170019000769	0.00256657530553639	0.0278911720961332	0.00126787810586393
281	99.1691741943359	-15.9902095794678	-7.6684775352478	-0.00457625929266214	0.000618529506027699	0.00808603875339031	0.01100810803473
282	98.5198211669922	-16.314884185791	-7.9282169342041	-0.00165419070981443	0.00418994715437293	-0.0149658378213644	0.00678734155371785
283	98.5198211669922	-16.314884185791	-7.47367286682129	0.00711201597005129	0.00938473641872406	-0.0990564897656441	0.00906006153672934
284	97.870475769043	-16.6395587921143	-7.73341274261475	0.0188002903014421	-0.00814767740666866	-0.0902902781963348	0.00548864435404539
285	96.57177734375	-16.314884185791	-7.99315214157104	-0.00100484199356288	-0.000680167751852423	-0.0841214656829834	0.00873538758605719
286	98.5198211669922	-16.9642333984375	-7.79834747314453	-0.00522560812532902	0.00386527273803949	-0.0899656042456627	0.00906006153672934
287	95.9224319458008	-16.314884185791	-7.60354280471802	-0.00457625929266214	-0.000355493422830477	-0.141264155507088	0.00483929552137852
288	97.870475769043	-16.6395587921143	-7.4087381362915	-0.00425158534198999	0.00841071270406246	-0.122108362615108	-0.00327756232582033
289	99.1691741943359	-16.314884185791	-7.6684775352478	-0.00165419070981443	0.00613799272105098	-0.0513293594121933	-0.00749832857400179
290	97.2211227416992	-16.314884185791	-7.34380340576172	0.00354059832170606	0.00321592413820326	-0.00392691092565656	-0.00944637414067984
291	97.2211227416992	-15.9902095794678	-7.9282169342041	-0.00295288790948689	0.00159255252219737	0.0168522447347641	0.00256657530553639
292	100.467864990234	-17.6135807037354	-7.73341274261475	0.00354059832170606	-0.000355493422830477	-0.00879702530801296	-0.00490093370899558
293	97.2211227416992	-14.6915130615234	-7.9282169342041	-0.00717365415766835	0.0210730116814375	-0.0912643000483513	-0.0123684434220195
294	93.9743804931641	-15.6655359268188	-7.73341274261475	-0.0211346503347158	0.0275664981454611	-0.188017249107361	-0.000355493422830477
295	97.2211227416992	-16.314884185791	-7.34380340576172	-0.00879702530801296	0.0126314787194133	-0.146134257316589	-0.0026282137259841
296	97.870475769043	-15.0161867141724	-7.27886867523193	-0.0107450718060136	0.0171769186854362	-0.0561994761228561	0.000293855206109583
297	96.57177734375	-15.6655359268188	-7.6684775352478	-0.00717365415766835	0.01100810803473	0.0749689489603043	0.00581331877037883
298	99.1691741943359	-15.6655359268188	-7.6684775352478	-0.00360223650932312	0.00386527273803949	0.216851621866226	0.00289124972186983
299	97.870475769043	-17.2889080047607	-7.27886867523193	-0.00360223650932312	0.000943203864153475	0.281786471605301	0.00321592413820326
300	96.57177734375	-16.314884185791	-7.4087381362915	-0.000355493422830477	-0.000355493422830477	0.229838594794273	0.00548864435404539
301	97.2211227416992	-15.6655359268188	-7.47367286682129	0.00321592413820326	-0.00197886489331722	0.0967221260070801	0.00516396993771195
302	96.57177734375	-16.9642333984375	-7.4087381362915	-0.00295288790948689	0.00743668992072344	-0.0743812397122383	0.00841071270406246
303	97.870475769043	-15.9902095794678	-7.34380340576172	0.00418994715437293	-0.00619963090866804	-0.203601613640785	0.00906006153672934
304	99.1691741943359	-16.9642333984375	-7.6684775352478	-3.08191010844894e-05	-0.0123684434220195	-0.233146980404854	-3.08191010844894e-05
305	99.1691741943359	-16.6395587921143	-7.73341274261475	0.00126787810586393	-0.0253554154187441	-0.187043234705925	-3.08191010844894e-05
306	97.2211227416992	-16.314884185791	-7.53860807418823	-0.000680167751852423	-0.0250307414680719	-0.0441865250468254	0.0106834331527352
307	96.57177734375	-16.9642333984375	-7.60354280471802	0.00483929552137852	-0.0286021586507559	0.110033772885799	0.00451462110504508
308	97.870475769043	-15.3408613204956	-7.60354280471802	-0.00132951640989631	-0.0217839982360601	0.123670093715191	-0.00230353930965066
309	95.9224319458008	-16.9642333984375	-7.21393346786499	0.00613799272105098	-0.0188619289547205	0.101267568767071	-0.00100484199356288
310	97.870475769043	-16.6395587921143	-7.73341274261475	-0.00230353930965066	-0.0185372550040483	0.136007711291313	-0.00749832857400179
311	97.870475769043	-15.6655359268188	-8.4476957321167	0.00159255252219737	-0.0175632312893867	0.146721974015236	0.00483929552137852
312	99.8185195922852	-16.9642333984375	-8.05808639526367	0.00483929552137852	-0.00522560812532902	0.103540286421776	0.00743668992072344
313	99.1691741943359	-15.6655359268188	-7.79834747314453	0.00451462110504508	0.0158782228827477	0.0538651160895824	-0.0143164889886975
314	97.2211227416992	-18.5876045227051	-7.4087381362915	-0.00360223650932312	0.0162028968334198	-0.0165892094373703	-0.0149658378213644
315	99.8185195922852	-17.2889080047607	-7.34380340576172	-0.00392691092565656	0.012956153601408	-0.147432953119278	0.000293855206109583
316	97.2211227416992	-16.6395587921143	-7.60354280471802	-0.0120437685400248	0.01847561635077	-0.213666528463364	-0.00165419070981443
317	97.2211227416992	-17.2889080047607	-7.6684775352478	-0.00295288790948689	0.0100340843200684	-0.232172966003418	0.012956153601408
318	99.8185195922852	-16.9642333984375	-7.53860807418823	-0.00100484199356288	0.00743668992072344	-0.22210805118084	-0.00100484199356288
319	99.1691741943359	-16.314884185791	-7.6684775352478	-0.00392691092565656	0.0106834331527352	-0.206199020147324	0.00321592413820326
320	97.870475769043	-15.6655359268188	-7.6684775352478	-0.000355493422830477	-0.000680167751852423	-0.0974331125617027	0.00126787810586393
321	99.8185195922852	-18.5876045227051	-7.27886867523193	-0.00165419070981443	-0.0156151866540313	0.0145795252174139	-0.00392691092565656
322	97.2211227416992	-15.9902095794678	-7.60354280471802	0.00159255252219737	-0.00490093370899558	0.0649040415883064	-0.00132951640989631
323	98.5198211669922	-16.9642333984375	-7.6684775352478	0.00451462110504508	-0.00197886489331722	0.0976961478590965	0.00483929552137852
324	95.273078918457	-15.9902095794678	-7.9282169342041	-0.00425158534198999	-0.0133424662053585	0.104838982224464	0.00386527273803949
325	97.2211227416992	-15.9902095794678	-7.73341274261475	-0.0146411629393697	-0.0152905117720366	0.102241590619087	0.00873538758605719
326	97.870475769043	-16.9642333984375	-7.60354280471802	0.0285405199974775	-0.0104203969240189	0.104514308273792	-0.00230353930965066
327	98.5198211669922	-17.6135807037354	-7.47367286682129	0.00256657530553639	0.000618529506027699	0.0921766832470894	0.00289124972186983
328	97.2211227416992	-16.9642333984375	-7.14899873733521	0.00159255252219737	0.00191722682211548	0.0652287155389786	-0.00749832857400179
329	96.57177734375	-17.2889080047607	-7.79834747314453	0.000943203864153475	-0.000680167751852423	0.0288651939481497	-0.00360223650932312
330	97.870475769043	-16.9642333984375	-7.86328220367432	-0.00360223650932312	0.00386527273803949	0.00321592413820326	-0.00879702530801296
331	95.273078918457	-17.2889080047607	-7.60354280471802	-0.0113944197073579	0.0132808275520802	-0.0276281367987394	-3.08191010844894e-05
332	96.57177734375	-16.314884185791	-7.73341274261475	-0.000355493422830477	0.0152288740500808	-0.0574981719255447	-3.08191010844894e-05
333	98.5198211669922	-15.9902095794678	-7.79834747314453	-0.00327756232582033	0.0243197549134493	-0.0565241500735283	-0.0110697457566857
334	98.5198211669922	-17.2889080047607	-7.53860807418823	-0.00425158534198999	0.0265924744307995	-0.0477579422295094	-0.00847235135734081
335	96.57177734375	-16.314884185791	-7.73341274261475	-0.00425158534198999	0.0188002903014421	-0.043212503194809	-0.0107450718060136
336	97.870475769043	-17.2889080047607	-8.18795680999756	0.00126787810586393	-0.000355493422830477	-0.00782300252467394	-0.00425158534198999
337	97.2211227416992	-16.314884185791	-7.99315214157104	0.00613799272105098	0.00159255252219737	0.0902286395430565	0.00451462110504508
338	96.57177734375	-15.9902095794678	-8.05808639526367	-0.00295288790948689	0.00841071270406246	0.175617977976799	-3.08191010844894e-05
339	93.9743804931641	-16.314884185791	-7.99315214157104	-0.00392691092565656	0.0116574559360743	0.211981505155563	0.000943203864153475
340	98.5198211669922	-17.2889080047607	-7.27886867523193	0.000293855206109583	0.0162028968334198	0.215552926063538	-0.0100957229733467
341	97.2211227416992	-16.9642333984375	-7.73341274261475	0.00256657530553639	0.0103587592020631	0.161007642745972	0.00159255252219737
342	99.1691741943359	-16.6395587921143	-8.12302207946777	0.00516396993771195	0.00711201597005129	0.0882805958390236	0.000943203864153475
343	98.5198211669922	-17.6135807037354	-8.05808639526367	0.0304885655641556	-0.00295288790948689	0.0746442750096321	0.0100340843200684
344	97.870475769043	-17.2889080047607	-7.79834747314453	-0.0136671401560307	-0.00782300252467394	0.0100340843200684	0.0262678004801273
345	97.870475769043	-16.9642333984375	-7.47367286682129	0.00159255252219737	0.0126314787194133	-0.174380928277969	-0.00230353930965066
346	95.9224319458008	-17.2889080047607	-7.34380340576172	-0.00327756232582033	0.0142548503354192	-0.26236766576767	0.00256657530553639
347	99.1691741943359	-17.2889080047607	-7.27886867523193	0.00678734155371785	0.00418994715437293	-0.263666361570358	0.00646266713738441
348	97.2211227416992	-16.6395587921143	-7.9282169342041	-0.000680167751852423	0.0165275707840919	-0.131848588585854	-0.000680167751852423
349	96.57177734375	-15.9902095794678	-7.99315214157104	0.00159255252219737	0.00483929552137852	-0.0331475995481014	0.00191722682211548
350	98.5198211669922	-17.6135807037354	-7.53860807418823	-0.00619963090866804	-0.00132951640989631	-0.0204853005707264	-0.00392691092565656
351	97.2211227416992	-17.2889080047607	-7.60354280471802	-0.00457625929266214	-0.00619963090866804	0.000293855206109583	0.00451462110504508
352	96.57177734375	-15.9902095794678	-7.53860807418823	-0.00360223650932312	0.00711201597005129	-0.0370436906814575	-0.00457625929266214
353	95.273078918457	-15.6655359268188	-7.53860807418823	-0.00717365415766835	0.00970941036939621	-0.0341216214001179	-0.00652430532500148
354	94.6237335205078	-15.9902095794678	-7.60354280471802	-0.0201606266200542	0.0210730116814375	-0.0594462193548679	-0.0117190945893526
355	98.5198211669922	-17.6135807037354	-7.73341274261475	-0.00522560812532902	0.00256657530553639	-0.104575946927071	-0.00165419070981443
356	98.5198211669922	-16.9642333984375	-7.6684775352478	-0.00327756232582033	0.0132808275520802	-0.104251272976398	-0.00100484199356288
357	98.5198211669922	-17.6135807037354	-7.60354280471802	0.00581331877037883	0.00613799272105098	-0.104251272976398	0.00386527273803949
358	99.1691741943359	-18.5876045227051	-7.47367286682129	0.00191722682211548	-0.000355493422830477	-0.0717838406562805	0.000943203864153475
359	99.8185195922852	-17.2889080047607	-7.01912927627563	0.00483929552137852	-0.00327756232582033	-0.0467839203774929	-0.00522560812532902
360	95.273078918457	-16.314884185791	-7.34380340576172	0.000618529506027699	-0.00717365415766835	-0.039641086012125	-0.00132951640989631
361	95.273078918457	-15.6655359268188	-7.99315214157104	-0.00425158534198999	-0.0149658378213644	-0.0350956469774246	0.00418994715437293
362	97.870475769043	-16.9642333984375	-7.60354280471802	-0.000355493422830477	-0.0273034609854221	-0.03444629535079	0.0022419011220336
363	97.870475769043	-17.2889080047607	-7.47367286682129	-0.00717365415766835	-0.0324982516467571	-0.0143164889886975	0.00354059832170606
364	99.8185195922852	-15.9902095794678	-7.53860807418823	-0.00490093370899558	-0.039641086012125	0.0191249661147594	0.00483929552137852
365	97.2211227416992	-16.314884185791	-7.4087381362915	0.00126787810586393	-0.0386670641601086	0.0188002903014421	0.00678734155371785
366	97.2211227416992	-16.314884185791	-7.60354280471802	-0.0026282137259841	-0.0240567177534103	0.0347093306481838	0.00613799272105098
367	97.2211227416992	-15.6655359268188	-7.9282169342041	0.00191722682211548	-0.0224333461374044	0.0545144639909267	0.00386527273803949
368	94.6237335205078	-15.3408613204956	-8.12302207946777	-0.0175632312893867	-0.00652430532500148	0.0756182968616486	0.000618529506027699
369	97.870475769043	-16.9642333984375	-7.79834747314453	-0.00360223650932312	-0.0133424662053585	0.0938000604510307	-0.00587495695799589
370	96.57177734375	-15.9902095794678	-7.9282169342041	-0.00197886489331722	-0.00230353930965066	0.0895792916417122	-0.00490093370899558
371	97.870475769043	-16.6395587921143	-7.47367286682129	0.000943203864153475	-0.00295288790948689	0.0931507050991058	0.00548864435404539
372	99.1691741943359	-17.9382553100586	-7.21393346786499	-0.00360223650932312	0.00808603875339031	0.0811377614736557	0.00289124972186983
373	99.1691741943359	-17.6135807037354	-7.53860807418823	0.00613799272105098	0.0145795252174139	0.0850338488817215	-0.00912170019000769
374	96.57177734375	-15.6655359268188	-7.99315214157104	-0.0100957229733467	0.0246444288641214	-0.0159398596733809	-0.00425158534198999
375	93.9743804931641	-15.6655359268188	-7.73341274261475	-0.0162645354866982	0.00906006153672934	-0.0286021586507559	-0.00100484199356288
376	97.870475769043	-16.6395587921143	-7.53860807418823	-0.00360223650932312	0.0126314787194133	0.0353586822748184	0.00126787810586393
377	98.5198211669922	-16.6395587921143	-7.27886867523193	-0.0026282137259841	0.0113327819854021	0.0249691028147936	0.00321592413820326
378	98.5198211669922	-16.6395587921143	-7.21393346786499	0.00581331877037883	0.012956153601408	0.0181509424000978	0.00451462110504508
379	99.1691741943359	-16.314884185791	-7.34380340576172	0.00451462110504508	0.0116574559360743	0.0230210572481155	-0.00100484199356288
380	97.2211227416992	-17.2889080047607	-7.9282169342041	0.000943203864153475	0.00613799272105098	0.0512677207589149	0.00808603875339031
381	98.5198211669922	-15.9902095794678	-7.6684775352478	0.000943203864153475	0.00776136433705688	0.123020745813847	0.00776136433705688
382	97.2211227416992	-16.314884185791	-7.21393346786499	0.00418994715437293	0.00906006153672934	0.171721890568733	0.00126787810586393
383	95.273078918457	-15.3408613204956	-7.6684775352478	0.00743668992072344	0.0022419011220336	0.163605034351349	0.0103587592020631
384	97.2211227416992	-16.314884185791	-7.60354280471802	0.00256657530553639	0.00873538758605719	0.106462351977825	0.000618529506027699
385	97.2211227416992	-16.314884185791	-7.79834747314453	0.00451462110504508	-3.08191010844894e-05	0.0295145437121391	0.00321592413820326
386	96.57177734375	-16.314884185791	-7.60354280471802	0.00321592413820326	-0.000355493422830477	-0.0260047651827335	-0.00100484199356288
387	97.2211227416992	-16.9642333984375	-7.9282169342041	-0.000355493422830477	-0.00425158534198999	-0.0805500522255898	0.00808603875339031
388	96.57177734375	-15.3408613204956	-7.53860807418823	-0.00197886489331722	-0.00392691092565656	-0.0873682126402855	-0.00327756232582033
389	97.2211227416992	-16.314884185791	-7.14899873733521	-0.00132951640989631	-0.000355493422830477	-0.0786020010709763	0.00418994715437293
390	95.273078918457	-15.9902095794678	-7.34380340576172	-0.00522560812532902	-0.00652430532500148	-0.0954850688576698	-0.00425158534198999
391	96.57177734375	-14.6915130615234	-7.4087381362915	-0.00100484199356288	-0.00490093370899558	-0.0649656802415848	0.00126787810586393
392	97.2211227416992	-16.314884185791	-7.6684775352478	0.00418994715437293	-0.00814767740666866	0.0103587592020631	-0.000355493422830477
393	97.2211227416992	-15.0161867141724	-7.60354280471802	0.00354059832170606	0.00906006153672934	0.0239950809627771	-0.0143164889886975
394	99.1691741943359	-16.6395587921143	-7.34380340576172	0.00321592413820326	0.0136055024340749	0.0217223595827818	-0.0143164889886975
395	96.57177734375	-16.6395587921143	-7.73341274261475	-0.000680167751852423	0.00386527273803949	-0.043212503194809	-0.000680167751852423
396	96.57177734375	-15.0161867141724	-7.60354280471802	-0.00457625929266214	0.012956153601408	-0.114640854299068	-0.00814767740666866
397	92.6756820678711	-15.0161867141724	-7.73341274261475	0.000943203864153475	0.00841071270406246	-0.150355026125908	0.00970941036939621
398	96.57177734375	-15.0161867141724	-8.05808639526367	-0.00327756232582033	0.0116574559360743	-0.142238169908524	-0.00100484199356288
399	96.57177734375	-15.0161867141724	-8.12302207946777	-0.000355493422830477	0.0162028968334198	-0.0591215454041958	-0.00652430532500148
400	97.870475769043	-15.9902095794678	-8.05808639526367	-0.00197886489331722	0.00776136433705688	0.0340599827468395	-3.08191010844894e-05
401	95.9224319458008	-14.6915130615234	-7.9282169342041	-0.000680167751852423	0.00126787810586393	0.111981816589832	0.00613799272105098
402	98.5198211669922	-17.2889080047607	-7.79834747314453	0.00743668992072344	-0.0120437685400248	0.105163656175137	0.000618529506027699
403	98.5198211669922	-15.9902095794678	-7.60354280471802	0.000618529506027699	-0.00717365415766835	0.00743668992072344	0.00483929552137852
404	95.273078918457	-14.6915130615234	-7.6684775352478	-0.00717365415766835	-0.00327756232582033	0.0132808275520802	0.0022419011220336
405	95.273078918457	-15.6655359268188	-7.60354280471802	0.0243197549134493	0.00451462110504508	0.100618220865726	0.00581331877037883
406	97.2211227416992	-15.9902095794678	-7.99315214157104	0.00548864435404539	-0.00327756232582033	0.0843845009803772	-0.000355493422830477
407	98.5198211669922	-15.6655359268188	-8.12302207946777	0.00418994715437293	-0.00197886489331722	-0.0204853005707264	0.00386527273803949
408	96.57177734375	-15.6655359268188	-7.79834747314453	-3.08191010844894e-05	-0.00132951640989631	-0.155874490737915	-0.00847235135734081
409	96.57177734375	-15.3408613204956	-7.9282169342041	0.000618529506027699	0.0022419011220336	-0.223406746983528	-0.00490093370899558
410	98.5198211669922	-16.6395587921143	-7.47367286682129	0.00256657530553639	-0.0107450718060136	-0.217237934470177	-0.00197886489331722
411	95.9224319458008	-14.3668384552002	-7.6684775352478	-0.000680167751852423	-0.00717365415766835	-0.140290126204491	0.00126787810586393
412	93.3250350952148	-14.3668384552002	-7.99315214157104	-0.00749832857400179	0.00613799272105098	-0.0240567177534103	0.00483929552137852
413	98.5198211669922	-14.6915130615234	-8.25289154052734	-0.0104203969240189	0.0103587592020631	0.0434755384922028	0.00613799272105098
414	96.57177734375	-14.3668384552002	-7.86328220367432	-0.0117190945893526	0.0113327819854021	0.013930176384747	-0.00977104809135199
415	98.5198211669922	-15.9902095794678	-7.60354280471802	-0.0110697457566857	0.00483929552137852	-0.00100484199356288	-0.00782300252467394
416	98.5198211669922	-15.6655359268188	-7.08406400680542	-0.0026282137259841	-0.00327756232582033	-0.0113944197073579	-0.00132951640989631
417	98.5198211669922	-16.314884185791	-6.69445466995239	-0.00360223650932312	-0.00522560812532902	-0.0156151866540313	0.0100340843200684
418	96.57177734375	-15.6655359268188	-6.88925933837891	0.0100340843200684	0.00646266713738441	-0.00619963090866804	0.0113327819854021
419	96.57177734375	-15.9902095794678	-7.27886867523193	-0.00912170019000769	0.00938473641872406	0.0162028968334198	0.00711201597005129
420	94.6237335205078	-14.042163848877	-7.6684775352478	-0.0026282137259841	-0.0026282137259841	0.0785403624176979	-0.000355493422830477
421	97.2211227416992	-15.0161867141724	-7.27886867523193	0.0022419011220336	-0.00360223650932312	0.141851857304573	0.00646266713738441
422	97.2211227416992	-15.3408613204956	-7.34380340576172	0.000293855206109583	-0.0026282137259841	0.136332392692566	0.012956153601408
423	96.57177734375	-15.3408613204956	-7.01912927627563	0.0162028968334198	-0.00912170019000769	0.122696071863174	0.00256657530553639
424	98.5198211669922	-16.6395587921143	-7.53860807418823	-0.00457625929266214	-0.0126931173726916	0.0684754624962807	0.00418994715437293
425	97.2211227416992	-15.0161867141724	-7.86328220367432	0.0200989879667759	-0.00587495695799589	0.0334106348454952	0.00159255252219737
426	95.273078918457	-14.3668384552002	-7.99315214157104	0.0106834331527352	0.00191722682211548	0.0152288740500808	0.00516396993771195
427	93.3250350952148	-14.6915130615234	-7.73341274261475	0.00646266713738441	0.0132808275520802	-0.0386670641601086	0.0022419011220336
428	96.57177734375	-15.0161867141724	-8.05808639526367	0.00126787810586393	0.013930176384747	-0.0912643000483513	-0.00782300252467394
429	97.870475769043	-15.6655359268188	-7.86328220367432	-0.00425158534198999	0.01847561635077	-0.086394190788269	-0.00879702530801296
430	96.57177734375	-14.3668384552002	-7.99315214157104	-0.000680167751852423	0.00970941036939621	-0.0730825439095497	-0.00425158534198999
431	97.870475769043	-15.6655359268188	-7.99315214157104	-0.00652430532500148	0.0022419011220336	0.0136055024340749	0.00289124972186983
432	96.57177734375	-16.9642333984375	-7.9282169342041	0.000618529506027699	0.00418994715437293	0.0710728541016579	0.00354059832170606
433	97.2211227416992	-15.6655359268188	-7.86328220367432	0.00256657530553639	0.0239950809627771	0.041852168738842	-3.08191010844894e-05
434	94.6237335205078	-14.6915130615234	-7.99315214157104	-0.0198359526693821	0.0162028968334198	0.00873538758605719	-0.0100957229733467
435	94.6237335205078	-14.3668384552002	-7.86328220367432	-0.0110697457566857	0.00613799272105098	-0.0639916583895683	-0.00457625929266214
436	97.870475769043	-14.6915130615234	-7.73341274261475	-0.000680167751852423	0.00938473641872406	-0.106523998081684	0.000943203864153475
437	96.57177734375	-14.042163848877	-8.05808639526367	-3.08191010844894e-05	0.00938473641872406	-0.10587465018034	-0.00197886489331722
438	96.57177734375	-14.6915130615234	-7.9282169342041	0.00613799272105098	0.00581331877037883	-0.0610695891082287	0.00321592413820326
439	95.9224319458008	-15.6655359268188	-8.05808639526367	-0.000355493422830477	0.000943203864153475	-0.00165419070981443	-0.000355493422830477
440	96.57177734375	-15.0161867141724	-7.99315214157104	0.00321592413820326	0.0022419011220336	0.0230210572481155	-0.00230353930965066
441	95.9224319458008	-15.6655359268188	-7.6684775352478	-0.00425158534198999	-0.00847235135734081	0.0720468759536743	0.00678734155371785
442	93.9743804931641	-14.6915130615234	-7.86328220367432	-0.00100484199356288	-0.00717365415766835	0.0843845009803772	0.00354059832170606
443	95.273078918457	-14.042163848877	-7.79834747314453	0.0100340843200684	-0.017887907102704	0.094449408352375	0.00646266713738441
444	95.273078918457	-15.0161867141724	-7.86328220367432	0.0158782228827477	-0.0201606266200542	0.186332240700722	0.0175015944987535
445	98.5198211669922	-15.6655359268188	-7.6684775352478	-0.00425158534198999	-0.0113944197073579	0.215552926063538	0.00256657530553639
446	97.2211227416992	-15.9902095794678	-7.4087381362915	0.00841071270406246	0.00646266713738441	0.207760736346245	0.0113327819854021
447	97.2211227416992	-17.2889080047607	-7.08406400680542	0.0123068047687411	0.01847561635077	0.178215384483337	-0.00295288790948689
448	96.57177734375	-15.6655359268188	-7.08406400680542	0.000618529506027699	0.0220470335334539	0.118150629103184	-3.08191010844894e-05
449	93.3250350952148	-14.3668384552002	-7.21393346786499	-0.0123684434220195	0.0282158460468054	0.0412028171122074	-0.00555028254166245
450	95.9224319458008	-15.9902095794678	-6.82432460784912	-3.08191010844894e-05	0.0321119390428066	-0.105225294828415	0.00256657530553639
451	95.9224319458008	-15.0161867141724	-7.6684775352478	0.0207483377307653	0.0213976856321096	-0.276653349399567	-0.00230353930965066
452	95.273078918457	-14.6915130615234	-7.99315214157104	0.000618529506027699	0.0142548503354192	-0.357497245073318	0.000293855206109583
453	96.57177734375	-15.3408613204956	-7.47367286682129	-0.00587495695799589	0.00678734155371785	-0.278276711702347	-0.00782300252467394
454	95.9224319458008	-17.2889080047607	-7.27886867523193	0.000618529506027699	-0.0217839982360601	-0.0230826959013939	-0.0146411629393697
455	97.2211227416992	-15.9902095794678	-7.21393346786499	-0.0130177913233638	-0.0331475995481014	0.110033772885799	-0.00100484199356288
456	95.9224319458008	-15.0161867141724	-7.53860807418823	-0.00490093370899558	-0.0363943427801132	0.152241438627243	0.00776136433705688
457	93.3250350952148	-14.6915130615234	-7.9282169342041	-0.00977104809135199	-0.0253554154187441	0.13405966758728	0.00321592413820326
458	94.6237335205078	-14.6915130615234	-8.18795680999756	-0.00230353930965066	-0.0188619289547205	0.0788650363683701	0.0022419011220336
459	97.870475769043	-15.3408613204956	-8.31782627105713	-0.00100484199356288	-0.00619963090866804	0.0178262684494257	0.00126787810586393
460	97.2211227416992	-15.6655359268188	-7.6684775352478	-0.00360223650932312	-0.0107450718060136	-0.0964590907096863	-0.00100484199356288
461	95.273078918457	-15.6655359268188	-7.79834747314453	-0.00490093370899558	-0.0120437685400248	-0.0896409302949905	0.00906006153672934
462	96.57177734375	-15.6655359268188	-7.53860807418823	-0.000355493422830477	-0.00912170019000769	-0.0893162563443184	0.00256657530553639
463	97.2211227416992	-16.314884185791	-7.60354280471802	0.0022419011220336	-0.00717365415766835	-0.0750305876135826	-0.00100484199356288
464	94.6237335205078	-16.314884185791	-7.6684775352478	-0.00619963090866804	-0.0110697457566857	-0.032173577696085	0.00613799272105098
465	97.870475769043	-15.6655359268188	-7.86328220367432	0.00126787810586393	0.00159255252219737	-0.0701604709029198	0.00646266713738441
466	97.2211227416992	-15.9902095794678	-8.05808639526367	0.00483929552137852	-0.00782300252467394	-0.0448358729481697	0.000943203864153475
467	96.57177734375	-16.314884185791	-7.4087381362915	0.000943203864153475	-0.00652430532500148	0.0194496400654316	-0.00230353930965066
468	97.870475769043	-16.9642333984375	-7.21393346786499	0.00646266713738441	-0.000355493422830477	0.0587352328002453	-0.00782300252467394
469	95.9224319458008	-15.6655359268188	-7.6684775352478	0.000943203864153475	-0.00230353930965066	0.147046640515327	-0.00814767740666866
470	96.57177734375	-16.314884185791	-7.6684775352478	-0.00587495695799589	0.00743668992072344	0.1697738468647	-0.00782300252467394
471	93.9743804931641	-16.314884185791	-7.6684775352478	-0.00814767740666866	0.0123068047687411	0.086981900036335	0.00256657530553639
472	95.273078918457	-15.0161867141724	-7.86328220367432	-0.00360223650932312	0.01100810803473	-0.0730825439095497	0.00126787810586393
473	97.2211227416992	-15.6655359268188	-7.4087381362915	0.00256657530553639	0.0262678004801273	-0.231848284602165	-0.00197886489331722
474	95.9224319458008	-15.3408613204956	-7.53860807418823	-0.00555028254166245	0.0252937767654657	-0.284445524215698	-0.0026282137259841
475	95.9224319458008	-15.0161867141724	-7.27886867523193	-0.0136671401560307	0.011982130818069	-0.228926211595535	-0.00392691092565656
476	96.57177734375	-17.6135807037354	-7.34380340576172	-0.00295288790948689	-0.00360223650932312	-0.086394190788269	0.000618529506027699
477	96.57177734375	-16.314884185791	-7.34380340576172	0.00516396993771195	-0.00749832857400179	0.0938000604510307	0.00386527273803949
478	95.273078918457	-15.9902095794678	-7.4087381362915	-0.0026282137259841	0.0123068047687411	0.142501205205917	0.00321592413820326
479	94.6237335205078	-15.3408613204956	-7.4087381362915	-0.0126931173726916	0.00256657530553639	0.143475219607353	0.00613799272105098
480	95.9224319458008	-15.6655359268188	-7.47367286682129	-0.00717365415766835	0.000293855206109583	0.0999688655138016	-0.00652430532500148
481	96.57177734375	-16.314884185791	-7.34380340576172	-0.000355493422830477	-0.00652430532500148	-0.00717365415766835	0.00906006153672934
482	95.273078918457	-15.6655359268188	-7.47367286682129	0.00321592413820326	-0.00490093370899558	-0.101978555321693	0.000293855206109583
483	95.273078918457	-15.3408613204956	-7.73341274261475	0.0022419011220336	-0.00717365415766835	-0.135744690895081	0.00126787810586393
484	96.57177734375	-17.2889080047607	-7.4087381362915	0.00841071270406246	-0.0256800893694162	-0.0893162563443184	-0.00360223650932312
485	97.2211227416992	-16.314884185791	-7.73341274261475	0.0123068047687411	-0.0256800893694162	-0.0636669844388962	0.00354059832170606
486	93.3250350952148	-15.0161867141724	-7.73341274261475	-0.0120437685400248	-0.0221086721867323	-0.073731891810894	0.00483929552137852
487	95.273078918457	-15.6655359268188	-7.60354280471802	0.0022419011220336	-0.0143164889886975	-0.150030359625816	-3.08191010844894e-05
488	97.870475769043	-15.9902095794678	-7.60354280471802	0.00776136433705688	-0.00392691092565656	-0.197108134627342	-0.00132951640989631
489	97.2211227416992	-15.9902095794678	-7.9282169342041	0.00873538758605719	-0.00392691092565656	-0.121459014713764	-0.0133424662053585
490	95.273078918457	-15.3408613204956	-7.86328220367432	-0.0026282137259841	-0.00197886489331722	0.0168522447347641	-0.00587495695799589
491	99.1691741943359	-17.6135807037354	-7.4087381362915	0.00646266713738441	-0.00327756232582033	0.0908779874444008	0.00386527273803949
492	97.2211227416992	-15.9902095794678	-7.53860807418823	0.00191722682211548	-0.0026282137259841	0.160033613443375	-0.0133424662053585
493	95.273078918457	-15.0161867141724	-7.73341274261475	-0.0026282137259841	0.0230210572481155	0.158410251140594	-0.00360223650932312
494	95.9224319458008	-16.314884185791	-7.21393346786499	-0.0130177913233638	0.0207483377307653	0.138280436396599	-0.0107450718060136
495	96.57177734375	-15.6655359268188	-7.86328220367432	-0.00879702530801296	0.0194496400654316	0.0616573020815849	-0.00295288790948689
496	95.273078918457	-15.3408613204956	-8.12302207946777	0.00321592413820326	0.013930176384747	-0.0149658378213644	-0.00230353930965066
497	95.273078918457	-14.6915130615234	-7.6684775352478	0.000943203864153475	0.012956153601408	-0.0247060675173998	0.00841071270406246
498	95.273078918457	-15.3408613204956	-7.47367286682129	0.00548864435404539	0.0145795252174139	-0.0363943427801132	0.00289124972186983
499	96.57177734375	-17.2889080047607	-7.4087381362915	0.0022419011220336	-0.00230353930965066	-0.021459324285388	0.00483929552137852
500	97.2211227416992	-15.9902095794678	-6.95419406890869	-0.0026282137259841	0.00159255252219737	0.0136055024340749	-0.00230353930965066
501	93.3250350952148	-15.0161867141724	-7.73341274261475	-0.0133424662053585	-0.00912170019000769	0.0226963832974434	0.00289124972186983
502	97.2211227416992	-15.6655359268188	-7.6684775352478	-0.00165419070981443	-0.00879702530801296	0.0382807515561581	0.00743668992072344
503	97.2211227416992	-16.314884185791	-7.79834747314453	-3.08191010844894e-05	-0.0130177913233638	0.01100810803473	0.00711201597005129
504	95.9224319458008	-15.0161867141724	-8.05808639526367	0.0200989879667759	-0.0266541130840778	-0.055874802172184	0.00386527273803949
505	95.9224319458008	-16.314884185791	-7.53860807418823	0.0162028968334198	-0.00360223650932312	-0.146458938717842	-0.00100484199356288
506	96.57177734375	-17.2889080047607	-7.47367286682129	-0.000355493422830477	-0.0243813935667276	-0.160419926047325	0.0022419011220336
507	97.2211227416992	-16.6395587921143	-7.27886867523193	0.000943203864153475	-0.00327756232582033	-0.126978471875191	-0.00197886489331722
508	95.273078918457	-15.3408613204956	-7.86328220367432	0.00159255252219737	-0.00814767740666866	-0.0256800893694162	-0.0026282137259841
509	93.3250350952148	-14.6915130615234	-7.86328220367432	-0.00619963090866804	0.00808603875339031	0.134384348988533	-0.00555028254166245
510	96.57177734375	-16.314884185791	-7.73341274261475	-0.00782300252467394	0.0123068047687411	0.250293076038361	-0.0126931173726916
511	95.9224319458008	-15.3408613204956	-7.99315214157104	0.00516396993771195	0.0142548503354192	0.309708476066589	-0.00132951640989631
512	94.6237335205078	-14.6915130615234	-7.79834747314453	0.000618529506027699	0.0126314787194133	0.299968242645264	-0.00522560812532902
513	96.57177734375	-16.314884185791	-7.21393346786499	-0.00522560812532902	0.0197743140161037	0.2204230427742	-0.00555028254166245
514	96.57177734375	-16.6395587921143	-8.05808639526367	0.00126787810586393	0.011982130818069	0.0697741582989693	-0.00327756232582033
515	95.273078918457	-15.6655359268188	-7.73341274261475	-0.0117190945893526	0.0149041991680861	-0.0782773271203041	-0.00392691092565656
516	94.6237335205078	-16.314884185791	-7.34380340576172	-0.0100957229733467	0.00451462110504508	-0.228276863694191	0.00548864435404539
517	97.2211227416992	-16.314884185791	-7.60354280471802	-0.000355493422830477	-0.00132951640989631	-0.218536645174026	0.011982130818069
518	97.870475769043	-15.9902095794678	-7.21393346786499	0.00386527273803949	0.00873538758605719	-0.177303001284599	-0.000355493422830477
519	94.6237335205078	-15.9902095794678	-7.4087381362915	0.00548864435404539	0.00548864435404539	-0.164965376257896	-0.000680167751852423
520	95.273078918457	-15.6655359268188	-7.53860807418823	-0.00360223650932312	-0.00490093370899558	-0.126004457473755	-0.00684897974133492
521	96.57177734375	-17.2889080047607	-7.6684775352478	0.00191722682211548	-0.0123684434220195	-0.0480826161801815	0.00418994715437293
522	96.57177734375	-15.3408613204956	-7.79834747314453	-0.000355493422830477	-0.00425158534198999	0.0327612869441509	0.00808603875339031
523	94.6237335205078	-15.6655359268188	-7.6684775352478	-3.08191010844894e-05	-0.0117190945893526	0.101592242717743	0.0100340843200684
524	95.9224319458008	-15.9902095794678	-7.27886867523193	-0.00132951640989631	-0.0195112787187099	0.164903730154037	0.00776136433705688
525	95.9224319458008	-15.3408613204956	-7.34380340576172	-0.00132951640989631	-0.00619963090866804	0.190228328108788	0.000943203864153475
526	95.9224319458008	-15.6655359268188	-7.53860807418823	0.00289124972186983	-0.00555028254166245	0.194124415516853	0.00256657530553639
527	95.273078918457	-15.6655359268188	-7.6684775352478	0.00808603875339031	-0.00327756232582033	0.180488094687462	-3.08191010844894e-05
528	96.57177734375	-16.9642333984375	-7.86328220367432	0.0233457311987877	-0.0308748781681061	0.098670169711113	0.00126787810586393
529	97.870475769043	-17.2889080047607	-7.6684775352478	0.0022419011220336	-0.0357449948787689	0.0412028171122074	-0.00165419070981443
530	94.6237335205078	-15.6655359268188	-7.79834747314453	0.00451462110504508	-0.00132951640989631	0.0022419011220336	-0.00295288790948689
531	95.273078918457	-16.6395587921143	-7.34380340576172	-0.0136671401560307	-0.0126931173726916	-0.068537101149559	-0.00425158534198999
532	97.2211227416992	-16.9642333984375	-7.4087381362915	0.00191722682211548	-0.00782300252467394	-0.126978471875191	-0.0100957229733467
533	95.9224319458008	-16.314884185791	-7.53860807418823	-0.00587495695799589	0.011982130818069	-0.090614952147007	-0.00587495695799589
534	98.5198211669922	-16.6395587921143	-7.79834747314453	-0.0123684434220195	0.0116574559360743	-0.0824980959296227	-0.0146411629393697
535	95.9224319458008	-15.6655359268188	-7.86328220367432	-0.0136671401560307	0.00808603875339031	-0.00847235135734081	-0.00847235135734081
536	95.273078918457	-16.9642333984375	-7.86328220367432	-0.0026282137259841	0.00873538758605719	0.0233457311987877	0.00321592413820326
537	95.9224319458008	-15.6655359268188	-7.47367286682129	-0.00132951640989631	0.0230210572481155	-0.00425158534198999	0.00256657530553639
538	93.9743804931641	-15.3408613204956	-7.4087381362915	-0.0113944197073579	0.041852168738842	0.00256657530553639	0.000943203864153475
539	93.9743804931641	-15.6655359268188	-7.21393346786499	-0.0123684434220195	0.0330859608948231	0.0363327041268349	-0.00165419070981443
540	97.870475769043	-16.6395587921143	-7.34380340576172	-0.00327756232582033	0.0304885655641556	0.116851933300495	0.000943203864153475
541	95.273078918457	-15.9902095794678	-7.73341274261475	-0.00392691092565656	0.0233457311987877	0.155812844634056	0.00386527273803949
542	96.57177734375	-16.9642333984375	-7.53860807418823	0.00646266713738441	0.0171769186854362	0.163280352950096	0.011982130818069
543	99.1691741943359	-16.9642333984375	-7.79834747314453	0.0103587592020631	-0.00684897974133492	0.134709015488625	-0.000680167751852423
544	96.57177734375	-16.314884185791	-7.47367286682129	0.0103587592020631	-0.00392691092565656	0.120423346757889	0.00126787810586393
545	97.2211227416992	-16.9642333984375	-7.21393346786499	-0.00587495695799589	-0.0308748781681061	0.0314625911414623	-0.00165419070981443
546	95.9224319458008	-16.9642333984375	-7.47367286682129	-3.08191010844894e-05	-0.0311995539814234	-0.104251272976398	0.00678734155371785
547	97.870475769043	-15.9902095794678	-7.79834747314453	0.00581331877037883	-0.0305502042174339	-0.215614572167397	0.00451462110504508
548	95.9224319458008	-16.314884185791	-7.79834747314453	0.00289124972186983	-0.0152905117720366	-0.318211674690247	-0.0026282137259841
549	97.2211227416992	-16.314884185791	-7.79834747314453	0.01100810803473	-0.021459324285388	-0.307497411966324	-0.00425158534198999
550	96.57177734375	-16.6395587921143	-7.53860807418823	-0.00327756232582033	0.0022419011220336	-0.200679555535316	-0.00749832857400179
551	95.9224319458008	-16.9642333984375	-7.47367286682129	-0.00165419070981443	-0.0026282137259841	-0.102627903223038	0.00256657530553639
552	95.9224319458008	-16.314884185791	-7.47367286682129	-0.00944637414067984	0.00516396993771195	-0.0266541130840778	-0.00587495695799589
553	93.9743804931641	-15.9902095794678	-7.86328220367432	-0.0136671401560307	0.0168522447347641	-0.039641086012125	-0.00522560812532902
554	96.57177734375	-16.9642333984375	-7.6684775352478	-0.00944637414067984	0.0282158460468054	-0.0435371771454811	-0.00782300252467394
555	98.5198211669922	-16.9642333984375	-7.53860807418823	-0.00717365415766835	0.0226963832974434	-0.0263294391334057	-0.0133424662053585
556	97.2211227416992	-16.9642333984375	-7.47367286682129	-0.0136671401560307	0.0304885655641556	-0.0126931173726916	-3.08191010844894e-05
557	97.2211227416992	-17.2889080047607	-7.47367286682129	-0.000355493422830477	0.0223717093467712	-0.0113944197073579	0.011982130818069
558	98.5198211669922	-18.5876045227051	-7.14899873733521	-3.08191010844894e-05	0.0142548503354192	-0.00912170019000769	-3.08191010844894e-05
559	97.870475769043	-16.9642333984375	-7.53860807418823	-0.00230353930965066	0.0149041991680861	-0.023407369852066	0.000293855206109583
560	95.273078918457	-16.9642333984375	-7.60354280471802	-0.00814767740666866	0.01100810803473	-0.0282774847000837	0.00743668992072344
561	93.9743804931641	-16.314884185791	-7.9282169342041	-0.00522560812532902	-0.00100484199356288	-0.0201606266200542	0.00808603875339031
562	98.5198211669922	-16.9642333984375	-7.47367286682129	0.00321592413820326	-0.0133424662053585	-0.00295288790948689	0.00678734155371785
563	98.5198211669922	-16.9642333984375	-7.73341274261475	0.00613799272105098	-0.0217839982360601	-0.00717365415766835	0.00646266713738441
564	97.2211227416992	-16.314884185791	-7.6684775352478	-0.00425158534198999	-0.0295761823654175	-0.0328229255974293	-0.0026282137259841
565	95.9224319458008	-16.314884185791	-7.53860807418823	-0.00360223650932312	-0.0363943427801132	-0.0139918150380254	0.00808603875339031
566	97.2211227416992	-16.9642333984375	-7.79834747314453	0.0123068047687411	-0.0263294391334057	-0.0169138833880424	0.0132808275520802
567	95.273078918457	-15.3408613204956	-7.9282169342041	0.00289124972186983	-0.0169138833880424	-0.00490093370899558	0.000943203864153475
568	93.3250350952148	-16.314884185791	-7.73341274261475	-0.00652430532500148	-0.0139918150380254	0.0213976856321096	0.000293855206109583
569	97.870475769043	-17.9382553100586	-7.6684775352478	0.0022419011220336	-0.00522560812532902	0.0632806718349457	-0.0026282137259841
570	95.273078918457	-15.9902095794678	-7.79834747314453	-0.00100484199356288	-0.00295288790948689	0.0772416666150093	-0.00749832857400179
571	96.57177734375	-17.2889080047607	-7.53860807418823	-0.00490093370899558	0.00159255252219737	0.204513996839523	-0.00165419070981443
572	98.5198211669922	-17.6135807037354	-7.53860807418823	-0.00425158534198999	0.013930176384747	0.323669463396072	0.00126787810586393
573	96.57177734375	-18.5876045227051	-7.47367286682129	-0.00847235135734081	0.0223717093467712	0.32042270898819	-0.00944637414067984
574	95.9224319458008	-16.9642333984375	-7.53860807418823	-0.00652430532500148	0.0301638916134834	0.28308516740799	-0.00425158534198999
575	93.9743804931641	-16.9642333984375	-7.47367286682129	-0.0172385573387146	0.0207483377307653	0.273020267486572	-0.00684897974133492
576	95.9224319458008	-17.2889080047607	-7.47367286682129	-0.0146411629393697	0.0181509424000978	0.270422875881195	0.00418994715437293
577	97.870475769043	-17.6135807037354	-7.27886867523193	-0.00684897974133492	0.0178262684494257	0.25613722205162	0.00256657530553639
578	97.2211227416992	-17.6135807037354	-7.60354280471802	-0.00717365415766835	0.025618452578783	0.249643728137016	0.00516396993771195
579	95.9224319458008	-16.314884185791	-7.79834747314453	-0.00457625929266214	0.0142548503354192	-0.0412644557654858	0.00451462110504508
580	95.9224319458008	-17.9382553100586	-7.53860807418823	-0.0026282137259841	-0.00327756232582033	-0.170809507369995	0.00159255252219737
581	97.2211227416992	-17.9382553100586	-7.53860807418823	0.00386527273803949	0.00354059832170606	-0.0763292834162712	0.00548864435404539
582	95.273078918457	-16.9642333984375	-7.6684775352478	0.00418994715437293	-0.00360223650932312	-0.0331475995481014	0.00581331877037883
583	93.9743804931641	-16.9642333984375	-7.27886867523193	0.00808603875339031	-0.021459324285388	-0.0828227698802948	0.00678734155371785
584	97.870475769043	-17.6135807037354	-7.60354280471802	0.0158782228827477	0.00451462110504508	-0.202302917838097	0.00743668992072344
585	96.57177734375	-17.9382553100586	-7.9282169342041	0.00938473641872406	-0.0208099745213985	-0.243861243128777	0.000293855206109583
586	99.1691741943359	-17.9382553100586	-7.73341274261475	0.00970941036939621	-0.0201606266200542	-0.156199172139168	0.00126787810586393
587	97.2211227416992	-18.2629299163818	-7.34380340576172	0.00256657530553639	-0.0273034609854221	-0.137692734599113	-0.00490093370899558
588	98.5198211669922	-18.5876045227051	-7.47367286682129	0.0113327819854021	-0.0162645354866982	-0.125030428171158	-0.00749832857400179
589	96.57177734375	-16.9642333984375	-7.6684775352478	-0.00132951640989631	-0.0120437685400248	-0.137368053197861	-0.00684897974133492
590	94.6237335205078	-17.2889080047607	-7.60354280471802	-0.00684897974133492	-0.0146411629393697	-0.136069357395172	-0.0107450718060136
591	95.273078918457	-16.9642333984375	-7.53860807418823	0.00289124972186983	-0.0165892094373703	-0.11788759380579	0.00321592413820326
592	98.5198211669922	-18.2629299163818	-7.6684775352478	0.0022419011220336	0.00256657530553639	-0.0889915823936462	0.00613799272105098
593	95.9224319458008	-16.6395587921143	-8.18795680999756	0.00126787810586393	0.0220470335334539	-0.0549007803201675	-0.00425158534198999
594	97.870475769043	-18.2629299163818	-7.47367286682129	-0.00392691092565656	0.0236704051494598	-0.0250307414680719	-0.00555028254166245
595	98.5198211669922	-19.2369537353516	-7.73341274261475	-0.0156151866540313	0.00808603875339031	-0.0230826959013939	-0.00197886489331722
596	96.57177734375	-16.6395587921143	-7.47367286682129	-0.0123684434220195	0.0175015944987535	0.00289124972186983	0.00126787810586393
597	94.6237335205078	-16.9642333984375	-7.73341274261475	-0.00295288790948689	0.0223717093467712	-0.017887907102704	0.00776136433705688
598	94.6237335205078	-16.9642333984375	-7.86328220367432	-0.00749832857400179	0.0145795252174139	-0.00684897974133492	0.00289124972186983
599	97.2211227416992	-17.6135807037354	-7.73341274261475	0.000293855206109583	0.0269171483814716	-0.0100957229733467	-0.00392691092565656
600	97.2211227416992	-17.9382553100586	-7.79834747314453	-0.00522560812532902	0.0168522447347641	-0.0120437685400248	-0.000355493422830477
601	95.9224319458008	-16.9642333984375	-7.6684775352478	0.00613799272105098	0.013930176384747	-0.0276281367987394	0.00418994715437293
602	97.870475769043	-18.2629299163818	-7.47367286682129	0.00678734155371785	0.00289124972186983	-0.0350956469774246	0.00743668992072344
603	98.5198211669922	-18.5876045227051	-7.47367286682129	0.00808603875339031	-0.00814767740666866	-0.0172385573387146	0.00678734155371785
604	95.273078918457	-16.9642333984375	-7.86328220367432	-0.00100484199356288	-0.00392691092565656	-0.00814767740666866	-0.00717365415766835
605	93.3250350952148	-16.9642333984375	-7.86328220367432	-0.00555028254166245	-0.0146411629393697	0.0233457311987877	0.000618529506027699
606	97.2211227416992	-16.9642333984375	-7.86328220367432	-0.00197886489331722	-0.0182125810533762	0.0736702531576157	0.000618529506027699
607	95.9224319458008	-16.314884185791	-8.05808639526367	0.00548864435404539	0.00159255252219737	0.130812928080559	-0.000680167751852423
608	95.9224319458008	-16.9642333984375	-7.73341274261475	0.00191722682211548	-0.0139918150380254	0.144124567508698	-0.00132951640989631
609	98.5198211669922	-17.6135807037354	-7.60354280471802	-0.00132951640989631	-0.0230826959013939	0.147046640515327	-0.0026282137259841
610	98.5198211669922	-18.9122791290283	-7.60354280471802	-0.00360223650932312	-0.0243813935667276	0.120423346757889	-0.0026282137259841
611	96.57177734375	-16.6395587921143	-7.9282169342041	-0.00587495695799589	-0.0152905117720366	0.0317872650921345	0.00386527273803949
612	95.273078918457	-16.314884185791	-7.79834747314453	-0.0026282137259841	-0.00944637414067984	-0.123407058417797	0.00613799272105098
613	95.273078918457	-16.314884185791	-7.73341274261475	-0.00847235135734081	0.0162028968334198	-0.237043082714081	-0.00490093370899558
614	95.9224319458008	-16.9642333984375	-7.6684775352478	-0.00944637414067984	0.0223717093467712	-0.229250892996788	-0.0113944197073579
615	97.870475769043	-17.9382553100586	-7.4087381362915	-0.00555028254166245	0.0249691028147936	-0.190289974212646	-0.0139918150380254
616	97.870475769043	-17.6135807037354	-7.6684775352478	-0.00425158534198999	0.0175015944987535	-0.0993811637163162	-0.0026282137259841
617	97.2211227416992	-18.2629299163818	-7.21393346786499	0.0022419011220336	0.01847561635077	-0.0402904339134693	0.00613799272105098
618	97.870475769043	-19.5616283416748	-7.6684775352478	-0.00490093370899558	0.0243197549134493	0.0213976856321096	0.00159255252219737
619	97.2211227416992	-17.6135807037354	-7.60354280471802	0.00418994715437293	0.0217223595827818	0.0561378374695778	-0.00230353930965066
620	93.9743804931641	-16.9642333984375	-7.73341274261475	-0.0107450718060136	0.0145795252174139	0.0908779874444008	-3.08191010844894e-05
621	96.57177734375	-16.9642333984375	-7.47367286682129	-0.00360223650932312	0.00906006153672934	0.116202585399151	0.00126787810586393
622	95.273078918457	-18.2629299163818	-7.47367286682129	0.00776136433705688	0.000293855206109583	0.140553161501884	0.00711201597005129
623	95.273078918457	-16.9642333984375	-7.79834747314453	0.00354059832170606	-0.00555028254166245	0.138605117797852	0.000943203864153475
624	97.870475769043	-17.6135807037354	-7.6684775352478	-0.00230353930965066	-0.00295288790948689	0.111332468688488	0.00159255252219737
625	95.9224319458008	-17.9382553100586	-7.6684775352478	0.0155535480007529	-0.00425158534198999	0.0847091749310493	-0.00392691092565656
626	95.273078918457	-16.9642333984375	-7.60354280471802	0.000943203864153475	0.000618529506027699	0.0830858051776886	0.00776136433705688
627	95.273078918457	-16.314884185791	-7.4087381362915	0.00516396993771195	-3.08191010844894e-05	0.0821117833256721	0.0022419011220336
628	95.9224319458008	-17.9382553100586	-7.01912927627563	-0.00327756232582033	0.00126787810586393	0.135683044791222	-0.00132951640989631
629	98.5198211669922	-17.6135807037354	-7.47367286682129	0.000293855206109583	0.0103587592020631	0.15938426554203	-0.0026282137259841
630	95.9224319458008	-16.314884185791	-8.12302207946777	-0.00132951640989631	-0.0026282137259841	0.104514308273792	-0.00392691092565656
631	96.57177734375	-17.9382553100586	-7.53860807418823	-0.00717365415766835	-0.0256800893694162	0.0580858811736107	0.00646266713738441
632	97.870475769043	-18.5876045227051	-7.60354280471802	0.00743668992072344	-0.0240567177534103	0.0155535480007529	0.00159255252219737
633	97.870475769043	-18.2629299163818	-7.47367286682129	-0.00587495695799589	-0.0204853005707264	-0.0152905117720366	-0.0104203969240189
634	96.57177734375	-16.314884185791	-7.60354280471802	-0.0113944197073579	-0.0120437685400248	0.00483929552137852	-0.00197886489331722
635	93.9743804931641	-16.314884185791	-7.60354280471802	-0.0130177913233638	-0.0120437685400248	0.00613799272105098	-0.00327756232582033
636	95.9224319458008	-17.2889080047607	-7.86328220367432	-0.0107450718060136	-0.0156151866540313	-0.073731891810894	0.00938473641872406
637	97.2211227416992	-16.9642333984375	-7.86328220367432	-0.000680167751852423	-0.0156151866540313	-0.189965292811394	0.00841071270406246
638	96.57177734375	-17.2889080047607	-7.86328220367432	0.0022419011220336	0.00613799272105098	-0.179900392889977	-0.00230353930965066
639	95.9224319458008	-16.314884185791	-8.05808639526367	0.00321592413820326	0.00613799272105098	-0.195484757423401	0.000943203864153475
640	95.273078918457	-17.2889080047607	-7.53860807418823	0.000943203864153475	-0.00295288790948689	-0.223082080483437	0.00418994715437293
641	98.5198211669922	-16.9642333984375	-7.34380340576172	0.00581331877037883	-0.00652430532500148	-0.175354957580566	-0.00230353930965066
642	94.6237335205078	-15.6655359268188	-7.9282169342041	-0.00295288790948689	-0.00230353930965066	-0.137692734599113	0.00873538758605719
643	96.57177734375	-15.9902095794678	-7.79834747314453	-0.00457625929266214	-0.00912170019000769	-0.0837967917323112	0.0022419011220336
644	97.2211227416992	-17.6135807037354	-7.6684775352478	0.0136055024340749	-0.00912170019000769	-0.0299008563160896	0.000293855206109583
645	97.870475769043	-16.9642333984375	-7.86328220367432	-3.08191010844894e-05	-0.0117190945893526	0.0350340083241463	0.00126787810586393
646	97.870475769043	-17.2889080047607	-7.4087381362915	0.0022419011220336	-0.00782300252467394	0.0989948436617851	-0.00100484199356288
647	97.2211227416992	-18.2629299163818	-7.27886867523193	0.00678734155371785	-0.0243813935667276	0.170423194766045	-0.00230353930965066
648	95.273078918457	-18.2629299163818	-7.53860807418823	0.00743668992072344	0.00776136433705688	0.223994448781013	0.000293855206109583
649	95.9224319458008	-16.314884185791	-7.9282169342041	0.00516396993771195	0.0113327819854021	0.230163261294365	-0.00782300252467394
650	94.6237335205078	-17.2889080047607	-7.4087381362915	-0.0162645354866982	0.0175015944987535	0.201267257332802	-0.00944637414067984
651	95.9224319458008	-16.314884185791	-7.6684775352478	0.011982130818069	0.0272418223321438	0.111007794737816	0.00386527273803949
652	98.5198211669922	-16.9642333984375	-7.4087381362915	0.000943203864153475	0.0278911720961332	-0.0568488240242004	0.00711201597005129
653	95.9224319458008	-15.6655359268188	-7.27886867523193	0.00581331877037883	0.0428261905908585	-0.211718484759331	-0.00977104809135199
654	97.2211227416992	-17.6135807037354	-7.34380340576172	-0.0026282137259841	0.0470469556748867	-0.315614253282547	-0.0146411629393697
655	97.2211227416992	-17.2889080047607	-7.9282169342041	-0.00587495695799589	0.0220470335334539	-0.342886924743652	-0.0113944197073579
656	96.57177734375	-15.6655359268188	-7.53860807418823	-0.00327756232582033	0.0126314787194133	-0.256198853254318	0.00159255252219737
657	94.6237335205078	-15.9902095794678	-7.6684775352478	0.000943203864153475	0.00808603875339031	-0.129575878381729	0.0106834331527352
658	95.273078918457	-16.314884185791	-7.79834747314453	-0.00360223650932312	0.00289124972186983	0.0233457311987877	0.000943203864153475
659	95.9224319458008	-15.6655359268188	-7.60354280471802	0.0116574559360743	-3.08191010844894e-05	0.0623066499829292	0.00126787810586393
660	97.870475769043	-17.2889080047607	-7.21393346786499	-0.00392691092565656	-0.00814767740666866	0.0460729338228703	-0.000355493422830477
661	96.57177734375	-16.9642333984375	-7.6684775352478	0.00418994715437293	-0.00814767740666866	0.0162028968334198	-0.0026282137259841
662	95.9224319458008	-17.2889080047607	-7.9282169342041	0.00581331877037883	-0.00749832857400179	-0.0597708933055401	-0.00360223650932312
663	96.57177734375	-18.2629299163818	-7.9282169342041	0.00938473641872406	-0.0146411629393697	-0.0613942667841911	0.0022419011220336
664	95.9224319458008	-16.314884185791	-8.05808639526367	-0.00555028254166245	-0.00555028254166245	-0.00392691092565656	-0.0026282137259841
665	93.3250350952148	-16.314884185791	-7.6684775352478	-0.00977104809135199	-0.00847235135734081	0.0213976856321096	0.00126787810586393
666	95.9224319458008	-16.6395587921143	-7.47367286682129	-0.00100484199356288	-0.00425158534198999	0.066202737390995	0.00256657530553639
667	96.57177734375	-15.9902095794678	-7.99315214157104	-0.00327756232582033	-0.0110697457566857	0.031137915328145	0.00581331877037883
668	95.9224319458008	-16.314884185791	-8.38276100158691	-3.08191010844894e-05	-0.0162645354866982	0.0126314787194133	-0.00555028254166245
669	97.2211227416992	-17.2889080047607	-7.86328220367432	-0.00457625929266214	-0.0159398596733809	-0.00587495695799589	-0.00230353930965066
670	95.273078918457	-18.9122791290283	-7.86328220367432	-0.0120437685400248	-0.0208099745213985	-0.0282774847000837	-0.00165419070981443
671	96.57177734375	-16.6395587921143	-7.86328220367432	-0.0133424662053585	-0.0169138833880424	-0.0370436906814575	-0.000355493422830477
672	94.6237335205078	-16.314884185791	-7.60354280471802	-0.0130177913233638	-0.00197886489331722	-0.050680011510849	0.00289124972186983
673	94.6237335205078	-16.314884185791	-7.27886867523193	-0.0156151866540313	0.0213976856321096	-0.0561994761228561	-0.00814767740666866
674	95.9224319458008	-16.6395587921143	-7.47367286682129	-0.0130177913233638	0.0298392176628113	-0.0766539573669434	-0.0143164889886975
675	97.870475769043	-17.2889080047607	-7.9282169342041	-0.00847235135734081	0.0275664981454611	-0.0915889739990234	-0.00684897974133492
676	96.57177734375	-15.9902095794678	-7.86328220367432	-0.00944637414067984	0.0239950809627771	-0.0769786313176155	-0.00392691092565656
677	95.9224319458008	-17.2889080047607	-7.53860807418823	-0.00749832857400179	0.0249691028147936	-0.0626929625868797	-0.00522560812532902
678	95.273078918457	-16.9642333984375	-7.60354280471802	0.00418994715437293	0.0223717093467712	-0.00555028254166245	0.00159255252219737
679	93.9743804931641	-15.3408613204956	-7.53860807418823	-0.000680167751852423	0.0113327819854021	0.0194496400654316	-0.0120437685400248
680	94.6237335205078	-16.9642333984375	-7.79834747314453	-0.0152905117720366	0.00289124972186983	0.01847561635077	-0.00197886489331722
681	97.2211227416992	-17.2889080047607	-7.73341274261475	-0.00327756232582033	-0.00392691092565656	0.0243197549134493	0.000943203864153475
682	95.9224319458008	-15.6655359268188	-8.12302207946777	0.00321592413820326	-0.02697878703475	0.0191249661147594	0.00418994715437293
683	97.870475769043	-16.9642333984375	-7.6684775352478	0.01100810803473	-0.0266541130840778	0.0178262684494257	0.00646266713738441
684	97.2211227416992	-16.9642333984375	-7.47367286682129	0.0123068047687411	-0.0253554154187441	0.0694494843482971	0.000943203864153475
685	96.57177734375	-18.2629299163818	-7.6684775352478	0.00418994715437293	-0.0143164889886975	0.093475379049778	0.00321592413820326
686	96.57177734375	-17.2889080047607	-7.60354280471802	0.00418994715437293	-0.00100484199356288	0.0856831967830658	0.00126787810586393
687	95.9224319458008	-17.2889080047607	-7.86328220367432	-0.0123684434220195	-0.00392691092565656	0.020423661917448	0.00256657530553639
688	94.6237335205078	-15.6655359268188	-7.99315214157104	-0.00555028254166245	0.00386527273803949	-0.0425631552934647	-0.00230353930965066
689	96.57177734375	-16.6395587921143	-7.86328220367432	0.00418994715437293	0.00289124972186983	-0.128601849079132	-0.00879702530801296
690	95.9224319458008	-17.6135807037354	-7.86328220367432	-0.00457625929266214	0.0106834331527352	-0.151653721928596	-0.000355493422830477
691	97.2211227416992	-16.9642333984375	-7.4087381362915	-0.00197886489331722	0.00808603875339031	-0.11334215849638	0.00451462110504508
692	95.273078918457	-17.6135807037354	-7.21393346786499	0.00159255252219737	0.0103587592020631	-0.0526280589401722	0.00776136433705688
693	97.2211227416992	-17.6135807037354	-7.53860807418823	-3.08191010844894e-05	0.0213976856321096	-0.0152905117720366	-0.0113944197073579
694	95.273078918457	-16.314884185791	-7.79834747314453	-0.00912170019000769	0.0324366129934788	-0.126004457473755	-0.00717365415766835
695	93.3250350952148	-16.314884185791	-7.73341274261475	-0.0156151866540313	0.0178262684494257	-0.0876928865909576	-0.00457625929266214
696	96.57177734375	-16.9642333984375	-7.6684775352478	0.000943203864153475	0.0152288740500808	-0.0149658378213644	-0.00295288790948689
697	95.9224319458008	-16.9642333984375	-7.60354280471802	0.00354059832170606	0.0165275707840919	0.0200989879667759	0.000943203864153475
698	96.57177734375	-16.6395587921143	-7.6684775352478	0.00613799272105098	0.0191249661147594	0.0649040415883064	-0.00490093370899558
699	94.6237335205078	-16.6395587921143	-7.60354280471802	0.00354059832170606	0.0207483377307653	0.112631164491177	-0.0026282137259841
700	97.2211227416992	-18.5876045227051	-7.27886867523193	0.000618529506027699	0.00548864435404539	0.128215536475182	-0.00360223650932312
701	95.9224319458008	-16.9642333984375	-7.6684775352478	-3.08191010844894e-05	0.0022419011220336	0.0886052697896957	-0.00100484199356288
702	93.3250350952148	-15.9902095794678	-7.79834747314453	0.013930176384747	0.00256657530553639	0.0535404421389103	0.000618529506027699
703	95.273078918457	-17.9382553100586	-7.47367286682129	0.0106834331527352	-0.0143164889886975	0.0574365332722664	0.0103587592020631
704	97.2211227416992	-16.314884185791	-7.73341274261475	-0.00490093370899558	-0.0286021586507559	0.049319677054882	-0.000355493422830477
705	95.9224319458008	-15.9902095794678	-7.79834747314453	-0.0120437685400248	-0.0354203209280968	0.060358602553606	0.00191722682211548
706	95.9224319458008	-16.9642333984375	-7.6684775352478	0.01100810803473	-0.0438618510961533	0.0616573020815849	0.00743668992072344
707	96.57177734375	-18.2629299163818	-7.9282169342041	0.0116574559360743	-0.0487319678068161	0.0587352328002453	-3.08191010844894e-05
708	95.273078918457	-16.9642333984375	-7.86328220367432	0.00646266713738441	-0.0490566417574883	0.0486703291535378	-0.0026282137259841
709	95.273078918457	-16.6395587921143	-7.86328220367432	0.00483929552137852	-0.0315242260694504	0.0408781431615353	-0.0130177913233638
710	95.9224319458008	-17.6135807037354	-7.9282169342041	-0.000355493422830477	-0.0299008563160896	0.0613326244056225	0.000618529506027699
711	95.9224319458008	-16.6395587921143	-7.79834747314453	-0.000355493422830477	-0.0224333461374044	0.0707481801509857	0.00386527273803949
712	98.5198211669922	-17.9382553100586	-7.79834747314453	-0.00717365415766835	-0.00165419070981443	0.045423585921526	-3.08191010844894e-05
713	95.9224319458008	-16.9642333984375	-8.18795680999756	-0.0104203969240189	0.011982130818069	0.00159255252219737	-0.00132951640989631
714	97.2211227416992	-18.2629299163818	-7.9282169342041	-0.0139918150380254	0.0262678004801273	-0.0133424662053585	-0.00165419070981443
715	97.870475769043	-18.9122791290283	-7.86328220367432	-0.0159398596733809	0.0175015944987535	0.0376313999295235	-0.00490093370899558
716	97.2211227416992	-16.9642333984375	-8.05808639526367	-0.00977104809135199	0.0347093306481838	0.135033696889877	0.00126787810586393
717	94.6237335205078	-17.2889080047607	-7.73341274261475	-0.00490093370899558	0.0450989119708538	0.122696071863174	0.00678734155371785
718	97.2211227416992	-17.9382553100586	-7.27886867523193	0.00386527273803949	0.0489950031042099	0.0587352328002453	0.00743668992072344
719	97.2211227416992	-16.9642333984375	-7.73341274261475	-0.00425158534198999	0.0444495603442192	-0.0311995539814234	-0.00587495695799589
720	95.9224319458008	-16.6395587921143	-8.05808639526367	0.00581331877037883	0.0272418223321438	-0.119186297059059	0.00126787810586393
721	97.870475769043	-17.9382553100586	-7.53860807418823	0.00159255252219737	0.0149041991680861	-0.139316096901894	0.00873538758605719
722	97.2211227416992	-18.5876045227051	-7.53860807418823	0.00581331877037883	-0.00814767740666866	-0.0919136479496956	-0.00295288790948689
723	95.273078918457	-16.9642333984375	-7.79834747314453	0.0136055024340749	-0.00425158534198999	-0.0523033849895	0.00743668992072344
724	95.9224319458008	-17.6135807037354	-7.27886867523193	0.00289124972186983	-0.0256800893694162	-0.00879702530801296	0.00386527273803949
725	95.273078918457	-17.6135807037354	-7.08406400680542	0.00451462110504508	-0.032173577696085	0.0782156884670258	-0.000680167751852423
726	96.57177734375	-17.9382553100586	-7.47367286682129	0.0123068047687411	-0.0341216214001179	0.113280512392521	0.00516396993771195
727	98.5198211669922	-17.6135807037354	-7.99315214157104	-0.000355493422830477	-0.0282774847000837	0.0967221260070801	0.00321592413820326
728	97.2211227416992	-17.2889080047607	-7.4087381362915	0.00483929552137852	-0.0240567177534103	0.0593845807015896	-0.00847235135734081
729	97.2211227416992	-18.9122791290283	-7.14899873733521	0.00126787810586393	-0.0250307414680719	0.025618452578783	-0.0104203969240189
730	96.57177734375	-17.9382553100586	-7.34380340576172	-0.00132951640989631	-0.0188619289547205	-0.0156151866540313	-0.00392691092565656
731	96.57177734375	-17.2889080047607	-7.01912927627563	-0.00197886489331722	-0.0026282137259841	-0.0474332682788372	0.00711201597005129
732	93.3250350952148	-16.6395587921143	-7.27886867523193	-0.0146411629393697	0.00451462110504508	-0.0363943427801132	-0.00165419070981443
733	96.57177734375	-17.2889080047607	-7.4087381362915	-0.00717365415766835	0.0191249661147594	0.0558131635189056	-0.00360223650932312
734	95.273078918457	-16.6395587921143	-7.79834747314453	-0.00912170019000769	0.0220470335334539	0.142176523804665	-0.00782300252467394
735	95.9224319458008	-16.9642333984375	-7.6684775352478	-0.00977104809135199	0.0210730116814375	0.198994532227516	-0.0026282137259841
736	96.57177734375	-18.2629299163818	-7.27886867523193	-0.00100484199356288	0.0200989879667759	0.17269591987133	0.00289124972186983
737	95.273078918457	-17.9382553100586	-7.27886867523193	0.00418994715437293	0.0149041991680861	0.0155535480007529	0.00613799272105098
738	95.9224319458008	-17.2889080047607	-7.53860807418823	-0.000355493422830477	0.0278911720961332	-0.170809507369995	0.00289124972186983
739	93.3250350952148	-16.9642333984375	-8.18795680999756	-0.0126931173726916	0.0265924744307995	-0.318536341190338	-0.00555028254166245
740	95.9224319458008	-17.6135807037354	-7.6684775352478	-0.00197886489331722	0.0282158460468054	-0.349055737257004	0.00256657530553639
741	96.57177734375	-16.6395587921143	-7.60354280471802	0.00678734155371785	0.0210730116814375	-0.24743264913559	0.00743668992072344
742	94.6237335205078	-16.9642333984375	-8.05808639526367	0.00354059832170606	0.00938473641872406	-0.162692651152611	0.00354059832170606
743	97.2211227416992	-18.2629299163818	-7.08406400680542	0.00418994715437293	-0.00814767740666866	-0.0997058376669884	0.00613799272105098
744	96.57177734375	-17.6135807037354	-7.14899873733521	-0.00132951640989631	-0.0201606266200542	-0.0510046854615211	0.00613799272105098
745	95.273078918457	-16.314884185791	-7.60354280471802	0.0145795252174139	-0.0195112787187099	-0.0263294391334057	-0.000680167751852423
746	94.6237335205078	-16.314884185791	-7.60354280471802	-0.00490093370899558	-0.0243813935667276	0.000293855206109583	0.012956153601408
747	95.273078918457	-16.9642333984375	-7.34380340576172	0.000943203864153475	-0.0204853005707264	-0.0188619289547205	0.00581331877037883
748	95.9224319458008	-15.9902095794678	-7.60354280471802	0.00581331877037883	-0.0188619289547205	-0.0266541130840778	0.00418994715437293
749	94.6237335205078	-16.314884185791	-7.6684775352478	-0.00197886489331722	-0.00944637414067984	-0.0208099745213985	-0.00684897974133492
750	97.870475769043	-17.2889080047607	-7.21393346786499	0.000293855206109583	-0.0185372550040483	-0.000680167751852423	-0.00814767740666866
751	95.273078918457	-16.9642333984375	-7.47367286682129	0.00289124972186983	-0.0146411629393697	0.0684754624962807	0.00646266713738441
752	97.2211227416992	-16.9642333984375	-7.47367286682129	0.00354059832170606	0.00743668992072344	0.152566105127335	-0.00522560812532902
753	95.273078918457	-15.9902095794678	-7.86328220367432	0.00159255252219737	0.0249691028147936	0.227241203188896	-0.0026282137259841
754	94.6237335205078	-17.2889080047607	-7.6684775352478	-0.0217839982360601	0.031137915328145	0.228864565491676	-0.00847235135734081
755	96.57177734375	-16.9642333984375	-7.6684775352478	-0.00619963090866804	0.0278911720961332	0.274643659591675	-0.00295288790948689
756	96.57177734375	-15.9902095794678	-7.73341274261475	-0.00100484199356288	0.0282158460468054	0.263280034065247	0.0022419011220336
757	97.2211227416992	-15.9902095794678	-7.60354280471802	0.0022419011220336	0.0223717093467712	0.15191675722599	0.00483929552137852
758	96.57177734375	-17.6135807037354	-7.6684775352478	0.00516396993771195	0.0246444288641214	-0.0425631552934647	0.00483929552137852
759	97.2211227416992	-17.9382553100586	-7.6684775352478	0.00516396993771195	0.0165275707840919	-0.218211963772774	-0.00814767740666866
760	95.273078918457	-16.6395587921143	-7.60354280471802	-0.00132951640989631	0.0298392176628113	-0.368860870599747	0.00581331877037883
761	95.9224319458008	-16.9642333984375	-7.53860807418823	-0.00100484199356288	0.012956153601408	-0.386068612337112	0.0100340843200684
762	95.273078918457	-17.6135807037354	-7.60354280471802	0.00483929552137852	0.00354059832170606	-0.191913336515427	0.00678734155371785
763	94.6237335205078	-15.9902095794678	-7.53860807418823	0.0226963832974434	-0.000355493422830477	-0.0286021586507559	0.0194496400654316
764	97.870475769043	-17.2889080047607	-7.60354280471802	0.00191722682211548	-0.00555028254166245	0.0259431265294552	-3.08191010844894e-05
765	96.57177734375	-16.9642333984375	-7.53860807418823	0.0165275707840919	-0.0292515084147453	0.0405534692108631	-0.00165419070981443
766	96.57177734375	-16.9642333984375	-7.6684775352478	-0.000680167751852423	-0.0266541130840778	-0.00749832857400179	0.00548864435404539
767	97.2211227416992	-16.6395587921143	-7.86328220367432	0.00386527273803949	-0.0172385573387146	-0.0613942667841911	0.00289124972186983
768	95.9224319458008	-16.6395587921143	-7.60354280471802	0.00386527273803949	-0.00684897974133492	-0.10587465018034	-0.00717365415766835
769	93.9743804931641	-16.6395587921143	-7.47367286682129	0.000293855206109583	-0.0165892094373703	-0.113991506397724	0.000293855206109583
770	95.9224319458008	-16.314884185791	-7.60354280471802	-0.00782300252467394	-0.00782300252467394	-0.0961344167590141	-0.00717365415766835
771	95.9224319458008	-15.6655359268188	-8.18795680999756	-0.00490093370899558	-0.00327756232582033	-0.0747059136629105	-0.0026282137259841
772	95.273078918457	-16.9642333984375	-7.79834747314453	0.00711201597005129	-0.0253554154187441	-0.0461345724761486	-3.08191010844894e-05
773	97.2211227416992	-16.9642333984375	-7.53860807418823	-0.00652430532500148	0.0103587592020631	-0.038017712533474	-0.00879702530801296
774	96.57177734375	-16.314884185791	-7.73341274261475	-0.00619963090866804	-3.08191010844894e-05	0.0230210572481155	-0.0120437685400248
775	94.6237335205078	-15.6655359268188	-7.53860807418823	-0.00782300252467394	0.00159255252219737	0.0899039655923843	-0.0110697457566857
776	93.9743804931641	-16.314884185791	-7.34380340576172	-0.00425158534198999	-0.00457625929266214	0.112631164491177	-0.00327756232582033
777	94.6237335205078	-15.3408613204956	-7.79834747314453	-0.0026282137259841	-0.00295288790948689	0.12659215927124	0.0022419011220336
778	95.273078918457	-15.6655359268188	-7.60354280471802	-0.0026282137259841	0.00743668992072344	0.0996441915631294	0.00516396993771195
779	95.9224319458008	-15.6655359268188	-8.05808639526367	0.00256657530553639	0.00808603875339031	0.031137915328145	-0.00522560812532902
780	95.9224319458008	-16.314884185791	-7.60354280471802	-0.00555028254166245	0.00678734155371785	-0.0389917381107807	0.000293855206109583
781	93.9743804931641	-16.314884185791	-7.27886867523193	0.00159255252219737	-0.00555028254166245	-0.112368136644363	-3.08191010844894e-05
782	95.273078918457	-15.6655359268188	-7.53860807418823	0.00126787810586393	0.00711201597005129	-0.183796480298042	0.00256657530553639
783	95.273078918457	-15.9902095794678	-7.6684775352478	0.00159255252219737	0.0165275707840919	-0.171458855271339	0.01100810803473
784	93.3250350952148	-15.0161867141724	-7.79834747314453	-0.00652430532500148	0.00321592413820326	-0.0893162563443184	0.00386527273803949
785	95.273078918457	-15.3408613204956	-7.86328220367432	0.00451462110504508	0.0168522447347641	-0.0100957229733467	-0.00100484199356288
786	95.273078918457	-15.9902095794678	-7.79834747314453	0.00451462110504508	0.0126314787194133	0.0756182968616486	0.00711201597005129
787	95.9224319458008	-16.314884185791	-7.34380340576172	0.0022419011220336	0.0126314787194133	0.125293463468552	0.000293855206109583
788	95.273078918457	-16.314884185791	-7.27886867523193	0.00613799272105098	0.00126787810586393	0.139254465699196	-0.000680167751852423
789	95.273078918457	-15.6655359268188	-7.79834747314453	-0.000680167751852423	-0.00555028254166245	0.127241507172585	-0.00490093370899558
790	96.57177734375	-15.9902095794678	-7.47367286682129	-0.00165419070981443	-0.0104203969240189	0.102566264569759	-0.00522560812532902
791	92.0263366699219	-15.3408613204956	-7.6684775352478	-0.00392691092565656	-0.00295288790948689	0.0866572186350822	0.000293855206109583
792	93.9743804931641	-14.6915130615234	-7.9282169342041	0.0022419011220336	-0.0191866029053926	0.0730208978056908	0.0022419011220336
793	95.273078918457	-14.6915130615234	-7.53860807418823	-0.00197886489331722	-0.0136671401560307	0.0795143842697144	0.000293855206109583
794	96.57177734375	-15.3408613204956	-7.60354280471802	-0.00392691092565656	-0.023407369852066	0.0775663405656815	-0.0126931173726916
795	95.9224319458008	-15.6655359268188	-7.27886867523193	-0.00847235135734081	-0.00555028254166245	0.0230210572481155	-0.00749832857400179
796	97.2211227416992	-15.9902095794678	-7.9282169342041	-0.0100957229733467	-0.0139918150380254	0.0298392176628113	-0.00100484199356288
797	96.57177734375	-15.6655359268188	-7.86328220367432	-0.0026282137259841	0.00841071270406246	0.0207483377307653	-0.000355493422830477
798	95.273078918457	-15.6655359268188	-7.60354280471802	-0.00295288790948689	0.00451462110504508	-0.0159398596733809	0.0103587592020631
799	95.273078918457	-15.6655359268188	-7.6684775352478	-0.0026282137259841	0.0181509424000978	-0.0682124271988869	0.0022419011220336
800	95.273078918457	-14.3668384552002	-7.6684775352478	-0.0026282137259841	0.0152288740500808	-0.134445980191231	-0.000680167751852423
801	96.57177734375	-15.9902095794678	-7.53860807418823	0.00451462110504508	0.00743668992072344	-0.150355026125908	0.00451462110504508
802	97.2211227416992	-15.6655359268188	-7.47367286682129	0.00678734155371785	-0.00132951640989631	-0.0747059136629105	-0.00295288790948689
803	93.9743804931641	-15.0161867141724	-7.6684775352478	0.00841071270406246	-0.0243813935667276	-0.0198359526693821	0.00289124972186983
804	95.9224319458008	-15.9902095794678	-7.27886867523193	0.00970941036939621	0.0142548503354192	0.0298392176628113	0.000293855206109583
805	95.9224319458008	-15.6655359268188	-7.4087381362915	0.0100340843200684	-0.0191866029053926	0.0567871853709221	-0.00230353930965066
806	92.6756820678711	-14.042163848877	-7.53860807418823	-0.00295288790948689	-0.0107450718060136	0.109709098935127	0.00386527273803949
807	93.9743804931641	-14.042163848877	-7.4087381362915	-0.0026282137259841	-0.0250307414680719	0.178864732384682	0.0022419011220336
808	95.273078918457	-14.042163848877	-7.47367286682129	0.00841071270406246	-0.00457625929266214	0.235358059406281	-0.0107450718060136
809	96.57177734375	-14.6915130615234	-7.34380340576172	-0.00132951640989631	-0.0243813935667276	0.266851454973221	-0.00652430532500148
810	96.57177734375	-15.6655359268188	-7.60354280471802	0.000293855206109583	-0.0123684434220195	0.257435917854309	-0.00587495695799589
811	94.6237335205078	-14.6915130615234	-8.05808639526367	0.00256657530553639	-0.00912170019000769	0.185358211398125	0.00354059832170606
812	95.273078918457	-15.0161867141724	-7.60354280471802	-0.000355493422830477	-0.0026282137259841	0.0658780634403229	-0.00230353930965066
813	93.9743804931641	-15.0161867141724	-7.47367286682129	-0.00684897974133492	0.0243197549134493	-0.114640854299068	-0.00327756232582033
814	94.6237335205078	-14.042163848877	-7.60354280471802	-0.00490093370899558	0.0175015944987535	-0.223406746983528	-0.0100957229733467
815	93.9743804931641	-14.042163848877	-7.47367286682129	-0.00879702530801296	0.0155535480007529	-0.241588518023491	-0.0110697457566857
816	94.6237335205078	-14.042163848877	-7.99315214157104	0.00321592413820326	0.0158782228827477	-0.219835340976715	0.00386527273803949
817	93.9743804931641	-13.3928155899048	-7.9282169342041	0.00126787810586393	0.0116574559360743	-0.136718705296516	-0.0026282137259841
818	93.9743804931641	-15.0161867141724	-7.79834747314453	0.00418994715437293	0.00451462110504508	-0.0143164889886975	0.00321592413820326
819	96.57177734375	-15.0161867141724	-7.73341274261475	-0.00295288790948689	0.00711201597005129	0.0285405199974775	0.00548864435404539
820	93.9743804931641	-14.042163848877	-7.47367286682129	-0.0136671401560307	0.00906006153672934	0.0259431265294552	-0.00587495695799589
821	92.6756820678711	-13.717490196228	-7.47367286682129	-0.00977104809135199	0.00126787810586393	0.0441248863935471	0.00386527273803949
822	95.273078918457	-13.717490196228	-7.53860807418823	-0.00360223650932312	-3.08191010844894e-05	0.0132808275520802	-0.000680167751852423
823	95.9224319458008	-14.3668384552002	-7.79834747314453	0.00743668992072344	-0.00165419070981443	0.00841071270406246	0.00289124972186983
824	93.9743804931641	-13.717490196228	-7.79834747314453	0.00483929552137852	-0.00847235135734081	0.0123068047687411	0.00126787810586393
825	95.273078918457	-15.0161867141724	-7.6684775352478	-0.00360223650932312	-0.00425158534198999	0.0145795252174139	0.00289124972186983
826	95.9224319458008	-15.3408613204956	-7.47367286682129	0.00581331877037883	-0.00392691092565656	0.00743668992072344	0.00646266713738441
827	95.273078918457	-14.6915130615234	-7.21393346786499	0.00159255252219737	0.00321592413820326	-0.0107450718060136	0.0103587592020631
828	93.9743804931641	-14.6915130615234	-7.34380340576172	-0.00555028254166245	0.00711201597005129	-0.0698357969522476	-0.00132951640989631
829	93.9743804931641	-14.6915130615234	-7.60354280471802	-0.000355493422830477	0.0158782228827477	-0.117238245904446	-0.00619963090866804
830	94.6237335205078	-13.717490196228	-8.12302207946777	-0.00782300252467394	0.00516396993771195	-0.151004374027252	-0.00457625929266214
831	95.273078918457	-14.3668384552002	-7.6684775352478	0.000618529506027699	0.00256657530553639	-0.125355109572411	0.00256657530553639
832	93.9743804931641	-13.717490196228	-7.6684775352478	0.00418994715437293	0.000293855206109583	-0.0893162563443184	-0.00522560812532902
833	94.6237335205078	-14.6915130615234	-7.99315214157104	0.00159255252219737	0.00841071270406246	-0.0688617751002312	-0.00652430532500148
834	95.273078918457	-14.042163848877	-7.34380340576172	-0.000680167751852423	0.00678734155371785	-0.0334722734987736	-0.0104203969240189
835	92.6756820678711	-14.3668384552002	-7.6684775352478	-0.00944637414067984	-0.00425158534198999	0.00418994715437293	-0.00814767740666866
836	95.273078918457	-14.3668384552002	-7.73341274261475	-0.00327756232582033	0.00451462110504508	0.029189869761467	-0.00360223650932312
837	95.9224319458008	-14.3668384552002	-7.73341274261475	0.00776136433705688	-0.000680167751852423	0.0652287155389786	-0.00490093370899558
838	95.273078918457	-14.3668384552002	-7.60354280471802	0.00289124972186983	0.0142548503354192	0.0700988322496414	0.00386527273803949
839	95.273078918457	-14.042163848877	-7.60354280471802	0.000618529506027699	0.0132808275520802	0.0632806718349457	0.000943203864153475
840	94.6237335205078	-15.3408613204956	-7.34380340576172	-0.00619963090866804	0.00970941036939621	0.0158782228827477	-0.00132951640989631
841	93.3250350952148	-13.717490196228	-7.47367286682129	-0.00684897974133492	0.00516396993771195	-0.0149658378213644	0.00256657530553639
842	94.6237335205078	-14.3668384552002	-7.4087381362915	-0.00814767740666866	0.00548864435404539	0.0649040415883064	0.00418994715437293
843	91.3769912719727	-14.042163848877	-7.73341274261475	-0.00619963090866804	0.000943203864153475	0.158734917640686	0.0132808275520802
844	95.273078918457	-14.3668384552002	-7.60354280471802	0.00386527273803949	-0.0100957229733467	0.196072459220886	0.00321592413820326
845	94.6237335205078	-13.3928155899048	-7.99315214157104	-0.00295288790948689	-0.00555028254166245	0.174968630075455	0.00548864435404539
846	94.6237335205078	-13.0681409835815	-7.6684775352478	0.000293855206109583	-0.00555028254166245	0.0567871853709221	0.00938473641872406
847	93.9743804931641	-14.042163848877	-7.27886867523193	-0.000680167751852423	-0.0295761823654175	-0.0831474438309669	-0.000355493422830477
848	94.6237335205078	-14.3668384552002	-7.86328220367432	-0.00100484199356288	-0.0169138833880424	-0.225354805588722	0.00646266713738441
849	93.9743804931641	-13.0681409835815	-7.99315214157104	0.00256657530553639	-0.0120437685400248	-0.248081997036934	0.000618529506027699
850	92.6756820678711	-14.3668384552002	-7.60354280471802	-0.00522560812532902	-0.0182125810533762	-0.149381011724472	-0.00522560812532902
851	93.9743804931641	-14.3668384552002	-7.47367286682129	0.00581331877037883	-0.0217839982360601	-0.0600955672562122	0.00191722682211548
852	93.3250350952148	-13.0681409835815	-7.9282169342041	0.000293855206109583	-0.00782300252467394	-0.0263294391334057	-0.00425158534198999
853	93.3250350952148	-14.6915130615234	-7.60354280471802	0.0132808275520802	0.0155535480007529	-0.0266541130840778	-0.0182125810533762
854	93.9743804931641	-13.3928155899048	-7.6684775352478	0.000943203864153475	0.0158782228827477	-0.0399657599627972	-0.00977104809135199
855	93.3250350952148	-15.6655359268188	-7.73341274261475	-0.00522560812532902	0.00548864435404539	-0.0422384813427925	-0.00749832857400179
856	93.9743804931641	-14.6915130615234	-7.47367286682129	-0.00652430532500148	0.00938473641872406	-0.0217839982360601	0.0100340843200684
857	92.6756820678711	-13.3928155899048	-7.60354280471802	0.00581331877037883	0.0142548503354192	0.0103587592020631	0.00743668992072344
858	92.0263366699219	-13.0681409835815	-7.79834747314453	-0.0149658378213644	0.0165275707840919	0.0213976856321096	0.00646266713738441
859	95.273078918457	-14.6915130615234	-7.4087381362915	-0.000680167751852423	0.0191249661147594	0.0467222817242146	0.00516396993771195
860	94.6237335205078	-13.3928155899048	-7.47367286682129	-0.00749832857400179	0.0116574559360743	0.0444495603442192	-0.00717365415766835
861	95.273078918457	-12.7434673309326	-7.99315214157104	0.00159255252219737	0.00548864435404539	0.0629559978842735	0.0103587592020631
862	95.273078918457	-14.6915130615234	-7.60354280471802	0.00354059832170606	-0.00782300252467394	0.0275664981454611	0.00678734155371785
863	93.3250350952148	-14.042163848877	-7.73341274261475	0.00386527273803949	-0.00782300252467394	0.0675014406442642	0.00808603875339031
864	95.273078918457	-13.717490196228	-7.27886867523193	0.0178262684494257	0.000618529506027699	0.081787109375	-0.00490093370899558
865	92.6756820678711	-13.3928155899048	-7.08406400680542	-0.00522560812532902	0.012956153601408	0.0720468759536743	0.00711201597005129
866	93.3250350952148	-12.4187927246094	-7.27886867523193	0.0168522447347641	0.0230210572481155	0.0671767666935921	-0.00360223650932312
867	93.9743804931641	-13.3928155899048	-7.79834747314453	0.000293855206109583	0.0116574559360743	0.00159255252219737	-0.00165419070981443
868	94.6237335205078	-13.0681409835815	-8.12302207946777	0.000943203864153475	0.0155535480007529	-0.00522560812532902	0.00418994715437293
869	94.6237335205078	-13.717490196228	-7.6684775352478	0.00159255252219737	0.012956153601408	0.0265924744307995	-0.00522560812532902
870	95.273078918457	-15.3408613204956	-7.53860807418823	0.00159255252219737	0.00776136433705688	0.00483929552137852	-0.00165419070981443
871	93.9743804931641	-13.0681409835815	-7.79834747314453	0.000943203864153475	-0.000355493422830477	-0.0204853005707264	0.000293855206109583
872	93.9743804931641	-13.717490196228	-7.4087381362915	-0.00100484199356288	-0.00230353930965066	-0.0247060675173998	0.000618529506027699
873	93.9743804931641	-14.6915130615234	-7.21393346786499	-0.0110697457566857	0.00906006153672934	-0.0373683646321297	-0.0123684434220195
874	95.273078918457	-13.3928155899048	-7.99315214157104	-0.00522560812532902	-0.00392691092565656	-0.0464592464268208	-0.0104203969240189
875	93.3250350952148	-12.4187927246094	-8.25289154052734	-0.0100957229733467	-0.00619963090866804	-0.0104203969240189	-0.00977104809135199
876	92.6756820678711	-12.7434673309326	-7.79834747314453	-0.00360223650932312	-0.0243813935667276	-0.0266541130840778	0.00289124972186983
877	94.6237335205078	-13.0681409835815	-7.79834747314453	0.00126787810586393	0.00354059832170606	-0.043212503194809	0.00126787810586393
878	95.273078918457	-15.0161867141724	-7.27886867523193	0.00321592413820326	0.0171769186854362	-0.090614952147007	0.00256657530553639
879	94.6237335205078	-14.6915130615234	-7.21393346786499	0.00548864435404539	0.0165275707840919	-0.134445980191231	0.00483929552137852
880	92.0263366699219	-13.3928155899048	-7.86328220367432	-0.00295288790948689	0.0223717093467712	-0.0766539573669434	-0.00977104809135199
881	94.6237335205078	-14.3668384552002	-7.6684775352478	-0.00879702530801296	0.0113327819854021	-0.0529527328908443	0.00451462110504508
882	93.9743804931641	-13.0681409835815	-7.86328220367432	0.00483929552137852	0.0106834331527352	0.0230210572481155	0.00418994715437293
883	95.273078918457	-13.717490196228	-7.99315214157104	0.00256657530553639	0.00386527273803949	0.109059751033783	0.00289124972186983
884	93.3250350952148	-12.4187927246094	-7.6684775352478	0.00289124972186983	0.0022419011220336	0.190552994608879	0.000943203864153475
885	93.9743804931641	-15.0161867141724	-7.21393346786499	0.00354059832170606	-0.0117190945893526	0.173994615674019	0.00126787810586393
886	94.6237335205078	-14.6915130615234	-7.47367286682129	-0.00197886489331722	-0.0133424662053585	0.175942659378052	-0.00425158534198999
887	94.6237335205078	-14.042163848877	-7.9282169342041	0.000943203864153475	-0.0195112787187099	0.173020586371422	0.000618529506027699
888	93.9743804931641	-14.3668384552002	-7.9282169342041	0.00451462110504508	-0.0130177913233638	0.165553078055382	-0.00457625929266214
889	95.273078918457	-14.3668384552002	-7.79834747314453	-3.08191010844894e-05	-0.0191866029053926	0.0022419011220336	-0.0110697457566857
890	93.9743804931641	-13.0681409835815	-8.12302207946777	-0.00295288790948689	-0.0282774847000837	-0.164965376257896	0.00451462110504508
891	95.9224319458008	-14.042163848877	-7.60354280471802	0.00256657530553639	-0.0302255302667618	-0.188991278409958	0.000293855206109583
892	92.6756820678711	-12.4187927246094	-7.60354280471802	-0.00165419070981443	-0.0247060675173998	-0.120160318911076	0.00289124972186983
893	93.9743804931641	-14.3668384552002	-7.79834747314453	0.00159255252219737	-0.0188619289547205	-0.0792513489723206	-0.00879702530801296
894	97.2211227416992	-14.6915130615234	-7.60354280471802	-0.00522560812532902	-0.0149658378213644	-0.0675630792975426	-0.0143164889886975
895	93.9743804931641	-14.3668384552002	-7.6684775352478	-0.0110697457566857	-0.00392691092565656	-0.0734072178602219	-0.0143164889886975
896	93.3250350952148	-14.042163848877	-7.73341274261475	-0.0100957229733467	0.000618529506027699	-0.0802253782749176	0.0022419011220336
897	95.273078918457	-14.3668384552002	-7.47367286682129	0.000618529506027699	0.00483929552137852	-0.00684897974133492	0.00678734155371785
898	95.9224319458008	-14.042163848877	-7.47367286682129	0.00191722682211548	0.0113327819854021	0.0830858051776886	-0.00619963090866804
899	92.6756820678711	-13.3928155899048	-7.60354280471802	0.00646266713738441	0.0123068047687411	0.140877828001976	0.000618529506027699
900	95.273078918457	-14.3668384552002	-7.53860807418823	-0.00619963090866804	0.0113327819854021	0.155488178133965	-0.00392691092565656
901	93.9743804931641	-13.3928155899048	-7.34380340576172	-0.00295288790948689	0.00289124972186983	0.1324363052845	-0.00197886489331722
902	94.6237335205078	-14.042163848877	-7.21393346786499	0.00126787810586393	0.00548864435404539	0.0558131635189056	0.000943203864153475
903	93.3250350952148	-13.717490196228	-7.14899873733521	-0.00782300252467394	0.00354059832170606	-0.0260047651827335	0.00159255252219737
904	95.273078918457	-13.717490196228	-7.4087381362915	0.00581331877037883	-0.00814767740666866	-0.107173345983028	0.00613799272105098
905	93.9743804931641	-13.3928155899048	-7.53860807418823	0.011982130818069	-0.0165892094373703	-0.167562767863274	0.000293855206109583
906	93.9743804931641	-13.3928155899048	-7.73341274261475	-0.00197886489331722	-0.00392691092565656	-0.184445828199387	0.00321592413820326
907	93.9743804931641	-13.0681409835815	-7.4087381362915	-0.000355493422830477	-0.0341216214001179	-0.150030359625816	-0.00197886489331722
908	93.9743804931641	-14.3668384552002	-7.53860807418823	0.00483929552137852	-0.0113944197073579	-0.0984071344137192	-0.00847235135734081
909	93.3250350952148	-13.0681409835815	-7.9282169342041	-0.00425158534198999	-0.0026282137259841	-0.0669137313961983	-0.0100957229733467
910	93.3250350952148	-13.717490196228	-7.73341274261475	-0.00684897974133492	-0.00295288790948689	-0.0360696688294411	-0.00425158534198999
911	93.3250350952148	-14.3668384552002	-7.14899873733521	-0.00522560812532902	-0.00360223650932312	-0.00230353930965066	0.00646266713738441
912	93.9743804931641	-13.717490196228	-7.73341274261475	0.00483929552137852	0.0207483377307653	0.0363327041268349	0.00678734155371785
913	95.273078918457	-13.3928155899048	-8.05808639526367	-0.00782300252467394	0.0249691028147936	0.036657378077507	-0.00392691092565656
914	93.3250350952148	-13.0681409835815	-7.86328220367432	-0.00587495695799589	0.0278911720961332	0.0285405199974775	-0.0126931173726916
915	94.6237335205078	-15.6655359268188	-7.53860807418823	-0.00944637414067984	0.0123068047687411	-0.0139918150380254	-0.0136671401560307
916	93.9743804931641	-14.3668384552002	-7.6684775352478	-0.000355493422830477	0.00776136433705688	-0.0490566417574883	-0.00295288790948689
917	93.3250350952148	-14.042163848877	-7.6684775352478	0.00678734155371785	0.0162028968334198	-0.109770737588406	0.000943203864153475
918	91.3769912719727	-13.717490196228	-7.99315214157104	-0.0100957229733467	0.0158782228827477	-0.0893162563443184	0.00159255252219737
919	95.273078918457	-14.042163848877	-7.99315214157104	-0.000355493422830477	0.0162028968334198	-0.0243813935667276	0.00159255252219737
920	94.6237335205078	-14.3668384552002	-8.12302207946777	-0.00165419070981443	-0.00360223650932312	-0.0376930385828018	-0.00392691092565656
921	95.273078918457	-13.3928155899048	-8.18795680999756	-0.00490093370899558	-0.0146411629393697	-0.0406151078641415	-0.00132951640989631
922	93.3250350952148	-13.717490196228	-7.6684775352478	0.000293855206109583	-0.0195112787187099	-0.0373683646321297	0.00970941036939621
923	94.6237335205078	-14.3668384552002	-7.86328220367432	0.0022419011220336	-0.0175632312893867	-0.0373683646321297	0.0123068047687411
924	94.6237335205078	-14.042163848877	-7.53860807418823	0.00743668992072344	-0.0126931173726916	-0.00425158534198999	0.00613799272105098
925	92.6756820678711	-13.717490196228	-7.86328220367432	-0.00490093370899558	0.0022419011220336	0.0363327041268349	0.012956153601408
926	93.9743804931641	-13.3928155899048	-7.79834747314453	0.0136055024340749	0.00321592413820326	0.0360080301761627	0.0103587592020631
927	93.9743804931641	-13.0681409835815	-8.05808639526367	0.00386527273803949	0.00678734155371785	0.0282158460468054	0.00126787810586393
928	92.6756820678711	-13.0681409835815	-7.99315214157104	0.0022419011220336	0.00808603875339031	-0.0162645354866982	-0.00879702530801296
929	94.6237335205078	-13.3928155899048	-7.60354280471802	-0.000680167751852423	0.00126787810586393	0.0252937767654657	0.00451462110504508
930	93.9743804931641	-14.6915130615234	-7.53860807418823	-0.0026282137259841	0.0022419011220336	0.0957481041550636	-0.0100957229733467
931	95.273078918457	-14.6915130615234	-7.60354280471802	0.000293855206109583	-0.00587495695799589	0.109709098935127	-0.00327756232582033
932	93.3250350952148	-13.717490196228	-7.9282169342041	-0.000680167751852423	-0.00619963090866804	0.0736702531576157	0.00159255252219737
933	92.6756820678711	-15.0161867141724	-7.99315214157104	-0.0123684434220195	0.013930176384747	0.0243197549134493	-0.00392691092565656
934	95.273078918457	-14.6915130615234	-7.73341274261475	-0.00295288790948689	0.0126314787194133	0.0022419011220336	-0.00360223650932312
935	94.6237335205078	-14.042163848877	-7.79834747314453	-0.00587495695799589	0.0116574559360743	-0.000355493422830477	-0.00749832857400179
936	94.6237335205078	-13.0681409835815	-7.34380340576172	-0.00912170019000769	0.0162028968334198	0.0684754624962807	0.00451462110504508
937	95.273078918457	-15.6655359268188	-7.14899873733521	-0.0026282137259841	0.00321592413820326	0.125293463468552	0.00256657530553639
938	95.9224319458008	-16.314884185791	-7.4087381362915	0.00256657530553639	0.00516396993771195	0.122371397912502	-3.08191010844894e-05
939	95.273078918457	-14.6915130615234	-7.60354280471802	0.000618529506027699	0.0145795252174139	0.0827611312270164	-0.00522560812532902
940	92.0263366699219	-13.717490196228	-7.34380340576172	-0.0110697457566857	0.00938473641872406	0.0412028171122074	0.0022419011220336
941	94.6237335205078	-15.0161867141724	-7.27886867523193	-0.00392691092565656	0.00483929552137852	0.00938473641872406	0.0022419011220336
942	93.3250350952148	-13.717490196228	-7.47367286682129	0.00841071270406246	-0.000680167751852423	-0.0191866029053926	0.00548864435404539
943	95.273078918457	-15.3408613204956	-7.53860807418823	0.00711201597005129	-0.0123684434220195	-0.0302255302667618	0.00386527273803949
944	93.9743804931641	-14.3668384552002	-7.79834747314453	0.00483929552137852	-0.0169138833880424	-0.0360696688294411	0.00483929552137852
945	93.3250350952148	-15.0161867141724	-8.18795680999756	0.0175015944987535	-0.0152905117720366	-0.0591215454041958	-0.00295288790948689
946	93.9743804931641	-15.3408613204956	-7.86328220367432	0.00906006153672934	-0.0198359526693821	-0.098082460463047	0.00808603875339031
947	92.6756820678711	-14.6915130615234	-7.79834747314453	0.011982130818069	-0.0156151866540313	-0.0740565657615662	0.00191722682211548
948	92.0263366699219	-14.042163848877	-7.79834747314453	0.000293855206109583	-0.0260047651827335	-0.0305502042174339	-0.00490093370899558
949	95.273078918457	-14.042163848877	-7.73341274261475	-0.00295288790948689	0.00256657530553639	-0.0123684434220195	-0.00165419070981443
950	94.6237335205078	-14.6915130615234	-7.99315214157104	0.00159255252219737	-0.0026282137259841	0.0113327819854021	-0.00295288790948689
951	93.9743804931641	-13.717490196228	-8.12302207946777	-0.00100484199356288	0.00646266713738441	0.0697741582989693	0.00289124972186983
952	94.6237335205078	-15.0161867141724	-7.86328220367432	0.00386527273803949	0.0149041991680861	0.122696071863174	0.0113327819854021
953	95.273078918457	-15.9902095794678	-7.73341274261475	-0.00944637414067984	0.0298392176628113	0.139579132199287	-0.00652430532500148
954	93.3250350952148	-13.717490196228	-7.79834747314453	-0.0136671401560307	0.0382807515561581	0.133735001087189	-0.00977104809135199
955	91.3769912719727	-14.6915130615234	-7.47367286682129	-0.0149658378213644	0.0243197549134493	0.0902286395430565	-0.000680167751852423
956	93.9743804931641	-14.042163848877	-7.47367286682129	-0.0143164889886975	0.0181509424000978	-0.0386670641601086	-0.00425158534198999
957	93.9743804931641	-14.6915130615234	-7.86328220367432	0.00289124972186983	0.0145795252174139	-0.222432732582092	0.00191722682211548
958	93.9743804931641	-15.0161867141724	-7.79834747314453	-0.00457625929266214	0.0113327819854021	-0.287042915821075	0.00256657530553639
959	93.3250350952148	-14.6915130615234	-7.53860807418823	0.000293855206109583	0.012956153601408	-0.220809355378151	0.00613799272105098
960	95.273078918457	-16.314884185791	-7.14899873733521	0.00451462110504508	-0.0100957229733467	-0.131848588585854	0.00776136433705688
961	93.3250350952148	-15.0161867141724	-7.34380340576172	-0.00587495695799589	-0.00425158534198999	-0.0626929625868797	-3.08191010844894e-05
962	93.3250350952148	-15.6655359268188	-7.27886867523193	-0.00944637414067984	-0.0123684434220195	-0.0513293594121933	0.00711201597005129
963	93.9743804931641	-14.3668384552002	-7.6684775352478	0.00808603875339031	-0.00360223650932312	-0.0503553375601768	0.00289124972186983
964	95.273078918457	-15.9902095794678	-7.53860807418823	-0.0100957229733467	-0.0162645354866982	-0.00457625929266214	-0.00425158534198999
965	93.3250350952148	-14.6915130615234	-7.86328220367432	0.00191722682211548	-0.0279528107494116	0.0548391379415989	-0.00425158534198999
966	94.6237335205078	-15.0161867141724	-7.4087381362915	-0.0237320438027382	-0.0133424662053585	0.100293546915054	0.00386527273803949
967	93.9743804931641	-15.9902095794678	-7.47367286682129	0.0191249661147594	-0.0104203969240189	0.152566105127335	0.000293855206109583
968	92.6756820678711	-14.3668384552002	-7.47367286682129	-0.00197886489331722	0.00483929552137852	0.234708711504936	0.00386527273803949
969	93.9743804931641	-15.6655359268188	-7.60354280471802	-0.00847235135734081	0.00970941036939621	0.255812525749207	-0.00295288790948689
970	91.3769912719727	-15.0161867141724	-7.47367286682129	-0.00457625929266214	0.0142548503354192	0.282111167907715	-0.00392691092565656
971	94.6237335205078	-15.0161867141724	-7.79834747314453	-0.00652430532500148	0.0149041991680861	0.292825400829315	0.00938473641872406
972	95.9224319458008	-16.314884185791	-7.6684775352478	0.000618529506027699	0.0220470335334539	0.266851454973221	0.00159255252219737
973	93.3250350952148	-14.6915130615234	-7.99315214157104	-0.00717365415766835	0.0314625911414623	0.182760819792747	0.000618529506027699
974	95.9224319458008	-16.9642333984375	-7.47367286682129	-0.00490093370899558	0.0152288740500808	-0.00100484199356288	-0.00944637414067984
975	96.57177734375	-17.2889080047607	-7.73341274261475	-0.00749832857400179	-0.00749832857400179	-0.157497867941856	0.00159255252219737
976	94.6237335205078	-15.9902095794678	-8.25289154052734	-0.00749832857400179	-0.00652430532500148	-0.247757330536842	-0.000355493422830477
977	92.6756820678711	-15.9902095794678	-7.9282169342041	-0.00977104809135199	-0.0172385573387146	-0.339964836835861	0.00970941036939621
978	95.9224319458008	-16.6395587921143	-7.86328220367432	0.00711201597005129	-0.0123684434220195	-0.305874049663544	0.00613799272105098
979	95.273078918457	-15.9902095794678	-7.9282169342041	-0.00132951640989631	-0.0149658378213644	-0.220809355378151	0.000618529506027699
980	93.3250350952148	-15.3408613204956	-7.79834747314453	-0.00230353930965066	0.0022419011220336	-0.0889915823936462	0.00256657530553639
981	95.9224319458008	-16.9642333984375	-7.73341274261475	0.00159255252219737	-0.00749832857400179	0.101267568767071	0.00776136433705688
982	93.9743804931641	-17.6135807037354	-7.9282169342041	0.00548864435404539	-0.0191866029053926	0.115553237497807	0.0304885655641556
983	93.9743804931641	-15.6655359268188	-7.86328220367432	0.020423661917448	-0.00392691092565656	0.126267492771149	0.00646266713738441
984	92.0263366699219	-15.6655359268188	-7.60354280471802	0.0022419011220336	-0.0253554154187441	0.0282158460468054	0.00126787810586393
985	93.9743804931641	-16.6395587921143	-7.34380340576172	0.00289124972186983	-0.00327756232582033	-0.11788759380579	0.00386527273803949
986	96.57177734375	-16.314884185791	-7.21393346786499	0.0207483377307653	-0.00197886489331722	-0.214965224266052	-3.08191010844894e-05
987	95.9224319458008	-16.314884185791	-7.27886867523193	0.000618529506027699	-0.0136671401560307	-0.232822313904762	-0.00425158534198999
988	95.9224319458008	-16.6395587921143	-7.34380340576172	0.00418994715437293	-0.0152905117720366	-0.140290126204491	-0.00457625929266214
989	95.273078918457	-16.6395587921143	-7.27886867523193	-0.00684897974133492	-0.0240567177534103	-0.0373683646321297	-0.00295288790948689
990	93.3250350952148	-15.3408613204956	-7.60354280471802	-0.00360223650932312	-0.02697878703475	-0.00522560812532902	-0.00360223650932312
991	93.9743804931641	-16.6395587921143	-7.27886867523193	-0.00425158534198999	-0.0126931173726916	0.00678734155371785	0.00126787810586393
992	93.3250350952148	-15.6655359268188	-7.47367286682129	-0.00619963090866804	0.00581331877037883	0.0226963832974434	0.0022419011220336
993	96.57177734375	-15.9902095794678	-7.08406400680542	-0.00392691092565656	0.0236704051494598	0.0181509424000978	-0.0156151866540313
994	93.9743804931641	-15.3408613204956	-7.73341274261475	-0.0026282137259841	0.0252937767654657	0.0353586822748184	-0.00425158534198999
995	94.6237335205078	-15.6655359268188	-7.79834747314453	-0.0169138833880424	0.0171769186854362	0.0480209775269032	-0.0162645354866982
996	94.6237335205078	-15.6655359268188	-7.4087381362915	-0.00619963090866804	0.0145795252174139	0.0519170723855495	0.00483929552137852
997	94.6237335205078	-16.9642333984375	-7.53860807418823	-0.000355493422830477	0.00906006153672934	0.0379560738801956	0.00613799272105098
998	95.273078918457	-15.6655359268188	-7.4087381362915	0.00808603875339031	0.0178262684494257	0.0103587592020631	0.00646266713738441
999	91.3769912719727	-15.3408613204956	-7.34380340576172	-0.00490093370899558	0.0200989879667759	-0.0152905117720366	0.00418994715437293
1000	95.9224319458008	-16.9642333984375	-7.01912927627563	0.000618529506027699	0.0145795252174139	-0.0237320438027382	-0.00587495695799589
1001	94.6237335205078	-15.9902095794678	-7.86328220367432	0.00256657530553639	0.0106834331527352	0.0334106348454952	-0.00197886489331722
1002	94.6237335205078	-15.3408613204956	-7.99315214157104	0.00386527273803949	0.00711201597005129	0.00483929552137852	0.00386527273803949
1003	95.273078918457	-16.9642333984375	-7.6684775352478	0.0259431265294552	-0.00360223650932312	0.00354059832170606	-0.00197886489331722
1004	93.9743804931641	-17.2889080047607	-7.79834747314453	0.00191722682211548	-0.0133424662053585	-0.0152905117720366	-0.00100484199356288
1005	93.9743804931641	-15.6655359268188	-7.9282169342041	0.00613799272105098	-0.00490093370899558	-0.0386670641601086	0.00289124972186983
1006	93.3250350952148	-15.6655359268188	-7.21393346786499	-0.0113944197073579	-0.00782300252467394	-0.028926832601428	0.00873538758605719
1007	92.0263366699219	-15.6655359268188	-7.99315214157104	-3.08191010844894e-05	0.00191722682211548	-0.0302255302667618	0.000293855206109583
1008	93.9743804931641	-15.9902095794678	-7.9282169342041	0.0191249661147594	0.00386527273803949	-0.00490093370899558	0.00873538758605719
1009	94.6237335205078	-15.9902095794678	-8.12302207946777	0.0126314787194133	0.000618529506027699	0.031137915328145	-0.00652430532500148
1010	96.57177734375	-16.9642333984375	-7.6684775352478	-0.000355493422830477	-0.00165419070981443	0.0295145437121391	-0.00197886489331722
1011	93.9743804931641	-16.6395587921143	-7.34380340576172	0.00126787810586393	-0.00457625929266214	0.00386527273803949	0.00516396993771195
1012	97.2211227416992	-17.6135807037354	-7.14899873733521	-0.00490093370899558	0.01100810803473	-0.0243813935667276	0.00191722682211548
1013	93.9743804931641	-15.6655359268188	-7.79834747314453	-0.00230353930965066	0.0282158460468054	-0.0253554154187441	0.000618529506027699
1014	93.3250350952148	-16.9642333984375	-7.6684775352478	-0.0156151866540313	0.0317872650921345	-0.0458098985254765	-0.00847235135734081
1015	95.9224319458008	-16.6395587921143	-7.47367286682129	-0.00555028254166245	0.0168522447347641	-0.0389917381107807	-0.00977104809135199
1016	95.273078918457	-15.6655359268188	-7.79834747314453	-0.00912170019000769	0.00808603875339031	-0.0230826959013939	0.00386527273803949
1017	94.6237335205078	-16.6395587921143	-7.53860807418823	0.00743668992072344	0.012956153601408	-0.0136671401560307	0.01100810803473
1018	96.57177734375	-17.2889080047607	-7.34380340576172	-0.00425158534198999	0.0103587592020631	-0.0126931173726916	-0.00230353930965066
1019	95.9224319458008	-17.9382553100586	-7.34380340576172	0.000943203864153475	0.00159255252219737	-0.00197886489331722	-0.00197886489331722
1020	93.9743804931641	-15.6655359268188	-7.99315214157104	-0.00587495695799589	-0.00295288790948689	0.00743668992072344	-0.000680167751852423
1021	93.3250350952148	-17.2889080047607	-7.6684775352478	-0.0130177913233638	-3.08191010844894e-05	0.0522417463362217	0.00386527273803949
1022	94.6237335205078	-16.6395587921143	-7.47367286682129	-0.00619963090866804	-0.00522560812532902	0.118475303053856	0.00678734155371785
1023	94.6237335205078	-15.9902095794678	-7.86328220367432	0.00548864435404539	-0.0149658378213644	0.183085486292839	0.00191722682211548
1024	96.57177734375	-16.9642333984375	-7.47367286682129	0.0100340843200684	-0.0224333461374044	0.215552926063538	0.0142548503354192
1025	95.9224319458008	-16.6395587921143	-7.34380340576172	0.0022419011220336	-0.0243813935667276	0.170098513364792	-0.00490093370899558
1026	95.273078918457	-18.2629299163818	-7.79834747314453	-0.00425158534198999	-0.0165892094373703	0.0804884135723114	0.00483929552137852
1027	95.9224319458008	-16.9642333984375	-7.73341274261475	0.00646266713738441	0.0022419011220336	-0.0376930385828018	0.00646266713738441
1028	95.273078918457	-16.314884185791	-7.4087381362915	-0.00847235135734081	-0.0162645354866982	-0.106199324131012	0.00159255252219737
1029	93.3250350952148	-16.6395587921143	-7.4087381362915	-0.00879702530801296	0.00548864435404539	-0.151004374027252	-0.00684897974133492
1030	94.6237335205078	-15.9902095794678	-7.6684775352478	0.00159255252219737	0.00126787810586393	-0.168212115764618	-0.00782300252467394
1031	96.57177734375	-16.9642333984375	-7.73341274261475	-0.00522560812532902	0.00483929552137852	-0.131848588585854	-0.00132951640989631
1032	93.9743804931641	-17.2889080047607	-7.9282169342041	0.00191722682211548	0.00841071270406246	-0.0773033052682877	-0.0026282137259841
1033	96.57177734375	-16.9642333984375	-7.79834747314453	-3.08191010844894e-05	0.0230210572481155	-0.0532774068415165	-0.00652430532500148
1034	94.6237335205078	-17.2889080047607	-7.86328220367432	-0.00197886489331722	0.0116574559360743	-0.0139918150380254	-0.00587495695799589
1035	95.9224319458008	-17.2889080047607	-7.47367286682129	-0.00977104809135199	0.00483929552137852	-0.0243813935667276	-0.00684897974133492
1036	93.9743804931641	-16.6395587921143	-7.4087381362915	-0.0172385573387146	-0.00652430532500148	-0.032173577696085	-0.00619963090866804
1037	94.6237335205078	-16.6395587921143	-7.14899873733521	0.00191722682211548	-0.000355493422830477	-0.00425158534198999	0.00678734155371785
1038	95.273078918457	-15.9902095794678	-7.73341274261475	-0.00457625929266214	0.00386527273803949	0.0467222817242146	-0.00132951640989631
1039	93.9743804931641	-15.9902095794678	-8.18795680999756	0.0022419011220336	0.00873538758605719	0.0252937767654657	-0.00522560812532902
1040	96.57177734375	-17.2889080047607	-7.60354280471802	-0.00327756232582033	0.000618529506027699	0.0460729338228703	0.00159255252219737
1041	95.273078918457	-17.6135807037354	-7.47367286682129	-0.00132951640989631	-0.00392691092565656	0.0616573020815849	0.00743668992072344
1042	94.6237335205078	-15.9902095794678	-7.60354280471802	0.00970941036939621	-0.0026282137259841	0.0629559978842735	-0.00165419070981443
1043	93.9743804931641	-17.6135807037354	-7.08406400680542	-3.08191010844894e-05	-0.00197886489331722	0.0606832765042782	0.00873538758605719
1044	92.6756820678711	-16.314884185791	-7.27886867523193	-0.00490093370899558	-0.00360223650932312	0.0671767666935921	0.00191722682211548
1045	94.6237335205078	-15.9902095794678	-7.53860807418823	0.00873538758605719	0.00191722682211548	0.0804884135723114	-0.000355493422830477
1046	95.9224319458008	-17.2889080047607	-7.53860807418823	0.00743668992072344	-0.00814767740666866	0.0561378374695778	0.00191722682211548
1047	96.57177734375	-17.2889080047607	-7.27886867523193	0.00743668992072344	0.0142548503354192	0.0408781431615353	0.000293855206109583
1048	93.9743804931641	-17.2889080047607	-7.27886867523193	0.00711201597005129	0.0308132413774729	0.0616573020815849	-0.00717365415766835
1049	93.9743804931641	-17.2889080047607	-7.34380340576172	-0.000355493422830477	0.0162028968334198	0.0350340083241463	-0.0100957229733467
1050	96.57177734375	-17.2889080047607	-7.53860807418823	-3.08191010844894e-05	0.0275664981454611	-0.0100957229733467	-0.00814767740666866
1051	92.0263366699219	-16.9642333984375	-7.6684775352478	0.0100340843200684	0.0175015944987535	-0.0334722734987736	0.00711201597005129
1052	94.6237335205078	-15.6655359268188	-7.9282169342041	-0.00295288790948689	0.00256657530553639	-0.039641086012125	-0.00392691092565656
1053	93.9743804931641	-15.9902095794678	-7.86328220367432	0.00808603875339031	0.0103587592020631	-0.0302255302667618	-0.0120437685400248
1054	96.57177734375	-17.6135807037354	-7.73341274261475	-0.00392691092565656	-3.08191010844894e-05	-0.00912170019000769	-0.00392691092565656
1055	96.57177734375	-16.314884185791	-7.79834747314453	-0.00977104809135199	0.000293855206109583	0.00483929552137852	-0.00652430532500148
1056	94.6237335205078	-16.6395587921143	-7.47367286682129	-0.00165419070981443	-0.0191866029053926	0.0142548503354192	-0.000355493422830477
1057	94.6237335205078	-16.6395587921143	-7.6684775352478	-0.00490093370899558	-0.00392691092565656	-0.00814767740666866	0.00743668992072344
1058	94.6237335205078	-16.9642333984375	-7.6684775352478	-0.0133424662053585	-0.00522560812532902	-0.0191866029053926	0.0022419011220336
1059	94.6237335205078	-16.9642333984375	-7.53860807418823	-0.00847235135734081	0.00126787810586393	0.0486703291535378	0.00354059832170606
1060	94.6237335205078	-15.9902095794678	-7.60354280471802	-0.00132951640989631	-0.00100484199356288	0.108085729181767	-0.00522560812532902
1061	96.57177734375	-17.2889080047607	-7.6684775352478	-0.00522560812532902	-0.00619963090866804	0.0889299437403679	0.00646266713738441
1062	95.9224319458008	-16.9642333984375	-7.27886867523193	-0.00327756232582033	-0.00230353930965066	0.052891094237566	0.00678734155371785
1063	93.9743804931641	-17.6135807037354	-7.21393346786499	0.000293855206109583	-0.0175632312893867	0.00289124972186983	0.0113327819854021
1064	95.9224319458008	-17.6135807037354	-7.79834747314453	0.0113327819854021	-0.0227580219507217	-0.114316180348396	-0.0026282137259841
1065	93.3250350952148	-15.6655359268188	-7.9282169342041	-0.0100957229733467	-0.0159398596733809	-0.208147063851357	0.00873538758605719
1066	91.3769912719727	-16.314884185791	-7.86328220367432	-0.00425158534198999	-0.0198359526693821	-0.226978167891502	0.00191722682211548
1067	93.9743804931641	-16.314884185791	-7.79834747314453	0.000618529506027699	-0.0156151866540313	-0.144186213612556	-0.00197886489331722
1068	93.9743804931641	-15.3408613204956	-7.86328220367432	0.00386527273803949	-0.0107450718060136	-0.0626929625868797	-0.00100484199356288
1069	94.6237335205078	-17.9382553100586	-7.08406400680542	-0.00619963090866804	-0.0204853005707264	0.0233457311987877	-0.00912170019000769
1070	95.9224319458008	-18.2629299163818	-7.53860807418823	-0.00717365415766835	-0.0165892094373703	0.140553161501884	-0.00652430532500148
1071	93.9743804931641	-17.6135807037354	-7.6684775352478	-0.000355493422830477	-0.0113944197073579	0.187955603003502	0.00191722682211548
1072	95.9224319458008	-17.6135807037354	-7.21393346786499	0.00646266713738441	0.00548864435404539	0.198345184326172	-0.00327756232582033
1073	92.6756820678711	-16.314884185791	-7.9282169342041	-0.0117190945893526	0.0207483377307653	0.1191246509552	-0.00522560812532902
1074	93.3250350952148	-16.314884185791	-7.21393346786499	-0.00912170019000769	0.0178262684494257	-0.0136671401560307	-0.00782300252467394
1075	95.273078918457	-17.6135807037354	-7.14899873733521	-0.00847235135734081	0.0162028968334198	-0.172108203172684	-0.00717365415766835
1076	95.9224319458008	-17.6135807037354	-7.34380340576172	-0.00360223650932312	0.0178262684494257	-0.29223769903183	-0.00684897974133492
1077	96.57177734375	-17.6135807037354	-7.27886867523193	-0.00619963090866804	0.0158782228827477	-0.275354653596878	0.00873538758605719
1078	94.6237335205078	-17.9382553100586	-7.27886867523193	-0.00165419070981443	0.0171769186854362	-0.182822465896606	0.00159255252219737
1079	93.9743804931641	-16.314884185791	-7.86328220367432	-0.00717365415766835	0.013930176384747	-0.0769786313176155	-0.00652430532500148
1080	93.9743804931641	-18.2629299163818	-7.60354280471802	-0.0123684434220195	0.0165275707840919	-0.00360223650932312	-0.00165419070981443
1081	93.9743804931641	-16.9642333984375	-7.60354280471802	-0.0126931173726916	0.00548864435404539	0.0554884895682335	0.00321592413820326
1082	94.6237335205078	-16.6395587921143	-7.73341274261475	-0.000680167751852423	0.00256657530553639	0.0970467999577522	0.000293855206109583
1083	94.6237335205078	-16.6395587921143	-8.18795680999756	0.00548864435404539	-0.00684897974133492	0.0804884135723114	0.00938473641872406
1084	95.273078918457	-16.9642333984375	-7.86328220367432	0.00354059832170606	-0.00782300252467394	0.0480209775269032	0.00613799272105098
1085	95.9224319458008	-18.5876045227051	-7.60354280471802	0.00386527273803949	-0.0126931173726916	0.00159255252219737	-0.00360223650932312
1086	95.9224319458008	-18.5876045227051	-7.4087381362915	-0.00165419070981443	-0.00100484199356288	-0.0328229255974293	0.00548864435404539
1087	95.9224319458008	-17.2889080047607	-7.47367286682129	0.000293855206109583	-0.00457625929266214	-0.0649656802415848	-0.00230353930965066
1088	92.6756820678711	-16.6395587921143	-6.95419406890869	-0.00555028254166245	0.00646266713738441	-0.00522560812532902	-0.00749832857400179
1089	95.273078918457	-16.6395587921143	-7.6684775352478	0.00159255252219737	0.000618529506027699	0.0116574559360743	0.00159255252219737
1090	95.273078918457	-16.9642333984375	-8.12302207946777	-0.00522560812532902	-0.0113944197073579	0.000943203864153475	-0.00392691092565656
1091	95.9224319458008	-17.2889080047607	-7.60354280471802	-0.00132951640989631	-0.00652430532500148	0.0181509424000978	0.00386527273803949
1092	93.9743804931641	-16.314884185791	-7.6684775352478	0.0100340843200684	0.0022419011220336	-0.0156151866540313	0.00256657530553639
1093	95.9224319458008	-19.2369537353516	-7.47367286682129	-0.00197886489331722	0.0100340843200684	-0.0493813157081604	-0.00197886489331722
1094	95.273078918457	-16.6395587921143	-7.60354280471802	-0.00619963090866804	0.025618452578783	-0.0273034609854221	-0.00782300252467394
1095	92.6756820678711	-16.6395587921143	-7.47367286682129	-0.00717365415766835	0.0123068047687411	-0.0331475995481014	0.000943203864153475
1096	92.6756820678711	-16.9642333984375	-7.9282169342041	-0.0123684434220195	0.00126787810586393	0.00581331877037883	-0.00132951640989631
1097	93.9743804931641	-16.314884185791	-7.9282169342041	0.000293855206109583	0.0113327819854021	0.0438002124428749	0.0113327819854021
1098	95.9224319458008	-17.6135807037354	-8.05808639526367	0.00548864435404539	0.00743668992072344	0.0590599067509174	-0.00165419070981443
1099	96.57177734375	-18.2629299163818	-7.21393346786499	0.00776136433705688	0.0200989879667759	0.0564625114202499	-0.00619963090866804
1100	94.6237335205078	-17.6135807037354	-7.73341274261475	0.0175015944987535	0.00613799272105098	0.0593845807015896	-0.0026282137259841
1101	95.273078918457	-18.2629299163818	-7.14899873733521	0.00451462110504508	0.00581331877037883	0.0334106348454952	0.00743668992072344
1102	94.6237335205078	-17.2889080047607	-7.60354280471802	0.00354059832170606	0.000293855206109583	0.0213976856321096	-0.00490093370899558
1103	92.6756820678711	-17.9382553100586	-7.73341274261475	-0.00230353930965066	-0.00100484199356288	0.0165275707840919	0.01100810803473
1104	96.57177734375	-17.6135807037354	-7.9282169342041	0.00159255252219737	-0.0282774847000837	0.0175015944987535	0.00483929552137852
1105	93.9743804931641	-16.314884185791	-8.05808639526367	-0.0026282137259841	-0.0162645354866982	-0.00360223650932312	-0.00587495695799589
1106	93.9743804931641	-16.9642333984375	-7.79834747314453	0.01100810803473	-0.0247060675173998	0.0412028171122074	0.00581331877037883
1107	95.273078918457	-17.6135807037354	-7.53860807418823	0.00386527273803949	-0.0282774847000837	0.094449408352375	-0.000355493422830477
1108	94.6237335205078	-17.6135807037354	-7.60354280471802	0.00906006153672934	-0.0169138833880424	0.0856831967830658	-0.00490093370899558
1109	92.6756820678711	-16.9642333984375	-7.86328220367432	0.000943203864153475	-0.0130177913233638	0.109384424984455	-0.00619963090866804
1110	93.3250350952148	-17.9382553100586	-7.60354280471802	-0.00652430532500148	-0.00944637414067984	0.0912026613950729	-0.0104203969240189
1111	93.3250350952148	-16.6395587921143	-8.05808639526367	-0.00490093370899558	-0.0165892094373703	0.101267568767071	-0.00132951640989631
1112	95.273078918457	-18.2629299163818	-7.47367286682129	-0.0146411629393697	-0.0026282137259841	0.0730208978056908	-0.00197886489331722
1113	95.273078918457	-16.314884185791	-7.9282169342041	-0.00360223650932312	0.00289124972186983	0.0337353087961674	-0.00132951640989631
1114	93.9743804931641	-17.2889080047607	-7.21393346786499	-0.0152905117720366	0.00938473641872406	-0.039641086012125	-0.0182125810533762
1115	95.9224319458008	-19.5616283416748	-7.53860807418823	-0.0104203969240189	0.00581331877037883	-0.133471965789795	-0.00587495695799589
1116	97.2211227416992	-18.2629299163818	-7.4087381362915	-0.00425158534198999	0.0142548503354192	-0.130549892783165	-0.00197886489331722
1117	94.6237335205078	-16.9642333984375	-7.47367286682129	-0.00490093370899558	0.0188002903014421	-0.119510971009731	0.000293855206109583
1118	92.0263366699219	-16.9642333984375	-7.27886867523193	-0.00197886489331722	0.0249691028147936	-0.154575794935226	0.00386527273803949
1119	94.6237335205078	-16.6395587921143	-7.53860807418823	-0.000355493422830477	0.0100340843200684	-0.164640694856644	0.00191722682211548
1120	95.273078918457	-17.9382553100586	-7.60354280471802	0.00256657530553639	0.00808603875339031	-0.157173186540604	-0.00522560812532902
1121	94.6237335205078	-16.9642333984375	-7.34380340576172	0.00256657530553639	0.00873538758605719	-0.129900544881821	0.00711201597005129
1122	94.6237335205078	-18.2629299163818	-7.73341274261475	0.00548864435404539	-0.0123684434220195	-0.106848672032356	0.00289124972186983
1123	94.6237335205078	-16.9642333984375	-7.99315214157104	0.0123068047687411	-0.00360223650932312	-0.105549976229668	0.00581331877037883
1124	95.273078918457	-17.6135807037354	-7.53860807418823	0.0126314787194133	0.00159255252219737	-0.134445980191231	0.00289124972186983
1125	93.3250350952148	-17.9382553100586	-7.47367286682129	-0.0227580219507217	0.000943203864153475	-0.165290042757988	0.00289124972186983
1126	95.273078918457	-17.6135807037354	-7.53860807418823	0.00451462110504508	-0.00717365415766835	-0.150355026125908	0.00321592413820326
1127	95.273078918457	-17.6135807037354	-7.9282169342041	0.00418994715437293	-0.000680167751852423	-0.121783688664436	-0.0026282137259841
1128	95.9224319458008	-17.9382553100586	-7.9282169342041	0.00256657530553639	0.0103587592020631	-0.0678877532482147	0.00289124972186983
1129	95.273078918457	-18.5876045227051	-7.73341274261475	-0.00944637414067984	0.0152288740500808	-0.0175632312893867	0.000943203864153475
1130	94.6237335205078	-18.2629299163818	-7.79834747314453	0.00256657530553639	0.01100810803473	0.0736702531576157	0.00159255252219737
1131	95.273078918457	-16.6395587921143	-7.79834747314453	0.00548864435404539	0.0171769186854362	0.118799977004528	-0.00490093370899558
1132	92.6756820678711	-17.6135807037354	-7.4087381362915	-0.00587495695799589	0.0149041991680861	0.18925429880619	0.000943203864153475
1133	96.57177734375	-17.9382553100586	-7.34380340576172	-0.00197886489331722	0.01847561635077	0.153864800930023	-0.00749832857400179
1134	94.6237335205078	-16.6395587921143	-7.73341274261475	-0.00652430532500148	0.0213976856321096	0.0928260311484337	-0.0126931173726916
1135	93.9743804931641	-16.9642333984375	-8.18795680999756	-0.0133424662053585	0.0207483377307653	0.112306490540504	-0.00879702530801296
1136	95.273078918457	-16.9642333984375	-7.86328220367432	0.00321592413820326	-0.00327756232582033	0.122696071863174	0.00418994715437293
1137	93.9743804931641	-17.6135807037354	-7.86328220367432	-0.000355493422830477	-0.0182125810533762	0.106462351977825	-0.00165419070981443
1138	95.273078918457	-17.6135807037354	-8.05808639526367	0.00159255252219737	-0.0201606266200542	0.0590599067509174	0.00483929552137852
1139	93.9743804931641	-18.2629299163818	-7.79834747314453	-0.00165419070981443	0.00711201597005129	-0.0126931173726916	0.00386527273803949
1140	92.0263366699219	-16.6395587921143	-7.6684775352478	-0.0146411629393697	-0.0152905117720366	-0.02697878703475	0.00289124972186983
1141	95.273078918457	-17.9382553100586	-7.79834747314453	-3.08191010844894e-05	-0.017887907102704	-0.0136671401560307	0.00646266713738441
1142	94.6237335205078	-17.2889080047607	-8.57756614685059	-0.00132951640989631	-0.00879702530801296	0.0171769186854362	0.00354059832170606
1143	96.57177734375	-17.2889080047607	-7.79834747314453	0.00776136433705688	-0.0110697457566857	0.0116574559360743	0.00548864435404539
1144	94.6237335205078	-17.6135807037354	-8.05808639526367	0.00678734155371785	-0.0243813935667276	0.0226963832974434	0.0145795252174139
1145	93.9743804931641	-16.9642333984375	-7.73341274261475	0.00906006153672934	-0.0263294391334057	0.0334106348454952	0.00418994715437293
1146	93.9743804931641	-17.6135807037354	-7.27886867523193	0.00808603875339031	-0.0305502042174339	0.0567871853709221	0.0103587592020631
1147	93.3250350952148	-17.6135807037354	-7.01912927627563	-0.00652430532500148	-0.023407369852066	0.0460729338228703	0.00354059832170606
1148	94.6237335205078	-17.2889080047607	-7.47367286682129	0.00776136433705688	-0.0149658378213644	0.0535404421389103	-0.0100957229733467
1149	94.6237335205078	-16.9642333984375	-8.05808639526367	0.000943203864153475	-0.0100957229733467	0.0688001364469528	-0.00652430532500148
1150	95.273078918457	-16.6395587921143	-7.6684775352478	-0.0026282137259841	-0.0143164889886975	0.105488330125809	-0.00392691092565656
1151	95.9224319458008	-18.2629299163818	-7.34380340576172	0.01100810803473	-0.00490093370899558	0.120748028159142	-0.00100484199356288
1152	93.9743804931641	-18.2629299163818	-7.34380340576172	-0.00100484199356288	-0.00295288790948689	0.120098672807217	0.00386527273803949
1153	95.273078918457	-16.6395587921143	-7.21393346786499	0.00516396993771195	0.029189869761467	0.129189550876617	-0.0110697457566857
1154	94.6237335205078	-17.6135807037354	-7.27886867523193	-0.0165892094373703	0.0246444288641214	0.165553078055382	-0.0123684434220195
1155	93.9743804931641	-17.6135807037354	-7.60354280471802	-0.00619963090866804	0.0226963832974434	0.122371397912502	-0.00555028254166245
1156	96.57177734375	-17.9382553100586	-7.6684775352478	-0.00684897974133492	0.0188002903014421	0.112955838441849	0.00289124972186983
1157	95.9224319458008	-17.2889080047607	-7.79834747314453	0.000618529506027699	0.0217223595827818	0.0726962238550186	0.00321592413820326
1158	94.6237335205078	-16.6395587921143	-7.53860807418823	0.00646266713738441	0.0217223595827818	-0.0600955672562122	-0.00230353930965066
1159	94.6237335205078	-17.9382553100586	-7.53860807418823	-0.00197886489331722	0.0152288740500808	-0.153926447033882	0.00354059832170606
1160	95.9224319458008	-17.6135807037354	-7.4087381362915	0.00386527273803949	0.0181509424000978	-0.234445676207542	-0.0026282137259841
1161	92.6756820678711	-16.314884185791	-7.73341274261475	-0.00652430532500148	0.00938473641872406	-0.201978251338005	0.00418994715437293
1162	93.9743804931641	-17.9382553100586	-7.73341274261475	-0.00100484199356288	0.011982130818069	-0.147432953119278	0.000293855206109583
1163	94.6237335205078	-16.6395587921143	-7.73341274261475	0.00126787810586393	-0.00197886489331722	-0.139640778303146	0.000618529506027699
1164	95.273078918457	-17.6135807037354	-7.9282169342041	0.0113327819854021	-0.00490093370899558	-0.086394190788269	0.00906006153672934
1165	93.9743804931641	-16.6395587921143	-7.9282169342041	-0.0026282137259841	0.0103587592020631	-0.0743812397122383	0.000943203864153475
1166	93.3250350952148	-17.2889080047607	-7.53860807418823	-0.00522560812532902	-0.00197886489331722	-0.0919136479496956	0.00126787810586393
1167	93.9743804931641	-18.2629299163818	-7.53860807418823	0.0165275707840919	0.00516396993771195	-0.149705678224564	0.00159255252219737
1168	93.3250350952148	-17.9382553100586	-7.86328220367432	0.00256657530553639	0.012956153601408	-0.163991346955299	-0.0026282137259841
1169	91.3769912719727	-16.6395587921143	-8.12302207946777	-0.00327756232582033	0.0106834331527352	-0.143212199211121	-0.00457625929266214
1170	93.9743804931641	-16.6395587921143	-7.99315214157104	-0.00132951640989631	-0.00165419070981443	-0.0545761026442051	-0.00295288790948689
1171	95.9224319458008	-17.2889080047607	-7.9282169342041	0.011982130818069	-0.00327756232582033	0.031137915328145	-0.00197886489331722
1172	93.9743804931641	-16.6395587921143	-7.60354280471802	0.0353586822748184	-0.00879702530801296	0.129189550876617	-0.00132951640989631
1173	95.273078918457	-16.9642333984375	-7.99315214157104	0.00386527273803949	0.012956153601408	0.175617977976799	-0.00814767740666866
1174	94.6237335205078	-16.9642333984375	-8.05808639526367	-0.00977104809135199	-0.00295288790948689	0.243150234222412	-0.0152905117720366
1175	93.9743804931641	-15.9902095794678	-7.9282169342041	-0.0110697457566857	0.00808603875339031	0.297695517539978	-0.00490093370899558
1176	92.6756820678711	-15.9902095794678	-7.79834747314453	-0.0133424662053585	-0.00165419070981443	0.308085113763809	0.00191722682211548
1177	94.6237335205078	-17.2889080047607	-7.73341274261475	-0.00132951640989631	0.00906006153672934	0.281137138605118	0.00678734155371785
1178	95.273078918457	-17.2889080047607	-7.08406400680542	-0.00457625929266214	0.0178262684494257	0.183410167694092	0.00159255252219737
1179	94.6237335205078	-16.314884185791	-7.4087381362915	0.00321592413820326	0.00906006153672934	0.093475379049778	0.000293855206109583
1180	95.9224319458008	-16.6395587921143	-7.34380340576172	-0.000680167751852423	0.00483929552137852	-0.0273034609854221	0.00354059832170606
1181	94.6237335205078	-17.2889080047607	-7.79834747314453	-0.00814767740666866	-0.00230353930965066	-0.123082384467125	0.00418994715437293
1182	96.57177734375	-17.2889080047607	-7.60354280471802	0.0022419011220336	-0.00749832857400179	-0.142562851309776	0.00256657530553639
1183	92.0263366699219	-15.6655359268188	-8.05808639526367	-0.00619963090866804	-0.0117190945893526	-0.165939390659332	0.00970941036939621
1184	92.6756820678711	-16.9642333984375	-7.73341274261475	0.00418994715437293	-0.023407369852066	-0.161393955349922	0.0123068047687411
1185	96.57177734375	-16.9642333984375	-7.6684775352478	0.000943203864153475	-0.0263294391334057	-0.173406913876534	0.00289124972186983
1186	95.273078918457	-16.6395587921143	-8.18795680999756	0.0022419011220336	-0.0273034609854221	-0.174705609679222	0.00256657530553639
1187	95.273078918457	-17.2889080047607	-7.6684775352478	0.000943203864153475	-0.0250307414680719	-0.0591215454041958	0.00256657530553639
1188	95.273078918457	-18.9122791290283	-7.53860807418823	0.000943203864153475	-0.0260047651827335	-0.0376930385828018	-0.00684897974133492
1189	93.3250350952148	-16.314884185791	-7.86328220367432	-0.00230353930965066	-0.0224333461374044	-0.0773033052682877	-0.00295288790948689
1190	94.6237335205078	-16.6395587921143	-7.53860807418823	0.00126787810586393	-0.0211346503347158	-0.126653805375099	-0.00652430532500148
1191	92.6756820678711	-17.9382553100586	-7.21393346786499	-0.0104203969240189	-0.0143164889886975	-0.127627819776535	-0.00425158534198999
1192	93.9743804931641	-16.9642333984375	-7.6684775352478	0.00743668992072344	-0.00425158534198999	-0.0919136479496956	-3.08191010844894e-05
1193	94.6237335205078	-16.314884185791	-8.18795680999756	-0.00490093370899558	0.0123068047687411	-0.103277251124382	-0.0136671401560307
1194	93.9743804931641	-16.9642333984375	-7.6684775352478	-0.00717365415766835	0.0142548503354192	-0.0782773271203041	-0.0104203969240189
1195	95.273078918457	-18.2629299163818	-7.53860807418823	-0.00684897974133492	0.00581331877037883	-0.0159398596733809	-0.00587495695799589
1196	95.273078918457	-17.6135807037354	-7.53860807418823	-0.00717365415766835	0.00354059832170606	0.00841071270406246	-3.08191010844894e-05
1197	94.6237335205078	-16.9642333984375	-7.27886867523193	-0.00425158534198999	0.0126314787194133	0.0239950809627771	0.000943203864153475
1198	93.3250350952148	-16.9642333984375	-7.4087381362915	-0.00425158534198999	0.0194496400654316	0.0460729338228703	0.00418994715437293
1199	95.9224319458008	-16.9642333984375	-7.79834747314453	0.000943203864153475	0.0100340843200684	0.00581331877037883	-0.00327756232582033
1200	93.3250350952148	-15.6655359268188	-8.18795680999756	-0.00587495695799589	-3.08191010844894e-05	-0.0273034609854221	-0.00165419070981443
1201	95.9224319458008	-16.9642333984375	-7.73341274261475	-0.00360223650932312	0.0113327819854021	-0.0415891297161579	0.00354059832170606
1202	95.273078918457	-16.9642333984375	-7.79834747314453	0.00159255252219737	0.00321592413820326	-0.0620436146855354	-0.000680167751852423
1203	95.9224319458008	-17.6135807037354	-7.4087381362915	0.00451462110504508	-0.00425158534198999	-0.0591215454041958	-0.00490093370899558
1204	93.3250350952148	-15.9902095794678	-7.34380340576172	0.00159255252219737	0.00126787810586393	-0.0136671401560307	0.00711201597005129
1205	92.0263366699219	-16.314884185791	-7.9282169342041	0.00873538758605719	0.00256657530553639	0.0548391379415989	0.00386527273803949
1206	94.6237335205078	-15.9902095794678	-7.73341274261475	-0.00457625929266214	-0.00100484199356288	0.109059751033783	-0.00490093370899558
1207	93.9743804931641	-16.6395587921143	-7.99315214157104	0.00841071270406246	0.00646266713738441	0.112306490540504	0.00354059832170606
1208	94.6237335205078	-16.9642333984375	-7.99315214157104	0.0022419011220336	0.00451462110504508	0.105163656175137	-0.00360223650932312
1209	95.273078918457	-16.9642333984375	-7.73341274261475	0.000943203864153475	-0.00749832857400179	0.0821117833256721	-0.00619963090866804
1210	95.9224319458008	-18.5876045227051	-7.08406400680542	-0.000680167751852423	-0.0107450718060136	0.0739949271082878	-0.00392691092565656
1211	93.9743804931641	-16.314884185791	-7.9282169342041	-0.00490093370899558	-0.00555028254166245	0.0873065739870071	0.00386527273803949
1212	92.6756820678711	-15.9902095794678	-7.9282169342041	-0.00879702530801296	-0.00392691092565656	0.0636053457856178	-0.00360223650932312
1213	94.6237335205078	-17.2889080047607	-7.53860807418823	-0.00912170019000769	0.0132808275520802	0.0360080301761627	-0.0120437685400248
1214	95.9224319458008	-16.314884185791	-7.9282169342041	-3.08191010844894e-05	0.0217223595827818	0.0379560738801956	-0.0104203969240189
1215	93.3250350952148	-16.314884185791	-7.99315214157104	-0.00782300252467394	0.0178262684494257	0.0558131635189056	-0.00749832857400179
1216	93.3250350952148	-16.6395587921143	-7.79834747314453	-0.00555028254166245	0.0262678004801273	0.100942894816399	0.00841071270406246
1217	93.9743804931641	-17.2889080047607	-7.53860807418823	0.00613799272105098	0.0165275707840919	0.106137678027153	0.00776136433705688
1218	92.6756820678711	-16.6395587921143	-7.99315214157104	-3.08191010844894e-05	0.0132808275520802	0.0775663405656815	0.000943203864153475
1219	95.273078918457	-16.6395587921143	-7.73341274261475	0.00321592413820326	0.0132808275520802	0.0158782228827477	-0.00230353930965066
1220	92.6756820678711	-17.6135807037354	-7.60354280471802	-0.00782300252467394	0.0136055024340749	-0.0204853005707264	-0.00392691092565656
1221	93.9743804931641	-15.9902095794678	-7.53860807418823	-0.00587495695799589	0.000943203864153475	-0.102627903223038	0.00516396993771195
1222	96.57177734375	-17.2889080047607	-7.53860807418823	0.0103587592020631	-0.00165419070981443	-0.141913503408432	-0.00295288790948689
1223	93.9743804931641	-16.314884185791	-7.60354280471802	0.0106834331527352	-0.0201606266200542	-0.129251196980476	-0.00425158534198999
1224	95.9224319458008	-17.9382553100586	-7.73341274261475	0.00808603875339031	-0.0217839982360601	-0.146134257316589	0.00613799272105098
1225	96.57177734375	-18.2629299163818	-7.6684775352478	-0.00230353930965066	-0.0224333461374044	-0.0932123512029648	0.0149041991680861
1226	95.273078918457	-16.9642333984375	-7.6684775352478	0.00354059832170606	-0.0126931173726916	-0.0799007043242455	0.00548864435404539
1227	93.3250350952148	-16.9642333984375	-7.47367286682129	-0.00100484199356288	0.00126787810586393	-0.122757710516453	0.00516396993771195
1228	95.9224319458008	-17.2889080047607	-7.14899873733521	0.00613799272105098	-0.00977104809135199	-0.0698357969522476	-0.000680167751852423
1229	95.273078918457	-16.9642333984375	-7.4087381362915	-0.00165419070981443	-0.0139918150380254	-0.0714591667056084	-0.00100484199356288
1230	93.9743804931641	-16.314884185791	-8.05808639526367	-0.00230353930965066	-0.0149658378213644	-0.0945110470056534	-0.00295288790948689
1231	96.57177734375	-17.6135807037354	-7.73341274261475	-0.00230353930965066	-0.0195112787187099	-0.130225226283073	-0.000355493422830477
1232	95.9224319458008	-18.2629299163818	-7.53860807418823	0.00191722682211548	-0.00749832857400179	-0.144186213612556	-0.00295288790948689
1233	93.3250350952148	-16.9642333984375	-7.73341274261475	-0.0133424662053585	0.00678734155371785	-0.0997058376669884	-0.0126931173726916
1234	95.273078918457	-17.2889080047607	-7.34380340576172	-0.00879702530801296	0.0171769186854362	-0.0620436146855354	-0.00327756232582033
1235	93.3250350952148	-16.9642333984375	-7.27886867523193	-0.0185372550040483	0.0152288740500808	0.0363327041268349	-0.00619963090866804
1236	96.57177734375	-17.2889080047607	-7.47367286682129	-0.00944637414067984	0.0191249661147594	0.1324363052845	-0.000355493422830477
1237	95.273078918457	-17.6135807037354	-8.05808639526367	-0.000355493422830477	0.025618452578783	0.138929784297943	0.00711201597005129
1238	95.9224319458008	-16.9642333984375	-7.47367286682129	0.00321592413820326	0.0301638916134834	0.098670169711113	0.00581331877037883
1239	93.3250350952148	-18.2629299163818	-7.27886867523193	0.00191722682211548	0.0200989879667759	0.0886052697896957	0.00841071270406246
1240	93.3250350952148	-17.2889080047607	-7.73341274261475	-0.00360223650932312	0.0113327819854021	0.0938000604510307	-0.0026282137259841
1241	95.273078918457	-16.9642333984375	-7.27886867523193	-0.00879702530801296	0.00970941036939621	0.0720468759536743	0.00743668992072344
1242	92.0263366699219	-16.6395587921143	-7.34380340576172	-0.00944637414067984	0.00126787810586393	0.0976961478590965	0.0106834331527352
1243	93.9743804931641	-17.6135807037354	-7.47367286682129	0.00321592413820326	-0.00912170019000769	0.175942659378052	0.00483929552137852
1244	93.9743804931641	-16.314884185791	-7.79834747314453	0.0022419011220336	-0.0165892094373703	0.127241507172585	-0.00132951640989631
1245	93.9743804931641	-16.9642333984375	-7.9282169342041	-0.00295288790948689	-0.0198359526693821	0.0837351530790329	0.00321592413820326
1246	94.6237335205078	-16.314884185791	-7.60354280471802	0.00581331877037883	-0.021459324285388	0.109059751033783	0.000943203864153475
1247	93.3250350952148	-17.6135807037354	-7.47367286682129	0.0123068047687411	-0.0260047651827335	0.102890938520432	0.00711201597005129
1248	93.9743804931641	-17.2889080047607	-7.60354280471802	0.00321592413820326	-0.0211346503347158	0.0350340083241463	-0.00619963090866804
1249	95.273078918457	-16.314884185791	-7.86328220367432	0.00159255252219737	-0.00847235135734081	-0.0133424662053585	-0.00360223650932312
1250	93.3250350952148	-17.6135807037354	-7.53860807418823	-0.000680167751852423	0.01847561635077	-0.0227580219507217	-0.00457625929266214
1251	93.9743804931641	-16.314884185791	-7.60354280471802	0.00906006153672934	-0.0139918150380254	-0.0435371771454811	0.00841071270406246
1252	94.6237335205078	-16.6395587921143	-7.79834747314453	0.000293855206109583	0.00191722682211548	-0.130874574184418	0.00126787810586393
1253	96.57177734375	-17.6135807037354	-7.6684775352478	-0.0026282137259841	0.0145795252174139	-0.124056406319141	-0.00847235135734081
1254	94.6237335205078	-16.9642333984375	-7.4087381362915	-0.00782300252467394	0.0165275707840919	-0.114640854299068	-0.00749832857400179
1255	93.9743804931641	-16.9642333984375	-7.79834747314453	-0.00619963090866804	0.0181509424000978	-0.0889915823936462	-0.00327756232582033
1256	93.3250350952148	-16.6395587921143	-7.86328220367432	-0.00132951640989631	0.0217223595827818	-0.0279528107494116	-0.000680167751852423
1257	93.9743804931641	-16.9642333984375	-7.9282169342041	0.00743668992072344	0.0239950809627771	0.0304885655641556	0.00159255252219737
1258	92.0263366699219	-15.9902095794678	-7.73341274261475	-0.000355493422830477	0.0200989879667759	0.0532157681882381	0.000943203864153475
1259	95.273078918457	-16.6395587921143	-7.79834747314453	0.00126787810586393	0.020423661917448	-0.0230826959013939	0.00970941036939621
1260	95.9224319458008	-17.2889080047607	-7.53860807418823	0.00548864435404539	0.012956153601408	-0.0464592464268208	-0.00392691092565656
1261	93.3250350952148	-15.9902095794678	-7.53860807418823	-0.00619963090866804	0.0123068047687411	-0.0724331885576248	0.00516396993771195
1262	95.273078918457	-18.2629299163818	-7.53860807418823	0.00191722682211548	0.00906006153672934	-0.108796715736389	0.00711201597005129
1263	94.6237335205078	-18.2629299163818	-7.99315214157104	0.000293855206109583	-0.0311995539814234	-0.0643163323402405	0.00678734155371785
1264	95.273078918457	-17.2889080047607	-7.60354280471802	-0.00619963090866804	-0.0136671401560307	-0.0146411629393697	0.00386527273803949
1265	93.3250350952148	-17.2889080047607	-7.6684775352478	0.00808603875339031	-0.0159398596733809	0.0483456552028656	0.00678734155371785
1266	94.6237335205078	-16.9642333984375	-7.53860807418823	-0.00457625929266214	-0.0243813935667276	0.0600339286029339	-3.08191010844894e-05
1267	95.273078918457	-15.9902095794678	-7.73341274261475	0.00873538758605719	-0.0204853005707264	0.0175015944987535	0.00483929552137852
1268	95.9224319458008	-17.9382553100586	-7.79834747314453	-0.000355493422830477	-0.0162645354866982	-0.0451605506241322	-0.00944637414067984
1269	96.57177734375	-17.6135807037354	-7.6684775352478	-0.00165419070981443	-0.0191866029053926	-0.0639916583895683	-0.00652430532500148
1270	94.6237335205078	-17.9382553100586	-7.86328220367432	-0.00100484199356288	-0.0221086721867323	-0.055874802172184	-0.0120437685400248
1271	95.9224319458008	-17.9382553100586	-7.53860807418823	0.00191722682211548	-0.0230826959013939	-0.0224333461374044	0.00159255252219737
1272	93.9743804931641	-16.9642333984375	-7.47367286682129	-0.00684897974133492	0.000943203864153475	0.0340599827468395	-0.000680167751852423
1273	91.3769912719727	-16.314884185791	-7.53860807418823	-0.00587495695799589	0.00743668992072344	0.0564625114202499	-0.00132951640989631
1274	95.9224319458008	-17.6135807037354	-7.47367286682129	-0.00749832857400179	0.0226963832974434	0.0593845807015896	-0.0100957229733467
1275	95.273078918457	-17.2889080047607	-7.99315214157104	-0.00425158534198999	0.0171769186854362	0.076592318713665	-0.00717365415766835
1276	95.273078918457	-17.6135807037354	-7.6684775352478	-0.00457625929266214	0.00646266713738441	0.149319365620613	0.00386527273803949
1277	95.9224319458008	-18.2629299163818	-7.34380340576172	0.00289124972186983	0.00841071270406246	0.235033378005028	0.00451462110504508
1278	95.273078918457	-18.5876045227051	-7.27886867523193	0.0022419011220336	0.0162028968334198	0.314253926277161	-0.0107450718060136
1279	93.3250350952148	-16.9642333984375	-7.14899873733521	0.0149041991680861	0.0178262684494257	0.328864246606827	0.00256657530553639
1280	92.0263366699219	-16.9642333984375	-7.34380340576172	-0.00912170019000769	0.00678734155371785	0.276916354894638	-0.0026282137259841
1281	94.6237335205078	-16.9642333984375	-7.47367286682129	0.00386527273803949	0.00548864435404539	0.16522841155529	0.00841071270406246
1282	93.9743804931641	-16.9642333984375	-7.79834747314453	0.00126787810586393	-0.00555028254166245	0.0113327819854021	0.0100340843200684
1283	95.9224319458008	-17.9382553100586	-7.86328220367432	0.00970941036939621	-0.00457625929266214	-0.134445980191231	0.0272418223321438
1284	93.9743804931641	-16.6395587921143	-7.53860807418823	0.00418994715437293	-0.0117190945893526	-0.186718553304672	-0.00132951640989631
1285	93.3250350952148	-18.2629299163818	-7.27886867523193	0.000943203864153475	-0.0149658378213644	-0.202627599239349	0.00451462110504508
1286	94.6237335205078	-18.2629299163818	-7.21393346786499	0.000293855206109583	-0.00230353930965066	-0.231198936700821	-0.00490093370899558
1287	94.6237335205078	-17.9382553100586	-7.4087381362915	0.00126787810586393	0.00970941036939621	-0.254250824451447	0.00808603875339031
1288	92.0263366699219	-16.6395587921143	-7.79834747314453	-0.00944637414067984	0.00321592413820326	-0.198731496930122	-0.00295288790948689
1289	92.6756820678711	-16.314884185791	-7.99315214157104	0.00581331877037883	0.00646266713738441	-0.0620436146855354	-0.00944637414067984
1290	95.273078918457	-17.6135807037354	-7.9282169342041	0.00256657530553639	0.00743668992072344	0.0379560738801956	-0.00619963090866804
1291	94.6237335205078	-16.6395587921143	-7.73341274261475	-0.00684897974133492	0.0132808275520802	0.107436381280422	-0.00295288790948689
1292	93.9743804931641	-17.2889080047607	-7.27886867523193	0.00938473641872406	0.00743668992072344	0.105488330125809	0.00159255252219737
1293	95.9224319458008	-18.9122791290283	-7.01912927627563	0.00646266713738441	0.0181509424000978	0.0421768426895142	-0.0026282137259841
1294	95.273078918457	-16.9642333984375	-7.6684775352478	-0.000680167751852423	0.0233457311987877	-0.0510046854615211	-0.0110697457566857
1295	91.3769912719727	-16.6395587921143	-7.60354280471802	-0.0100957229733467	0.00646266713738441	-0.120160318911076	-0.00392691092565656
1296	93.9743804931641	-16.9642333984375	-7.53860807418823	-0.00879702530801296	0.00613799272105098	-0.162692651152611	0.000943203864153475
1297	95.273078918457	-17.2889080047607	-7.79834747314453	-0.00132951640989631	0.00483929552137852	-0.129900544881821	0.00548864435404539
1298	94.6237335205078	-16.314884185791	-7.99315214157104	-0.00490093370899558	0.00548864435404539	-0.0954850688576698	-0.00132951640989631
1299	95.9224319458008	-17.6135807037354	-7.34380340576172	-0.00295288790948689	0.0132808275520802	-0.0584721975028515	0.000293855206109583
1300	97.2211227416992	-19.2369537353516	-7.34380340576172	-0.00522560812532902	0.01100810803473	-0.0334722734987736	-0.00165419070981443
1301	93.9743804931641	-16.9642333984375	-8.05808639526367	-0.0026282137259841	0.0210730116814375	-0.000680167751852423	-0.00132951640989631
1302	95.273078918457	-17.9382553100586	-7.60354280471802	-0.00100484199356288	0.0106834331527352	-0.0120437685400248	0.00613799272105098
1303	92.6756820678711	-17.9382553100586	-7.86328220367432	0.000943203864153475	0.0022419011220336	-0.0237320438027382	0.00906006153672934
1304	95.9224319458008	-17.2889080047607	-7.73341274261475	0.00451462110504508	-0.00197886489331722	-0.023407369852066	0.00159255252219737
1305	95.9224319458008	-17.2889080047607	-7.6684775352478	0.00646266713738441	-0.00879702530801296	-0.00132951640989631	0.00808603875339031
1306	95.273078918457	-17.2889080047607	-7.79834747314453	-0.00814767740666866	-0.0224333461374044	0.0142548503354192	0.00451462110504508
1307	93.9743804931641	-16.6395587921143	-8.12302207946777	-0.00425158534198999	-0.0308748781681061	-0.00944637414067984	-0.00425158534198999
1308	95.273078918457	-18.9122791290283	-7.6684775352478	-0.00360223650932312	-0.0357449948787689	-0.0519787110388279	-0.00555028254166245
1309	95.9224319458008	-17.9382553100586	-7.47367286682129	-0.00619963090866804	-0.0373683646321297	-0.0841214656829834	-0.00295288790948689
1310	92.0263366699219	-16.6395587921143	-7.73341274261475	-0.00490093370899558	-0.0305502042174339	-0.11042008548975	0.00386527273803949
1311	96.57177734375	-17.6135807037354	-7.27886867523193	-0.00555028254166245	-0.02697878703475	-0.0984071344137192	-0.00522560812532902
1312	97.2211227416992	-17.6135807037354	-7.53860807418823	0.000293855206109583	-0.00749832857400179	-0.0665890574455261	0.00289124972186983
1313	94.6237335205078	-16.6395587921143	-7.86328220367432	-0.00717365415766835	0.0200989879667759	-0.039641086012125	-0.00230353930965066
1314	97.2211227416992	-18.5876045227051	-7.47367286682129	-0.0107450718060136	0.0210730116814375	-0.0435371771454811	-0.00814767740666866
1315	95.9224319458008	-19.2369537353516	-7.6684775352478	-0.00522560812532902	0.0168522447347641	-0.00749832857400179	-0.00814767740666866
1316	96.57177734375	-18.2629299163818	-7.73341274261475	-0.00847235135734081	0.0246444288641214	0.0278911720961332	0.00451462110504508
1317	95.273078918457	-17.9382553100586	-7.4087381362915	-0.00490093370899558	0.0158782228827477	0.109709098935127	0.00581331877037883
1318	94.6237335205078	-17.6135807037354	-7.34380340576172	-0.00619963090866804	0.031137915328145	0.16522841155529	0.00581331877037883
1319	95.273078918457	-17.9382553100586	-7.86328220367432	-0.00457625929266214	0.0269171483814716	0.214254230260849	0.00191722682211548
1320	95.273078918457	-17.2889080047607	-8.25289154052734	-0.00295288790948689	0.0155535480007529	0.209384113550186	-0.0026282137259841
1321	96.57177734375	-18.2629299163818	-7.6684775352478	-0.00197886489331722	0.00711201597005129	0.196397140622139	0.00418994715437293
1322	94.6237335205078	-18.5876045227051	-7.4087381362915	0.00646266713738441	-0.00879702530801296	0.107436381280422	0.0106834331527352
1323	96.57177734375	-18.2629299163818	-7.73341274261475	0.00581331877037883	-0.0308748781681061	-0.0419138073921204	0.0106834331527352
1324	93.3250350952148	-17.2889080047607	-7.34380340576172	0.00386527273803949	-0.0130177913233638	-0.188017249107361	0.00191722682211548
1325	93.3250350952148	-18.2629299163818	-7.53860807418823	-0.00912170019000769	-0.0110697457566857	-0.219510659575462	0.00159255252219737
1326	96.57177734375	-18.9122791290283	-7.6684775352478	0.00743668992072344	-0.0159398596733809	-0.170160159468651	0.00646266713738441
1327	95.9224319458008	-18.2629299163818	-7.86328220367432	0.00841071270406246	-0.00847235135734081	-0.0831474438309669	-0.00295288790948689
1328	95.273078918457	-17.9382553100586	-7.47367286682129	0.00386527273803949	-0.00327756232582033	-0.0993811637163162	-0.00230353930965066
1329	95.9224319458008	-17.9382553100586	-7.53860807418823	-0.00327756232582033	-0.00165419070981443	-0.109446063637733	-0.00652430532500148
1330	96.57177734375	-19.2369537353516	-7.27886867523193	0.00159255252219737	-0.00392691092565656	-0.116588898003101	-0.00392691092565656
1331	93.9743804931641	-18.2629299163818	-7.21393346786499	-0.000680167751852423	0.00321592413820326	-0.0893162563443184	-0.0026282137259841
1332	91.3769912719727	-17.6135807037354	-7.9282169342041	-0.00230353930965066	0.00613799272105098	-0.0224333461374044	-0.000355493422830477
1333	95.9224319458008	-18.2629299163818	-7.60354280471802	0.00516396993771195	0.0155535480007529	0.0470469556748867	0.000293855206109583
1334	93.9743804931641	-17.2889080047607	-7.86328220367432	-0.00587495695799589	0.00970941036939621	0.102566264569759	-0.00944637414067984
1335	94.6237335205078	-17.6135807037354	-7.73341274261475	-0.00814767740666866	-0.0217839982360601	0.148020669817924	-0.0120437685400248
1336	93.9743804931641	-17.9382553100586	-7.53860807418823	-0.00782300252467394	-0.0227580219507217	0.175617977976799	-0.00457625929266214
1337	94.6237335205078	-18.5876045227051	-7.4087381362915	0.0022419011220336	-0.0221086721867323	0.136657059192657	0.00256657530553639
1338	94.6237335205078	-17.9382553100586	-7.99315214157104	0.00613799272105098	-0.00197886489331722	0.111332468688488	0.00191722682211548
1339	94.6237335205078	-17.6135807037354	-7.60354280471802	-0.0026282137259841	-0.00100484199356288	0.0525664202868938	0.00354059832170606
1340	93.9743804931641	-18.5876045227051	-7.27886867523193	-0.00749832857400179	-0.000355493422830477	0.0386054255068302	0.00581331877037883
1341	95.273078918457	-17.2889080047607	-7.6684775352478	-0.00295288790948689	-0.00879702530801296	0.0619819760322571	0.00386527273803949
1342	95.273078918457	-17.9382553100586	-7.60354280471802	0.00776136433705688	0.000618529506027699	0.0295145437121391	0.00548864435404539
1343	95.9224319458008	-18.5876045227051	-7.34380340576172	0.00743668992072344	-0.00522560812532902	-0.0195112787187099	0.00516396993771195
1344	95.9224319458008	-18.9122791290283	-7.34380340576172	0.0022419011220336	-0.0415891297161579	-0.0630176365375519	0.000618529506027699
1345	94.6237335205078	-18.9122791290283	-7.6684775352478	-0.0136671401560307	0.00354059832170606	-0.090614952147007	0.000618529506027699
1346	94.6237335205078	-17.6135807037354	-7.79834747314453	0.00548864435404539	-0.0136671401560307	-0.0428878292441368	-0.00165419070981443
1347	91.3769912719727	-16.9642333984375	-7.79834747314453	-0.0198359526693821	-0.0123684434220195	-0.0487319678068161	0.000618529506027699
1348	94.6237335205078	-17.6135807037354	-8.05808639526367	0.0259431265294552	0.000943203864153475	-0.0539267547428608	-0.00132951640989631
1349	96.57177734375	-19.2369537353516	-7.6684775352478	-0.00100484199356288	-0.00327756232582033	-0.0675630792975426	-0.00717365415766835
1350	94.6237335205078	-17.2889080047607	-7.79834747314453	0.0149041991680861	0.00386527273803949	-0.0532774068415165	-0.00782300252467394
1351	95.9224319458008	-18.2629299163818	-7.99315214157104	-0.00490093370899558	0.00711201597005129	-0.0152905117720366	0.00191722682211548
1352	96.57177734375	-19.5616283416748	-7.79834747314453	0.00776136433705688	0.0145795252174139	0.0356833562254906	-0.00132951640989631
1353	94.6237335205078	-17.9382553100586	-7.86328220367432	0.0022419011220336	0.0233457311987877	0.0610079504549503	-0.00457625929266214
1354	94.6237335205078	-18.9122791290283	-7.79834747314453	-0.0182125810533762	0.0243197549134493	0.086981900036335	-0.00555028254166245
1355	94.6237335205078	-18.5876045227051	-7.6684775352478	-0.0175632312893867	0.00743668992072344	0.103864960372448	0.00126787810586393
1356	96.57177734375	-17.9382553100586	-7.60354280471802	-0.0100957229733467	0.0022419011220336	0.110683120787144	0.000618529506027699
1357	95.9224319458008	-18.5876045227051	-7.79834747314453	-0.000355493422830477	0.0103587592020631	0.0811377614736557	-0.00457625929266214
1358	95.9224319458008	-18.5876045227051	-7.6684775352478	0.00159255252219737	0.00354059832170606	0.0655533894896507	-0.00295288790948689
1359	93.9743804931641	-18.9122791290283	-7.60354280471802	-0.00425158534198999	0.00516396993771195	0.0434755384922028	0.0188002903014421
1360	95.273078918457	-18.9122791290283	-8.05808639526367	0.00256657530553639	0.00159255252219737	0.00159255252219737	-0.0026282137259841
1361	95.273078918457	-18.9122791290283	-7.73341274261475	-0.00490093370899558	0.00289124972186983	0.052891094237566	0.0022419011220336
1362	91.3769912719727	-18.2629299163818	-7.53860807418823	0.000293855206109583	-0.00197886489331722	0.0408781431615353	0.00776136433705688
1363	94.6237335205078	-18.2629299163818	-7.79834747314453	0.00906006153672934	-0.00782300252467394	0.0460729338228703	0.00256657530553639
1364	94.6237335205078	-17.6135807037354	-7.9282169342041	-0.00879702530801296	-0.00555028254166245	0.047696303576231	-0.00295288790948689
1365	95.9224319458008	-18.5876045227051	-7.73341274261475	0.00191722682211548	0.00418994715437293	0.0889299437403679	0.00386527273803949
1366	96.57177734375	-19.2369537353516	-7.60354280471802	-0.00197886489331722	0.013930176384747	0.0860078707337379	0.00711201597005129
1367	96.57177734375	-20.2109756469727	-7.47367286682129	-0.00457625929266214	0.00808603875339031	0.0327612869441509	0.000618529506027699
1368	95.273078918457	-18.5876045227051	-7.47367286682129	0.00386527273803949	0.0278911720961332	-0.0240567177534103	-0.000680167751852423
1369	92.6756820678711	-17.9382553100586	-7.53860807418823	-0.0104203969240189	0.0252937767654657	-0.151978403329849	-0.00684897974133492
1370	95.273078918457	-18.2629299163818	-7.86328220367432	-0.00717365415766835	0.00873538758605719	-0.171134188771248	-0.0100957229733467
1371	94.6237335205078	-18.2629299163818	-7.6684775352478	-0.00230353930965066	0.00451462110504508	-0.115939550101757	0.00418994715437293
1372	94.6237335205078	-17.9382553100586	-8.12302207946777	-0.00230353930965066	0.00938473641872406	-0.129251196980476	0.00191722682211548
1373	96.57177734375	-18.5876045227051	-7.6684775352478	-0.00912170019000769	0.00256657530553639	-0.0971084386110306	-0.00879702530801296
1374	95.273078918457	-18.9122791290283	-7.6684775352478	-0.0117190945893526	-0.00652430532500148	-0.0341216214001179	-0.0130177913233638
1375	95.273078918457	-18.9122791290283	-7.6684775352478	-0.00360223650932312	-0.0126931173726916	0.00808603875339031	-0.00392691092565656
1376	93.9743804931641	-17.2889080047607	-7.47367286682129	-0.00392691092565656	-0.0100957229733467	0.0522417463362217	-0.00814767740666866
1377	92.0263366699219	-18.2629299163818	-7.9282169342041	-0.00782300252467394	-0.00197886489331722	0.0636053457856178	0.0106834331527352
1378	95.273078918457	-18.2629299163818	-7.86328220367432	-0.000680167751852423	0.00678734155371785	0.011982130818069	0.00289124972186983
1379	95.9224319458008	-17.6135807037354	-7.9282169342041	-0.00132951640989631	0.00646266713738441	-0.0305502042174339	-0.00522560812532902
1380	95.9224319458008	-18.9122791290283	-7.60354280471802	0.00126787810586393	0.011982130818069	-0.0604202412068844	0.00289124972186983
1381	95.9224319458008	-17.9382553100586	-7.53860807418823	0.00646266713738441	-0.00522560812532902	-0.0428878292441368	-0.00165419070981443
1382	94.6237335205078	-18.5876045227051	-7.53860807418823	0.00126787810586393	-0.0136671401560307	-0.0639916583895683	0.00678734155371785
1383	95.9224319458008	-18.9122791290283	-7.53860807418823	0.00581331877037883	0.00191722682211548	-0.0802253782749176	0.00906006153672934
1384	95.9224319458008	-17.9382553100586	-7.9282169342041	0.0022419011220336	-0.0195112787187099	-0.0331475995481014	-0.00587495695799589
1385	91.3769912719727	-17.2889080047607	-7.79834747314453	-0.00684897974133492	-0.0110697457566857	-0.017887907102704	0.00289124972186983
1386	93.3250350952148	-18.2629299163818	-7.60354280471802	0.00418994715437293	-0.00619963090866804	-0.0217839982360601	0.000943203864153475
1387	94.6237335205078	-17.9382553100586	-7.6684775352478	0.00808603875339031	0.00321592413820326	-0.0536020807921886	0.00159255252219737
1388	93.9743804931641	-17.6135807037354	-7.21393346786499	0.000618529506027699	0.00776136433705688	-0.077952653169632	-0.00165419070981443
1389	95.9224319458008	-20.2109756469727	-7.79834747314453	-0.00295288790948689	0.0116574559360743	-0.101329207420349	-0.00652430532500148
1390	95.273078918457	-19.8863010406494	-7.79834747314453	0.00581331877037883	0.000618529506027699	-0.0461345724761486	-0.00490093370899558
1391	93.3250350952148	-17.2889080047607	-7.86328220367432	-0.00782300252467394	0.00776136433705688	0.0538651160895824	0.00646266713738441
1392	93.9743804931641	-19.2369537353516	-7.47367286682129	-0.0113944197073579	0.0123068047687411	0.124319441616535	-0.00782300252467394
1393	93.9743804931641	-17.6135807037354	-7.79834747314453	-0.00555028254166245	0.0252937767654657	0.161656990647316	-0.00879702530801296
1394	96.57177734375	-18.5876045227051	-7.14899873733521	-0.00619963090866804	0.0200989879667759	0.188929632306099	-0.000355493422830477
1395	96.57177734375	-18.9122791290283	-7.53860807418823	-0.00782300252467394	0.0155535480007529	0.179838746786118	0.0022419011220336
1396	95.9224319458008	-18.5876045227051	-7.73341274261475	-0.00132951640989631	0.011982130818069	0.182436138391495	0.00483929552137852
1397	95.9224319458008	-19.8863010406494	-7.6684775352478	-0.00490093370899558	0.00808603875339031	0.178215384483337	-0.00457625929266214
1398	97.2211227416992	-19.2369537353516	-7.53860807418823	-0.00197886489331722	0.0106834331527352	0.165553078055382	0.0100340843200684
1399	92.6756820678711	-17.9382553100586	-7.4087381362915	-0.00522560812532902	0.0113327819854021	0.0113327819854021	-0.0104203969240189
1400	91.3769912719727	-17.6135807037354	-7.34380340576172	-0.00652430532500148	0.00354059832170606	-0.141913503408432	0.00321592413820326
1401	96.57177734375	-18.9122791290283	-7.01912927627563	0.00191722682211548	-0.00132951640989631	-0.0428878292441368	0.00386527273803949
1402	95.273078918457	-18.5876045227051	-7.53860807418823	0.0022419011220336	-0.00619963090866804	0.00321592413820326	0.00938473641872406
1403	94.6237335205078	-17.2889080047607	-7.9282169342041	0.00386527273803949	-0.0185372550040483	-0.0100957229733467	0.00776136433705688
1404	95.273078918457	-19.2369537353516	-7.53860807418823	0.0022419011220336	-0.0328229255974293	0.0233457311987877	0.00191722682211548
1405	95.9224319458008	-19.5616283416748	-7.79834747314453	0.0262678004801273	-0.0305502042174339	0.0386054255068302	0.00126787810586393
1406	95.273078918457	-19.5616283416748	-7.60354280471802	0.0155535480007529	-0.0295761823654175	0.0171769186854362	0.00841071270406246
1407	93.9743804931641	-18.5876045227051	-7.47367286682129	-0.00457625929266214	-0.0237320438027382	-0.0260047651827335	-3.08191010844894e-05
1408	94.6237335205078	-18.5876045227051	-7.86328220367432	0.00776136433705688	-0.0227580219507217	-0.11334215849638	-0.0026282137259841
1409	93.9743804931641	-17.9382553100586	-8.25289154052734	0.0200989879667759	-0.0198359526693821	-0.139640778303146	-0.00555028254166245
1410	95.9224319458008	-18.2629299163818	-8.31782627105713	0.00776136433705688	-0.017887907102704	-0.0782773271203041	0.000293855206109583
1411	95.9224319458008	-19.5616283416748	-7.86328220367432	0.00581331877037883	-0.000680167751852423	0.0395794473588467	-0.00425158534198999
1412	94.6237335205078	-19.5616283416748	-7.99315214157104	-0.00165419070981443	-0.0130177913233638	0.0756182968616486	0.00289124972186983
1413	95.9224319458008	-19.2369537353516	-7.34380340576172	0.00418994715437293	0.012956153601408	0.153540134429932	-3.08191010844894e-05
1414	92.6756820678711	-17.6135807037354	-7.53860807418823	-0.00490093370899558	0.0188002903014421	0.215552926063538	-0.0113944197073579
1415	92.6756820678711	-18.2629299163818	-7.79834747314453	-0.00587495695799589	0.0243197549134493	0.183085486292839	-0.00555028254166245
1416	93.9743804931641	-17.9382553100586	-7.73341274261475	0.00581331877037883	0.0269171483814716	0.101592242717743	0.00776136433705688
1417	93.9743804931641	-17.9382553100586	-7.99315214157104	0.0116574559360743	0.0265924744307995	-0.0811994001269341	-0.00684897974133492
1418	93.9743804931641	-18.2629299163818	-7.73341274261475	0.00711201597005129	0.0369820520281792	-0.268861174583435	0.00613799272105098
1419	95.9224319458008	-18.9122791290283	-7.6684775352478	-0.00327756232582033	0.0230210572481155	-0.368211507797241	-0.00327756232582033
1420	95.9224319458008	-19.8863010406494	-7.08406400680542	0.000293855206109583	0.0191249661147594	-0.33217266201973	0.00126787810586393
1421	94.6237335205078	-17.9382553100586	-7.99315214157104	-0.00490093370899558	0.00841071270406246	-0.20425096154213	-0.00132951640989631
1422	93.3250350952148	-18.9122791290283	-7.79834747314453	-0.00327756232582033	0.00354059832170606	-0.103926599025726	0.00678734155371785
1423	93.9743804931641	-19.2369537353516	-8.05808639526367	0.00906006153672934	-0.0211346503347158	-0.0510046854615211	0.0136055024340749
1424	96.57177734375	-19.5616283416748	-7.86328220367432	0.00126787810586393	-0.0221086721867323	-0.0185372550040483	-0.0026282137259841
1425	93.9743804931641	-17.9382553100586	-8.12302207946777	-0.00360223650932312	-0.0295761823654175	-0.000355493422830477	-0.00912170019000769
1426	93.9743804931641	-18.2629299163818	-7.47367286682129	-0.00132951640989631	-0.038017712533474	-0.00490093370899558	0.00126787810586393
1427	95.273078918457	-19.5616283416748	-7.6684775352478	-3.08191010844894e-05	-0.0311995539814234	-0.0461345724761486	0.00418994715437293
1428	93.9743804931641	-17.9382553100586	-7.9282169342041	0.0022419011220336	-0.0139918150380254	-0.0769786313176155	-0.0026282137259841
1429	93.3250350952148	-18.5876045227051	-7.99315214157104	-0.00587495695799589	-0.00522560812532902	-0.0815240740776062	-0.0026282137259841
1430	95.273078918457	-19.2369537353516	-7.60354280471802	-0.00587495695799589	0.00678734155371785	-0.0704851448535919	-0.00879702530801296
1431	93.3250350952148	-17.9382553100586	-7.79834747314453	0.00289124972186983	-0.00522560812532902	-0.0701604709029198	0.00191722682211548
1432	97.2211227416992	-19.2369537353516	-7.53860807418823	-0.00132951640989631	0.00938473641872406	-0.0266541130840778	0.00159255252219737
1433	96.57177734375	-17.9382553100586	-7.6684775352478	-0.00619963090866804	0.0330859608948231	0.0136055024340749	-0.00392691092565656
1434	94.6237335205078	-18.2629299163818	-7.9282169342041	-0.0120437685400248	0.0226963832974434	0.0499690249562263	-0.00652430532500148
1435	94.6237335205078	-19.5616283416748	-7.73341274261475	-0.00814767740666866	0.0262678004801273	0.0925013571977615	0.00321592413820326
1436	94.6237335205078	-19.2369537353516	-7.9282169342041	-0.0117190945893526	0.0136055024340749	0.148020669817924	-0.000680167751852423
1437	92.0263366699219	-17.6135807037354	-8.05808639526367	0.00159255252219737	0.0233457311987877	0.164579063653946	0.00970941036939621
1438	93.9743804931641	-18.2629299163818	-7.86328220367432	0.0103587592020631	0.0243197549134493	0.127566188573837	0.00613799272105098
1439	95.9224319458008	-18.9122791290283	-7.47367286682129	-0.00295288790948689	0.0197743140161037	0.0889299437403679	-0.00100484199356288
1440	94.6237335205078	-18.2629299163818	-7.60354280471802	-0.0026282137259841	0.011982130818069	0.0444495603442192	0.000943203864153475
1441	95.9224319458008	-19.5616283416748	-7.73341274261475	0.00873538758605719	-0.00132951640989631	0.0567871853709221	0.00581331877037883
1442	94.6237335205078	-18.9122791290283	-7.79834747314453	0.00938473641872406	-0.0100957229733467	0.0733455792069435	0.00191722682211548
1443	93.3250350952148	-18.2629299163818	-7.79834747314453	0.00289124972186983	-0.0201606266200542	0.0652287155389786	0.00581331877037883
1444	91.3769912719727	-17.9382553100586	-7.34380340576172	-0.00457625929266214	-0.0188619289547205	0.0558131635189056	-0.0026282137259841
1445	95.9224319458008	-19.2369537353516	-6.95419406890869	0.00873538758605719	-0.0152905117720366	0.00906006153672934	-0.00749832857400179
1446	95.273078918457	-19.2369537353516	-7.73341274261475	0.00354059832170606	-0.0224333461374044	-0.00490093370899558	0.00711201597005129
1447	94.6237335205078	-18.2629299163818	-7.73341274261475	0.00548864435404539	-0.0250307414680719	-0.0188619289547205	0.00354059832170606
1448	95.9224319458008	-18.2629299163818	-7.60354280471802	0.00483929552137852	-0.0188619289547205	-0.0217839982360601	-0.00392691092565656
1449	96.57177734375	-20.8603248596191	-7.34380340576172	0.00548864435404539	-0.0315242260694504	-0.0165892094373703	-0.00230353930965066
1450	96.57177734375	-19.5616283416748	-7.34380340576172	-0.000355493422830477	-0.0139918150380254	-0.0334722734987736	-0.00490093370899558
1451	92.6756820678711	-17.9382553100586	-7.60354280471802	-0.00847235135734081	-0.0100957229733467	0.0330859608948231	0.000943203864153475
1452	94.6237335205078	-19.2369537353516	-7.27886867523193	-0.00197886489331722	-3.08191010844894e-05	0.0541897900402546	0.000618529506027699
1453	94.6237335205078	-19.5616283416748	-7.6684775352478	-0.00522560812532902	0.0246444288641214	0.0389300994575024	-0.00555028254166245
1454	95.9224319458008	-18.9122791290283	-7.9282169342041	-0.0123684434220195	0.0353586822748184	-0.00230353930965066	-0.0110697457566857
1455	95.273078918457	-19.5616283416748	-7.53860807418823	-0.00652430532500148	0.0373067259788513	-0.0282774847000837	-0.00652430532500148
1456	96.57177734375	-20.5356502532959	-7.53860807418823	-0.000680167751852423	0.0113327819854021	-0.00652430532500148	0.00289124972186983
1457	95.273078918457	-19.2369537353516	-7.14899873733521	-0.000680167751852423	0.0243197549134493	-3.08191010844894e-05	0.00321592413820326
1458	93.3250350952148	-18.5876045227051	-7.4087381362915	-0.00132951640989631	0.0252937767654657	-0.0152905117720366	0.00483929552137852
1459	95.273078918457	-19.5616283416748	-7.6684775352478	-0.00295288790948689	0.020423661917448	-0.0188619289547205	0.00321592413820326
1460	94.6237335205078	-17.9382553100586	-7.9282169342041	-0.00944637414067984	0.00646266713738441	-0.0334722734987736	-0.00392691092565656
1461	95.273078918457	-19.5616283416748	-7.86328220367432	-0.000355493422830477	0.00321592413820326	-0.0928876772522926	0.00548864435404539
1462	94.6237335205078	-18.2629299163818	-7.6684775352478	0.00808603875339031	-0.0195112787187099	-0.203276947140694	0.00776136433705688
1463	95.9224319458008	-19.5616283416748	-7.47367286682129	0.00548864435404539	-0.0240567177534103	-0.270159870386124	0.00159255252219737
1464	94.6237335205078	-18.5876045227051	-7.47367286682129	-0.00814767740666866	-0.0253554154187441	-0.200679555535316	0.00581331877037883
1465	93.9743804931641	-18.5876045227051	-7.47367286682129	-0.00132951640989631	-0.0195112787187099	-0.115614876151085	0.000618529506027699
1466	92.0263366699219	-18.5876045227051	-7.4087381362915	-0.00522560812532902	-0.0263294391334057	-0.0529527328908443	0.00483929552137852
1467	94.6237335205078	-18.9122791290283	-7.53860807418823	0.00776136433705688	-0.0247060675173998	-0.0136671401560307	0.00386527273803949
1468	93.9743804931641	-17.9382553100586	-8.18795680999756	0.00191722682211548	-0.0165892094373703	-0.00814767740666866	-0.00132951640989631
1469	93.9743804931641	-17.6135807037354	-7.79834747314453	-0.00100484199356288	-0.00944637414067984	-0.0110697457566857	-0.00132951640989631
1470	95.273078918457	-20.5356502532959	-7.4087381362915	-0.00717365415766835	-0.0201606266200542	-0.017887907102704	-0.00392691092565656
1471	94.6237335205078	-19.2369537353516	-7.47367286682129	0.000618529506027699	-0.0152905117720366	-0.0191866029053926	-0.00165419070981443
1472	95.9224319458008	-18.2629299163818	-7.79834747314453	-0.0026282137259841	0.0113327819854021	-0.00652430532500148	0.00256657530553639
1473	92.0263366699219	-18.9122791290283	-7.6684775352478	-0.00522560812532902	0.031137915328145	0.012956153601408	-0.00457625929266214
1474	95.9224319458008	-19.2369537353516	-7.47367286682129	-0.00490093370899558	0.0343846566975117	0.0976961478590965	-0.0117190945893526
1475	95.9224319458008	-19.2369537353516	-7.9282169342041	-0.0123684434220195	0.0405534692108631	0.196721807122231	-0.00360223650932312
1476	96.57177734375	-18.9122791290283	-7.99315214157104	0.000618529506027699	0.031137915328145	0.258734613656998	0.00548864435404539
1477	95.9224319458008	-19.8863010406494	-7.4087381362915	0.00711201597005129	0.0168522447347641	0.260033309459686	-0.00522560812532902
1478	95.9224319458008	-20.8603248596191	-7.08406400680542	0.00256657530553639	0.0149041991680861	0.239903494715691	0.00483929552137852
1479	95.273078918457	-19.5616283416748	-7.47367286682129	-0.00392691092565656	0.00516396993771195	0.211332157254219	-0.00425158534198999
1480	92.0263366699219	-17.9382553100586	-7.6684775352478	-0.00847235135734081	-0.000680167751852423	0.104838982224464	-0.00392691092565656
1481	95.273078918457	-19.2369537353516	-7.53860807418823	-0.00717365415766835	0.00321592413820326	-0.0561994761228561	0.0100340843200684
1482	96.57177734375	-19.5616283416748	-7.53860807418823	0.00581331877037883	-0.00847235135734081	-0.250354737043381	0.0246444288641214
1483	93.9743804931641	-18.2629299163818	-7.86328220367432	0.0188002903014421	-0.021459324285388	-0.388990670442581	0.00256657530553639
1484	96.57177734375	-19.5616283416748	-7.21393346786499	0.0155535480007529	-0.0100957229733467	-0.382497191429138	0.00646266713738441
1485	96.57177734375	-20.5356502532959	-7.73341274261475	0.0116574559360743	-0.0237320438027382	-0.204900309443474	-0.0026282137259841
1486	93.9743804931641	-18.2629299163818	-7.9282169342041	0.000293855206109583	-0.0315242260694504	-0.068537101149559	0.0022419011220336
1487	92.6756820678711	-17.9382553100586	-7.79834747314453	0.00581331877037883	-0.0373683646321297	-0.0441865250468254	0.00451462110504508
1488	93.9743804931641	-19.2369537353516	-7.53860807418823	-0.00619963090866804	-0.0383423902094364	-0.0211346503347158	0.00191722682211548
1489	96.57177734375	-18.9122791290283	-7.27886867523193	-0.00100484199356288	-0.0211346503347158	-0.0110697457566857	-0.00652430532500148
1490	95.273078918457	-18.5876045227051	-7.60354280471802	-0.00587495695799589	-0.0276281367987394	-0.0295761823654175	0.000943203864153475
1491	97.2211227416992	-19.5616283416748	-7.73341274261475	0.000618529506027699	-0.00619963090866804	-0.0136671401560307	-0.00295288790948689
1492	95.273078918457	-19.5616283416748	-7.47367286682129	-0.00327756232582033	-0.00197886489331722	0.0392547734081745	0.00191722682211548
1493	96.57177734375	-18.9122791290283	-7.60354280471802	-0.0026282137259841	0.0314625911414623	0.0324366129934788	-0.00814767740666866
1494	94.6237335205078	-17.9382553100586	-7.60354280471802	-0.0100957229733467	0.0301638916134834	0.0545144639909267	-0.00912170019000769
1495	92.6756820678711	-18.9122791290283	-7.53860807418823	-0.0191866029053926	0.0298392176628113	0.155812844634056	-0.00814767740666866
1496	95.273078918457	-18.5876045227051	-7.34380340576172	-0.00392691092565656	0.0220470335334539	0.2204230427742	0.00581331877037883
1497	93.9743804931641	-19.2369537353516	-7.4087381362915	-0.00197886489331722	0.0194496400654316	0.250617742538452	0.00906006153672934
1498	94.6237335205078	-17.9382553100586	-8.05808639526367	-0.00457625929266214	0.0168522447347641	0.181462123990059	0.00386527273803949
1499	94.6237335205078	-18.2629299163818	-7.79834747314453	-0.00230353930965066	0.00906006153672934	0.0548391379415989	0.00256657530553639
1500	95.9224319458008	-20.5356502532959	-7.6684775352478	-0.00327756232582033	-0.00619963090866804	-0.0513293594121933	0.000943203864153475
1501	93.3250350952148	-18.2629299163818	-7.79834747314453	-0.00749832857400179	-0.00684897974133492	-0.139640778303146	0.00289124972186983
1502	92.0263366699219	-18.2629299163818	-7.60354280471802	0.000293855206109583	-0.023407369852066	-0.142238169908524	0.0145795252174139
1503	94.6237335205078	-18.2629299163818	-7.53860807418823	0.0145795252174139	-0.0110697457566857	-0.0682124271988869	-0.00165419070981443
1504	93.9743804931641	-18.2629299163818	-7.79834747314453	-0.00295288790948689	-0.0123684434220195	0.0217223595827818	-0.000680167751852423
1505	95.273078918457	-18.5876045227051	-7.60354280471802	-0.00619963090866804	-0.0107450718060136	0.0811377614736557	0.00418994715437293
1506	95.9224319458008	-19.2369537353516	-7.60354280471802	-0.00165419070981443	-0.0146411629393697	0.0733455792069435	-0.00165419070981443
1507	95.9224319458008	-20.2109756469727	-7.60354280471802	0.0165275707840919	-0.0201606266200542	0.0642546936869621	0.000293855206109583
1508	95.9224319458008	-19.5616283416748	-7.4087381362915	0.00159255252219737	-0.00912170019000769	0.0379560738801956	0.00386527273803949
1509	93.3250350952148	-17.2889080047607	-7.53860807418823	0.00418994715437293	0.000293855206109583	-0.0113944197073579	-0.00814767740666866
1510	93.3250350952148	-17.9382553100586	-7.53860807418823	-0.00847235135734081	0.00451462110504508	-0.0107450718060136	-0.00360223650932312
1511	96.57177734375	-18.5876045227051	-7.73341274261475	-0.00392691092565656	0.0165275707840919	0.00256657530553639	-0.000355493422830477
1512	93.9743804931641	-17.6135807037354	-8.12302207946777	-0.00717365415766835	0.0106834331527352	0.0486703291535378	-0.00587495695799589
1513	95.273078918457	-18.5876045227051	-7.6684775352478	-0.00360223650932312	0.0360080301761627	0.0301638916134834	-0.00879702530801296
1514	96.57177734375	-19.2369537353516	-7.53860807418823	-0.0113944197073579	0.0304885655641556	0.00711201597005129	-0.0165892094373703
1515	95.9224319458008	-18.9122791290283	-7.6684775352478	-0.00684897974133492	0.0197743140161037	0.0213976856321096	-0.00814767740666866
1516	94.6237335205078	-17.6135807037354	-7.21393346786499	-0.00295288790948689	0.0308132413774729	-0.0412644557654858	0.00354059832170606
1517	93.3250350952148	-18.2629299163818	-7.73341274261475	-0.00749832857400179	0.0171769186854362	-0.0678877532482147	0.013930176384747
1518	95.273078918457	-17.9382553100586	-7.47367286682129	-0.00100484199356288	0.0340599827468395	-0.0704851448535919	0.00256657530553639
1519	95.273078918457	-18.2629299163818	-7.4087381362915	0.00548864435404539	0.0194496400654316	-0.0448358729481697	0.00548864435404539
1520	94.6237335205078	-17.2889080047607	-7.6684775352478	0.00126787810586393	0.0168522447347641	-0.0600955672562122	-0.00197886489331722
1521	95.273078918457	-18.2629299163818	-7.14899873733521	0.00418994715437293	0.00678734155371785	-0.0792513489723206	0.00159255252219737
1522	95.273078918457	-19.5616283416748	-7.21393346786499	0.00873538758605719	-0.0159398596733809	-0.0873682126402855	0.00873538758605719
1523	95.9224319458008	-18.5876045227051	-7.47367286682129	0.00678734155371785	-0.0126931173726916	-0.0662643760442734	0.000293855206109583
1524	93.3250350952148	-18.2629299163818	-7.73341274261475	-0.00749832857400179	-0.00100484199356288	-0.0659397020936012	0.00678734155371785
1525	94.6237335205078	-17.6135807037354	-7.79834747314453	-0.00327756232582033	-0.00555028254166245	-0.0753552615642548	-0.00327756232582033
1526	93.9743804931641	-17.2889080047607	-7.9282169342041	-0.00360223650932312	-0.0217839982360601	0.0152288740500808	0.000943203864153475
1527	93.3250350952148	-17.2889080047607	-7.99315214157104	0.00906006153672934	-0.00652430532500148	0.0626313239336014	0.00289124972186983
1528	95.273078918457	-16.9642333984375	-7.60354280471802	-0.00360223650932312	-0.00360223650932312	0.0522417463362217	-0.00165419070981443
1529	95.9224319458008	-18.9122791290283	-7.53860807418823	0.000293855206109583	-0.00425158534198999	0.0301638916134834	-0.0110697457566857
1530	95.273078918457	-17.9382553100586	-7.73341274261475	-0.00327756232582033	-0.00587495695799589	-0.00327756232582033	-0.00165419070981443
1531	93.3250350952148	-16.6395587921143	-7.86328220367432	-0.00132951640989631	-0.000680167751852423	0.00808603875339031	0.00256657530553639
1532	94.6237335205078	-17.6135807037354	-7.6684775352478	-0.00684897974133492	0.0171769186854362	-0.00360223650932312	0.00711201597005129
1533	96.57177734375	-17.2889080047607	-7.53860807418823	-0.00327756232582033	0.0230210572481155	0.036657378077507	-0.00490093370899558
1534	94.6237335205078	-16.9642333984375	-7.6684775352478	0.000943203864153475	0.0298392176628113	0.0752936229109764	-0.00165419070981443
1535	93.3250350952148	-16.6395587921143	-7.08406400680542	-0.00522560812532902	0.0171769186854362	0.106462351977825	-0.0100957229733467
1536	93.9743804931641	-17.2889080047607	-7.21393346786499	-0.00684897974133492	-0.00230353930965066	0.102241590619087	-0.00165419070981443
1537	93.9743804931641	-17.6135807037354	-7.9282169342041	0.00289124972186983	-0.00587495695799589	0.0694494843482971	0.00126787810586393
1538	93.3250350952148	-16.314884185791	-7.86328220367432	-0.00295288790948689	0.000618529506027699	0.0207483377307653	-0.00360223650932312
1539	92.6756820678711	-17.2889080047607	-7.53860807418823	-0.000355493422830477	0.00354059832170606	-0.0354203209280968	-0.00197886489331722
1540	94.6237335205078	-15.9902095794678	-7.53860807418823	0.00159255252219737	-0.00749832857400179	-0.104251272976398	-0.00425158534198999
1541	95.9224319458008	-16.9642333984375	-7.73341274261475	0.00354059832170606	-0.00197886489331722	-0.168861463665962	-0.000355493422830477
1542	93.9743804931641	-16.9642333984375	-7.73341274261475	0.00126787810586393	-0.017887907102704	-0.219835340976715	0.00646266713738441
1543	94.6237335205078	-15.9902095794678	-8.38276100158691	0.0175015944987535	-0.0240567177534103	-0.207822382450104	0.0100340843200684
1544	93.9743804931641	-18.2629299163818	-7.6684775352478	-0.0139918150380254	-0.0266541130840778	-0.168861463665962	-0.00327756232582033
1545	95.273078918457	-17.2889080047607	-7.53860807418823	0.0239950809627771	-0.0328229255974293	-0.0656150281429291	0.000943203864153475
1546	93.3250350952148	-17.2889080047607	-7.6684775352478	-0.0139918150380254	-0.00652430532500148	0.0399041213095188	-0.000680167751852423
1547	94.6237335205078	-16.9642333984375	-7.60354280471802	0.00483929552137852	-0.00522560812532902	0.0652287155389786	0.00159255252219737
1548	95.9224319458008	-17.2889080047607	-7.4087381362915	0.00191722682211548	0.0022419011220336	0.0963974520564079	-0.00749832857400179
1549	95.273078918457	-16.9642333984375	-7.79834747314453	0.00516396993771195	0.00191722682211548	0.106137678027153	-0.00327756232582033
1550	93.3250350952148	-15.9902095794678	-7.99315214157104	-0.00944637414067984	-0.00165419070981443	0.10418963432312	-0.00619963090866804
1551	95.9224319458008	-17.9382553100586	-7.86328220367432	-3.08191010844894e-05	-0.0026282137259841	0.123670093715191	-0.000355493422830477
1552	93.9743804931641	-16.9642333984375	-7.6684775352478	-0.0026282137259841	0.00970941036939621	0.15483883023262	-0.00295288790948689
1553	93.9743804931641	-16.6395587921143	-7.21393346786499	-0.00457625929266214	0.0340599827468395	0.14444924890995	-0.00522560812532902
1554	94.6237335205078	-16.9642333984375	-7.27886867523193	-0.0120437685400248	0.0278911720961332	0.0850338488817215	-0.00847235135734081
1555	95.273078918457	-15.3408613204956	-7.73341274261475	-0.00782300252467394	0.0149041991680861	0.00386527273803949	-0.0136671401560307
1556	94.6237335205078	-15.6655359268188	-8.12302207946777	-0.00327756232582033	0.0288651939481497	-0.117238245904446	0.00191722682211548
1557	96.57177734375	-16.6395587921143	-7.73341274261475	0.00126787810586393	0.0171769186854362	-0.146783605217934	0.011982130818069
1558	95.273078918457	-16.9642333984375	-7.60354280471802	-0.00197886489331722	0.0168522447347641	-0.151004374027252	-0.00100484199356288
1559	93.3250350952148	-16.6395587921143	-7.53860807418823	-0.000680167751852423	-0.00425158534198999	-0.173082232475281	0.00451462110504508
1560	95.9224319458008	-16.6395587921143	-7.47367286682129	-0.00717365415766835	-0.00555028254166245	-0.107822693884373	-3.08191010844894e-05
1561	90.7276382446289	-15.3408613204956	-7.47367286682129	-0.0156151866540313	-0.0110697457566857	-0.0373683646321297	0.00191722682211548
1562	93.3250350952148	-15.6655359268188	-7.6684775352478	0.00386527273803949	-0.0204853005707264	0.0220470335334539	0.00808603875339031
1563	95.9224319458008	-16.6395587921143	-7.53860807418823	-0.00230353930965066	-0.0331475995481014	0.07139752805233	0.0142548503354192
1564	93.3250350952148	-14.6915130615234	-7.9282169342041	0.0116574559360743	-0.0328229255974293	0.0600339286029339	0.00808603875339031
1565	92.6756820678711	-16.6395587921143	-7.47367286682129	-0.00879702530801296	-0.0182125810533762	0.0730208978056908	-0.00100484199356288
1566	95.273078918457	-17.9382553100586	-7.21393346786499	0.00159255252219737	-0.0230826959013939	0.103864960372448	0.00711201597005129
1567	94.6237335205078	-15.9902095794678	-7.27886867523193	0.00418994715437293	-0.0182125810533762	0.0928260311484337	0.00483929552137852
1568	93.9743804931641	-16.6395587921143	-7.60354280471802	-0.00165419070981443	-0.0152905117720366	0.0561378374695778	0.00256657530553639
1569	93.3250350952148	-15.6655359268188	-7.73341274261475	-0.00652430532500148	0.00126787810586393	0.0373067259788513	-0.00587495695799589
1570	93.9743804931641	-15.6655359268188	-7.60354280471802	-0.00295288790948689	-0.00197886489331722	0.0382807515561581	-0.00847235135734081
1571	93.9743804931641	-15.0161867141724	-7.99315214157104	-0.00100484199356288	-0.00132951640989631	0.012956153601408	0.000293855206109583
1572	95.273078918457	-15.9902095794678	-7.53860807418823	0.00418994715437293	0.0194496400654316	-0.00327756232582033	-0.00392691092565656
1573	93.9743804931641	-15.0161867141724	-7.86328220367432	-0.00230353930965066	0.0243197549134493	-0.0110697457566857	-0.0100957229733467
1574	93.9743804931641	-16.314884185791	-7.53860807418823	-0.000680167751852423	0.0194496400654316	-0.090614952147007	-0.00782300252467394
1575	93.3250350952148	-15.9902095794678	-7.6684775352478	-0.0123684434220195	0.0233457311987877	-0.118536949157715	-0.0143164889886975
1576	90.7276382446289	-14.3668384552002	-7.79834747314453	-0.0130177913233638	0.0145795252174139	-0.165290042757988	-0.00132951640989631
1577	94.6237335205078	-15.0161867141724	-7.86328220367432	0.000293855206109583	0.000618529506027699	-0.147757634520531	-3.08191010844894e-05
1578	94.6237335205078	-15.0161867141724	-7.73341274261475	-0.000355493422830477	0.00613799272105098	-0.0698357969522476	-0.0026282137259841
1579	93.3250350952148	-14.3668384552002	-7.79834747314453	0.00256657530553639	0.0145795252174139	0.012956153601408	0.000943203864153475
1580	95.273078918457	-15.6655359268188	-7.21393346786499	-0.00555028254166245	-0.00132951640989631	0.0230210572481155	-0.00587495695799589
1581	92.6756820678711	-16.6395587921143	-7.4087381362915	0.0022419011220336	-0.0146411629393697	0.0226963832974434	-0.00392691092565656
1582	93.9743804931641	-14.6915130615234	-7.86328220367432	0.00548864435404539	-0.00847235135734081	0.0541897900402546	0.0106834331527352
1583	93.3250350952148	-15.6655359268188	-7.27886867523193	-0.00977104809135199	-0.0224333461374044	0.115553237497807	0.0188002903014421
1584	93.9743804931641	-15.3408613204956	-7.47367286682129	-0.00197886489331722	-0.0172385573387146	0.167176455259323	-3.08191010844894e-05
1585	93.3250350952148	-14.042163848877	-7.86328220367432	0.00321592413820326	-0.0143164889886975	0.21295553445816	0.00354059832170606
1586	94.6237335205078	-14.042163848877	-7.73341274261475	0.000618529506027699	-0.00912170019000769	0.212630853056908	0.00873538758605719
1587	93.3250350952148	-14.042163848877	-7.60354280471802	0.00613799272105098	-0.00587495695799589	0.127890855073929	-0.00392691092565656
1588	95.273078918457	-15.6655359268188	-8.12302207946777	0.00256657530553639	0.000943203864153475	0.0580858811736107	-0.00197886489331722
1589	95.273078918457	-15.3408613204956	-7.73341274261475	0.00873538758605719	0.00613799272105098	-0.0331475995481014	-0.00977104809135199
1590	90.7276382446289	-13.3928155899048	-7.86328220367432	-0.00295288790948689	0.00386527273803949	-0.150355026125908	-0.00879702530801296
1591	92.6756820678711	-15.0161867141724	-7.4087381362915	0.00418994715437293	0.0106834331527352	-0.185744524002075	0.00256657530553639
1592	95.273078918457	-15.0161867141724	-7.21393346786499	0.0236704051494598	0.00743668992072344	-0.158796563744545	0.00289124972186983
1593	92.6756820678711	-13.717490196228	-7.6684775352478	-0.0107450718060136	0.0295145437121391	-0.0945110470056534	-0.000680167751852423
1594	95.273078918457	-15.3408613204956	-7.53860807418823	-0.00977104809135199	0.0213976856321096	-0.0493813157081604	-0.0123684434220195
1595	94.6237335205078	-15.9902095794678	-7.79834747314453	-0.0113944197073579	-0.0026282137259841	-0.0497059896588326	-0.00392691092565656
1596	94.6237335205078	-15.6655359268188	-7.79834747314453	-0.0123684434220195	-0.00100484199356288	-0.0302255302667618	0.00516396993771195
1597	94.6237335205078	-15.0161867141724	-7.47367286682129	-0.00619963090866804	0.00191722682211548	-0.0328229255974293	0.00451462110504508
1598	93.9743804931641	-15.0161867141724	-7.60354280471802	-0.00944637414067984	0.00126787810586393	0.0116574559360743	-0.00165419070981443
1599	93.3250350952148	-14.6915130615234	-7.34380340576172	-3.08191010844894e-05	0.01100810803473	0.0178262684494257	-0.00879702530801296
1600	93.9743804931641	-13.717490196228	-7.86328220367432	-0.00587495695799589	-0.000355493422830477	0.0330859608948231	-0.00587495695799589
1601	94.6237335205078	-14.3668384552002	-7.73341274261475	-0.00490093370899558	0.000943203864153475	0.0441248863935471	0.00321592413820326
1602	92.6756820678711	-15.3408613204956	-7.60354280471802	0.00354059832170606	-0.0100957229733467	0.0382807515561581	0.0113327819854021
1603	93.9743804931641	-14.6915130615234	-7.9282169342041	-0.00490093370899558	-0.0107450718060136	0.0226963832974434	0.000293855206109583
1604	92.0263366699219	-14.042163848877	-7.53860807418823	-0.00587495695799589	-0.0221086721867323	0.0113327819854021	0.00776136433705688
1605	90.7276382446289	-14.6915130615234	-7.34380340576172	-0.0107450718060136	-0.0156151866540313	-0.0682124271988869	0.00159255252219737
1606	94.6237335205078	-14.6915130615234	-7.08406400680542	0.00743668992072344	-0.00457625929266214	-0.055874802172184	0.00516396993771195
1607	94.6237335205078	-14.3668384552002	-7.47367286682129	0.013930176384747	-0.00392691092565656	0.00646266713738441	-0.00360223650932312
1608	94.6237335205078	-15.0161867141724	-7.47367286682129	0.00613799272105098	0.00548864435404539	0.0665274113416672	0.00321592413820326
1609	93.9743804931641	-13.717490196228	-7.60354280471802	0.0155535480007529	0.0106834331527352	0.0730208978056908	-0.00717365415766835
1610	93.3250350952148	-14.3668384552002	-7.86328220367432	-0.00619963090866804	0.00289124972186983	0.0220470335334539	-0.00100484199356288
1611	93.3250350952148	-15.0161867141724	-7.4087381362915	-0.000680167751852423	0.0285405199974775	-0.039641086012125	0.00289124972186983
1612	90.7276382446289	-13.717490196228	-7.53860807418823	-0.00782300252467394	0.025618452578783	-0.0688617751002312	-0.00295288790948689
1613	92.6756820678711	-14.042163848877	-7.34380340576172	-0.0139918150380254	0.0447742342948914	-0.126004457473755	-0.00847235135734081
1614	92.0263366699219	-13.717490196228	-8.12302207946777	-0.0110697457566857	0.031137915328145	-0.124056406319141	-0.0143164889886975
1615	92.6756820678711	-13.3928155899048	-8.31782627105713	-0.00457625929266214	0.0207483377307653	-0.0893162563443184	-0.00360223650932312
1616	92.0263366699219	-13.0681409835815	-7.79834747314453	-0.00522560812532902	0.0136055024340749	-0.0253554154187441	0.00873538758605719
1617	92.6756820678711	-14.6915130615234	-7.86328220367432	-0.000355493422830477	0.00126787810586393	0.0327612869441509	0.00581331877037883
1618	92.6756820678711	-13.3928155899048	-7.86328220367432	-0.00100484199356288	0.00354059832170606	0.0567871853709221	-0.00132951640989631
1619	93.3250350952148	-13.3928155899048	-7.6684775352478	-0.00295288790948689	-0.00327756232582033	0.0580858811736107	0.00126787810586393
1620	92.0263366699219	-14.6915130615234	-7.60354280471802	-0.0201606266200542	-0.0308748781681061	0.0736702531576157	0.0106834331527352
1621	92.6756820678711	-13.0681409835815	-7.9282169342041	-0.000680167751852423	-0.00912170019000769	0.102890938520432	0.00906006153672934
1622	92.0263366699219	-13.3928155899048	-8.12302207946777	0.00126787810586393	-0.0191866029053926	0.112631164491177	0.00548864435404539
1623	93.9743804931641	-14.3668384552002	-7.60354280471802	0.00354059832170606	-0.0126931173726916	0.101267568767071	0.0278911720961332
1624	92.6756820678711	-13.717490196228	-7.6684775352478	0.000618529506027699	-0.0305502042174339	0.0733455792069435	-0.00684897974133492
1625	92.0263366699219	-14.3668384552002	-7.60354280471802	0.00711201597005129	-0.0230826959013939	0.0259431265294552	-0.00457625929266214
1626	93.3250350952148	-13.3928155899048	-7.73341274261475	-0.00392691092565656	0.00354059832170606	-0.0302255302667618	-0.000355493422830477
1627	90.0782928466797	-13.0681409835815	-8.05808639526367	-0.00360223650932312	-0.00100484199356288	-0.10587465018034	-0.00717365415766835
1628	91.3769912719727	-13.3928155899048	-8.18795680999756	0.00354059832170606	-0.00490093370899558	-0.216263920068741	-0.00132951640989631
1629	95.273078918457	-14.6915130615234	-8.12302207946777	0.00873538758605719	0.00386527273803949	-0.224056094884872	-0.00165419070981443
1630	93.9743804931641	-14.042163848877	-7.73341274261475	-0.00490093370899558	0.0165275707840919	-0.169835492968559	-0.00814767740666866
1631	92.0263366699219	-13.0681409835815	-7.6684775352478	0.000943203864153475	0.00841071270406246	-0.131199240684509	-0.000355493422830477
1632	94.6237335205078	-15.3408613204956	-7.01912927627563	0.00483929552137852	0.00548864435404539	-0.085420161485672	0.00256657530553639
1633	92.6756820678711	-13.0681409835815	-7.9282169342041	-0.000680167751852423	0.0243197549134493	-0.0607449151575565	-0.0152905117720366
1634	92.6756820678711	-14.3668384552002	-7.47367286682129	-0.00327756232582033	0.0301638916134834	-0.0367190167307854	-0.0123684434220195
1635	92.0263366699219	-14.6915130615234	-7.4087381362915	-0.0126931173726916	0.0178262684494257	0.0353586822748184	-0.00944637414067984
1636	93.9743804931641	-13.717490196228	-7.4087381362915	-0.0136671401560307	0.0149041991680861	0.0535404421389103	-0.00425158534198999
1637	95.273078918457	-14.3668384552002	-7.27886867523193	0.00906006153672934	0.0181509424000978	0.111332468688488	0.00418994715437293
1638	94.6237335205078	-14.3668384552002	-6.88925933837891	-0.00457625929266214	0.0194496400654316	0.115228563547134	-0.00230353930965066
1639	92.6756820678711	-14.042163848877	-7.4087381362915	0.00678734155371785	0.0136055024340749	0.131137609481812	-0.000355493422830477
1640	92.6756820678711	-14.3668384552002	-7.60354280471802	-0.00132951640989631	0.000618529506027699	0.136007711291313	0.00354059832170606
1641	92.0263366699219	-14.3668384552002	-7.47367286682129	0.00841071270406246	-0.00392691092565656	0.119773998856544	0.00191722682211548
1642	92.0263366699219	-14.042163848877	-7.53860807418823	-0.00100484199356288	-0.0123684434220195	0.0723715499043465	0.00808603875339031
1643	92.6756820678711	-13.717490196228	-7.73341274261475	0.0194496400654316	-0.0305502042174339	0.00516396993771195	0.0132808275520802
1644	93.3250350952148	-14.6915130615234	-7.60354280471802	-0.00327756232582033	-0.0295761823654175	-0.068537101149559	-0.00392691092565656
1645	92.6756820678711	-14.6915130615234	-7.53860807418823	-3.08191010844894e-05	-0.0276281367987394	-0.100355185568333	-0.00197886489331722
1646	94.6237335205078	-15.6655359268188	-8.05808639526367	0.0022419011220336	-0.0451605506241322	-0.0847708135843277	0.00613799272105098
1647	93.9743804931641	-15.0161867141724	-7.73341274261475	0.0152288740500808	-0.0367190167307854	-0.00100484199356288	-0.00230353930965066
1648	93.3250350952148	-14.042163848877	-7.86328220367432	0.00516396993771195	-0.0360696688294411	0.0171769186854362	-0.00782300252467394
1649	91.3769912719727	-14.3668384552002	-7.53860807418823	-0.00587495695799589	-0.0266541130840778	0.0233457311987877	-0.00619963090866804
1650	92.6756820678711	-13.3928155899048	-7.9282169342041	-0.00100484199356288	-0.0126931173726916	0.00126787810586393	-0.00912170019000769
1651	94.6237335205078	-14.042163848877	-7.79834747314453	-0.00230353930965066	0.00483929552137852	-0.0561994761228561	-0.000355493422830477
1652	93.9743804931641	-13.717490196228	-7.73341274261475	0.00516396993771195	0.000943203864153475	-0.132822617888451	0.00256657530553639
1653	93.9743804931641	-14.3668384552002	-7.79834747314453	-0.00132951640989631	0.0165275707840919	-0.133471965789795	-0.00944637414067984
1654	92.6756820678711	-14.6915130615234	-7.9282169342041	-0.00230353930965066	0.00354059832170606	-0.0860695168375969	-0.0149658378213644
1655	93.9743804931641	-13.3928155899048	-8.05808639526367	-0.00100484199356288	0.0106834331527352	-0.0305502042174339	-0.00522560812532902
1656	90.0782928466797	-13.0681409835815	-7.9282169342041	-0.00684897974133492	0.0103587592020631	0.0265924744307995	-0.00197886489331722
1657	92.0263366699219	-13.0681409835815	-7.79834747314453	-0.00100484199356288	0.00289124972186983	0.0168522447347641	0.00776136433705688
1658	93.3250350952148	-13.3928155899048	-7.99315214157104	0.00873538758605719	0.0132808275520802	-0.0136671401560307	0.00451462110504508
1659	93.9743804931641	-14.042163848877	-7.86328220367432	0.00581331877037883	0.011982130818069	0.00743668992072344	-0.00944637414067984
1660	92.6756820678711	-14.6915130615234	-7.60354280471802	-0.00392691092565656	0.0113327819854021	0.0392547734081745	-0.000680167751852423
1661	94.6237335205078	-14.6915130615234	-7.47367286682129	0.00483929552137852	-0.00912170019000769	0.0811377614736557	0.00126787810586393
1662	91.3769912719727	-13.0681409835815	-7.60354280471802	0.00289124972186983	0.00256657530553639	0.100942894816399	0.000943203864153475
1663	92.0263366699219	-14.3668384552002	-7.27886867523193	-0.00230353930965066	-0.00100484199356288	0.128540202975273	0.00678734155371785
1664	90.7276382446289	-13.717490196228	-7.27886867523193	0.000293855206109583	-0.0133424662053585	0.225942507386208	0.00776136433705688
1665	92.0263366699219	-13.0681409835815	-7.60354280471802	0.00451462110504508	-0.00165419070981443	0.261656671762466	-0.00327756232582033
1666	93.3250350952148	-14.6915130615234	-7.86328220367432	-0.00295288790948689	-0.00425158534198999	0.232111304998398	0.00776136433705688
1667	93.3250350952148	-14.6915130615234	-7.6684775352478	0.00256657530553639	-0.0026282137259841	0.16230633854866	-0.00197886489331722
1668	92.6756820678711	-15.3408613204956	-7.47367286682129	0.00289124972186983	0.00776136433705688	0.0704235062003136	0.00126787810586393
1669	92.0263366699219	-14.042163848877	-7.53860807418823	-0.00425158534198999	-0.00457625929266214	0.031137915328145	-0.00619963090866804
1670	93.9743804931641	-14.6915130615234	-7.53860807418823	-0.00782300252467394	-0.00100484199356288	0.0337353087961674	-0.00327756232582033
1671	90.7276382446289	-14.6915130615234	-7.47367286682129	-0.00230353930965066	0.0022419011220336	0.0356833562254906	-0.00360223650932312
1672	92.0263366699219	-13.717490196228	-8.05808639526367	-0.00522560812532902	0.00711201597005129	0.0272418223321438	0.00386527273803949
1673	92.6756820678711	-13.3928155899048	-8.18795680999756	-0.0026282137259841	0.0298392176628113	-0.0386670641601086	-0.0104203969240189
1674	93.3250350952148	-14.3668384552002	-7.9282169342041	-0.0143164889886975	0.0213976856321096	-0.0805500522255898	-0.0185372550040483
1675	95.273078918457	-15.3408613204956	-7.6684775352478	-0.00457625929266214	0.0175015944987535	-0.0717838406562805	-0.00490093370899558
1676	94.6237335205078	-16.314884185791	-7.60354280471802	-0.00522560812532902	0.00581331877037883	-0.0649656802415848	-0.00165419070981443
1677	93.9743804931641	-14.6915130615234	-7.4087381362915	0.00613799272105098	0.0162028968334198	-0.085420161485672	0.00613799272105098
1678	92.0263366699219	-15.0161867141724	-7.6684775352478	-0.00230353930965066	0.0123068047687411	-0.132822617888451	-0.00392691092565656
1679	90.7276382446289	-13.3928155899048	-7.9282169342041	-0.00944637414067984	0.0022419011220336	-0.154900476336479	-0.0104203969240189
1680	94.6237335205078	-14.6915130615234	-7.6684775352478	0.00808603875339031	-0.00684897974133492	-0.187043234705925	0.00776136433705688
1681	94.6237335205078	-14.042163848877	-7.9282169342041	0.000618529506027699	-0.00425158534198999	-0.157822534441948	0.00970941036939621
1682	93.3250350952148	-14.3668384552002	-7.60354280471802	0.00581331877037883	0.00256657530553639	-0.0857448354363441	0.00386527273803949
1683	93.3250350952148	-16.314884185791	-7.21393346786499	0.0103587592020631	-0.0217839982360601	-0.0337969474494457	0.00841071270406246
1684	95.273078918457	-15.0161867141724	-7.79834747314453	0.000293855206109583	0.00159255252219737	-0.00197886489331722	-0.000355493422830477
1685	90.0782928466797	-13.0681409835815	-7.9282169342041	0.0145795252174139	-0.00555028254166245	-0.00165419070981443	0.00191722682211548
1686	90.0782928466797	-13.717490196228	-7.86328220367432	0.00613799272105098	-0.00879702530801296	0.0223717093467712	0.00386527273803949
1687	92.6756820678711	-14.042163848877	-7.73341274261475	0.01100810803473	-0.0123684434220195	0.0337353087961674	-0.00295288790948689
1688	92.0263366699219	-13.3928155899048	-7.99315214157104	-0.000355493422830477	-0.000680167751852423	0.036657378077507	-0.00879702530801296
1689	93.3250350952148	-14.042163848877	-7.6684775352478	0.00678734155371785	-0.0136671401560307	0.0113327819854021	-0.00555028254166245
1690	93.9743804931641	-15.9902095794678	-7.47367286682129	0.00451462110504508	-0.0276281367987394	-0.0415891297161579	-0.00360223650932312
1691	92.0263366699219	-14.042163848877	-7.86328220367432	0.00841071270406246	-0.0247060675173998	-0.0623682886362076	0.00256657530553639
1692	93.9743804931641	-15.3408613204956	-7.53860807418823	-0.00132951640989631	0.0022419011220336	-0.0584721975028515	0.00386527273803949
1693	90.0782928466797	-14.042163848877	-7.73341274261475	-0.00912170019000769	0.0243197549134493	-0.0841214656829834	-0.00327756232582033
1694	92.6756820678711	-13.3928155899048	-7.86328220367432	-0.0113944197073579	0.0298392176628113	-0.108472041785717	-0.0143164889886975
1695	92.0263366699219	-15.0161867141724	-7.4087381362915	-0.00717365415766835	0.0363327041268349	-0.0626929625868797	-0.00457625929266214
1696	92.6756820678711	-14.3668384552002	-7.34380340576172	-0.00652430532500148	0.0356833562254906	0.00873538758605719	-0.00197886489331722
1697	92.6756820678711	-14.042163848877	-7.60354280471802	-0.000355493422830477	0.0317872650921345	0.0262678004801273	0.00808603875339031
1698	93.3250350952148	-15.0161867141724	-7.73341274261475	0.0022419011220336	0.0191249661147594	0.060358602553606	0.000618529506027699
1699	93.3250350952148	-15.3408613204956	-7.34380340576172	-0.00457625929266214	0.0152288740500808	0.0902286395430565	-0.0104203969240189
1700	90.0782928466797	-13.717490196228	-7.60354280471802	-0.0117190945893526	0.000618529506027699	0.0947740823030472	-0.00230353930965066
1701	94.6237335205078	-14.042163848877	-7.73341274261475	0.00191722682211548	-0.00717365415766835	0.041852168738842	0.013930176384747
1702	94.6237335205078	-15.0161867141724	-7.4087381362915	0.00808603875339031	-0.0302255302667618	-0.00879702530801296	-0.0026282137259841
1703	93.3250350952148	-14.042163848877	-8.05808639526367	0.013930176384747	-0.0224333461374044	-0.0435371771454811	0.00970941036939621
1704	94.6237335205078	-15.3408613204956	-7.60354280471802	-0.0123684434220195	-0.0191866029053926	-0.0441865250468254	0.0165275707840919
1705	94.6237335205078	-15.9902095794678	-7.79834747314453	0.0197743140161037	-0.0292515084147453	-0.0334722734987736	0.00841071270406246
1706	92.0263366699219	-14.3668384552002	-7.79834747314453	-0.00717365415766835	0.00126787810586393	-0.0299008563160896	0.00613799272105098
1707	90.0782928466797	-14.042163848877	-7.79834747314453	-0.00522560812532902	0.00678734155371785	-0.0159398596733809	-0.000680167751852423
1708	93.3250350952148	-13.717490196228	-7.47367286682129	-0.00749832857400179	0.00613799272105098	0.00191722682211548	-0.00977104809135199
1709	93.9743804931641	-14.6915130615234	-7.47367286682129	0.00126787810586393	0.00451462110504508	-0.00555028254166245	-0.00522560812532902
1710	93.3250350952148	-15.0161867141724	-7.53860807418823	-0.00847235135734081	-0.0100957229733467	0.0460729338228703	-0.00749832857400179
1711	92.6756820678711	-13.717490196228	-7.79834747314453	0.00516396993771195	-0.0130177913233638	0.102890938520432	-0.00522560812532902
1712	94.6237335205078	-16.6395587921143	-7.14899873733521	-3.08191010844894e-05	-0.00847235135734081	0.145098596811295	0.00613799272105098
1713	95.9224319458008	-15.0161867141724	-7.27886867523193	0.000943203864153475	0.0103587592020631	0.120423346757889	-0.00490093370899558
1714	91.3769912719727	-13.3928155899048	-7.34380340576172	-0.00944637414067984	0.013930176384747	0.0967221260070801	-0.00944637414067984
1715	90.7276382446289	-14.042163848877	-7.34380340576172	-0.0175632312893867	0.00873538758605719	0.0386054255068302	-0.0100957229733467
1716	92.0263366699219	-13.717490196228	-7.73341274261475	-0.00490093370899558	0.00126787810586393	0.0386054255068302	0.00159255252219737
1717	93.9743804931641	-13.717490196228	-7.86328220367432	-0.00457625929266214	0.0103587592020631	0.0450989119708538	-0.00230353930965066
1718	93.9743804931641	-15.0161867141724	-7.27886867523193	-0.00132951640989631	0.00678734155371785	0.0522417463362217	0.0100340843200684
1719	92.6756820678711	-15.3408613204956	-7.79834747314453	-0.00230353930965066	-0.000355493422830477	0.106787025928497	0.000943203864153475
1720	93.9743804931641	-15.0161867141724	-7.73341274261475	-0.00490093370899558	0.000293855206109583	0.130163580179214	-0.000680167751852423
1721	92.6756820678711	-15.3408613204956	-7.4087381362915	-0.00749832857400179	0.00321592413820326	0.150942742824554	0.00743668992072344
1722	90.0782928466797	-14.3668384552002	-7.86328220367432	-0.00392691092565656	-0.0182125810533762	0.0438002124428749	0.00906006153672934
1723	93.3250350952148	-14.3668384552002	-7.86328220367432	0.0149041991680861	-0.0182125810533762	-0.0750305876135826	0.00776136433705688
1724	92.6756820678711	-14.3668384552002	-7.79834747314453	-0.00425158534198999	-0.0195112787187099	-0.175354957580566	0.00516396993771195
1725	93.9743804931641	-15.3408613204956	-7.60354280471802	0.000943203864153475	-0.000355493422830477	-0.268536478281021	0.00126787810586393
1726	94.6237335205078	-15.3408613204956	-7.47367286682129	0.000293855206109583	-0.0104203969240189	-0.310094803571701	-3.08191010844894e-05
1727	94.6237335205078	-16.314884185791	-7.53860807418823	0.00191722682211548	-0.00684897974133492	-0.322107762098312	-0.00327756232582033
1728	94.6237335205078	-15.0161867141724	-7.86328220367432	0.00808603875339031	0.00906006153672934	-0.216588586568832	-0.00717365415766835
1729	91.3769912719727	-14.6915130615234	-7.73341274261475	-0.00327756232582033	0.00548864435404539	-0.0636669844388962	0.000943203864153475
1730	93.9743804931641	-15.3408613204956	-7.53860807418823	-0.0113944197073579	0.000293855206109583	0.01100810803473	-0.00619963090866804
1731	92.0263366699219	-13.717490196228	-7.99315214157104	-0.00230353930965066	-0.0253554154187441	0.0100340843200684	-0.00425158534198999
1732	93.9743804931641	-15.0161867141724	-7.47367286682129	0.00354059832170606	-0.0217839982360601	-0.02697878703475	0.00289124972186983
1733	92.6756820678711	-14.6915130615234	-7.34380340576172	-0.00522560812532902	0.012956153601408	-0.0542514286935329	-0.00392691092565656
1734	93.3250350952148	-16.314884185791	-7.27886867523193	0.000293855206109583	0.00289124972186983	-0.0782773271203041	-0.00684897974133492
1735	94.6237335205078	-15.6655359268188	-7.60354280471802	-0.00814767740666866	0.00808603875339031	-0.0876928865909576	-0.00327756232582033
1736	90.7276382446289	-15.3408613204956	-7.53860807418823	-0.0120437685400248	0.0100340843200684	-0.0480826161801815	0.00646266713738441
1737	90.7276382446289	-13.3928155899048	-7.9282169342041	0.00256657530553639	0.00776136433705688	-0.0350956469774246	-3.08191010844894e-05
1738	93.9743804931641	-14.6915130615234	-7.79834747314453	0.00906006153672934	0.012956153601408	-0.00490093370899558	0.00581331877037883
1739	94.6237335205078	-15.3408613204956	-7.53860807418823	-0.000355493422830477	0.0168522447347641	0.0502936989068985	-0.00522560812532902
1740	93.3250350952148	-13.717490196228	-7.60354280471802	-0.00295288790948689	0.0197743140161037	0.103864960372448	-0.00619963090866804
1741	95.273078918457	-16.6395587921143	-7.6684775352478	-0.00684897974133492	-0.00295288790948689	0.140553161501884	-0.00100484199356288
1742	93.3250350952148	-14.3668384552002	-7.99315214157104	0.00191722682211548	0.00289124972186983	0.167176455259323	0.00483929552137852
1743	94.6237335205078	-14.6915130615234	-7.6684775352478	0.00678734155371785	0.00483929552137852	0.123345419764519	0.00483929552137852
1744	92.6756820678711	-15.0161867141724	-7.60354280471802	0.000293855206109583	-0.00944637414067984	0.0629559978842735	0.00613799272105098
1745	93.3250350952148	-14.3668384552002	-7.73341274261475	0.000293855206109583	-0.0107450718060136	0.00841071270406246	0.00289124972186983
1746	92.6756820678711	-14.042163848877	-7.73341274261475	-0.000355493422830477	-0.00457625929266214	-0.0389917381107807	0.00418994715437293
1747	92.6756820678711	-14.6915130615234	-7.9282169342041	0.0106834331527352	-0.000680167751852423	-0.03444629535079	0.00191722682211548
1748	94.6237335205078	-15.0161867141724	-8.25289154052734	0.00906006153672934	-0.0126931173726916	-0.0815240740776062	-0.00132951640989631
1749	93.9743804931641	-15.6655359268188	-7.60354280471802	0.000943203864153475	-0.0162645354866982	-0.107822693884373	-0.00295288790948689
1750	92.0263366699219	-14.042163848877	-7.79834747314453	-0.0026282137259841	-0.00717365415766835	-0.0756799355149269	-0.00782300252467394
1751	91.3769912719727	-15.0161867141724	-7.60354280471802	-0.0117190945893526	-0.00490093370899558	0.0155535480007529	-0.000680167751852423
1752	94.6237335205078	-15.3408613204956	-7.60354280471802	0.00873538758605719	0.00126787810586393	0.113280512392521	0.00159255252219737
1753	95.9224319458008	-15.6655359268188	-7.14899873733521	0.00256657530553639	0.0304885655641556	0.164579063653946	0.000618529506027699
1754	94.6237335205078	-15.3408613204956	-7.73341274261475	0.00483929552137852	0.0327612869441509	0.225942507386208	-0.0133424662053585
1755	92.6756820678711	-14.6915130615234	-7.73341274261475	-0.00944637414067984	0.0200989879667759	0.203215301036835	-0.00555028254166245
1756	92.6756820678711	-15.9902095794678	-7.6684775352478	-0.00522560812532902	0.0136055024340749	0.12951423227787	0.000943203864153475
1757	92.6756820678711	-14.3668384552002	-7.60354280471802	0.00321592413820326	0.0142548503354192	0.00938473641872406	0.00126787810586393
1758	92.0263366699219	-15.3408613204956	-7.60354280471802	-0.00457625929266214	0.0149041991680861	-0.0967837646603584	0.00711201597005129
1759	93.9743804931641	-15.3408613204956	-7.14899873733521	-0.00457625929266214	0.0103587592020631	-0.139640778303146	0.00581331877037883
1760	93.3250350952148	-14.3668384552002	-7.6684775352478	-0.0126931173726916	0.0106834331527352	-0.176328971982002	-0.00425158534198999
1761	93.9743804931641	-15.6655359268188	-7.6684775352478	-0.00652430532500148	0.013930176384747	-0.150030359625816	0.00516396993771195
1762	95.273078918457	-15.6655359268188	-7.27886867523193	0.000943203864153475	0.00808603875339031	-0.0503553375601768	0.00873538758605719
1763	93.3250350952148	-15.6655359268188	-7.86328220367432	0.00678734155371785	-0.0130177913233638	0.0655533894896507	0.00126787810586393
1764	94.6237335205078	-15.6655359268188	-7.4087381362915	-0.000680167751852423	0.00321592413820326	0.190877676010132	0.0106834331527352
1765	93.9743804931641	-15.6655359268188	-7.27886867523193	-0.00230353930965066	0.00289124972186983	0.243474915623665	-0.00230353930965066
1766	94.6237335205078	-15.0161867141724	-7.4087381362915	-3.08191010844894e-05	-0.00749832857400179	0.207436069846153	0.0106834331527352
1767	95.273078918457	-15.3408613204956	-7.86328220367432	0.00483929552137852	-0.00619963090866804	0.094449408352375	0.0022419011220336
1768	95.273078918457	-15.3408613204956	-7.9282169342041	-3.08191010844894e-05	-0.0120437685400248	-0.00717365415766835	0.00483929552137852
1769	93.3250350952148	-14.3668384552002	-7.86328220367432	-0.00132951640989631	-0.0204853005707264	-0.072757862508297	-0.00944637414067984
1770	95.9224319458008	-16.6395587921143	-7.27886867523193	-0.000355493422830477	-0.0302255302667618	-0.115614876151085	-3.08191010844894e-05
1771	93.9743804931641	-15.0161867141724	-7.53860807418823	-0.00100484199356288	-0.0136671401560307	-0.154251128435135	0.000943203864153475
1772	92.6756820678711	-14.3668384552002	-7.08406400680542	0.00418994715437293	0.00321592413820326	-0.132173269987106	0.00289124972186983
1773	90.7276382446289	-14.6915130615234	-7.79834747314453	-0.00749832857400179	0.0210730116814375	-0.160419926047325	-0.00197886489331722
1774	94.6237335205078	-14.6915130615234	-7.60354280471802	-0.00360223650932312	0.0175015944987535	-0.169186145067215	-0.00684897974133492
1775	93.9743804931641	-15.0161867141724	-7.60354280471802	0.00354059832170606	0.0259431265294552	-0.194510743021965	-0.00522560812532902
1776	95.273078918457	-16.314884185791	-7.60354280471802	0.00516396993771195	0.00906006153672934	-0.133796632289886	0.00581331877037883
1777	93.9743804931641	-15.9902095794678	-7.47367286682129	0.000943203864153475	-0.00457625929266214	-0.0536020807921886	-0.00230353930965066
1778	93.3250350952148	-15.9902095794678	-7.47367286682129	-3.08191010844894e-05	-0.000355493422830477	-0.0100957229733467	0.00289124972186983
1779	94.6237335205078	-15.0161867141724	-7.53860807418823	0.00354059832170606	-0.00197886489331722	0.0207483377307653	0.00191722682211548
1780	92.6756820678711	-15.3408613204956	-7.86328220367432	-0.00749832857400179	-0.00944637414067984	0.0509430468082428	-0.00457625929266214
1781	92.6756820678711	-15.0161867141724	-7.99315214157104	-0.00100484199356288	-0.00749832857400179	0.086981900036335	0.0126314787194133
1782	93.9743804931641	-13.717490196228	-8.05808639526367	0.00159255252219737	-0.0191866029053926	0.086981900036335	0.0145795252174139
1783	95.9224319458008	-15.3408613204956	-7.79834747314453	0.00516396993771195	-0.0107450718060136	0.0808130875229836	0.00191722682211548
1784	93.3250350952148	-14.6915130615234	-7.6684775352478	0.00451462110504508	-0.00717365415766835	0.0733455792069435	0.00516396993771195
1785	93.9743804931641	-15.6655359268188	-7.47367286682129	-0.00360223650932312	-0.0110697457566857	0.0483456552028656	0.00289124972186983
1786	92.6756820678711	-14.6915130615234	-7.60354280471802	0.00646266713738441	0.00938473641872406	0.0340599827468395	0.00126787810586393
1787	92.6756820678711	-14.3668384552002	-7.60354280471802	-0.000355493422830477	0.0155535480007529	-0.0185372550040483	0.0022419011220336
1788	92.6756820678711	-14.3668384552002	-7.53860807418823	-0.0120437685400248	0.0217223595827818	-0.0237320438027382	-0.00522560812532902
1789	95.273078918457	-15.6655359268188	-7.47367286682129	-0.00717365415766835	0.0191249661147594	-0.0156151866540313	-0.0026282137259841
1790	93.3250350952148	-15.0161867141724	-7.4087381362915	-0.00425158534198999	0.0191249661147594	0.0532157681882381	-0.00684897974133492
1791	95.273078918457	-15.6655359268188	-7.27886867523193	0.00191722682211548	0.00678734155371785	0.14737132191658	-0.00295288790948689
1792	95.9224319458008	-16.314884185791	-7.79834747314453	0.000943203864153475	0.000943203864153475	0.189903646707535	0.00191722682211548
1793	94.6237335205078	-16.6395587921143	-7.6684775352478	-0.00132951640989631	0.013930176384747	0.216526940464973	-0.00847235135734081
1794	93.9743804931641	-16.314884185791	-7.86328220367432	-0.00879702530801296	0.011982130818069	0.216851621866226	-0.00360223650932312
1795	91.3769912719727	-14.6915130615234	-8.12302207946777	-0.0143164889886975	-0.0026282137259841	0.146397292613983	-0.0026282137259841
1796	93.3250350952148	-15.3408613204956	-7.9282169342041	-0.00555028254166245	-0.0026282137259841	0.0360080301761627	0.00613799272105098
1797	93.3250350952148	-15.0161867141724	-8.18795680999756	0.00711201597005129	-0.00522560812532902	-0.0419138073921204	0.00678734155371785
1798	94.6237335205078	-16.314884185791	-7.9282169342041	0.00841071270406246	0.011982130818069	-0.149381011724472	0.00386527273803949
1799	95.273078918457	-16.6395587921143	-7.60354280471802	0.00289124972186983	0.00289124972186983	-0.227952197194099	0.00126787810586393
1800	93.9743804931641	-16.6395587921143	-7.86328220367432	-0.000355493422830477	-0.00912170019000769	-0.175679624080658	-0.00295288790948689
1801	94.6237335205078	-15.9902095794678	-7.86328220367432	0.00906006153672934	-0.00327756232582033	-0.138342082500458	-0.00457625929266214
1802	93.3250350952148	-15.9902095794678	-7.86328220367432	-0.017887907102704	-0.0286021586507559	-0.0964590907096863	0.0106834331527352
1803	92.6756820678711	-15.0161867141724	-7.6684775352478	0.00159255252219737	-0.0217839982360601	-0.0260047651827335	0.000943203864153475
1804	95.273078918457	-16.314884185791	-7.4087381362915	0.0239950809627771	-0.0162645354866982	-0.0263294391334057	0.00354059832170606
1805	95.9224319458008	-15.9902095794678	-7.73341274261475	0.00776136433705688	-0.0120437685400248	-0.0204853005707264	0.00159255252219737
1806	95.273078918457	-16.314884185791	-7.79834747314453	0.00873538758605719	-0.0198359526693821	-0.0240567177534103	0.00126787810586393
1807	95.273078918457	-17.9382553100586	-7.53860807418823	0.0113327819854021	-0.0191866029053926	-0.0146411629393697	0.00159255252219737
1808	95.9224319458008	-16.314884185791	-7.53860807418823	0.00256657530553639	-0.00652430532500148	-0.021459324285388	0.000618529506027699
1809	92.0263366699219	-14.6915130615234	-7.60354280471802	0.00483929552137852	-0.00360223650932312	-0.0542514286935329	-0.0117190945893526
1810	92.6756820678711	-16.314884185791	-7.53860807418823	-3.08191010844894e-05	-0.0100957229733467	-0.0993811637163162	-0.00295288790948689
1811	95.273078918457	-16.314884185791	-7.47367286682129	-0.00327756232582033	0.000293855206109583	-0.106848672032356	-0.00879702530801296
1812	93.9743804931641	-14.6915130615234	-7.99315214157104	-0.00132951640989631	0.00451462110504508	-0.124381080269814	-0.0123684434220195
1813	93.9743804931641	-15.3408613204956	-7.79834747314453	-0.00327756232582033	0.025618452578783	-0.0837967917323112	-0.00944637414067984
1814	93.9743804931641	-15.9902095794678	-7.99315214157104	-0.00717365415766835	0.0152288740500808	-0.0516540370881557	-0.00392691092565656
1815	93.9743804931641	-17.2889080047607	-7.4087381362915	-0.0146411629393697	0.000618529506027699	0.013930176384747	-0.000680167751852423
1816	95.273078918457	-16.314884185791	-6.95419406890869	-0.00912170019000769	0.00613799272105098	0.08925461769104	0.0022419011220336
1817	92.6756820678711	-15.9902095794678	-7.01912927627563	-0.00944637414067984	0.000943203864153475	0.117501281201839	0.0113327819854021
1818	93.9743804931641	-15.3408613204956	-7.73341274261475	-0.00425158534198999	0.000943203864153475	0.0675014406442642	0.000293855206109583
1819	93.9743804931641	-15.6655359268188	-7.73341274261475	-0.00100484199356288	0.000293855206109583	-0.00165419070981443	0.00289124972186983
1820	96.57177734375	-16.6395587921143	-7.6684775352478	-0.00717365415766835	-0.00230353930965066	-0.0516540370881557	-3.08191010844894e-05
1821	93.9743804931641	-15.6655359268188	-7.60354280471802	-0.00132951640989631	-0.00749832857400179	-0.0717838406562805	0.00906006153672934
1822	93.9743804931641	-16.6395587921143	-7.60354280471802	0.00386527273803949	-0.0247060675173998	-0.0613942667841911	0.00613799272105098
1823	94.6237335205078	-16.6395587921143	-7.27886867523193	0.00451462110504508	0.0230210572481155	0.0395794473588467	0.00451462110504508
1824	92.6756820678711	-15.3408613204956	-7.79834747314453	-0.00197886489331722	-0.00684897974133492	0.125942811369896	0.00126787810586393
1825	93.3250350952148	-15.9902095794678	-7.9282169342041	-0.0136671401560307	-0.00197886489331722	0.148020669817924	-0.00717365415766835
1826	93.9743804931641	-15.3408613204956	-7.9282169342041	0.00159255252219737	-0.00847235135734081	0.127241507172585	-0.00490093370899558
1827	93.9743804931641	-15.3408613204956	-7.99315214157104	0.00743668992072344	-0.00490093370899558	0.0334106348454952	-0.00425158534198999
1828	95.273078918457	-15.6655359268188	-7.73341274261475	0.00483929552137852	0.00159255252219737	-0.0695111230015755	-0.00100484199356288
1829	95.9224319458008	-17.2889080047607	-7.53860807418823	0.00386527273803949	-0.00619963090866804	-0.176328971982002	-0.00879702530801296
1830	95.273078918457	-17.2889080047607	-7.27886867523193	-0.00230353930965066	0.00354059832170606	-0.232172966003418	-0.00684897974133492
1831	93.3250350952148	-15.6655359268188	-7.9282169342041	-0.00100484199356288	0.00581331877037883	-0.174705609679222	0.00873538758605719
1832	92.6756820678711	-16.314884185791	-7.9282169342041	-0.00490093370899558	0.0136055024340749	-0.106523998081684	-0.000680167751852423
1833	95.273078918457	-16.314884185791	-7.47367286682129	-0.00100484199356288	0.0308132413774729	-0.0990564897656441	-0.0104203969240189
1834	95.9224319458008	-16.6395587921143	-7.73341274261475	-0.00425158534198999	0.020423661917448	-0.0678877532482147	-0.00522560812532902
1835	95.273078918457	-15.3408613204956	-7.86328220367432	-0.00522560812532902	0.0243197549134493	0.0213976856321096	-0.00684897974133492
1836	92.6756820678711	-16.314884185791	-7.34380340576172	-0.00360223650932312	0.0194496400654316	0.0733455792069435	0.00451462110504508
1837	95.9224319458008	-16.6395587921143	-8.12302207946777	0.00938473641872406	0.0155535480007529	0.131137609481812	0.00678734155371785
1838	95.273078918457	-15.9902095794678	-7.99315214157104	0.00581331877037883	0.0337353087961674	0.139254465699196	0.0022419011220336
1839	92.0263366699219	-16.9642333984375	-7.86328220367432	-0.00425158534198999	0.0265924744307995	0.0899039655923843	0.00289124972186983
1840	92.6756820678711	-15.3408613204956	-7.86328220367432	-0.00522560812532902	0.01847561635077	0.0532157681882381	0.00159255252219737
1841	94.6237335205078	-16.314884185791	-7.60354280471802	0.000293855206109583	0.0200989879667759	0.0207483377307653	0.0106834331527352
1842	94.6237335205078	-16.6395587921143	-7.4087381362915	0.00386527273803949	0.00678734155371785	0.0324366129934788	0.00906006153672934
1843	93.9743804931641	-15.6655359268188	-7.60354280471802	0.00321592413820326	-0.00230353930965066	0.0470469556748867	-0.00132951640989631
1844	94.6237335205078	-17.6135807037354	-7.73341274261475	0.00451462110504508	-0.0224333461374044	0.0954234302043915	0.00906006153672934
1845	95.273078918457	-16.6395587921143	-7.86328220367432	-0.000355493422830477	-0.02697878703475	0.131786957383156	0.00418994715437293
1846	92.6756820678711	-16.9642333984375	-7.60354280471802	-0.00977104809135199	-0.0286021586507559	0.109709098935127	-0.00197886489331722
1847	94.6237335205078	-16.314884185791	-7.4087381362915	0.00354059832170606	-0.0263294391334057	0.0694494843482971	0.00808603875339031
1848	96.57177734375	-16.314884185791	-7.47367286682129	0.00483929552137852	-0.0175632312893867	0.0301638916134834	-0.00652430532500148
1849	93.3250350952148	-15.3408613204956	-7.73341274261475	0.0022419011220336	-0.0217839982360601	0.0395794473588467	0.000618529506027699
1850	93.9743804931641	-15.9902095794678	-7.86328220367432	-0.00132951640989631	-0.0130177913233638	0.0580858811736107	-0.00684897974133492
1851	95.9224319458008	-17.6135807037354	-7.6684775352478	-0.00522560812532902	-0.0302255302667618	0.0921766832470894	0.00354059832170606
1852	94.6237335205078	-15.6655359268188	-7.6684775352478	0.00386527273803949	0.00873538758605719	0.0821117833256721	-0.00490093370899558
1853	92.0263366699219	-15.6655359268188	-7.86328220367432	-0.017887907102704	0.0126314787194133	-0.00230353930965066	-0.00814767740666866
1854	92.0263366699219	-15.9902095794678	-7.6684775352478	-0.0126931173726916	0.0207483377307653	-0.0337969474494457	-0.00457625929266214
1855	94.6237335205078	-16.314884185791	-7.21393346786499	-0.0100957229733467	0.0188002903014421	0.00646266713738441	-0.00392691092565656
1856	95.273078918457	-16.9642333984375	-7.79834747314453	0.000293855206109583	0.0213976856321096	0.0551638156175613	0.00483929552137852
1857	95.9224319458008	-16.314884185791	-7.79834747314453	-0.00392691092565656	0.0259431265294552	0.0668520927429199	0.00386527273803949
1858	93.3250350952148	-15.9902095794678	-7.86328220367432	0.00289124972186983	0.036657378077507	0.00938473641872406	-0.00684897974133492
1859	93.9743804931641	-16.314884185791	-7.73341274261475	0.0022419011220336	0.0233457311987877	-0.113991506397724	-0.00295288790948689
1860	96.57177734375	-16.6395587921143	-7.47367286682129	0.000618529506027699	0.0191249661147594	-0.206523686647415	-0.00425158534198999
1861	90.7276382446289	-15.0161867141724	-7.60354280471802	-0.0133424662053585	0.01847561635077	-0.202302917838097	0.00678734155371785
1862	93.3250350952148	-15.3408613204956	-7.6684775352478	0.00191722682211548	-0.000355493422830477	-0.145809590816498	0.00743668992072344
1863	96.57177734375	-16.6395587921143	-7.9282169342041	0.00386527273803949	-0.0113944197073579	-0.0789266750216484	0.00841071270406246
1864	93.9743804931641	-15.0161867141724	-8.18795680999756	0.0239950809627771	-0.0188619289547205	-0.0461345724761486	-0.00749832857400179
1865	93.9743804931641	-16.314884185791	-7.99315214157104	0.011982130818069	-0.0305502042174339	-0.0529527328908443	-0.000680167751852423
1866	93.9743804931641	-16.6395587921143	-7.99315214157104	-0.00230353930965066	-0.0279528107494116	-0.0363943427801132	0.00581331877037883
1867	93.9743804931641	-15.6655359268188	-7.79834747314453	0.0142548503354192	-0.0315242260694504	-0.0529527328908443	-0.00360223650932312
1868	91.3769912719727	-15.3408613204956	-7.73341274261475	-0.00522560812532902	-0.0324982516467571	-0.0815240740776062	-0.00717365415766835
1869	95.9224319458008	-16.6395587921143	-7.9282169342041	-0.000680167751852423	-0.0324982516467571	-0.0896409302949905	-0.00295288790948689
1870	93.9743804931641	-16.314884185791	-8.18795680999756	0.0162028968334198	-0.0130177913233638	-0.0367190167307854	-0.000355493422830477
1871	94.6237335205078	-16.314884185791	-8.25289154052734	-0.00619963090866804	0.00354059832170606	0.00581331877037883	0.0022419011220336
1872	94.6237335205078	-16.9642333984375	-7.86328220367432	-0.00327756232582033	-0.00425158534198999	0.045423585921526	-0.00587495695799589
1873	93.9743804931641	-16.9642333984375	-7.9282169342041	-0.000355493422830477	-0.00327756232582033	0.0629559978842735	-0.00717365415766835
1874	96.57177734375	-16.9642333984375	-7.60354280471802	-0.00587495695799589	0.00678734155371785	0.0567871853709221	-0.00132951640989631
1875	93.3250350952148	-16.314884185791	-7.86328220367432	-0.0201606266200542	-3.08191010844894e-05	0.0613326244056225	-0.000355493422830477
1876	94.6237335205078	-16.314884185791	-8.05808639526367	-0.0130177913233638	0.00613799272105098	0.0772416666150093	0.00126787810586393
1877	95.9224319458008	-15.9902095794678	-7.73341274261475	0.00159255252219737	0.00743668992072344	0.0723715499043465	0.00776136433705688
1878	95.273078918457	-16.9642333984375	-7.53860807418823	-0.00165419070981443	0.01100810803473	0.0665274113416672	0.00159255252219737
1879	95.273078918457	-16.9642333984375	-7.14899873733521	0.00126787810586393	0.00906006153672934	0.0665274113416672	0.00256657530553639
1880	94.6237335205078	-16.9642333984375	-7.21393346786499	-0.00100484199356288	-0.00327756232582033	0.0837351530790329	0.00646266713738441
1881	94.6237335205078	-16.9642333984375	-7.27886867523193	0.00613799272105098	0.00646266713738441	0.123670093715191	0.00776136433705688
1882	93.9743804931641	-16.9642333984375	-7.47367286682129	0.00321592413820326	-0.000355493422830477	0.0970467999577522	0.0126314787194133
1883	93.9743804931641	-16.314884185791	-7.86328220367432	-0.017887907102704	-0.0143164889886975	0.0902286395430565	0.00873538758605719
1884	92.6756820678711	-15.0161867141724	-7.86328220367432	0.012956153601408	-0.00555028254166245	0.069124810397625	0.00451462110504508
1885	93.9743804931641	-15.9902095794678	-7.60354280471802	-3.08191010844894e-05	-0.00977104809135199	0.0980208218097687	-0.00230353930965066
1886	93.9743804931641	-16.314884185791	-7.34380340576172	-0.0026282137259841	-0.000355493422830477	0.0791897103190422	0.00354059832170606
1887	93.9743804931641	-16.314884185791	-7.60354280471802	0.0213976856321096	-0.00717365415766835	0.0483456552028656	0.00613799272105098
1888	93.3250350952148	-16.6395587921143	-7.79834747314453	-0.00100484199356288	-0.00230353930965066	0.0363327041268349	-0.00392691092565656
1889	95.273078918457	-16.9642333984375	-7.6684775352478	0.00516396993771195	0.00906006153672934	-0.0354203209280968	-0.00197886489331722
1890	92.0263366699219	-16.6395587921143	-7.4087381362915	-0.00555028254166245	0.0132808275520802	-0.125355109572411	0.00126787810586393
1891	95.273078918457	-15.6655359268188	-7.53860807418823	0.00191722682211548	0.0145795252174139	-0.164965376257896	-0.00230353930965066
1892	93.3250350952148	-15.6655359268188	-7.99315214157104	-0.00197886489331722	0.0168522447347641	-0.190289974212646	-0.00230353930965066
1893	94.6237335205078	-16.6395587921143	-7.60354280471802	-3.08191010844894e-05	0.0428261905908585	-0.212043151259422	-0.00717365415766835
1894	93.3250350952148	-16.314884185791	-7.86328220367432	-0.0152905117720366	0.0262678004801273	-0.173406913876534	-0.00132951640989631
1895	93.3250350952148	-16.314884185791	-7.60354280471802	-0.00360223650932312	0.011982130818069	-0.101978555321693	-0.00392691092565656
1896	93.9743804931641	-16.6395587921143	-7.53860807418823	-0.0146411629393697	0.00613799272105098	-0.0617189407348633	0.00321592413820326
1897	92.6756820678711	-16.6395587921143	-7.47367286682129	-0.000680167751852423	-0.000355493422830477	-0.0922383219003677	0.0103587592020631
1898	93.3250350952148	-15.6655359268188	-7.73341274261475	0.00289124972186983	-0.00522560812532902	-0.110744759440422	-0.00587495695799589
1899	93.9743804931641	-15.6655359268188	-7.73341274261475	-3.08191010844894e-05	0.00581331877037883	-0.106199324131012	-0.00360223650932312
1900	97.2211227416992	-16.9642333984375	-7.4087381362915	-0.00587495695799589	0.00159255252219737	-0.073731891810894	-0.00132951640989631
1901	93.9743804931641	-15.9902095794678	-7.86328220367432	-0.00684897974133492	0.0188002903014421	-0.00165419070981443	-0.00360223650932312
1902	93.9743804931641	-16.9642333984375	-7.86328220367432	-3.08191010844894e-05	0.00354059832170606	0.00938473641872406	0.000293855206109583
1903	97.2211227416992	-16.9642333984375	-7.4087381362915	0.00418994715437293	0.00418994715437293	0.0736702531576157	-0.00425158534198999
1904	93.3250350952148	-16.314884185791	-7.53860807418823	0.01100810803473	0.0230210572481155	0.147695988416672	-0.00132951640989631
1905	93.3250350952148	-15.9902095794678	-7.60354280471802	0.0165275707840919	0.0239950809627771	0.133085653185844	-0.00197886489331722
1906	95.273078918457	-15.9902095794678	-7.53860807418823	-0.0104203969240189	0.0226963832974434	0.13990381360054	-0.00457625929266214
1907	95.273078918457	-15.3408613204956	-7.79834747314453	0.0103587592020631	0.0252937767654657	0.132760971784592	-0.00717365415766835
1908	95.273078918457	-16.9642333984375	-7.47367286682129	0.0175015944987535	0.0239950809627771	0.129838898777962	-0.0100957229733467
1909	95.273078918457	-17.6135807037354	-7.60354280471802	-0.0120437685400248	0.0181509424000978	0.0535404421389103	-0.00425158534198999
1910	93.3250350952148	-15.3408613204956	-7.79834747314453	0.00906006153672934	0.020423661917448	-0.0941863730549812	-0.00490093370899558
1911	93.3250350952148	-16.9642333984375	-7.53860807418823	-0.0156151866540313	0.00613799272105098	-0.100355185568333	0.00776136433705688
1912	93.9743804931641	-16.6395587921143	-7.4087381362915	0.00256657530553639	-0.0536020807921886	-0.134121313691139	0.000618529506027699
1913	93.3250350952148	-16.6395587921143	-7.47367286682129	0.000293855206109583	-0.0363943427801132	-0.0730825439095497	-0.00132951640989631
1914	95.9224319458008	-16.314884185791	-7.9282169342041	-0.00717365415766835	-0.02697878703475	-0.0292515084147453	-0.00230353930965066
1915	96.57177734375	-15.9902095794678	-7.99315214157104	0.000293855206109583	-0.0337969474494457	-0.0227580219507217	-0.00392691092565656
1916	94.6237335205078	-16.314884185791	-7.79834747314453	-0.00555028254166245	-0.0256800893694162	-0.0600955672562122	0.00354059832170606
1917	93.9743804931641	-15.6655359268188	-7.6684775352478	-0.00132951640989631	-0.000355493422830477	-0.0682124271988869	0.0123068047687411
1918	93.9743804931641	-16.6395587921143	-7.47367286682129	0.000943203864153475	0.00743668992072344	-0.0324982516467571	0.00548864435404539
1919	93.9743804931641	-16.6395587921143	-7.27886867523193	-0.00587495695799589	0.01100810803473	-0.072757862508297	0.000618529506027699
1920	95.273078918457	-15.3408613204956	-7.60354280471802	0.000293855206109583	0.0155535480007529	-0.0880175605416298	-0.00457625929266214
1921	95.9224319458008	-16.314884185791	-7.79834747314453	0.000293855206109583	0.0106834331527352	-0.0539267547428608	0.000618529506027699
1922	95.273078918457	-16.314884185791	-6.88925933837891	0.00386527273803949	-0.00295288790948689	0.0165275707840919	0.00646266713738441
1923	94.6237335205078	-16.314884185791	-7.53860807418823	0.00289124972186983	-0.0243813935667276	0.0756182968616486	0.00581331877037883
1924	93.3250350952148	-16.314884185791	-7.53860807418823	0.00256657530553639	-0.0208099745213985	0.0921766832470894	-0.000355493422830477
1925	94.6237335205078	-16.6395587921143	-7.08406400680542	-0.000680167751852423	-0.0123684434220195	0.142176523804665	0.00970941036939621
1926	93.9743804931641	-16.6395587921143	-7.47367286682129	-0.00847235135734081	0.00159255252219737	0.140553161501884	0.0113327819854021
1927	96.57177734375	-16.314884185791	-7.79834747314453	0.00418994715437293	0.00418994715437293	0.138929784297943	0.00159255252219737
1928	94.6237335205078	-15.3408613204956	-8.12302207946777	0.00451462110504508	0.00776136433705688	0.120423346757889	-0.000680167751852423
1929	94.6237335205078	-15.3408613204956	-8.05808639526367	-0.000355493422830477	0.0243197549134493	0.0938000604510307	-0.00230353930965066
1930	95.273078918457	-16.6395587921143	-7.53860807418823	0.000293855206109583	0.0103587592020631	0.0590599067509174	-0.00555028254166245
1931	95.273078918457	-16.9642333984375	-7.53860807418823	-0.00425158534198999	0.00613799272105098	0.01100810803473	-3.08191010844894e-05
1932	95.273078918457	-15.9902095794678	-7.53860807418823	-3.08191010844894e-05	0.013930176384747	-0.0230826959013939	-0.00132951640989631
1933	92.6756820678711	-15.6655359268188	-7.99315214157104	-0.00555028254166245	0.012956153601408	-0.0279528107494116	-0.00555028254166245
1934	93.3250350952148	-15.3408613204956	-7.73341274261475	-0.00132951640989631	0.0123068047687411	-0.0711344927549362	-0.00944637414067984
1935	95.9224319458008	-16.6395587921143	-7.47367286682129	-0.00587495695799589	0.00321592413820326	-0.0886669084429741	-0.00295288790948689
1936	95.273078918457	-16.6395587921143	-7.34380340576172	-0.0107450718060136	-0.00522560812532902	-0.0516540370881557	0.000943203864153475
1937	95.9224319458008	-17.2889080047607	-7.08406400680542	0.00159255252219737	-0.0100957229733467	-0.0529527328908443	0.00386527273803949
1938	95.9224319458008	-17.9382553100586	-7.27886867523193	0.000293855206109583	-0.00717365415766835	-0.00522560812532902	0.00516396993771195
1939	93.3250350952148	-15.6655359268188	-7.73341274261475	-0.00457625929266214	0.00483929552137852	0.000293855206109583	-0.00392691092565656
1940	91.3769912719727	-15.9902095794678	-7.73341274261475	-0.00944637414067984	-0.000680167751852423	-0.0237320438027382	0.00289124972186983
1941	95.273078918457	-16.6395587921143	-7.6684775352478	-0.00490093370899558	-0.00555028254166245	-0.0487319678068161	-0.00360223650932312
1942	94.6237335205078	-15.3408613204956	-7.9282169342041	0.00581331877037883	-0.00230353930965066	-0.0406151078641415	0.00873538758605719
1943	93.9743804931641	-15.3408613204956	-8.05808639526367	0.00321592413820326	-0.0263294391334057	-0.0162645354866982	0.00841071270406246
1944	95.273078918457	-16.9642333984375	-7.34380340576172	0.00289124972186983	-0.0143164889886975	-0.00944637414067984	0.0022419011220336
1945	95.273078918457	-18.2629299163818	-7.34380340576172	-0.000355493422830477	-0.0250307414680719	0.0450989119708538	-0.000355493422830477
1946	96.57177734375	-16.6395587921143	-7.4087381362915	-0.00295288790948689	-0.0243813935667276	0.108410403132439	0.0022419011220336
1947	94.6237335205078	-16.314884185791	-7.79834747314453	0.000618529506027699	-0.00327756232582033	0.0886052697896957	-0.00165419070981443
1948	92.0263366699219	-15.3408613204956	-7.6684775352478	0.00386527273803949	0.00581331877037883	0.0272418223321438	0.00483929552137852
1949	94.6237335205078	-15.6655359268188	-7.79834747314453	0.000293855206109583	0.00808603875339031	0.00191722682211548	-0.00197886489331722
1950	95.9224319458008	-16.314884185791	-7.4087381362915	-0.00100484199356288	0.00581331877037883	0.0363327041268349	0.00126787810586393
1951	94.6237335205078	-15.6655359268188	-7.27886867523193	-0.00230353930965066	0.0155535480007529	0.0746442750096321	0.000943203864153475
1952	94.6237335205078	-16.314884185791	-7.53860807418823	0.00646266713738441	0.0210730116814375	0.076592318713665	0.00418994715437293
1953	95.273078918457	-16.9642333984375	-7.34380340576172	-0.00684897974133492	0.0363327041268349	0.041852168738842	0.00126787810586393
1954	94.6237335205078	-16.6395587921143	-7.53860807418823	-0.00912170019000769	0.0321119390428066	0.00841071270406246	-0.00425158534198999
1955	92.0263366699219	-15.3408613204956	-7.60354280471802	-0.00684897974133492	0.0168522447347641	0.00126787810586393	-0.00717365415766835
1956	93.9743804931641	-15.0161867141724	-7.73341274261475	0.000618529506027699	-0.00197886489331722	0.00386527273803949	-0.000355493422830477
1957	93.9743804931641	-15.9902095794678	-7.73341274261475	0.00256657530553639	0.00191722682211548	0.0223717093467712	0.00418994715437293
1958	94.6237335205078	-15.3408613204956	-7.60354280471802	0.000943203864153475	0.00548864435404539	-0.0221086721867323	0.00451462110504508
1959	93.3250350952148	-15.6655359268188	-7.79834747314453	-0.00425158534198999	-0.00652430532500148	-0.100679859519005	-0.00652430532500148
1960	95.273078918457	-17.6135807037354	-7.60354280471802	-0.00230353930965066	-0.0126931173726916	-0.0915889739990234	-0.00522560812532902
1961	93.9743804931641	-15.3408613204956	-7.53860807418823	-0.000680167751852423	-0.0104203969240189	-0.0925630033016205	0.00159255252219737
1962	92.0263366699219	-16.6395587921143	-7.53860807418823	-0.0026282137259841	-0.0120437685400248	-0.0302255302667618	0.011982130818069
1963	93.3250350952148	-15.3408613204956	-7.60354280471802	0.00289124972186983	-0.0117190945893526	0.0726962238550186	0.0100340843200684
1964	94.6237335205078	-16.314884185791	-7.47367286682129	0.00776136433705688	-0.0182125810533762	0.120423346757889	-0.0026282137259841
1965	95.273078918457	-15.9902095794678	-7.86328220367432	0.0022419011220336	-0.0204853005707264	0.134709015488625	0.00743668992072344
1966	95.273078918457	-16.6395587921143	-7.34380340576172	0.00159255252219737	-0.0104203969240189	0.144124567508698	-0.00197886489331722
1967	93.3250350952148	-16.6395587921143	-7.79834747314453	-0.00392691092565656	-0.0026282137259841	0.0980208218097687	0.00386527273803949
1968	92.6756820678711	-15.9902095794678	-7.79834747314453	0.00678734155371785	0.00938473641872406	0.0473716296255589	0.00516396993771195
1969	93.9743804931641	-16.314884185791	-7.53860807418823	-0.00555028254166245	0.0123068047687411	-0.0792513489723206	-0.00555028254166245
1970	93.3250350952148	-15.3408613204956	-7.79834747314453	-0.000680167751852423	0.0181509424000978	-0.141913503408432	-0.00327756232582033
1971	94.6237335205078	-15.6655359268188	-7.79834747314453	-0.00555028254166245	0.0145795252174139	-0.177627667784691	0.00126787810586393
1972	96.57177734375	-15.9902095794678	-7.9282169342041	0.00354059832170606	0.0207483377307653	-0.269510507583618	-0.00197886489331722
1973	93.9743804931641	-15.0161867141724	-7.99315214157104	-0.000355493422830477	0.0178262684494257	-0.211393803358078	-0.0100957229733467
1974	95.9224319458008	-17.2889080047607	-7.53860807418823	-0.00717365415766835	0.0126314787194133	-0.139640778303146	-0.0123684434220195
1975	95.273078918457	-17.2889080047607	-7.53860807418823	-0.00717365415766835	-0.00360223650932312	-0.115939550101757	-0.00490093370899558
1976	94.6237335205078	-15.3408613204956	-7.73341274261475	-0.00522560812532902	-0.0149658378213644	-0.0448358729481697	0.00386527273803949
1977	92.0263366699219	-15.3408613204956	-7.47367286682129	-0.00165419070981443	-0.0227580219507217	-0.0646410062909126	0.000618529506027699
1978	95.273078918457	-16.314884185791	-7.79834747314453	-0.00327756232582033	-0.0133424662053585	-0.0695111230015755	0.00354059832170606
1979	93.9743804931641	-16.314884185791	-7.86328220367432	0.00386527273803949	-0.017887907102704	-0.0623682886362076	-0.00619963090866804
1980	93.9743804931641	-15.9902095794678	-7.79834747314453	-0.00197886489331722	-0.0221086721867323	-0.0334722734987736	-0.00782300252467394
1981	95.9224319458008	-15.9902095794678	-7.6684775352478	-0.00295288790948689	-0.0276281367987394	0.0285405199974775	0.00581331877037883
1982	95.273078918457	-17.2889080047607	-7.21393346786499	0.0022419011220336	-0.0308748781681061	0.0619819760322571	0.00646266713738441
1983	95.273078918457	-16.314884185791	-6.88925933837891	0.0149041991680861	-0.023407369852066	0.0915273353457451	0.00483929552137852
1984	92.0263366699219	-15.3408613204956	-7.47367286682129	0.0103587592020631	-0.017887907102704	0.0863325446844101	0.0022419011220336
1985	93.3250350952148	-15.0161867141724	-7.9282169342041	-0.00360223650932312	-0.0165892094373703	0.0580858811736107	-0.00555028254166245
1986	93.9743804931641	-15.3408613204956	-7.99315214157104	0.00354059832170606	-0.00944637414067984	0.0386054255068302	0.00289124972186983
1987	93.9743804931641	-15.3408613204956	-8.05808639526367	0.00776136433705688	-0.00555028254166245	-0.0149658378213644	-0.00295288790948689
1988	95.273078918457	-16.314884185791	-7.47367286682129	-0.000355493422830477	0.00289124972186983	-0.0221086721867323	0.00289124972186983
1989	93.9743804931641	-17.2889080047607	-7.34380340576172	-0.00425158534198999	-0.00944637414067984	-0.00879702530801296	-0.00652430532500148
1990	93.9743804931641	-15.0161867141724	-7.47367286682129	-0.00555028254166245	-0.00490093370899558	0.0389300994575024	0.000293855206109583
1991	93.9743804931641	-16.6395587921143	-7.60354280471802	-0.00230353930965066	-0.00749832857400179	0.0837351530790329	0.00516396993771195
1992	92.0263366699219	-15.3408613204956	-7.86328220367432	-0.00782300252467394	-0.000680167751852423	0.107436381280422	-0.00132951640989631
1993	95.9224319458008	-15.3408613204956	-7.9282169342041	-0.00749832857400179	0.0249691028147936	0.135683044791222	-0.00555028254166245
1994	94.6237335205078	-15.3408613204956	-7.86328220367432	-0.00587495695799589	0.0165275707840919	0.124644115567207	-0.00652430532500148
1995	95.9224319458008	-16.314884185791	-7.4087381362915	-0.0026282137259841	0.01847561635077	0.0606832765042782	-0.00847235135734081
1996	95.9224319458008	-16.6395587921143	-7.27886867523193	-0.00327756232582033	0.0126314787194133	0.0210730116814375	-0.00392691092565656
1997	95.273078918457	-16.9642333984375	-7.6684775352478	-3.08191010844894e-05	0.013930176384747	-0.0519787110388279	0.00191722682211548
1998	95.9224319458008	-15.9902095794678	-7.47367286682129	-0.00555028254166245	0.00970941036939621	-0.155874490737915	-0.0026282137259841
1999	92.6756820678711	-15.6655359268188	-7.34380340576172	-0.00587495695799589	0.0158782228827477	-0.209445759654045	-0.00587495695799589
2000	93.9743804931641	-15.0161867141724	-7.60354280471802	0.000943203864153475	0.01100810803473	-0.228601545095444	0.000293855206109583
[truncated: 6,080 more rows]
