# Supplementary material for: Precise instruction and consideration of the vertical and horizontal force component increases validity and reliability of the 90:20 Isometric Posterior Chain Test
Source: PLoS One. 2024 Oct 28;19(10):e0312843. doi: 10.1371/journal.pone.0312843 (PMC11515970; doi:10.1371/journal.pone.0312843)
Supplement: S1 File — (ZIP) [file pone.0312843.s001.zip › S1_Raw_Data/M1_P18_vh_3.csv]

1	100.467864990234	-11.1200952529907	-7.86328220367432	-0.00230353930965066	-0.00100484199356288	0.0405534692108631	-0.00555028254166245
2	100.467864990234	-11.444769859314	-7.4087381362915	-0.00165419070981443	0.00451462110504508	0.0613326244056225	-0.00944637414067984
3	101.117218017578	-11.7694435119629	-7.60354280471802	-0.00425158534198999	0.0132808275520802	0.0353586822748184	-0.00619963090866804
4	98.5198211669922	-11.7694435119629	-7.60354280471802	-0.00230353930965066	0.0278911720961332	0.01100810803473	-0.00327756232582033
5	99.8185195922852	-11.7694435119629	-7.53860807418823	-0.0139918150380254	0.0343846566975117	-0.0299008563160896	0.00289124972186983
6	98.5198211669922	-11.7694435119629	-7.60354280471802	-0.0224333461374044	0.0265924744307995	-0.0600955672562122	-0.00327756232582033
7	99.1691741943359	-12.0941181182861	-7.4087381362915	-0.00132951640989631	0.0265924744307995	0.0213976856321096	0.00191722682211548
8	100.467864990234	-11.7694435119629	-7.27886867523193	0.00451462110504508	0.0142548503354192	0.127890855073929	0.00516396993771195
9	101.117218017578	-12.0941181182861	-7.73341274261475	0.0100340843200684	0.0113327819854021	0.206462040543556	0.000943203864153475
10	98.5198211669922	-11.1200952529907	-7.79834747314453	0.00386527273803949	-0.00944637414067984	0.289253979921341	-0.0110697457566857
11	100.467864990234	-11.7694435119629	-8.05808639526367	0.000293855206109583	-0.0126931173726916	0.213280200958252	-0.00392691092565656
12	102.415916442871	-13.0681409835815	-7.53860807418823	-0.00652430532500148	-0.0201606266200542	0.0918520092964172	-0.000355493422830477
13	99.8185195922852	-11.444769859314	-7.53860807418823	0.00451462110504508	-0.00944637414067984	0.0327612869441509	0.00613799272105098
14	96.57177734375	-10.7954206466675	-7.47367286682129	0.00841071270406246	-0.0182125810533762	0.00906006153672934	0.0171769186854362
15	99.1691741943359	-11.7694435119629	-7.34380340576172	0.00451462110504508	-0.021459324285388	-0.0435371771454811	-0.00555028254166245
16	99.1691741943359	-12.0941181182861	-7.86328220367432	0.011982130818069	-0.0237320438027382	-0.0542514286935329	0.0162028968334198
17	100.467864990234	-12.0941181182861	-7.86328220367432	-0.00165419070981443	-0.0227580219507217	-0.0117190945893526	-0.00295288790948689
18	100.467864990234	-12.4187927246094	-7.73341274261475	0.00743668992072344	-0.0217839982360601	0.0645793676376343	-0.00295288790948689
19	100.467864990234	-12.4187927246094	-7.53860807418823	0.00451462110504508	-0.0107450718060136	0.0347093306481838	0.000943203864153475
20	99.1691741943359	-12.7434673309326	-7.60354280471802	-0.00522560812532902	-0.0120437685400248	-0.0587968714535236	-0.0107450718060136
21	99.1691741943359	-11.1200952529907	-7.73341274261475	-0.00360223650932312	-0.0026282137259841	-0.090614952147007	-0.00977104809135199
22	98.5198211669922	-12.0941181182861	-7.86328220367432	-0.0110697457566857	0.00776136433705688	-0.130225226283073	0.00126787810586393
23	99.8185195922852	-12.0941181182861	-7.79834747314453	-0.0100957229733467	0.0155535480007529	-0.114316180348396	0.00321592413820326
24	99.1691741943359	-10.4707469940186	-7.79834747314453	-0.00814767740666866	0.0210730116814375	-0.151329055428505	-0.0100957229733467
25	99.1691741943359	-12.0941181182861	-7.73341274261475	-0.00879702530801296	0.0246444288641214	-0.172432884573936	-0.00587495695799589
26	99.8185195922852	-12.0941181182861	-7.47367286682129	-0.00879702530801296	0.0168522447347641	-0.0984071344137192	-0.00132951640989631
27	101.117218017578	-12.4187927246094	-7.21393346786499	-0.00522560812532902	0.0142548503354192	-0.0113944197073579	-0.000680167751852423
28	101.117218017578	-13.3928155899048	-7.34380340576172	-0.00522560812532902	0.0126314787194133	0.0580858811736107	-0.00197886489331722
29	99.1691741943359	-11.1200952529907	-7.86328220367432	-0.00555028254166245	0.0136055024340749	0.0463976077735424	0.00256657530553639
30	96.57177734375	-11.444769859314	-8.12302207946777	-0.0026282137259841	0.0168522447347641	0.0415274947881699	-0.00197886489331722
31	99.8185195922852	-12.0941181182861	-7.86328220367432	-0.0139918150380254	0.0113327819854021	0.0489950031042099	0.00321592413820326
32	99.8185195922852	-10.4707469940186	-7.79834747314453	-0.00100484199356288	0.0142548503354192	0.045423585921526	-0.0026282137259841
33	100.467864990234	-12.0941181182861	-7.73341274261475	0.00159255252219737	-0.00327756232582033	0.0545144639909267	-0.0152905117720366
34	99.1691741943359	-11.444769859314	-7.53860807418823	0.00938473641872406	-0.0123684434220195	-0.0471085943281651	0.0155535480007529
35	98.5198211669922	-11.444769859314	-7.4087381362915	0.0022419011220336	0.00613799272105098	-0.0708098188042641	0.000293855206109583
36	101.117218017578	-13.3928155899048	-7.34380340576172	0.00743668992072344	0.000293855206109583	-0.123082384467125	-0.00100484199356288
37	100.467864990234	-12.4187927246094	-7.60354280471802	0.000293855206109583	0.00516396993771195	-0.138017401099205	0.00321592413820326
38	99.1691741943359	-12.0941181182861	-7.60354280471802	-0.000680167751852423	0.00548864435404539	-0.0568488240242004	-0.00197886489331722
39	97.870475769043	-12.0941181182861	-7.4087381362915	-0.00490093370899558	0.00386527273803949	-0.00392691092565656	0.00418994715437293
40	99.1691741943359	-11.444769859314	-7.34380340576172	0.00548864435404539	0.00354059832170606	0.000293855206109583	-0.00360223650932312
41	101.117218017578	-12.0941181182861	-7.9282169342041	0.00289124972186983	0.0165275707840919	-0.0565241500735283	-0.00132951640989631
42	99.1691741943359	-12.0941181182861	-7.86328220367432	-0.00100484199356288	-0.0120437685400248	-0.113666832447052	0.0022419011220336
43	99.1691741943359	-11.7694435119629	-7.60354280471802	0.00451462110504508	0.000943203864153475	-0.154251128435135	-0.00587495695799589
44	98.5198211669922	-12.4187927246094	-7.73341274261475	-0.00132951640989631	0.00873538758605719	-0.148082315921783	-0.00782300252467394
45	99.8185195922852	-11.1200952529907	-7.99315214157104	-0.0026282137259841	-0.0191866029053926	-0.0961344167590141	-0.00847235135734081
46	97.870475769043	-11.1200952529907	-7.47367286682129	-0.0117190945893526	-0.0136671401560307	-0.0299008563160896	-0.0110697457566857
47	97.2211227416992	-11.7694435119629	-7.14899873733521	-0.00749832857400179	-0.0126931173726916	0.0207483377307653	-0.000355493422830477
48	99.1691741943359	-11.1200952529907	-7.86328220367432	0.00354059832170606	-0.00944637414067984	0.208410084247589	0.00483929552137852
49	99.1691741943359	-11.1200952529907	-8.18795680999756	0.011982130818069	0.0259431265294552	0.341526567935944	-0.000680167751852423
50	101.117218017578	-12.0941181182861	-7.9282169342041	0.00386527273803949	0.0243197549134493	0.38600692152977	-0.00230353930965066
51	100.467864990234	-12.0941181182861	-7.53860807418823	-0.00619963090866804	0.0217223595827818	0.304513692855835	-0.00555028254166245
52	99.8185195922852	-11.7694435119629	-7.73341274261475	-0.00100484199356288	0.00191722682211548	0.0843845009803772	0.00646266713738441
53	99.8185195922852	-12.7434673309326	-7.14899873733521	0.00321592413820326	-0.0230826959013939	-0.154575794935226	0.00581331877037883
54	99.1691741943359	-10.7954206466675	-7.79834747314453	0.00418994715437293	-0.0182125810533762	-0.315289586782455	0.000943203864153475
55	96.57177734375	-10.7954206466675	-8.25289154052734	0.0022419011220336	-0.0117190945893526	-0.285094887018204	0.00126787810586393
56	100.467864990234	-12.0941181182861	-7.9282169342041	0.00418994715437293	0.00321592413820326	-0.107498019933701	-0.0117190945893526
57	99.8185195922852	-11.7694435119629	-7.60354280471802	0.000618529506027699	-0.0100957229733467	0.0558131635189056	-0.00230353930965066
58	100.467864990234	-12.0941181182861	-7.53860807418823	0.00321592413820326	-0.0191866029053926	0.100618220865726	0.00970941036939621
59	99.1691741943359	-12.0941181182861	-7.08406400680542	-0.000355493422830477	-3.08191010844894e-05	0.081787109375	-0.00360223650932312
60	99.1691741943359	-12.0941181182861	-7.6684775352478	0.00191722682211548	-0.00619963090866804	0.0980208218097687	-0.00425158534198999
61	100.467864990234	-13.3928155899048	-7.6684775352478	0.000293855206109583	-0.00782300252467394	0.0726962238550186	-0.0110697457566857
62	99.8185195922852	-11.444769859314	-7.60354280471802	-0.00132951640989631	-0.0156151866540313	0.0837351530790329	-0.00587495695799589
63	97.2211227416992	-11.7694435119629	-7.73341274261475	-0.00490093370899558	-0.00717365415766835	0.0804884135723114	0.00516396993771195
64	100.467864990234	-12.4187927246094	-7.27886867523193	-0.00652430532500148	-0.0169138833880424	0.0730208978056908	-0.00652430532500148
65	99.1691741943359	-10.7954206466675	-7.6684775352478	-0.00295288790948689	-0.00555028254166245	0.0895792916417122	-0.00522560812532902
66	99.1691741943359	-11.444769859314	-7.60354280471802	-0.0110697457566857	0.0022419011220336	0.0558131635189056	-0.00295288790948689
67	99.8185195922852	-11.444769859314	-7.79834747314453	-0.00165419070981443	0.0123068047687411	0.0473716296255589	0.00126787810586393
68	99.8185195922852	-11.1200952529907	-7.99315214157104	0.00678734155371785	0.0022419011220336	0.0551638156175613	0.00451462110504508
69	100.467864990234	-13.0681409835815	-7.73341274261475	0.00548864435404539	0.00613799272105098	0.013930176384747	-0.00555028254166245
70	101.117218017578	-13.3928155899048	-7.6684775352478	-0.00132951640989631	0.0168522447347641	0.0155535480007529	0.00126787810586393
71	99.1691741943359	-11.7694435119629	-7.47367286682129	-0.00652430532500148	0.0197743140161037	0.0259431265294552	-0.0139918150380254
72	98.5198211669922	-12.7434673309326	-7.21393346786499	-0.00782300252467394	0.00646266713738441	0.0246444288641214	0.00678734155371785
73	99.1691741943359	-11.7694435119629	-7.60354280471802	0.00354059832170606	-0.00782300252467394	0.11457921564579	0.025618452578783
74	101.766563415527	-13.0681409835815	-7.60354280471802	0.000618529506027699	-0.00814767740666866	0.0369820520281792	0.00873538758605719
75	101.117218017578	-11.444769859314	-7.79834747314453	0.00776136433705688	-0.0172385573387146	-0.127952501177788	-0.00132951640989631
76	100.467864990234	-11.444769859314	-7.73341274261475	0.00126787810586393	-0.0172385573387146	-0.196458786725998	-0.00132951640989631
77	100.467864990234	-13.0681409835815	-7.47367286682129	0.00256657530553639	-0.0211346503347158	-0.0899656042456627	-0.00165419070981443
78	101.117218017578	-12.4187927246094	-7.86328220367432	0.00483929552137852	-0.0172385573387146	-0.0159398596733809	-0.00132951640989631
79	99.8185195922852	-11.1200952529907	-7.47367286682129	-0.00100484199356288	-0.00392691092565656	0.109059751033783	-0.00197886489331722
80	98.5198211669922	-12.0941181182861	-7.86328220367432	-0.00619963090866804	-0.00879702530801296	0.1697738468647	-0.00165419070981443
81	101.766563415527	-12.7434673309326	-8.12302207946777	-0.00425158534198999	-0.0120437685400248	0.120748028159142	-0.0113944197073579
82	99.8185195922852	-11.7694435119629	-7.99315214157104	-0.00230353930965066	-0.00522560812532902	-0.00490093370899558	-0.000355493422830477
83	101.117218017578	-11.7694435119629	-7.99315214157104	-0.00327756232582033	0.0178262684494257	-0.179900392889977	-0.00392691092565656
84	103.06526184082	-13.717490196228	-7.53860807418823	-0.00425158534198999	0.012956153601408	-0.263341695070267	-0.00782300252467394
85	102.415916442871	-13.0681409835815	-7.53860807418823	-0.00392691092565656	0.0246444288641214	-0.219510659575462	-0.00360223650932312
86	100.467864990234	-12.4187927246094	-7.86328220367432	-0.00360223650932312	0.0158782228827477	-0.125679776072502	-0.00360223650932312
87	99.8185195922852	-11.1200952529907	-7.6684775352478	-0.00555028254166245	0.0132808275520802	-0.135095342993736	0.00159255252219737
88	97.870475769043	-11.7694435119629	-7.6684775352478	-0.00847235135734081	-0.00749832857400179	-0.197432801127434	0.0123068047687411
89	103.06526184082	-13.0681409835815	-7.4087381362915	0.00548864435404539	0.00289124972186983	-0.223406746983528	0.00451462110504508
90	101.117218017578	-12.0941181182861	-7.6684775352478	0.00516396993771195	-0.00977104809135199	-0.232172966003418	-0.00197886489331722
91	99.8185195922852	-11.7694435119629	-7.60354280471802	-0.00457625929266214	0.0113327819854021	-0.164640694856644	-0.00230353930965066
92	101.117218017578	-13.717490196228	-7.47367286682129	-0.0026282137259841	0.0113327819854021	-0.0857448354363441	0.0103587592020631
93	101.117218017578	-13.3928155899048	-7.9282169342041	0.00191722682211548	-0.00360223650932312	-0.0649656802415848	0.0200989879667759
94	102.415916442871	-13.717490196228	-7.60354280471802	0.00711201597005129	-0.00879702530801296	-0.0617189407348633	0.00808603875339031
95	101.766563415527	-11.7694435119629	-7.9282169342041	-0.00165419070981443	-0.0126931173726916	-0.0328229255974293	0.00841071270406246
96	95.9224319458008	-11.7694435119629	-7.86328220367432	-0.00197886489331722	-0.0113944197073579	0.00354059832170606	0.00581331877037883
97	101.117218017578	-12.4187927246094	-7.73341274261475	0.00808603875339031	-0.0185372550040483	0.00808603875339031	0.00808603875339031
98	100.467864990234	-12.0941181182861	-7.6684775352478	0.00321592413820326	-0.0198359526693821	0.0223717093467712	-0.00425158534198999
99	100.467864990234	-11.444769859314	-8.12302207946777	0.00808603875339031	-0.0120437685400248	0.000943203864153475	0.0123068047687411
100	103.06526184082	-13.0681409835815	-7.60354280471802	-0.000680167751852423	-0.0130177913233638	-0.0136671401560307	0.00646266713738441
101	101.766563415527	-13.717490196228	-7.4087381362915	0.0022419011220336	-0.0165892094373703	0.0535404421389103	-0.0169138833880424
102	101.117218017578	-12.7434673309326	-7.47367286682129	-0.00814767740666866	-0.00814767740666866	0.146721974015236	0.00581331877037883
103	102.415916442871	-11.444769859314	-7.73341274261475	-0.00814767740666866	-0.00360223650932312	0.198994532227516	-0.00749832857400179
104	99.1691741943359	-12.7434673309326	-7.34380340576172	-0.0100957229733467	0.0223717093467712	0.251916438341141	-0.00912170019000769
105	101.766563415527	-12.7434673309326	-7.4087381362915	-0.00944637414067984	0.0343846566975117	0.256786555051804	-0.00749832857400179
106	101.766563415527	-12.7434673309326	-7.9282169342041	-0.00782300252467394	0.0220470335334539	0.220098361372948	-0.00230353930965066
107	101.766563415527	-12.7434673309326	-7.99315214157104	-0.00522560812532902	0.0210730116814375	0.184059515595436	0.000943203864153475
108	101.117218017578	-12.7434673309326	-7.60354280471802	-0.00327756232582033	0.0175015944987535	0.152241438627243	-0.00165419070981443
109	102.415916442871	-13.3928155899048	-7.53860807418823	0.00354059832170606	0.0226963832974434	0.0895792916417122	-0.00490093370899558
110	100.467864990234	-12.7434673309326	-7.60354280471802	0.00386527273803949	0.0113327819854021	-0.00457625929266214	-0.00327756232582033
111	102.415916442871	-12.0941181182861	-7.60354280471802	-0.00132951640989631	-0.0120437685400248	-0.0834721177816391	-0.00327756232582033
112	99.8185195922852	-12.0941181182861	-7.34380340576172	-0.0100957229733467	-0.00327756232582033	-0.128926530480385	-0.0026282137259841
113	100.467864990234	-12.0941181182861	-7.60354280471802	-0.000355493422830477	-0.00295288790948689	-0.186069205403328	0.0197743140161037
114	102.415916442871	-13.0681409835815	-7.6684775352478	0.00516396993771195	-0.0152905117720366	-0.229250892996788	0.00581331877037883
115	101.766563415527	-12.0941181182861	-7.73341274261475	0.00516396993771195	-3.08191010844894e-05	-0.173731580376625	0.00970941036939621
116	100.467864990234	-12.4187927246094	-7.60354280471802	0.00776136433705688	-0.00587495695799589	-0.0876928865909576	0.0022419011220336
117	101.117218017578	-12.4187927246094	-7.47367286682129	-3.08191010844894e-05	-0.0143164889886975	0.0733455792069435	0.00841071270406246
118	101.117218017578	-12.7434673309326	-7.60354280471802	0.00451462110504508	-0.0276281367987394	0.169124498963356	-3.08191010844894e-05
119	101.117218017578	-12.7434673309326	-7.53860807418823	-0.00522560812532902	-0.00814767740666866	0.133735001087189	0.00418994715437293
120	99.1691741943359	-12.7434673309326	-7.53860807418823	-0.00944637414067984	0.000943203864153475	0.08925461769104	0.00451462110504508
121	98.5198211669922	-11.7694435119629	-7.79834747314453	0.00191722682211548	-0.00230353930965066	0.0288651939481497	-0.00295288790948689
122	102.415916442871	-12.4187927246094	-7.53860807418823	-0.00295288790948689	-0.00652430532500148	-0.0451605506241322	-3.08191010844894e-05
123	101.766563415527	-12.0941181182861	-7.60354280471802	-0.000680167751852423	0.0178262684494257	-0.126004457473755	-0.00522560812532902
124	99.8185195922852	-11.7694435119629	-7.6684775352478	-0.00100484199356288	0.0502936989068985	-0.158471882343292	-0.0107450718060136
125	103.714614868164	-13.3928155899048	-7.47367286682129	-0.0026282137259841	0.0405534692108631	-0.090614952147007	-0.00587495695799589
126	102.415916442871	-13.3928155899048	-7.6684775352478	-0.00165419070981443	0.0272418223321438	-0.0445111989974976	-0.0136671401560307
127	103.06526184082	-12.7434673309326	-12.8632669448853	-0.0100957229733467	0.0116574559360743	-0.0370436906814575	0.000618529506027699
128	101.766563415527	-12.7434673309326	-7.60354280471802	-0.00197886489331722	0.00646266713738441	0.0386054255068302	0.000943203864153475
129	99.8185195922852	-12.0941181182861	-7.47367286682129	-0.00327756232582033	-0.00392691092565656	0.07431960105896	0.00516396993771195
130	100.467864990234	-11.7694435119629	-7.4087381362915	-0.00100484199356288	-0.0100957229733467	0.104838982224464	-0.00360223650932312
131	102.415916442871	-12.7434673309326	-7.99315214157104	-0.000355493422830477	-0.0299008563160896	0.12659215927124	-0.00619963090866804
132	101.766563415527	-11.7694435119629	-7.99315214157104	-3.08191010844894e-05	-0.0315242260694504	0.0535404421389103	-0.00230353930965066
133	103.714614868164	-13.3928155899048	-7.53860807418823	-0.000355493422830477	-0.0409397818148136	-0.00944637414067984	0.0165275707840919
134	101.766563415527	-13.0681409835815	-7.60354280471802	0.013930176384747	-0.039641086012125	-0.017887907102704	0.00808603875339031
135	103.714614868164	-13.3928155899048	-7.08406400680542	0.0217223595827818	-0.0175632312893867	0.0275664981454611	0.0158782228827477
136	102.415916442871	-13.3928155899048	-7.08406400680542	0.00451462110504508	-0.0146411629393697	0.0327612869441509	-0.00327756232582033
137	100.467864990234	-12.0941181182861	-7.47367286682129	-0.00555028254166245	-0.00977104809135199	0.0392547734081745	0.00516396993771195
138	102.415916442871	-13.0681409835815	-7.60354280471802	0.00483929552137852	-0.00522560812532902	0.00451462110504508	0.00354059832170606
139	104.363960266113	-13.3928155899048	-7.6684775352478	0.00548864435404539	-0.00132951640989631	-0.0237320438027382	0.00451462110504508
140	103.06526184082	-13.0681409835815	-7.53860807418823	0.00386527273803949	0.00159255252219737	-0.0454852245748043	0.00126787810586393
141	101.117218017578	-12.4187927246094	-7.6684775352478	-0.00197886489331722	0.00418994715437293	-0.0639916583895683	-0.0113944197073579
142	104.363960266113	-14.6915130615234	-7.01912927627563	-3.08191010844894e-05	-0.00360223650932312	-0.0279528107494116	-3.08191010844894e-05
143	102.415916442871	-13.717490196228	-7.4087381362915	-0.00522560812532902	0.00938473641872406	-0.0188619289547205	0.00516396993771195
144	99.8185195922852	-13.0681409835815	-7.86328220367432	-0.00749832857400179	0.0136055024340749	-0.0451605506241322	-0.00327756232582033
145	101.117218017578	-12.7434673309326	-7.79834747314453	-0.00684897974133492	0.025618452578783	-0.0795760303735733	-0.00977104809135199
146	103.06526184082	-13.717490196228	-7.53860807418823	-0.00327756232582033	0.0295145437121391	-0.0659397020936012	-0.00912170019000769
147	104.363960266113	-14.042163848877	-7.73341274261475	-0.00100484199356288	0.0275664981454611	-0.0471085943281651	-0.00100484199356288
148	101.766563415527	-13.3928155899048	-7.4087381362915	-0.00197886489331722	0.0149041991680861	-0.0182125810533762	-0.0104203969240189
149	102.415916442871	-13.0681409835815	-7.21393346786499	-3.08191010844894e-05	0.0113327819854021	0.0295145437121391	-0.000355493422830477
150	104.363960266113	-14.042163848877	-7.6684775352478	-0.00749832857400179	0.0113327819854021	0.0489950031042099	0.0123068047687411
151	103.714614868164	-13.3928155899048	-7.4087381362915	-0.00717365415766835	0.0123068047687411	0.137306407094002	-0.0107450718060136
152	99.1691741943359	-12.4187927246094	-7.73341274261475	-0.00944637414067984	0.00808603875339031	0.254513829946518	0.012956153601408
153	101.766563415527	-14.042163848877	-7.6684775352478	-0.00327756232582033	-0.00587495695799589	0.349318742752075	0.00743668992072344
154	100.467864990234	-12.4187927246094	-7.79834747314453	0.00906006153672934	-0.0026282137259841	0.387954980134964	0.0136055024340749
155	102.415916442871	-13.717490196228	-7.4087381362915	0.00548864435404539	0.000943203864153475	0.280163109302521	-0.00165419070981443
156	103.714614868164	-14.3668384552002	-7.53860807418823	-0.00425158534198999	0.00483929552137852	0.0970467999577522	0.00191722682211548
157	103.06526184082	-14.042163848877	-7.6684775352478	-0.000355493422830477	-0.00522560812532902	-0.170160159468651	-0.00425158534198999
158	103.06526184082	-14.6915130615234	-7.6684775352478	0.00159255252219737	-0.00749832857400179	-0.374704986810684	-0.00944637414067984
159	103.06526184082	-13.717490196228	-7.60354280471802	-3.08191010844894e-05	0.013930176384747	-0.417886674404144	0.0100340843200684
160	98.5198211669922	-12.7434673309326	-7.6684775352478	-0.00165419070981443	0.0175015944987535	-0.331523299217224	-0.00425158534198999
161	101.766563415527	-12.4187927246094	-7.73341274261475	-0.00522560812532902	0.00354059832170606	-0.263341695070267	-0.00490093370899558
162	102.415916442871	-13.3928155899048	-7.73341274261475	0.00289124972186983	0.0213976856321096	-0.192238017916679	-0.00587495695799589
163	102.415916442871	-13.717490196228	-7.79834747314453	-0.00165419070981443	0.00289124972186983	-0.165939390659332	0.0022419011220336
164	103.06526184082	-13.3928155899048	-7.9282169342041	-0.0026282137259841	0.00873538758605719	-0.166588738560677	-0.00717365415766835
165	101.766563415527	-13.3928155899048	-7.86328220367432	-0.00425158534198999	0.00516396993771195	-0.142238169908524	-0.00522560812532902
166	101.117218017578	-13.3928155899048	-7.79834747314453	-0.00555028254166245	0.01100810803473	-0.141588822007179	-0.0104203969240189
167	102.415916442871	-12.7434673309326	-7.53860807418823	-0.00944637414067984	-0.00230353930965066	-0.0941863730549812	0.00646266713738441
168	98.5198211669922	-12.7434673309326	-7.4087381362915	-0.0113944197073579	-0.00197886489331722	-0.0441865250468254	0.0152288740500808
169	100.467864990234	-12.7434673309326	-7.9282169342041	0.0022419011220336	-0.0026282137259841	-0.00847235135734081	0.00418994715437293
170	103.06526184082	-13.3928155899048	-7.86328220367432	0.000943203864153475	-0.000355493422830477	0.0278911720961332	0.0145795252174139
171	101.766563415527	-12.7434673309326	-8.12302207946777	-0.000680167751852423	-0.00879702530801296	0.066202737390995	-0.00490093370899558
172	103.06526184082	-13.0681409835815	-7.73341274261475	-0.00197886489331722	-0.0117190945893526	0.0931507050991058	0.0145795252174139
173	103.06526184082	-15.0161867141724	-7.53860807418823	0.00126787810586393	-0.0315242260694504	0.115877911448479	0.012956153601408
174	101.766563415527	-13.717490196228	-7.86328220367432	0.00354059832170606	-0.0341216214001179	0.0950987562537193	0.00386527273803949
175	101.766563415527	-13.0681409835815	-7.86328220367432	0.0116574559360743	-0.0237320438027382	0.0545144639909267	-0.00782300252467394
176	100.467864990234	-14.042163848877	-7.6684775352478	-0.00197886489331722	-0.021459324285388	0.0136055024340749	-3.08191010844894e-05
177	102.415916442871	-14.3668384552002	-7.6684775352478	0.0022419011220336	-0.017887907102704	-0.00587495695799589	0.000293855206109583
178	104.363960266113	-14.6915130615234	-7.6684775352478	0.000618529506027699	-0.0198359526693821	-0.00555028254166245	0.00354059832170606
179	103.714614868164	-13.717490196228	-7.79834747314453	0.00548864435404539	-0.0026282137259841	0.0022419011220336	0.00581331877037883
180	101.117218017578	-13.717490196228	-7.47367286682129	0.00451462110504508	0.00386527273803949	0.049319677054882	0.00711201597005129
181	101.766563415527	-14.042163848877	-7.60354280471802	-0.00100484199356288	0.00256657530553639	0.101267568767071	0.00873538758605719
182	103.714614868164	-15.0161867141724	-7.86328220367432	0.00289124972186983	0.00159255252219737	0.153215453028679	-0.0113944197073579
183	101.117218017578	-13.0681409835815	-7.86328220367432	0.00191722682211548	0.0236704051494598	0.16392970085144	-0.00392691092565656
184	101.766563415527	-14.042163848877	-7.60354280471802	-0.00847235135734081	0.0314625911414623	0.176916673779488	0.000293855206109583
185	101.117218017578	-13.0681409835815	-7.73341274261475	-0.0026282137259841	0.0314625911414623	0.124968789517879	-0.0113944197073579
186	102.415916442871	-13.3928155899048	-7.53860807418823	0.000618529506027699	0.0236704051494598	0.0957481041550636	-0.00652430532500148
187	101.117218017578	-12.7434673309326	-7.73341274261475	-0.00295288790948689	0.0210730116814375	0.106787025928497	-0.0159398596733809
188	103.06526184082	-13.3928155899048	-7.79834747314453	0.00191722682211548	0.0207483377307653	0.110358446836472	0.0126314787194133
189	104.363960266113	-15.3408613204956	-7.73341274261475	0.00159255252219737	0.0123068047687411	0.0895792916417122	-0.0162645354866982
190	103.714614868164	-14.6915130615234	-7.53860807418823	0.00354059832170606	0.0194496400654316	0.0610079504549503	-0.0172385573387146
191	101.766563415527	-13.3928155899048	-7.79834747314453	-0.00879702530801296	0.0123068047687411	0.0444495603442192	0.0136055024340749
192	101.766563415527	-14.6915130615234	-7.53860807418823	-0.0139918150380254	0.00841071270406246	0.0301638916134834	-0.00587495695799589
193	102.415916442871	-14.042163848877	-7.21393346786499	0.000293855206109583	-0.00522560812532902	-0.0763292834162712	0.00906006153672934
194	102.415916442871	-13.3928155899048	-7.9282169342041	0.012956153601408	-0.00717365415766835	-0.255549520254135	0.00808603875339031
195	102.415916442871	-13.717490196228	-8.4476957321167	0.000943203864153475	-0.0133424662053585	-0.290289670228958	0.00581331877037883
196	103.714614868164	-14.6915130615234	-7.9282169342041	0.00191722682211548	-0.0130177913233638	-0.221783384680748	-0.00749832857400179
197	103.714614868164	-15.6655359268188	-7.86328220367432	-0.00652430532500148	-0.0162645354866982	-0.0922383219003677	-0.00425158534198999
198	103.714614868164	-15.6655359268188	-7.73341274261475	0.0022419011220336	-0.0266541130840778	-0.0260047651827335	0.0022419011220336
199	102.415916442871	-14.6915130615234	-7.27886867523193	0.00808603875339031	-0.0113944197073579	-0.0286021586507559	-0.00717365415766835
200	100.467864990234	-13.717490196228	-7.53860807418823	-0.00522560812532902	-0.00977104809135199	-0.0299008563160896	-0.00814767740666866
201	103.06526184082	-14.042163848877	-7.9282169342041	-0.00392691092565656	0.0113327819854021	-0.063342310488224	-0.00977104809135199
202	103.06526184082	-14.6915130615234	-7.60354280471802	-0.00295288790948689	0.0123068047687411	-0.0565241500735283	-0.00165419070981443
203	103.06526184082	-13.717490196228	-7.99315214157104	-0.00619963090866804	0.0249691028147936	-0.0490566417574883	0.00906006153672934
204	103.06526184082	-14.3668384552002	-7.9282169342041	0.00191722682211548	0.0337353087961674	-0.00165419070981443	-0.00814767740666866
205	103.06526184082	-14.6915130615234	-7.86328220367432	-0.0104203969240189	0.0278911720961332	0.0483456552028656	-0.0107450718060136
206	101.766563415527	-15.0161867141724	-7.47367286682129	-0.00132951640989631	0.0226963832974434	0.0973714739084244	-0.00490093370899558
207	101.117218017578	-14.3668384552002	-7.86328220367432	-0.00587495695799589	0.0149041991680861	0.148020669817924	-0.00132951640989631
208	101.117218017578	-14.6915130615234	-7.86328220367432	-0.00814767740666866	0.0165275707840919	0.234059363603592	0.0181509424000978
209	103.714614868164	-14.6915130615234	-7.6684775352478	-0.00165419070981443	0.00873538758605719	0.236656755208969	0.00938473641872406
210	102.415916442871	-13.717490196228	-7.73341274261475	0.000618529506027699	0.0155535480007529	0.173020586371422	-0.00847235135734081
211	104.363960266113	-15.0161867141724	-7.86328220367432	0.00418994715437293	-0.00749832857400179	0.0843845009803772	0.00581331877037883
212	103.714614868164	-15.0161867141724	-7.01912927627563	-0.00197886489331722	0.00613799272105098	-0.0691864490509033	-0.00360223650932312
213	101.117218017578	-15.6655359268188	-7.08406400680542	0.00581331877037883	-0.0110697457566857	-0.206199020147324	0.0155535480007529
214	104.363960266113	-15.0161867141724	-7.86328220367432	0.00191722682211548	-0.00879702530801296	-0.205224990844727	0.00289124972186983
215	102.415916442871	-13.717490196228	-7.9282169342041	0.000618529506027699	-0.00490093370899558	-0.0808747261762619	0.0145795252174139
216	99.8185195922852	-14.6915130615234	-7.4087381362915	-0.00879702530801296	-0.00295288790948689	0.00256657530553639	0.0113327819854021
217	102.415916442871	-15.0161867141724	-7.73341274261475	0.00126787810586393	-0.0133424662053585	0.0438002124428749	-0.00457625929266214
218	103.714614868164	-15.3408613204956	-7.27886867523193	-0.00165419070981443	-0.0224333461374044	0.0347093306481838	0.00289124972186983
219	103.06526184082	-14.6915130615234	-7.21393346786499	0.00418994715437293	-0.0393164120614529	-0.0276281367987394	-0.0026282137259841
220	101.766563415527	-14.042163848877	-7.60354280471802	0.00841071270406246	-0.038017712533474	-0.107498019933701	-0.00457625929266214
221	101.117218017578	-14.3668384552002	-7.73341274261475	-0.00425158534198999	-0.0370436906814575	-0.133471965789795	-0.0107450718060136
222	103.06526184082	-15.6655359268188	-7.34380340576172	-0.00230353930965066	-0.0386670641601086	-0.124381080269814	0.00678734155371785
223	101.766563415527	-13.717490196228	-7.53860807418823	0.000293855206109583	-0.0273034609854221	-0.0363943427801132	-0.00684897974133492
224	100.467864990234	-15.3408613204956	-7.4087381362915	-0.0113944197073579	-0.00814767740666866	0.020423661917448	0.00256657530553639
225	103.06526184082	-15.0161867141724	-7.34380340576172	-0.00717365415766835	-0.00555028254166245	0.0386054255068302	-0.00360223650932312
226	102.415916442871	-14.6915130615234	-7.47367286682129	-0.00197886489331722	0.000618529506027699	0.0541897900402546	-0.0100957229733467
227	103.06526184082	-15.0161867141724	-7.86328220367432	-0.00100484199356288	-0.00295288790948689	0.0519170723855495	-0.00197886489331722
228	103.06526184082	-15.6655359268188	-7.9282169342041	0.00451462110504508	0.0158782228827477	0.00873538758605719	0.00256657530553639
229	102.415916442871	-14.6915130615234	-7.34380340576172	0.00776136433705688	0.00386527273803949	-0.0393164120614529	-0.0110697457566857
230	101.766563415527	-15.3408613204956	-7.73341274261475	-0.00425158534198999	0.00873538758605719	0.00613799272105098	0.00289124972186983
231	103.714614868164	-15.6655359268188	-7.6684775352478	-0.00230353930965066	0.0217223595827818	0.0843845009803772	0.0022419011220336
232	98.5198211669922	-15.3408613204956	-7.21393346786499	-0.00847235135734081	0.0226963832974434	0.146397292613983	0.0149041991680861
233	101.766563415527	-14.3668384552002	-7.73341274261475	0.00386527273803949	0.0207483377307653	0.148670017719269	0.00451462110504508
234	103.06526184082	-15.3408613204956	-8.18795680999756	0.00548864435404539	0.00938473641872406	0.066202737390995	0.00873538758605719
235	101.766563415527	-14.3668384552002	-8.12302207946777	0.00938473641872406	0.0220470335334539	0.00418994715437293	0.000943203864153475
236	103.714614868164	-15.6655359268188	-7.53860807418823	0.00289124972186983	0.0103587592020631	-0.0594462193548679	-0.000355493422830477
237	102.415916442871	-15.6655359268188	-7.60354280471802	-0.00132951640989631	0.0158782228827477	-0.0899656042456627	0.00678734155371785
238	102.415916442871	-16.314884185791	-7.34380340576172	0.00613799272105098	0.00678734155371785	-0.0948357209563255	0.0155535480007529
239	104.363960266113	-15.3408613204956	-7.4087381362915	-0.00425158534198999	0.00970941036939621	-0.0610695891082287	0.0106834331527352
240	100.467864990234	-15.3408613204956	-7.6684775352478	-0.00944637414067984	0.00841071270406246	-0.0626929625868797	0.00451462110504508
241	100.467864990234	-14.6915130615234	-7.79834747314453	0.00256657530553639	0.00581331877037883	-0.0149658378213644	0.000618529506027699
242	103.714614868164	-14.6915130615234	-7.86328220367432	0.000293855206109583	-0.00392691092565656	0.0824364572763443	0.00126787810586393
243	103.06526184082	-15.3408613204956	-7.79834747314453	0.00289124972186983	-0.00197886489331722	0.0860078707337379	-0.00360223650932312
244	102.415916442871	-15.0161867141724	-7.4087381362915	-0.00522560812532902	-3.08191010844894e-05	0.0467222817242146	-0.00425158534198999
245	103.714614868164	-15.9902095794678	-7.27886867523193	-0.000355493422830477	-0.000355493422830477	-0.0555501282215118	-0.00944637414067984
246	102.415916442871	-16.6395587921143	-7.60354280471802	-0.00522560812532902	0.00126787810586393	-0.108796715736389	-0.00619963090866804
247	102.415916442871	-15.3408613204956	-7.6684775352478	0.00451462110504508	0.0175015944987535	-0.0945110470056534	-0.00295288790948689
248	99.8185195922852	-14.6915130615234	-8.05808639526367	-0.00977104809135199	0.000943203864153475	0.00938473641872406	0.00711201597005129
249	102.415916442871	-15.6655359268188	-8.05808639526367	0.00548864435404539	-0.00132951640989631	0.115228563547134	-0.00749832857400179
250	103.06526184082	-15.0161867141724	-7.53860807418823	0.0022419011220336	0.00873538758605719	0.206462040543556	-0.00652430532500148
251	102.415916442871	-14.042163848877	-7.86328220367432	0.00289124972186983	-0.00457625929266214	0.219449013471603	0.00581331877037883
252	101.766563415527	-14.6915130615234	-7.6684775352478	0.00451462110504508	0.0142548503354192	0.185358211398125	0.00581331877037883
253	105.013305664063	-16.9642333984375	-7.6684775352478	0.0022419011220336	-0.00684897974133492	0.0730208978056908	0.00613799272105098
254	103.714614868164	-16.314884185791	-8.18795680999756	-0.000355493422830477	0.00354059832170606	-0.0237320438027382	0.00776136433705688
255	102.415916442871	-14.042163848877	-8.05808639526367	0.00646266713738441	0.0113327819854021	-0.0675630792975426	0.00776136433705688
256	99.8185195922852	-14.3668384552002	-8.05808639526367	-0.0120437685400248	0.01847561635077	-0.0672384053468704	-0.00295288790948689
257	100.467864990234	-14.6915130615234	-7.60354280471802	-0.00132951640989631	-0.000680167751852423	-0.0695111230015755	-0.00749832857400179
258	102.415916442871	-15.0161867141724	-7.47367286682129	0.00159255252219737	-3.08191010844894e-05	-0.112043462693691	0.0113327819854021
259	101.766563415527	-14.3668384552002	-8.18795680999756	0.0113327819854021	-0.00327756232582033	-0.141588822007179	0.0126314787194133
260	103.06526184082	-15.3408613204956	-7.73341274261475	0.000943203864153475	0.0116574559360743	-0.177627667784691	-0.0143164889886975
261	101.766563415527	-16.314884185791	-7.53860807418823	0.00451462110504508	-0.00879702530801296	-0.204575642943382	0.000943203864153475
262	102.415916442871	-15.3408613204956	-7.99315214157104	-0.00230353930965066	-0.0162645354866982	-0.132822617888451	-0.00425158534198999
263	101.766563415527	-15.0161867141724	-7.27886867523193	-0.00457625929266214	-0.00327756232582033	-0.0227580219507217	-0.00717365415766835
264	101.117218017578	-14.6915130615234	-7.60354280471802	-0.0107450718060136	-0.00230353930965066	0.0950987562537193	-0.00717365415766835
265	101.117218017578	-14.3668384552002	-7.6684775352478	0.000293855206109583	0.00743668992072344	0.21003346145153	-0.0204853005707264
266	102.415916442871	-15.0161867141724	-7.9282169342041	-0.0117190945893526	-0.00360223650932312	0.169124498963356	0.00483929552137852
267	102.415916442871	-15.3408613204956	-7.79834747314453	-0.00230353930965066	0.00613799272105098	0.0921766832470894	0.00906006153672934
268	102.415916442871	-14.042163848877	-7.79834747314453	-0.00522560812532902	0.0269171483814716	-0.0324982516467571	0.00808603875339031
269	101.766563415527	-15.6655359268188	-7.60354280471802	-0.00230353930965066	0.013930176384747	-0.193212047219276	0.00646266713738441
270	103.06526184082	-15.9902095794678	-7.6684775352478	0.00613799272105098	0.0100340843200684	-0.240614488720894	-3.08191010844894e-05
271	103.06526184082	-15.9902095794678	-7.4087381362915	-0.0026282137259841	0.0116574559360743	-0.179575711488724	0.000943203864153475
272	99.1691741943359	-15.0161867141724	-7.79834747314453	-0.00847235135734081	0.000618529506027699	-0.122433036565781	0.00678734155371785
273	101.766563415527	-15.0161867141724	-7.6684775352478	-0.00132951640989631	-0.0123684434220195	-0.00782300252467394	0.00646266713738441
274	103.714614868164	-15.9902095794678	-7.73341274261475	0.00873538758605719	-0.00555028254166245	0.0463976077735424	0.00548864435404539
275	103.06526184082	-15.0161867141724	-8.38276100158691	0.011982130818069	-0.0152905117720366	0.0847091749310493	0.00581331877037883
276	101.117218017578	-15.0161867141724	-7.99315214157104	-0.000355493422830477	-0.00717365415766835	0.0379560738801956	0.00191722682211548
277	101.766563415527	-15.3408613204956	-7.4087381362915	0.000943203864153475	-0.0221086721867323	-0.0724331885576248	0.0126314787194133
278	103.06526184082	-15.9902095794678	-7.73341274261475	0.00743668992072344	-0.0237320438027382	-0.150355026125908	-0.00522560812532902
279	101.766563415527	-14.6915130615234	-7.99315214157104	-0.00165419070981443	-0.0247060675173998	-0.144835561513901	0.00743668992072344
280	101.117218017578	-15.9902095794678	-7.47367286682129	-0.00457625929266214	-0.021459324285388	-0.0578228458762169	-0.00749832857400179
281	99.8185195922852	-14.6915130615234	-7.79834747314453	0.00159255252219737	-0.0305502042174339	-0.0139918150380254	-0.00522560812532902
282	103.714614868164	-15.6655359268188	-7.6684775352478	0.00483929552137852	-0.0198359526693821	0.000618529506027699	0.0113327819854021
283	101.766563415527	-15.3408613204956	-7.73341274261475	0.0022419011220336	-0.0133424662053585	0.0217223595827818	-0.000680167751852423
284	104.363960266113	-16.314884185791	-7.14899873733521	0.00354059832170606	-0.00100484199356288	0.0600339286029339	-0.0107450718060136
285	103.06526184082	-15.0161867141724	-7.6684775352478	0.00548864435404539	0.00483929552137852	0.0847091749310493	-0.0100957229733467
286	102.415916442871	-15.6655359268188	-7.6684775352478	-3.08191010844894e-05	0.0175015944987535	0.105488330125809	-0.00555028254166245
287	102.415916442871	-15.0161867141724	-7.60354280471802	-0.0026282137259841	0.031137915328145	0.121072702109814	-0.0221086721867323
288	99.8185195922852	-15.0161867141724	-7.47367286682129	-0.00847235135734081	0.0360080301761627	0.101267568767071	0.011982130818069
289	101.766563415527	-15.9902095794678	-7.60354280471802	-0.00912170019000769	0.0265924744307995	0.084059827029705	0.00938473641872406
290	103.06526184082	-15.6655359268188	-6.95419406890869	0.00289124972186983	0.0149041991680861	0.118475303053856	-0.0126931173726916
291	102.415916442871	-15.0161867141724	-7.6684775352478	-0.00327756232582033	-0.00327756232582033	0.1324363052845	0.00906006153672934
292	104.363960266113	-16.314884185791	-7.79834747314453	-0.0149658378213644	-0.0133424662053585	0.101267568767071	0.013930176384747
293	101.766563415527	-15.0161867141724	-7.99315214157104	0.00126787810586393	-0.0367190167307854	0.0272418223321438	0.00970941036939621
294	103.06526184082	-17.2889080047607	-7.21393346786499	0.00386527273803949	-0.0341216214001179	-0.0458098985254765	0.0103587592020631
295	103.714614868164	-16.314884185791	-7.27886867523193	0.0113327819854021	-0.0113944197073579	-0.0659397020936012	-0.00100484199356288
296	100.467864990234	-15.0161867141724	-7.27886867523193	-0.00197886489331722	-0.000680167751852423	-0.0971084386110306	0.00386527273803949
297	99.8185195922852	-14.6915130615234	-7.6684775352478	-0.00587495695799589	0.00289124972186983	-0.119186297059059	0.00841071270406246
298	101.766563415527	-14.6915130615234	-7.99315214157104	0.00678734155371785	-0.00327756232582033	-0.0626929625868797	-0.00782300252467394
299	103.714614868164	-15.6655359268188	-7.79834747314453	0.00516396993771195	0.000618529506027699	0.0236704051494598	-0.00717365415766835
300	105.662658691406	-16.314884185791	-7.79834747314453	0.00613799272105098	0.0178262684494257	0.0912026613950729	0.0162028968334198
301	102.415916442871	-14.3668384552002	-7.6684775352478	-0.00425158534198999	0.0272418223321438	0.100942894816399	-0.00490093370899558
302	104.363960266113	-16.9642333984375	-7.34380340576172	-0.000355493422830477	0.00938473641872406	0.0710728541016579	0.00776136433705688
303	103.714614868164	-15.6655359268188	-7.53860807418823	-0.00197886489331722	0.0145795252174139	0.0522417463362217	-0.00360223650932312
304	103.06526184082	-15.6655359268188	-7.6684775352478	0.000618529506027699	0.0191249661147594	0.020423661917448	-0.00327756232582033
305	101.117218017578	-15.6655359268188	-7.47367286682129	-0.00717365415766835	0.0136055024340749	0.0298392176628113	0.000618529506027699
306	102.415916442871	-15.6655359268188	-7.73341274261475	-0.000355493422830477	0.0188002903014421	0.0697741582989693	-0.00977104809135199
307	103.714614868164	-14.6915130615234	-7.9282169342041	-0.00912170019000769	0.0145795252174139	0.0399041213095188	0.00516396993771195
308	104.363960266113	-15.6655359268188	-7.73341274261475	0.000618529506027699	0.0149041991680861	-0.0532774068415165	-0.000355493422830477
309	103.06526184082	-15.6655359268188	-7.01912927627563	-3.08191010844894e-05	0.0158782228827477	-0.169510811567307	0.00386527273803949
310	102.415916442871	-16.314884185791	-7.60354280471802	-0.00100484199356288	0.0178262684494257	-0.268536478281021	0.00386527273803949
311	102.415916442871	-15.6655359268188	-7.99315214157104	0.0022419011220336	-0.00847235135734081	-0.261068969964981	-0.000680167751852423
312	103.714614868164	-15.6655359268188	-7.60354280471802	-0.0100957229733467	-0.0113944197073579	-0.199056178331375	-0.00522560812532902
313	101.766563415527	-16.314884185791	-7.73341274261475	-0.00197886489331722	-0.0260047651827335	-0.112692810595036	0.0113327819854021
314	102.415916442871	-15.6655359268188	-7.47367286682129	0.00548864435404539	-0.0383423902094364	-0.0422384813427925	0.00483929552137852
315	104.363960266113	-15.6655359268188	-7.47367286682129	0.00289124972186983	-0.0279528107494116	-0.0133424662053585	0.00451462110504508
316	103.06526184082	-16.314884185791	-7.60354280471802	-0.00132951640989631	-0.0217839982360601	-0.00619963090866804	-0.00360223650932312
317	103.714614868164	-15.3408613204956	-7.86328220367432	-0.000680167751852423	-0.0185372550040483	-0.00522560812532902	0.00354059832170606
318	103.714614868164	-16.9642333984375	-7.9282169342041	0.00581331877037883	-0.0221086721867323	-0.00587495695799589	-0.00944637414067984
319	104.363960266113	-16.9642333984375	-7.6684775352478	-0.00619963090866804	-0.0169138833880424	-0.0136671401560307	-0.00100484199356288
320	101.117218017578	-15.6655359268188	-7.34380340576172	0.00451462110504508	-0.00652430532500148	-0.0477579422295094	-0.0120437685400248
321	99.1691741943359	-15.3408613204956	-7.4087381362915	-0.0120437685400248	0.0165275707840919	-0.0815240740776062	-0.00360223650932312
322	105.013305664063	-16.9642333984375	-7.14899873733521	-0.00782300252467394	0.00646266713738441	-0.0776279792189598	0.012956153601408
323	102.415916442871	-15.6655359268188	-7.6684775352478	-0.00555028254166245	0.0262678004801273	-0.0646410062909126	-0.00652430532500148
324	101.766563415527	-14.6915130615234	-8.25289154052734	-0.00684897974133492	0.0239950809627771	-0.0419138073921204	-0.00749832857400179
325	104.363960266113	-16.6395587921143	-7.60354280471802	0.00126787810586393	0.020423661917448	0.101592242717743	-0.00814767740666866
326	103.714614868164	-16.314884185791	-7.6684775352478	-0.00100484199356288	0.0123068047687411	0.191202342510223	-0.00132951640989631
327	103.06526184082	-17.2889080047607	-7.34380340576172	-0.00522560812532902	0.01100810803473	0.286981284618378	0.00451462110504508
328	103.06526184082	-16.6395587921143	-7.4087381362915	0.000943203864153475	0.0132808275520802	0.324643492698669	0.00321592413820326
329	99.1691741943359	-15.9902095794678	-7.27886867523193	-3.08191010844894e-05	0.0243197549134493	0.313279896974564	0.00873538758605719
330	100.467864990234	-15.3408613204956	-7.79834747314453	0.0022419011220336	0.0389300994575024	0.283409863710403	0.00548864435404539
331	104.363960266113	-16.314884185791	-7.6684775352478	0.00159255252219737	0.0412028171122074	0.227241203188896	-0.00327756232582033
332	101.766563415527	-14.6915130615234	-8.12302207946777	-0.00749832857400179	0.0236704051494598	0.0976961478590965	0.00418994715437293
333	103.714614868164	-16.6395587921143	-7.60354280471802	-0.000355493422830477	0.00191722682211548	-0.0123684434220195	0.0103587592020631
334	101.117218017578	-15.6655359268188	-7.4087381362915	0.0123068047687411	-0.0182125810533762	-0.0961344167590141	0.00711201597005129
335	103.06526184082	-17.2889080047607	-6.88925933837891	0.0100340843200684	-0.0328229255974293	-0.135420009493828	-0.00490093370899558
336	104.363960266113	-16.314884185791	-7.73341274261475	-0.00327756232582033	-0.0373683646321297	-0.257497549057007	0.00289124972186983
337	100.467864990234	-15.6655359268188	-7.79834747314453	-0.00684897974133492	-0.0302255302667618	-0.346133649349213	-0.0159398596733809
338	102.415916442871	-16.6395587921143	-7.53860807418823	-0.00457625929266214	-0.0357449948787689	-0.30392599105835	0.0132808275520802
339	103.06526184082	-16.6395587921143	-7.73341274261475	0.00613799272105098	-0.0175632312893867	-0.23249763250351	-0.0136671401560307
340	101.766563415527	-14.6915130615234	-8.05808639526367	0.00581331877037883	-0.00847235135734081	-0.160419926047325	-0.0195112787187099
341	103.714614868164	-15.9902095794678	-7.53860807418823	-0.000680167751852423	-0.00684897974133492	-0.130874574184418	-0.00197886489331722
342	101.766563415527	-17.2889080047607	-7.34380340576172	0.00418994715437293	-0.0143164889886975	-0.0675630792975426	-0.00619963090866804
343	103.06526184082	-16.9642333984375	-7.6684775352478	0.000618529506027699	0.0126314787194133	-0.0211346503347158	-0.00652430532500148
344	102.415916442871	-15.0161867141724	-7.47367286682129	-0.00230353930965066	0.0223717093467712	-0.038017712533474	-0.00652430532500148
345	99.8185195922852	-15.0161867141724	-7.53860807418823	-0.00944637414067984	0.0282158460468054	-0.0208099745213985	-0.00425158534198999
346	101.766563415527	-15.9902095794678	-7.14899873733521	-0.00392691092565656	0.0350340083241463	0.0541897900402546	-0.0126931173726916
347	105.013305664063	-16.314884185791	-7.27886867523193	-0.00847235135734081	0.0181509424000978	0.0778910145163536	-0.00100484199356288
348	101.766563415527	-15.3408613204956	-7.34380340576172	-0.00165419070981443	0.0210730116814375	0.103540286421776	0.0165275707840919
349	101.766563415527	-15.3408613204956	-7.79834747314453	0.00906006153672934	0.0175015944987535	0.135033696889877	0.0100340843200684
350	104.363960266113	-16.6395587921143	-7.99315214157104	0.000618529506027699	0.00646266713738441	0.116202585399151	-0.00457625929266214
351	103.06526184082	-16.6395587921143	-7.73341274261475	0.000618529506027699	-0.00392691092565656	0.0694494843482971	-0.00782300252467394
352	101.766563415527	-14.6915130615234	-7.47367286682129	-0.00197886489331722	-0.00782300252467394	0.0996441915631294	0.00418994715437293
353	101.117218017578	-16.314884185791	-7.6684775352478	-0.00814767740666866	-0.0328229255974293	0.0902286395430565	0.0145795252174139
354	101.117218017578	-15.0161867141724	-7.53860807418823	0.00808603875339031	-0.0393164120614529	0.0629559978842735	0.00776136433705688
355	103.06526184082	-15.3408613204956	-7.47367286682129	0.00126787810586393	-0.0211346503347158	0.000943203864153475	0.00418994715437293
356	105.013305664063	-15.9902095794678	-7.9282169342041	0.0100340843200684	-0.0107450718060136	0.0230210572481155	-0.00425158534198999
357	104.363960266113	-16.314884185791	-7.60354280471802	0.00548864435404539	-0.0230826959013939	0.0824364572763443	-0.00165419070981443
358	104.363960266113	-17.9382553100586	-7.60354280471802	0.00321592413820326	-0.0217839982360601	0.157436221837997	0.00938473641872406
359	101.117218017578	-15.9902095794678	-7.60354280471802	0.00516396993771195	-0.0120437685400248	0.16522841155529	0.000943203864153475
360	101.117218017578	-15.0161867141724	-7.6684775352478	0.00646266713738441	-0.00847235135734081	0.120423346757889	-0.00100484199356288
361	101.766563415527	-16.314884185791	-7.47367286682129	-0.00230353930965066	0.00126787810586393	0.103540286421776	0.00483929552137852
362	101.766563415527	-15.0161867141724	-8.12302207946777	0.00126787810586393	0.00418994715437293	0.0308132413774729	0.0123068047687411
363	101.766563415527	-15.6655359268188	-8.05808639526367	-0.00425158534198999	0.0106834331527352	-0.00555028254166245	-0.00230353930965066
364	104.363960266113	-15.6655359268188	-8.31782627105713	-0.00457625929266214	0.0158782228827477	-0.125355109572411	-0.00717365415766835
365	102.415916442871	-15.0161867141724	-7.86328220367432	0.00126787810586393	0.0259431265294552	-0.215289890766144	-0.00944637414067984
366	102.415916442871	-16.314884185791	-7.73341274261475	-0.0100957229733467	0.00159255252219737	-0.147432953119278	-0.0136671401560307
367	102.415916442871	-15.9902095794678	-7.53860807418823	-0.00490093370899558	0.0022419011220336	-0.0747059136629105	-0.00230353930965066
368	101.766563415527	-15.0161867141724	-7.47367286682129	-0.00425158534198999	-0.0146411629393697	0.0554884895682335	0.0178262684494257
369	100.467864990234	-15.3408613204956	-7.99315214157104	-0.00555028254166245	0.0269171483814716	0.18178679049015	0.0200989879667759
370	105.013305664063	-16.314884185791	-7.79834747314453	0.00289124972186983	0.0272418223321438	0.278864413499832	-0.00717365415766835
371	101.766563415527	-15.6655359268188	-7.6684775352478	0.00159255252219737	0.0220470335334539	0.321396738290787	-0.00457625929266214
372	103.06526184082	-15.3408613204956	-7.6684775352478	-0.00977104809135199	0.0149041991680861	0.329513609409332	0.00646266713738441
373	102.415916442871	-15.6655359268188	-7.21393346786499	0.0022419011220336	-0.000680167751852423	0.199319213628769	0.00776136433705688
374	103.06526184082	-16.6395587921143	-7.34380340576172	0.00808603875339031	-0.00619963090866804	0.0269171483814716	0.0123068047687411
375	101.766563415527	-16.314884185791	-7.79834747314453	0.000293855206109583	0.00386527273803949	-0.116264224052429	0.00191722682211548
376	100.467864990234	-15.0161867141724	-7.9282169342041	-0.00100484199356288	-0.000680167751852423	-0.245159938931465	-3.08191010844894e-05
377	99.8185195922852	-16.6395587921143	-7.53860807418823	-0.0165892094373703	-0.00977104809135199	-0.295159786939621	0.00548864435404539
378	102.415916442871	-15.9902095794678	-7.6684775352478	-0.00522560812532902	-0.0230826959013939	-0.303601324558258	-0.00327756232582033
379	101.766563415527	-15.3408613204956	-8.25289154052734	0.00256657530553639	-0.0188619289547205	-0.269510507583618	-0.00295288790948689
380	103.714614868164	-16.314884185791	-8.05808639526367	-0.000355493422830477	-0.0230826959013939	-0.203276947140694	-0.00555028254166245
381	103.714614868164	-16.9642333984375	-7.27886867523193	-0.00100484199356288	-0.0117190945893526	-0.180874422192574	-0.00879702530801296
382	101.766563415527	-16.9642333984375	-7.86328220367432	-3.08191010844894e-05	-0.0159398596733809	-0.215289890766144	-0.0191866029053926
383	103.06526184082	-15.6655359268188	-7.99315214157104	0.00906006153672934	-0.00327756232582033	-0.187043234705925	0.0022419011220336
384	103.06526184082	-15.9902095794678	-7.60354280471802	0.00483929552137852	0.0226963832974434	-0.131523922085762	-0.017887907102704
385	99.8185195922852	-15.6655359268188	-7.79834747314453	-0.0026282137259841	0.01100810803473	-0.0815240740776062	-0.00782300252467394
386	102.415916442871	-15.9902095794678	-7.86328220367432	-0.00197886489331722	0.0236704051494598	-0.0354203209280968	-0.00132951640989631
387	101.766563415527	-15.3408613204956	-7.60354280471802	0.00256657530553639	0.0249691028147936	-0.0354203209280968	0.00841071270406246
388	101.117218017578	-15.6655359268188	-7.79834747314453	0.00354059832170606	0.0116574559360743	-0.0104203969240189	-0.00944637414067984
389	103.714614868164	-16.6395587921143	-7.9282169342041	0.00646266713738441	0.0317872650921345	-0.0191866029053926	0.012956153601408
390	103.714614868164	-17.9382553100586	-7.73341274261475	0.00548864435404539	0.0188002903014421	-0.00944637414067984	-0.028926832601428
391	101.766563415527	-16.314884185791	-7.6684775352478	-0.00327756232582033	0.0207483377307653	-0.032173577696085	0.0116574559360743
392	102.415916442871	-16.6395587921143	-7.53860807418823	-3.08191010844894e-05	0.0142548503354192	-0.0279528107494116	-0.00457625929266214
393	99.8185195922852	-15.9902095794678	-7.86328220367432	-0.00749832857400179	0.00321592413820326	-0.028926832601428	0.0132808275520802
394	103.06526184082	-16.6395587921143	-7.27886867523193	0.00743668992072344	0.00451462110504508	0.01847561635077	0.0103587592020631
395	102.415916442871	-15.3408613204956	-8.25289154052734	0.0116574559360743	0.0106834331527352	0.0700988322496414	-0.0026282137259841
396	102.415916442871	-15.3408613204956	-8.12302207946777	0.00418994715437293	0.0116574559360743	0.15776090323925	0.000943203864153475
397	102.415916442871	-15.9902095794678	-7.86328220367432	-0.0026282137259841	0.00451462110504508	0.19509844481945	0.00191722682211548
398	101.766563415527	-16.314884185791	-7.79834747314453	0.00321592413820326	-0.0146411629393697	0.178540050983429	0.00159255252219737
399	102.415916442871	-15.9902095794678	-7.34380340576172	0.000618529506027699	0.0210730116814375	0.198669865727425	0.0022419011220336
400	103.06526184082	-16.6395587921143	-7.01912927627563	-0.0026282137259841	0.000943203864153475	0.154189482331276	-0.0100957229733467
401	100.467864990234	-16.6395587921143	-7.34380340576172	-0.00749832857400179	0.00516396993771195	0.0642546936869621	0.0022419011220336
402	101.766563415527	-15.9902095794678	-7.73341274261475	-0.0172385573387146	0.000293855206109583	0.00678734155371785	0.00841071270406246
403	101.766563415527	-15.6655359268188	-8.31782627105713	-0.00522560812532902	0.000618529506027699	-0.0750305876135826	-0.0139918150380254
404	104.363960266113	-16.6395587921143	-7.73341274261475	0.00516396993771195	0.0217223595827818	-0.142887517809868	0.00743668992072344
405	103.714614868164	-16.314884185791	-7.53860807418823	-0.00717365415766835	-0.00360223650932312	-0.0480826161801815	0.00970941036939621
406	104.363960266113	-17.2889080047607	-7.53860807418823	-0.00327756232582033	-0.0113944197073579	0.0785403624176979	-0.0143164889886975
407	103.06526184082	-16.9642333984375	-7.47367286682129	-0.00457625929266214	-0.00912170019000769	0.138929784297943	0.00191722682211548
408	104.363960266113	-16.9642333984375	-7.60354280471802	-0.00100484199356288	-0.00360223650932312	0.154189482331276	-0.0107450718060136
409	100.467864990234	-16.314884185791	-7.99315214157104	-0.00132951640989631	0.0249691028147936	0.0827611312270164	0.00646266713738441
410	101.117218017578	-15.3408613204956	-8.12302207946777	-0.00555028254166245	0.0252937767654657	0.0655533894896507	0.00256657530553639
411	104.363960266113	-16.9642333984375	-8.18795680999756	0.00516396993771195	0.0142548503354192	0.0736702531576157	0.00418994715437293
412	103.06526184082	-16.314884185791	-7.79834747314453	-0.000355493422830477	-0.00944637414067984	0.0246444288641214	0.00906006153672934
413	102.415916442871	-15.9902095794678	-7.47367286682129	0.00451462110504508	-0.0152905117720366	0.0623066499829292	0.00678734155371785
414	103.714614868164	-17.9382553100586	-7.6684775352478	0.00743668992072344	-0.0308748781681061	0.00776136433705688	0.00516396993771195
415	103.06526184082	-17.2889080047607	-7.9282169342041	0.0132808275520802	-0.0311995539814234	-0.0734072178602219	0.00516396993771195
416	101.766563415527	-16.314884185791	-7.9282169342041	0.0116574559360743	-0.02697878703475	-0.193861395120621	0.0022419011220336
417	100.467864990234	-15.6655359268188	-7.73341274261475	-0.00555028254166245	-0.0260047651827335	-0.28314682841301	0.00159255252219737
418	101.117218017578	-15.6655359268188	-7.73341274261475	0.000293855206109583	-0.0286021586507559	-0.271783232688904	-0.00652430532500148
419	104.363960266113	-15.9902095794678	-7.6684775352478	0.00386527273803949	-0.0276281367987394	-0.146134257316589	-0.00100484199356288
420	103.06526184082	-16.6395587921143	-7.6684775352478	0.000293855206109583	-0.0299008563160896	-0.0490566417574883	0.00906006153672934
421	103.06526184082	-15.9902095794678	-7.60354280471802	0.00483929552137852	-0.0260047651827335	-0.0555501282215118	-0.0169138833880424
422	103.714614868164	-17.9382553100586	-7.73341274261475	-0.00197886489331722	-0.0227580219507217	-0.055874802172184	0.0022419011220336
423	103.714614868164	-15.9902095794678	-7.79834747314453	-0.00522560812532902	0.00581331877037883	-0.0610695891082287	-0.00879702530801296
424	102.415916442871	-16.6395587921143	-7.14899873733521	-0.0126931173726916	0.0213976856321096	-0.0565241500735283	-0.0175632312893867
425	101.117218017578	-16.6395587921143	-7.08406400680542	-0.0165892094373703	0.0262678004801273	-0.0613942667841911	-0.00814767740666866
426	103.06526184082	-15.9902095794678	-7.34380340576172	-0.00717365415766835	0.029189869761467	-0.048407293856144	-0.00847235135734081
427	103.714614868164	-16.9642333984375	-7.86328220367432	-0.00717365415766835	0.0265924744307995	-0.0311995539814234	-0.0139918150380254
428	103.714614868164	-16.6395587921143	-7.73341274261475	-0.00392691092565656	0.020423661917448	-0.0204853005707264	0.0103587592020631
429	103.714614868164	-17.2889080047607	-7.73341274261475	0.00126787810586393	0.0233457311987877	0.00678734155371785	0.00743668992072344
430	103.06526184082	-17.2889080047607	-8.05808639526367	-0.00522560812532902	0.00970941036939621	0.0246444288641214	-0.0026282137259841
431	102.415916442871	-16.9642333984375	-7.73341274261475	-0.00619963090866804	0.00483929552137852	0.0171769186854362	-0.00522560812532902
432	100.467864990234	-16.9642333984375	-7.21393346786499	-0.00912170019000769	-0.00457625929266214	0.0126314787194133	0.00678734155371785
433	101.117218017578	-15.6655359268188	-7.79834747314453	-0.00230353930965066	-0.0201606266200542	0.0165275707840919	0.011982130818069
434	103.06526184082	-16.314884185791	-7.86328220367432	0.00191722682211548	-0.0305502042174339	0.0321119390428066	0.00841071270406246
435	103.06526184082	-16.9642333984375	-7.9282169342041	0.00776136433705688	-0.0139918150380254	0.0571118593215942	0.00451462110504508
436	101.766563415527	-15.9902095794678	-7.86328220367432	0.00386527273803949	-0.0224333461374044	0.122696071863174	-0.00165419070981443
437	101.766563415527	-15.9902095794678	-7.73341274261475	-0.00165419070981443	-0.0165892094373703	0.17724135518074	0.00711201597005129
438	102.415916442871	-16.9642333984375	-7.53860807418823	0.00321592413820326	-0.0273034609854221	0.19217637181282	-0.000680167751852423
439	102.415916442871	-16.9642333984375	-7.6684775352478	0.000618529506027699	-0.00165419070981443	0.143150553107262	0.00581331877037883
440	101.766563415527	-16.9642333984375	-7.9282169342041	-0.0026282137259841	-0.0026282137259841	0.13990381360054	-0.00782300252467394
441	100.467864990234	-15.9902095794678	-8.18795680999756	-0.00652430532500148	0.00613799272105098	0.130163580179214	-0.00555028254166245
442	103.714614868164	-16.6395587921143	-7.73341274261475	-0.00392691092565656	0.025618452578783	0.103864960372448	-0.00165419070981443
443	103.714614868164	-17.2889080047607	-7.99315214157104	-0.000680167751852423	0.0360080301761627	0.0447742342948914	-0.0026282137259841
444	103.06526184082	-16.314884185791	-7.73341274261475	-0.00230353930965066	0.0434755384922028	0.0613326244056225	-0.00684897974133492
445	104.363960266113	-16.9642333984375	-7.27886867523193	-0.00717365415766835	0.0369820520281792	0.0681507885456085	-0.0100957229733467
446	103.714614868164	-18.2629299163818	-7.60354280471802	-0.00165419070981443	0.00873538758605719	0.0600339286029339	-0.00977104809135199
447	103.714614868164	-16.9642333984375	-7.9282169342041	0.00191722682211548	0.012956153601408	-0.00457625929266214	0.00906006153672934
448	101.117218017578	-16.314884185791	-7.53860807418823	-0.00587495695799589	0.0132808275520802	-0.0922383219003677	0.00841071270406246
449	100.467864990234	-15.6655359268188	-7.6684775352478	-0.00392691092565656	-3.08191010844894e-05	-0.174056261777878	-0.00684897974133492
450	102.415916442871	-15.6655359268188	-7.60354280471802	-0.00165419070981443	0.0113327819854021	-0.194510743021965	-0.0253554154187441
451	103.06526184082	-16.6395587921143	-7.53860807418823	-0.00165419070981443	-0.00490093370899558	-0.130225226283073	-0.00684897974133492
452	101.766563415527	-15.6655359268188	-7.86328220367432	-0.00327756232582033	-0.00782300252467394	-0.0824980959296227	0.00321592413820326
453	103.714614868164	-16.6395587921143	-7.99315214157104	0.000943203864153475	-0.0247060675173998	-0.0464592464268208	0.00191722682211548
454	102.415916442871	-17.9382553100586	-7.53860807418823	0.0123068047687411	-0.0295761823654175	-0.0480826161801815	0.00321592413820326
455	103.714614868164	-16.6395587921143	-7.60354280471802	0.01100810803473	-0.0165892094373703	-0.0523033849895	-0.00327756232582033
456	101.766563415527	-15.9902095794678	-8.05808639526367	0.00451462110504508	-0.0208099745213985	-0.0493813157081604	-0.00587495695799589
457	101.766563415527	-15.9902095794678	-7.73341274261475	0.00483929552137852	-0.0201606266200542	-0.113666832447052	-0.00912170019000769
458	103.06526184082	-15.6655359268188	-7.6684775352478	0.029189869761467	-0.0117190945893526	-0.165290042757988	0.0022419011220336
459	103.714614868164	-16.314884185791	-8.05808639526367	0.00938473641872406	-0.00360223650932312	-0.173731580376625	0.00646266713738441
460	103.714614868164	-16.9642333984375	-7.53860807418823	0.0158782228827477	-0.0026282137259841	-0.0984071344137192	-0.0195112787187099
461	101.766563415527	-16.314884185791	-7.86328220367432	0.00289124972186983	-0.000680167751852423	0.0285405199974775	0.00289124972186983
462	103.06526184082	-17.9382553100586	-7.4087381362915	-0.0107450718060136	0.000943203864153475	0.122371397912502	-0.000680167751852423
463	103.06526184082	-17.2889080047607	-7.27886867523193	-0.00814767740666866	0.0236704051494598	0.18470886349678	-0.0165892094373703
464	99.1691741943359	-15.6655359268188	-7.47367286682129	-0.0162645354866982	0.0337353087961674	0.200293228030205	-0.00392691092565656
465	101.117218017578	-16.9642333984375	-7.73341274261475	-0.00360223650932312	0.0415274947881699	0.170423194766045	-0.0136671401560307
466	104.363960266113	-16.9642333984375	-7.6684775352478	-0.00457625929266214	0.0343846566975117	0.12659215927124	-0.00165419070981443
467	103.714614868164	-16.6395587921143	-8.05808639526367	-0.0146411629393697	0.0444495603442192	0.0158782228827477	-0.0026282137259841
468	102.415916442871	-15.9902095794678	-7.47367286682129	-0.00457625929266214	0.0412028171122074	-0.0539267547428608	0.0158782228827477
469	103.06526184082	-16.6395587921143	-7.60354280471802	-0.00197886489331722	0.0353586822748184	-0.086394190788269	0.00256657530553639
470	103.06526184082	-17.2889080047607	-7.4087381362915	-0.0026282137259841	0.0314625911414623	-0.0841214656829834	0.00483929552137852
471	101.766563415527	-15.9902095794678	-7.47367286682129	-0.00717365415766835	0.011982130818069	-0.0357449948787689	-0.00327756232582033
472	99.1691741943359	-15.6655359268188	-7.99315214157104	-0.00977104809135199	-0.0130177913233638	-0.0308748781681061	0.0123068047687411
473	104.363960266113	-16.6395587921143	-7.86328220367432	0.00354059832170606	-0.0389917381107807	-0.00327756232582033	0.00256657530553639
474	103.714614868164	-15.9902095794678	-7.86328220367432	0.00873538758605719	-0.0425631552934647	0.108085729181767	0.00808603875339031
475	103.714614868164	-17.2889080047607	-7.9282169342041	0.00873538758605719	-0.0445111989974976	0.135358363389969	0.000293855206109583
476	104.363960266113	-16.9642333984375	-7.73341274261475	-0.00197886489331722	-0.0350956469774246	0.121722050011158	0.000618529506027699
477	104.363960266113	-17.6135807037354	-7.86328220367432	0.000618529506027699	-0.0409397818148136	0.0428261905908585	-0.0273034609854221
478	103.06526184082	-17.2889080047607	-7.6684775352478	0.00126787810586393	-0.0360696688294411	0.013930176384747	-0.00782300252467394
479	103.714614868164	-16.9642333984375	-7.6684775352478	-0.00392691092565656	-0.0113944197073579	0.0337353087961674	-0.00912170019000769
480	100.467864990234	-17.2889080047607	-7.73341274261475	-0.00944637414067984	-0.00522560812532902	0.0197743140161037	-0.000680167751852423
481	101.117218017578	-15.3408613204956	-8.05808639526367	-0.00587495695799589	0.00451462110504508	-0.0191866029053926	-0.00295288790948689
482	104.363960266113	-16.9642333984375	-7.34380340576172	-0.00327756232582033	0.00646266713738441	-0.0574981719255447	-0.00490093370899558
483	103.714614868164	-16.9642333984375	-7.53860807418823	-0.0100957229733467	0.0197743140161037	-0.0763292834162712	0.0168522447347641
484	102.415916442871	-15.3408613204956	-7.79834747314453	-0.00132951640989631	0.0399041213095188	-0.126329123973846	-0.00977104809135199
485	101.766563415527	-16.9642333984375	-7.79834747314453	0.00321592413820326	0.0425015166401863	-0.142238169908524	0.0158782228827477
486	102.415916442871	-16.6395587921143	-7.86328220367432	-0.0110697457566857	0.0308132413774729	-0.0480826161801815	-0.00619963090866804
487	101.766563415527	-15.6655359268188	-7.73341274261475	-0.00977104809135199	0.0298392176628113	0.0392547734081745	0.000618529506027699
488	99.8185195922852	-15.9902095794678	-7.53860807418823	-0.0100957229733467	0.025618452578783	0.0334106348454952	0.0123068047687411
489	102.415916442871	-15.6655359268188	-7.4087381362915	0.00548864435404539	0.0100340843200684	-0.0753552615642548	-0.00132951640989631
490	104.363960266113	-16.6395587921143	-7.27886867523193	-0.00425158534198999	0.00516396993771195	-0.184770509600639	-0.000355493422830477
491	101.766563415527	-15.9902095794678	-7.79834747314453	-0.0026282137259841	-0.0123684434220195	-0.204900309443474	-0.00652430532500148
492	102.415916442871	-15.0161867141724	-7.9282169342041	0.00581331877037883	-0.0299008563160896	-0.193861395120621	0.00418994715437293
493	103.714614868164	-17.9382553100586	-7.60354280471802	0.0103587592020631	-0.0474332682788372	-0.0977577865123749	0.00841071270406246
494	101.766563415527	-15.9902095794678	-7.79834747314453	0.00256657530553639	-0.0461345724761486	-0.086394190788269	0.00516396993771195
495	101.766563415527	-16.6395587921143	-7.60354280471802	0.00483929552137852	-0.0253554154187441	-0.0656150281429291	0.00841071270406246
496	101.117218017578	-16.9642333984375	-7.34380340576172	-0.00749832857400179	-0.00977104809135199	-0.00425158534198999	-0.00230353930965066
497	103.714614868164	-16.9642333984375	-7.79834747314453	-0.00132951640989631	-0.00587495695799589	0.0395794473588467	-0.00230353930965066
498	103.06526184082	-16.9642333984375	-7.9282169342041	0.000618529506027699	-0.00619963090866804	0.116202585399151	0.012956153601408
499	104.363960266113	-16.9642333984375	-7.73341274261475	0.00126787810586393	-0.00522560812532902	0.235033378005028	-0.0026282137259841
500	102.415916442871	-15.9902095794678	-7.6684775352478	0.00256657530553639	-0.00684897974133492	0.323669463396072	-0.0143164889886975
501	101.766563415527	-17.2889080047607	-7.73341274261475	-0.00360223650932312	-0.0120437685400248	0.332760334014893	-0.00425158534198999
502	103.714614868164	-16.9642333984375	-7.27886867523193	-0.00360223650932312	-0.0107450718060136	0.252890467643738	-0.00392691092565656
503	101.117218017578	-15.6655359268188	-7.21393346786499	-0.00100484199356288	0.00451462110504508	0.106787025928497	-0.00782300252467394
504	102.415916442871	-16.9642333984375	-7.6684775352478	-0.0107450718060136	0.012956153601408	-0.0295761823654175	-0.00522560812532902
505	103.06526184082	-15.9902095794678	-7.79834747314453	-0.00555028254166245	0.0103587592020631	-0.153277099132538	0.00613799272105098
506	101.766563415527	-15.9902095794678	-8.05808639526367	-0.0117190945893526	0.00483929552137852	-0.220484688878059	-0.00100484199356288
507	103.06526184082	-15.9902095794678	-7.73341274261475	-0.000355493422830477	-0.00749832857400179	-0.202627599239349	0.0022419011220336
508	104.363960266113	-16.6395587921143	-7.53860807418823	-0.00587495695799589	0.000293855206109583	-0.0458098985254765	0.00678734155371785
509	104.363960266113	-17.9382553100586	-7.21393346786499	0.0022419011220336	-0.0169138833880424	0.100618220865726	0.00418994715437293
510	102.415916442871	-15.9902095794678	-7.73341274261475	0.00191722682211548	0.00613799272105098	0.140553161501884	-0.0026282137259841
511	103.06526184082	-15.6655359268188	-7.9282169342041	-0.00522560812532902	0.00354059832170606	0.209384113550186	-0.00392691092565656
512	101.117218017578	-16.6395587921143	-8.12302207946777	-0.00230353930965066	0.0226963832974434	0.347695350646973	0.00256657530553639
513	104.363960266113	-17.6135807037354	-7.60354280471802	0.00451462110504508	0.0022419011220336	0.383084863424301	0.0113327819854021
514	103.714614868164	-15.3408613204956	-7.79834747314453	0.00159255252219737	0.0022419011220336	0.296072155237198	0.0022419011220336
515	101.766563415527	-15.9902095794678	-7.60354280471802	0.00906006153672934	0.00159255252219737	0.107436381280422	-0.00619963090866804
516	105.662658691406	-16.9642333984375	-7.6684775352478	0.00841071270406246	0.00711201597005129	-0.108147367835045	0.00581331877037883
517	105.013305664063	-17.9382553100586	-7.6684775352478	0.00516396993771195	0.0197743140161037	-0.310744136571884	-0.00490093370899558
518	105.013305664063	-16.9642333984375	-7.4087381362915	0.00321592413820326	0.0136055024340749	-0.417237341403961	-0.00165419070981443
519	104.363960266113	-16.9642333984375	-7.53860807418823	0.00126787810586393	0.020423661917448	-0.374380320310593	0.000618529506027699
520	100.467864990234	-15.6655359268188	-7.6684775352478	-0.00230353930965066	0.00159255252219737	-0.300029903650284	0.0304885655641556
521	105.013305664063	-16.6395587921143	-7.21393346786499	0.00126787810586393	-0.00977104809135199	-0.274380624294281	-0.00619963090866804
522	104.363960266113	-16.6395587921143	-7.4087381362915	0.000293855206109583	-0.0195112787187099	-0.192238017916679	-0.0117190945893526
523	102.415916442871	-16.314884185791	-8.18795680999756	0.000618529506027699	-0.0113944197073579	-0.113666832447052	0.00126787810586393
524	104.363960266113	-17.2889080047607	-7.79834747314453	-0.00619963090866804	-0.00327756232582033	-0.0617189407348633	-0.00652430532500148
525	103.06526184082	-17.2889080047607	-7.86328220367432	0.000293855206109583	0.0022419011220336	-0.0237320438027382	-0.0113944197073579
526	103.06526184082	-16.314884185791	-7.79834747314453	-0.00555028254166245	0.0239950809627771	-0.0185372550040483	-0.00555028254166245
527	103.06526184082	-15.9902095794678	-7.6684775352478	-0.00490093370899558	0.012956153601408	0.01847561635077	-0.00652430532500148
528	101.766563415527	-16.314884185791	-7.4087381362915	-0.0143164889886975	0.0178262684494257	0.0298392176628113	0.00646266713738441
529	104.363960266113	-17.2889080047607	-7.34380340576172	0.00159255252219737	0.0191249661147594	0.0304885655641556	0.00613799272105098
530	103.714614868164	-15.9902095794678	-7.86328220367432	0.000943203864153475	0.020423661917448	0.0704235062003136	-0.00392691092565656
531	104.363960266113	-16.6395587921143	-7.47367286682129	-0.00132951640989631	0.00354059832170606	0.0752936229109764	0.00126787810586393
532	104.363960266113	-17.6135807037354	-7.21393346786499	0.0022419011220336	-0.00652430532500148	0.0697741582989693	-0.00132951640989631
533	103.714614868164	-17.9382553100586	-7.47367286682129	0.00743668992072344	-0.0286021586507559	0.128540202975273	0.0106834331527352
534	103.06526184082	-16.314884185791	-7.53860807418823	0.00256657530553639	-0.0253554154187441	0.121397376060486	0.00678734155371785
535	101.766563415527	-16.314884185791	-7.73341274261475	0.00516396993771195	-0.0156151866540313	0.0720468759536743	0.00516396993771195
536	102.415916442871	-16.9642333984375	-7.79834747314453	-0.00295288790948689	-0.0123684434220195	-0.00912170019000769	-0.00944637414067984
537	103.714614868164	-16.9642333984375	-7.73341274261475	-0.00230353930965066	-0.0136671401560307	-0.0604202412068844	0.00159255252219737
538	105.013305664063	-16.9642333984375	-7.86328220367432	0.00191722682211548	-0.0130177913233638	-0.0172385573387146	0.00841071270406246
539	103.714614868164	-16.6395587921143	-7.53860807418823	0.0116574559360743	-0.0133424662053585	0.0772416666150093	-0.0162645354866982
540	103.06526184082	-17.2889080047607	-6.82432460784912	0.000618529506027699	-0.00197886489331722	0.152566105127335	0.0142548503354192
541	103.06526184082	-16.9642333984375	-7.60354280471802	0.00354059832170606	0.00418994715437293	0.130163580179214	0.00418994715437293
542	103.06526184082	-16.6395587921143	-7.79834747314453	0.00321592413820326	0.0142548503354192	0.0350340083241463	0.00711201597005129
543	101.117218017578	-15.9902095794678	-7.86328220367432	-0.0110697457566857	0.0356833562254906	-0.0721085146069527	0.00516396993771195
544	101.766563415527	-17.6135807037354	-7.79834747314453	-0.00392691092565656	0.0421768426895142	-0.113666832447052	-0.00749832857400179
545	105.013305664063	-16.314884185791	-7.86328220367432	-0.00100484199356288	0.0317872650921345	-0.128601849079132	-0.0162645354866982
546	104.363960266113	-16.6395587921143	-7.86328220367432	-0.00457625929266214	0.0191249661147594	-0.159770578145981	-3.08191010844894e-05
547	104.363960266113	-17.2889080047607	-7.34380340576172	-0.00132951640989631	-0.00100484199356288	-0.156199172139168	0.00451462110504508
548	103.714614868164	-16.6395587921143	-7.9282169342041	-0.0104203969240189	-0.0113944197073579	-0.0811994001269341	0.00483929552137852
549	105.662658691406	-16.9642333984375	-7.79834747314453	0.0022419011220336	-0.0185372550040483	-0.0467839203774929	0.0022419011220336
550	103.714614868164	-16.6395587921143	-7.53860807418823	0.00418994715437293	-0.0253554154187441	-0.00230353930965066	0.000293855206109583
551	100.467864990234	-15.3408613204956	-7.6684775352478	-0.0100957229733467	-0.017887907102704	0.0210730116814375	-0.0185372550040483
552	105.013305664063	-16.9642333984375	-7.6684775352478	-0.00912170019000769	-0.0162645354866982	0.0629559978842735	0.00678734155371785
553	104.363960266113	-16.9642333984375	-7.27886867523193	-3.08191010844894e-05	0.00418994715437293	0.118799977004528	0.011982130818069
554	101.766563415527	-15.6655359268188	-7.79834747314453	0.00159255252219737	0.00516396993771195	0.154514148831367	0.0123068047687411
555	103.06526184082	-16.9642333984375	-7.4087381362915	0.00418994715437293	0.0106834331527352	0.153215453028679	-0.00165419070981443
556	103.714614868164	-16.9642333984375	-7.47367286682129	0.0022419011220336	0.00418994715437293	0.132760971784592	-0.00230353930965066
557	103.714614868164	-17.2889080047607	-7.47367286682129	-0.00165419070981443	-0.00490093370899558	0.0827611312270164	0.0113327819854021
558	103.714614868164	-16.6395587921143	-7.79834747314453	-0.00132951640989631	0.0022419011220336	0.0947740823030472	-0.0133424662053585
559	101.766563415527	-16.6395587921143	-7.34380340576172	-0.00619963090866804	-0.00717365415766835	0.0460729338228703	0.00289124972186983
560	104.363960266113	-16.9642333984375	-7.34380340576172	-0.00230353930965066	-0.00652430532500148	-0.00360223650932312	-0.000355493422830477
561	103.714614868164	-15.6655359268188	-7.79834747314453	-0.000680167751852423	-0.0169138833880424	-0.0581475235521793	0.00451462110504508
562	101.117218017578	-15.6655359268188	-8.05808639526367	-0.00165419070981443	-0.0191866029053926	-0.110744759440422	-3.08191010844894e-05
563	105.013305664063	-16.314884185791	-7.4087381362915	-0.00327756232582033	-0.00295288790948689	-0.111718781292439	-0.00132951640989631
564	104.363960266113	-16.9642333984375	-7.47367286682129	-0.0026282137259841	0.0100340843200684	-0.072757862508297	-0.0149658378213644
565	104.363960266113	-17.2889080047607	-7.34380340576172	-0.00197886489331722	0.0142548503354192	-0.0165892094373703	-0.00847235135734081
566	105.013305664063	-17.2889080047607	-7.21393346786499	-0.00652430532500148	0.00678734155371785	0.0629559978842735	-0.00522560812532902
567	101.117218017578	-15.9902095794678	-7.73341274261475	-0.0159398596733809	0.00289124972186983	0.0213976856321096	0.00548864435404539
568	101.117218017578	-16.314884185791	-7.53860807418823	-0.00327756232582033	0.00126787810586393	-0.0656150281429291	0.00191722682211548
569	103.06526184082	-15.6655359268188	-7.9282169342041	0.00191722682211548	0.00678734155371785	-0.0474332682788372	0.00548864435404539
570	105.013305664063	-16.314884185791	-7.9282169342041	-0.00522560812532902	0.0116574559360743	-0.000355493422830477	0.00256657530553639
571	102.415916442871	-16.314884185791	-7.73341274261475	-0.000355493422830477	0.00873538758605719	0.0512677207589149	0.00354059832170606
572	102.415916442871	-15.6655359268188	-7.6684775352478	0.00354059832170606	0.013930176384747	0.0808130875229836	0.00548864435404539
573	103.714614868164	-17.9382553100586	-7.53860807418823	-0.00100484199356288	0.0022419011220336	0.127566188573837	0.00483929552137852
574	103.714614868164	-15.6655359268188	-7.86328220367432	0.00289124972186983	-0.00425158534198999	0.101916916668415	0.00970941036939621
575	101.117218017578	-15.0161867141724	-7.73341274261475	-0.00132951640989631	0.00841071270406246	0.0480209775269032	0.000293855206109583
576	101.766563415527	-16.6395587921143	-7.73341274261475	-0.00814767740666866	0.00386527273803949	0.0330859608948231	0.00159255252219737
577	103.714614868164	-16.6395587921143	-7.53860807418823	-0.000680167751852423	-0.00587495695799589	-0.0315242260694504	-0.0139918150380254
578	103.714614868164	-15.3408613204956	-7.53860807418823	-0.00165419070981443	-0.00912170019000769	-0.0935370251536369	0.000943203864153475
579	103.06526184082	-15.6655359268188	-7.34380340576172	0.00483929552137852	-0.0113944197073579	-0.121459014713764	-0.00165419070981443
580	103.06526184082	-15.3408613204956	-7.86328220367432	0.00711201597005129	-0.0152905117720366	-0.0886669084429741	-0.0100957229733467
581	103.06526184082	-17.2889080047607	-7.60354280471802	0.00159255252219737	-0.0217839982360601	-0.0347709693014622	-0.0104203969240189
582	101.117218017578	-15.3408613204956	-7.73341274261475	0.00159255252219737	-0.0133424662053585	0.069124810397625	-0.00392691092565656
583	101.766563415527	-16.314884185791	-7.27886867523193	-0.00555028254166245	-0.00847235135734081	0.187955603003502	-0.0120437685400248
584	101.117218017578	-15.0161867141724	-7.53860807418823	-0.00619963090866804	0.00613799272105098	0.197695836424828	-0.00197886489331722
585	103.06526184082	-15.0161867141724	-7.34380340576172	0.00289124972186983	0.0171769186854362	0.173994615674019	-0.0113944197073579
586	103.714614868164	-15.0161867141724	-7.99315214157104	-0.0026282137259841	-0.00230353930965066	0.0769169926643372	-0.0175632312893867
587	103.06526184082	-15.0161867141724	-7.53860807418823	-0.00555028254166245	0.0223717093467712	-0.00652430532500148	0.00581331877037883
588	101.766563415527	-15.6655359268188	-7.60354280471802	-3.08191010844894e-05	0.01100810803473	-0.0454852245748043	0.00776136433705688
589	102.415916442871	-15.9902095794678	-7.47367286682129	-0.000355493422830477	0.0213976856321096	-0.0574981719255447	-0.00555028254166245
590	103.06526184082	-16.314884185791	-7.21393346786499	-0.00100484199356288	0.0171769186854362	-0.0620436146855354	0.00841071270406246
591	101.766563415527	-15.3408613204956	-7.27886867523193	-0.00749832857400179	0.012956153601408	-0.0773033052682877	-0.00327756232582033
592	101.117218017578	-14.3668384552002	-7.53860807418823	-0.00587495695799589	-0.00100484199356288	-0.146458938717842	0.00743668992072344
593	104.363960266113	-15.3408613204956	-7.6684775352478	0.0132808275520802	0.00126787810586393	-0.152952417731285	0.00451462110504508
594	103.06526184082	-14.6915130615234	-8.12302207946777	0.00776136433705688	0.01100810803473	-0.123731732368469	0.00191722682211548
595	103.06526184082	-14.6915130615234	-8.18795680999756	0.01100810803473	0.00159255252219737	-0.176004305481911	-0.00327756232582033
596	101.766563415527	-15.3408613204956	-7.60354280471802	0.00321592413820326	0.0113327819854021	-0.226328819990158	0.0200989879667759
597	103.06526184082	-16.9642333984375	-7.4087381362915	-0.00425158534198999	-0.00912170019000769	-0.115614876151085	-0.00684897974133492
598	101.766563415527	-15.0161867141724	-7.27886867523193	0.00613799272105098	0.000618529506027699	-0.00749832857400179	0.00159255252219737
599	101.766563415527	-15.0161867141724	-8.18795680999756	0.000618529506027699	-0.00749832857400179	0.0165275707840919	0.00938473641872406
600	101.117218017578	-14.3668384552002	-8.12302207946777	-0.00295288790948689	-0.00490093370899558	0.0460729338228703	0.0100340843200684
601	103.06526184082	-15.3408613204956	-7.6684775352478	-0.00490093370899558	-0.000355493422830477	0.045423585921526	-0.00100484199356288
602	102.415916442871	-14.3668384552002	-7.99315214157104	-0.00879702530801296	-0.00522560812532902	0.00646266713738441	-0.000355493422830477
603	102.415916442871	-14.3668384552002	-7.53860807418823	-3.08191010844894e-05	0.00711201597005129	-0.0175632312893867	-0.0143164889886975
604	103.06526184082	-15.9902095794678	-7.4087381362915	-0.00879702530801296	0.025618452578783	-0.102303229272366	0.000293855206109583
605	103.06526184082	-15.9902095794678	-7.99315214157104	-0.00132951640989631	-0.00847235135734081	-0.168861463665962	0.0158782228827477
606	101.766563415527	-14.042163848877	-7.73341274261475	-0.00587495695799589	0.0142548503354192	-0.125679776072502	-0.0123684434220195
607	100.467864990234	-15.0161867141724	-7.53860807418823	-0.0107450718060136	0.00451462110504508	-0.122433036565781	0.00938473641872406
608	99.8185195922852	-14.6915130615234	-7.79834747314453	-0.00295288790948689	0.00483929552137852	-0.0497059896588326	0.00321592413820326
609	103.06526184082	-14.6915130615234	-7.47367286682129	0.000943203864153475	0.00906006153672934	0.052891094237566	0.00191722682211548
610	103.714614868164	-15.3408613204956	-7.08406400680542	0.00418994715437293	0.0165275707840919	0.0652287155389786	0.000943203864153475
611	101.766563415527	-14.3668384552002	-7.53860807418823	0.00581331877037883	0.0223717093467712	0.076592318713665	0.00126787810586393
612	104.363960266113	-15.6655359268188	-7.6684775352478	0.00159255252219737	-0.00555028254166245	0.0970467999577522	0.00321592413820326
613	102.415916442871	-15.3408613204956	-7.73341274261475	0.00808603875339031	-0.0279528107494116	0.0804884135723114	0.00581331877037883
614	103.06526184082	-15.3408613204956	-7.73341274261475	0.00873538758605719	-0.021459324285388	0.0801637396216393	0.00289124972186983
615	99.1691741943359	-14.042163848877	-7.6684775352478	0.00386527273803949	-0.0156151866540313	0.036657378077507	0.000293855206109583
616	100.467864990234	-14.6915130615234	-7.60354280471802	-0.00100484199356288	-0.0201606266200542	-0.0318489037454128	-0.00327756232582033
617	101.766563415527	-13.717490196228	-7.53860807418823	0.000618529506027699	-0.0188619289547205	-0.0675630792975426	-0.00197886489331722
618	101.766563415527	-14.042163848877	-8.05808639526367	0.00548864435404539	-0.0243813935667276	-0.0805500522255898	0.00678734155371785
619	102.415916442871	-14.3668384552002	-7.99315214157104	0.00321592413820326	-0.0175632312893867	-0.0954850688576698	0.00483929552137852
620	103.06526184082	-15.6655359268188	-7.6684775352478	0.00483929552137852	-0.0182125810533762	-0.0237320438027382	-0.0117190945893526
621	102.415916442871	-15.3408613204956	-7.73341274261475	-0.000680167751852423	-0.0136671401560307	0.0314625911414623	-0.0136671401560307
622	103.714614868164	-15.0161867141724	-8.12302207946777	0.00483929552137852	-0.00717365415766835	0.07431960105896	0.00191722682211548
623	99.1691741943359	-13.717490196228	-7.53860807418823	-0.0156151866540313	0.00256657530553639	0.12951423227787	-0.00879702530801296
624	103.06526184082	-15.0161867141724	-7.6684775352478	-0.00587495695799589	0.0123068047687411	0.151267409324646	-0.000355493422830477
625	103.714614868164	-14.6915130615234	-7.99315214157104	-0.0107450718060136	0.0152288740500808	0.162955686450005	-0.0169138833880424
626	103.06526184082	-13.717490196228	-8.25289154052734	-0.00814767740666866	0.011982130818069	0.131462275981903	-0.00782300252467394
627	102.415916442871	-13.717490196228	-8.05808639526367	-0.00197886489331722	0.00841071270406246	0.0967221260070801	-0.00100484199356288
628	102.415916442871	-15.0161867141724	-7.9282169342041	-0.00230353930965066	0.00321592413820326	0.0165275707840919	0.00970941036939621
629	102.415916442871	-16.314884185791	-7.4087381362915	0.00354059832170606	0.020423661917448	-0.0623682886362076	0.0022419011220336
630	102.415916442871	-14.3668384552002	-7.53860807418823	0.00321592413820326	0.0259431265294552	-0.111069433391094	-0.00425158534198999
631	98.5198211669922	-13.3928155899048	-7.86328220367432	-0.0130177913233638	0.0324366129934788	-0.0555501282215118	-0.00327756232582033
632	103.06526184082	-14.6915130615234	-7.53860807418823	-0.00879702530801296	0.0239950809627771	0.0220470335334539	0.000293855206109583
633	102.415916442871	-14.042163848877	-7.6684775352478	0.00743668992072344	0.00483929552137852	0.0957481041550636	0.00743668992072344
634	103.714614868164	-14.3668384552002	-7.73341274261475	0.00678734155371785	0.00581331877037883	0.116202585399151	0.00938473641872406
635	103.714614868164	-15.0161867141724	-7.47367286682129	0.00646266713738441	0.00418994715437293	0.111981816589832	-0.00100484199356288
636	102.415916442871	-15.0161867141724	-7.60354280471802	0.00418994715437293	-0.0149658378213644	0.100618220865726	0.0165275707840919
637	101.766563415527	-14.6915130615234	-7.9282169342041	0.00191722682211548	-0.0188619289547205	0.0688001364469528	-0.0143164889886975
638	101.766563415527	-14.042163848877	-7.9282169342041	0.000618529506027699	-0.0117190945893526	0.0142548503354192	-0.0130177913233638
639	100.467864990234	-13.717490196228	-7.53860807418823	-0.00392691092565656	-0.00360223650932312	-0.0513293594121933	-0.000355493422830477
640	102.415916442871	-14.6915130615234	-7.27886867523193	0.00483929552137852	-0.00425158534198999	-0.124056406319141	-0.0117190945893526
641	101.766563415527	-13.3928155899048	-7.6684775352478	-0.00295288790948689	-0.0110697457566857	-0.122108362615108	-0.00749832857400179
642	102.415916442871	-14.042163848877	-7.60354280471802	-0.00847235135734081	-0.00295288790948689	-0.106199324131012	-0.0208099745213985
643	101.117218017578	-13.717490196228	-7.86328220367432	-0.00684897974133492	-0.000355493422830477	-0.0701604709029198	0.000293855206109583
644	101.766563415527	-15.3408613204956	-7.73341274261475	-0.00522560812532902	0.0181509424000978	-0.0337969474494457	-0.00587495695799589
645	103.06526184082	-14.6915130615234	-7.53860807418823	-0.000680167751852423	0.00873538758605719	-0.023407369852066	-0.00652430532500148
646	102.415916442871	-14.3668384552002	-7.53860807418823	-0.00717365415766835	0.0103587592020631	0.01100810803473	-0.000680167751852423
647	99.1691741943359	-14.3668384552002	-7.47367286682129	-0.0110697457566857	0.000293855206109583	0.011982130818069	0.00516396993771195
648	102.415916442871	-14.3668384552002	-7.34380340576172	-0.00132951640989631	0.00418994715437293	0.0175015944987535	0.00581331877037883
649	103.714614868164	-14.6915130615234	-7.34380340576172	0.000943203864153475	0.00646266713738441	-0.0156151866540313	0.0136055024340749
650	101.117218017578	-13.717490196228	-7.79834747314453	-0.00360223650932312	0.00743668992072344	-0.00944637414067984	-0.0107450718060136
651	102.415916442871	-14.6915130615234	-7.53860807418823	-0.00132951640989631	-0.000355493422830477	0.0126314787194133	0.00256657530553639
652	101.117218017578	-15.0161867141724	-7.79834747314453	-0.00522560812532902	-0.00392691092565656	0.0431508645415306	0.00873538758605719
653	100.467864990234	-12.7434673309326	-7.9282169342041	-0.00392691092565656	-0.0152905117720366	0.0762676447629929	0.0181509424000978
654	101.117218017578	-14.6915130615234	-7.27886867523193	-3.08191010844894e-05	-0.00132951640989631	0.136332392692566	0.0142548503354192
655	101.766563415527	-14.6915130615234	-7.73341274261475	-0.00912170019000769	0.0103587592020631	0.178215384483337	0.00386527273803949
656	103.06526184082	-14.3668384552002	-8.31782627105713	0.00483929552137852	0.0022419011220336	0.21750096976757	-0.00197886489331722
657	101.766563415527	-13.0681409835815	-8.38276100158691	0.00191722682211548	-0.000680167751852423	0.187955603003502	0.00191722682211548
658	103.06526184082	-14.6915130615234	-8.25289154052734	0.000293855206109583	-0.00522560812532902	0.207760736346245	-3.08191010844894e-05
659	102.415916442871	-14.6915130615234	-7.73341274261475	0.0022419011220336	-0.00555028254166245	0.235682725906372	0.00581331877037883
660	101.766563415527	-15.0161867141724	-7.47367286682129	0.00548864435404539	-0.00230353930965066	0.11457921564579	0.00516396993771195
661	100.467864990234	-13.3928155899048	-7.73341274261475	-0.00457625929266214	0.0103587592020631	-0.0422384813427925	0.00354059832170606
662	100.467864990234	-14.3668384552002	-7.53860807418823	-0.00360223650932312	0.0158782228827477	-0.175030276179314	-0.00295288790948689
663	101.766563415527	-14.6915130615234	-7.79834747314453	-0.00944637414067984	0.0200989879667759	-0.277952045202255	-0.00847235135734081
664	101.117218017578	-12.7434673309326	-7.47367286682129	-0.00782300252467394	0.0330859608948231	-0.285094887018204	-0.00522560812532902
665	101.766563415527	-14.3668384552002	-7.47367286682129	-0.0026282137259841	0.0178262684494257	-0.171134188771248	0.00581331877037883
666	103.06526184082	-15.0161867141724	-7.60354280471802	0.00354059832170606	0.00678734155371785	-0.123731732368469	-0.00392691092565656
667	102.415916442871	-14.6915130615234	-7.27886867523193	-0.0026282137259841	-0.00295288790948689	-0.119186297059059	0.00711201597005129
668	102.415916442871	-15.6655359268188	-7.27886867523193	0.00548864435404539	-0.00522560812532902	-0.0889915823936462	-0.00100484199356288
669	101.117218017578	-13.717490196228	-7.99315214157104	0.000618529506027699	0.00289124972186983	-0.0237320438027382	0.00613799272105098
670	101.117218017578	-14.3668384552002	-7.6684775352478	0.00354059832170606	-0.000355493422830477	0.0278911720961332	0.00354059832170606
671	101.117218017578	-15.3408613204956	-7.14899873733521	-0.00457625929266214	0.0022419011220336	0.0970467999577522	-0.00392691092565656
672	100.467864990234	-13.717490196228	-7.47367286682129	0.00321592413820326	-0.00749832857400179	0.161332309246063	0.00321592413820326
673	101.766563415527	-14.3668384552002	-7.73341274261475	0.011982130818069	-0.0169138833880424	0.223669782280922	0.00646266713738441
674	101.117218017578	-13.3928155899048	-7.53860807418823	0.0022419011220336	-0.0169138833880424	0.222371086478233	0.000618529506027699
675	101.766563415527	-14.3668384552002	-7.73341274261475	0.00646266713738441	-0.0107450718060136	0.128215536475182	-0.00295288790948689
676	102.415916442871	-15.9902095794678	-7.34380340576172	0.00613799272105098	-0.0146411629393697	0.0395794473588467	-0.00197886489331722
677	103.714614868164	-15.0161867141724	-7.34380340576172	0.00743668992072344	0.000293855206109583	-0.0964590907096863	-0.0169138833880424
678	100.467864990234	-14.3668384552002	-7.4087381362915	-0.000355493422830477	-0.0130177913233638	-0.235419705510139	0.00743668992072344
679	99.8185195922852	-14.3668384552002	-7.60354280471802	0.00354059832170606	0.000293855206109583	-0.272757261991501	-0.00360223650932312
680	101.117218017578	-13.3928155899048	-7.79834747314453	0.00126787810586393	0.00613799272105098	-0.267562448978424	-0.00879702530801296
681	103.06526184082	-14.6915130615234	-8.4476957321167	0.01100810803473	0.0116574559360743	-0.225679472088814	0.00548864435404539
682	101.766563415527	-13.717490196228	-7.73341274261475	0.00256657530553639	0.0103587592020631	-0.197108134627342	0.00126787810586393
683	103.06526184082	-15.3408613204956	-7.53860807418823	0.000293855206109583	0.0382807515561581	-0.0815240740776062	-0.0152905117720366
684	101.117218017578	-15.0161867141724	-8.12302207946777	0.000618529506027699	0.0373067259788513	-0.023407369852066	0.000618529506027699
685	102.415916442871	-13.717490196228	-7.6684775352478	0.000618529506027699	0.0431508645415306	0.0149041991680861	-0.00912170019000769
686	99.1691741943359	-13.3928155899048	-7.14899873733521	-0.0162645354866982	0.0379560738801956	0.00256657530553639	-0.0208099745213985
687	99.8185195922852	-14.042163848877	-7.73341274261475	-0.0133424662053585	0.0239950809627771	0.00646266713738441	-0.00619963090866804
688	101.766563415527	-13.717490196228	-7.86328220367432	-0.00100484199356288	0.00906006153672934	0.0895792916417122	0.01100810803473
689	100.467864990234	-13.3928155899048	-7.9282169342041	-0.00977104809135199	0.00646266713738441	0.147695988416672	0.00354059832170606
690	103.06526184082	-15.0161867141724	-7.34380340576172	-0.00197886489331722	-0.0165892094373703	0.136657059192657	0.0136055024340749
691	102.415916442871	-14.042163848877	-7.60354280471802	-0.00295288790948689	-0.028926832601428	0.120098672807217	0.00354059832170606
692	101.117218017578	-14.6915130615234	-7.21393346786499	-0.00555028254166245	-0.0409397818148136	0.0989948436617851	-0.00132951640989631
693	103.06526184082	-15.0161867141724	-7.01912927627563	-0.000680167751852423	-0.0536020807921886	0.0954234302043915	0.00841071270406246
694	99.1691741943359	-14.042163848877	-7.99315214157104	-0.00587495695799589	-0.0497059896588326	0.0850338488817215	0.00548864435404539
695	99.8185195922852	-13.717490196228	-7.79834747314453	-0.00912170019000769	-0.0221086721867323	0.0389300994575024	0.00191722682211548
696	103.06526184082	-15.0161867141724	-7.47367286682129	-0.00197886489331722	-0.0191866029053926	-0.0211346503347158	0.00289124972186983
697	102.415916442871	-14.6915130615234	-7.79834747314453	-3.08191010844894e-05	-0.0139918150380254	-0.0889915823936462	0.00646266713738441
698	101.766563415527	-15.0161867141724	-7.6684775352478	-0.00230353930965066	-0.0107450718060136	-0.177627667784691	0.0171769186854362
699	102.415916442871	-14.3668384552002	-7.6684775352478	0.00581331877037883	-0.00457625929266214	-0.228601545095444	0.00354059832170606
700	100.467864990234	-14.6915130615234	-7.9282169342041	0.000943203864153475	0.00483929552137852	-0.276003986597061	-0.0104203969240189
701	101.117218017578	-15.0161867141724	-7.86328220367432	-0.00327756232582033	0.00970941036939621	-0.185419857501984	0.00646266713738441
702	98.5198211669922	-14.042163848877	-8.12302207946777	-0.00522560812532902	0.0168522447347641	-0.0636669844388962	0.0022419011220336
703	98.5198211669922	-14.042163848877	-7.53860807418823	0.000293855206109583	0.012956153601408	0.0272418223321438	0.000618529506027699
704	103.06526184082	-15.0161867141724	-7.6684775352478	0.00646266713738441	0.0223717093467712	0.0736702531576157	-0.00197886489331722
705	101.117218017578	-14.042163848877	-7.73341274261475	0.00548864435404539	0.0194496400654316	0.0824364572763443	-0.0146411629393697
706	99.8185195922852	-13.3928155899048	-7.60354280471802	-0.00522560812532902	0.0152288740500808	0.127566188573837	-0.00295288790948689
707	99.8185195922852	-14.3668384552002	-7.86328220367432	0.000943203864153475	0.0123068047687411	0.164579063653946	0.00678734155371785
708	101.117218017578	-15.3408613204956	-7.79834747314453	0.00321592413820326	0.0100340843200684	0.199319213628769	0.00581331877037883
709	101.117218017578	-14.3668384552002	-7.73341274261475	0.0022419011220336	0.0236704051494598	0.19964388012886	-0.00522560812532902
710	99.8185195922852	-15.0161867141724	-7.47367286682129	-0.0120437685400248	0.0132808275520802	0.173345267772675	-0.00100484199356288
711	99.1691741943359	-13.3928155899048	-7.60354280471802	-0.00814767740666866	0.0168522447347641	0.123020745813847	0.00321592413820326
712	101.766563415527	-14.6915130615234	-7.47367286682129	0.000293855206109583	0.00256657530553639	0.00808603875339031	0.00159255252219737
713	103.06526184082	-15.0161867141724	-7.9282169342041	0.00418994715437293	-0.000355493422830477	-0.130874574184418	0.00289124972186983
714	101.117218017578	-13.3928155899048	-7.99315214157104	0.0136055024340749	0.0136055024340749	-0.185095176100731	0.0100340843200684
715	99.1691741943359	-15.0161867141724	-7.6684775352478	0.00289124972186983	0.000943203864153475	-0.261068969964981	-0.000680167751852423
716	101.117218017578	-15.9902095794678	-7.53860807418823	0.00256657530553639	0.00451462110504508	-0.226328819990158	-3.08191010844894e-05
717	101.117218017578	-15.0161867141724	-7.27886867523193	-0.00360223650932312	-0.00782300252467394	-0.134445980191231	0.000618529506027699
718	97.2211227416992	-14.6915130615234	-7.21393346786499	-0.000355493422830477	-0.0133424662053585	-0.0652903541922569	-0.00360223650932312
719	99.8185195922852	-14.3668384552002	-7.86328220367432	0.00516396993771195	-0.00944637414067984	0.0200989879667759	-0.0120437685400248
720	100.467864990234	-14.6915130615234	-7.99315214157104	-0.00132951640989631	-0.0139918150380254	0.0853585228323936	-0.0162645354866982
721	103.06526184082	-15.6655359268188	-7.9282169342041	0.0022419011220336	-0.0107450718060136	0.131462275981903	0.0178262684494257
722	100.467864990234	-14.6915130615234	-7.9282169342041	-0.00197886489331722	-0.00295288790948689	0.161332309246063	0.00711201597005129
723	100.467864990234	-15.6655359268188	-7.6684775352478	-0.00619963090866804	0.0181509424000978	0.210682809352875	-0.00619963090866804
724	103.06526184082	-16.314884185791	-7.27886867523193	-0.00230353930965066	0.0265924744307995	0.167501121759415	-0.00295288790948689
725	102.415916442871	-14.3668384552002	-7.73341274261475	-0.00717365415766835	0.0386054255068302	0.0616573020815849	-0.00879702530801296
726	97.870475769043	-14.3668384552002	-7.79834747314453	-0.00717365415766835	0.0376313999295235	-0.0104203969240189	0.00289124972186983
727	99.8185195922852	-14.3668384552002	-7.9282169342041	-0.00652430532500148	0.0340599827468395	-0.0763292834162712	-3.08191010844894e-05
728	102.415916442871	-15.0161867141724	-7.73341274261475	-0.00197886489331722	0.0282158460468054	-0.113991506397724	0.00873538758605719
729	102.415916442871	-15.9902095794678	-7.73341274261475	0.00483929552137852	0.00418994715437293	-0.129575878381729	0.00841071270406246
730	101.117218017578	-14.6915130615234	-7.53860807418823	-3.08191010844894e-05	-0.0149658378213644	-0.0912643000483513	0.00159255252219737
731	102.415916442871	-15.9902095794678	-7.53860807418823	0.00159255252219737	-0.0532774068415165	-0.0282774847000837	-0.00165419070981443
732	103.06526184082	-16.9642333984375	-7.47367286682129	0.00386527273803949	-0.0649656802415848	0.00743668992072344	0.00451462110504508
733	100.467864990234	-15.0161867141724	-7.60354280471802	-0.00392691092565656	-0.0613942667841911	0.0447742342948914	-0.00295288790948689
734	99.1691741943359	-15.6655359268188	-7.60354280471802	0.00386527273803949	-0.0545761026442051	0.0207483377307653	0.00808603875339031
735	101.117218017578	-14.3668384552002	-7.60354280471802	-0.00327756232582033	-0.0286021586507559	0.00873538758605719	0.00418994715437293
736	99.8185195922852	-14.3668384552002	-7.79834747314453	0.0103587592020631	-0.0266541130840778	-3.08191010844894e-05	0.00386527273803949
737	100.467864990234	-14.3668384552002	-7.60354280471802	-0.00392691092565656	-0.0139918150380254	0.020423661917448	0.0149041991680861
738	101.117218017578	-14.6915130615234	-7.47367286682129	0.00159255252219737	-0.0211346503347158	0.0155535480007529	-0.00652430532500148
739	101.117218017578	-15.6655359268188	-7.53860807418823	0.00678734155371785	-0.0107450718060136	-0.0026282137259841	-0.00457625929266214
740	102.415916442871	-16.314884185791	-7.47367286682129	0.00159255252219737	-0.00490093370899558	-0.0211346503347158	0.00516396993771195
741	101.766563415527	-15.6655359268188	-7.53860807418823	-0.00197886489331722	0.00354059832170606	0.0473716296255589	0.00548864435404539
742	97.870475769043	-14.042163848877	-7.79834747314453	-0.0100957229733467	0.00483929552137852	0.151267409324646	-0.0110697457566857
743	101.117218017578	-15.0161867141724	-7.53860807418823	-0.00197886489331722	0.0162028968334198	0.183410167694092	-0.00230353930965066
744	101.766563415527	-15.6655359268188	-7.53860807418823	0.00483929552137852	0.0220470335334539	0.163605034351349	-0.00619963090866804
745	102.415916442871	-15.0161867141724	-7.9282169342041	-0.00230353930965066	0.0197743140161037	0.111007794737816	-0.0156151866540313
746	103.714614868164	-15.6655359268188	-7.73341274261475	-0.00587495695799589	0.0262678004801273	0.0525664202868938	-0.000680167751852423
747	102.415916442871	-15.9902095794678	-7.6684775352478	0.00159255252219737	0.00970941036939621	-0.0367190167307854	0.0116574559360743
748	103.06526184082	-15.9902095794678	-7.47367286682129	-0.00490093370899558	0.0158782228827477	-0.147108286619186	0.00548864435404539
749	102.415916442871	-15.9902095794678	-7.4087381362915	0.000943203864153475	0.020423661917448	-0.226004153490067	0.00321592413820326
750	97.2211227416992	-14.3668384552002	-7.53860807418823	-0.0123684434220195	0.0236704051494598	-0.184770509600639	-0.00652430532500148
751	101.766563415527	-15.9902095794678	-7.86328220367432	0.00451462110504508	0.0217223595827818	-0.137368053197861	-0.00522560812532902
752	103.714614868164	-15.6655359268188	-7.86328220367432	-0.000680167751852423	0.01100810803473	-0.0945110470056534	0.00321592413820326
753	101.117218017578	-14.6915130615234	-8.12302207946777	-0.0026282137259841	0.011982130818069	-0.0617189407348633	0.00776136433705688
754	101.766563415527	-15.9902095794678	-7.4087381362915	0.0100340843200684	0.0136055024340749	-0.0419138073921204	0.00548864435404539
755	103.06526184082	-16.314884185791	-7.73341274261475	0.00256657530553639	-3.08191010844894e-05	-0.0204853005707264	-0.00392691092565656
756	101.117218017578	-16.314884185791	-7.79834747314453	0.000943203864153475	-0.00587495695799589	0.00613799272105098	0.00548864435404539
757	100.467864990234	-15.3408613204956	-7.99315214157104	-0.00490093370899558	-0.00587495695799589	0.0746442750096321	0.00191722682211548
758	97.870475769043	-15.0161867141724	-8.25289154052734	-0.00749832857400179	0.00483929552137852	0.102241590619087	-0.00392691092565656
759	100.467864990234	-15.3408613204956	-8.18795680999756	-0.00425158534198999	-0.00587495695799589	0.0830858051776886	-0.0156151866540313
760	103.06526184082	-15.9902095794678	-7.99315214157104	0.00483929552137852	0.00678734155371785	0.0230210572481155	0.00841071270406246
761	101.117218017578	-14.6915130615234	-7.99315214157104	-3.08191010844894e-05	-0.0026282137259841	-0.0393164120614529	-0.00977104809135199
762	102.415916442871	-16.314884185791	-7.73341274261475	0.00711201597005129	0.00191722682211548	-0.0811994001269341	-0.00555028254166245
763	102.415916442871	-16.6395587921143	-7.73341274261475	-0.00295288790948689	0.00516396993771195	-0.117562919855118	0.00191722682211548
764	101.117218017578	-15.9902095794678	-7.73341274261475	-0.00197886489331722	0.0103587592020631	-0.132497936487198	-0.0110697457566857
765	103.06526184082	-16.314884185791	-7.14899873733521	-0.00555028254166245	0.0181509424000978	-0.0454852245748043	-0.00749832857400179
766	99.8185195922852	-16.314884185791	-7.27886867523193	-0.0175632312893867	0.0194496400654316	0.0457482598721981	0.00841071270406246
767	102.415916442871	-15.6655359268188	-7.34380340576172	-0.00522560812532902	0.0123068047687411	0.0999688655138016	0.00321592413820326
768	101.117218017578	-16.314884185791	-7.14899873733521	-0.00295288790948689	0.0126314787194133	0.110683120787144	0.00256657530553639
769	101.766563415527	-15.3408613204956	-7.47367286682129	0.00841071270406246	-0.0026282137259841	0.119773998856544	0.00776136433705688
770	103.06526184082	-15.9902095794678	-7.47367286682129	0.00451462110504508	0.00808603875339031	0.112955838441849	0.00159255252219737
771	101.117218017578	-15.9902095794678	-7.6684775352478	0.00126787810586393	-0.00879702530801296	0.0775663405656815	-0.00360223650932312
772	100.467864990234	-15.6655359268188	-7.60354280471802	0.000618529506027699	-0.00197886489331722	0.047696303576231	0.00289124972186983
773	101.117218017578	-15.3408613204956	-7.60354280471802	0.0022419011220336	-0.00587495695799589	0.025618452578783	0.0106834331527352
774	99.8185195922852	-15.9902095794678	-7.21393346786499	0.00256657530553639	0.0022419011220336	0.0376313999295235	0.00613799272105098
775	101.117218017578	-15.6655359268188	-7.21393346786499	0.00256657530553639	0.0236704051494598	0.0723715499043465	-0.00814767740666866
776	100.467864990234	-15.0161867141724	-7.60354280471802	0.00418994715437293	-0.00197886489331722	0.041852168738842	0.00548864435404539
777	101.766563415527	-15.0161867141724	-7.99315214157104	0.00646266713738441	0.000293855206109583	-0.00457625929266214	-0.00522560812532902
778	101.766563415527	-14.6915130615234	-7.79834747314453	-0.00782300252467394	0.0197743140161037	-0.0328229255974293	0.00646266713738441
779	100.467864990234	-15.9902095794678	-7.73341274261475	0.00841071270406246	-0.000355493422830477	-0.125355109572411	-0.00587495695799589
780	102.415916442871	-16.9642333984375	-7.79834747314453	0.00613799272105098	0.00548864435404539	-0.201978251338005	0.00873538758605719
781	102.415916442871	-15.6655359268188	-7.4087381362915	0.000618529506027699	0.00808603875339031	-0.190614640712738	-0.00197886489331722
782	99.1691741943359	-15.3408613204956	-7.4087381362915	-0.0172385573387146	0.00126787810586393	-0.160095259547234	0.00646266713738441
783	100.467864990234	-16.314884185791	-7.99315214157104	-0.00717365415766835	0.0213976856321096	-0.0162645354866982	0.00483929552137852
784	102.415916442871	-15.3408613204956	-8.05808639526367	-0.00587495695799589	0.0149041991680861	0.0463976077735424	-0.00782300252467394
785	101.766563415527	-15.0161867141724	-7.99315214157104	-0.00684897974133492	0.0175015944987535	0.0515923984348774	0.013930176384747
786	101.117218017578	-15.3408613204956	-7.79834747314453	-0.00360223650932312	0.01847561635077	0.0343846566975117	-0.00587495695799589
787	101.766563415527	-15.9902095794678	-8.18795680999756	-0.00522560812532902	-0.00782300252467394	0.0022419011220336	0.00841071270406246
788	103.06526184082	-17.2889080047607	-7.47367286682129	-0.00555028254166245	0.000293855206109583	0.0301638916134834	0.0181509424000978
789	101.766563415527	-15.3408613204956	-7.73341274261475	-0.00360223650932312	0.00516396993771195	0.0856831967830658	-0.0136671401560307
790	99.1691741943359	-15.3408613204956	-8.12302207946777	-0.0104203969240189	0.00970941036939621	0.221072390675545	-3.08191010844894e-05
791	103.06526184082	-16.6395587921143	-7.99315214157104	-0.00100484199356288	0.0230210572481155	0.297695517539978	-0.00165419070981443
792	101.766563415527	-15.6655359268188	-7.9282169342041	0.00191722682211548	-0.0143164889886975	0.238929465413094	0.00483929552137852
793	99.8185195922852	-15.3408613204956	-8.12302207946777	0.00159255252219737	-0.0143164889886975	0.10711170732975	0.0123068047687411
794	101.766563415527	-15.3408613204956	-7.60354280471802	0.00354059832170606	-0.0159398596733809	-0.0636669844388962	0.0100340843200684
795	103.06526184082	-16.9642333984375	-7.47367286682129	0.00873538758605719	0.000293855206109583	-0.185419857501984	0.00613799272105098
796	103.06526184082	-16.9642333984375	-7.9282169342041	0.00159255252219737	0.00321592413820326	-0.208147063851357	-0.000355493422830477
797	103.06526184082	-16.314884185791	-7.86328220367432	-0.00457625929266214	0.00386527273803949	-0.152303069829941	-0.00555028254166245
798	100.467864990234	-15.9902095794678	-7.60354280471802	-0.0113944197073579	-0.00652430532500148	-0.128277182579041	0.00808603875339031
799	103.06526184082	-16.314884185791	-7.21393346786499	-0.00392691092565656	-0.00165419070981443	-0.0974331125617027	-0.000355493422830477
800	100.467864990234	-15.0161867141724	-7.6684775352478	-0.00100484199356288	0.000943203864153475	-0.125355109572411	0.00321592413820326
801	101.766563415527	-15.0161867141724	-7.47367286682129	-0.00100484199356288	0.000943203864153475	-0.133471965789795	-0.00425158534198999
802	103.714614868164	-16.314884185791	-7.21393346786499	0.00354059832170606	-0.0110697457566857	-0.101978555321693	-0.00619963090866804
803	103.06526184082	-16.6395587921143	-7.60354280471802	0.000293855206109583	-0.000355493422830477	-0.0662643760442734	-0.00879702530801296
804	100.467864990234	-15.6655359268188	-7.60354280471802	-0.00327756232582033	-0.00977104809135199	-0.0782773271203041	-0.00717365415766835
805	101.117218017578	-15.6655359268188	-7.27886867523193	0.00289124972186983	0.012956153601408	-0.0743812397122383	-0.00782300252467394
806	99.8185195922852	-15.9902095794678	-7.34380340576172	-0.0146411629393697	0.00581331877037883	-0.0909396260976791	0.00841071270406246
807	101.117218017578	-16.314884185791	-7.08406400680542	-0.00295288790948689	-0.00392691092565656	-0.0370436906814575	-0.00522560812532902
808	100.467864990234	-15.3408613204956	-7.08406400680542	0.00906006153672934	-0.00555028254166245	-0.0100957229733467	0.00289124972186983
809	100.467864990234	-15.0161867141724	-7.86328220367432	0.00451462110504508	-0.00425158534198999	-0.00360223650932312	-0.00684897974133492
810	102.415916442871	-16.314884185791	-7.6684775352478	0.00483929552137852	-0.0123684434220195	-0.0256800893694162	-0.00197886489331722
811	100.467864990234	-15.9902095794678	-7.73341274261475	0.00126787810586393	-0.0149658378213644	-0.00555028254166245	-0.00652430532500148
812	100.467864990234	-15.6655359268188	-7.73341274261475	0.00321592413820326	-0.0182125810533762	0.0434755384922028	0.00613799272105098
813	102.415916442871	-15.9902095794678	-7.53860807418823	0.00126787810586393	-0.0143164889886975	0.0824364572763443	0.00321592413820326
814	97.2211227416992	-15.0161867141724	-7.47367286682129	-0.00165419070981443	-0.0172385573387146	0.0963974520564079	0.00808603875339031
815	101.117218017578	-16.314884185791	-7.79834747314453	0.0123068047687411	-0.00587495695799589	0.0853585228323936	0.00613799272105098
816	103.714614868164	-16.314884185791	-7.73341274261475	0.000293855206109583	-0.00912170019000769	0.0220470335334539	-0.00295288790948689
817	101.766563415527	-16.6395587921143	-8.25289154052734	0.0022419011220336	-0.00457625929266214	0.0450989119708538	-0.00100484199356288
818	102.415916442871	-15.9902095794678	-7.86328220367432	-0.00425158534198999	0.00256657530553639	0.0587352328002453	0.00289124972186983
819	102.415916442871	-17.2889080047607	-7.86328220367432	0.00906006153672934	-0.0104203969240189	0.0671767666935921	-0.00392691092565656
820	101.117218017578	-15.9902095794678	-7.86328220367432	0.00873538758605719	-0.0026282137259841	0.041852168738842	-0.00360223650932312
821	102.415916442871	-16.6395587921143	-7.73341274261475	0.00191722682211548	-0.00165419070981443	0.0171769186854362	-0.000355493422830477
822	97.2211227416992	-15.9902095794678	-7.9282169342041	-0.0107450718060136	-0.00684897974133492	0.0470469556748867	0.00678734155371785
823	100.467864990234	-16.6395587921143	-7.73341274261475	-0.00522560812532902	0.020423661917448	0.0282158460468054	0.00613799272105098
824	101.117218017578	-15.9902095794678	-7.9282169342041	0.00483929552137852	0.0126314787194133	-0.0350956469774246	-0.00879702530801296
825	99.8185195922852	-15.6655359268188	-7.99315214157104	-0.00392691092565656	0.000618529506027699	-0.0617189407348633	-0.0104203969240189
826	100.467864990234	-15.6655359268188	-7.6684775352478	-0.00814767740666866	-0.000680167751852423	-0.0529527328908443	0.000618529506027699
827	101.117218017578	-16.6395587921143	-7.47367286682129	-0.00684897974133492	-0.0110697457566857	-0.0503553375601768	-0.00782300252467394
828	100.467864990234	-15.9902095794678	-7.73341274261475	0.00159255252219737	0.0103587592020631	-0.0399657599627972	0.00191722682211548
829	101.766563415527	-15.9902095794678	-7.6684775352478	0.00678734155371785	0.0155535480007529	-0.00165419070981443	0.00289124972186983
830	99.1691741943359	-16.9642333984375	-7.60354280471802	-0.00847235135734081	0.0158782228827477	0.0480209775269032	0.0100340843200684
831	99.1691741943359	-15.0161867141724	-7.79834747314453	-0.00327756232582033	0.0175015944987535	0.0636053457856178	0.00646266713738441
832	101.766563415527	-16.314884185791	-7.73341274261475	0.00418994715437293	0.011982130818069	0.0623066499829292	0.0171769186854362
833	102.415916442871	-16.9642333984375	-7.53860807418823	0.00483929552137852	0.00483929552137852	0.0629559978842735	0.00646266713738441
834	100.467864990234	-15.6655359268188	-7.9282169342041	0.00841071270406246	-0.00490093370899558	0.08925461769104	0.00743668992072344
835	100.467864990234	-16.6395587921143	-7.6684775352478	0.00516396993771195	-0.0110697457566857	0.11457921564579	0.00191722682211548
836	99.8185195922852	-17.6135807037354	-7.34380340576172	0.00191722682211548	-0.0185372550040483	0.12204672396183	-0.00165419070981443
837	100.467864990234	-16.9642333984375	-7.60354280471802	-0.00490093370899558	-0.0159398596733809	0.0726962238550186	0.000943203864153475
838	99.1691741943359	-16.6395587921143	-7.34380340576172	0.00289124972186983	-0.0152905117720366	-0.0130177913233638	0.00548864435404539
839	99.1691741943359	-15.3408613204956	-7.53860807418823	-3.08191010844894e-05	-0.0107450718060136	-0.0662643760442734	-0.0026282137259841
840	100.467864990234	-15.9902095794678	-7.73341274261475	0.00289124972186983	-0.00295288790948689	-0.0948357209563255	-0.00490093370899558
841	103.06526184082	-16.9642333984375	-7.9282169342041	-0.00230353930965066	0.00354059832170606	-0.0357449948787689	0.000293855206109583
842	100.467864990234	-15.6655359268188	-7.86328220367432	0.00451462110504508	-0.0026282137259841	0.0814624354243279	-0.00749832857400179
843	100.467864990234	-16.314884185791	-8.12302207946777	-0.00327756232582033	0.0149041991680861	0.136332392692566	0.01100810803473
844	102.415916442871	-18.2629299163818	-7.9282169342041	-0.000680167751852423	-0.00944637414067984	0.110033772885799	-0.0107450718060136
845	100.467864990234	-16.6395587921143	-7.86328220367432	-0.00652430532500148	0.00191722682211548	0.0814624354243279	-0.00392691092565656
846	99.8185195922852	-16.314884185791	-7.4087381362915	-0.0100957229733467	0.00159255252219737	0.0519170723855495	-0.0146411629393697
847	98.5198211669922	-15.9902095794678	-7.99315214157104	-0.0107450718060136	-0.0110697457566857	0.029189869761467	-0.00619963090866804
848	101.117218017578	-16.9642333984375	-7.99315214157104	0.00159255252219737	0.00970941036939621	-0.00847235135734081	0.0103587592020631
849	103.06526184082	-16.9642333984375	-7.79834747314453	0.0103587592020631	0.00906006153672934	-0.0474332682788372	0.000618529506027699
850	100.467864990234	-15.9902095794678	-7.9282169342041	0.00289124972186983	0.0165275707840919	-0.0324982516467571	-0.017887907102704
851	101.766563415527	-17.2889080047607	-7.60354280471802	-0.00230353930965066	0.013930176384747	-0.0367190167307854	0.00873538758605719
852	101.766563415527	-17.9382553100586	-6.95419406890869	-0.00555028254166245	0.0022419011220336	-0.0626929625868797	-0.00587495695799589
853	101.766563415527	-16.9642333984375	-7.4087381362915	0.00483929552137852	-3.08191010844894e-05	-0.112043462693691	0.0152288740500808
854	101.117218017578	-17.2889080047607	-7.9282169342041	0.00743668992072344	-0.000355493422830477	-0.121783688664436	0.00516396993771195
855	99.1691741943359	-15.9902095794678	-7.9282169342041	0.00256657530553639	0.00191722682211548	-0.0954850688576698	0.00483929552137852
856	100.467864990234	-15.6655359268188	-7.99315214157104	-0.00295288790948689	-0.00132951640989631	-0.072757862508297	0.00159255252219737
857	100.467864990234	-16.9642333984375	-7.9282169342041	0.00159255252219737	-0.00197886489331722	-0.0571734979748726	-3.08191010844894e-05
858	100.467864990234	-16.314884185791	-7.53860807418823	0.00841071270406246	-0.00977104809135199	-0.0669137313961983	0.011982130818069
859	100.467864990234	-16.314884185791	-7.73341274261475	0.0126314787194133	-0.0110697457566857	-0.121134340763092	0.000293855206109583
860	102.415916442871	-18.2629299163818	-7.73341274261475	0.00483929552137852	-0.0126931173726916	-0.105225294828415	0.000618529506027699
861	99.8185195922852	-17.2889080047607	-7.73341274261475	-0.00132951640989631	0.00581331877037883	-0.0902902781963348	-0.0110697457566857
862	97.870475769043	-16.314884185791	-7.86328220367432	-0.00587495695799589	0.012956153601408	-0.0724331885576248	-0.0117190945893526
863	98.5198211669922	-16.314884185791	-7.86328220367432	-0.0136671401560307	0.0246444288641214	-0.0704851448535919	0.00711201597005129
864	103.06526184082	-17.2889080047607	-7.34380340576172	-0.00555028254166245	0.0200989879667759	-0.0227580219507217	-0.00197886489331722
865	101.766563415527	-17.6135807037354	-7.21393346786499	-0.00392691092565656	0.0194496400654316	-0.0130177913233638	-0.00879702530801296
866	101.766563415527	-17.2889080047607	-7.99315214157104	0.000618529506027699	0.01847561635077	-0.00977104809135199	-0.00100484199356288
867	101.117218017578	-17.2889080047607	-7.34380340576172	-3.08191010844894e-05	0.00581331877037883	-0.0315242260694504	-0.00847235135734081
868	102.415916442871	-18.9122791290283	-7.47367286682129	0.00581331877037883	0.00256657530553639	-0.0549007803201675	0.00678734155371785
869	100.467864990234	-17.9382553100586	-7.53860807418823	0.00191722682211548	0.00483929552137852	-0.0263294391334057	-0.000680167751852423
870	99.1691741943359	-16.314884185791	-7.34380340576172	-0.00132951640989631	-0.00847235135734081	-0.00749832857400179	0.00159255252219737
871	99.1691741943359	-17.6135807037354	-6.88925933837891	-0.00912170019000769	0.013930176384747	0.01847561635077	-0.00230353930965066
872	100.467864990234	-17.9382553100586	-7.60354280471802	0.000618529506027699	-0.00684897974133492	0.0538651160895824	0.000618529506027699
873	99.8185195922852	-15.9902095794678	-7.99315214157104	0.000943203864153475	-0.0172385573387146	0.098670169711113	0.00451462110504508
874	100.467864990234	-17.6135807037354	-7.79834747314453	0.00581331877037883	-0.0201606266200542	0.125618144869804	0.00354059832170606
875	101.117218017578	-16.6395587921143	-7.79834747314453	0.0149041991680861	-0.0149658378213644	0.168799817562103	-0.00360223650932312
876	101.117218017578	-17.2889080047607	-7.73341274261475	-0.000355493422830477	-0.0311995539814234	0.202241271734238	0.00126787810586393
877	101.117218017578	-17.2889080047607	-7.34380340576172	0.000618529506027699	-0.0237320438027382	0.218799665570259	-0.017887907102704
878	99.1691741943359	-15.9902095794678	-7.9282169342041	-0.00327756232582033	-0.0227580219507217	0.21295553445816	0.00191722682211548
879	95.9224319458008	-16.314884185791	-8.25289154052734	-0.00490093370899558	-0.0211346503347158	0.12659215927124	-0.00782300252467394
880	101.766563415527	-16.9642333984375	-8.12302207946777	-0.00457625929266214	-0.0117190945893526	-0.00587495695799589	0.0116574559360743
881	101.117218017578	-17.2889080047607	-7.6684775352478	-0.00749832857400179	0.00613799272105098	-0.117238245904446	-0.0237320438027382
882	100.467864990234	-16.6395587921143	-8.12302207946777	-0.00522560812532902	-0.00912170019000769	-0.193861395120621	0.00386527273803949
883	101.766563415527	-17.9382553100586	-7.86328220367432	-0.00522560812532902	0.0220470335334539	-0.141264155507088	0.00873538758605719
884	99.8185195922852	-17.2889080047607	-7.73341274261475	-0.00295288790948689	0.0200989879667759	-0.0438618510961533	-0.0149658378213644
885	99.1691741943359	-17.6135807037354	-7.86328220367432	-0.00392691092565656	0.013930176384747	0.0220470335334539	-0.00814767740666866
886	99.8185195922852	-16.9642333984375	-7.79834747314453	-0.0117190945893526	0.0223717093467712	0.0269171483814716	-0.00749832857400179
887	95.9224319458008	-15.9902095794678	-7.79834747314453	-0.00782300252467394	0.0304885655641556	0.0363327041268349	0.00451462110504508
888	98.5198211669922	-16.9642333984375	-7.79834747314453	-0.00425158534198999	0.0317872650921345	0.0308132413774729	-0.00457625929266214
889	101.766563415527	-17.9382553100586	-7.60354280471802	0.00256657530553639	0.0317872650921345	0.0116574559360743	0.00418994715437293
890	99.1691741943359	-16.9642333984375	-7.53860807418823	0.00548864435404539	0.0288651939481497	0.000293855206109583	-0.00490093370899558
891	101.117218017578	-18.2629299163818	-7.6684775352478	-0.000355493422830477	0.0265924744307995	-0.0324982516467571	0.00191722682211548
892	101.117218017578	-18.5876045227051	-7.60354280471802	0.000618529506027699	0.01100810803473	-0.077952653169632	-0.00425158534198999
893	99.1691741943359	-17.9382553100586	-7.79834747314453	0.01100810803473	-0.00652430532500148	-0.0545761026442051	0.00873538758605719
894	102.415916442871	-17.9382553100586	-7.6684775352478	0.00678734155371785	-0.0136671401560307	0.00321592413820326	0.00873538758605719
895	98.5198211669922	-17.6135807037354	-7.86328220367432	0.0178262684494257	-0.00944637414067984	-0.00295288790948689	0.00386527273803949
896	98.5198211669922	-16.9642333984375	-7.47367286682129	-0.00132951640989631	-0.0237320438027382	-0.028926832601428	0.00321592413820326
897	99.8185195922852	-17.2889080047607	-7.4087381362915	0.00289124972186983	-0.0266541130840778	-0.112692810595036	0.000293855206109583
898	99.1691741943359	-16.6395587921143	-7.99315214157104	0.00548864435404539	-0.02697878703475	-0.108147367835045	0.00581331877037883
899	100.467864990234	-16.9642333984375	-7.47367286682129	-0.00425158534198999	-0.0208099745213985	-0.0786020010709763	0.00581331877037883
900	102.415916442871	-18.2629299163818	-7.47367286682129	0.000943203864153475	0.000618529506027699	-0.0613942667841911	-0.00619963090866804
901	99.1691741943359	-17.9382553100586	-7.47367286682129	0.00191722682211548	0.00808603875339031	0.0246444288641214	-0.00522560812532902
902	100.467864990234	-18.2629299163818	-7.21393346786499	-0.00392691092565656	0.00906006153672934	0.14737132191658	-0.0104203969240189
903	98.5198211669922	-17.9382553100586	-7.4087381362915	-0.00782300252467394	0.0100340843200684	0.222371086478233	-0.00425158534198999
904	99.1691741943359	-16.9642333984375	-8.18795680999756	-0.00425158534198999	0.013930176384747	0.18925429880619	-0.00425158534198999
905	99.8185195922852	-17.9382553100586	-7.9282169342041	0.00646266713738441	0.012956153601408	0.0830858051776886	-0.00295288790948689
906	101.117218017578	-17.9382553100586	-8.05808639526367	-0.00587495695799589	0.00516396993771195	0.00776136433705688	-0.0175632312893867
907	99.8185195922852	-17.9382553100586	-7.9282169342041	0.00256657530553639	-0.0224333461374044	-0.0734072178602219	-0.00197886489331722
908	99.8185195922852	-17.6135807037354	-7.99315214157104	0.000618529506027699	0.000943203864153475	-0.126004457473755	-0.00392691092565656
909	98.5198211669922	-17.9382553100586	-7.47367286682129	0.00354059832170606	0.00191722682211548	-0.116588898003101	0.0145795252174139
910	100.467864990234	-17.9382553100586	-7.4087381362915	0.00159255252219737	-0.000355493422830477	-0.117238245904446	-0.023407369852066
911	97.870475769043	-17.2889080047607	-8.18795680999756	-0.00684897974133492	-0.00100484199356288	-0.0477579422295094	-0.00295288790948689
912	99.1691741943359	-17.6135807037354	-7.79834747314453	-0.0107450718060136	-0.00230353930965066	0.0327612869441509	-0.000680167751852423
913	99.1691741943359	-17.2889080047607	-7.79834747314453	0.00289124972186983	-0.0156151866540313	0.0697741582989693	0.0116574559360743
914	101.117218017578	-18.2629299163818	-7.73341274261475	-0.00100484199356288	-0.00619963090866804	-0.0363943427801132	0.00321592413820326
915	101.117218017578	-17.9382553100586	-7.60354280471802	0.00418994715437293	0.0132808275520802	-0.168536797165871	0.00646266713738441
916	99.8185195922852	-18.2629299163818	-7.21393346786499	-0.00100484199356288	0.00451462110504508	-0.201653569936752	0.000618529506027699
917	99.8185195922852	-17.9382553100586	-7.99315214157104	-0.00392691092565656	0.000943203864153475	-0.120484992861748	-0.00392691092565656
918	98.5198211669922	-16.9642333984375	-7.9282169342041	0.00548864435404539	-3.08191010844894e-05	-0.0451605506241322	0.00548864435404539
919	99.1691741943359	-17.2889080047607	-7.79834747314453	-0.000355493422830477	-0.00327756232582033	-0.0224333461374044	0.00711201597005129
920	100.467864990234	-17.2889080047607	-7.6684775352478	0.000293855206109583	0.01100810803473	0.0132808275520802	-0.00425158534198999
921	99.1691741943359	-17.9382553100586	-7.47367286682129	-0.00100484199356288	-0.00197886489331722	0.0658780634403229	0.00451462110504508
922	100.467864990234	-17.2889080047607	-7.60354280471802	-0.00619963090866804	0.000618529506027699	0.0873065739870071	0.00321592413820326
923	100.467864990234	-18.5876045227051	-7.4087381362915	-0.00879702530801296	0.00646266713738441	0.104514308273792	0.0022419011220336
924	99.1691741943359	-17.9382553100586	-7.9282169342041	-0.00327756232582033	0.00126787810586393	0.098670169711113	-0.00165419070981443
925	99.1691741943359	-18.2629299163818	-7.79834747314453	-0.00197886489331722	0.000293855206109583	0.0795143842697144	0.00159255252219737
926	99.1691741943359	-16.6395587921143	-7.60354280471802	-0.0026282137259841	0.0123068047687411	0.0340599827468395	-0.0182125810533762
927	97.870475769043	-16.9642333984375	-7.4087381362915	-0.00879702530801296	0.00386527273803949	-0.0263294391334057	0.00938473641872406
928	97.870475769043	-16.6395587921143	-7.60354280471802	-0.00652430532500148	0.0132808275520802	-0.0711344927549362	-0.00425158534198999
929	101.117218017578	-17.6135807037354	-7.34380340576172	-3.08191010844894e-05	0.0197743140161037	-0.0574981719255447	0.00516396993771195
930	99.8185195922852	-18.2629299163818	-7.99315214157104	0.000618529506027699	0.0178262684494257	-0.0409397818148136	-0.00197886489331722
931	98.5198211669922	-16.6395587921143	-7.6684775352478	0.000618529506027699	0.0246444288641214	-0.0354203209280968	-0.00327756232582033
932	101.117218017578	-18.9122791290283	-7.53860807418823	-0.00684897974133492	0.0103587592020631	-0.063342310488224	0.000943203864153475
933	99.8185195922852	-18.9122791290283	-7.6684775352478	0.00776136433705688	-0.00749832857400179	-0.0536020807921886	0.00256657530553639
934	101.117218017578	-17.9382553100586	-7.47367286682129	0.00451462110504508	-0.00684897974133492	0.0226963832974434	0.00451462110504508
935	99.1691741943359	-17.9382553100586	-7.34380340576172	-3.08191010844894e-05	-0.0123684434220195	0.0752936229109764	-0.0026282137259841
936	97.2211227416992	-16.9642333984375	-7.9282169342041	0.00289124972186983	-0.0100957229733467	0.0912026613950729	0.00386527273803949
937	99.1691741943359	-16.9642333984375	-7.9282169342041	-0.00522560812532902	-0.0208099745213985	0.0593845807015896	-0.00327756232582033
938	99.1691741943359	-17.2889080047607	-8.05808639526367	0.00159255252219737	-0.0279528107494116	0.0584105588495731	0.00743668992072344
939	99.8185195922852	-16.9642333984375	-8.18795680999756	-0.00425158534198999	-0.0136671401560307	0.0334106348454952	0.00321592413820326
940	100.467864990234	-18.2629299163818	-7.47367286682129	0.00191722682211548	-0.00977104809135199	0.0376313999295235	-0.00652430532500148
941	100.467864990234	-19.5616283416748	-7.27886867523193	0.00256657530553639	-0.0208099745213985	-0.00555028254166245	0.000293855206109583
942	100.467864990234	-16.6395587921143	-7.79834747314453	-0.000355493422830477	0.00516396993771195	-0.072757862508297	0.00159255252219737
943	98.5198211669922	-18.2629299163818	-7.73341274261475	-0.00165419070981443	0.0155535480007529	-0.108147367835045	0.01100810803473
944	97.870475769043	-17.6135807037354	-7.9282169342041	-0.00425158534198999	0.0278911720961332	-0.100355185568333	-0.00555028254166245
945	99.8185195922852	-17.2889080047607	-7.60354280471802	0.00516396993771195	0.0334106348454952	-0.0591215454041958	-0.0133424662053585
946	99.1691741943359	-17.2889080047607	-7.73341274261475	-0.00619963090866804	0.0230210572481155	-0.0130177913233638	-0.00814767740666866
947	100.467864990234	-16.9642333984375	-7.6684775352478	0.000293855206109583	0.0158782228827477	0.0191249661147594	-0.00522560812532902
948	99.8185195922852	-17.2889080047607	-7.21393346786499	-3.08191010844894e-05	0.00321592413820326	0.094449408352375	0.00516396993771195
949	101.766563415527	-19.8863010406494	-7.34380340576172	0.00483929552137852	0.000293855206109583	0.0957481041550636	0.00548864435404539
950	99.8185195922852	-17.6135807037354	-7.60354280471802	0.000618529506027699	0.00743668992072344	0.0772416666150093	-0.00782300252467394
951	97.870475769043	-17.2889080047607	-7.86328220367432	-0.0126931173726916	0.00516396993771195	0.0983454957604408	-0.00165419070981443
952	99.8185195922852	-18.5876045227051	-7.47367286682129	-0.00197886489331722	0.00483929552137852	0.0665274113416672	0.00354059832170606
953	99.8185195922852	-17.2889080047607	-7.6684775352478	0.00159255252219737	-0.00977104809135199	0.0538651160895824	0.012956153601408
954	101.117218017578	-18.5876045227051	-7.47367286682129	0.00613799272105098	-0.0104203969240189	0.0373067259788513	0.00808603875339031
955	101.766563415527	-17.6135807037354	-7.9282169342041	0.00646266713738441	-0.00490093370899558	0.047696303576231	0.00354059832170606
956	99.1691741943359	-17.2889080047607	-7.86328220367432	0.00678734155371785	-0.0126931173726916	0.107761055231094	-0.00100484199356288
957	99.1691741943359	-18.5876045227051	-7.79834747314453	0.00126787810586393	-0.0130177913233638	0.0976961478590965	0.00613799272105098
958	99.1691741943359	-17.2889080047607	-7.6684775352478	0.00711201597005129	-0.00977104809135199	0.0486703291535378	0.00386527273803949
959	97.2211227416992	-17.2889080047607	-7.79834747314453	-0.00360223650932312	-0.00197886489331722	-0.00457625929266214	-0.00295288790948689
960	99.8185195922852	-17.9382553100586	-7.21393346786499	0.00191722682211548	0.0152288740500808	-0.00847235135734081	0.00256657530553639
961	101.766563415527	-18.5876045227051	-7.4087381362915	-0.00490093370899558	0.00581331877037883	0.00126787810586393	0.01100810803473
962	99.8185195922852	-16.9642333984375	-8.25289154052734	-0.00457625929266214	0.0213976856321096	-0.0636669844388962	0.00386527273803949
963	99.8185195922852	-19.2369537353516	-7.86328220367432	-0.00132951640989631	0.0246444288641214	-0.152952417731285	-0.00295288790948689
964	99.8185195922852	-17.9382553100586	-7.86328220367432	-0.00490093370899558	0.0207483377307653	-0.218211963772774	0.00321592413820326
965	99.1691741943359	-18.9122791290283	-7.53860807418823	-0.0136671401560307	0.0236704051494598	-0.188341930508614	-0.0227580219507217
966	99.8185195922852	-17.9382553100586	-7.4087381362915	-0.00684897974133492	0.0126314787194133	-0.0915889739990234	-0.00587495695799589
967	98.5198211669922	-17.2889080047607	-7.21393346786499	-0.0110697457566857	0.01100810803473	-0.0224333461374044	-0.0188619289547205
968	97.2211227416992	-17.2889080047607	-7.60354280471802	-0.00555028254166245	-0.00782300252467394	0.0554884895682335	0.0181509424000978
969	101.766563415527	-18.5876045227051	-7.73341274261475	0.000293855206109583	-0.0126931173726916	0.0996441915631294	-0.0113944197073579
970	99.8185195922852	-17.2889080047607	-7.6684775352478	0.00386527273803949	-0.0175632312893867	0.0876312479376793	0.00646266713738441
971	99.1691741943359	-17.9382553100586	-7.53860807418823	-0.000680167751852423	-0.023407369852066	0.0769169926643372	-0.00132951640989631
972	102.415916442871	-18.9122791290283	-7.21393346786499	-0.00619963090866804	-0.0337969474494457	-0.00717365415766835	0.00191722682211548
973	99.8185195922852	-18.2629299163818	-7.27886867523193	0.0246444288641214	-0.0445111989974976	-0.0568488240242004	0.01100810803473
974	101.766563415527	-18.9122791290283	-7.4087381362915	0.000293855206109583	-0.0324982516467571	-0.115290202200413	0.00646266713738441
975	99.8185195922852	-18.5876045227051	-7.79834747314453	0.00516396993771195	-0.0224333461374044	-0.136069357395172	0.00354059832170606
976	97.870475769043	-16.9642333984375	-8.18795680999756	-0.00392691092565656	-0.0204853005707264	-0.0831474438309669	0.00743668992072344
977	99.1691741943359	-16.9642333984375	-8.05808639526367	-0.000355493422830477	-0.0247060675173998	-0.00782300252467394	0.0022419011220336
978	98.5198211669922	-17.9382553100586	-8.18795680999756	0.000943203864153475	-0.0250307414680719	0.0285405199974775	0.000618529506027699
979	100.467864990234	-17.9382553100586	-7.99315214157104	0.000618529506027699	-0.0026282137259841	0.0213976856321096	-0.0113944197073579
980	101.117218017578	-18.9122791290283	-7.47367286682129	-0.0026282137259841	0.00808603875339031	0.0168522447347641	-0.00977104809135199
981	99.1691741943359	-19.2369537353516	-8.12302207946777	0.00159255252219737	0.00256657530553639	0.123670093715191	-0.000355493422830477
982	99.8185195922852	-19.2369537353516	-8.05808639526367	-0.00652430532500148	0.0178262684494257	0.196397140622139	0.0233457311987877
983	100.467864990234	-19.2369537353516	-7.86328220367432	-0.00425158534198999	0.0298392176628113	0.238280117511749	-0.00197886489331722
984	97.2211227416992	-17.2889080047607	-8.05808639526367	-0.00944637414067984	0.0376313999295235	0.218474984169006	-0.00944637414067984
985	99.8185195922852	-18.9122791290283	-7.4087381362915	-0.00814767740666866	0.0434755384922028	0.102890938520432	0.00613799272105098
986	102.415916442871	-18.5876045227051	-7.47367286682129	-0.00490093370899558	0.0382807515561581	0.00516396993771195	0.00321592413820326
987	99.1691741943359	-17.9382553100586	-7.6684775352478	-0.00457625929266214	0.0324366129934788	-0.0324982516467571	0.00678734155371785
988	99.8185195922852	-18.5876045227051	-7.9282169342041	-0.00132951640989631	0.0200989879667759	-0.108796715736389	0.0145795252174139
989	99.8185195922852	-19.5616283416748	-7.86328220367432	-0.00132951640989631	0.00516396993771195	-0.143861547112465	0.00321592413820326
990	101.117218017578	-19.2369537353516	-7.60354280471802	-0.00197886489331722	0.0106834331527352	-0.167887449264526	0.00126787810586393
991	98.5198211669922	-18.2629299163818	-7.73341274261475	-0.00100484199356288	0.00613799272105098	-0.113017484545708	0.00581331877037883
992	96.57177734375	-18.5876045227051	-7.4087381362915	-0.00587495695799589	0.00516396993771195	-0.0639916583895683	-0.00100484199356288
993	99.1691741943359	-17.9382553100586	-7.79834747314453	0.00321592413820326	-0.0195112787187099	-0.0107450718060136	0.00613799272105098
994	102.415916442871	-19.5616283416748	-7.79834747314453	0.0022419011220336	-0.00684897974133492	-0.00977104809135199	0.00159255252219737
995	101.117218017578	-18.9122791290283	-7.86328220367432	0.0022419011220336	0.00354059832170606	-0.00490093370899558	-0.00197886489331722
996	99.1691741943359	-18.2629299163818	-7.60354280471802	-0.00165419070981443	0.00808603875339031	-0.000680167751852423	0.00711201597005129
997	99.8185195922852	-19.2369537353516	-7.60354280471802	0.000943203864153475	0.00354059832170606	0.0230210572481155	-0.00425158534198999
998	99.1691741943359	-17.6135807037354	-7.60354280471802	0.00646266713738441	0.0158782228827477	0.0100340843200684	-0.000355493422830477
999	100.467864990234	-18.9122791290283	-7.47367286682129	-0.00392691092565656	0.0207483377307653	-3.08191010844894e-05	0.00678734155371785
1000	99.1691741943359	-18.9122791290283	-7.60354280471802	-0.000680167751852423	0.0275664981454611	-0.0146411629393697	-0.00100484199356288
1001	99.8185195922852	-17.6135807037354	-8.12302207946777	0.00321592413820326	0.0188002903014421	-0.0438618510961533	-0.0123684434220195
1002	100.467864990234	-18.9122791290283	-8.05808639526367	-0.00814767740666866	0.0158782228827477	-0.0675630792975426	-0.0159398596733809
1003	100.467864990234	-19.2369537353516	-7.60354280471802	-0.00652430532500148	0.0168522447347641	-0.0776279792189598	-0.00619963090866804
1004	101.117218017578	-18.2629299163818	-7.53860807418823	-0.00457625929266214	0.0158782228827477	-0.0997058376669884	-0.00619963090866804
1005	100.467864990234	-19.5616283416748	-7.6684775352478	-0.00490093370899558	-0.00717365415766835	-0.100030511617661	-0.0149658378213644
1006	99.1691741943359	-18.2629299163818	-7.99315214157104	-0.00392691092565656	-0.0165892094373703	-0.0523033849895	-0.00457625929266214
1007	98.5198211669922	-17.9382553100586	-8.18795680999756	-0.00555028254166245	-0.00684897974133492	0.00678734155371785	0.00451462110504508
1008	98.5198211669922	-18.2629299163818	-8.18795680999756	-0.00490093370899558	-0.0100957229733467	-0.0302255302667618	-0.0182125810533762
1009	102.415916442871	-18.5876045227051	-7.86328220367432	0.00354059832170606	-0.00522560812532902	-0.0669137313961983	-0.0110697457566857
1010	99.1691741943359	-18.5876045227051	-7.86328220367432	0.00483929552137852	-0.00684897974133492	-0.150355026125908	-0.00425158534198999
1011	99.8185195922852	-17.9382553100586	-7.9282169342041	-0.000355493422830477	-0.0152905117720366	-0.209770426154137	-0.0204853005707264
1012	98.5198211669922	-17.9382553100586	-7.86328220367432	0.00548864435404539	-0.0201606266200542	-0.0578228458762169	-0.00490093370899558
1013	99.1691741943359	-19.2369537353516	-8.05808639526367	0.00581331877037883	-0.0360696688294411	0.0694494843482971	0.0106834331527352
1014	99.1691741943359	-18.9122791290283	-7.86328220367432	0.00581331877037883	-0.0198359526693821	0.151592090725899	0.000943203864153475
1015	99.8185195922852	-18.9122791290283	-7.86328220367432	0.0149041991680861	-0.0107450718060136	0.173994615674019	0.0022419011220336
1016	99.1691741943359	-18.9122791290283	-7.6684775352478	-0.00327756232582033	-0.00879702530801296	0.141851857304573	0.00743668992072344
1017	99.1691741943359	-17.9382553100586	-7.47367286682129	-0.00587495695799589	-0.017887907102704	0.0928260311484337	-0.00522560812532902
1018	101.766563415527	-17.9382553100586	-7.73341274261475	0.0100340843200684	-0.0208099745213985	0.0324366129934788	0.00418994715437293
1019	102.415916442871	-19.2369537353516	-7.47367286682129	0.000618529506027699	-0.00717365415766835	-0.0367190167307854	0.00289124972186983
1020	101.766563415527	-19.2369537353516	-7.47367286682129	0.01100810803473	-0.00912170019000769	-0.109446063637733	-0.00717365415766835
1021	99.8185195922852	-19.2369537353516	-7.6684775352478	0.00516396993771195	-0.0152905117720366	-0.127952501177788	-0.00944637414067984
1022	102.415916442871	-19.5616283416748	-7.34380340576172	-0.00457625929266214	0.00256657530553639	-0.0782773271203041	-0.00197886489331722
1023	100.467864990234	-18.2629299163818	-6.62951993942261	-0.00360223650932312	0.00548864435404539	0.0126314787194133	-0.00327756232582033
1024	97.2211227416992	-18.2629299163818	-6.69445466995239	-0.0143164889886975	0.00808603875339031	0.076592318713665	0.0149041991680861
1025	99.8185195922852	-17.6135807037354	-7.73341274261475	0.000943203864153475	0.0171769186854362	0.133410319685936	-0.0133424662053585
1026	99.8185195922852	-17.2889080047607	-8.12302207946777	-0.00327756232582033	0.0239950809627771	0.18178679049015	0.00289124972186983
1027	99.8185195922852	-17.2889080047607	-7.79834747314453	-3.08191010844894e-05	0.0171769186854362	0.222371086478233	0.0162028968334198
1028	99.8185195922852	-17.6135807037354	-7.86328220367432	-0.00360223650932312	0.011982130818069	0.207436069846153	0.00678734155371785
1029	101.766563415527	-19.2369537353516	-7.4087381362915	0.00873538758605719	0.00841071270406246	0.157111540436745	0.00581331877037883
1030	99.1691741943359	-17.2889080047607	-7.21393346786499	0.00548864435404539	0.01100810803473	0.0837351530790329	0.000943203864153475
1031	98.5198211669922	-18.5876045227051	-8.12302207946777	-0.00490093370899558	0.00321592413820326	0.00613799272105098	-0.0130177913233638
1032	97.870475769043	-17.2889080047607	-8.12302207946777	-0.00360223650932312	-0.00295288790948689	-0.0409397818148136	0.00906006153672934
1033	100.467864990234	-17.2889080047607	-8.12302207946777	-0.000355493422830477	-0.0162645354866982	-0.0458098985254765	0.0022419011220336
1034	99.8185195922852	-17.6135807037354	-8.18795680999756	0.00906006153672934	-0.0133424662053585	-0.0454852245748043	-0.00457625929266214
1035	101.766563415527	-18.2629299163818	-7.9282169342041	-3.08191010844894e-05	-0.00230353930965066	-0.0708098188042641	0.00743668992072344
1036	102.415916442871	-18.5876045227051	-7.60354280471802	0.0132808275520802	-0.00847235135734081	-0.104251272976398	0.000293855206109583
1037	100.467864990234	-19.2369537353516	-8.05808639526367	0.00386527273803949	-0.0139918150380254	-0.106848672032356	-0.00100484199356288
1038	101.117218017578	-17.9382553100586	-7.9282169342041	0.00191722682211548	0.00516396993771195	-0.136069357395172	-0.00100484199356288
1039	100.467864990234	-18.2629299163818	-7.86328220367432	-3.08191010844894e-05	0.013930176384747	-0.188341930508614	-0.00782300252467394
1040	96.57177734375	-17.2889080047607	-7.9282169342041	-0.00814767740666866	0.0188002903014421	-0.191913336515427	0.00159255252219737
1041	99.1691741943359	-16.9642333984375	-7.79834747314453	0.00289124972186983	0.0288651939481497	-0.157173186540604	-0.00100484199356288
1042	100.467864990234	-17.9382553100586	-7.6684775352478	-0.00360223650932312	0.0175015944987535	-0.0227580219507217	-0.00327756232582033
1043	101.117218017578	-17.9382553100586	-7.34380340576172	-0.000355493422830477	0.0239950809627771	0.0886052697896957	-0.00684897974133492
1044	98.5198211669922	-17.2889080047607	-7.9282169342041	0.00386527273803949	0.0123068047687411	0.121072702109814	-3.08191010844894e-05
1045	97.870475769043	-18.2629299163818	-7.9282169342041	-0.00879702530801296	-0.00230353930965066	0.12204672396183	-0.0120437685400248
1046	99.1691741943359	-17.2889080047607	-7.9282169342041	-0.00587495695799589	-0.0143164889886975	0.0538651160895824	-3.08191010844894e-05
1047	98.5198211669922	-17.2889080047607	-7.53860807418823	-0.0152905117720366	0.0022419011220336	-0.0110697457566857	-0.00295288790948689
1048	97.2211227416992	-16.6395587921143	-6.95419406890869	-0.00619963090866804	0.011982130818069	-0.0454852245748043	0.0103587592020631
1049	100.467864990234	-17.6135807037354	-7.01912927627563	-0.00555028254166245	0.000293855206109583	-0.0276281367987394	0.00483929552137852
1050	99.8185195922852	-16.9642333984375	-7.86328220367432	0.00126787810586393	-0.0100957229733467	-0.00490093370899558	-0.0260047651827335
1051	101.117218017578	-17.2889080047607	-7.21393346786499	-0.00749832857400179	-0.00587495695799589	0.0532157681882381	-0.00749832857400179
1052	98.5198211669922	-16.314884185791	-7.01912927627563	-0.000680167751852423	-0.0149658378213644	0.0610079504549503	0.00126787810586393
1053	101.117218017578	-17.6135807037354	-7.60354280471802	0.00873538758605719	-0.0383423902094364	0.0425015166401863	0.00581331877037883
1054	99.1691741943359	-16.6395587921143	-7.4087381362915	0.00483929552137852	-0.0169138833880424	0.047696303576231	0.00516396993771195
1055	99.8185195922852	-17.9382553100586	-6.95419406890869	0.00126787810586393	-0.00814767740666866	-0.0104203969240189	0.00256657530553639
1056	98.5198211669922	-17.2889080047607	-7.21393346786499	-0.00132951640989631	-0.00912170019000769	-0.0714591667056084	-0.00100484199356288
1057	100.467864990234	-16.9642333984375	-7.47367286682129	0.00289124972186983	0.0175015944987535	-0.0880175605416298	-0.00977104809135199
1058	101.766563415527	-16.9642333984375	-7.9282169342041	-0.00295288790948689	-0.00847235135734081	-0.0487319678068161	-0.00295288790948689
1059	100.467864990234	-16.9642333984375	-7.60354280471802	0.00548864435404539	0.0152288740500808	0.0103587592020631	-0.00197886489331722
1060	99.8185195922852	-16.314884185791	-7.53860807418823	0.00581331877037883	-0.00619963090866804	0.0340599827468395	-0.0240567177534103
1061	100.467864990234	-17.9382553100586	-7.6684775352478	-0.00165419070981443	-0.0117190945893526	0.0561378374695778	0.000618529506027699
1062	100.467864990234	-16.6395587921143	-7.60354280471802	-0.00197886489331722	0.00159255252219737	0.0207483377307653	0.0126314787194133
1063	99.8185195922852	-17.2889080047607	-7.9282169342041	-0.00555028254166245	0.00970941036939621	-0.0620436146855354	-0.00457625929266214
1064	98.5198211669922	-16.314884185791	-7.99315214157104	-0.0113944197073579	0.0246444288641214	-0.00587495695799589	-0.00100484199356288
1065	99.8185195922852	-15.9902095794678	-7.9282169342041	-0.0026282137259841	0.0236704051494598	0.112631164491177	-0.00814767740666866
1066	99.1691741943359	-15.9902095794678	-7.86328220367432	-0.00684897974133492	0.0197743140161037	0.237630769610405	0.000293855206109583
1067	100.467864990234	-15.9902095794678	-7.99315214157104	-0.00587495695799589	0.0191249661147594	0.29055267572403	0.00418994715437293
1068	99.8185195922852	-16.314884185791	-7.60354280471802	-0.00165419070981443	0.0126314787194133	0.239578828215599	0.00841071270406246
1069	101.766563415527	-18.2629299163818	-7.60354280471802	0.00743668992072344	0.00451462110504508	0.14737132191658	-3.08191010844894e-05
1070	98.5198211669922	-15.6655359268188	-7.6684775352478	0.00159255252219737	0.0106834331527352	0.0470469556748867	0.000943203864153475
1071	100.467864990234	-16.9642333984375	-7.34380340576172	-0.00165419070981443	0.00873538758605719	-0.0834721177816391	0.00289124972186983
1072	97.870475769043	-15.9902095794678	-7.53860807418823	-0.0139918150380254	-0.0117190945893526	-0.202302917838097	0.00938473641872406
1073	100.467864990234	-15.6655359268188	-7.4087381362915	-0.00197886489331722	-0.0117190945893526	-0.214640542864799	0.000293855206109583
1074	99.8185195922852	-15.3408613204956	-7.34380340576172	0.00873538758605719	-0.0165892094373703	-0.212043151259422	0.00418994715437293
1075	101.117218017578	-16.9642333984375	-7.53860807418823	0.00581331877037883	0.000943203864153475	-0.154251128435135	0.00256657530553639
1076	101.117218017578	-16.6395587921143	-7.47367286682129	0.00711201597005129	-0.017887907102704	-0.0422384813427925	-0.00749832857400179
1077	101.117218017578	-17.6135807037354	-7.6684775352478	0.00483929552137852	-0.021459324285388	0.0334106348454952	0.00873538758605719
1078	101.117218017578	-17.2889080047607	-7.6684775352478	0.00451462110504508	-0.0159398596733809	0.0438002124428749	0.00873538758605719
1079	99.8185195922852	-16.314884185791	-7.27886867523193	0.00451462110504508	-0.0113944197073579	0.0938000604510307	-0.00944637414067984
1080	96.57177734375	-15.3408613204956	-6.88925933837891	-0.00360223650932312	-0.00165419070981443	0.142501205205917	-0.0107450718060136
1081	98.5198211669922	-15.0161867141724	-7.53860807418823	-0.000680167751852423	-0.00944637414067984	0.132111623883247	0.00289124972186983
1082	99.8185195922852	-16.6395587921143	-7.60354280471802	0.00451462110504508	0.00970941036939621	0.0694494843482971	0.0145795252174139
1083	100.467864990234	-16.6395587921143	-7.86328220367432	-0.00587495695799589	0.0158782228827477	-0.0412644557654858	-0.0136671401560307
1084	99.8185195922852	-15.9902095794678	-7.73341274261475	0.000943203864153475	0.0275664981454611	-0.161718636751175	-0.0120437685400248
1085	98.5198211669922	-16.314884185791	-7.73341274261475	-0.00490093370899558	0.0233457311987877	-0.253276795148849	-0.00652430532500148
1086	99.1691741943359	-16.314884185791	-7.47367286682129	-0.00392691092565656	0.0181509424000978	-0.225354805588722	0.00386527273803949
1087	98.5198211669922	-14.6915130615234	-7.6684775352478	-3.08191010844894e-05	0.0262678004801273	-0.162692651152611	0.00256657530553639
1088	97.2211227416992	-16.314884185791	-7.6684775352478	-0.0123684434220195	0.0171769186854362	-0.134445980191231	0.00776136433705688
1089	99.8185195922852	-16.9642333984375	-7.79834747314453	-0.00295288790948689	0.0100340843200684	-0.124705754220486	0.00646266713738441
1090	99.1691741943359	-15.6655359268188	-7.9282169342041	0.000293855206109583	0.00873538758605719	-0.119835644960403	-0.00425158534198999
1091	101.117218017578	-16.9642333984375	-7.86328220367432	-0.00327756232582033	-0.00100484199356288	-0.132497936487198	-0.00230353930965066
1092	98.5198211669922	-15.3408613204956	-7.6684775352478	0.000293855206109583	-0.00847235135734081	-0.0581475235521793	-0.000680167751852423
1093	99.8185195922852	-16.314884185791	-7.53860807418823	0.00386527273803949	-0.0256800893694162	0.0285405199974775	-0.00230353930965066
1094	99.8185195922852	-16.314884185791	-7.9282169342041	0.00548864435404539	-0.0266541130840778	0.052891094237566	0.00483929552137852
1095	100.467864990234	-15.9902095794678	-7.60354280471802	0.00191722682211548	-0.0172385573387146	0.0860078707337379	-0.00327756232582033
1096	98.5198211669922	-16.314884185791	-7.6684775352478	-0.00230353930965066	-0.0104203969240189	0.076592318713665	-0.00522560812532902
1097	98.5198211669922	-16.314884185791	-7.27886867523193	-0.0169138833880424	-0.00879702530801296	0.0450989119708538	-0.00619963090866804
1098	99.8185195922852	-15.9902095794678	-7.27886867523193	0.000618529506027699	-0.00717365415766835	0.0321119390428066	-0.00457625929266214
1099	100.467864990234	-16.9642333984375	-7.27886867523193	0.00841071270406246	0.00841071270406246	0.011982130818069	-0.00490093370899558
1100	98.5198211669922	-15.3408613204956	-7.9282169342041	-0.00165419070981443	0.01100810803473	0.0395794473588467	0.00191722682211548
1101	99.8185195922852	-15.3408613204956	-7.9282169342041	-0.00165419070981443	-0.0175632312893867	0.0957481041550636	-0.00425158534198999
1102	99.8185195922852	-17.2889080047607	-7.60354280471802	-0.00360223650932312	-0.00457625929266214	0.138929784297943	0.00256657530553639
1103	99.8185195922852	-16.314884185791	-7.60354280471802	-0.00814767740666866	0.00808603875339031	0.150942742824554	-0.00165419070981443
1104	97.870475769043	-15.3408613204956	-7.79834747314453	-0.00587495695799589	0.0155535480007529	0.145423278212547	-0.00425158534198999
1105	96.57177734375	-15.3408613204956	-7.27886867523193	-0.00652430532500148	0.0165275707840919	0.131137609481812	-0.00977104809135199
1106	98.5198211669922	-14.6915130615234	-7.34380340576172	-0.0120437685400248	0.0158782228827477	0.115877911448479	-0.00100484199356288
1107	99.1691741943359	-15.3408613204956	-7.79834747314453	0.00289124972186983	0.00159255252219737	0.0980208218097687	0.000943203864153475
1108	101.766563415527	-16.6395587921143	-7.99315214157104	0.00418994715437293	-0.00132951640989631	0.0993195176124573	0.00743668992072344
1109	99.1691741943359	-15.6655359268188	-7.6684775352478	0.00191722682211548	0.00873538758605719	0.0730208978056908	0.012956153601408
1110	97.870475769043	-16.6395587921143	-7.6684775352478	-0.0026282137259841	0.00191722682211548	-0.048407293856144	0.00711201597005129
1111	99.8185195922852	-17.2889080047607	-7.4087381362915	-0.00360223650932312	0.00646266713738441	-0.106523998081684	-0.00230353930965066
1112	96.57177734375	-15.0161867141724	-7.47367286682129	0.00386527273803949	-0.0126931173726916	-0.128601849079132	0.00354059832170606
1113	97.2211227416992	-16.314884185791	-7.86328220367432	-0.000680167751852423	0.00191722682211548	-0.189965292811394	0.0145795252174139
1114	97.2211227416992	-15.6655359268188	-7.86328220367432	0.00418994715437293	-0.0175632312893867	-0.210095107555389	0.00678734155371785
1115	97.870475769043	-16.6395587921143	-7.47367286682129	0.01100810803473	0.0269171483814716	-0.212367832660675	-0.00912170019000769
1116	99.8185195922852	-16.314884185791	-7.6684775352478	-0.00425158534198999	0.0213976856321096	-0.136718705296516	-0.00652430532500148
1117	99.1691741943359	-16.6395587921143	-7.47367286682129	0.00386527273803949	0.00970941036939621	-0.0711344927549362	0.00808603875339031
1118	99.1691741943359	-17.6135807037354	-7.34380340576172	-0.00555028254166245	-0.00392691092565656	-0.00490093370899558	0.0194496400654316
1119	100.467864990234	-17.2889080047607	-7.47367286682129	0.00516396993771195	-0.00132951640989631	0.0136055024340749	-0.00522560812532902
1120	97.870475769043	-15.0161867141724	-7.86328220367432	0.00548864435404539	-0.00847235135734081	-0.0110697457566857	-3.08191010844894e-05
1121	96.57177734375	-16.6395587921143	-7.79834747314453	-0.00652430532500148	-0.0224333461374044	-0.038017712533474	0.00354059832170606
1122	97.870475769043	-16.314884185791	-7.6684775352478	-0.00327756232582033	-0.0260047651827335	-0.0250307414680719	-0.0130177913233638
1123	97.870475769043	-16.314884185791	-7.73341274261475	0.00906006153672934	-0.0159398596733809	-0.0240567177534103	-3.08191010844894e-05
1124	98.5198211669922	-15.9902095794678	-7.73341274261475	-0.00327756232582033	-0.0175632312893867	-0.032173577696085	-0.00619963090866804
1125	98.5198211669922	-15.6655359268188	-7.53860807418823	-0.0026282137259841	-0.00879702530801296	-0.0100957229733467	-0.00522560812532902
1126	97.2211227416992	-15.6655359268188	-7.99315214157104	-0.00327756232582033	0.00808603875339031	0.0619819760322571	-0.0139918150380254
1127	99.1691741943359	-15.6655359268188	-7.9282169342041	-0.00814767740666866	0.00581331877037883	0.156786873936653	0.00321592413820326
1128	98.5198211669922	-15.6655359268188	-7.47367286682129	-0.00457625929266214	0.0103587592020631	0.226916521787643	0.00906006153672934
1129	97.2211227416992	-15.9902095794678	-7.53860807418823	-0.00684897974133492	0.0132808275520802	0.289253979921341	-0.00165419070981443
1130	97.2211227416992	-15.3408613204956	-7.6684775352478	-0.00587495695799589	0.0123068047687411	0.314253926277161	0.00321592413820326
1131	99.1691741943359	-15.6655359268188	-7.34380340576172	-0.00165419070981443	0.0155535480007529	0.294124096632004	-0.0185372550040483
1132	96.57177734375	-15.3408613204956	-7.86328220367432	0.000293855206109583	0.000293855206109583	0.21295553445816	0.00808603875339031
1133	100.467864990234	-15.9902095794678	-7.73341274261475	0.00808603875339031	-0.023407369852066	0.0736702531576157	-0.000680167751852423
1134	97.2211227416992	-15.0161867141724	-7.86328220367432	0.00873538758605719	-0.00327756232582033	-0.090614952147007	0.00191722682211548
1135	97.2211227416992	-16.9642333984375	-7.60354280471802	0.020423661917448	-0.0182125810533762	-0.249705374240875	0.000618529506027699
1136	99.1691741943359	-15.6655359268188	-7.60354280471802	0.00613799272105098	0.00776136433705688	-0.334120690822601	0.00613799272105098
1137	97.870475769043	-15.6655359268188	-7.21393346786499	-0.0117190945893526	-0.0139918150380254	-0.250354737043381	0.0152288740500808
1138	98.5198211669922	-15.9902095794678	-7.27886867523193	-0.00749832857400179	-0.0159398596733809	-0.085420161485672	0.00418994715437293
1139	99.8185195922852	-15.3408613204956	-7.73341274261475	0.00970941036939621	-0.0104203969240189	0.0606832765042782	0.00256657530553639
1140	97.2211227416992	-15.0161867141724	-8.12302207946777	0.00678734155371785	-0.0120437685400248	0.0717222020030022	-0.0110697457566857
1141	99.8185195922852	-15.9902095794678	-7.6684775352478	0.00841071270406246	-0.0100957229733467	0.0155535480007529	-0.00619963090866804
1142	98.5198211669922	-15.0161867141724	-7.73341274261475	-0.000355493422830477	0.0113327819854021	-0.0435371771454811	-0.00522560812532902
1143	97.870475769043	-16.314884185791	-7.47367286682129	-0.00490093370899558	0.00191722682211548	-0.109770737588406	-0.00619963090866804
1144	100.467864990234	-15.9902095794678	-7.34380340576172	0.00711201597005129	0.0103587592020631	-0.113991506397724	-0.00392691092565656
1145	98.5198211669922	-14.042163848877	-7.79834747314453	-0.00587495695799589	0.0100340843200684	-0.00749832857400179	-0.00652430532500148
1146	95.9224319458008	-14.6915130615234	-7.6684775352478	-0.0165892094373703	0.0210730116814375	0.069124810397625	-0.00879702530801296
1147	99.8185195922852	-15.3408613204956	-7.86328220367432	0.00483929552137852	0.0217223595827818	0.140553161501884	-0.00132951640989631
1148	99.1691741943359	-15.3408613204956	-7.79834747314453	-0.00132951640989631	0.0269171483814716	0.152241438627243	0.00841071270406246
1149	97.870475769043	-15.9902095794678	-7.53860807418823	-0.00457625929266214	0.0155535480007529	0.0863325446844101	0.00548864435404539
1150	99.1691741943359	-15.3408613204956	-7.60354280471802	0.00191722682211548	0.0243197549134493	0.0668520927429199	-0.00847235135734081
1151	100.467864990234	-16.9642333984375	-7.21393346786499	-0.00522560812532902	0.00711201597005129	0.086981900036335	-0.00879702530801296
1152	99.1691741943359	-15.3408613204956	-7.86328220367432	-0.000680167751852423	-0.00165419070981443	0.116527259349823	0.00906006153672934
1153	99.8185195922852	-15.9902095794678	-7.60354280471802	0.00548864435404539	-0.0182125810533762	0.15776090323925	0.00516396993771195
1154	96.57177734375	-15.0161867141724	-7.86328220367432	-0.00814767740666866	-0.0221086721867323	0.168150469660759	0.00938473641872406
1155	99.8185195922852	-15.0161867141724	-7.73341274261475	0.00159255252219737	-0.0299008563160896	0.120098672807217	0.00159255252219737
1156	99.8185195922852	-15.3408613204956	-7.73341274261475	0.00159255252219737	-0.0412644557654858	-0.0763292834162712	-0.000680167751852423
1157	99.8185195922852	-15.6655359268188	-7.4087381362915	-0.00392691092565656	-0.0529527328908443	-0.246133953332901	-0.00490093370899558
1158	100.467864990234	-15.9902095794678	-7.53860807418823	-0.00197886489331722	-0.0513293594121933	-0.291263699531555	-0.000680167751852423
1159	98.5198211669922	-15.3408613204956	-7.79834747314453	-0.00165419070981443	-0.0464592464268208	-0.28314682841301	0.000618529506027699
1160	97.870475769043	-14.6915130615234	-7.99315214157104	-0.00230353930965066	-0.02697878703475	-0.263991057872772	-0.00555028254166245
1161	99.1691741943359	-15.6655359268188	-7.53860807418823	-0.000355493422830477	-0.0123684434220195	-0.224056094884872	0.0022419011220336
1162	95.9224319458008	-14.3668384552002	-7.79834747314453	-0.00782300252467394	-0.00652430532500148	-0.0886669084429741	-0.0113944197073579
1163	97.2211227416992	-14.6915130615234	-7.4087381362915	-0.00360223650932312	0.0155535480007529	-0.0545761026442051	-0.00132951640989631
1164	99.8185195922852	-15.6655359268188	-7.60354280471802	-0.00392691092565656	0.0142548503354192	-0.0311995539814234	-0.00490093370899558
1165	99.8185195922852	-14.6915130615234	-8.12302207946777	-0.00100484199356288	0.0226963832974434	-0.0198359526693821	-0.00684897974133492
1166	99.8185195922852	-14.3668384552002	-7.86328220367432	-0.00100484199356288	0.0171769186854362	-0.0146411629393697	0.00126787810586393
1167	99.8185195922852	-16.314884185791	-7.99315214157104	0.000943203864153475	0.0207483377307653	-0.00717365415766835	0.000943203864153475
1168	99.1691741943359	-16.9642333984375	-7.47367286682129	-0.00555028254166245	0.0213976856321096	0.0136055024340749	-0.000355493422830477
1169	98.5198211669922	-15.3408613204956	-7.34380340576172	0.00483929552137852	0.0168522447347641	-0.0159398596733809	0.00386527273803949
1170	95.273078918457	-14.042163848877	-7.53860807418823	-0.00555028254166245	0.0210730116814375	-0.0909396260976791	-0.00197886489331722
1171	97.870475769043	-15.6655359268188	-7.60354280471802	-0.00360223650932312	0.0301638916134834	-0.160095259547234	-3.08191010844894e-05
1172	100.467864990234	-15.3408613204956	-7.99315214157104	-0.00165419070981443	0.0197743140161037	-0.193861395120621	0.00386527273803949
1173	99.8185195922852	-15.0161867141724	-8.05808639526367	0.000293855206109583	0.00451462110504508	-0.165939390659332	0.00808603875339031
1174	97.2211227416992	-14.6915130615234	-7.79834747314453	0.00841071270406246	0.00354059832170606	-0.0665890574455261	0.00873538758605719
1175	98.5198211669922	-15.3408613204956	-7.6684775352478	0.00613799272105098	0.00776136433705688	0.0399041213095188	0.00451462110504508
1176	97.870475769043	-16.9642333984375	-7.4087381362915	0.00354059832170606	-3.08191010844894e-05	0.0626313239336014	0.00321592413820326
1177	98.5198211669922	-15.9902095794678	-7.47367286682129	0.00776136433705688	-0.000355493422830477	0.0149041991680861	-0.00749832857400179
1178	95.9224319458008	-15.3408613204956	-7.60354280471802	-0.00717365415766835	0.00581331877037883	0.0145795252174139	-0.00327756232582033
1179	95.273078918457	-14.3668384552002	-7.86328220367432	-0.0026282137259841	-3.08191010844894e-05	-0.00652430532500148	-0.00490093370899558
1180	97.870475769043	-14.3668384552002	-7.86328220367432	-0.00100484199356288	0.00483929552137852	0.0301638916134834	-0.0143164889886975
1181	98.5198211669922	-15.0161867141724	-7.79834747314453	-0.00100484199356288	0.00354059832170606	0.0915273353457451	-0.00522560812532902
1182	95.9224319458008	-14.3668384552002	-7.47367286682129	0.000943203864153475	0.00873538758605719	0.0915273353457451	-0.00555028254166245
1183	97.870475769043	-15.0161867141724	-7.53860807418823	0.00451462110504508	0.0142548503354192	0.0798390582203865	-0.00555028254166245
1184	98.5198211669922	-16.9642333984375	-7.6684775352478	-0.00327756232582033	-3.08191010844894e-05	0.0233457311987877	-0.0113944197073579
1185	97.870475769043	-15.6655359268188	-7.27886867523193	-0.00132951640989631	0.0106834331527352	0.029189869761467	-0.0104203969240189
1186	97.2211227416992	-15.6655359268188	-7.34380340576172	-0.00879702530801296	0.0152288740500808	0.0616573020815849	0.00873538758605719
1187	96.57177734375	-15.0161867141724	-7.27886867523193	-0.00717365415766835	0.00256657530553639	0.0788650363683701	-0.000680167751852423
1188	97.870475769043	-15.6655359268188	-7.4087381362915	0.00483929552137852	-0.00197886489331722	0.102566264569759	0.0136055024340749
1189	97.2211227416992	-14.6915130615234	-7.6684775352478	0.0149041991680861	0.00451462110504508	0.112955838441849	0.00841071270406246
1190	97.870475769043	-15.0161867141724	-8.05808639526367	0.00808603875339031	-0.0104203969240189	0.135358363389969	0.00354059832170606
1191	97.2211227416992	-15.0161867141724	-8.12302207946777	-0.00165419070981443	-0.00684897974133492	0.152241438627243	0.000293855206109583
1192	99.1691741943359	-16.9642333984375	-7.6684775352478	0.0022419011220336	-0.0191866029053926	0.16392970085144	0.00159255252219737
1193	99.1691741943359	-15.6655359268188	-7.53860807418823	0.00516396993771195	-0.0182125810533762	0.154514148831367	0.00126787810586393
1194	98.5198211669922	-14.6915130615234	-7.73341274261475	0.00581331877037883	-0.0230826959013939	0.111007794737816	0.00483929552137852
1195	93.9743804931641	-14.042163848877	-7.73341274261475	0.00386527273803949	-0.00295288790948689	0.0395794473588467	-0.00295288790948689
1196	98.5198211669922	-15.9902095794678	-7.47367286682129	0.00451462110504508	0.00581331877037883	-0.0360696688294411	0.00613799272105098
1197	100.467864990234	-15.6655359268188	-7.9282169342041	-0.00295288790948689	0.00841071270406246	-0.0500306636095047	-0.000355493422830477
1198	99.1691741943359	-15.3408613204956	-7.86328220367432	0.000293855206109583	0.00970941036939621	0.00873538758605719	0.00191722682211548
1199	99.1691741943359	-15.3408613204956	-7.53860807418823	-0.000355493422830477	0.00354059832170606	0.00776136433705688	-0.00457625929266214
1200	97.870475769043	-16.9642333984375	-7.53860807418823	0.00873538758605719	0.00256657530553639	-0.0480826161801815	0.00159255252219737
1201	97.870475769043	-14.6915130615234	-7.6684775352478	0.000618529506027699	0.0191249661147594	-0.0886669084429741	-0.0146411629393697
1202	97.870475769043	-15.3408613204956	-7.21393346786499	-0.00879702530801296	0.0217223595827818	-0.111718781292439	-0.00652430532500148
1203	95.273078918457	-14.3668384552002	-8.05808639526367	-0.00684897974133492	0.0275664981454611	-0.0802253782749176	-0.00360223650932312
1204	95.9224319458008	-14.6915130615234	-7.60354280471802	-0.00360223650932312	0.0152288740500808	-0.0607449151575565	0.00126787810586393
1205	99.1691741943359	-15.3408613204956	-7.79834747314453	0.000943203864153475	0.0113327819854021	-0.0542514286935329	-0.00814767740666866
1206	97.870475769043	-14.3668384552002	-7.86328220367432	-0.00652430532500148	0.00418994715437293	0.0369820520281792	-0.00749832857400179
1207	96.57177734375	-14.3668384552002	-7.60354280471802	-0.0107450718060136	0.00483929552137852	0.138280436396599	0.00159255252219737
1208	99.8185195922852	-15.9902095794678	-7.53860807418823	0.000618529506027699	0.00808603875339031	0.231461957097054	0.0113327819854021
1209	99.1691741943359	-15.6655359268188	-7.53860807418823	-0.00100484199356288	0.0230210572481155	0.319448709487915	0.00418994715437293
1210	97.2211227416992	-14.3668384552002	-7.86328220367432	0.0022419011220336	0.0317872650921345	0.398019880056381	0.00159255252219737
1211	98.5198211669922	-15.0161867141724	-7.27886867523193	-0.0120437685400248	0.0334106348454952	0.427240580320358	0.0171769186854362
1212	95.9224319458008	-13.717490196228	-7.86328220367432	-0.00197886489331722	0.0239950809627771	0.293150067329407	-0.00490093370899558
1213	99.1691741943359	-15.0161867141724	-7.4087381362915	0.00354059832170606	0.00483929552137852	0.0850338488817215	0.00808603875339031
1214	99.8185195922852	-15.3408613204956	-7.79834747314453	-3.08191010844894e-05	-0.00197886489331722	-0.154900476336479	0.00808603875339031
1215	97.870475769043	-14.042163848877	-7.53860807418823	0.00386527273803949	-0.0107450718060136	-0.362367361783981	-0.00392691092565656
1216	97.2211227416992	-15.0161867141724	-7.99315214157104	0.00808603875339031	-0.0337969474494457	-0.415938645601273	0.00321592413820326
1217	97.870475769043	-14.6915130615234	-7.86328220367432	-0.00197886489331722	-0.0549007803201675	-0.331523299217224	0.00126787810586393
1218	96.57177734375	-13.3928155899048	-7.79834747314453	-0.00132951640989631	-0.0467839203774929	-0.179900392889977	0.00678734155371785
1219	97.2211227416992	-15.0161867141724	-7.60354280471802	-0.0100957229733467	-0.0545761026442051	-0.0286021586507559	-0.00619963090866804
1220	97.870475769043	-14.6915130615234	-7.60354280471802	-0.00197886489331722	-0.0464592464268208	-0.0487319678068161	-0.00230353930965066
1221	97.870475769043	-14.042163848877	-7.4087381362915	0.00418994715437293	-0.0292515084147453	-0.118536949157715	-3.08191010844894e-05
1222	100.467864990234	-13.717490196228	-8.05808639526367	-0.00132951640989631	-0.00717365415766835	-0.193536713719368	-0.00425158534198999
1223	99.1691741943359	-14.6915130615234	-7.4087381362915	0.000943203864153475	0.00483929552137852	-0.195484757423401	0.00451462110504508
1224	97.2211227416992	-15.0161867141724	-7.60354280471802	-0.00944637414067984	0.00483929552137852	-0.157497867941856	-0.00782300252467394
1225	97.870475769043	-15.3408613204956	-7.53860807418823	0.00516396993771195	0.00873538758605719	-0.127303153276443	-0.0026282137259841
1226	96.57177734375	-14.042163848877	-7.73341274261475	-0.00977104809135199	0.0188002903014421	-0.0799007043242455	-0.00847235135734081
1227	95.273078918457	-14.042163848877	-7.47367286682129	-0.00814767740666866	0.0100340843200684	-0.0247060675173998	0.00906006153672934
1228	95.9224319458008	-13.717490196228	-7.73341274261475	0.0022419011220336	0.00938473641872406	-0.0123684434220195	0.0145795252174139
1229	97.2211227416992	-13.717490196228	-8.18795680999756	0.00159255252219737	0.0132808275520802	-0.0493813157081604	0.01100810803473
1230	99.1691741943359	-15.0161867141724	-7.99315214157104	0.00159255252219737	0.0103587592020631	0.00873538758605719	0.0123068047687411
1231	97.2211227416992	-14.042163848877	-7.86328220367432	-0.00327756232582033	0.0145795252174139	0.0850338488817215	0.00743668992072344
1232	98.5198211669922	-15.0161867141724	-7.6684775352478	0.00321592413820326	0.00289124972186983	0.130163580179214	0.00678734155371785
1233	97.870475769043	-15.3408613204956	-7.47367286682129	0.00613799272105098	-0.0237320438027382	0.154189482331276	-0.000355493422830477
1234	98.5198211669922	-14.6915130615234	-7.27886867523193	0.00646266713738441	-0.00587495695799589	0.14152717590332	0.00159255252219737
1235	95.9224319458008	-13.717490196228	-7.86328220367432	0.00256657530553639	-0.0165892094373703	0.112631164491177	0.00191722682211548
1236	95.9224319458008	-13.717490196228	-8.12302207946777	-0.00327756232582033	0.00483929552137852	0.0152288740500808	0.00776136433705688
1237	96.57177734375	-13.717490196228	-7.99315214157104	0.00159255252219737	0.00970941036939621	-0.0487319678068161	0.00354059832170606
1238	98.5198211669922	-14.6915130615234	-7.99315214157104	0.00483929552137852	0.00970941036939621	-0.021459324285388	0.012956153601408
1239	99.1691741943359	-14.3668384552002	-7.60354280471802	0.00354059832170606	0.0188002903014421	-0.0769786313176155	-3.08191010844894e-05
1240	97.2211227416992	-14.042163848877	-7.47367286682129	-0.00295288790948689	0.0197743140161037	-0.168536797165871	0.00159255252219737
1241	98.5198211669922	-15.9902095794678	-7.34380340576172	-0.00425158534198999	0.01100810803473	-0.241263836622238	0.00159255252219737
1242	97.870475769043	-14.6915130615234	-7.73341274261475	0.00191722682211548	0.0175015944987535	-0.211069121956825	0.000943203864153475
1243	95.9224319458008	-13.3928155899048	-7.60354280471802	-0.0143164889886975	0.00418994715437293	-0.147108286619186	-0.0139918150380254
1244	95.9224319458008	-15.0161867141724	-7.47367286682129	-0.00717365415766835	-0.00197886489331722	-0.0643163323402405	-0.00100484199356288
1245	99.1691741943359	-13.0681409835815	-7.79834747314453	-0.00295288790948689	0.000943203864153475	-0.0113944197073579	-0.0104203969240189
1246	97.2211227416992	-13.3928155899048	-7.73341274261475	-0.00100484199356288	0.00256657530553639	0.00906006153672934	-0.00197886489331722
1247	97.2211227416992	-13.3928155899048	-7.73341274261475	-0.00814767740666866	-0.00912170019000769	-0.00912170019000769	-0.00392691092565656
1248	98.5198211669922	-12.7434673309326	-7.9282169342041	0.00159255252219737	-0.0169138833880424	0.00354059832170606	0.00126787810586393
1249	99.8185195922852	-15.3408613204956	-7.6684775352478	0.000293855206109583	-0.0266541130840778	0.0249691028147936	0.00321592413820326
1250	97.2211227416992	-14.6915130615234	-7.99315214157104	-0.00879702530801296	-0.0172385573387146	0.0330859608948231	-0.00587495695799589
1251	96.57177734375	-13.0681409835815	-8.05808639526367	-0.00879702530801296	-0.0172385573387146	0.0421768426895142	0.00516396993771195
1252	95.9224319458008	-14.3668384552002	-7.60354280471802	-0.00944637414067984	-0.0110697457566857	0.0272418223321438	0.00776136433705688
1253	96.57177734375	-13.3928155899048	-7.73341274261475	-0.00230353930965066	-0.0143164889886975	-0.0175632312893867	0.00646266713738441
1254	99.1691741943359	-14.6915130615234	-7.86328220367432	0.01100810803473	-0.0113944197073579	-0.085420161485672	0.0136055024340749
1255	99.8185195922852	-14.3668384552002	-8.25289154052734	0.00841071270406246	0.00613799272105098	-0.0227580219507217	0.00126787810586393
1256	99.8185195922852	-14.6915130615234	-8.12302207946777	0.01100810803473	0.01100810803473	0.14737132191658	-0.00100484199356288
1257	99.1691741943359	-15.3408613204956	-7.99315214157104	-0.00392691092565656	-0.000680167751852423	0.257111221551895	-0.00652430532500148
1258	100.467864990234	-15.3408613204956	-7.73341274261475	0.00354059832170606	0.00159255252219737	0.341851234436035	-0.00457625929266214
1259	99.1691741943359	-14.042163848877	-7.6684775352478	0.00906006153672934	0.0116574559360743	0.323669463396072	0.000943203864153475
1260	95.9224319458008	-13.0681409835815	-7.73341274261475	-0.0159398596733809	-0.00587495695799589	0.200617909431458	-0.00457625929266214
1261	99.1691741943359	-14.3668384552002	-8.05808639526367	-0.00912170019000769	-0.0107450718060136	0.0489950031042099	-3.08191010844894e-05
1262	99.1691741943359	-14.042163848877	-7.9282169342041	-0.00717365415766835	-0.00619963090866804	-0.0821734219789505	-0.00555028254166245
1263	97.2211227416992	-13.3928155899048	-8.38276100158691	-0.00360223650932312	0.0022419011220336	-0.195484757423401	-0.00977104809135199
1264	99.8185195922852	-14.3668384552002	-7.86328220367432	-0.00360223650932312	0.0136055024340749	-0.149705678224564	0.0155535480007529
1265	99.8185195922852	-14.6915130615234	-7.60354280471802	-0.00165419070981443	0.00613799272105098	-0.0539267547428608	-0.0191866029053926
1266	99.8185195922852	-15.6655359268188	-7.6684775352478	-0.00684897974133492	0.0022419011220336	-0.039641086012125	-0.00555028254166245
1267	99.1691741943359	-14.042163848877	-7.99315214157104	-0.00327756232582033	0.011982130818069	-0.0360696688294411	-0.00392691092565656
1268	98.5198211669922	-14.042163848877	-7.9282169342041	0.00418994715437293	0.0213976856321096	-0.0370436906814575	0.00678734155371785
1269	99.1691741943359	-14.3668384552002	-7.53860807418823	-0.00100484199356288	0.0149041991680861	-0.0331475995481014	0.00776136433705688
1270	98.5198211669922	-13.717490196228	-7.86328220367432	0.0158782228827477	0.0200989879667759	-0.000680167751852423	-0.00619963090866804
1271	100.467864990234	-14.042163848877	-7.53860807418823	-0.00392691092565656	0.0103587592020631	0.0532157681882381	-0.0136671401560307
1272	100.467864990234	-14.3668384552002	-7.34380340576172	0.00159255252219737	0.00321592413820326	0.0671767666935921	0.00159255252219737
1273	97.870475769043	-13.0681409835815	-7.86328220367432	0.00808603875339031	-0.0152905117720366	0.0444495603442192	0.00548864435404539
1274	97.870475769043	-15.0161867141724	-7.53860807418823	-0.00100484199356288	-0.00587495695799589	-0.00717365415766835	0.00678734155371785
1275	100.467864990234	-14.3668384552002	-7.60354280471802	0.00581331877037883	-0.00425158534198999	0.000618529506027699	-0.00100484199356288
1276	99.1691741943359	-14.042163848877	-7.47367286682129	-0.00587495695799589	-0.00587495695799589	0.00418994715437293	-0.00327756232582033
1277	97.2211227416992	-14.3668384552002	-7.14899873733521	-0.0126931173726916	0.00418994715437293	0.0327612869441509	-0.0130177913233638
1278	100.467864990234	-15.0161867141724	-7.4087381362915	-0.00555028254166245	0.000943203864153475	0.0652287155389786	-0.0260047651827335
1279	97.2211227416992	-13.3928155899048	-7.47367286682129	0.000943203864153475	0.00906006153672934	0.0262678004801273	-0.00165419070981443
1280	98.5198211669922	-13.3928155899048	-7.73341274261475	-0.00100484199356288	0.00354059832170606	-0.0519787110388279	-0.0165892094373703
1281	99.1691741943359	-14.3668384552002	-7.60354280471802	0.00321592413820326	0.00126787810586393	-0.126329123973846	-0.00944637414067984
1282	97.2211227416992	-14.6915130615234	-7.73341274261475	-0.0143164889886975	0.00516396993771195	-0.135420009493828	0.00191722682211548
1283	99.8185195922852	-14.042163848877	-7.79834747314453	-0.00749832857400179	0.0136055024340749	-0.072757862508297	-0.00619963090866804
1284	96.57177734375	-12.4187927246094	-7.73341274261475	-0.00295288790948689	0.00646266713738441	-0.0883422344923019	0.00938473641872406
1285	95.273078918457	-14.6915130615234	-7.21393346786499	-0.0107450718060136	0.0126314787194133	-0.063342310488224	-0.0113944197073579
1286	99.1691741943359	-14.3668384552002	-7.60354280471802	-0.00555028254166245	-0.0208099745213985	-0.0250307414680719	-0.0113944197073579
1287	98.5198211669922	-14.3668384552002	-7.53860807418823	-0.00814767740666866	0.00191722682211548	0.00646266713738441	0.00451462110504508
1288	97.870475769043	-14.6915130615234	-7.47367286682129	0.00776136433705688	-0.00555028254166245	0.0145795252174139	0.00289124972186983
1289	97.2211227416992	-13.3928155899048	-7.53860807418823	0.0022419011220336	0.00906006153672934	0.000943203864153475	-0.00652430532500148
1290	97.870475769043	-14.3668384552002	-7.79834747314453	0.00516396993771195	-0.00490093370899558	-0.0266541130840778	0.00613799272105098
1291	98.5198211669922	-15.0161867141724	-7.14899873733521	-0.00132951640989631	0.00711201597005129	-0.0354203209280968	-0.00327756232582033
1292	95.9224319458008	-13.0681409835815	-7.9282169342041	-0.0026282137259841	-0.00782300252467394	-0.00619963090866804	0.000943203864153475
1293	95.273078918457	-14.042163848877	-7.60354280471802	0.00516396993771195	-0.0175632312893867	-0.00425158534198999	0.00873538758605719
1294	95.9224319458008	-13.3928155899048	-7.9282169342041	0.00386527273803949	-0.0198359526693821	0.0558131635189056	0.00418994715437293
1295	97.2211227416992	-13.0681409835815	-7.86328220367432	0.00451462110504508	-0.00652430532500148	0.12659215927124	-0.00360223650932312
1296	97.2211227416992	-13.717490196228	-7.60354280471802	-0.00165419070981443	-0.0117190945893526	0.138280436396599	0.00191722682211548
1297	99.1691741943359	-14.3668384552002	-7.4087381362915	0.00289124972186983	-0.0100957229733467	0.108085729181767	0.00548864435404539
1298	97.2211227416992	-14.3668384552002	-7.53860807418823	0.0103587592020631	-0.00717365415766835	0.0262678004801273	0.00159255252219737
1299	97.2211227416992	-13.717490196228	-7.86328220367432	-0.000355493422830477	-0.0146411629393697	-0.0402904339134693	-0.00100484199356288
1300	98.5198211669922	-14.3668384552002	-7.79834747314453	0.00418994715437293	0.00873538758605719	-0.0766539573669434	-0.00295288790948689
1301	94.6237335205078	-13.0681409835815	-7.73341274261475	-0.00684897974133492	0.0165275707840919	-0.103601925075054	-0.00132951640989631
1302	96.57177734375	-13.3928155899048	-7.53860807418823	-0.00587495695799589	0.0145795252174139	-0.111718781292439	0.0116574559360743
1303	98.5198211669922	-14.042163848877	-7.21393346786499	-0.00327756232582033	0.0246444288641214	-0.101978555321693	-0.00879702530801296
1304	96.57177734375	-13.0681409835815	-7.73341274261475	-0.00652430532500148	0.0259431265294552	-0.073731891810894	-0.00879702530801296
1305	97.870475769043	-13.3928155899048	-7.73341274261475	-0.00425158534198999	0.0197743140161037	-0.00912170019000769	-0.00490093370899558
1306	97.870475769043	-13.717490196228	-7.79834747314453	0.00126787810586393	0.0197743140161037	0.013930176384747	-0.00814767740666866
1307	96.57177734375	-14.6915130615234	-7.86328220367432	-0.000680167751852423	0.0158782228827477	0.0694494843482971	0.00321592413820326
1308	97.870475769043	-13.717490196228	-7.79834747314453	-0.00652430532500148	0.0175015944987535	0.110033772885799	0.00938473641872406
1309	95.273078918457	-13.0681409835815	-7.9282169342041	-0.00490093370899558	0.0168522447347641	0.141851857304573	0.00418994715437293
1310	97.870475769043	-14.3668384552002	-7.21393346786499	-0.00944637414067984	0.01100810803473	0.138929784297943	-0.00652430532500148
1311	97.2211227416992	-13.717490196228	-7.6684775352478	-0.000355493422830477	0.00321592413820326	0.093475379049778	-0.00912170019000769
1312	97.2211227416992	-13.0681409835815	-7.99315214157104	-0.00165419070981443	0.0022419011220336	0.0739949271082878	-0.0026282137259841
1313	98.5198211669922	-14.3668384552002	-7.73341274261475	0.00548864435404539	-0.00684897974133492	0.0308132413774729	0.011982130818069
1314	97.870475769043	-14.3668384552002	-7.86328220367432	0.000293855206109583	0.00613799272105098	-0.0568488240242004	0.00191722682211548
1315	97.870475769043	-14.3668384552002	-7.79834747314453	0.00808603875339031	0.0100340843200684	-0.121459014713764	0.00289124972186983
1316	96.57177734375	-13.717490196228	-7.60354280471802	0.00256657530553639	0.0106834331527352	-0.152627751231194	-0.0104203969240189
1317	96.57177734375	-13.3928155899048	-7.53860807418823	-0.00555028254166245	-0.000680167751852423	-0.156848520040512	-0.0266541130840778
1318	95.273078918457	-13.3928155899048	-7.9282169342041	-0.00490093370899558	-0.00782300252467394	-0.0636669844388962	-0.00977104809135199
1319	99.1691741943359	-13.717490196228	-7.86328220367432	-0.00197886489331722	-0.0221086721867323	0.0100340843200684	-0.00555028254166245
1320	98.5198211669922	-13.717490196228	-7.6684775352478	0.00159255252219737	-0.0227580219507217	0.0675014406442642	-0.0175632312893867
1321	96.57177734375	-13.3928155899048	-7.53860807418823	0.00516396993771195	-0.0299008563160896	0.0912026613950729	-0.0110697457566857
1322	99.1691741943359	-14.6915130615234	-7.47367286682129	-0.00457625929266214	-0.0217839982360601	0.0489950031042099	-0.0130177913233638
1323	97.2211227416992	-15.0161867141724	-7.14899873733521	-0.00392691092565656	-0.023407369852066	-0.0419138073921204	-0.00587495695799589
1324	98.5198211669922	-14.3668384552002	-7.4087381362915	-0.0026282137259841	-0.0117190945893526	-0.0850954875349998	0.00256657530553639
1325	96.57177734375	-13.717490196228	-7.60354280471802	-0.0100957229733467	-0.00977104809135199	-0.0938616991043091	-0.0143164889886975
1326	94.6237335205078	-13.3928155899048	-7.6684775352478	-0.0130177913233638	0.0136055024340749	-0.0302255302667618	0.00126787810586393
1327	97.870475769043	-13.3928155899048	-7.79834747314453	-0.00619963090866804	0.00516396993771195	0.0649040415883064	-0.00977104809135199
1328	99.1691741943359	-13.3928155899048	-7.9282169342041	-0.00652430532500148	0.0103587592020631	0.10711170732975	-0.00392691092565656
1329	98.5198211669922	-14.3668384552002	-7.53860807418823	0.00159255252219737	0.01847561635077	0.0996441915631294	-0.000355493422830477
1330	97.870475769043	-13.717490196228	-7.47367286682129	-0.00717365415766835	0.00873538758605719	0.0467222817242146	-0.00197886489331722
1331	98.5198211669922	-16.314884185791	-7.73341274261475	-0.000355493422830477	0.0123068047687411	0.0132808275520802	-0.00619963090866804
1332	99.1691741943359	-15.6655359268188	-5.33082246780396	0.000293855206109583	0.013930176384747	0.0181509424000978	0.00321592413820326
1333	97.2211227416992	-14.3668384552002	-7.4087381362915	0.00516396993771195	0.00581331877037883	0.0655533894896507	0.0132808275520802
1334	96.57177734375	-14.6915130615234	-7.27886867523193	0.00678734155371785	0.0126314787194133	0.155488178133965	0.0132808275520802
1335	96.57177734375	-13.717490196228	-7.34380340576172	-0.00457625929266214	0.0158782228827477	0.227565869688988	-0.00100484199356288
1336	97.870475769043	-14.042163848877	-7.34380340576172	0.00808603875339031	0.00646266713738441	0.202890619635582	-0.000680167751852423
1337	97.2211227416992	-13.0681409835815	-7.86328220367432	0.00159255252219737	0.00516396993771195	0.145423278212547	-0.00782300252467394
1338	97.2211227416992	-13.717490196228	-7.60354280471802	0.0197743140161037	-0.00717365415766835	0.0590599067509174	-0.00165419070981443
1339	99.8185195922852	-15.9902095794678	-7.6684775352478	0.00126787810586393	-0.0195112787187099	-0.0883422344923019	-0.00165419070981443
1340	98.5198211669922	-15.6655359268188	-7.53860807418823	-0.00327756232582033	-0.0143164889886975	-0.229900240898132	-0.00717365415766835
1341	97.2211227416992	-13.717490196228	-7.53860807418823	0.00126787810586393	-0.00295288790948689	-0.260419636964798	-0.0143164889886975
1342	95.9224319458008	-14.3668384552002	-7.4087381362915	-0.0117190945893526	-0.00360223650932312	-0.172757551074028	0.0113327819854021
1343	95.273078918457	-13.717490196228	-7.9282169342041	-0.0165892094373703	0.00808603875339031	-0.0915889739990234	-0.00132951640989631
1344	99.1691741943359	-15.0161867141724	-7.99315214157104	-0.00425158534198999	0.00548864435404539	0.00386527273803949	-0.00814767740666866
1345	99.1691741943359	-14.6915130615234	-7.99315214157104	-0.00814767740666866	0.01100810803473	-0.0175632312893867	-0.0159398596733809
1346	98.5198211669922	-15.3408613204956	-7.60354280471802	-0.00457625929266214	0.0162028968334198	-0.0292515084147453	-0.00684897974133492
1347	99.1691741943359	-15.0161867141724	-7.53860807418823	-0.00490093370899558	0.0226963832974434	0.098670169711113	0.00354059832170606
1348	98.5198211669922	-15.6655359268188	-7.34380340576172	-0.00587495695799589	0.0152288740500808	0.195423111319542	-0.0253554154187441
1349	96.57177734375	-14.3668384552002	-7.21393346786499	0.00613799272105098	0.0145795252174139	0.216526940464973	-0.017887907102704
1350	95.273078918457	-14.042163848877	-7.86328220367432	-0.000355493422830477	0.0194496400654316	0.160358294844627	0.01100810803473
1351	96.57177734375	-15.0161867141724	-7.47367286682129	0.000943203864153475	0.00483929552137852	0.000943203864153475	0.00386527273803949
1352	98.5198211669922	-15.0161867141724	-7.27886867523193	-0.00425158534198999	-0.0156151866540313	-0.151329055428505	0.00386527273803949
1353	97.2211227416992	-14.3668384552002	-7.6684775352478	0.00451462110504508	-0.0412644557654858	-0.313990890979767	-0.00879702530801296
1354	97.870475769043	-15.3408613204956	-7.53860807418823	0.0100340843200684	-0.0282774847000837	-0.280224770307541	-0.0188619289547205
1355	99.1691741943359	-15.6655359268188	-7.27886867523193	0.0249691028147936	-0.0172385573387146	-0.111394107341766	-0.00327756232582033
1356	96.57177734375	-15.6655359268188	-8.05808639526367	0.0142548503354192	-0.043212503194809	-0.0386670641601086	0.00516396993771195
1357	96.57177734375	-14.3668384552002	-7.9282169342041	0.000618529506027699	-0.0247060675173998	-0.0110697457566857	-0.00782300252467394
1358	97.870475769043	-15.0161867141724	-7.86328220367432	-0.00490093370899558	-0.0149658378213644	-0.0497059896588326	0.0181509424000978
1359	95.9224319458008	-15.0161867141724	-7.53860807418823	0.00483929552137852	0.00483929552137852	-0.0581475235521793	-0.00782300252467394
1360	97.2211227416992	-14.6915130615234	-7.60354280471802	0.00938473641872406	-0.00327756232582033	-0.0399657599627972	0.00386527273803949
1361	99.1691741943359	-14.6915130615234	-7.79834747314453	-0.00132951640989631	0.00678734155371785	0.00743668992072344	-0.00814767740666866
1362	97.870475769043	-15.3408613204956	-7.6684775352478	-0.00100484199356288	0.000618529506027699	0.0369820520281792	-0.00327756232582033
1363	97.2211227416992	-15.0161867141724	-7.9282169342041	-0.00425158534198999	0.0152288740500808	0.0629559978842735	-0.00132951640989631
1364	97.2211227416992	-16.6395587921143	-7.73341274261475	0.00451462110504508	0.00386527273803949	0.0288651939481497	-0.00197886489331722
1365	98.5198211669922	-15.6655359268188	-7.60354280471802	-0.00457625929266214	0.0217223595827818	-0.00457625929266214	-0.00587495695799589
1366	98.5198211669922	-15.9902095794678	-7.47367286682129	-0.00879702530801296	0.00808603875339031	0.0207483377307653	-0.00425158534198999
1367	97.870475769043	-15.6655359268188	-7.34380340576172	-0.00814767740666866	0.00906006153672934	0.0834104791283607	-0.00522560812532902
1368	97.870475769043	-15.0161867141724	-7.34380340576172	-0.00652430532500148	0.00743668992072344	0.1697738468647	0.00841071270406246
1369	97.870475769043	-14.3668384552002	-8.12302207946777	0.00159255252219737	0.00418994715437293	0.193150401115417	-0.00847235135734081
1370	98.5198211669922	-15.3408613204956	-7.9282169342041	-0.00165419070981443	0.00776136433705688	0.121722050011158	-0.00522560812532902
1371	97.870475769043	-14.6915130615234	-7.86328220367432	-0.00100484199356288	0.00354059832170606	0.0515923984348774	-0.00782300252467394
1372	98.5198211669922	-15.9902095794678	-7.47367286682129	-0.00230353930965066	-0.0117190945893526	-0.0594462193548679	0.00711201597005129
1373	97.2211227416992	-14.3668384552002	-7.60354280471802	0.00289124972186983	-0.0240567177534103	-0.166588738560677	0.0022419011220336
1374	95.9224319458008	-15.3408613204956	-7.21393346786499	0.011982130818069	-0.0185372550040483	-0.215939238667488	0.00938473641872406
1375	97.870475769043	-16.314884185791	-7.6684775352478	-0.00522560812532902	-0.00555028254166245	-0.201653569936752	0.00321592413820326
1376	97.870475769043	-15.0161867141724	-7.79834747314453	0.00581331877037883	-0.0227580219507217	-0.171458855271339	0.000943203864153475
1377	99.1691741943359	-15.3408613204956	-7.73341274261475	-0.00327756232582033	-0.0113944197073579	-0.0850954875349998	0.00191722682211548
1378	99.1691741943359	-15.9902095794678	-7.53860807418823	-0.00392691092565656	-0.0133424662053585	-0.0665890574455261	-0.00197886489331722
1379	98.5198211669922	-15.6655359268188	-7.4087381362915	0.00808603875339031	-0.00717365415766835	-0.0493813157081604	-0.00327756232582033
1380	97.2211227416992	-15.6655359268188	-7.4087381362915	0.00418994715437293	0.00581331877037883	-0.0458098985254765	-0.000355493422830477
1381	99.1691741943359	-17.2889080047607	-7.73341274261475	0.00516396993771195	-0.00197886489331722	-0.0516540370881557	0.00548864435404539
1382	97.2211227416992	-14.6915130615234	-7.34380340576172	-0.000355493422830477	0.0106834331527352	-0.0594462193548679	-0.00619963090866804
1383	97.870475769043	-16.314884185791	-7.34380340576172	-0.0110697457566857	0.00776136433705688	-0.0363943427801132	0.00321592413820326
1384	95.9224319458008	-14.6915130615234	-7.60354280471802	-0.00652430532500148	0.0123068047687411	-0.0311995539814234	-0.00457625929266214
1385	97.2211227416992	-15.6655359268188	-7.21393346786499	-0.00425158534198999	0.0162028968334198	-0.0617189407348633	0.000618529506027699
1386	99.1691741943359	-16.6395587921143	-7.60354280471802	0.0022419011220336	0.00808603875339031	-0.0536020807921886	-0.00425158534198999
1387	97.2211227416992	-15.0161867141724	-7.47367286682129	0.00548864435404539	0.025618452578783	-0.0120437685400248	-0.0026282137259841
1388	97.870475769043	-15.9902095794678	-7.47367286682129	0.000618529506027699	0.0158782228827477	0.0181509424000978	0.00516396993771195
1389	98.5198211669922	-16.314884185791	-7.53860807418823	0.00970941036939621	0.00841071270406246	0.0470469556748867	0.012956153601408
1390	98.5198211669922	-15.9902095794678	-7.47367286682129	-0.00132951640989631	0.011982130818069	0.0801637396216393	-0.00230353930965066
1391	95.273078918457	-14.6915130615234	-7.73341274261475	-0.0133424662053585	-0.00522560812532902	0.0278911720961332	0.00808603875339031
1392	96.57177734375	-15.3408613204956	-7.53860807418823	-0.00295288790948689	-0.0156151866540313	0.0207483377307653	-0.000355493422830477
1393	99.1691741943359	-15.9902095794678	-7.53860807418823	0.0136055024340749	-0.0266541130840778	-0.00230353930965066	0.0171769186854362
1394	97.870475769043	-15.0161867141724	-8.25289154052734	-0.00327756232582033	-0.0273034609854221	0.0431508645415306	0.0152288740500808
1395	97.870475769043	-16.314884185791	-7.73341274261475	0.00159255252219737	-0.0185372550040483	0.0931507050991058	0.00321592413820326
1396	99.1691741943359	-16.9642333984375	-7.53860807418823	-0.00230353930965066	-0.0279528107494116	0.128864884376526	-0.0266541130840778
1397	99.8185195922852	-17.9382553100586	-7.60354280471802	0.000943203864153475	-0.0217839982360601	0.137306407094002	0.0103587592020631
1398	98.5198211669922	-15.9902095794678	-7.47367286682129	-0.00392691092565656	-0.00652430532500148	0.11457921564579	-0.00977104809135199
1399	95.273078918457	-15.0161867141724	-7.34380340576172	-0.00912170019000769	0.000293855206109583	0.0733455792069435	0.00386527273803949
1400	96.57177734375	-15.3408613204956	-7.79834747314453	-0.00555028254166245	0.0100340843200684	0.0337353087961674	-0.00327756232582033
1401	99.8185195922852	-16.314884185791	-7.47367286682129	-0.00717365415766835	0.0158782228827477	-0.0191866029053926	-0.00327756232582033
1402	97.870475769043	-15.0161867141724	-7.73341274261475	-0.00360223650932312	0.0217223595827818	-0.0412644557654858	-0.00165419070981443
1403	98.5198211669922	-16.9642333984375	-7.53860807418823	-0.0123684434220195	0.0223717093467712	-0.068537101149559	-0.00425158534198999
1404	97.870475769043	-15.0161867141724	-7.6684775352478	-0.00749832857400179	0.0220470335334539	-0.0795760303735733	-0.00490093370899558
1405	98.5198211669922	-16.6395587921143	-7.47367286682129	-0.000680167751852423	0.0158782228827477	-0.11042008548975	-0.00619963090866804
1406	97.870475769043	-15.6655359268188	-7.53860807418823	-0.00652430532500148	0.0210730116814375	-0.0763292834162712	-0.00652430532500148
1407	95.273078918457	-15.6655359268188	-7.86328220367432	-0.00295288790948689	0.0259431265294552	-0.03444629535079	0.00711201597005129
1408	95.273078918457	-16.314884185791	-7.86328220367432	-0.0107450718060136	0.0327612869441509	0.0295145437121391	0.0116574559360743
1409	99.8185195922852	-16.314884185791	-7.60354280471802	0.00873538758605719	0.0285405199974775	0.0957481041550636	-0.00132951640989631
1410	97.870475769043	-16.6395587921143	-7.53860807418823	0.00451462110504508	0.0259431265294552	0.127241507172585	-0.00295288790948689
1411	99.1691741943359	-15.6655359268188	-7.86328220367432	0.000943203864153475	0.0165275707840919	0.100942894816399	0.00159255252219737
1412	96.57177734375	-15.3408613204956	-7.53860807418823	0.00516396993771195	0.00776136433705688	0.0938000604510307	-0.00165419070981443
1413	99.1691741943359	-18.2629299163818	-7.53860807418823	0.00743668992072344	-0.00555028254166245	0.086981900036335	0.0207483377307653
1414	96.57177734375	-15.9902095794678	-7.86328220367432	0.0113327819854021	0.0022419011220336	0.0710728541016579	0.01100810803473
1415	96.57177734375	-15.6655359268188	-7.79834747314453	-0.00360223650932312	0.00483929552137852	0.0730208978056908	-0.00230353930965066
1416	95.273078918457	-16.9642333984375	-7.47367286682129	-0.00619963090866804	-0.000355493422830477	0.116202585399151	-0.00652430532500148
1417	97.870475769043	-16.9642333984375	-7.53860807418823	0.00516396993771195	-0.00392691092565656	0.160682961344719	-0.00197886489331722
1418	97.870475769043	-15.9902095794678	-7.60354280471802	-0.000355493422830477	-0.0136671401560307	0.121072702109814	0.0123068047687411
1419	98.5198211669922	-15.9902095794678	-7.73341274261475	0.025618452578783	-0.017887907102704	0.0327612869441509	0.00483929552137852
1420	99.1691741943359	-16.6395587921143	-7.47367286682129	-0.00100484199356288	-0.0227580219507217	-0.063342310488224	-0.0308748781681061
1421	97.2211227416992	-17.2889080047607	-7.27886867523193	-0.00327756232582033	-0.02697878703475	-0.108796715736389	-0.00684897974133492
1422	98.5198211669922	-16.9642333984375	-7.53860807418823	-0.00132951640989631	-0.0260047651827335	-0.108147367835045	-0.00100484199356288
1423	99.8185195922852	-16.6395587921143	-7.14899873733521	-3.08191010844894e-05	-0.0152905117720366	-0.0734072178602219	-0.00392691092565656
1424	96.57177734375	-16.9642333984375	-7.53860807418823	-0.00717365415766835	-0.0211346503347158	-0.0477579422295094	-0.00165419070981443
1425	97.2211227416992	-15.6655359268188	-7.60354280471802	-0.00100484199356288	-0.00782300252467394	-0.0675630792975426	-0.0104203969240189
1426	97.2211227416992	-15.9902095794678	-8.18795680999756	-0.00847235135734081	0.00256657530553639	-0.0834721177816391	-0.00879702530801296
1427	97.870475769043	-15.9902095794678	-8.25289154052734	-0.00197886489331722	0.00938473641872406	-0.118212267756462	0.00516396993771195
1428	99.1691741943359	-16.9642333984375	-7.9282169342041	-0.00360223650932312	0.00711201597005129	-0.0824980959296227	0.0106834331527352
1429	99.8185195922852	-17.6135807037354	-7.47367286682129	0.000293855206109583	0.00841071270406246	-0.00619963090866804	0.0126314787194133
1430	99.1691741943359	-17.2889080047607	-7.60354280471802	-0.000355493422830477	0.00256657530553639	0.0827611312270164	-0.0120437685400248
1431	98.5198211669922	-16.9642333984375	-7.27886867523193	-0.00587495695799589	0.00289124972186983	0.0931507050991058	-0.00295288790948689
1432	97.2211227416992	-16.314884185791	-7.9282169342041	-0.00782300252467394	-0.0149658378213644	0.142176523804665	0.0149041991680861
1433	99.1691741943359	-16.9642333984375	-7.6684775352478	0.00418994715437293	-0.0146411629393697	0.14899468421936	0.00678734155371785
1434	97.870475769043	-15.9902095794678	-8.12302207946777	0.00906006153672934	-0.02697878703475	0.130163580179214	0.00451462110504508
1435	96.57177734375	-16.314884185791	-7.99315214157104	0.00451462110504508	-0.00165419070981443	0.0733455792069435	0.0022419011220336
1436	98.5198211669922	-16.314884185791	-7.79834747314453	-0.00814767740666866	0.00613799272105098	0.00678734155371785	-0.00230353930965066
1437	97.870475769043	-16.314884185791	-7.53860807418823	0.0207483377307653	0.0113327819854021	-0.0461345724761486	0.00938473641872406
1438	97.2211227416992	-17.9382553100586	-7.27886867523193	-0.00295288790948689	0.00386527273803949	-0.098082460463047	0.00483929552137852
1439	97.870475769043	-16.314884185791	-7.73341274261475	0.00516396993771195	0.00808603875339031	-0.164316028356552	0.00191722682211548
1440	97.2211227416992	-16.9642333984375	-7.53860807418823	0.000293855206109583	0.0136055024340749	-0.213341847062111	0.00808603875339031
1441	95.273078918457	-15.9902095794678	-7.79834747314453	-0.00749832857400179	0.00386527273803949	-0.243211895227432	0.0142548503354192
1442	99.1691741943359	-16.9642333984375	-7.79834747314453	-3.08191010844894e-05	0.00841071270406246	-0.168861463665962	-0.0175632312893867
1443	98.5198211669922	-16.314884185791	-7.79834747314453	-0.00490093370899558	0.0145795252174139	-0.072757862508297	-0.00230353930965066
1444	100.467864990234	-17.6135807037354	-7.34380340576172	-0.00230353930965066	0.00776136433705688	-0.00522560812532902	-0.00749832857400179
1445	99.1691741943359	-17.2889080047607	-7.73341274261475	-0.00295288790948689	0.00906006153672934	-0.0299008563160896	-0.0159398596733809
1446	99.1691741943359	-18.2629299163818	-7.60354280471802	-0.00847235135734081	0.000618529506027699	-0.00360223650932312	-0.00392691092565656
1447	101.117218017578	-17.6135807037354	-7.60354280471802	-0.00457625929266214	0.00613799272105098	0.0554884895682335	-3.08191010844894e-05
1448	99.1691741943359	-16.314884185791	-7.60354280471802	0.000618529506027699	0.0168522447347641	0.045423585921526	0.00354059832170606
1449	94.6237335205078	-15.9902095794678	-7.53860807418823	-3.08191010844894e-05	0.0155535480007529	0.0230210572481155	0.00354059832170606
1450	99.1691741943359	-17.2889080047607	-7.34380340576172	0.00548864435404539	0.0262678004801273	-0.0120437685400248	0.0152288740500808
1451	98.5198211669922	-16.314884185791	-7.53860807418823	-0.000680167751852423	0.0145795252174139	-0.0341216214001179	0.0103587592020631
1452	99.8185195922852	-17.2889080047607	-7.9282169342041	0.00354059832170606	0.00646266713738441	0.00613799272105098	0.00386527273803949
1453	98.5198211669922	-16.9642333984375	-7.60354280471802	-0.000680167751852423	-0.000680167751852423	0.0899039655923843	0.0152288740500808
1454	98.5198211669922	-17.6135807037354	-7.6684775352478	0.00256657530553639	-0.0130177913233638	0.189578980207443	0.00126787810586393
1455	97.2211227416992	-17.2889080047607	-7.6684775352478	0.00906006153672934	-0.0224333461374044	0.235358059406281	0.00191722682211548
1456	97.870475769043	-16.314884185791	-7.53860807418823	-0.00165419070981443	-0.0221086721867323	0.215877592563629	-0.00132951640989631
1457	94.6237335205078	-16.314884185791	-7.53860807418823	-0.00619963090866804	-0.0318489037454128	0.143799901008606	-0.000680167751852423
1458	95.9224319458008	-15.9902095794678	-7.99315214157104	-0.0162645354866982	-0.0247060675173998	-0.0104203969240189	0.0123068047687411
1459	99.1691741943359	-16.314884185791	-7.99315214157104	0.00289124972186983	-0.0175632312893867	-0.199056178331375	-0.00522560812532902
1460	98.5198211669922	-17.6135807037354	-7.79834747314453	-0.00555028254166245	-0.0110697457566857	-0.313341557979584	-0.00457625929266214
1461	97.870475769043	-16.314884185791	-7.86328220367432	-0.00652430532500148	-0.021459324285388	-0.294185757637024	-0.00327756232582033
1462	97.870475769043	-16.9642333984375	-7.47367286682129	-0.0026282137259841	-0.0211346503347158	-0.187367901206017	-0.00814767740666866
1463	97.2211227416992	-17.2889080047607	-7.47367286682129	-0.00132951640989631	-0.0195112787187099	-0.0574981719255447	-0.00295288790948689
1464	99.1691741943359	-17.2889080047607	-7.47367286682129	-0.00977104809135199	-0.0162645354866982	-0.0581475235521793	-0.00392691092565656
1465	96.57177734375	-16.9642333984375	-7.6684775352478	-0.0136671401560307	0.00841071270406246	-0.120484992861748	-0.00490093370899558
1466	97.2211227416992	-16.9642333984375	-7.53860807418823	-0.00587495695799589	0.00548864435404539	-0.121134340763092	-0.00749832857400179
1467	98.5198211669922	-16.9642333984375	-7.60354280471802	-0.00782300252467394	0.0145795252174139	-0.119835644960403	-0.00912170019000769
1468	96.57177734375	-16.314884185791	-7.9282169342041	0.00191722682211548	0.0272418223321438	-0.0847708135843277	0.0171769186854362
1469	97.870475769043	-16.6395587921143	-7.99315214157104	-0.00197886489331722	0.0321119390428066	-0.00587495695799589	-0.00717365415766835
1470	99.8185195922852	-16.6395587921143	-7.34380340576172	0.0022419011220336	0.040228795260191	0.0925013571977615	0.00873538758605719
1471	97.2211227416992	-17.2889080047607	-7.73341274261475	0.00289124972186983	0.0337353087961674	0.155163496732712	-0.00847235135734081
1472	99.8185195922852	-17.9382553100586	-7.47367286682129	0.00191722682211548	0.0249691028147936	0.186007559299469	-0.00165419070981443
1473	96.57177734375	-15.9902095794678	-7.34380340576172	0.0233457311987877	0.0155535480007529	0.139254465699196	-0.0169138833880424
1474	95.9224319458008	-17.2889080047607	-7.47367286682129	0.0168522447347641	0.00354059832170606	0.06393001973629	0.012956153601408
1475	98.5198211669922	-16.314884185791	-7.73341274261475	-0.000355493422830477	0.00321592413820326	-0.0260047651827335	0.000293855206109583
1476	96.57177734375	-15.9902095794678	-7.60354280471802	0.00321592413820326	-0.00132951640989631	-0.115939550101757	0.00678734155371785
1477	96.57177734375	-16.314884185791	-8.18795680999756	0.00126787810586393	-0.0143164889886975	-0.122433036565781	0.00159255252219737
1478	97.2211227416992	-16.6395587921143	-7.9282169342041	0.00289124972186983	-0.0126931173726916	-0.0682124271988869	-0.00977104809135199
1479	98.5198211669922	-17.6135807037354	-7.86328220367432	-0.00165419070981443	-0.0227580219507217	-0.0334722734987736	0.0168522447347641
1480	99.8185195922852	-18.9122791290283	-7.60354280471802	0.00743668992072344	-0.0191866029053926	-0.00360223650932312	-0.00652430532500148
1481	97.870475769043	-16.314884185791	-7.73341274261475	0.00613799272105098	0.000618529506027699	-0.00490093370899558	-0.0100957229733467
1482	96.57177734375	-17.6135807037354	-7.08406400680542	-0.0133424662053585	0.00289124972186983	-0.00197886489331722	-0.00230353930965066
1483	96.57177734375	-16.9642333984375	-7.21393346786499	-0.0146411629393697	0.0123068047687411	0.0830858051776886	-0.00230353930965066
1484	96.57177734375	-15.6655359268188	-7.53860807418823	-0.00197886489331722	0.013930176384747	0.149319365620613	-0.0026282137259841
1485	97.870475769043	-17.2889080047607	-7.60354280471802	-0.00912170019000769	0.00841071270406246	0.236332073807716	-0.00814767740666866
1486	100.467864990234	-17.2889080047607	-7.6684775352478	-0.00230353930965066	0.00970941036939621	0.288279980421066	-0.00132951640989631
1487	98.5198211669922	-16.9642333984375	-7.53860807418823	-0.00100484199356288	0.0158782228827477	0.309383809566498	0.00906006153672934
1488	97.870475769043	-17.9382553100586	-7.73341274261475	-0.00652430532500148	0.0194496400654316	0.282111167907715	0.0100340843200684
1489	98.5198211669922	-16.9642333984375	-7.47367286682129	0.00613799272105098	0.025618452578783	0.208085417747498	0.00743668992072344
1490	98.5198211669922	-17.2889080047607	-7.27886867523193	0.000943203864153475	0.0236704051494598	0.103215612471104	0.00386527273803949
1491	95.273078918457	-16.314884185791	-7.79834747314453	-0.00360223650932312	0.0132808275520802	-0.0230826959013939	-0.00684897974133492
1492	97.870475769043	-17.2889080047607	-7.99315214157104	0.000943203864153475	-0.00230353930965066	-0.177952349185944	0.00841071270406246
1493	96.57177734375	-16.314884185791	-8.18795680999756	-0.0026282137259841	-0.0276281367987394	-0.259445607662201	0.00776136433705688
1494	99.8185195922852	-17.2889080047607	-7.60354280471802	0.0155535480007529	-0.0464592464268208	-0.209121078252792	0.00711201597005129
1495	99.1691741943359	-17.2889080047607	-7.60354280471802	0.00386527273803949	-0.0500306636095047	-0.0990564897656441	0.00354059832170606
1496	96.57177734375	-17.6135807037354	-7.47367286682129	0.0116574559360743	-0.0617189407348633	-0.0295761823654175	0.00743668992072344
1497	97.870475769043	-16.6395587921143	-7.9282169342041	-0.00587495695799589	-0.0597708933055401	-0.0899656042456627	-0.00295288790948689
1498	96.57177734375	-15.9902095794678	-7.9282169342041	0.00483929552137852	-0.0464592464268208	-0.171783536672592	-0.00197886489331722
1499	95.9224319458008	-17.6135807037354	-7.53860807418823	-0.00782300252467394	-0.0253554154187441	-0.219835340976715	-0.00132951640989631
1500	99.1691741943359	-17.2889080047607	-7.53860807418823	0.00613799272105098	-0.0133424662053585	-0.176978319883347	0.00418994715437293
1501	96.57177734375	-15.9902095794678	-7.73341274261475	-0.00360223650932312	-0.000355493422830477	-0.0896409302949905	-0.0126931173726916
1502	99.8185195922852	-17.6135807037354	-7.34380340576172	-0.0026282137259841	0.00451462110504508	-0.0997058376669884	0.00548864435404539
1503	98.5198211669922	-17.6135807037354	-7.9282169342041	-0.0026282137259841	0.0210730116814375	-0.0467839203774929	-0.00327756232582033
1504	97.2211227416992	-16.9642333984375	-7.73341274261475	-0.00327756232582033	0.0194496400654316	0.031137915328145	-0.00100484199356288
1505	97.870475769043	-17.2889080047607	-7.34380340576172	0.00191722682211548	0.0200989879667759	0.105813004076481	-0.00555028254166245
1506	97.2211227416992	-16.6395587921143	-7.4087381362915	0.00191722682211548	0.0200989879667759	0.187955603003502	0.0022419011220336
1507	94.6237335205078	-16.6395587921143	-7.47367286682129	-0.00587495695799589	0.0213976856321096	0.20256595313549	0.00354059832170606
1508	97.2211227416992	-16.314884185791	-7.53860807418823	-0.00132951640989631	0.025618452578783	0.137631088495255	0.0158782228827477
1509	98.5198211669922	-17.2889080047607	-7.47367286682129	0.00808603875339031	0.0210730116814375	0.0421768426895142	-0.0149658378213644
1510	96.57177734375	-16.6395587921143	-8.12302207946777	0.00711201597005129	0.0350340083241463	-0.0688617751002312	0.00873538758605719
1511	97.870475769043	-17.2889080047607	-7.9282169342041	0.00289124972186983	0.0343846566975117	-0.145484909415245	0.00808603875339031
1512	99.8185195922852	-17.6135807037354	-7.6684775352478	-0.00425158534198999	0.0197743140161037	-0.156523838639259	0.00159255252219737
1513	96.57177734375	-17.9382553100586	-7.53860807418823	0.00613799272105098	-0.00684897974133492	-0.0821734219789505	0.00354059832170606
1514	97.870475769043	-17.2889080047607	-7.4087381362915	-0.0026282137259841	0.00321592413820326	-0.0526280589401722	0.0152288740500808
1515	95.273078918457	-17.2889080047607	-7.27886867523193	0.013930176384747	-0.0146411629393697	-0.0383423902094364	-0.00522560812532902
1516	95.273078918457	-16.9642333984375	-7.6684775352478	-0.0156151866540313	-0.0117190945893526	-0.00165419070981443	-0.00165419070981443
1517	97.2211227416992	-16.9642333984375	-7.99315214157104	-3.08191010844894e-05	-0.021459324285388	0.0645793676376343	-0.0130177913233638
1518	98.5198211669922	-16.314884185791	-8.12302207946777	-0.00295288790948689	-0.0211346503347158	0.124968789517879	0.00711201597005129
1519	98.5198211669922	-17.2889080047607	-7.60354280471802	-0.00100484199356288	-0.0185372550040483	0.176267325878143	-0.00392691092565656
1520	98.5198211669922	-17.6135807037354	-7.4087381362915	0.00516396993771195	-0.0169138833880424	0.215228244662285	-0.00490093370899558
1521	97.2211227416992	-18.2629299163818	-7.47367286682129	0.00678734155371785	0.00516396993771195	0.196721807122231	-0.0104203969240189
1522	100.467864990234	-17.9382553100586	-7.53860807418823	-0.00457625929266214	0.000943203864153475	0.14444924890995	-0.0126931173726916
1523	97.2211227416992	-17.2889080047607	-7.79834747314453	-0.0113944197073579	0.0152288740500808	0.116202585399151	-0.0156151866540313
1524	94.6237335205078	-16.6395587921143	-7.73341274261475	-0.0198359526693821	0.0230210572481155	0.00159255252219737	0.00321592413820326
1525	97.870475769043	-16.9642333984375	-7.79834747314453	-0.00879702530801296	0.0334106348454952	-0.0889915823936462	-0.00490093370899558
1526	97.2211227416992	-15.9902095794678	-8.18795680999756	-0.00327756232582033	0.0314625911414623	-0.112692810595036	-0.00392691092565656
1527	97.2211227416992	-16.6395587921143	-7.6684775352478	-0.0130177913233638	0.0282158460468054	-0.0665890574455261	0.00256657530553639
1528	97.2211227416992	-16.9642333984375	-7.6684775352478	0.000943203864153475	0.020423661917448	-0.00587495695799589	0.0103587592020631
1529	98.5198211669922	-18.5876045227051	-7.79834747314453	0.00126787810586393	0.00711201597005129	0.105163656175137	0.011982130818069
1530	97.2211227416992	-17.2889080047607	-8.18795680999756	0.00256657530553639	0.0100340843200684	0.128864884376526	-0.0123684434220195
1531	97.870475769043	-16.6395587921143	-8.05808639526367	-0.00100484199356288	0.000293855206109583	-0.0240567177534103	-0.00814767740666866
1532	95.9224319458008	-17.6135807037354	-7.60354280471802	-0.00944637414067984	-0.0156151866540313	-0.160419926047325	0.000943203864153475
1533	96.57177734375	-16.9642333984375	-7.6684775352478	0.01100810803473	-0.0243813935667276	-0.235744372010231	0.00159255252219737
1534	98.5198211669922	-17.6135807037354	-7.27886867523193	0.00678734155371785	-0.017887907102704	-0.251004070043564	0.00743668992072344
1535	98.5198211669922	-17.2889080047607	-7.86328220367432	0.0123068047687411	-0.0143164889886975	-0.221458703279495	0.00646266713738441
1536	99.1691741943359	-16.9642333984375	-8.18795680999756	0.00483929552137852	-0.0211346503347158	-0.148731663823128	-0.0107450718060136
1537	97.2211227416992	-17.2889080047607	-7.9282169342041	-0.0026282137259841	-0.0208099745213985	-0.0376930385828018	-0.00879702530801296
1538	98.5198211669922	-17.9382553100586	-7.79834747314453	0.000943203864153475	-0.0227580219507217	0.0428261905908585	-0.00165419070981443
1539	98.5198211669922	-17.6135807037354	-7.21393346786499	0.00451462110504508	-0.0201606266200542	0.0486703291535378	0.00451462110504508
1540	95.273078918457	-17.6135807037354	-6.95419406890869	-0.00977104809135199	-0.0156151866540313	0.0506183728575706	-0.00197886489331722
1541	95.9224319458008	-16.6395587921143	-7.4087381362915	0.000293855206109583	-0.00392691092565656	0.0386054255068302	-0.000355493422830477
1542	100.467864990234	-17.9382553100586	-7.53860807418823	-0.00197886489331722	-3.08191010844894e-05	0.0171769186854362	-0.0107450718060136
1543	99.1691741943359	-17.9382553100586	-7.60354280471802	-0.00197886489331722	0.012956153601408	-0.0273034609854221	-0.0104203969240189
1544	97.870475769043	-16.9642333984375	-7.6684775352478	0.00191722682211548	0.0142548503354192	-0.0915889739990234	-0.00619963090866804
1545	97.2211227416992	-16.6395587921143	-7.86328220367432	-0.0026282137259841	0.0155535480007529	-0.131199240684509	-0.0149658378213644
1546	96.57177734375	-17.6135807037354	-7.47367286682129	-0.00327756232582033	0.0239950809627771	-0.153277099132538	-0.00295288790948689
1547	96.57177734375	-16.9642333984375	-7.34380340576172	0.00159255252219737	0.0262678004801273	-0.121459014713764	0.00418994715437293
1548	95.273078918457	-16.6395587921143	-8.05808639526367	-0.00847235135734081	0.0106834331527352	-0.0363943427801132	-0.00425158534198999
1549	95.9224319458008	-17.6135807037354	-7.6684775352478	-0.0107450718060136	0.0152288740500808	0.0155535480007529	0.0145795252174139
1550	97.2211227416992	-16.6395587921143	-7.86328220367432	0.00418994715437293	0.0123068047687411	0.0678261145949364	-0.00327756232582033
1551	98.5198211669922	-17.6135807037354	-8.12302207946777	-0.00522560812532902	0.00451462110504508	0.069124810397625	0.00906006153672934
1552	97.2211227416992	-17.9382553100586	-7.4087381362915	-0.00425158534198999	-0.00684897974133492	0.069124810397625	0.0197743140161037
1553	96.57177734375	-16.6395587921143	-7.4087381362915	0.00678734155371785	-0.0266541130840778	0.0801637396216393	0.00548864435404539
1554	97.2211227416992	-18.2629299163818	-7.60354280471802	-0.00490093370899558	-0.00944637414067984	0.0762676447629929	0.0136055024340749
1555	98.5198211669922	-17.2889080047607	-7.6684775352478	0.00581331877037883	0.00743668992072344	0.0726962238550186	0.0113327819854021
1556	95.273078918457	-15.6655359268188	-7.99315214157104	0.00256657530553639	0.00256657530553639	0.066202737390995	-0.00912170019000769
1557	93.3250350952148	-16.314884185791	-7.99315214157104	-0.00684897974133492	-0.00522560812532902	0.0496443510055542	-0.000680167751852423
1558	96.57177734375	-16.6395587921143	-7.99315214157104	-0.00522560812532902	0.000943203864153475	0.0444495603442192	0.00126787810586393
1559	97.870475769043	-17.6135807037354	-7.60354280471802	0.00386527273803949	0.00418994715437293	0.0217223595827818	0.000943203864153475
1560	98.5198211669922	-17.2889080047607	-7.73341274261475	0.00613799272105098	-3.08191010844894e-05	-0.0467839203774929	-0.00392691092565656
1561	97.870475769043	-16.314884185791	-8.12302207946777	0.000293855206109583	0.0022419011220336	-0.116588898003101	-0.00749832857400179
1562	99.1691741943359	-18.2629299163818	-7.99315214157104	-0.00392691092565656	-0.00977104809135199	-0.135744690895081	-0.00327756232582033
1563	97.870475769043	-17.9382553100586	-7.53860807418823	-0.00327756232582033	-0.00912170019000769	-0.0795760303735733	-0.00165419070981443
1564	95.9224319458008	-15.9902095794678	-7.73341274261475	0.0022419011220336	0.01847561635077	-0.0318489037454128	-0.00652430532500148
1565	94.6237335205078	-15.6655359268188	-7.6684775352478	-0.00814767740666866	0.0265924744307995	0.0207483377307653	-0.00392691092565656
1566	97.2211227416992	-15.9902095794678	-7.60354280471802	-0.00879702530801296	0.0376313999295235	0.0551638156175613	-0.00197886489331722
1567	97.2211227416992	-15.6655359268188	-7.99315214157104	-0.00619963090866804	0.0269171483814716	0.0973714739084244	0.0827611312270164
1568	99.1691741943359	-16.9642333984375	-8.05808639526367	-0.00522560812532902	0.0337353087961674	0.119773998856544	-0.00425158534198999
1569	100.467864990234	-16.9642333984375	-7.6684775352478	0.0022419011220336	0.025618452578783	0.0814624354243279	0.00289124972186983
1570	97.2211227416992	-16.314884185791	-7.6684775352478	0.0100340843200684	0.00548864435404539	0.0116574559360743	-0.0123684434220195
1571	99.1691741943359	-17.9382553100586	-7.53860807418823	0.00386527273803949	-0.00100484199356288	-0.0149658378213644	-0.00230353930965066
1572	98.5198211669922	-16.9642333984375	-7.27886867523193	-0.00457625929266214	-0.00652430532500148	0.0200989879667759	0.00516396993771195
1573	95.273078918457	-15.6655359268188	-7.79834747314453	-0.00879702530801296	-0.0311995539814234	0.0230210572481155	0.00938473641872406
1574	97.2211227416992	-16.9642333984375	-7.27886867523193	0.00483929552137852	-0.0247060675173998	-0.0139918150380254	-0.00490093370899558
1575	99.1691741943359	-16.6395587921143	-7.86328220367432	-0.0026282137259841	-0.0260047651827335	-0.0678877532482147	0.00321592413820326
1576	98.5198211669922	-15.9902095794678	-7.86328220367432	-0.000680167751852423	-0.0299008563160896	-0.0630176365375519	0.000943203864153475
1577	98.5198211669922	-16.314884185791	-7.9282169342041	-0.00392691092565656	-0.0260047651827335	-0.0792513489723206	0.00386527273803949
1578	99.1691741943359	-15.9902095794678	-7.9282169342041	-0.000680167751852423	-0.0198359526693821	-0.0919136479496956	-0.00100484199356288
1579	97.870475769043	-18.2629299163818	-7.73341274261475	-0.00197886489331722	-0.0221086721867323	-0.159445911645889	-0.000680167751852423
1580	98.5198211669922	-16.9642333984375	-7.9282169342041	-0.00457625929266214	-0.0188619289547205	-0.161069288849831	-0.00782300252467394
1581	97.2211227416992	-15.3408613204956	-8.18795680999756	-0.00912170019000769	0.0113327819854021	-0.0847708135843277	-0.00912170019000769
1582	96.57177734375	-17.6135807037354	-7.79834747314453	-0.0120437685400248	0.00808603875339031	-0.0487319678068161	0.000293855206109583
1583	99.1691741943359	-16.6395587921143	-7.53860807418823	-0.00360223650932312	0.0220470335334539	-0.02697878703475	-0.0139918150380254
1584	96.57177734375	-15.0161867141724	-7.9282169342041	-0.00652430532500148	0.025618452578783	0.00516396993771195	-0.00132951640989631
1585	95.9224319458008	-15.6655359268188	-7.60354280471802	-0.00555028254166245	0.0360080301761627	0.0285405199974775	-0.00749832857400179
1586	96.57177734375	-15.9902095794678	-7.79834747314453	0.0022419011220336	0.0386054255068302	0.0720468759536743	-0.0143164889886975
1587	97.2211227416992	-16.9642333984375	-7.79834747314453	0.000618529506027699	0.0158782228827477	0.0908779874444008	-0.00360223650932312
1588	97.870475769043	-16.9642333984375	-7.99315214157104	-0.00522560812532902	0.0113327819854021	0.0973714739084244	0.000618529506027699
1589	98.5198211669922	-16.6395587921143	-7.60354280471802	0.00289124972186983	0.0126314787194133	0.105813004076481	-0.0026282137259841
1590	93.9743804931641	-15.9902095794678	-7.79834747314453	-0.00684897974133492	0.0142548503354192	0.119773998856544	0.0100340843200684
1591	97.870475769043	-16.9642333984375	-7.4087381362915	0.00418994715437293	0.00516396993771195	0.152890786528587	0.00678734155371785
1592	96.57177734375	-16.314884185791	-7.53860807418823	0.00548864435404539	-0.00327756232582033	0.161981657147408	0.00808603875339031
1593	95.9224319458008	-15.6655359268188	-8.38276100158691	0.0100340843200684	-0.0311995539814234	0.133085653185844	0.01100810803473
1594	99.1691741943359	-16.9642333984375	-7.9282169342041	0.01100810803473	-0.00944637414067984	0.113929867744446	-0.00684897974133492
1595	97.2211227416992	-16.9642333984375	-7.86328220367432	0.012956153601408	0.00191722682211548	0.134709015488625	0.00386527273803949
1596	95.9224319458008	-17.2889080047607	-8.05808639526367	0.00548864435404539	0.00126787810586393	0.140553161501884	-0.00457625929266214
1597	95.273078918457	-15.9902095794678	-7.73341274261475	0.00483929552137852	0.00970941036939621	0.154514148831367	-0.00230353930965066
1598	94.6237335205078	-15.9902095794678	-7.47367286682129	-0.00619963090866804	0.00776136433705688	0.122371397912502	0.00613799272105098
1599	95.273078918457	-15.9902095794678	-7.86328220367432	-0.0026282137259841	-3.08191010844894e-05	0.0353586822748184	0.000943203864153475
1600	96.57177734375	-15.9902095794678	-7.99315214157104	0.00191722682211548	-0.00165419070981443	-0.0256800893694162	0.00159255252219737
1601	98.5198211669922	-16.6395587921143	-7.79834747314453	0.00483929552137852	0.00548864435404539	-0.125355109572411	-0.000355493422830477
1602	95.9224319458008	-15.6655359268188	-7.86328220367432	-0.00814767740666866	0.00743668992072344	-0.160419926047325	-0.0110697457566857
1603	97.870475769043	-16.6395587921143	-7.6684775352478	-0.00749832857400179	-0.000680167751852423	-0.073731891810894	-0.00295288790948689
1604	95.9224319458008	-17.6135807037354	-7.4087381362915	-0.00555028254166245	-0.0133424662053585	-0.0675630792975426	-0.00132951640989631
1605	95.273078918457	-15.9902095794678	-7.6684775352478	-0.00392691092565656	0.0022419011220336	-0.0724331885576248	-0.00522560812532902
1606	95.273078918457	-15.6655359268188	-8.12302207946777	-0.00782300252467394	0.000618529506027699	-0.0250307414680719	-0.0104203969240189
1607	94.6237335205078	-16.6395587921143	-7.27886867523193	-0.00749832857400179	0.00289124972186983	0.0746442750096321	0.00256657530553639
1608	95.273078918457	-16.6395587921143	-7.53860807418823	-0.000355493422830477	0.00776136433705688	0.1564621925354	0.0162028968334198
1609	95.273078918457	-15.9902095794678	-8.12302207946777	-0.0026282137259841	0.00613799272105098	0.215552926063538	-3.08191010844894e-05
1610	98.5198211669922	-16.9642333984375	-7.4087381362915	0.000943203864153475	0.00581331877037883	0.158085569739342	-0.00912170019000769
1611	95.9224319458008	-15.9902095794678	-7.79834747314453	0.00289124972186983	0.00191722682211548	0.0821117833256721	-0.00360223650932312
1612	97.870475769043	-17.9382553100586	-8.18795680999756	0.000293855206109583	-0.00327756232582033	0.00548864435404539	0.00159255252219737
1613	97.2211227416992	-16.314884185791	-7.9282169342041	-0.00392691092565656	-0.00749832857400179	-0.140614792704582	0.0171769186854362
1614	96.57177734375	-16.314884185791	-7.60354280471802	0.00386527273803949	-0.00555028254166245	-0.226653501391411	0.00386527273803949
1615	95.9224319458008	-16.9642333984375	-7.60354280471802	0.00873538758605719	-0.00749832857400179	-0.298406511545181	0.0126314787194133
1616	98.5198211669922	-16.6395587921143	-7.27886867523193	-0.00295288790948689	-0.0139918150380254	-0.336718112230301	-0.0156151866540313
1617	97.2211227416992	-16.6395587921143	-7.4087381362915	0.0246444288641214	-0.0133424662053585	-0.288016945123672	0.000293855206109583
1618	97.2211227416992	-16.9642333984375	-7.47367286682129	0.0191249661147594	0.00873538758605719	-0.184445828199387	-0.00392691092565656
1619	96.57177734375	-16.314884185791	-7.6684775352478	0.00451462110504508	0.00516396993771195	-0.135095342993736	-0.00490093370899558
1620	96.57177734375	-16.6395587921143	-7.9282169342041	-0.00652430532500148	-0.00879702530801296	-0.127303153276443	-0.00619963090866804
1621	97.2211227416992	-17.2889080047607	-7.6684775352478	0.00159255252219737	0.00289124972186983	-0.107498019933701	-0.00457625929266214
1622	99.1691741943359	-16.6395587921143	-7.60354280471802	-0.00457625929266214	0.00711201597005129	-0.0126931173726916	-0.00977104809135199
1623	93.3250350952148	-15.3408613204956	-7.47367286682129	-0.0104203969240189	0.0136055024340749	0.081787109375	-0.00392691092565656
1624	99.8185195922852	-16.6395587921143	-7.34380340576172	-0.00555028254166245	0.0022419011220336	0.105163656175137	-0.00782300252467394
1625	97.870475769043	-16.6395587921143	-7.73341274261475	-0.00392691092565656	0.00743668992072344	0.06393001973629	-0.0149658378213644
1626	97.870475769043	-16.6395587921143	-7.86328220367432	-0.00425158534198999	0.00841071270406246	-0.0334722734987736	-0.00327756232582033
1627	99.8185195922852	-16.9642333984375	-7.6684775352478	0.00613799272105098	-0.00100484199356288	-0.0821734219789505	0.000293855206109583
1628	98.5198211669922	-17.2889080047607	-7.47367286682129	-0.00522560812532902	-0.00230353930965066	-0.0490566417574883	-0.00392691092565656
1629	97.870475769043	-17.6135807037354	-7.34380340576172	0.00159255252219737	-0.00522560812532902	0.086981900036335	0.00970941036939621
1630	97.2211227416992	-15.3408613204956	-7.47367286682129	-0.00944637414067984	-0.0162645354866982	0.128215536475182	-0.00100484199356288
1631	95.9224319458008	-16.314884185791	-7.6684775352478	-0.000680167751852423	-0.00587495695799589	0.103540286421776	0.00354059832170606
1632	99.8185195922852	-16.9642333984375	-7.60354280471802	-0.00782300252467394	-0.0149658378213644	0.0584105588495731	0.00678734155371785
1633	98.5198211669922	-15.6655359268188	-8.12302207946777	0.00191722682211548	-0.0188619289547205	0.0265924744307995	0.012956153601408
1634	99.1691741943359	-16.6395587921143	-7.79834747314453	0.00418994715437293	-0.0156151866540313	-0.00425158534198999	0.0116574559360743
1635	99.8185195922852	-16.9642333984375	-7.21393346786499	0.000943203864153475	-0.0162645354866982	-0.0636669844388962	-0.000355493422830477
1636	98.5198211669922	-16.9642333984375	-7.08406400680542	-0.00100484199356288	-0.0260047651827335	-0.0876928865909576	-0.00327756232582033
1637	99.1691741943359	-17.9382553100586	-7.14899873733521	-0.00132951640989631	-0.0221086721867323	-0.0454852245748043	-0.00652430532500148
1638	100.467864990234	-16.6395587921143	-7.4087381362915	-0.00392691092565656	-0.0156151866540313	0.00354059832170606	-0.000680167751852423
1639	94.6237335205078	-15.6655359268188	-7.4087381362915	-0.00619963090866804	-0.0156151866540313	-0.0217839982360601	-0.00360223650932312
1640	95.9224319458008	-16.314884185791	-7.53860807418823	0.00678734155371785	0.00451462110504508	-0.0376930385828018	-0.0113944197073579
1641	99.8185195922852	-16.9642333984375	-7.60354280471802	-0.000355493422830477	0.00906006153672934	-0.00944637414067984	-0.00684897974133492
1642	97.870475769043	-15.9902095794678	-7.73341274261475	-0.00684897974133492	0.01100810803473	-0.00197886489331722	-0.00555028254166245
1643	96.57177734375	-15.6655359268188	-7.73341274261475	-0.00652430532500148	0.0171769186854362	-0.00782300252467394	-3.08191010844894e-05
1644	97.2211227416992	-16.6395587921143	-7.86328220367432	-0.000355493422830477	0.0246444288641214	-0.00749832857400179	-0.00327756232582033
1645	99.1691741943359	-18.2629299163818	-7.86328220367432	0.00613799272105098	0.012956153601408	0.00516396993771195	-0.00100484199356288
1646	99.1691741943359	-16.9642333984375	-7.6684775352478	-0.00295288790948689	0.0103587592020631	0.0249691028147936	-0.0026282137259841
1647	97.2211227416992	-16.6395587921143	-7.47367286682129	-0.0139918150380254	0.00841071270406246	0.0288651939481497	0.00159255252219737
1648	95.9224319458008	-16.9642333984375	-7.27886867523193	-0.00555028254166245	0.00354059832170606	0.0353586822748184	0.00289124972186983
1649	98.5198211669922	-16.314884185791	-7.34380340576172	-0.00327756232582033	-3.08191010844894e-05	0.0704235062003136	0.000943203864153475
1650	97.870475769043	-16.314884185791	-7.60354280471802	-0.00749832857400179	0.01100810803473	0.0538651160895824	-0.0104203969240189
1651	95.9224319458008	-16.314884185791	-7.60354280471802	-0.00100484199356288	0.0197743140161037	0.0597092546522617	-0.00555028254166245
1652	97.2211227416992	-15.9902095794678	-7.86328220367432	-0.00132951640989631	0.0236704051494598	0.0506183728575706	-0.00327756232582033
1653	97.870475769043	-17.6135807037354	-7.79834747314453	0.000943203864153475	0.000943203864153475	0.00451462110504508	0.00159255252219737
1654	95.9224319458008	-16.314884185791	-7.53860807418823	0.00808603875339031	0.0113327819854021	0.0304885655641556	0.00581331877037883
1655	97.2211227416992	-16.9642333984375	-7.4087381362915	0.00516396993771195	0.0149041991680861	0.0278911720961332	0.01847561635077
1656	95.273078918457	-17.2889080047607	-7.08406400680542	-0.00782300252467394	0.0100340843200684	0.036657378077507	-0.0117190945893526
1657	97.870475769043	-16.9642333984375	-7.73341274261475	-0.000355493422830477	0.00191722682211548	0.0720468759536743	0.00646266713738441
1658	98.5198211669922	-17.2889080047607	-7.73341274261475	-0.00327756232582033	-0.0143164889886975	0.0564625114202499	-0.00782300252467394
1659	95.273078918457	-15.9902095794678	-7.9282169342041	0.00418994715437293	-0.0221086721867323	0.0295145437121391	0.00321592413820326
1660	96.57177734375	-15.9902095794678	-7.53860807418823	0.00516396993771195	-0.0149658378213644	0.0249691028147936	0.000943203864153475
1661	97.2211227416992	-17.6135807037354	-7.47367286682129	0.00256657530553639	-0.0247060675173998	0.0811377614736557	-0.00847235135734081
1662	94.6237335205078	-16.6395587921143	-7.47367286682129	-0.000680167751852423	-0.0247060675173998	0.1324363052845	0.00646266713738441
1663	97.870475769043	-17.2889080047607	-7.6684775352478	-0.00327756232582033	0.00321592413820326	0.184059515595436	0.00191722682211548
1664	95.273078918457	-16.314884185791	-8.05808639526367	-0.0152905117720366	0.00841071270406246	0.0830858051776886	-0.00132951640989631
1665	94.6237335205078	-15.9902095794678	-7.6684775352478	-0.00392691092565656	0.0152288740500808	-0.0146411629393697	0.00613799272105098
1666	96.57177734375	-16.314884185791	-7.9282169342041	-0.00425158534198999	0.0239950809627771	-0.0915889739990234	-0.00295288790948689
1667	98.5198211669922	-15.3408613204956	-7.99315214157104	-0.00457625929266214	0.0239950809627771	-0.148406982421875	-0.00132951640989631
1668	98.5198211669922	-16.9642333984375	-7.34380340576172	-0.00327756232582033	0.0353586822748184	-0.115290202200413	0.00386527273803949
1669	96.57177734375	-16.6395587921143	-7.4087381362915	0.00191722682211548	0.0314625911414623	-0.0389917381107807	-0.00132951640989631
1670	95.273078918457	-17.2889080047607	-7.73341274261475	-0.000680167751852423	0.0275664981454611	-0.0130177913233638	-0.00165419070981443
1671	98.5198211669922	-17.2889080047607	-7.4087381362915	-0.00457625929266214	0.0162028968334198	-0.0568488240242004	-0.00197886489331722
1672	93.3250350952148	-15.6655359268188	-7.6684775352478	-0.00100484199356288	0.0145795252174139	-0.157497867941856	0.00678734155371785
1673	97.2211227416992	-16.9642333984375	-7.79834747314453	-0.00132951640989631	-0.00684897974133492	-0.29808184504509	0.0213976856321096
1674	96.57177734375	-16.314884185791	-7.60354280471802	0.00451462110504508	-0.00619963090866804	-0.378925770521164	0.00548864435404539
1675	96.57177734375	-16.314884185791	-7.53860807418823	0.00321592413820326	-0.0104203969240189	-0.257172882556915	-0.00652430532500148
1676	98.5198211669922	-17.9382553100586	-7.79834747314453	-0.000680167751852423	-0.0389917381107807	-0.0357449948787689	-0.0169138833880424
1677	99.1691741943359	-17.6135807037354	-7.6684775352478	0.000293855206109583	-0.0146411629393697	0.106462351977825	0.00191722682211548
1678	99.1691741943359	-18.2629299163818	-7.60354280471802	-0.00360223650932312	-0.0253554154187441	0.183410167694092	0.00613799272105098
1679	97.2211227416992	-17.2889080047607	-7.47367286682129	0.00548864435404539	-0.00100484199356288	0.191202342510223	-0.0156151866540313
1680	95.9224319458008	-15.6655359268188	-7.86328220367432	0.000618529506027699	0.00776136433705688	0.13405966758728	0.00354059832170606
1681	97.2211227416992	-16.9642333984375	-7.08406400680542	0.000618529506027699	0.00451462110504508	0.0438002124428749	0.0162028968334198
1682	97.870475769043	-15.9902095794678	-7.47367286682129	-0.00619963090866804	0.00743668992072344	0.0382807515561581	0.000293855206109583
1683	98.5198211669922	-16.9642333984375	-7.99315214157104	-0.0104203969240189	0.00581331877037883	0.115228563547134	-0.0026282137259841
1684	97.870475769043	-17.6135807037354	-7.86328220367432	0.00581331877037883	0.00646266713738441	0.179838746786118	-0.0107450718060136
1685	99.8185195922852	-17.6135807037354	-7.79834747314453	-0.00360223650932312	-0.00230353930965066	0.185358211398125	-0.00749832857400179
1686	99.1691741943359	-18.9122791290283	-7.6684775352478	0.000618529506027699	-0.00879702530801296	0.189578980207443	-0.00457625929266214
1687	98.5198211669922	-17.9382553100586	-7.34380340576172	-0.00652430532500148	-0.00165419070981443	0.110683120787144	-0.00555028254166245
1688	99.1691741943359	-16.9642333984375	-7.14899873733521	-0.00425158534198999	-0.00132951640989631	0.00808603875339031	0.0158782228827477
1689	94.6237335205078	-15.6655359268188	-7.9282169342041	-3.08191010844894e-05	0.00743668992072344	-0.0536020807921886	-0.00619963090866804
1690	99.1691741943359	-17.6135807037354	-7.60354280471802	0.00548864435404539	0.00191722682211548	-0.100030511617661	0.000293855206109583
1691	98.5198211669922	-16.6395587921143	-7.86328220367432	-0.00327756232582033	-0.00684897974133492	-0.142562851309776	-3.08191010844894e-05
1692	97.2211227416992	-16.314884185791	-7.86328220367432	0.00159255252219737	-0.0227580219507217	-0.180874422192574	-0.00782300252467394
1693	100.467864990234	-17.9382553100586	-7.60354280471802	0.020423661917448	-0.0227580219507217	-0.182822465896606	0.00483929552137852
1694	96.57177734375	-17.2889080047607	-7.53860807418823	-0.000680167751852423	-0.0341216214001179	-0.125679776072502	-0.0143164889886975
1695	99.1691741943359	-17.6135807037354	-7.34380340576172	0.0116574559360743	-0.021459324285388	-0.0740565657615662	-0.00230353930965066
1696	99.1691741943359	-17.2889080047607	-7.60354280471802	0.00743668992072344	-0.0113944197073579	0.0337353087961674	-0.00847235135734081
1697	95.9224319458008	-16.9642333984375	-7.99315214157104	-0.00717365415766835	-0.00912170019000769	0.194124415516853	-0.00197886489331722
1698	99.1691741943359	-17.9382553100586	-7.79834747314453	0.000293855206109583	-0.0026282137259841	0.202241271734238	0.00613799272105098
1699	98.5198211669922	-17.6135807037354	-7.60354280471802	0.00841071270406246	-0.0123684434220195	0.137306407094002	-0.000355493422830477
1700	99.8185195922852	-17.6135807037354	-7.6684775352478	-0.00425158534198999	0.00646266713738441	0.0327612869441509	-0.00197886489331722
1701	97.2211227416992	-16.314884185791	-7.27886867523193	-0.00100484199356288	-0.00392691092565656	-0.0815240740776062	-0.00749832857400179
1702	98.5198211669922	-17.9382553100586	-7.34380340576172	-0.0107450718060136	0.00159255252219737	-0.159770578145981	-0.0133424662053585
1703	98.5198211669922	-17.9382553100586	-7.47367286682129	-0.00782300252467394	-0.000355493422830477	-0.155549824237823	0.00841071270406246
1704	99.1691741943359	-17.6135807037354	-7.34380340576172	-0.00197886489331722	-0.00327756232582033	-0.156523838639259	-0.00165419070981443
1705	95.9224319458008	-16.9642333984375	-7.27886867523193	-0.00944637414067984	0.0106834331527352	-0.160744607448578	0.00354059832170606
1706	97.2211227416992	-16.9642333984375	-7.47367286682129	-0.0130177913233638	0.00256657530553639	-0.160419926047325	-0.00490093370899558
1707	97.870475769043	-15.9902095794678	-7.27886867523193	-0.00132951640989631	0.013930176384747	-0.111069433391094	0.0158782228827477
1708	96.57177734375	-15.9902095794678	-7.99315214157104	-0.00912170019000769	0.0132808275520802	-0.0315242260694504	0.000293855206109583
1709	99.1691741943359	-17.6135807037354	-7.6684775352478	0.00483929552137852	0.0194496400654316	0.00938473641872406	0.000618529506027699
1710	96.57177734375	-16.6395587921143	-7.9282169342041	0.00451462110504508	0.01847561635077	-0.0026282137259841	-0.00197886489331722
1711	97.2211227416992	-17.9382553100586	-7.9282169342041	-0.00490093370899558	0.00516396993771195	-0.0639916583895683	-0.0026282137259841
1712	97.870475769043	-17.6135807037354	-7.47367286682129	0.00581331877037883	0.0158782228827477	-0.0367190167307854	-0.00814767740666866
1713	97.2211227416992	-16.9642333984375	-7.6684775352478	-0.00522560812532902	0.00678734155371785	-0.00555028254166245	0.012956153601408
1714	93.9743804931641	-15.6655359268188	-7.53860807418823	0.000293855206109583	0.0113327819854021	-0.00100484199356288	0.00970941036939621
1715	96.57177734375	-16.314884185791	-7.60354280471802	0.00451462110504508	0.01847561635077	-0.0263294391334057	-0.0113944197073579
1716	98.5198211669922	-17.2889080047607	-7.86328220367432	0.000618529506027699	0.0168522447347641	-0.0591215454041958	-0.00100484199356288
1717	97.2211227416992	-16.9642333984375	-7.9282169342041	0.000618529506027699	0.00516396993771195	-0.0464592464268208	-0.00457625929266214
1718	97.870475769043	-16.314884185791	-7.86328220367432	-0.00652430532500148	-0.0182125810533762	0.0175015944987535	0.00483929552137852
1719	96.57177734375	-16.6395587921143	-7.4087381362915	0.00321592413820326	-0.032173577696085	0.0463976077735424	-0.0130177913233638
1720	99.1691741943359	-17.6135807037354	-6.95419406890869	0.00841071270406246	-0.0311995539814234	0.0886052697896957	-0.00749832857400179
1721	97.2211227416992	-15.9902095794678	-7.53860807418823	-0.00684897974133492	-0.0286021586507559	0.123345419764519	-0.00327756232582033
1722	93.9743804931641	-15.6655359268188	-7.86328220367432	-0.00879702530801296	-0.02697878703475	0.124968789517879	0.000618529506027699
1723	97.870475769043	-17.6135807037354	-7.9282169342041	-0.00879702530801296	-0.0175632312893867	0.0879559218883514	-0.00847235135734081
1724	97.870475769043	-15.9902095794678	-7.86328220367432	-0.00132951640989631	-0.0104203969240189	0.0444495603442192	-0.00555028254166245
1725	97.2211227416992	-15.9902095794678	-7.99315214157104	-0.00457625929266214	0.00289124972186983	0.00548864435404539	-0.00197886489331722
1726	98.5198211669922	-17.2889080047607	-7.14899873733521	-0.000355493422830477	0.013930176384747	-0.0243813935667276	-0.00230353930965066
1727	97.870475769043	-16.9642333984375	-7.34380340576172	-0.00327756232582033	0.00711201597005129	-0.039641086012125	0.000618529506027699
1728	97.2211227416992	-17.2889080047607	-7.9282169342041	0.00191722682211548	0.00743668992072344	-0.0292515084147453	0.0213976856321096
1729	97.870475769043	-15.9902095794678	-7.9282169342041	0.00451462110504508	0.01100810803473	-0.00847235135734081	-0.00100484199356288
1730	97.870475769043	-16.9642333984375	-7.47367286682129	-0.0026282137259841	0.0116574559360743	0.000293855206109583	-0.00425158534198999
1731	95.273078918457	-15.9902095794678	-7.9282169342041	-0.0100957229733467	0.00159255252219737	-0.00100484199356288	-0.00230353930965066
1732	98.5198211669922	-16.314884185791	-7.73341274261475	0.00321592413820326	0.0022419011220336	0.000943203864153475	0.00321592413820326
1733	99.8185195922852	-16.9642333984375	-7.53860807418823	0.00776136433705688	-0.00814767740666866	0.00516396993771195	0.00126787810586393
1734	97.870475769043	-15.9902095794678	-7.86328220367432	0.0269171483814716	-0.00522560812532902	0.00483929552137852	0.00289124972186983
1735	98.5198211669922	-15.9902095794678	-8.05808639526367	0.00776136433705688	0.0123068047687411	0.01100810803473	0.00191722682211548
1736	96.57177734375	-16.6395587921143	-7.86328220367432	-0.00717365415766835	0.000618529506027699	-0.00132951640989631	-0.0110697457566857
1737	96.57177734375	-15.9902095794678	-7.73341274261475	0.00483929552137852	0.00386527273803949	-0.0282774847000837	-0.00425158534198999
1738	97.2211227416992	-15.9902095794678	-7.6684775352478	0.00256657530553639	0.00743668992072344	-0.0438618510961533	0.00159255252219737
1739	96.57177734375	-16.314884185791	-7.6684775352478	-0.00749832857400179	0.0022419011220336	-0.0195112787187099	0.00386527273803949
1740	98.5198211669922	-16.9642333984375	-7.47367286682129	0.00418994715437293	0.00873538758605719	0.0246444288641214	0.00126787810586393
1741	97.870475769043	-15.9902095794678	-8.18795680999756	0.00289124972186983	-0.00684897974133492	0.133085653185844	-0.00392691092565656
1742	99.1691741943359	-16.9642333984375	-8.05808639526367	-0.00587495695799589	-0.00392691092565656	0.207760736346245	-0.00587495695799589
1743	99.8185195922852	-16.6395587921143	-7.6684775352478	-0.00652430532500148	0.0168522447347641	0.275942355394363	-0.00132951640989631
1744	99.1691741943359	-17.2889080047607	-7.79834747314453	-0.00230353930965066	0.000293855206109583	0.315877288579941	-0.00782300252467394
1745	96.57177734375	-16.314884185791	-7.60354280471802	-0.00490093370899558	0.00354059832170606	0.282111167907715	-0.00749832857400179
1746	98.5198211669922	-15.6655359268188	-7.60354280471802	-0.00587495695799589	0.0136055024340749	0.186981588602066	0.000943203864153475
1747	94.6237335205078	-15.3408613204956	-7.86328220367432	-0.0126931173726916	0.01100810803473	0.0512677207589149	0.00191722682211548
1748	97.2211227416992	-15.6655359268188	-7.9282169342041	0.000618529506027699	0.00516396993771195	-0.038017712533474	0.0181509424000978
1749	99.8185195922852	-16.6395587921143	-7.73341274261475	0.00354059832170606	0.00711201597005129	-0.125679776072502	-0.00652430532500148
1750	99.8185195922852	-16.314884185791	-7.9282169342041	0.000293855206109583	0.0113327819854021	-0.209121078252792	0.00289124972186983
1751	97.2211227416992	-15.9902095794678	-7.60354280471802	0.00159255252219737	0.00126787810586393	-0.195809438824654	-0.00847235135734081
1752	99.1691741943359	-17.2889080047607	-7.34380340576172	0.000618529506027699	-0.00944637414067984	-0.141264155507088	0.00938473641872406
1753	97.2211227416992	-17.2889080047607	-7.73341274261475	0.00613799272105098	-0.0143164889886975	-0.0555501282215118	-0.00425158534198999
1754	99.1691741943359	-16.6395587921143	-7.6684775352478	0.00289124972186983	-0.0302255302667618	0.0434755384922028	0.00646266713738441
1755	97.870475769043	-16.314884185791	-7.6684775352478	0.00418994715437293	0.0168522447347641	0.115553237497807	-0.00327756232582033
1756	95.9224319458008	-16.9642333984375	-7.6684775352478	-0.0156151866540313	0.00711201597005129	0.142501205205917	0.00970941036939621
1757	98.5198211669922	-17.2889080047607	-7.60354280471802	0.00970941036939621	0.00321592413820326	0.216526940464973	-0.000355493422830477
1758	99.1691741943359	-16.6395587921143	-7.27886867523193	-0.000680167751852423	0.00970941036939621	0.206137374043465	0.000943203864153475
1759	97.2211227416992	-15.9902095794678	-7.21393346786499	0.00126787810586393	0.00646266713738441	0.102890938520432	-0.00295288790948689
1760	97.870475769043	-16.314884185791	-7.99315214157104	0.00451462110504508	0.01100810803473	-0.0253554154187441	-0.0026282137259841
1761	96.57177734375	-17.2889080047607	-7.53860807418823	0.00548864435404539	0.00613799272105098	-0.189965292811394	-0.00327756232582033
1762	98.5198211669922	-17.2889080047607	-7.53860807418823	-0.00100484199356288	0.0126314787194133	-0.328276574611664	-0.0120437685400248
1763	95.273078918457	-15.9902095794678	-7.60354280471802	-0.00327756232582033	0.011982130818069	-0.313666224479675	0.00289124972186983
1764	95.9224319458008	-15.9902095794678	-7.53860807418823	-0.0139918150380254	0.00159255252219737	-0.264965057373047	-0.00814767740666866
1765	97.870475769043	-15.6655359268188	-7.53860807418823	-0.00327756232582033	0.00743668992072344	-0.176328971982002	-0.00522560812532902
1766	96.57177734375	-15.0161867141724	-8.25289154052734	-0.00295288790948689	0.0116574559360743	-0.117562919855118	-0.0104203969240189
1767	96.57177734375	-15.6655359268188	-8.12302207946777	-0.00717365415766835	0.00581331877037883	-0.0763292834162712	-0.00522560812532902
1768	99.1691741943359	-16.6395587921143	-7.6684775352478	-3.08191010844894e-05	0.00906006153672934	-0.115614876151085	-0.00165419070981443
1769	97.2211227416992	-16.6395587921143	-7.53860807418823	0.00418994715437293	0.00906006153672934	-0.098082460463047	-0.00360223650932312
1770	96.57177734375	-15.9902095794678	-7.47367286682129	0.00418994715437293	0.0155535480007529	-0.0519787110388279	-0.000680167751852423
1771	98.5198211669922	-16.6395587921143	-7.34380340576172	-0.000680167751852423	0.0213976856321096	-0.0792513489723206	-0.00132951640989631
1772	95.273078918457	-15.6655359268188	-7.34380340576172	-0.00360223650932312	0.00126787810586393	-0.0977577865123749	0.00256657530553639
1773	95.273078918457	-15.3408613204956	-7.86328220367432	0.00289124972186983	-0.00749832857400179	-0.0441865250468254	0.0275664981454611
1774	97.2211227416992	-16.6395587921143	-7.99315214157104	0.0123068047687411	-0.00392691092565656	-0.03444629535079	-0.00587495695799589
1775	97.2211227416992	-16.314884185791	-8.05808639526367	0.00938473641872406	-0.0201606266200542	-0.0143164889886975	0.0022419011220336
1776	99.1691741943359	-16.314884185791	-7.79834747314453	-0.000680167751852423	-0.0165892094373703	0.0301638916134834	-3.08191010844894e-05
1777	97.2211227416992	-16.6395587921143	-7.47367286682129	0.00613799272105098	-0.00847235135734081	0.0470469556748867	-0.00490093370899558
1778	95.273078918457	-17.6135807037354	-7.14899873733521	-0.00490093370899558	-0.0305502042174339	0.0571118593215942	0.00191722682211548
1779	97.2211227416992	-15.3408613204956	-7.86328220367432	0.00451462110504508	-0.0227580219507217	0.0866572186350822	-0.00490093370899558
1780	95.9224319458008	-15.9902095794678	-7.79834747314453	0.000293855206109583	-0.0175632312893867	0.115228563547134	-0.0104203969240189
1781	94.6237335205078	-15.0161867141724	-7.73341274261475	-0.00652430532500148	-0.0107450718060136	0.0837351530790329	-3.08191010844894e-05
1782	97.870475769043	-16.314884185791	-7.60354280471802	-0.00425158534198999	-0.00197886489331722	0.0707481801509857	-0.00360223650932312
1783	96.57177734375	-14.6915130615234	-7.99315214157104	-0.00522560812532902	0.00938473641872406	0.0606832765042782	-0.00165419070981443
1784	97.870475769043	-16.6395587921143	-7.21393346786499	0.00159255252219737	0.00516396993771195	0.040228795260191	-0.00132951640989631
1785	97.870475769043	-16.9642333984375	-7.14899873733521	-0.00879702530801296	0.0165275707840919	0.0769169926643372	-0.0130177913233638
1786	97.870475769043	-17.2889080047607	-7.53860807418823	-0.00912170019000769	-0.00457625929266214	0.0382807515561581	-0.00814767740666866
1787	99.1691741943359	-16.314884185791	-7.34380340576172	-0.00555028254166245	-0.00360223650932312	-0.0799007043242455	0.00548864435404539
1788	97.870475769043	-16.314884185791	-7.60354280471802	-0.00717365415766835	0.00711201597005129	-0.116913571953773	0.0103587592020631
1789	96.57177734375	-15.9902095794678	-7.27886867523193	-0.0130177913233638	0.00743668992072344	-0.119186297059059	0.00711201597005129
1790	98.5198211669922	-15.3408613204956	-7.4087381362915	-0.000680167751852423	0.0145795252174139	-0.172432884573936	-0.00490093370899558
1791	99.1691741943359	-15.9902095794678	-7.27886867523193	0.000618529506027699	0.0113327819854021	-0.107173345983028	0.00386527273803949
1792	97.2211227416992	-16.314884185791	-7.4087381362915	0.00159255252219737	-0.00684897974133492	-0.0224333461374044	-0.000355493422830477
1793	97.870475769043	-15.3408613204956	-7.86328220367432	0.00418994715437293	-0.0299008563160896	0.0356833562254906	0.0233457311987877
1794	97.2211227416992	-15.6655359268188	-7.6684775352478	0.0126314787194133	-0.0415891297161579	0.0460729338228703	0.012956153601408
1795	97.2211227416992	-16.6395587921143	-7.21393346786499	-0.00230353930965066	-0.0211346503347158	0.0460729338228703	0.00126787810586393
1796	99.1691741943359	-16.314884185791	-7.14899873733521	0.000618529506027699	-0.0117190945893526	0.0334106348454952	0.000943203864153475
1797	94.6237335205078	-15.9902095794678	-7.4087381362915	-0.00652430532500148	-3.08191010844894e-05	0.0509430468082428	-0.00230353930965066
1798	96.57177734375	-15.3408613204956	-7.47367286682129	-0.000680167751852423	0.000293855206109583	0.0697741582989693	0.000293855206109583
1799	97.2211227416992	-15.0161867141724	-7.86328220367432	0.00321592413820326	0.0136055024340749	0.0999688655138016	0.00191722682211548
1800	98.5198211669922	-16.314884185791	-7.9282169342041	0.00321592413820326	0.0217223595827818	0.098670169711113	-0.00100484199356288
1801	97.870475769043	-15.0161867141724	-7.86328220367432	-0.00197886489331722	0.0168522447347641	0.108735077083111	-0.00100484199356288
1802	97.2211227416992	-15.6655359268188	-7.4087381362915	-0.00490093370899558	0.00516396993771195	0.0996441915631294	-0.00977104809135199
1803	96.57177734375	-16.314884185791	-7.53860807418823	-0.00425158534198999	0.00581331877037883	0.0759429708123207	0.00743668992072344
1804	97.2211227416992	-15.0161867141724	-7.73341274261475	-0.00587495695799589	-0.00392691092565656	0.0658780634403229	0.000943203864153475
1805	97.2211227416992	-16.314884185791	-7.73341274261475	-0.00684897974133492	0.00289124972186983	0.0726962238550186	0.000618529506027699
1806	96.57177734375	-16.6395587921143	-7.86328220367432	-0.0107450718060136	0.00646266713738441	0.0145795252174139	-0.00392691092565656
1807	99.1691741943359	-15.9902095794678	-7.53860807418823	-0.00197886489331722	0.0126314787194133	-0.00490093370899558	0.00418994715437293
1808	97.2211227416992	-15.3408613204956	-7.6684775352478	0.000293855206109583	0.00808603875339031	-0.0169138833880424	0.0142548503354192
1809	97.2211227416992	-15.0161867141724	-7.60354280471802	-0.000680167751852423	0.00938473641872406	-0.0279528107494116	0.012956153601408
1810	98.5198211669922	-15.9902095794678	-7.53860807418823	0.00906006153672934	0.00711201597005129	-0.0143164889886975	-0.00230353930965066
1811	97.2211227416992	-17.2889080047607	-7.86328220367432	0.000618529506027699	0.00354059832170606	0.00548864435404539	0.00711201597005129
1812	97.2211227416992	-15.6655359268188	-8.25289154052734	0.000293855206109583	-0.0130177913233638	0.00808603875339031	0.01100810803473
1813	97.870475769043	-15.6655359268188	-7.9282169342041	0.00354059832170606	0.00873538758605719	-0.0243813935667276	0.0145795252174139
1814	93.9743804931641	-14.6915130615234	-7.79834747314453	-0.0026282137259841	-0.00717365415766835	-0.0454852245748043	0.0162028968334198
1815	97.2211227416992	-14.6915130615234	-7.6684775352478	0.00289124972186983	0.011982130818069	-0.0247060675173998	-0.0026282137259841
1816	95.273078918457	-14.042163848877	-7.6684775352478	0.00354059832170606	0.00451462110504508	-0.00814767740666866	0.00776136433705688
1817	95.273078918457	-14.6915130615234	-7.9282169342041	0.00191722682211548	-0.00457625929266214	-0.0425631552934647	-0.00879702530801296
1818	97.2211227416992	-14.6915130615234	-7.86328220367432	-0.00100484199356288	-0.00197886489331722	-0.0438618510961533	0.00970941036939621
1819	97.870475769043	-15.9902095794678	-7.73341274261475	0.000293855206109583	-0.00165419070981443	0.00646266713738441	-0.000355493422830477
1820	96.57177734375	-15.9902095794678	-7.47367286682129	0.000943203864153475	0.00451462110504508	0.0100340843200684	0.00256657530553639
1821	97.870475769043	-15.0161867141724	-7.73341274261475	-0.00295288790948689	-0.0126931173726916	0.0207483377307653	-0.00619963090866804
1822	93.9743804931641	-14.6915130615234	-7.53860807418823	-0.0126931173726916	-0.00360223650932312	-0.02697878703475	-0.00684897974133492
1823	97.2211227416992	-15.6655359268188	-7.53860807418823	-0.0139918150380254	-0.00327756232582033	-0.0026282137259841	-0.0026282137259841
1824	96.57177734375	-14.3668384552002	-7.86328220367432	-0.00295288790948689	-3.08191010844894e-05	-0.00749832857400179	-0.00977104809135199
1825	95.9224319458008	-14.6915130615234	-8.12302207946777	-0.00165419070981443	-0.00490093370899558	-0.000680167751852423	-0.00360223650932312
1826	96.57177734375	-15.3408613204956	-7.6684775352478	-0.00100484199356288	0.00678734155371785	0.0470469556748867	-0.00295288790948689
1827	95.9224319458008	-14.3668384552002	-7.47367286682129	-0.00879702530801296	-0.00587495695799589	0.123670093715191	-3.08191010844894e-05
1828	95.273078918457	-15.9902095794678	-7.47367286682129	-0.00100484199356288	-0.00555028254166245	0.174643963575363	0.00321592413820326
1829	96.57177734375	-15.0161867141724	-7.6684775352478	0.00808603875339031	0.00613799272105098	0.153864800930023	0.000618529506027699
1830	97.870475769043	-15.3408613204956	-7.79834747314453	-0.00197886489331722	0.020423661917448	0.0860078707337379	-0.00912170019000769
1831	93.3250350952148	-14.6915130615234	-8.05808639526367	-0.00749832857400179	0.0226963832974434	-0.0240567177534103	-0.000355493422830477
1832	95.273078918457	-15.0161867141724	-7.99315214157104	0.00386527273803949	0.0126314787194133	-0.095809742808342	0.00841071270406246
1833	97.2211227416992	-15.3408613204956	-7.73341274261475	0.0181509424000978	0.00808603875339031	-0.0811994001269341	0.00516396993771195
1834	96.57177734375	-14.6915130615234	-7.86328220367432	0.0191249661147594	0.0155535480007529	-0.0607449151575565	0.00678734155371785
1835	95.9224319458008	-15.0161867141724	-7.4087381362915	-0.00749832857400179	-0.000355493422830477	0.049319677054882	-0.00230353930965066
1836	96.57177734375	-15.3408613204956	-7.79834747314453	0.0106834331527352	-0.0195112787187099	0.139579132199287	0.000293855206109583
1837	96.57177734375	-15.6655359268188	-7.86328220367432	-0.0104203969240189	-0.00132951640989631	0.173020586371422	-0.00392691092565656
1838	96.57177734375	-14.042163848877	-7.9282169342041	-0.00327756232582033	0.0022419011220336	0.156137526035309	-0.00684897974133492
1839	95.273078918457	-15.3408613204956	-7.14899873733521	-0.00100484199356288	0.00159255252219737	0.0606832765042782	0.00548864435404539
1840	96.57177734375	-14.3668384552002	-7.47367286682129	-0.00327756232582033	0.00873538758605719	-0.0734072178602219	-0.0117190945893526
1841	98.5198211669922	-15.0161867141724	-7.4087381362915	-0.00197886489331722	0.0181509424000978	-0.147432953119278	-0.00619963090866804
1842	96.57177734375	-14.3668384552002	-7.99315214157104	-0.00392691092565656	0.0158782228827477	-0.233146980404854	-0.00684897974133492
1843	97.870475769043	-15.3408613204956	-7.6684775352478	0.00451462110504508	0.0171769186854362	-0.315938949584961	-0.00360223650932312
1844	97.2211227416992	-14.6915130615234	-7.99315214157104	-0.00490093370899558	0.0191249661147594	-0.317886978387833	-0.00230353930965066
1845	97.2211227416992	-15.3408613204956	-7.99315214157104	-0.00165419070981443	0.0162028968334198	-0.178601697087288	-0.00425158534198999
1846	96.57177734375	-14.042163848877	-8.18795680999756	-0.00197886489331722	0.00938473641872406	-0.0461345724761486	-0.00749832857400179
1847	95.273078918457	-14.042163848877	-7.9282169342041	-0.00782300252467394	-0.00230353930965066	0.0580858811736107	-0.00847235135734081
1848	95.273078918457	-14.3668384552002	-7.73341274261475	-0.00490093370899558	0.00126787810586393	0.040228795260191	0.00613799272105098
1849	99.1691741943359	-14.6915130615234	-8.12302207946777	0.00256657530553639	-0.00749832857400179	-0.00490093370899558	0.00354059832170606
1850	97.870475769043	-15.0161867141724	-7.86328220367432	0.00256657530553639	0.00613799272105098	-0.0513293594121933	-0.0133424662053585
1851	97.2211227416992	-13.717490196228	-7.99315214157104	-0.00295288790948689	0.00289124972186983	-0.0867188647389412	0.0100340843200684
1852	98.5198211669922	-14.6915130615234	-7.79834747314453	-0.00165419070981443	-0.0133424662053585	-0.103926599025726	-0.00879702530801296
1853	98.5198211669922	-16.314884185791	-7.27886867523193	-0.00230353930965066	-0.0227580219507217	-0.125030428171158	0.00159255252219737
1854	98.5198211669922	-15.6655359268188	-7.47367286682129	-0.00295288790948689	-0.0139918150380254	-0.0701604709029198	-0.00230353930965066
1855	97.870475769043	-13.3928155899048	-7.9282169342041	0.00354059832170606	-0.0026282137259841	0.0252937767654657	-0.00392691092565656
1856	93.9743804931641	-14.042163848877	-7.86328220367432	-0.00457625929266214	-0.00652430532500148	0.0821117833256721	0.00321592413820326
1857	97.2211227416992	-14.042163848877	-7.99315214157104	-0.00392691092565656	0.0106834331527352	0.113605186343193	0.00354059832170606
1858	98.5198211669922	-14.6915130615234	-7.6684775352478	-0.00360223650932312	0.00159255252219737	0.0856831967830658	-0.00165419070981443
1859	99.1691741943359	-15.3408613204956	-7.86328220367432	0.000943203864153475	0.00354059832170606	-0.00230353930965066	-3.08191010844894e-05
1860	96.57177734375	-14.042163848877	-7.53860807418823	0.00354059832170606	0.00808603875339031	-0.0974331125617027	-0.0143164889886975
1861	98.5198211669922	-15.9902095794678	-7.4087381362915	0.00613799272105098	0.00938473641872406	-0.148406982421875	-0.00457625929266214
1862	99.8185195922852	-16.314884185791	-7.73341274261475	0.000293855206109583	0.0142548503354192	-0.0941863730549812	-0.00717365415766835
1863	95.273078918457	-14.3668384552002	-7.60354280471802	-0.00977104809135199	0.0213976856321096	0.00646266713738441	-0.00977104809135199
1864	95.9224319458008	-15.6655359268188	-7.60354280471802	-0.00944637414067984	0.0220470335334539	0.0593845807015896	0.000618529506027699
1865	97.870475769043	-15.6655359268188	-7.73341274261475	-0.00295288790948689	0.0207483377307653	0.0808130875229836	-0.00230353930965066
1866	97.870475769043	-13.717490196228	-7.6684775352478	0.00191722682211548	0.0123068047687411	0.0931507050991058	0.0116574559360743
1867	97.870475769043	-15.0161867141724	-7.73341274261475	0.000618529506027699	0.00256657530553639	0.121722050011158	-0.0026282137259841
1868	97.870475769043	-15.9902095794678	-7.73341274261475	0.0100340843200684	-0.00295288790948689	0.146721974015236	0.00808603875339031
1869	98.5198211669922	-15.3408613204956	-7.6684775352478	0.0103587592020631	-0.00619963090866804	0.131462275981903	0.00581331877037883
1870	96.57177734375	-15.9902095794678	-7.79834747314453	-3.08191010844894e-05	-0.00847235135734081	0.069124810397625	-0.00392691092565656
1871	97.870475769043	-15.9902095794678	-7.47367286682129	0.00873538758605719	-0.00425158534198999	0.0220470335334539	-0.00425158534198999
1872	95.9224319458008	-15.6655359268188	-7.4087381362915	-0.00717365415766835	-0.0224333461374044	-0.0399657599627972	0.00386527273803949
1873	95.273078918457	-14.6915130615234	-7.47367286682129	0.00483929552137852	-0.0295761823654175	-0.120484992861748	0.0152288740500808
1874	97.870475769043	-15.3408613204956	-7.6684775352478	0.00354059832170606	-0.02697878703475	-0.0669137313961983	0.00808603875339031
1875	97.870475769043	-15.3408613204956	-8.05808639526367	0.00906006153672934	-0.0169138833880424	0.011982130818069	-0.00522560812532902
1876	99.1691741943359	-15.6655359268188	-8.12302207946777	0.00386527273803949	0.00483929552137852	0.0668520927429199	-0.00197886489331722
1877	98.5198211669922	-15.3408613204956	-7.79834747314453	-0.00522560812532902	0.00646266713738441	0.11165714263916	-0.00587495695799589
1878	97.2211227416992	-16.9642333984375	-7.21393346786499	-0.00360223650932312	-0.0104203969240189	0.123670093715191	0.000943203864153475
1879	97.870475769043	-15.9902095794678	-7.14899873733521	-0.00619963090866804	0.00289124972186983	0.121722050011158	0.0103587592020631
1880	96.57177734375	-14.3668384552002	-7.6684775352478	0.00289124972186983	0.00581331877037883	0.111332468688488	-0.00360223650932312
1881	93.9743804931641	-15.0161867141724	-7.6684775352478	-0.00457625929266214	0.000293855206109583	0.0876312479376793	0.00873538758605719
1882	95.9224319458008	-15.6655359268188	-7.73341274261475	-0.00490093370899558	-0.00879702530801296	0.0444495603442192	-0.00977104809135199
1883	96.57177734375	-15.3408613204956	-7.9282169342041	-0.0107450718060136	0.0103587592020631	0.0191249661147594	0.00159255252219737
1884	97.2211227416992	-14.6915130615234	-8.05808639526367	-0.0120437685400248	-0.0026282137259841	-0.0821734219789505	0.00126787810586393
1885	95.273078918457	-14.3668384552002	-7.53860807418823	-0.000680167751852423	0.00808603875339031	-0.192887365818024	0.00126787810586393
1886	95.273078918457	-15.3408613204956	-7.47367286682129	-0.00717365415766835	0.0158782228827477	-0.220484688878059	-0.00717365415766835
1887	97.2211227416992	-15.6655359268188	-7.9282169342041	-0.00684897974133492	0.0155535480007529	-0.220160007476807	-0.00100484199356288
1888	95.273078918457	-14.3668384552002	-7.86328220367432	0.0022419011220336	0.0282158460468054	-0.143536865711212	-0.0026282137259841
1889	95.273078918457	-15.9902095794678	-7.34380340576172	-0.00490093370899558	0.0252937767654657	-0.0552254542708397	0.00548864435404539
1890	95.273078918457	-15.0161867141724	-7.53860807418823	-0.00360223650932312	0.0155535480007529	0.00743668992072344	-0.00490093370899558
1891	97.2211227416992	-15.3408613204956	-7.27886867523193	-0.00619963090866804	0.00743668992072344	-0.0139918150380254	-0.00197886489331722
1892	95.273078918457	-14.6915130615234	-7.47367286682129	-3.08191010844894e-05	-0.0100957229733467	-0.0331475995481014	0.00386527273803949
1893	96.57177734375	-14.6915130615234	-7.9282169342041	0.01100810803473	-0.028926832601428	0.0317872650921345	0.0334106348454952
1894	96.57177734375	-14.6915130615234	-7.86328220367432	0.00483929552137852	-0.0282774847000837	0.133735001087189	-0.00132951640989631
1895	98.5198211669922	-17.2889080047607	-7.6684775352478	0.00873538758605719	-0.0402904339134693	0.152890786528587	-0.00132951640989631
1896	97.870475769043	-15.6655359268188	-7.6684775352478	0.00938473641872406	-0.0376930385828018	0.11165714263916	-0.0162645354866982
1897	96.57177734375	-15.3408613204956	-7.53860807418823	0.00711201597005129	-0.0367190167307854	0.0415274947881699	-0.000680167751852423
1898	97.2211227416992	-15.3408613204956	-7.34380340576172	-0.00490093370899558	-0.0360696688294411	-0.0224333461374044	0.00159255252219737
1899	98.5198211669922	-15.0161867141724	-7.53860807418823	0.00386527273803949	-0.0260047651827335	-0.0704851448535919	-0.00814767740666866
1900	97.2211227416992	-14.6915130615234	-7.60354280471802	0.000293855206109583	-0.00944637414067984	-0.0821734219789505	0.00321592413820326
1901	98.5198211669922	-14.3668384552002	-7.9282169342041	0.000293855206109583	-0.00100484199356288	-0.0513293594121933	-0.00587495695799589
1902	97.2211227416992	-14.6915130615234	-7.53860807418823	-0.00392691092565656	0.00646266713738441	-0.0578228458762169	-0.00814767740666866
1903	98.5198211669922	-16.9642333984375	-7.47367286682129	-3.08191010844894e-05	0.0149041991680861	-0.0870435386896133	-0.00230353930965066
1904	98.5198211669922	-15.9902095794678	-7.08406400680542	-3.08191010844894e-05	0.0194496400654316	-0.0185372550040483	-0.00490093370899558
1905	98.5198211669922	-15.0161867141724	-7.60354280471802	-0.0026282137259841	0.0350340083241463	0.0171769186854362	-0.00782300252467394
1906	96.57177734375	-15.3408613204956	-7.60354280471802	-0.0107450718060136	0.0369820520281792	0.0619819760322571	-0.00197886489331722
1907	98.5198211669922	-15.6655359268188	-7.73341274261475	-0.00100484199356288	0.0330859608948231	0.0587352328002453	0.00418994715437293
1908	97.870475769043	-14.3668384552002	-7.79834747314453	-0.0026282137259841	0.0317872650921345	0.0272418223321438	-0.000680167751852423
1909	98.5198211669922	-15.0161867141724	-8.12302207946777	0.00159255252219737	0.025618452578783	-0.0328229255974293	0.00711201597005129
1910	98.5198211669922	-15.3408613204956	-7.53860807418823	0.00256657530553639	0.020423661917448	-0.0549007803201675	-0.00749832857400179
1911	99.1691741943359	-15.9902095794678	-7.27886867523193	-0.00197886489331722	0.0188002903014421	-0.0169138833880424	0.00516396993771195
1912	99.1691741943359	-16.9642333984375	-7.34380340576172	-0.00749832857400179	-0.0104203969240189	0.0649040415883064	0.0158782228827477
1913	95.9224319458008	-14.042163848877	-8.05808639526367	0.000943203864153475	-0.0240567177534103	0.148670017719269	0.000618529506027699
1914	95.9224319458008	-14.3668384552002	-7.79834747314453	-0.00100484199356288	-0.0185372550040483	0.201916605234146	0.00126787810586393
1915	95.9224319458008	-15.9902095794678	-7.53860807418823	0.0194496400654316	-0.0208099745213985	0.171397224068642	-0.00100484199356288
1916	98.5198211669922	-15.3408613204956	-7.60354280471802	-0.00652430532500148	-0.00425158534198999	0.17269591987133	-0.00230353930965066
1917	98.5198211669922	-15.9902095794678	-7.47367286682129	-0.00392691092565656	-0.00490093370899558	0.182436138391495	-0.00197886489331722
1918	97.870475769043	-15.6655359268188	-7.4087381362915	0.00678734155371785	-0.00977104809135199	0.201916605234146	-0.00490093370899558
1919	97.870475769043	-14.6915130615234	-7.79834747314453	0.00516396993771195	-0.00165419070981443	0.176592007279396	0.00256657530553639
1920	97.870475769043	-15.9902095794678	-7.86328220367432	0.00354059832170606	0.00646266713738441	0.128540202975273	-0.00327756232582033
1921	98.5198211669922	-15.9902095794678	-7.6684775352478	-3.08191010844894e-05	-0.00295288790948689	0.0921766832470894	-0.00912170019000769
1922	97.2211227416992	-14.6915130615234	-7.79834747314453	-0.00814767740666866	0.0165275707840919	0.0412028171122074	-0.000355493422830477
1923	96.57177734375	-16.314884185791	-7.4087381362915	-0.0120437685400248	0.0226963832974434	-0.0678877532482147	-0.00587495695799589
1924	95.9224319458008	-14.3668384552002	-7.53860807418823	0.000618529506027699	0.0223717093467712	-0.213666528463364	-0.00392691092565656
1925	96.57177734375	-15.0161867141724	-7.86328220367432	0.000618529506027699	0.0116574559360743	-0.32048436999321	-0.00490093370899558
1926	97.2211227416992	-14.6915130615234	-8.12302207946777	0.00548864435404539	0.0113327819854021	-0.29223769903183	0.00418994715437293
1927	96.57177734375	-14.6915130615234	-7.9282169342041	0.00126787810586393	0.00451462110504508	-0.198406830430031	0.0106834331527352
1928	99.1691741943359	-16.6395587921143	-7.79834747314453	-0.00132951640989631	0.00126787810586393	-0.143536865711212	0.00354059832170606
1929	98.5198211669922	-17.2889080047607	-7.14899873733521	0.013930176384747	0.00354059832170606	-0.138342082500458	0.00613799272105098
1930	95.273078918457	-14.6915130615234	-7.60354280471802	0.00711201597005129	0.011982130818069	-0.168536797165871	-0.00230353930965066
1931	95.273078918457	-15.9902095794678	-7.47367286682129	-0.00652430532500148	0.0113327819854021	-0.136394038796425	0.000618529506027699
1932	95.273078918457	-15.6655359268188	-7.6684775352478	-0.00165419070981443	-0.00717365415766835	-0.109770737588406	-0.00425158534198999
1933	97.870475769043	-15.3408613204956	-7.86328220367432	0.0113327819854021	-0.0182125810533762	-0.0263294391334057	0.00159255252219737
1934	97.2211227416992	-15.0161867141724	-8.18795680999756	0.0210730116814375	0.00776136433705688	0.0308132413774729	0.00159255252219737
1935	97.870475769043	-15.6655359268188	-7.79834747314453	0.020423661917448	-0.00490093370899558	0.0386054255068302	-0.00197886489331722
1936	97.2211227416992	-16.9642333984375	-7.27886867523193	0.00159255252219737	0.00191722682211548	0.0262678004801273	-0.00814767740666866
1937	98.5198211669922	-17.6135807037354	-7.27886867523193	0.000943203864153475	-0.00555028254166245	0.036657378077507	-0.00132951640989631
1938	97.2211227416992	-15.9902095794678	-7.79834747314453	-0.00100484199356288	-0.0026282137259841	0.0269171483814716	0.000618529506027699
1939	95.273078918457	-15.0161867141724	-7.60354280471802	0.00159255252219737	-0.000680167751852423	0.0558131635189056	0.00354059832170606
1940	93.9743804931641	-15.0161867141724	-7.60354280471802	-0.0113944197073579	0.0155535480007529	0.0882805958390236	-0.00230353930965066
1941	97.870475769043	-15.9902095794678	-7.6684775352478	0.00873538758605719	0.00743668992072344	0.147046640515327	-3.08191010844894e-05
1942	96.57177734375	-14.6915130615234	-7.79834747314453	-0.00457625929266214	0.0116574559360743	0.137631088495255	0.00191722682211548
1943	98.5198211669922	-15.9902095794678	-7.47367286682129	-0.000355493422830477	0.0149041991680861	0.0967221260070801	-0.00392691092565656
1944	97.870475769043	-15.0161867141724	-7.6684775352478	-0.00684897974133492	0.01100810803473	0.0873065739870071	0.00483929552137852
1945	97.2211227416992	-15.6655359268188	-7.9282169342041	-0.00490093370899558	0.0022419011220336	0.00938473641872406	-0.00684897974133492
1946	96.57177734375	-15.3408613204956	-7.73341274261475	-0.00165419070981443	-0.0100957229733467	-0.101329207420349	-0.000680167751852423
1947	97.2211227416992	-15.3408613204956	-7.86328220367432	-0.00132951640989631	0.00483929552137852	-0.206848368048668	0.00776136433705688
1948	95.9224319458008	-16.314884185791	-7.4087381362915	-0.00652430532500148	-0.00619963090866804	-0.24743264913559	0.00743668992072344
1949	95.273078918457	-14.042163848877	-7.60354280471802	-0.00457625929266214	-0.0100957229733467	-0.24288721382618	0.0022419011220336
1950	97.870475769043	-14.6915130615234	-7.34380340576172	-0.00977104809135199	-0.0195112787187099	-0.153926447033882	0.00126787810586393
1951	98.5198211669922	-15.9902095794678	-8.05808639526367	-0.000680167751852423	-0.0299008563160896	-0.0581475235521793	-0.00425158534198999
1952	97.2211227416992	-14.042163848877	-7.79834747314453	0.00418994715437293	-0.0260047651827335	-0.00360223650932312	-0.000355493422830477
1953	99.1691741943359	-15.3408613204956	-7.47367286682129	-0.00392691092565656	-0.0399657599627972	-0.00327756232582033	0.00906006153672934
1954	96.57177734375	-15.9902095794678	-7.53860807418823	0.0145795252174139	-0.0286021586507559	0.00743668992072344	0.00483929552137852
1955	97.2211227416992	-15.6655359268188	-7.34380340576172	0.000293855206109583	0.00776136433705688	0.0392547734081745	0.0022419011220336
1956	97.870475769043	-15.6655359268188	-6.95419406890869	-0.00652430532500148	0.00191722682211548	0.0655533894896507	-0.0100957229733467
1957	95.9224319458008	-15.3408613204956	-7.21393346786499	-0.00879702530801296	0.00581331877037883	0.0694494843482971	-0.0126931173726916
1958	98.5198211669922	-16.314884185791	-7.6684775352478	-0.00490093370899558	0.0158782228827477	0.0558131635189056	0.000293855206109583
1959	97.870475769043	-15.0161867141724	-7.79834747314453	0.00548864435404539	0.0295145437121391	0.0295145437121391	-0.00230353930965066
1960	96.57177734375	-14.042163848877	-7.99315214157104	0.00678734155371785	0.0220470335334539	-0.00879702530801296	-0.00652430532500148
1961	99.1691741943359	-15.6655359268188	-7.4087381362915	-0.00165419070981443	0.0304885655641556	-0.0626929625868797	-0.00522560812532902
1962	97.2211227416992	-15.6655359268188	-7.60354280471802	-0.00360223650932312	0.025618452578783	-0.0902902781963348	-0.00652430532500148
1963	99.1691741943359	-15.6655359268188	-7.4087381362915	-0.00977104809135199	0.00841071270406246	-0.0441865250468254	-0.00165419070981443
1964	99.8185195922852	-15.9902095794678	-7.73341274261475	-0.00619963090866804	0.00970941036939621	-0.0120437685400248	0.00126787810586393
1965	95.273078918457	-15.6655359268188	-7.86328220367432	-0.00847235135734081	-0.0130177913233638	0.012956153601408	0.00354059832170606
1966	97.870475769043	-15.6655359268188	-7.9282169342041	-0.00652430532500148	-0.0107450718060136	0.0217223595827818	-0.00165419070981443
1967	100.467864990234	-15.6655359268188	-7.60354280471802	-0.00555028254166245	-0.0208099745213985	0.031137915328145	0.00354059832170606
1968	99.1691741943359	-15.9902095794678	-7.4087381362915	-0.00587495695799589	-0.0204853005707264	0.0431508645415306	0.00289124972186983
1969	96.57177734375	-15.3408613204956	-7.21393346786499	0.00126787810586393	-0.0143164889886975	0.0733455792069435	-0.00132951640989631
1970	99.8185195922852	-16.6395587921143	-7.53860807418823	0.00354059832170606	0.00548864435404539	0.081787109375	-0.00652430532500148
1971	99.1691741943359	-16.9642333984375	-7.34380340576172	0.00418994715437293	0.00256657530553639	0.0821117833256721	-0.00360223650932312
1972	97.2211227416992	-15.0161867141724	-7.47367286682129	-0.00295288790948689	0.00841071270406246	0.0954234302043915	0.00938473641872406
1973	97.2211227416992	-15.9902095794678	-7.6684775352478	0.000293855206109583	-0.00425158534198999	0.0876312479376793	0.00646266713738441
1974	94.6237335205078	-14.6915130615234	-7.6684775352478	0.00159255252219737	0.00126787810586393	0.0434755384922028	0.00191722682211548
1975	97.870475769043	-15.9902095794678	-7.14899873733521	-0.00165419070981443	0.011982130818069	0.00256657530553639	0.0220470335334539
1976	99.1691741943359	-16.6395587921143	-8.05808639526367	0.00548864435404539	0.00613799272105098	-0.0461345724761486	-0.00879702530801296
1977	98.5198211669922	-15.6655359268188	-7.86328220367432	0.00289124972186983	0.0022419011220336	-0.0935370251536369	0.00386527273803949
1978	99.1691741943359	-16.314884185791	-7.86328220367432	0.0103587592020631	-0.00425158534198999	-0.117238245904446	0.00970941036939621
1979	96.57177734375	-15.9902095794678	-7.60354280471802	0.00256657530553639	-0.00782300252467394	-0.0857448354363441	-0.00100484199356288
1980	96.57177734375	-15.0161867141724	-8.05808639526367	0.0022419011220336	-0.0146411629393697	-0.0789266750216484	-0.00230353930965066
1981	97.870475769043	-15.9902095794678	-7.47367286682129	-0.000680167751852423	-0.0152905117720366	-0.0497059896588326	-0.00457625929266214
1982	93.9743804931641	-14.6915130615234	-7.53860807418823	-0.0172385573387146	-0.00360223650932312	-0.0159398596733809	-0.00619963090866804
1983	97.2211227416992	-16.314884185791	-7.60354280471802	-0.00652430532500148	-0.00912170019000769	-0.0130177913233638	-0.00327756232582033
1984	99.1691741943359	-16.314884185791	-7.79834747314453	0.000293855206109583	0.00256657530553639	0.00613799272105098	-0.00490093370899558
1985	97.870475769043	-15.3408613204956	-8.05808639526367	-0.00555028254166245	-0.00749832857400179	0.012956153601408	-0.00230353930965066
1986	97.2211227416992	-15.9902095794678	-7.4087381362915	-0.00165419070981443	0.011982130818069	-0.00684897974133492	0.00483929552137852
1987	98.5198211669922	-16.9642333984375	-7.47367286682129	-0.00392691092565656	0.00548864435404539	-0.0292515084147453	-0.00360223650932312
1988	98.5198211669922	-16.314884185791	-7.27886867523193	0.00159255252219737	0.00126787810586393	-0.0341216214001179	0.00938473641872406
1989	95.9224319458008	-15.0161867141724	-7.73341274261475	0.00581331877037883	0.00646266713738441	-0.0480826161801815	0.000943203864153475
1990	95.9224319458008	-16.314884185791	-7.73341274261475	-0.00392691092565656	-0.00132951640989631	-0.0811994001269341	-0.00717365415766835
1991	97.2211227416992	-15.9902095794678	-7.73341274261475	-0.00425158534198999	0.00776136433705688	-0.0360696688294411	0.00289124972186983
1992	96.57177734375	-15.0161867141724	-7.60354280471802	-0.00197886489331722	0.00938473641872406	-0.0126931173726916	-0.00100484199356288
1993	97.870475769043	-15.6655359268188	-8.18795680999756	0.00938473641872406	-0.0230826959013939	0.0149041991680861	0.00970941036939621
1994	95.9224319458008	-15.0161867141724	-7.53860807418823	0.0132808275520802	-0.00197886489331722	0.0486703291535378	0.00970941036939621
1995	97.2211227416992	-16.6395587921143	-7.53860807418823	0.0165275707840919	0.00289124972186983	0.0522417463362217	-0.0026282137259841
1996	97.870475769043	-16.9642333984375	-7.6684775352478	0.00548864435404539	-0.00425158534198999	0.0658780634403229	-0.00230353930965066
1997	97.2211227416992	-16.314884185791	-7.53860807418823	-0.00327756232582033	0.00711201597005129	0.086981900036335	-0.00100484199356288
1998	96.57177734375	-16.314884185791	-7.53860807418823	-0.00490093370899558	0.0116574559360743	0.084059827029705	0.00483929552137852
1999	93.9743804931641	-15.0161867141724	-7.86328220367432	-0.00457625929266214	0.00321592413820326	0.07431960105896	0.00581331877037883
2000	97.2211227416992	-15.3408613204956	-7.34380340576172	-0.00197886489331722	0.00191722682211548	0.0171769186854362	-0.00165419070981443
[truncated: 6,980 more rows]
