# Supplementary material for: Precise instruction and consideration of the vertical and horizontal force component increases validity and reliability of the 90:20 Isometric Posterior Chain Test
Source: PLoS One. 2024 Oct 28;19(10):e0312843. doi: 10.1371/journal.pone.0312843 (PMC11515970; doi:10.1371/journal.pone.0312843)
Supplement: S1 File — (ZIP) [file pone.0312843.s001.zip › S1_Raw_Data/M1_P18_v_1.csv]

1	103.714614868164	-15.9902095794678	-7.6684775352478	-0.00490093370899558	-0.00944637414067984	-0.126329123973846	-0.00360223650932312
2	103.06526184082	-15.0161867141724	-7.47367286682129	0.00256657530553639	-0.0120437685400248	-0.140614792704582	-0.00652430532500148
3	102.415916442871	-15.9902095794678	-7.34380340576172	0.000293855206109583	-0.00977104809135199	-0.197108134627342	-0.0126931173726916
4	101.766563415527	-15.3408613204956	-7.79834747314453	-0.00717365415766835	-0.00295288790948689	-0.163666680455208	-0.0026282137259841
5	103.714614868164	-15.3408613204956	-7.9282169342041	-0.00749832857400179	0.00418994715437293	-0.10587465018034	-0.00782300252467394
6	99.1691741943359	-14.6915130615234	-7.86328220367432	-0.0159398596733809	0.00613799272105098	-0.115614876151085	-0.00425158534198999
7	103.06526184082	-15.9902095794678	-7.21393346786499	-0.00749832857400179	0.0142548503354192	-0.139640778303146	-0.00587495695799589
8	105.013305664063	-15.9902095794678	-7.34380340576172	-0.00295288790948689	0.0275664981454611	-0.178926363587379	0.000293855206109583
9	103.714614868164	-15.9902095794678	-7.34380340576172	-0.00912170019000769	0.0308132413774729	-0.166913419961929	-0.00327756232582033
10	103.714614868164	-16.6395587921143	-7.47367286682129	-0.00652430532500148	0.0175015944987535	-0.160419926047325	0.0100340843200684
11	104.363960266113	-17.6135807037354	-7.9282169342041	-0.00490093370899558	0.0152288740500808	-0.153277099132538	-0.00392691092565656
12	101.117218017578	-15.0161867141724	-7.79834747314453	-0.00782300252467394	0.0145795252174139	-0.144510895013809	0.000618529506027699
13	100.467864990234	-16.314884185791	-7.73341274261475	-0.00977104809135199	0.0106834331527352	-0.0889915823936462	0.00191722682211548
14	102.415916442871	-15.6655359268188	-7.47367286682129	-0.00425158534198999	-0.0136671401560307	0.146721974015236	0.00386527273803949
15	102.415916442871	-15.3408613204956	-7.9282169342041	0.00711201597005129	-0.0389917381107807	0.118475303053856	0.00256657530553639
16	101.766563415527	-16.314884185791	-7.73341274261475	0.00873538758605719	-0.0263294391334057	0.155163496732712	0.0106834331527352
17	103.06526184082	-16.314884185791	-7.60354280471802	0.00938473641872406	-0.00555028254166245	0.186656907200813	0.00906006153672934
18	102.415916442871	-16.6395587921143	-7.86328220367432	0.00516396993771195	-0.0256800893694162	0.164579063653946	-0.00392691092565656
19	101.766563415527	-15.3408613204956	-7.73341274261475	0.000293855206109583	-0.0191866029053926	0.118150629103184	0.00126787810586393
20	101.766563415527	-16.314884185791	-7.53860807418823	-0.00490093370899558	-0.00522560812532902	0.069124810397625	0.00159255252219737
21	101.117218017578	-16.314884185791	-7.47367286682129	0.00126787810586393	0.00159255252219737	0.011982130818069	0.00646266713738441
22	104.363960266113	-15.3408613204956	-7.27886867523193	0.000618529506027699	0.00970941036939621	-0.0299008563160896	0.00256657530553639
23	101.766563415527	-15.3408613204956	-7.86328220367432	0.00873538758605719	0.0178262684494257	-0.0474332682788372	-0.00327756232582033
24	101.117218017578	-15.0161867141724	-7.99315214157104	-3.08191010844894e-05	0.0213976856321096	-0.0363943427801132	-0.00717365415766835
25	104.363960266113	-17.6135807037354	-7.6684775352478	-0.00782300252467394	0.0217223595827818	-0.0532774068415165	-0.00360223650932312
26	104.363960266113	-16.6395587921143	-7.4087381362915	-0.00132951640989631	0.0162028968334198	-0.0945110470056534	-0.0120437685400248
27	103.06526184082	-15.0161867141724	-7.47367286682129	-0.00749832857400179	0.012956153601408	-0.00879702530801296	-0.00652430532500148
28	100.467864990234	-15.6655359268188	-7.53860807418823	-0.00619963090866804	0.0210730116814375	0.0275664981454611	-0.00132951640989631
29	101.766563415527	-15.0161867141724	-7.73341274261475	-0.00490093370899558	0.00354059832170606	0.066202737390995	-0.00490093370899558
30	103.06526184082	-15.9902095794678	-7.99315214157104	-0.00132951640989631	0.00938473641872406	0.131462275981903	-0.00587495695799589
31	104.363960266113	-16.314884185791	-7.47367286682129	0.00126787810586393	0.0022419011220336	0.15483883023262	0.0022419011220336
32	102.415916442871	-15.6655359268188	-7.47367286682129	0.00159255252219737	0.00321592413820326	0.156786873936653	0.00126787810586393
33	103.06526184082	-17.6135807037354	-7.6684775352478	0.00711201597005129	-0.00619963090866804	0.112306490540504	-0.00165419070981443
34	103.06526184082	-15.9902095794678	-7.27886867523193	0.00711201597005129	-0.0026282137259841	0.0447742342948914	-0.00100484199356288
35	99.8185195922852	-15.0161867141724	-7.47367286682129	0.00581331877037883	-0.00749832857400179	-0.0370436906814575	0.00451462110504508
36	102.415916442871	-16.314884185791	-7.34380340576172	0.00646266713738441	-0.00490093370899558	-0.100030511617661	0.012956153601408
37	105.013305664063	-16.314884185791	-7.47367286682129	-0.00392691092565656	-0.00457625929266214	-0.0750305876135826	0.011982130818069
38	104.363960266113	-15.9902095794678	-7.86328220367432	-0.00490093370899558	-0.00587495695799589	-0.0532774068415165	-0.00749832857400179
39	103.714614868164	-16.9642333984375	-7.47367286682129	-3.08191010844894e-05	-0.0146411629393697	0.0168522447347641	0.000293855206109583
40	103.06526184082	-17.6135807037354	-7.47367286682129	0.00841071270406246	-0.028926832601428	0.12659215927124	0.00289124972186983
41	101.117218017578	-15.3408613204956	-7.53860807418823	0.000293855206109583	-0.0208099745213985	0.182760819792747	-0.00100484199356288
42	101.766563415527	-16.9642333984375	-7.6684775352478	-0.00619963090866804	-0.00652430532500148	0.167176455259323	0.00386527273803949
43	101.766563415527	-15.9902095794678	-8.18795680999756	0.00711201597005129	-0.0110697457566857	0.134384348988533	-3.08191010844894e-05
44	101.766563415527	-15.3408613204956	-8.18795680999756	-0.00425158534198999	0.00743668992072344	0.113280512392521	-0.0149658378213644
45	104.363960266113	-15.6655359268188	-8.18795680999756	-0.00944637414067984	0.0269171483814716	0.0889299437403679	-0.00100484199356288
46	102.415916442871	-15.6655359268188	-8.05808639526367	-0.000680167751852423	0.0298392176628113	0.025618452578783	-0.00555028254166245
47	101.766563415527	-15.9902095794678	-7.53860807418823	0.00191722682211548	0.031137915328145	0.00776136433705688	-0.00425158534198999
48	101.766563415527	-16.6395587921143	-7.60354280471802	-0.00457625929266214	0.0444495603442192	-0.0370436906814575	-0.00749832857400179
49	101.766563415527	-15.3408613204956	-7.73341274261475	-0.0100957229733467	0.0408781431615353	-0.0786020010709763	-0.00295288790948689
50	99.8185195922852	-15.0161867141724	-8.18795680999756	-0.0107450718060136	0.0308132413774729	-0.0802253782749176	0.00581331877037883
51	102.415916442871	-15.6655359268188	-7.9282169342041	-0.00392691092565656	0.01847561635077	-0.043212503194809	0.00354059832170606
52	103.714614868164	-16.314884185791	-7.73341274261475	-0.0026282137259841	0.00386527273803949	-0.02697878703475	-0.00392691092565656
53	101.766563415527	-15.0161867141724	-7.53860807418823	-0.00132951640989631	0.00289124972186983	-0.0967837646603584	-0.0107450718060136
54	101.766563415527	-15.9902095794678	-7.14899873733521	-0.00522560812532902	-0.0221086721867323	-0.123731732368469	0.000618529506027699
55	103.714614868164	-17.2889080047607	-7.27886867523193	0.00159255252219737	-0.0334722734987736	-0.0659397020936012	0.000618529506027699
56	102.415916442871	-15.9902095794678	-7.6684775352478	0.00191722682211548	-0.0328229255974293	0.00678734155371785	0.0181509424000978
57	97.870475769043	-15.6655359268188	-7.53860807418823	-0.00425158534198999	-0.038017712533474	-0.0107450718060136	0.00938473641872406
58	101.117218017578	-15.6655359268188	-7.9282169342041	0.011982130818069	-0.0282774847000837	-0.0451605506241322	0.00289124972186983
59	101.766563415527	-15.3408613204956	-7.99315214157104	-0.00717365415766835	-0.0337969474494457	-0.0925630033016205	-0.00230353930965066
60	103.06526184082	-16.6395587921143	-7.34380340576172	-0.000680167751852423	-0.0282774847000837	-0.128601849079132	0.00646266713738441
61	103.06526184082	-16.6395587921143	-7.4087381362915	0.00516396993771195	-0.0110697457566857	-0.113017484545708	0.00743668992072344
62	101.117218017578	-16.6395587921143	-7.6684775352478	0.00191722682211548	-0.0100957229733467	-0.0889915823936462	0.00483929552137852
63	102.415916442871	-16.314884185791	-7.73341274261475	-0.00392691092565656	0.0145795252174139	-0.0477579422295094	-0.0107450718060136
64	100.467864990234	-16.6395587921143	-7.47367286682129	-0.00847235135734081	0.0149041991680861	-0.000680167751852423	-0.0100957229733467
65	99.8185195922852	-15.9902095794678	-7.53860807418823	-0.00230353930965066	0.020423661917448	-0.00912170019000769	-0.00912170019000769
66	104.363960266113	-16.6395587921143	-7.53860807418823	0.00613799272105098	0.0272418223321438	-0.0334722734987736	-0.00165419070981443
67	103.06526184082	-16.314884185791	-7.47367286682129	0.00483929552137852	0.0288651939481497	-0.0490566417574883	-0.00587495695799589
68	103.06526184082	-16.6395587921143	-8.05808639526367	0.000943203864153475	0.029189869761467	-0.0503553375601768	-0.00360223650932312
69	104.363960266113	-17.6135807037354	-7.9282169342041	-0.00392691092565656	0.0236704051494598	-0.00360223650932312	-0.00555028254166245
70	103.06526184082	-16.6395587921143	-7.79834747314453	-0.00392691092565656	0.0171769186854362	0.0642546936869621	-0.00100484199356288
71	101.117218017578	-15.6655359268188	-7.79834747314453	-0.00392691092565656	0.0106834331527352	0.154514148831367	0.0152288740500808
72	100.467864990234	-15.3408613204956	-7.79834747314453	0.000943203864153475	0.00678734155371785	0.277241051197052	0.00808603875339031
73	103.714614868164	-15.6655359268188	-7.6684775352478	0.00646266713738441	0.00418994715437293	0.348020046949387	-0.00684897974133492
74	103.714614868164	-16.6395587921143	-8.05808639526367	0.0100340843200684	-0.00782300252467394	0.302890300750732	-0.00165419070981443
75	102.415916442871	-15.6655359268188	-8.18795680999756	-0.000355493422830477	-0.0146411629393697	0.218474984169006	0.000943203864153475
76	101.117218017578	-15.6655359268188	-7.86328220367432	0.00906006153672934	-0.0152905117720366	0.106787025928497	0.01100810803473
77	102.415916442871	-16.9642333984375	-7.47367286682129	0.00613799272105098	-0.0367190167307854	0.00873538758605719	0.0116574559360743
78	103.714614868164	-16.314884185791	-7.60354280471802	-0.00132951640989631	-0.00847235135734081	-0.0773033052682877	0.00516396993771195
79	101.117218017578	-15.6655359268188	-7.27886867523193	-0.00132951640989631	-0.0126931173726916	-0.124056406319141	-0.0026282137259841
80	101.766563415527	-15.0161867141724	-7.34380340576172	-3.08191010844894e-05	-0.0123684434220195	-0.140290126204491	0.00159255252219737
81	102.415916442871	-15.3408613204956	-8.18795680999756	0.00191722682211548	-0.0305502042174339	-0.188017249107361	0.00581331877037883
82	103.06526184082	-15.6655359268188	-7.6684775352478	0.0113327819854021	0.00548864435404539	-0.166588738560677	0.00516396993771195
83	101.766563415527	-15.3408613204956	-7.9282169342041	0.00354059832170606	-0.0139918150380254	-0.0636669844388962	-0.0026282137259841
84	102.415916442871	-16.9642333984375	-7.53860807418823	0.00581331877037883	-0.00490093370899558	-0.038017712533474	0.00159255252219737
85	103.06526184082	-15.9902095794678	-7.21393346786499	-0.0133424662053585	-0.00230353930965066	-0.0850954875349998	-0.0133424662053585
86	98.5198211669922	-15.0161867141724	-7.4087381362915	-0.00977104809135199	0.00321592413820326	-0.178277015686035	0.00126787810586393
87	103.06526184082	-14.6915130615234	-7.86328220367432	-0.00652430532500148	0.00581331877037883	-0.170160159468651	0.00581331877037883
88	101.766563415527	-15.0161867141724	-8.05808639526367	-0.00522560812532902	0.0223717093467712	-0.0688617751002312	-0.00295288790948689
89	101.766563415527	-15.3408613204956	-7.9282169342041	-0.00295288790948689	0.020423661917448	-0.0162645354866982	0.00191722682211548
90	102.415916442871	-15.3408613204956	-7.86328220367432	-0.00977104809135199	0.01100810803473	0.0304885655641556	0.00354059832170606
91	103.06526184082	-16.9642333984375	-7.47367286682129	0.00256657530553639	0.00776136433705688	0.0113327819854021	0.00483929552137852
92	101.117218017578	-16.314884185791	-7.14899873733521	0.00516396993771195	0.01847561635077	-0.0130177913233638	-0.00425158534198999
93	101.117218017578	-15.0161867141724	-7.86328220367432	-0.00652430532500148	0.0116574559360743	-0.0136671401560307	0.00289124972186983
94	101.766563415527	-15.6655359268188	-7.6684775352478	-0.000355493422830477	-3.08191010844894e-05	-0.0253554154187441	-3.08191010844894e-05
95	101.766563415527	-15.9902095794678	-7.9282169342041	0.00321592413820326	-0.0337969474494457	0.00743668992072344	0.01100810803473
96	103.06526184082	-15.9902095794678	-8.12302207946777	0.011982130818069	-0.0198359526693821	0.0619819760322571	0.00841071270406246
97	101.766563415527	-15.0161867141724	-7.99315214157104	0.013930176384747	-0.0250307414680719	0.0863325446844101	0.0126314787194133
98	101.766563415527	-16.6395587921143	-7.79834747314453	-0.00100484199356288	-0.0318489037454128	-0.00652430532500148	0.00159255252219737
99	101.117218017578	-15.3408613204956	-7.99315214157104	0.00516396993771195	-0.0230826959013939	-0.0769786313176155	-0.00522560812532902
100	101.117218017578	-15.3408613204956	-8.18795680999756	-0.00944637414067984	-0.023407369852066	-0.0831474438309669	0.00256657530553639
101	101.117218017578	-15.6655359268188	-7.60354280471802	0.00808603875339031	-0.0149658378213644	-0.0993811637163162	0.00191722682211548
102	101.117218017578	-15.0161867141724	-7.47367286682129	0.020423661917448	0.00483929552137852	-0.048407293856144	-0.000680167751852423
103	101.766563415527	-15.0161867141724	-8.12302207946777	-0.00490093370899558	0.00354059832170606	0.025618452578783	0.00256657530553639
104	102.415916442871	-15.9902095794678	-7.21393346786499	-0.00360223650932312	0.0220470335334539	0.0632806718349457	-0.00555028254166245
105	102.415916442871	-16.314884185791	-7.27886867523193	-0.0156151866540313	0.0220470335334539	0.116851933300495	-0.0146411629393697
106	99.8185195922852	-16.314884185791	-7.53860807418823	-0.00165419070981443	0.0252937767654657	0.136007711291313	0.00321592413820326
107	101.117218017578	-15.0161867141724	-7.79834747314453	-0.0136671401560307	0.029189869761467	0.11165714263916	-0.000355493422830477
108	97.870475769043	-14.6915130615234	-7.79834747314453	-0.0130177913233638	0.0347093306481838	0.0649040415883064	-0.00100484199356288
109	101.117218017578	-14.3668384552002	-7.73341274261475	-0.00197886489331722	0.0252937767654657	0.0993195176124573	-0.00619963090866804
110	103.714614868164	-15.3408613204956	-7.86328220367432	0.00126787810586393	0.0194496400654316	0.12204672396183	-0.00555028254166245
111	103.06526184082	-15.6655359268188	-7.08406400680542	-0.00490093370899558	0.00808603875339031	0.149968713521957	0.000618529506027699
112	101.117218017578	-15.6655359268188	-7.47367286682129	0.00386527273803949	0.00873538758605719	0.128864884376526	0.00191722682211548
113	103.714614868164	-16.9642333984375	-7.73341274261475	-0.00392691092565656	-0.00684897974133492	0.0843845009803772	-0.000680167751852423
114	100.467864990234	-15.6655359268188	-7.6684775352478	0.00126787810586393	-0.000355493422830477	0.0798390582203865	-0.00327756232582033
115	98.5198211669922	-15.0161867141724	-7.73341274261475	-0.0117190945893526	-0.00555028254166245	0.0882805958390236	0.011982130818069
116	101.117218017578	-15.0161867141724	-7.73341274261475	0.00970941036939621	-0.0243813935667276	0.0782156884670258	0.0126314787194133
117	102.415916442871	-15.3408613204956	-7.34380340576172	0.00743668992072344	-0.00197886489331722	0.081787109375	0.0200989879667759
118	102.415916442871	-15.9902095794678	-7.53860807418823	0.00646266713738441	0.00191722682211548	0.00613799272105098	0.00289124972186983
119	103.714614868164	-16.314884185791	-7.99315214157104	-0.00197886489331722	-0.00782300252467394	-0.205224990844727	-0.000355493422830477
120	102.415916442871	-16.9642333984375	-7.9282169342041	-0.00295288790948689	-0.0123684434220195	-0.0422384813427925	0.00256657530553639
121	101.766563415527	-15.0161867141724	-7.79834747314453	0.00451462110504508	-0.0110697457566857	-0.0182125810533762	0.00581331877037883
122	101.117218017578	-15.0161867141724	-7.73341274261475	-3.08191010844894e-05	-0.0026282137259841	0.025618452578783	0.00483929552137852
123	100.467864990234	-15.3408613204956	-7.6684775352478	-0.0107450718060136	0.00418994715437293	-0.00230353930965066	-0.00100484199356288
124	100.467864990234	-15.3408613204956	-7.60354280471802	-0.0117190945893526	0.0207483377307653	-0.0600955672562122	-0.00912170019000769
125	101.766563415527	-15.3408613204956	-8.12302207946777	-0.0172385573387146	0.0165275707840919	-0.0581475235521793	-0.00619963090866804
126	103.714614868164	-15.6655359268188	-7.73341274261475	0.00418994715437293	0.0152288740500808	-0.0448358729481697	-0.00425158534198999
127	103.06526184082	-16.314884185791	-7.47367286682129	-0.0026282137259841	0.0103587592020631	-0.0529527328908443	-0.00555028254166245
128	102.415916442871	-16.9642333984375	-7.60354280471802	-0.00652430532500148	-0.000680167751852423	0.0152288740500808	-0.0126931173726916
129	103.06526184082	-15.3408613204956	-7.47367286682129	-0.00360223650932312	0.00776136433705688	0.103540286421776	-0.00619963090866804
130	98.5198211669922	-14.3668384552002	-7.14899873733521	-0.0182125810533762	-0.00555028254166245	0.105163656175137	0.00321592413820326
131	100.467864990234	-14.6915130615234	-7.47367286682129	0.0022419011220336	-0.00165419070981443	0.0499690249562263	-0.000355493422830477
132	103.06526184082	-15.6655359268188	-7.53860807418823	0.00386527273803949	-0.00717365415766835	-0.0299008563160896	0.00646266713738441
133	101.766563415527	-14.6915130615234	-7.79834747314453	0.00386527273803949	0.00256657530553639	-0.163341999053955	0.00191722682211548
134	101.766563415527	-15.0161867141724	-7.60354280471802	-0.00132951640989631	-0.00749832857400179	-0.244835257530212	-0.00132951640989631
135	103.06526184082	-17.2889080047607	-7.27886867523193	0.00451462110504508	-0.0237320438027382	-0.230224907398224	0.00938473641872406
136	102.415916442871	-15.6655359268188	-7.47367286682129	0.00581331877037883	-0.00944637414067984	-0.195160090923309	0.01847561635077
137	99.1691741943359	-14.6915130615234	-7.21393346786499	0.00711201597005129	-0.0201606266200542	-0.103277251124382	0.0022419011220336
138	99.8185195922852	-15.6655359268188	-7.34380340576172	-0.00879702530801296	-0.0130177913233638	-0.0185372550040483	0.00548864435404539
139	103.714614868164	-15.9902095794678	-7.4087381362915	0.00808603875339031	-0.00912170019000769	0.0347093306481838	0.00126787810586393
140	103.06526184082	-15.3408613204956	-7.9282169342041	-0.00230353930965066	-0.0204853005707264	-0.00619963090866804	-0.00619963090866804
141	101.766563415527	-14.6915130615234	-7.47367286682129	0.0106834331527352	-0.0195112787187099	-0.050680011510849	0.0103587592020631
142	102.415916442871	-15.3408613204956	-7.53860807418823	0.00548864435404539	-0.00879702530801296	-0.0643163323402405	-0.000680167751852423
143	102.415916442871	-16.314884185791	-7.27886867523193	-0.00587495695799589	-0.00197886489331722	-0.0510046854615211	-0.00522560812532902
144	101.117218017578	-15.0161867141724	-7.86328220367432	-0.00165419070981443	0.00873538758605719	-0.0565241500735283	-0.0104203969240189
145	99.8185195922852	-14.3668384552002	-8.25289154052734	-0.0146411629393697	0.0262678004801273	-0.0669137313961983	-0.00230353930965066
146	101.117218017578	-14.042163848877	-7.9282169342041	-0.00392691092565656	0.0236704051494598	-0.0175632312893867	-0.0117190945893526
147	101.117218017578	-14.6915130615234	-7.86328220367432	0.00354059832170606	0.0343846566975117	0.0574365332722664	-0.00295288790948689
148	101.766563415527	-14.6915130615234	-7.86328220367432	0.00289124972186983	0.0382807515561581	0.101592242717743	0.00191722682211548
149	101.766563415527	-15.3408613204956	-7.34380340576172	-0.00392691092565656	0.029189869761467	0.14152717590332	-0.00814767740666866
150	102.415916442871	-16.9642333984375	-7.21393346786499	-0.00392691092565656	0.01100810803473	0.164579063653946	0.00646266713738441
151	101.766563415527	-14.6915130615234	-7.99315214157104	-0.000680167751852423	0.0191249661147594	0.136332392692566	0.00938473641872406
152	98.5198211669922	-15.0161867141724	-7.6684775352478	0.00126787810586393	0.011982130818069	0.0873065739870071	0.00321592413820326
153	99.8185195922852	-14.3668384552002	-7.6684775352478	-0.00425158534198999	0.00808603875339031	0.0162028968334198	-3.08191010844894e-05
154	103.06526184082	-15.3408613204956	-7.86328220367432	-0.00230353930965066	-0.00717365415766835	-0.0688617751002312	0.000293855206109583
155	100.467864990234	-14.3668384552002	-7.86328220367432	0.00711201597005129	-0.0133424662053585	-0.110744759440422	0.0194496400654316
156	101.766563415527	-16.314884185791	-7.14899873733521	0.00126787810586393	-0.0227580219507217	-0.177627667784691	0.0155535480007529
157	103.06526184082	-16.9642333984375	-7.60354280471802	0.00516396993771195	-0.0315242260694504	-0.171134188771248	0.00743668992072344
158	102.415916442871	-15.6655359268188	-7.86328220367432	0.00516396993771195	-0.023407369852066	-0.0656150281429291	-0.00132951640989631
159	101.117218017578	-15.6655359268188	-7.27886867523193	-0.00197886489331722	-0.0299008563160896	0.000293855206109583	-0.0026282137259841
160	100.467864990234	-15.6655359268188	-7.34380340576172	-3.08191010844894e-05	-0.0263294391334057	0.0470469556748867	0.000293855206109583
161	100.467864990234	-14.6915130615234	-7.47367286682129	-0.000355493422830477	-0.0263294391334057	0.0830858051776886	-0.00587495695799589
162	102.415916442871	-15.6655359268188	-7.34380340576172	0.00191722682211548	-0.00652430532500148	0.142176523804665	0.0022419011220336
163	100.467864990234	-15.0161867141724	-7.4087381362915	0.00451462110504508	0.00354059832170606	0.191851705312729	0.00289124972186983
164	101.117218017578	-15.9902095794678	-7.34380340576172	-0.00717365415766835	0.0191249661147594	0.208085417747498	-0.00555028254166245
165	100.467864990234	-15.6655359268188	-7.6684775352478	-0.00782300252467394	0.0275664981454611	0.175617977976799	-0.00522560812532902
166	99.8185195922852	-15.6655359268188	-7.60354280471802	-0.00457625929266214	0.031137915328145	0.173345267772675	0.00256657530553639
167	99.1691741943359	-15.3408613204956	-7.47367286682129	-0.00749832857400179	0.0473716296255589	0.144124567508698	0.00191722682211548
168	101.766563415527	-15.3408613204956	-7.34380340576172	-0.00587495695799589	0.0392547734081745	0.0278911720961332	-3.08191010844894e-05
169	102.415916442871	-15.6655359268188	-7.53860807418823	-0.00555028254166245	0.047696303576231	0.00451462110504508	0.00159255252219737
170	102.415916442871	-15.6655359268188	-7.73341274261475	-0.000355493422830477	0.0295145437121391	0.0876312479376793	0.00841071270406246
171	100.467864990234	-15.6655359268188	-7.79834747314453	-0.000680167751852423	0.0103587592020631	0.0830858051776886	0.00711201597005129
172	101.766563415527	-16.6395587921143	-7.86328220367432	0.00191722682211548	-0.00522560812532902	-0.0370436906814575	0.00386527273803949
173	100.467864990234	-15.6655359268188	-7.47367286682129	-0.00100484199356288	-0.0026282137259841	-0.176978319883347	0.00191722682211548
174	97.870475769043	-14.6915130615234	-7.60354280471802	-0.0156151866540313	-0.0221086721867323	-0.322107762098312	0.000943203864153475
175	101.766563415527	-15.6655359268188	-7.27886867523193	-0.000680167751852423	-0.0221086721867323	-0.328601241111755	-0.00587495695799589
176	101.766563415527	-14.3668384552002	-8.05808639526367	0.00743668992072344	-0.0299008563160896	-0.181848436594009	0.0162028968334198
177	101.766563415527	-15.0161867141724	-8.05808639526367	0.00354059832170606	-0.0295761823654175	-0.0984071344137192	0.0246444288641214
178	100.467864990234	-14.6915130615234	-7.53860807418823	0.00711201597005129	-0.0188619289547205	0.00646266713738441	-0.00749832857400179
179	100.467864990234	-15.9902095794678	-7.6684775352478	0.00418994715437293	-0.0195112787187099	0.0149041991680861	-0.0026282137259841
180	101.117218017578	-15.0161867141724	-7.4087381362915	-0.00327756232582033	-0.0383423902094364	0.011982130818069	-0.00652430532500148
181	99.8185195922852	-15.3408613204956	-7.01912927627563	0.00321592413820326	-0.0117190945893526	0.0168522447347641	0.00354059832170606
182	99.1691741943359	-14.6915130615234	-7.79834747314453	0.0100340843200684	-0.0104203969240189	0.0541897900402546	-0.00879702530801296
183	103.06526184082	-15.6655359268188	-7.79834747314453	0.00321592413820326	-0.00652430532500148	0.0606832765042782	-0.00295288790948689
184	100.467864990234	-15.0161867141724	-7.9282169342041	0.000943203864153475	0.00548864435404539	0.0265924744307995	-0.00555028254166245
185	102.415916442871	-15.6655359268188	-7.27886867523193	0.000618529506027699	0.00613799272105098	-0.000355493422830477	-0.00100484199356288
186	103.06526184082	-16.9642333984375	-7.4087381362915	0.0106834331527352	-3.08191010844894e-05	-0.0565241500735283	-0.00197886489331722
187	101.117218017578	-14.6915130615234	-7.4087381362915	0.00321592413820326	0.0113327819854021	-0.113666832447052	-0.00392691092565656
188	99.8185195922852	-14.6915130615234	-7.4087381362915	-0.00587495695799589	0.0188002903014421	-0.10295257717371	-0.00847235135734081
189	98.5198211669922	-15.0161867141724	-7.6684775352478	-0.00425158534198999	0.01847561635077	-0.0526280589401722	0.00289124972186983
190	102.415916442871	-15.0161867141724	-7.6684775352478	-0.00327756232582033	0.00970941036939621	0.0100340843200684	-0.00295288790948689
191	101.766563415527	-15.6655359268188	-7.73341274261475	-0.00230353930965066	0.00678734155371785	-0.00652430532500148	0.00159255252219737
192	101.766563415527	-14.6915130615234	-7.73341274261475	-0.00230353930965066	0.0126314787194133	0.0191249661147594	0.0155535480007529
193	102.415916442871	-15.9902095794678	-7.4087381362915	-0.00230353930965066	0.000943203864153475	0.0616573020815849	-0.00977104809135199
194	101.766563415527	-16.6395587921143	-7.14899873733521	0.00321592413820326	-0.017887907102704	0.0369820520281792	0.00743668992072344
195	101.117218017578	-15.0161867141724	-7.9282169342041	0.00191722682211548	-0.023407369852066	0.011982130818069	0.00776136433705688
196	99.1691741943359	-15.6655359268188	-7.6684775352478	0.00289124972186983	-0.0133424662053585	-0.0617189407348633	0.0113327819854021
197	101.766563415527	-15.6655359268188	-7.53860807418823	0.0123068047687411	-0.00132951640989631	-0.106848672032356	0.00321592413820326
198	103.06526184082	-16.314884185791	-7.9282169342041	0.00581331877037883	-0.00457625929266214	-0.072757862508297	0.00321592413820326
199	102.415916442871	-15.0161867141724	-7.53860807418823	-0.00197886489331722	-0.00165419070981443	-0.0250307414680719	-0.00782300252467394
200	101.117218017578	-15.9902095794678	-7.21393346786499	0.00678734155371785	-0.00425158534198999	0.0392547734081745	-0.00977104809135199
201	100.467864990234	-15.6655359268188	-7.53860807418823	0.0207483377307653	-0.00684897974133492	0.112955838441849	0.00321592413820326
202	101.117218017578	-15.3408613204956	-7.4087381362915	-0.00619963090866804	0.0106834331527352	0.128215536475182	0.000293855206109583
203	97.870475769043	-15.0161867141724	-7.79834747314453	-0.00879702530801296	0.0126314787194133	0.116851933300495	0.00191722682211548
204	100.467864990234	-14.6915130615234	-7.60354280471802	-0.00879702530801296	0.0158782228827477	0.0606832765042782	-0.00912170019000769
205	99.8185195922852	-14.3668384552002	-8.18795680999756	-0.00717365415766835	0.0217223595827818	-0.032173577696085	-0.00360223650932312
206	99.1691741943359	-15.0161867141724	-7.6684775352478	-0.00684897974133492	0.00841071270406246	-0.165290042757988	-0.00165419070981443
207	100.467864990234	-15.6655359268188	-7.34380340576172	-0.00587495695799589	0.00646266713738441	-0.263991057872772	-0.00490093370899558
208	101.117218017578	-16.9642333984375	-7.99315214157104	-0.00295288790948689	-0.0117190945893526	-0.211718484759331	-0.00587495695799589
209	99.8185195922852	-15.6655359268188	-7.47367286682129	-0.0100957229733467	0.00386527273803949	-0.122433036565781	0.000943203864153475
210	97.2211227416992	-14.3668384552002	-7.86328220367432	-0.0143164889886975	-0.00132951640989631	-0.0639916583895683	-0.000355493422830477
211	99.1691741943359	-14.3668384552002	-7.86328220367432	-0.00230353930965066	-0.000355493422830477	-0.0217839982360601	0.00938473641872406
212	102.415916442871	-15.6655359268188	-7.47367286682129	0.00289124972186983	-0.00392691092565656	-0.00977104809135199	-0.00295288790948689
213	99.8185195922852	-14.3668384552002	-7.73341274261475	-0.000680167751852423	-0.00295288790948689	0.031137915328145	-0.00197886489331722
214	99.1691741943359	-14.6915130615234	-7.6684775352478	0.00451462110504508	-0.0162645354866982	0.0684754624962807	0.00483929552137852
215	102.415916442871	-17.2889080047607	-7.73341274261475	-0.00132951640989631	-0.0305502042174339	0.125293463468552	0.00970941036939621
216	101.117218017578	-14.3668384552002	-7.99315214157104	0.00418994715437293	-0.0286021586507559	0.169124498963356	0.0200989879667759
217	97.2211227416992	-14.6915130615234	-7.6684775352478	-0.000680167751852423	-0.0185372550040483	0.18763093650341	0.0022419011220336
218	97.2211227416992	-14.042163848877	-7.53860807418823	-0.00360223650932312	-0.0198359526693821	0.160033613443375	0.00159255252219737
219	98.5198211669922	-14.3668384552002	-6.75938940048218	0.000293855206109583	-0.0113944197073579	0.160033613443375	-0.00944637414067984
220	101.117218017578	-15.0161867141724	-7.73341274261475	-0.00457625929266214	-0.00295288790948689	0.120098672807217	0.00191722682211548
221	102.415916442871	-15.6655359268188	-7.47367286682129	0.00516396993771195	-0.00425158534198999	0.084059827029705	-0.00295288790948689
222	99.1691741943359	-15.0161867141724	-7.79834747314453	-0.000680167751852423	0.00386527273803949	0.0574365332722664	-0.00944637414067984
223	100.467864990234	-15.9902095794678	-7.53860807418823	-0.00132951640989631	0.0149041991680861	0.0246444288641214	0.00321592413820326
224	101.117218017578	-15.6655359268188	-7.47367286682129	-0.000680167751852423	0.020423661917448	0.0188002903014421	-0.00327756232582033
225	95.9224319458008	-14.042163848877	-7.6684775352478	-0.0149658378213644	0.0265924744307995	-0.072757862508297	-0.00977104809135199
226	99.8185195922852	-15.3408613204956	-7.14899873733521	-0.00717365415766835	0.0191249661147594	-0.0948357209563255	-0.00749832857400179
227	101.117218017578	-15.3408613204956	-7.9282169342041	0.000293855206109583	0.0197743140161037	-0.144835561513901	0.00159255252219737
228	101.117218017578	-15.3408613204956	-7.86328220367432	0.00159255252219737	0.0126314787194133	-0.104900620877743	-0.00165419070981443
229	101.117218017578	-15.9902095794678	-7.53860807418823	-0.00522560812532902	0.00711201597005129	-0.017887907102704	0.000618529506027699
230	103.06526184082	-16.6395587921143	-7.73341274261475	-0.00100484199356288	-0.00587495695799589	0.052891094237566	0.00776136433705688
231	99.8185195922852	-15.0161867141724	-7.47367286682129	0.000293855206109583	0.00483929552137852	0.134384348988533	0.00776136433705688
232	97.870475769043	-14.3668384552002	-7.4087381362915	-0.00522560812532902	0.00548864435404539	0.150618061423302	-0.000355493422830477
233	100.467864990234	-15.3408613204956	-7.53860807418823	0.0022419011220336	0.000293855206109583	0.143150553107262	-3.08191010844894e-05
234	99.1691741943359	-14.042163848877	-7.99315214157104	0.00386527273803949	-0.00619963090866804	0.0483456552028656	0.00418994715437293
235	100.467864990234	-14.6915130615234	-8.12302207946777	-0.00295288790948689	-0.0208099745213985	-0.118536949157715	0.00711201597005129
236	99.1691741943359	-14.3668384552002	-8.05808639526367	0.00354059832170606	-0.0130177913233638	-0.201978251338005	-0.0110697457566857
237	98.5198211669922	-15.3408613204956	-7.9282169342041	0.00321592413820326	-0.0107450718060136	-0.235744372010231	0.00613799272105098
238	99.1691741943359	-14.6915130615234	-7.79834747314453	0.00613799272105098	0.00386527273803949	-0.268536478281021	-0.00782300252467394
239	97.2211227416992	-14.3668384552002	-7.53860807418823	-0.00912170019000769	-0.00295288790948689	-0.253926128149033	-0.00360223650932312
240	99.8185195922852	-14.042163848877	-8.05808639526367	0.00256657530553639	0.00711201597005129	-0.198082149028778	-0.00490093370899558
241	101.766563415527	-15.0161867141724	-7.6684775352478	0.0022419011220336	-0.0247060675173998	-0.114316180348396	0.000293855206109583
242	99.1691741943359	-14.6915130615234	-7.99315214157104	-0.00230353930965066	0.00159255252219737	-0.0393164120614529	-0.00295288790948689
243	100.467864990234	-15.0161867141724	-7.60354280471802	0.0136055024340749	0.00581331877037883	0.105813004076481	0.00386527273803949
244	99.8185195922852	-14.6915130615234	-7.27886867523193	-0.00619963090866804	0.00970941036939621	0.187955603003502	-0.00749832857400179
245	100.467864990234	-15.6655359268188	-7.08406400680542	-0.00457625929266214	0.01847561635077	0.19964388012886	-0.00100484199356288
246	99.1691741943359	-14.042163848877	-7.6684775352478	-0.00360223650932312	0.0171769186854362	0.138605117797852	-0.00392691092565656
247	97.870475769043	-14.3668384552002	-7.53860807418823	-0.0182125810533762	0.0285405199974775	0.102566264569759	-0.00197886489331722
248	99.8185195922852	-14.042163848877	-7.86328220367432	-0.00327756232582033	0.0194496400654316	0.0515923984348774	-0.0123684434220195
249	99.1691741943359	-14.042163848877	-7.99315214157104	-0.00847235135734081	0.0269171483814716	-0.00230353930965066	0.00126787810586393
250	100.467864990234	-14.042163848877	-7.86328220367432	0.000293855206109583	0.0220470335334539	-0.0428878292441368	0.00418994715437293
251	99.8185195922852	-13.717490196228	-7.27886867523193	0.00256657530553639	0.0226963832974434	-0.03444629535079	0.00483929552137852
252	100.467864990234	-15.9902095794678	-7.53860807418823	-0.00100484199356288	0.0158782228827477	-0.0523033849895	0.00126787810586393
253	99.8185195922852	-13.717490196228	-7.86328220367432	0.00483929552137852	0.0158782228827477	-0.0724331885576248	-0.00327756232582033
254	98.5198211669922	-14.6915130615234	-7.6684775352478	-0.00977104809135199	-0.00327756232582033	-0.073731891810894	0.000943203864153475
255	98.5198211669922	-13.717490196228	-7.79834747314453	0.00191722682211548	-0.0100957229733467	-0.0555501282215118	-0.00132951640989631
256	101.117218017578	-15.0161867141724	-7.6684775352478	0.00581331877037883	-0.00944637414067984	-0.0438618510961533	0.0165275707840919
257	101.117218017578	-14.3668384552002	-7.53860807418823	0.0022419011220336	-0.0143164889886975	0.0285405199974775	0.00451462110504508
258	100.467864990234	-14.6915130615234	-7.34380340576172	0.00743668992072344	-0.0188619289547205	0.0197743140161037	-0.00392691092565656
259	101.766563415527	-15.9902095794678	-7.60354280471802	-0.00392691092565656	-0.0253554154187441	-0.0578228458762169	-0.00912170019000769
260	98.5198211669922	-13.717490196228	-7.9282169342041	0.00873538758605719	-0.017887907102704	-0.100355185568333	-0.00555028254166245
261	97.2211227416992	-13.717490196228	-7.79834747314453	-0.00360223650932312	-0.0133424662053585	-0.0675630792975426	0.00159255252219737
262	99.8185195922852	-14.6915130615234	-7.60354280471802	0.00289124972186983	-0.00327756232582033	-0.00879702530801296	0.00256657530553639
263	98.5198211669922	-12.7434673309326	-7.9282169342041	0.00711201597005129	-3.08191010844894e-05	-0.0182125810533762	-0.00490093370899558
264	100.467864990234	-14.6915130615234	-7.4087381362915	-0.00717365415766835	0.00906006153672934	-0.00457625929266214	-0.00847235135734081
265	98.5198211669922	-13.3928155899048	-7.99315214157104	-0.000355493422830477	0.029189869761467	-0.0354203209280968	-0.00684897974133492
266	101.117218017578	-15.3408613204956	-7.99315214157104	-0.00490093370899558	0.0330859608948231	-0.0529527328908443	0.000293855206109583
267	100.467864990234	-15.3408613204956	-7.73341274261475	-0.00327756232582033	0.0395794473588467	-0.0649656802415848	-0.00782300252467394
268	99.1691741943359	-14.6915130615234	-7.53860807418823	-0.00879702530801296	0.0460729338228703	-0.0649656802415848	0.000293855206109583
269	97.870475769043	-14.042163848877	-7.6684775352478	-0.00522560812532902	0.0363327041268349	-0.0454852245748043	-3.08191010844894e-05
270	99.8185195922852	-14.042163848877	-7.47367286682129	-0.00490093370899558	0.01847561635077	-0.00490093370899558	0.00289124972186983
271	99.8185195922852	-14.042163848877	-8.05808639526367	-0.00717365415766835	0.011982130818069	0.0382807515561581	0.00646266713738441
272	99.1691741943359	-13.3928155899048	-7.99315214157104	0.0022419011220336	-0.000355493422830477	0.0645793676376343	0.00451462110504508
273	100.467864990234	-15.3408613204956	-7.60354280471802	0.00159255252219737	-0.0149658378213644	0.0288651939481497	-0.00165419070981443
274	99.8185195922852	-14.3668384552002	-7.73341274261475	0.00126787810586393	-0.0363943427801132	0.0376313999295235	0.00548864435404539
275	99.1691741943359	-13.717490196228	-7.4087381362915	-3.08191010844894e-05	-0.043212503194809	0.0782156884670258	0.00516396993771195
276	95.9224319458008	-13.3928155899048	-7.21393346786499	-0.00392691092565656	-0.0386670641601086	0.0886052697896957	0.0142548503354192
277	99.1691741943359	-13.3928155899048	-7.47367286682129	0.00841071270406246	-0.0360696688294411	0.0681507885456085	-0.00230353930965066
278	99.1691741943359	-13.0681409835815	-8.05808639526367	0.00743668992072344	-0.0191866029053926	0.0399041213095188	-0.00522560812532902
279	98.5198211669922	-13.3928155899048	-7.9282169342041	-0.00392691092565656	-0.0198359526693821	0.0103587592020631	0.000943203864153475
280	100.467864990234	-13.717490196228	-7.6684775352478	-0.00327756232582033	-0.0136671401560307	-0.0305502042174339	-0.00555028254166245
281	100.467864990234	-15.0161867141724	-7.53860807418823	0.00873538758605719	-0.0191866029053926	-0.0623682886362076	-0.000355493422830477
282	98.5198211669922	-13.0681409835815	-7.6684775352478	0.0171769186854362	-0.00684897974133492	-0.0799007043242455	0.000618529506027699
283	98.5198211669922	-13.3928155899048	-7.34380340576172	-0.00977104809135199	-0.00327756232582033	-0.0565241500735283	-0.00619963090866804
284	98.5198211669922	-12.4187927246094	-7.79834747314453	-0.00522560812532902	0.01100810803473	-0.0276281367987394	-0.00457625929266214
285	101.117218017578	-13.717490196228	-7.53860807418823	0.000293855206109583	0.0171769186854362	0.0275664981454611	-0.00327756232582033
286	98.5198211669922	-12.4187927246094	-7.79834747314453	0.00451462110504508	0.00906006153672934	0.0545144639909267	-0.0143164889886975
287	97.2211227416992	-12.7434673309326	-7.60354280471802	-0.00295288790948689	0.0123068047687411	0.0957481041550636	-0.00457625929266214
288	98.5198211669922	-14.042163848877	-7.47367286682129	0.00613799272105098	-0.00425158534198999	0.0847091749310493	-0.00360223650932312
289	98.5198211669922	-12.7434673309326	-7.4087381362915	-0.00132951640989631	-0.00100484199356288	0.100942894816399	0.00191722682211548
290	95.9224319458008	-12.4187927246094	-7.9282169342041	-0.00587495695799589	0.00451462110504508	0.0993195176124573	-3.08191010844894e-05
291	96.57177734375	-12.0941181182861	-7.9282169342041	-3.08191010844894e-05	0.00646266713738441	0.0772416666150093	0.00678734155371785
292	99.1691741943359	-13.0681409835815	-7.73341274261475	0.00256657530553639	0.00646266713738441	0.0700988322496414	-0.00295288790948689
293	97.870475769043	-12.0941181182861	-7.99315214157104	-0.00165419070981443	0.00938473641872406	0.00743668992072344	-0.00392691092565656
294	99.8185195922852	-13.0681409835815	-7.79834747314453	-0.00132951640989631	-3.08191010844894e-05	-0.0422384813427925	0.000943203864153475
295	97.2211227416992	-12.7434673309326	-7.86328220367432	0.0116574559360743	-0.0169138833880424	-0.0740565657615662	-0.000680167751852423
296	98.5198211669922	-13.717490196228	-7.60354280471802	0.00548864435404539	-0.00587495695799589	-0.0750305876135826	0.0213976856321096
297	99.8185195922852	-13.0681409835815	-7.73341274261475	-0.00490093370899558	-0.000680167751852423	-0.00100484199356288	0.00451462110504508
298	97.2211227416992	-12.7434673309326	-7.6684775352478	0.00191722682211548	0.00613799272105098	0.0983454957604408	0.000618529506027699
299	100.467864990234	-13.3928155899048	-7.21393346786499	-0.00814767740666866	-0.0110697457566857	0.149968713521957	-0.00555028254166245
300	98.5198211669922	-12.0941181182861	-7.79834747314453	-0.00490093370899558	0.00483929552137852	0.178864732384682	0.000293855206109583
301	97.2211227416992	-11.7694435119629	-7.27886867523193	-0.00132951640989631	-0.00652430532500148	0.183085486292839	0.00906006153672934
302	98.5198211669922	-14.042163848877	-7.27886867523193	-0.00490093370899558	0.00548864435404539	0.148670017719269	-0.00360223650932312
303	97.870475769043	-12.7434673309326	-7.99315214157104	0.000293855206109583	0.0165275707840919	0.052891094237566	-0.00230353930965066
304	99.8185195922852	-13.0681409835815	-7.60354280471802	-0.00717365415766835	0.0314625911414623	0.0155535480007529	-0.00295288790948689
305	95.273078918457	-12.0941181182861	-7.79834747314453	-0.0113944197073579	0.0334106348454952	-3.08191010844894e-05	-0.00230353930965066
306	99.8185195922852	-13.3928155899048	-7.53860807418823	-0.00782300252467394	0.0350340083241463	0.0584105588495731	0.00126787810586393
307	99.1691741943359	-13.3928155899048	-7.60354280471802	-0.00555028254166245	0.0353586822748184	0.127241507172585	-3.08191010844894e-05
308	101.117218017578	-12.4187927246094	-7.6684775352478	-0.00132951640989631	0.0425015166401863	0.0746442750096321	-0.00295288790948689
309	100.467864990234	-13.0681409835815	-7.99315214157104	0.00256657530553639	0.0373067259788513	-0.0451605506241322	-0.00165419070981443
310	99.1691741943359	-14.3668384552002	-7.73341274261475	-0.00100484199356288	0.01847561635077	-0.252627432346344	0.0022419011220336
311	99.8185195922852	-13.0681409835815	-7.60354280471802	0.00548864435404539	0.0152288740500808	-0.358795940876007	-0.00230353930965066
312	95.273078918457	-11.444769859314	-7.79834747314453	-0.0175632312893867	0.00354059832170606	-0.330549299716949	-0.00457625929266214
313	99.1691741943359	-12.7434673309326	-7.53860807418823	-0.00197886489331722	-0.0139918150380254	-0.161718636751175	-0.00522560812532902
314	99.1691741943359	-12.7434673309326	-7.4087381362915	0.000293855206109583	-0.0263294391334057	-0.0451605506241322	-0.00295288790948689
315	99.8185195922852	-12.0941181182861	-7.73341274261475	0.00548864435404539	-0.0464592464268208	0.0889299437403679	0.00776136433705688
316	97.2211227416992	-12.0941181182861	-7.9282169342041	-0.00100484199356288	-0.0493813157081604	0.215877592563629	0.00743668992072344
317	98.5198211669922	-12.7434673309326	-7.9282169342041	-0.00360223650932312	-0.0500306636095047	0.228864565491676	0.00808603875339031
318	97.870475769043	-11.444769859314	-7.73341274261475	0.00451462110504508	-0.0454852245748043	0.184059515595436	0.0022419011220336
319	97.2211227416992	-11.7694435119629	-7.73341274261475	-0.00847235135734081	-0.043212503194809	0.116851933300495	-0.00327756232582033
320	97.870475769043	-12.4187927246094	-7.73341274261475	-0.0123684434220195	-0.038017712533474	0.0022419011220336	0.00483929552137852
321	98.5198211669922	-11.7694435119629	-7.27886867523193	0.00483929552137852	-0.0159398596733809	-0.10587465018034	0.00711201597005129
322	97.870475769043	-11.444769859314	-8.12302207946777	-0.00295288790948689	-0.00619963090866804	-0.195160090923309	-0.00100484199356288
323	99.8185195922852	-12.7434673309326	-7.4087381362915	0.00418994715437293	0.00191722682211548	-0.239640474319458	-0.00587495695799589
324	97.870475769043	-11.1200952529907	-7.73341274261475	0.00126787810586393	0.0123068047687411	-0.235419705510139	-0.00912170019000769
325	99.8185195922852	-13.3928155899048	-7.47367286682129	-0.00132951640989631	0.012956153601408	-0.203601613640785	-0.0143164889886975
326	97.870475769043	-11.444769859314	-7.73341274261475	-0.00392691092565656	0.0200989879667759	-0.104900620877743	-0.00879702530801296
327	94.6237335205078	-10.7954206466675	-7.73341274261475	-0.0159398596733809	0.0191249661147594	0.00906006153672934	-0.00230353930965066
328	96.57177734375	-12.4187927246094	-7.60354280471802	0.00678734155371785	0.0132808275520802	0.0772416666150093	-0.00717365415766835
329	98.5198211669922	-12.7434673309326	-7.86328220367432	-0.00360223650932312	0.0162028968334198	0.0613326244056225	-0.00327756232582033
330	97.2211227416992	-11.1200952529907	-8.05808639526367	-0.000680167751852423	0.0126314787194133	-0.0026282137259841	-0.00522560812532902
331	97.870475769043	-11.7694435119629	-7.79834747314453	0.00548864435404539	0.0145795252174139	-0.107498019933701	0.0132808275520802
332	99.1691741943359	-13.717490196228	-7.53860807418823	-0.00522560812532902	0.00581331877037883	-0.133796632289886	0.00159255252219737
333	96.57177734375	-11.444769859314	-7.4087381362915	-0.00100484199356288	0.0155535480007529	-0.132173269987106	-0.000680167751852423
334	97.870475769043	-11.7694435119629	-7.79834747314453	-0.00749832857400179	-0.00392691092565656	-0.0626929625868797	0.00646266713738441
335	96.57177734375	-10.7954206466675	-7.86328220367432	-0.00230353930965066	-0.0026282137259841	-0.0133424662053585	0.0106834331527352
336	99.1691741943359	-12.7434673309326	-7.6684775352478	0.00970941036939621	-0.00879702530801296	0.0369820520281792	0.0304885655641556
337	99.8185195922852	-12.0941181182861	-7.79834747314453	-0.00814767740666866	-0.0146411629393697	0.125618144869804	0.00646266713738441
338	99.1691741943359	-12.0941181182861	-7.47367286682129	0.0158782228827477	-0.00457625929266214	0.111007794737816	-0.00197886489331722
339	99.1691741943359	-13.3928155899048	-7.27886867523193	0.000943203864153475	-0.0120437685400248	0.07139752805233	-0.00197886489331722
340	97.870475769043	-11.444769859314	-7.47367286682129	0.0022419011220336	-0.0159398596733809	-0.0795760303735733	-0.00782300252467394
341	97.2211227416992	-10.7954206466675	-7.9282169342041	0.00613799272105098	-0.00555028254166245	-0.219835340976715	0.00581331877037883
342	95.273078918457	-11.7694435119629	-7.60354280471802	-0.00587495695799589	-0.00490093370899558	-0.149056330323219	-0.00619963090866804
343	97.870475769043	-11.1200952529907	-7.86328220367432	-0.000680167751852423	-0.00912170019000769	0.0233457311987877	-0.00814767740666866
344	99.1691741943359	-11.7694435119629	-7.73341274261475	-0.00295288790948689	0.00483929552137852	0.194773763418198	-0.0139918150380254
345	97.2211227416992	-11.1200952529907	-7.60354280471802	-0.00522560812532902	0.0191249661147594	0.175293311476707	-0.0113944197073579
346	98.5198211669922	-13.0681409835815	-7.21393346786499	0.00711201597005129	0.0123068047687411	0.0337353087961674	-0.00814767740666866
347	97.870475769043	-13.3928155899048	-7.6684775352478	-0.00295288790948689	0.0155535480007529	-0.0821734219789505	-0.00165419070981443
348	97.870475769043	-11.7694435119629	-7.86328220367432	-0.00392691092565656	0.0301638916134834	-0.110095411539078	0.00256657530553639
349	95.273078918457	-11.7694435119629	-7.9282169342041	-0.00619963090866804	0.0330859608948231	-0.0607449151575565	0.00126787810586393
350	96.57177734375	-11.7694435119629	-8.05808639526367	-0.00457625929266214	0.0230210572481155	-0.0623682886362076	0.00646266713738441
351	97.2211227416992	-11.444769859314	-7.86328220367432	-0.00360223650932312	0.0236704051494598	-0.0305502042174339	0.0178262684494257
352	97.2211227416992	-10.4707469940186	-7.99315214157104	-0.00100484199356288	0.0168522447347641	-0.0191866029053926	0.00711201597005129
353	98.5198211669922	-11.444769859314	-7.9282169342041	-0.00327756232582033	0.000293855206109583	-0.00327756232582033	0.0022419011220336
354	97.2211227416992	-13.717490196228	-7.86328220367432	0.00159255252219737	-0.0162645354866982	0.0350340083241463	-3.08191010844894e-05
355	99.1691741943359	-11.7694435119629	-7.99315214157104	0.00613799272105098	-0.0350956469774246	0.0356833562254906	0.00516396993771195
356	94.6237335205078	-10.7954206466675	-8.05808639526367	-0.0026282137259841	-0.0279528107494116	0.0438002124428749	0.0165275707840919
357	94.6237335205078	-11.7694435119629	-7.79834747314453	-0.00490093370899558	-0.0305502042174339	0.0571118593215942	-0.00132951640989631
358	97.870475769043	-11.1200952529907	-7.73341274261475	0.00613799272105098	-0.0256800893694162	0.0483456552028656	-0.00555028254166245
359	98.5198211669922	-11.444769859314	-7.73341274261475	0.000943203864153475	-0.0370436906814575	0.0347093306481838	-0.00652430532500148
360	100.467864990234	-12.0941181182861	-7.73341274261475	-3.08191010844894e-05	-0.0279528107494116	0.0298392176628113	-0.00165419070981443
361	97.2211227416992	-11.7694435119629	-7.60354280471802	0.00483929552137852	-0.028926832601428	0.0340599827468395	-0.00100484199356288
362	96.57177734375	-11.444769859314	-7.60354280471802	0.0123068047687411	-0.00230353930965066	0.0675014406442642	0.00191722682211548
363	97.870475769043	-11.7694435119629	-7.47367286682129	-3.08191010844894e-05	0.00321592413820326	0.103540286421776	0.00386527273803949
364	93.3250350952148	-10.7954206466675	-7.34380340576172	-0.0136671401560307	0.0171769186854362	0.130163580179214	-0.00392691092565656
365	97.870475769043	-11.444769859314	-7.14899873733521	-0.00782300252467394	0.031137915328145	0.134709015488625	-0.00425158534198999
366	98.5198211669922	-10.4707469940186	-7.99315214157104	-3.08191010844894e-05	0.01847561635077	0.0785403624176979	-0.00360223650932312
367	98.5198211669922	-11.1200952529907	-7.73341274261475	-0.000355493422830477	0.0194496400654316	0.0710728541016579	-0.00490093370899558
368	99.8185195922852	-11.7694435119629	-7.60354280471802	-0.00619963090866804	0.0194496400654316	0.066202737390995	-0.0130177913233638
369	101.117218017578	-13.3928155899048	-7.47367286682129	-0.00717365415766835	0.00841071270406246	0.0801637396216393	0.00516396993771195
370	99.1691741943359	-11.7694435119629	-7.60354280471802	-0.00295288790948689	0.0106834331527352	0.11457921564579	-0.0026282137259841
371	97.2211227416992	-12.4187927246094	-7.21393346786499	-0.00165419070981443	0.0106834331527352	0.0636053457856178	0.00613799272105098
372	99.8185195922852	-11.7694435119629	-7.34380340576172	0.00516396993771195	0.000293855206109583	-0.0315242260694504	0.00841071270406246
373	100.467864990234	-11.7694435119629	-7.01912927627563	0.00581331877037883	-0.00847235135734081	-0.11042008548975	-0.000680167751852423
374	98.5198211669922	-10.7954206466675	-7.6684775352478	-0.00100484199356288	-0.0195112787187099	-0.148731663823128	-0.00230353930965066
375	99.1691741943359	-10.7954206466675	-7.60354280471802	0.00256657530553639	-0.0256800893694162	-0.105549976229668	0.012956153601408
376	96.57177734375	-11.444769859314	-7.53860807418823	0.00289124972186983	-0.0247060675173998	-0.108147367835045	0.0175015944987535
377	98.5198211669922	-12.0941181182861	-7.34380340576172	0.00321592413820326	0.00646266713738441	-0.150030359625816	0.00808603875339031
378	97.870475769043	-10.7954206466675	-7.73341274261475	-0.00425158534198999	-0.00230353930965066	-0.0458098985254765	0.000618529506027699
379	95.273078918457	-10.4707469940186	-8.12302207946777	-0.00360223650932312	-3.08191010844894e-05	0.0457482598721981	-0.00879702530801296
380	98.5198211669922	-11.444769859314	-7.6684775352478	-0.00132951640989631	0.00418994715437293	0.0438002124428749	-0.00360223650932312
381	99.1691741943359	-11.1200952529907	-7.73341274261475	0.00841071270406246	0.00159255252219737	0.0142548503354192	0.00418994715437293
382	100.467864990234	-11.1200952529907	-7.86328220367432	0.00483929552137852	0.0126314787194133	0.0194496400654316	-3.08191010844894e-05
383	99.1691741943359	-12.4187927246094	-7.14899873733521	0.000293855206109583	0.0152288740500808	-0.0302255302667618	-0.00230353930965066
384	98.5198211669922	-12.7434673309326	-7.14899873733521	-0.00197886489331722	0.0226963832974434	-0.0987318083643913	-0.0100957229733467
385	97.870475769043	-12.0941181182861	-7.60354280471802	-0.00425158534198999	0.0298392176628113	-0.192238017916679	-0.00977104809135199
386	97.870475769043	-12.7434673309326	-7.60354280471802	-0.00749832857400179	0.0295145437121391	-0.267562448978424	-0.00327756232582033
387	98.5198211669922	-11.7694435119629	-7.73341274261475	-0.00230353930965066	0.0191249661147594	-0.210095107555389	0.000293855206109583
388	97.2211227416992	-11.1200952529907	-7.9282169342041	-0.00392691092565656	0.020423661917448	-0.0152905117720366	-0.00782300252467394
389	97.870475769043	-11.1200952529907	-7.47367286682129	-0.00197886489331722	0.0239950809627771	0.189578980207443	0.00873538758605719
390	97.870475769043	-12.0941181182861	-7.01912927627563	-0.00197886489331722	0.00516396993771195	0.280163109302521	-0.00197886489331722
391	98.5198211669922	-13.3928155899048	-7.4087381362915	0.00289124972186983	-0.00652430532500148	0.312630534172058	0.00581331877037883
392	96.57177734375	-11.1200952529907	-7.9282169342041	-0.000355493422830477	-0.00425158534198999	0.239254146814346	0.0123068047687411
393	97.2211227416992	-12.4187927246094	-7.73341274261475	-0.00587495695799589	-0.00360223650932312	0.154189482331276	0.00159255252219737
394	96.57177734375	-11.7694435119629	-7.27886867523193	-0.00165419070981443	-0.00327756232582033	0.0113327819854021	-0.00197886489331722
395	97.2211227416992	-11.444769859314	-7.6684775352478	-0.00392691092565656	-0.0204853005707264	-0.131199240684509	0.00159255252219737
396	96.57177734375	-12.4187927246094	-7.34380340576172	0.00970941036939621	-0.00587495695799589	-0.227302849292755	0.0249691028147936
397	97.870475769043	-12.7434673309326	-7.01912927627563	0.00873538758605719	-0.0143164889886975	-0.273731261491776	0.00938473641872406
398	99.1691741943359	-13.717490196228	-7.53860807418823	0.00808603875339031	-0.0195112787187099	-0.261393636465073	0.00386527273803949
399	97.2211227416992	-12.7434673309326	-7.4087381362915	-0.00132951640989631	-0.0130177913233638	-0.184121161699295	-0.0123684434220195
400	94.6237335205078	-12.0941181182861	-7.4087381362915	-0.00587495695799589	-0.0204853005707264	-0.0276281367987394	-0.0026282137259841
401	93.9743804931641	-11.7694435119629	-7.86328220367432	-0.0026282137259841	-0.0224333461374044	0.0376313999295235	0.00483929552137852
402	96.57177734375	-12.0941181182861	-7.47367286682129	0.00191722682211548	-0.0126931173726916	0.076592318713665	-0.00230353930965066
403	95.273078918457	-11.1200952529907	-7.6684775352478	0.00289124972186983	-0.0100957229733467	0.0541897900402546	0.00451462110504508
404	95.273078918457	-10.7954206466675	-7.73341274261475	-0.00360223650932312	-0.00230353930965066	0.0262678004801273	-0.00814767740666866
405	96.57177734375	-11.444769859314	-8.25289154052734	-0.00457625929266214	0.00191722682211548	-0.000680167751852423	-0.00522560812532902
406	95.273078918457	-12.4187927246094	-7.79834747314453	-0.00295288790948689	0.00776136433705688	-0.0292515084147453	-0.00684897974133492
407	96.57177734375	-11.7694435119629	-7.53860807418823	-0.00619963090866804	0.0165275707840919	0.0145795252174139	-0.00132951640989631
408	93.3250350952148	-11.7694435119629	-7.47367286682129	-0.00717365415766835	0.01847561635077	0.0347093306481838	-0.00490093370899558
409	95.9224319458008	-12.0941181182861	-7.08406400680542	-0.00360223650932312	0.0239950809627771	0.0278911720961332	0.00126787810586393
410	96.57177734375	-11.444769859314	-7.99315214157104	-0.00555028254166245	0.0210730116814375	0.0415274947881699	0.00289124972186983
411	96.57177734375	-11.444769859314	-8.05808639526367	0.00289124972186983	0.0223717093467712	0.0853585228323936	0.00191722682211548
412	99.1691741943359	-12.7434673309326	-7.60354280471802	0.00548864435404539	0.01847561635077	0.0918520092964172	0.00581331877037883
413	96.57177734375	-13.0681409835815	-7.86328220367432	0.0165275707840919	0.00581331877037883	0.0321119390428066	-0.00197886489331722
414	96.57177734375	-11.444769859314	-7.47367286682129	0.0155535480007529	0.00159255252219737	-0.0536020807921886	0.000943203864153475
415	95.273078918457	-12.4187927246094	-7.34380340576172	-0.00912170019000769	-0.0188619289547205	-0.138017401099205	-0.00555028254166245
416	95.9224319458008	-12.4187927246094	-7.60354280471802	0.0200989879667759	-0.00847235135734081	-0.166913419961929	0.0171769186854362
417	97.2211227416992	-11.7694435119629	-7.99315214157104	-0.00652430532500148	-0.0227580219507217	-0.159121230244637	-0.00132951640989631
418	96.57177734375	-11.7694435119629	-8.18795680999756	-0.0123684434220195	-0.0146411629393697	-0.128601849079132	-0.00197886489331722
419	95.9224319458008	-11.7694435119629	-7.47367286682129	0.0194496400654316	-0.0315242260694504	-0.0734072178602219	-0.00912170019000769
420	98.5198211669922	-13.3928155899048	-7.6684775352478	-0.00425158534198999	-0.039641086012125	-0.0532774068415165	0.00386527273803949
421	98.5198211669922	-13.3928155899048	-7.4087381362915	0.00743668992072344	-0.0224333461374044	-0.0308748781681061	0.00451462110504508
422	96.57177734375	-11.1200952529907	-7.53860807418823	0.00321592413820326	-0.00847235135734081	0.00970941036939621	0.00191722682211548
423	95.9224319458008	-12.7434673309326	-7.6684775352478	-0.0026282137259841	-0.0123684434220195	0.0700988322496414	-0.00230353930965066
424	99.8185195922852	-13.0681409835815	-7.6684775352478	0.00646266713738441	0.01100810803473	0.0600339286029339	-0.00587495695799589
425	98.5198211669922	-11.7694435119629	-7.9282169342041	-0.00522560812532902	0.0152288740500808	0.0694494843482971	-0.0104203969240189
426	98.5198211669922	-13.3928155899048	-7.4087381362915	-0.00230353930965066	0.0188002903014421	0.0746442750096321	-0.0026282137259841
427	100.467864990234	-12.4187927246094	-7.21393346786499	-0.00847235135734081	0.0233457311987877	0.0489950031042099	0.00678734155371785
428	99.8185195922852	-13.717490196228	-7.34380340576172	-0.00782300252467394	0.0145795252174139	0.0334106348454952	-0.00425158534198999
429	99.1691741943359	-12.7434673309326	-7.47367286682129	-0.00879702530801296	0.0272418223321438	0.0142548503354192	0.000293855206109583
430	97.870475769043	-12.4187927246094	-7.73341274261475	-0.0159398596733809	0.0207483377307653	-0.00457625929266214	0.01100810803473
431	96.57177734375	-11.1200952529907	-7.9282169342041	0.000293855206109583	0.0230210572481155	-0.00684897974133492	0.00386527273803949
432	98.5198211669922	-11.7694435119629	-7.86328220367432	0.00321592413820326	0.0181509424000978	-0.0519787110388279	0.00581331877037883
433	99.8185195922852	-12.4187927246094	-7.79834747314453	-0.00165419070981443	0.0145795252174139	-0.0721085146069527	0.00548864435404539
434	98.5198211669922	-12.4187927246094	-7.4087381362915	0.000293855206109583	-0.0123684434220195	-0.00749832857400179	-0.00392691092565656
435	97.870475769043	-13.0681409835815	-7.4087381362915	-0.00619963090866804	-0.0331475995481014	0.0668520927429199	0.00354059832170606
436	98.5198211669922	-13.3928155899048	-7.79834747314453	0.00548864435404539	-0.0276281367987394	0.125293463468552	0.0123068047687411
437	98.5198211669922	-12.0941181182861	-7.73341274261475	0.000943203864153475	-0.032173577696085	0.178540050983429	-0.00132951640989631
438	96.57177734375	-13.0681409835815	-7.47367286682129	-0.00165419070981443	-0.0354203209280968	0.209059432148933	0.0022419011220336
439	99.1691741943359	-13.3928155899048	-7.6684775352478	-0.00132951640989631	-0.0337969474494457	0.201916605234146	-0.00425158534198999
440	97.870475769043	-12.4187927246094	-7.4087381362915	-0.00684897974133492	-0.0260047651827335	0.160033613443375	-0.0026282137259841
441	95.273078918457	-11.7694435119629	-7.21393346786499	0.00386527273803949	-0.0165892094373703	0.129189550876617	0.00289124972186983
442	99.1691741943359	-13.3928155899048	-7.34380340576172	-0.00587495695799589	-0.00782300252467394	0.0860078707337379	-0.00327756232582033
443	96.57177734375	-12.7434673309326	-7.14899873733521	0.00386527273803949	0.0113327819854021	-0.00457625929266214	-0.00457625929266214
444	96.57177734375	-11.7694435119629	-7.01912927627563	-0.0104203969240189	0.0226963832974434	-0.0305502042174339	-0.00814767740666866
445	96.57177734375	-12.7434673309326	-7.21393346786499	-0.0201606266200542	0.0272418223321438	-0.0386670641601086	-0.00360223650932312
446	95.9224319458008	-11.444769859314	-7.73341274261475	-0.00457625929266214	0.0301638916134834	-0.0139918150380254	-0.0117190945893526
447	96.57177734375	-11.7694435119629	-7.53860807418823	-0.00522560812532902	0.0259431265294552	0.025618452578783	-0.00652430532500148
448	96.57177734375	-12.0941181182861	-7.86328220367432	-0.0120437685400248	0.0269171483814716	0.0925013571977615	-0.00457625929266214
449	96.57177734375	-12.7434673309326	-7.9282169342041	-0.00717365415766835	0.0243197549134493	0.158734917640686	-0.00327756232582033
450	96.57177734375	-13.717490196228	-7.79834747314453	0.00159255252219737	0.00678734155371785	0.16522841155529	0.00548864435404539
451	98.5198211669922	-13.3928155899048	-7.6684775352478	-0.00782300252467394	0.0158782228827477	0.123020745813847	-3.08191010844894e-05
452	95.273078918457	-11.7694435119629	-7.6684775352478	0.000943203864153475	0.00548864435404539	-0.00555028254166245	0.00906006153672934
453	95.9224319458008	-13.3928155899048	-7.27886867523193	0.00159255252219737	0.00873538758605719	-0.136718705296516	0.00613799272105098
454	96.57177734375	-12.4187927246094	-7.6684775352478	0.013930176384747	-0.00555028254166245	-0.184121161699295	0.00906006153672934
455	96.57177734375	-12.7434673309326	-7.86328220367432	0.00321592413820326	-0.00619963090866804	-0.196783453226089	0.00516396993771195
456	97.2211227416992	-12.4187927246094	-7.9282169342041	0.00418994715437293	-0.0162645354866982	-0.123407058417797	0.00581331877037883
457	95.9224319458008	-13.0681409835815	-7.9282169342041	0.00841071270406246	-0.017887907102704	-0.179575711488724	0.00906006153672934
458	95.273078918457	-13.3928155899048	-7.73341274261475	-0.00360223650932312	-0.0318489037454128	-0.210095107555389	0.000618529506027699
459	96.57177734375	-12.4187927246094	-7.73341274261475	-0.00295288790948689	-0.0247060675173998	-0.197108134627342	-0.00944637414067984
460	93.3250350952148	-11.7694435119629	-7.4087381362915	-0.00522560812532902	-0.0227580219507217	-0.215289890766144	-0.0100957229733467
461	97.870475769043	-13.0681409835815	-7.60354280471802	0.00191722682211548	-0.023407369852066	-0.166264072060585	0.00516396993771195
462	97.2211227416992	-12.7434673309326	-7.79834747314453	0.00289124972186983	-0.0126931173726916	-0.0899656042456627	0.00126787810586393
463	95.273078918457	-12.0941181182861	-8.05808639526367	-0.0026282137259841	0.00613799272105098	-0.0425631552934647	-0.00814767740666866
464	97.870475769043	-13.0681409835815	-7.60354280471802	-0.00295288790948689	0.00386527273803949	-0.0162645354866982	-0.00717365415766835
465	97.2211227416992	-13.717490196228	-7.6684775352478	-0.00457625929266214	0.00613799272105098	0.00386527273803949	-0.00912170019000769
466	97.870475769043	-13.3928155899048	-7.34380340576172	0.000943203864153475	0.0168522447347641	0.0100340843200684	-0.00717365415766835
467	95.9224319458008	-13.0681409835815	-7.4087381362915	-0.00912170019000769	0.0188002903014421	0.00646266713738441	0.00386527273803949
468	97.2211227416992	-13.0681409835815	-7.73341274261475	-0.00425158534198999	0.0194496400654316	-0.000680167751852423	-0.000680167751852423
469	97.870475769043	-12.7434673309326	-7.47367286682129	0.00321592413820326	0.01100810803473	-0.00132951640989631	-0.00684897974133492
470	97.2211227416992	-13.0681409835815	-7.6684775352478	-0.0110697457566857	0.00711201597005129	0.0723715499043465	0.00418994715437293
471	97.2211227416992	-12.0941181182861	-7.47367286682129	0.000293855206109583	0.00711201597005129	0.134709015488625	0.00386527273803949
472	97.870475769043	-13.717490196228	-7.4087381362915	0.00289124972186983	0.00321592413820326	0.172046571969986	-0.00100484199356288
473	96.57177734375	-13.3928155899048	-7.47367286682129	-0.00977104809135199	-0.0026282137259841	0.198020502924919	-0.00652430532500148
474	97.870475769043	-13.3928155899048	-7.6684775352478	-0.00490093370899558	-0.00295288790948689	0.179189398884773	-0.00230353930965066
475	93.3250350952148	-11.7694435119629	-7.99315214157104	-3.08191010844894e-05	-0.0279528107494116	0.127890855073929	0.00516396993771195
476	96.57177734375	-12.4187927246094	-7.60354280471802	-0.000355493422830477	-0.0156151866540313	0.00873538758605719	0.00808603875339031
477	99.1691741943359	-13.717490196228	-7.73341274261475	0.0145795252174139	-0.00814767740666866	-0.110095411539078	0.00581331877037883
478	99.1691741943359	-13.0681409835815	-7.60354280471802	-0.00165419070981443	-0.00977104809135199	-0.188017249107361	0.00126787810586393
479	97.870475769043	-13.717490196228	-7.21393346786499	0.00841071270406246	0.00354059832170606	-0.189315944910049	-0.00392691092565656
480	99.1691741943359	-14.6915130615234	-7.60354280471802	0.00126787810586393	-0.0120437685400248	-0.118536949157715	0.00418994715437293
481	97.870475769043	-11.7694435119629	-7.99315214157104	0.00646266713738441	0.00646266713738441	-0.0136671401560307	-0.0026282137259841
482	95.273078918457	-12.4187927246094	-7.86328220367432	-0.00327756232582033	0.0145795252174139	0.0590599067509174	0.000943203864153475
483	97.870475769043	-13.3928155899048	-7.47367286682129	-0.00230353930965066	0.0275664981454611	0.0489950031042099	-0.00684897974133492
484	97.2211227416992	-12.4187927246094	-7.9282169342041	-0.00392691092565656	0.0382807515561581	0.00159255252219737	-0.00944637414067984
485	99.8185195922852	-13.0681409835815	-7.4087381362915	-0.00457625929266214	0.0288651939481497	-0.0299008563160896	-0.0156151866540313
486	96.57177734375	-12.0941181182861	-7.53860807418823	-0.00327756232582033	0.0334106348454952	-0.0945110470056534	-0.00165419070981443
487	97.2211227416992	-14.042163848877	-7.99315214157104	-0.00165419070981443	0.0162028968334198	-0.190614640712738	-0.000355493422830477
488	97.2211227416992	-13.717490196228	-7.9282169342041	0.000293855206109583	0.0152288740500808	-0.217887297272682	-0.00197886489331722
489	95.9224319458008	-12.7434673309326	-7.79834747314453	-0.00457625929266214	0.0100340843200684	-0.100679859519005	-0.00327756232582033
490	95.9224319458008	-13.3928155899048	-7.60354280471802	-0.0117190945893526	0.00646266713738441	0.0444495603442192	0.00516396993771195
491	99.8185195922852	-13.3928155899048	-7.27886867523193	0.00321592413820326	0.00386527273803949	0.119449324905872	0.00548864435404539
492	95.9224319458008	-12.0941181182861	-7.86328220367432	0.000943203864153475	0.00516396993771195	0.120748028159142	0.00418994715437293
493	99.1691741943359	-14.3668384552002	-7.73341274261475	-0.00132951640989631	0.013930176384747	0.0785403624176979	0.00386527273803949
494	97.870475769043	-12.7434673309326	-7.9282169342041	-0.000355493422830477	0.00386527273803949	0.13698174059391	-0.00100484199356288
495	99.1691741943359	-14.6915130615234	-7.34380340576172	0.013930176384747	-0.0159398596733809	0.217825636267662	0.00581331877037883
496	97.870475769043	-13.0681409835815	-7.47367286682129	0.0145795252174139	-0.0117190945893526	0.17431928217411	0.01100810803473
497	95.273078918457	-12.7434673309326	-7.60354280471802	-0.00879702530801296	-0.00490093370899558	0.0821117833256721	-0.00100484199356288
498	96.57177734375	-12.4187927246094	-7.60354280471802	0.00289124972186983	-0.00457625929266214	-0.0610695891082287	0.00126787810586393
499	96.57177734375	-13.0681409835815	-7.9282169342041	0.00321592413820326	0.00548864435404539	-0.149056330323219	-0.00392691092565656
500	97.2211227416992	-12.7434673309326	-7.99315214157104	0.00516396993771195	-0.023407369852066	-0.213666528463364	-0.00165419070981443
501	97.870475769043	-13.3928155899048	-7.79834747314453	0.00354059832170606	-0.0185372550040483	-0.224380776286125	-0.00100484199356288
502	97.870475769043	-15.0161867141724	-7.4087381362915	0.00873538758605719	-0.0311995539814234	-0.126004457473755	-0.00490093370899558
503	97.2211227416992	-13.3928155899048	-7.60354280471802	-0.00100484199356288	-0.0211346503347158	-0.0149658378213644	-0.00425158534198999
504	95.9224319458008	-13.3928155899048	-7.34380340576172	-0.00457625929266214	-0.00165419070981443	0.076592318713665	-0.00717365415766835
505	94.6237335205078	-12.4187927246094	-7.79834747314453	-0.0104203969240189	0.00743668992072344	0.184384182095528	-0.00425158534198999
506	98.5198211669922	-13.717490196228	-7.73341274261475	-0.00652430532500148	0.0145795252174139	0.258734613656998	-0.00392691092565656
507	97.870475769043	-13.3928155899048	-7.86328220367432	-0.0120437685400248	0.0223717093467712	0.271721571683884	-0.00392691092565656
508	97.2211227416992	-14.042163848877	-7.47367286682129	-0.00425158534198999	0.0181509424000978	0.186656907200813	-0.000680167751852423
509	99.1691741943359	-15.3408613204956	-7.34380340576172	-0.00619963090866804	0.0123068047687411	0.0405534692108631	-0.00360223650932312
510	95.9224319458008	-13.0681409835815	-7.79834747314453	-0.00132951640989631	0.0100340843200684	-0.0912643000483513	0.00386527273803949
511	95.273078918457	-13.0681409835815	-8.12302207946777	-0.00912170019000769	0.00938473641872406	-0.208147063851357	0.00516396993771195
512	95.9224319458008	-14.3668384552002	-7.6684775352478	-0.00197886489331722	0.0165275707840919	-0.243536561727524	0.00581331877037883
513	95.273078918457	-13.0681409835815	-7.86328220367432	-0.000355493422830477	0.00256657530553639	-0.236069053411484	0.00191722682211548
514	97.870475769043	-14.6915130615234	-7.73341274261475	0.00678734155371785	-0.0159398596733809	-0.216263920068741	-0.0107450718060136
515	95.273078918457	-13.3928155899048	-7.6684775352478	0.00646266713738441	-0.0328229255974293	-0.133147284388542	0.00776136433705688
516	96.57177734375	-14.6915130615234	-7.34380340576172	0.00386527273803949	-0.0406151078641415	-0.0389917381107807	0.01100810803473
517	97.870475769043	-15.9902095794678	-7.53860807418823	0.0100340843200684	-0.0464592464268208	0.0213976856321096	-0.00295288790948689
518	97.2211227416992	-14.3668384552002	-7.60354280471802	-0.00230353930965066	-0.0354203209280968	0.0645793676376343	0.00451462110504508
519	94.6237335205078	-14.3668384552002	-7.73341274261475	-0.00847235135734081	-0.0360696688294411	0.115228563547134	-0.00749832857400179
520	97.870475769043	-14.3668384552002	-7.53860807418823	-0.00555028254166245	-0.0276281367987394	0.138605117797852	0.00938473641872406
521	96.57177734375	-13.717490196228	-7.60354280471802	-0.00132951640989631	-0.0253554154187441	0.170098513364792	-0.00425158534198999
522	95.9224319458008	-13.3928155899048	-7.79834747314453	-0.00490093370899558	-0.00652430532500148	0.149319365620613	-0.00132951640989631
523	98.5198211669922	-15.0161867141724	-7.53860807418823	0.00516396993771195	-0.00749832857400179	0.10711170732975	0.00451462110504508
524	96.57177734375	-14.6915130615234	-7.99315214157104	-0.00392691092565656	0.0132808275520802	0.0989948436617851	-0.0110697457566857
525	98.5198211669922	-15.0161867141724	-7.60354280471802	0.00970941036939621	0.0282158460468054	0.0938000604510307	-0.00847235135734081
526	97.2211227416992	-13.717490196228	-7.9282169342041	-0.00360223650932312	0.0314625911414623	0.0925013571977615	0.00191722682211548
527	93.9743804931641	-13.717490196228	-7.60354280471802	0.000293855206109583	0.0386054255068302	0.0918520092964172	-0.0113944197073579
528	95.9224319458008	-13.717490196228	-7.47367286682129	-0.00100484199356288	0.0314625911414623	0.0522417463362217	0.00743668992072344
529	98.5198211669922	-13.717490196228	-7.01912927627563	-0.00457625929266214	0.0265924744307995	-0.0782773271203041	-0.000355493422830477
530	99.8185195922852	-14.3668384552002	-7.4087381362915	0.00126787810586393	0.0275664981454611	-0.0211346503347158	0.0022419011220336
531	98.5198211669922	-14.3668384552002	-7.47367286682129	-0.00295288790948689	0.0252937767654657	0.00321592413820326	0.00321592413820326
532	97.870475769043	-15.0161867141724	-7.86328220367432	-0.00197886489331722	0.0191249661147594	0.0415274947881699	0.00126787810586393
533	98.5198211669922	-14.3668384552002	-7.53860807418823	0.00159255252219737	0.012956153601408	0.0775663405656815	0.00418994715437293
534	94.6237335205078	-13.717490196228	-7.6684775352478	-0.00457625929266214	0.00289124972186983	0.0321119390428066	0.0103587592020631
535	98.5198211669922	-15.0161867141724	-7.27886867523193	-0.00392691092565656	-0.0253554154187441	-0.039641086012125	0.0171769186854362
536	99.1691741943359	-13.3928155899048	-7.79834747314453	0.00646266713738441	-0.0224333461374044	-0.0756799355149269	0.0171769186854362
537	96.57177734375	-13.3928155899048	-8.12302207946777	0.00289124972186983	-0.0201606266200542	-0.145484909415245	0.00289124972186983
538	98.5198211669922	-14.042163848877	-7.86328220367432	0.00743668992072344	-0.0120437685400248	-0.182497784495354	-0.00522560812532902
539	97.2211227416992	-15.0161867141724	-7.79834747314453	-0.00132951640989631	-0.00522560812532902	-0.161718636751175	-3.08191010844894e-05
540	97.2211227416992	-14.6915130615234	-7.53860807418823	0.00256657530553639	-0.00587495695799589	-0.0730825439095497	-0.00749832857400179
541	98.5198211669922	-14.6915130615234	-7.47367286682129	0.00256657530553639	-0.00684897974133492	0.0463976077735424	0.00613799272105098
542	95.9224319458008	-14.3668384552002	-7.21393346786499	-0.00619963090866804	0.00418994715437293	0.138929784297943	0.00678734155371785
543	97.2211227416992	-13.717490196228	-7.73341274261475	0.00256657530553639	0.012956153601408	0.198669865727425	-0.000680167751852423
544	99.8185195922852	-14.3668384552002	-8.18795680999756	-0.00360223650932312	0.0158782228827477	0.191202342510223	-0.00782300252467394
545	97.2211227416992	-13.717490196228	-8.12302207946777	-0.00814767740666866	0.0200989879667759	0.13405966758728	-0.00684897974133492
546	99.1691741943359	-15.3408613204956	-7.79834747314453	0.00191722682211548	0.00386527273803949	0.0629559978842735	-0.00814767740666866
547	99.1691741943359	-16.314884185791	-7.4087381362915	0.00191722682211548	-0.00555028254166245	0.0123068047687411	-0.00879702530801296
548	99.8185195922852	-15.0161867141724	-7.27886867523193	-0.00327756232582033	0.00873538758605719	-0.0993811637163162	-0.00457625929266214
549	97.2211227416992	-15.3408613204956	-7.47367286682129	-0.0110697457566857	0.000618529506027699	-0.0993811637163162	0.00354059832170606
550	97.2211227416992	-14.3668384552002	-8.12302207946777	-0.00619963090866804	-0.00132951640989631	-0.043212503194809	-0.000680167751852423
551	97.2211227416992	-14.042163848877	-8.05808639526367	-0.000680167751852423	0.00191722682211548	0.0441248863935471	0.00289124972186983
552	99.8185195922852	-15.0161867141724	-7.73341274261475	0.00548864435404539	0.000293855206109583	0.0928260311484337	-0.0026282137259841
553	96.57177734375	-13.717490196228	-7.6684775352478	-0.00490093370899558	0.00191722682211548	0.0282158460468054	-0.00327756232582033
554	99.1691741943359	-16.9642333984375	-7.34380340576172	-0.00230353930965066	-0.0172385573387146	-0.0260047651827335	0.000943203864153475
555	98.5198211669922	-14.6915130615234	-7.60354280471802	-0.00132951640989631	-0.0198359526693821	-0.0240567177534103	0.0113327819854021
556	95.273078918457	-15.0161867141724	-7.86328220367432	0.00483929552137852	-0.0230826959013939	0.0425015166401863	0.00841071270406246
557	95.273078918457	-15.9902095794678	-7.60354280471802	-0.00165419070981443	-0.0165892094373703	0.0814624354243279	0.00386527273803949
558	100.467864990234	-15.6655359268188	-7.6684775352478	-0.00132951640989631	-0.0211346503347158	0.07431960105896	0.00289124972186983
559	97.870475769043	-15.0161867141724	-7.79834747314453	-0.00425158534198999	-0.0185372550040483	0.131137609481812	-0.00327756232582033
560	99.1691741943359	-15.6655359268188	-7.34380340576172	-3.08191010844894e-05	-0.0113944197073579	0.136657059192657	-0.00165419070981443
561	98.5198211669922	-15.0161867141724	-7.34380340576172	0.00808603875339031	-0.00814767740666866	0.110358446836472	0.00386527273803949
562	96.57177734375	-15.3408613204956	-7.9282169342041	-0.000680167751852423	0.0132808275520802	0.0275664981454611	-0.00197886489331722
563	97.870475769043	-15.6655359268188	-7.53860807418823	-0.00230353930965066	0.0223717093467712	-0.0870435386896133	-0.00555028254166245
564	95.273078918457	-14.6915130615234	-7.9282169342041	-0.0136671401560307	0.0399041213095188	-0.195484757423401	-0.00360223650932312
565	97.2211227416992	-15.3408613204956	-7.60354280471802	-0.00749832857400179	0.0382807515561581	-0.297432512044907	-0.00295288790948689
566	98.5198211669922	-15.3408613204956	-7.73341274261475	0.00418994715437293	0.0327612869441509	-0.36041933298111	-0.00555028254166245
567	97.2211227416992	-14.3668384552002	-7.73341274261475	-0.00555028254166245	0.0298392176628113	-0.352627128362656	0.0022419011220336
568	97.870475769043	-14.3668384552002	-7.79834747314453	0.00256657530553639	0.01100810803473	-0.228601545095444	-0.00749832857400179
569	98.5198211669922	-16.6395587921143	-7.79834747314453	-0.00327756232582033	-0.0117190945893526	-0.11788759380579	0.00191722682211548
570	99.8185195922852	-16.6395587921143	-7.6684775352478	0.00808603875339031	-0.0230826959013939	-0.118212267756462	0.00354059832170606
571	95.9224319458008	-14.3668384552002	-7.86328220367432	-0.00522560812532902	-0.0266541130840778	-0.0961344167590141	0.00678734155371785
572	95.273078918457	-15.6655359268188	-7.6684775352478	-0.00977104809135199	-0.0149658378213644	-0.101329207420349	0.00483929552137852
573	99.1691741943359	-15.6655359268188	-7.34380340576172	-0.000355493422830477	-0.0165892094373703	-0.0964590907096863	-0.0133424662053585
574	97.2211227416992	-14.3668384552002	-7.86328220367432	-0.00327756232582033	-0.0263294391334057	-0.0152905117720366	-0.00327756232582033
575	99.1691741943359	-15.6655359268188	-7.73341274261475	0.00678734155371785	-0.02697878703475	0.0899039655923843	0.00678734155371785
576	97.870475769043	-15.3408613204956	-7.99315214157104	-0.00100484199356288	-0.0276281367987394	0.126267492771149	0.0175015944987535
577	97.2211227416992	-15.6655359268188	-7.86328220367432	0.0103587592020631	-0.0172385573387146	0.106462351977825	0.00418994715437293
578	97.2211227416992	-15.0161867141724	-7.73341274261475	0.00873538758605719	-0.00587495695799589	-0.00490093370899558	0.00354059832170606
579	94.6237335205078	-15.0161867141724	-7.6684775352478	-0.0126931173726916	-0.00230353930965066	-0.073731891810894	-0.00782300252467394
580	95.273078918457	-15.0161867141724	-7.53860807418823	-0.00587495695799589	-0.00392691092565656	-0.102627903223038	-0.00652430532500148
581	95.9224319458008	-15.0161867141724	-7.99315214157104	0.000943203864153475	0.00516396993771195	-0.157497867941856	-0.00587495695799589
582	97.870475769043	-15.9902095794678	-7.9282169342041	-0.000355493422830477	0.0194496400654316	-0.152952417731285	-0.00587495695799589
583	97.2211227416992	-15.0161867141724	-7.6684775352478	-0.00522560812532902	0.0207483377307653	-0.160419926047325	-0.0123684434220195
584	99.8185195922852	-16.9642333984375	-7.21393346786499	-0.00197886489331722	0.0249691028147936	-0.134445980191231	-0.00392691092565656
585	96.57177734375	-15.0161867141724	-7.73341274261475	-0.00684897974133492	0.045423585921526	-0.0165892094373703	-0.00684897974133492
586	97.2211227416992	-15.6655359268188	-7.4087381362915	-0.00457625929266214	0.0327612869441509	0.0970467999577522	0.000618529506027699
587	96.57177734375	-15.6655359268188	-7.4087381362915	-0.00912170019000769	0.036657378077507	0.193150401115417	-0.00327756232582033
588	97.2211227416992	-15.3408613204956	-7.47367286682129	0.00386527273803949	0.0213976856321096	0.200942575931549	-0.000355493422830477
589	97.2211227416992	-14.6915130615234	-7.79834747314453	-0.00425158534198999	0.00613799272105098	0.219773694872856	0.00516396993771195
590	98.5198211669922	-14.6915130615234	-7.6684775352478	-0.00327756232582033	0.000618529506027699	0.219773694872856	0.00159255252219737
591	99.1691741943359	-15.3408613204956	-7.34380340576172	-0.000680167751852423	-0.0110697457566857	0.236656755208969	0.00256657530553639
592	96.57177734375	-15.6655359268188	-7.47367286682129	-0.00457625929266214	-0.0230826959013939	0.211981505155563	0.000293855206109583
593	99.1691741943359	-15.0161867141724	-7.53860807418823	0.0022419011220336	-0.0172385573387146	0.110358446836472	-0.000355493422830477
594	96.57177734375	-15.6655359268188	-7.6684775352478	-0.00555028254166245	-0.0191866029053926	0.0317872650921345	0.00159255252219737
595	96.57177734375	-14.6915130615234	-7.73341274261475	-0.00100484199356288	-0.032173577696085	-0.0328229255974293	0.00256657530553639
596	98.5198211669922	-15.6655359268188	-7.73341274261475	0.00354059832170606	-0.0217839982360601	-0.090614952147007	0.0132808275520802
597	98.5198211669922	-15.3408613204956	-7.73341274261475	0.00256657530553639	-0.0159398596733809	-0.0503553375601768	-0.00230353930965066
598	97.2211227416992	-14.6915130615234	-7.6684775352478	0.00386527273803949	-0.00814767740666866	-0.0149658378213644	0.00321592413820326
599	97.2211227416992	-15.9902095794678	-7.21393346786499	-0.00490093370899558	-0.0169138833880424	-0.0678877532482147	-0.00100484199356288
600	96.57177734375	-15.0161867141724	-7.60354280471802	0.00321592413820326	-0.0104203969240189	-0.0526280589401722	-0.00555028254166245
601	98.5198211669922	-14.3668384552002	-7.86328220367432	0.000943203864153475	-0.028926832601428	0.047696303576231	0.00711201597005129
602	96.57177734375	-15.6655359268188	-7.53860807418823	-0.000680167751852423	-0.00847235135734081	0.0467222817242146	0.000293855206109583
603	97.2211227416992	-14.3668384552002	-7.79834747314453	0.0100340843200684	0.0162028968334198	0.0145795252174139	-0.00165419070981443
604	98.5198211669922	-15.3408613204956	-7.6684775352478	-0.00100484199356288	0.0236704051494598	-0.00782300252467394	-0.00230353930965066
605	99.1691741943359	-15.6655359268188	-7.27886867523193	-0.00327756232582033	0.0269171483814716	-0.00522560812532902	-0.00425158534198999
606	99.8185195922852	-15.3408613204956	-7.47367286682129	0.00678734155371785	0.0191249661147594	0.00776136433705688	-0.00587495695799589
607	98.5198211669922	-16.6395587921143	-7.6684775352478	0.00126787810586393	0.0116574559360743	-0.0604202412068844	0.00321592413820326
608	99.1691741943359	-15.3408613204956	-7.6684775352478	0.000618529506027699	0.0210730116814375	-0.118861623108387	-0.00912170019000769
609	95.9224319458008	-14.042163848877	-7.6684775352478	-0.00457625929266214	0.01847561635077	-0.0626929625868797	-0.00457625929266214
610	96.57177734375	-14.042163848877	-7.79834747314453	-0.00587495695799589	0.00808603875339031	-0.0373683646321297	-0.00165419070981443
611	99.1691741943359	-15.6655359268188	-7.47367286682129	0.0022419011220336	0.0022419011220336	-0.0552254542708397	0.00581331877037883
612	97.870475769043	-14.3668384552002	-7.79834747314453	0.0022419011220336	-0.000680167751852423	-0.0665890574455261	0.00938473641872406
613	99.1691741943359	-15.6655359268188	-7.9282169342041	-0.0026282137259841	-3.08191010844894e-05	-0.0386670641601086	0.0106834331527352
614	98.5198211669922	-16.6395587921143	-7.47367286682129	0.000943203864153475	-0.0182125810533762	0.0795143842697144	-0.00197886489331722
615	99.1691741943359	-15.6655359268188	-7.4087381362915	0.00776136433705688	-0.0175632312893867	0.150618061423302	0.0142548503354192
616	96.57177734375	-14.6915130615234	-7.73341274261475	0.00321592413820326	-0.0221086721867323	0.153215453028679	-0.00912170019000769
617	93.9743804931641	-13.717490196228	-7.60354280471802	-0.00652430532500148	-0.0100957229733467	0.0795143842697144	0.00418994715437293
618	96.57177734375	-14.3668384552002	-7.47367286682129	0.00516396993771195	-0.0126931173726916	-0.00555028254166245	0.00321592413820326
619	98.5198211669922	-14.6915130615234	-8.05808639526367	0.0022419011220336	0.000943203864153475	-0.0292515084147453	-0.00165419070981443
620	97.870475769043	-14.3668384552002	-7.99315214157104	-0.00132951640989631	-3.08191010844894e-05	0.00873538758605719	-0.00814767740666866
621	98.5198211669922	-15.6655359268188	-8.12302207946777	-0.00392691092565656	0.00776136433705688	0.036657378077507	-0.00425158534198999
622	99.8185195922852	-16.314884185791	-7.53860807418823	0.000943203864153475	0.012956153601408	0.0100340843200684	0.00386527273803949
623	96.57177734375	-14.042163848877	-7.86328220367432	-0.00230353930965066	0.0246444288641214	-0.0428878292441368	-0.00457625929266214
624	95.273078918457	-14.042163848877	-7.60354280471802	-0.0133424662053585	0.0236704051494598	-0.0516540370881557	-0.0026282137259841
625	99.1691741943359	-15.6655359268188	-7.60354280471802	-0.00652430532500148	0.0223717093467712	-0.0510046854615211	-0.00327756232582033
626	99.1691741943359	-14.6915130615234	-8.05808639526367	0.00289124972186983	0.0188002903014421	-0.0402904339134693	0.00354059832170606
627	96.57177734375	-14.3668384552002	-8.05808639526367	-0.00100484199356288	0.0022419011220336	-0.048407293856144	-0.00555028254166245
628	97.870475769043	-14.3668384552002	-8.18795680999756	-0.00327756232582033	-0.00165419070981443	-0.0555501282215118	-0.00230353930965066
629	97.2211227416992	-14.6915130615234	-7.99315214157104	-0.00457625929266214	-0.00652430532500148	-0.0964590907096863	-0.00652430532500148
630	97.870475769043	-15.3408613204956	-7.60354280471802	-0.00457625929266214	-0.0026282137259841	-0.032173577696085	0.00256657530553639
631	97.870475769043	-15.0161867141724	-7.60354280471802	0.0022419011220336	0.00938473641872406	0.0304885655641556	-0.00230353930965066
632	95.9224319458008	-13.717490196228	-7.86328220367432	-0.00684897974133492	0.00451462110504508	0.0567871853709221	0.0155535480007529
633	100.467864990234	-15.3408613204956	-7.6684775352478	0.00581331877037883	0.0123068047687411	0.0730208978056908	-3.08191010844894e-05
634	98.5198211669922	-15.6655359268188	-7.79834747314453	-0.00425158534198999	0.00159255252219737	0.0700988322496414	-0.00587495695799589
635	97.870475769043	-14.3668384552002	-7.73341274261475	0.0103587592020631	-0.00879702530801296	0.0288651939481497	-0.00360223650932312
636	99.1691741943359	-16.314884185791	-7.4087381362915	0.00613799272105098	-0.00197886489331722	-0.0409397818148136	0.0213976856321096
637	99.1691741943359	-15.9902095794678	-7.21393346786499	0.00808603875339031	-0.00457625929266214	-0.0461345724761486	0.01100810803473
638	97.870475769043	-15.3408613204956	-7.9282169342041	0.00191722682211548	0.00678734155371785	-0.0393164120614529	-0.00490093370899558
639	96.57177734375	-14.6915130615234	-7.4087381362915	-0.0156151866540313	0.00841071270406246	-0.0247060675173998	0.00418994715437293
640	98.5198211669922	-15.0161867141724	-7.4087381362915	-0.00360223650932312	-0.0136671401560307	0.0178262684494257	-0.00555028254166245
641	97.2211227416992	-14.042163848877	-7.4087381362915	-0.00295288790948689	-0.00912170019000769	0.0700988322496414	-0.00165419070981443
642	98.5198211669922	-14.042163848877	-7.6684775352478	-0.00749832857400179	-0.00652430532500148	0.07139752805233	-0.00717365415766835
643	99.1691741943359	-15.3408613204956	-7.14899873733521	-0.00522560812532902	-0.00782300252467394	0.0382807515561581	-0.00360223650932312
644	97.2211227416992	-16.314884185791	-7.34380340576172	-0.00360223650932312	-0.0165892094373703	0.00970941036939621	-0.00425158534198999
645	97.870475769043	-14.3668384552002	-7.9282169342041	-0.0152905117720366	0.013930176384747	-0.0026282137259841	-0.00100484199356288
646	96.57177734375	-13.717490196228	-7.99315214157104	0.000293855206109583	0.0100340843200684	0.0168522447347641	0.000618529506027699
647	97.870475769043	-15.0161867141724	-7.53860807418823	-0.00522560812532902	0.0200989879667759	0.081787109375	-0.00327756232582033
648	99.8185195922852	-15.3408613204956	-7.6684775352478	0.00289124972186983	0.0181509424000978	0.0931507050991058	-0.00327756232582033
649	99.1691741943359	-14.6915130615234	-7.4087381362915	-0.00879702530801296	0.0142548503354192	0.0762676447629929	-0.00392691092565656
650	97.870475769043	-14.042163848877	-7.4087381362915	-3.08191010844894e-05	0.0217223595827818	-0.0136671401560307	0.00386527273803949
651	99.1691741943359	-15.3408613204956	-7.9282169342041	0.00808603875339031	0.012956153601408	-0.122433036565781	-0.00197886489331722
652	99.1691741943359	-15.3408613204956	-7.60354280471802	-0.00327756232582033	0.0233457311987877	-0.217887297272682	-0.00717365415766835
653	97.870475769043	-13.717490196228	-7.73341274261475	-0.00457625929266214	0.0220470335334539	-0.328601241111755	0.00548864435404539
654	95.273078918457	-14.042163848877	-7.9282169342041	-0.00814767740666866	0.00678734155371785	-0.368536174297333	0.00418994715437293
655	99.8185195922852	-14.3668384552002	-7.53860807418823	0.00289124972186983	-0.0208099745213985	-0.223082080483437	-0.00132951640989631
656	97.2211227416992	-14.042163848877	-7.60354280471802	0.00613799272105098	-0.0139918150380254	-0.138017401099205	0.0191249661147594
657	97.870475769043	-14.042163848877	-7.79834747314453	0.0022419011220336	-0.0188619289547205	-0.0876928865909576	0.00418994715437293
658	96.57177734375	-14.3668384552002	-7.79834747314453	0.00776136433705688	-0.0172385573387146	-0.0464592464268208	0.000293855206109583
659	97.2211227416992	-15.3408613204956	-7.86328220367432	0.000293855206109583	-0.0247060675173998	-0.0237320438027382	-0.00100484199356288
660	97.2211227416992	-13.717490196228	-8.12302207946777	-0.0026282137259841	-0.0260047651827335	0.0282158460468054	-0.0026282137259841
661	95.9224319458008	-15.0161867141724	-7.86328220367432	0.00386527273803949	-0.0191866029053926	0.0434755384922028	-0.000355493422830477
662	98.5198211669922	-15.3408613204956	-7.60354280471802	-0.000680167751852423	-0.0156151866540313	0.0762676447629929	-0.000355493422830477
663	97.2211227416992	-13.717490196228	-7.79834747314453	0.00159255252219737	-0.00132951640989631	0.111981816589832	-0.00555028254166245
664	98.5198211669922	-14.042163848877	-8.18795680999756	-0.00522560812532902	0.00873538758605719	0.0999688655138016	-0.00847235135734081
665	99.1691741943359	-15.0161867141724	-7.27886867523193	0.000943203864153475	0.00841071270406246	0.0733455792069435	-0.00392691092565656
666	99.1691741943359	-16.314884185791	-7.34380340576172	0.000943203864153475	0.00386527273803949	0.0801637396216393	-0.00847235135734081
667	97.870475769043	-14.3668384552002	-7.47367286682129	-0.00100484199356288	0.0126314787194133	0.0730208978056908	-0.0136671401560307
668	96.57177734375	-14.042163848877	-7.53860807418823	0.00354059832170606	0.0145795252174139	0.0467222817242146	0.00191722682211548
669	95.273078918457	-14.3668384552002	-7.21393346786499	-0.00587495695799589	0.0103587592020631	0.0733455792069435	-0.000680167751852423
670	98.5198211669922	-15.0161867141724	-7.47367286682129	-0.00165419070981443	-0.0026282137259841	0.07139752805233	0.00354059832170606
671	100.467864990234	-15.0161867141724	-7.6684775352478	0.00743668992072344	0.00483929552137852	0.0655533894896507	0.00970941036939621
672	97.2211227416992	-13.717490196228	-7.6684775352478	0.00321592413820326	-0.000680167751852423	0.0509430468082428	0.00321592413820326
673	98.5198211669922	-15.0161867141724	-7.34380340576172	-0.00165419070981443	-0.00165419070981443	-0.0260047651827335	-0.00165419070981443
674	99.1691741943359	-16.6395587921143	-7.4087381362915	0.00321592413820326	-0.0146411629393697	-0.0850954875349998	-0.00619963090866804
675	95.9224319458008	-13.3928155899048	-7.34380340576172	0.000293855206109583	-0.0110697457566857	-0.0584721975028515	0.00256657530553639
676	95.9224319458008	-15.6655359268188	-7.27886867523193	-0.00132951640989631	-0.0104203969240189	-0.0318489037454128	0.00613799272105098
677	99.1691741943359	-15.3408613204956	-7.60354280471802	0.0252937767654657	-0.0195112787187099	-0.0337969474494457	0.00354059832170606
678	98.5198211669922	-14.6915130615234	-7.53860807418823	-0.00425158534198999	-0.0100957229733467	-0.0523033849895	-0.00619963090866804
679	97.870475769043	-15.0161867141724	-7.47367286682129	0.00678734155371785	-0.0133424662053585	-0.0253554154187441	-0.00197886489331722
680	98.5198211669922	-15.6655359268188	-7.34380340576172	-0.00749832857400179	-0.0159398596733809	0.0386054255068302	0.00126787810586393
681	96.57177734375	-15.0161867141724	-7.47367286682129	0.00776136433705688	-0.0247060675173998	0.112306490540504	-0.00392691092565656
682	97.870475769043	-14.6915130615234	-7.27886867523193	0.00126787810586393	0.00159255252219737	0.18763093650341	0.000943203864153475
683	95.9224319458008	-15.3408613204956	-7.73341274261475	-0.00295288790948689	0.00321592413820326	0.187306255102158	-0.0104203969240189
684	95.273078918457	-13.717490196228	-7.99315214157104	-0.0139918150380254	0.0207483377307653	0.186007559299469	-0.00100484199356288
685	98.5198211669922	-15.0161867141724	-7.86328220367432	-0.00490093370899558	0.0142548503354192	0.153215453028679	-0.0188619289547205
686	96.57177734375	-14.3668384552002	-8.05808639526367	-0.00327756232582033	0.0239950809627771	0.0804884135723114	-0.00587495695799589
687	97.2211227416992	-14.3668384552002	-7.73341274261475	-0.00749832857400179	0.0226963832974434	0.0285405199974775	-0.00360223650932312
688	96.57177734375	-15.3408613204956	-7.53860807418823	-0.00847235135734081	0.0213976856321096	-0.0311995539814234	-0.00782300252467394
689	95.9224319458008	-15.0161867141724	-7.86328220367432	-0.0107450718060136	0.0113327819854021	-0.0652903541922569	0.000943203864153475
690	95.273078918457	-14.042163848877	-8.18795680999756	-0.0120437685400248	0.013930176384747	-0.0799007043242455	0.00451462110504508
691	95.9224319458008	-15.6655359268188	-7.9282169342041	-0.0136671401560307	0.0142548503354192	-0.0545761026442051	0.00256657530553639
692	98.5198211669922	-15.0161867141724	-7.47367286682129	-0.00619963090866804	0.00678734155371785	0.0665274113416672	-0.00425158534198999
693	96.57177734375	-14.042163848877	-7.9282169342041	0.0126314787194133	0.0217223595827818	0.128540202975273	0.00289124972186983
694	97.2211227416992	-14.3668384552002	-7.47367286682129	0.00613799272105098	-0.00197886489331722	0.116202585399151	-0.00100484199356288
695	98.5198211669922	-15.3408613204956	-7.08406400680542	0.0116574559360743	-0.0133424662053585	0.0710728541016579	-0.00749832857400179
696	96.57177734375	-15.6655359268188	-7.60354280471802	0.00808603875339031	-0.0260047651827335	-0.0130177913233638	0.0152288740500808
697	96.57177734375	-14.3668384552002	-7.86328220367432	0.0188002903014421	-0.0123684434220195	-0.119835644960403	0.00516396993771195
698	93.9743804931641	-13.717490196228	-7.6684775352478	-0.00360223650932312	-0.00717365415766835	-0.229900240898132	-0.00360223650932312
699	95.273078918457	-14.3668384552002	-7.6684775352478	0.00548864435404539	-0.0120437685400248	-0.225354805588722	-0.00457625929266214
700	97.870475769043	-14.3668384552002	-7.47367286682129	-0.00100484199356288	-0.0328229255974293	-0.104900620877743	0.0178262684494257
701	97.870475769043	-15.3408613204956	-7.6684775352478	0.00776136433705688	-0.0295761823654175	-0.0386670641601086	-0.00230353930965066
702	95.9224319458008	-14.6915130615234	-7.4087381362915	0.00386527273803949	-0.0324982516467571	0.0259431265294552	0.00678734155371785
703	98.5198211669922	-16.6395587921143	-7.99315214157104	0.000293855206109583	-0.0221086721867323	0.069124810397625	-0.00295288790948689
704	97.870475769043	-15.0161867141724	-7.73341274261475	-0.00522560812532902	-0.00717365415766835	0.0749689489603043	-0.0100957229733467
705	95.273078918457	-14.6915130615234	-7.53860807418823	-0.0126931173726916	-0.00684897974133492	0.0788650363683701	-0.00814767740666866
706	97.2211227416992	-15.6655359268188	-7.6684775352478	-0.00944637414067984	0.01847561635077	0.086981900036335	-0.000680167751852423
707	97.870475769043	-15.3408613204956	-7.4087381362915	-0.0136671401560307	0.0191249661147594	0.047696303576231	0.00418994715437293
708	98.5198211669922	-15.6655359268188	-7.4087381362915	-0.00457625929266214	0.020423661917448	0.00321592413820326	-0.00132951640989631
709	98.5198211669922	-15.3408613204956	-7.47367286682129	-0.0130177913233638	0.0181509424000978	-0.0363943427801132	-0.00100484199356288
710	98.5198211669922	-15.9902095794678	-7.47367286682129	-0.00197886489331722	0.0106834331527352	-0.0922383219003677	0.00354059832170606
711	97.2211227416992	-15.9902095794678	-7.53860807418823	0.00906006153672934	0.0116574559360743	-0.107498019933701	0.00646266713738441
712	96.57177734375	-14.6915130615234	-7.60354280471802	0.00256657530553639	0.0165275707840919	-0.0867188647389412	0.00256657530553639
713	95.273078918457	-15.6655359268188	-7.14899873733521	-0.00522560812532902	0.0142548503354192	-0.0873682126402855	-0.00555028254166245
714	95.9224319458008	-14.3668384552002	-7.47367286682129	-0.00132951640989631	0.000618529506027699	-0.0799007043242455	0.00126787810586393
715	96.57177734375	-14.042163848877	-7.86328220367432	0.00678734155371785	-0.00977104809135199	-0.0587968714535236	0.00841071270406246
716	96.57177734375	-14.042163848877	-8.05808639526367	0.00581331877037883	-0.00684897974133492	0.0275664981454611	0.00386527273803949
717	98.5198211669922	-15.6655359268188	-7.6684775352478	0.00711201597005129	-0.00717365415766835	0.0801637396216393	0.0272418223321438
718	97.870475769043	-16.6395587921143	-7.60354280471802	0.00354059832170606	-0.00684897974133492	0.103540286421776	-0.00684897974133492
719	99.1691741943359	-15.6655359268188	-7.14899873733521	-0.00555028254166245	-0.00587495695799589	0.0188002903014421	-0.00684897974133492
720	96.57177734375	-15.6655359268188	-7.14899873733521	-0.0120437685400248	-0.00425158534198999	-0.103277251124382	-0.00100484199356288
721	94.6237335205078	-14.042163848877	-7.47367286682129	-0.00197886489331722	0.00678734155371785	-0.167887449264526	-0.00717365415766835
722	97.2211227416992	-14.3668384552002	-7.99315214157104	-3.08191010844894e-05	0.0126314787194133	-0.178277015686035	0.00483929552137852
723	99.1691741943359	-15.6655359268188	-7.9282169342041	-0.000355493422830477	0.0106834331527352	-0.163017332553864	-0.00717365415766835
724	95.9224319458008	-14.3668384552002	-7.99315214157104	-0.00879702530801296	0.0197743140161037	-0.10587465018034	-0.00684897974133492
725	96.57177734375	-15.3408613204956	-7.73341274261475	-0.017887907102704	0.0152288740500808	-0.0776279792189598	-0.00619963090866804
726	99.1691741943359	-15.9902095794678	-7.4087381362915	0.00289124972186983	0.0191249661147594	-0.0263294391334057	-0.0110697457566857
727	97.870475769043	-14.6915130615234	-7.08406400680542	-0.00847235135734081	0.0152288740500808	0.0168522447347641	-0.00944637414067984
728	95.273078918457	-15.0161867141724	-7.34380340576172	-0.0149658378213644	0.0188002903014421	0.0720468759536743	-3.08191010844894e-05
729	98.5198211669922	-15.6655359268188	-7.6684775352478	-0.00392691092565656	0.0259431265294552	0.0915273353457451	0.00678734155371785
730	97.2211227416992	-14.042163848877	-7.79834747314453	-0.0026282137259841	0.0220470335334539	0.0996441915631294	0.0022419011220336
731	95.9224319458008	-14.3668384552002	-7.9282169342041	0.00321592413820326	0.01847561635077	0.110358446836472	0.00126787810586393
732	98.5198211669922	-15.3408613204956	-7.60354280471802	0.00256657530553639	0.0149041991680861	0.100942894816399	0.00354059832170606
733	95.273078918457	-14.6915130615234	-7.60354280471802	-0.000355493422830477	0.00159255252219737	0.045423585921526	-0.00132951640989631
734	98.5198211669922	-15.6655359268188	-7.14899873733521	0.00613799272105098	0.00126787810586393	-0.02697878703475	-0.00197886489331722
735	95.273078918457	-14.3668384552002	-7.6684775352478	-0.00684897974133492	-0.0126931173726916	-0.0811994001269341	0.00386527273803949
736	96.57177734375	-15.3408613204956	-7.47367286682129	0.00548864435404539	-0.021459324285388	-0.0818487480282784	0.0155535480007529
737	98.5198211669922	-15.3408613204956	-7.6684775352478	0.00581331877037883	-0.00717365415766835	0.036657378077507	0.0123068047687411
738	97.870475769043	-15.0161867141724	-8.12302207946777	0.00191722682211548	-0.0149658378213644	0.0778910145163536	-0.00392691092565656
739	97.870475769043	-15.3408613204956	-7.6684775352478	0.000943203864153475	-0.017887907102704	0.0623066499829292	-0.00392691092565656
740	98.5198211669922	-16.314884185791	-7.14899873733521	-0.00165419070981443	-0.00879702530801296	0.0239950809627771	-0.00944637414067984
741	98.5198211669922	-15.6655359268188	-7.53860807418823	-0.00132951640989631	-0.00197886489331722	-0.0305502042174339	-0.00522560812532902
742	95.9224319458008	-14.042163848877	-7.86328220367432	0.00841071270406246	0.00289124972186983	0.0155535480007529	0.00711201597005129
743	95.9224319458008	-15.3408613204956	-7.6684775352478	-0.000355493422830477	0.00548864435404539	0.0431508645415306	-0.000355493422830477
744	95.9224319458008	-14.042163848877	-7.79834747314453	0.0022419011220336	0.0132808275520802	0.000943203864153475	-0.00457625929266214
745	97.2211227416992	-15.0161867141724	-7.60354280471802	-0.0110697457566857	0.0217223595827818	-0.0753552615642548	-0.00587495695799589
746	96.57177734375	-14.3668384552002	-7.73341274261475	0.000293855206109583	0.00938473641872406	-0.175354957580566	0.000943203864153475
747	95.9224319458008	-14.3668384552002	-7.53860807418823	-0.00782300252467394	0.0136055024340749	-0.189965292811394	-0.00360223650932312
748	95.9224319458008	-15.0161867141724	-7.86328220367432	-0.00295288790948689	0.000943203864153475	-0.148082315921783	0.000618529506027699
749	97.2211227416992	-14.042163848877	-7.9282169342041	-3.08191010844894e-05	0.00451462110504508	-0.113017484545708	0.00841071270406246
750	94.6237335205078	-14.3668384552002	-7.60354280471802	-0.0136671401560307	0.00516396993771195	-0.0428878292441368	0.00646266713738441
751	95.273078918457	-15.3408613204956	-7.60354280471802	-0.000355493422830477	0.0126314787194133	0.0467222817242146	0.00776136433705688
752	96.57177734375	-13.717490196228	-7.86328220367432	0.00321592413820326	0.00938473641872406	0.0785403624176979	0.00451462110504508
753	96.57177734375	-14.6915130615234	-7.34380340576172	0.000943203864153475	0.0175015944987535	0.052891094237566	0.000293855206109583
754	95.9224319458008	-14.3668384552002	-7.73341274261475	-0.00684897974133492	-0.00587495695799589	0.0619819760322571	0.00354059832170606
755	99.1691741943359	-16.314884185791	-7.79834747314453	-0.0026282137259841	-0.00619963090866804	0.0772416666150093	0.0210730116814375
756	95.9224319458008	-13.0681409835815	-7.9282169342041	0.00711201597005129	-0.0143164889886975	0.0230210572481155	0.000293855206109583
757	94.6237335205078	-14.042163848877	-7.47367286682129	0.00711201597005129	-0.017887907102704	-0.0386670641601086	0.00548864435404539
758	95.9224319458008	-14.6915130615234	-7.27886867523193	-0.00360223650932312	-0.0253554154187441	-0.0997058376669884	0.00516396993771195
759	97.870475769043	-14.3668384552002	-7.21393346786499	0.000618529506027699	-0.0273034609854221	-0.131848588585854	-0.0100957229733467
760	97.2211227416992	-15.0161867141724	-7.4087381362915	-0.000355493422830477	-0.0412644557654858	-0.0730825439095497	-0.00587495695799589
761	95.273078918457	-13.717490196228	-7.99315214157104	0.00451462110504508	-0.0318489037454128	0.0194496400654316	-0.000680167751852423
762	95.9224319458008	-14.042163848877	-7.6684775352478	0.00451462110504508	-0.0279528107494116	0.0616573020815849	-0.00619963090866804
763	97.870475769043	-15.6655359268188	-7.27886867523193	-3.08191010844894e-05	-0.0130177913233638	0.0847091749310493	-0.00782300252467394
764	95.9224319458008	-13.3928155899048	-7.47367286682129	0.00646266713738441	0.00418994715437293	0.0876312479376793	-0.0100957229733467
765	93.9743804931641	-14.042163848877	-7.34380340576172	-0.0237320438027382	0.0162028968334198	0.101592242717743	-0.00814767740666866
766	98.5198211669922	-14.6915130615234	-7.27886867523193	-0.00652430532500148	0.0175015944987535	0.111981816589832	0.0022419011220336
767	97.2211227416992	-14.3668384552002	-7.86328220367432	-0.00165419070981443	0.0223717093467712	0.104514308273792	-0.0026282137259841
768	97.2211227416992	-14.6915130615234	-7.86328220367432	0.00159255252219737	0.01847561635077	0.0463976077735424	0.00354059832170606
769	97.870475769043	-14.6915130615234	-7.60354280471802	-0.00457625929266214	0.0191249661147594	0.0597092546522617	-0.00132951640989631
770	95.9224319458008	-14.6915130615234	-7.6684775352478	0.0022419011220336	0.011982130818069	0.152890786528587	0.000943203864153475
771	97.870475769043	-14.6915130615234	-7.53860807418823	0.00191722682211548	0.0178262684494257	0.175293311476707	0.00711201597005129
772	95.9224319458008	-14.042163848877	-7.34380340576172	0.00516396993771195	0.0200989879667759	0.16522841155529	0.00743668992072344
773	95.273078918457	-14.042163848877	-7.86328220367432	-0.00392691092565656	0.0233457311987877	0.0960727781057358	0.00289124972186983
774	98.5198211669922	-14.3668384552002	-7.9282169342041	0.00743668992072344	0.00191722682211548	-0.00814767740666866	-0.000680167751852423
775	99.1691741943359	-15.3408613204956	-8.05808639526367	0.0113327819854021	-0.0120437685400248	-0.0925630033016205	0.00711201597005129
776	98.5198211669922	-14.3668384552002	-7.86328220367432	0.000293855206109583	-0.0172385573387146	-0.136718705296516	0.000943203864153475
777	95.9224319458008	-14.6915130615234	-8.05808639526367	0.00808603875339031	-0.017887907102704	-0.166264072060585	0.00321592413820326
778	97.870475769043	-14.6915130615234	-7.79834747314453	0.000618529506027699	-0.0208099745213985	-0.20425096154213	-0.00490093370899558
779	96.57177734375	-13.3928155899048	-7.60354280471802	-0.00587495695799589	-0.0263294391334057	-0.184445828199387	-0.00392691092565656
780	93.3250350952148	-14.3668384552002	-7.86328220367432	-0.0100957229733467	-0.0302255302667618	-0.0786020010709763	-0.00327756232582033
781	98.5198211669922	-14.6915130615234	-7.99315214157104	0.00386527273803949	-0.0279528107494116	0.00159255252219737	-0.00619963090866804
782	97.870475769043	-14.6915130615234	-7.73341274261475	-0.00197886489331722	-0.0149658378213644	0.0483456552028656	-0.00684897974133492
783	96.57177734375	-14.042163848877	-7.9282169342041	0.00159255252219737	-0.0107450718060136	0.0756182968616486	-0.00197886489331722
784	97.870475769043	-15.0161867141724	-7.27886867523193	-0.00360223650932312	-0.00230353930965066	0.106462351977825	0.00191722682211548
785	97.2211227416992	-16.314884185791	-7.27886867523193	-0.00295288790948689	0.0100340843200684	0.139579132199287	-0.00425158534198999
786	95.9224319458008	-14.3668384552002	-7.53860807418823	-0.00879702530801296	0.0191249661147594	0.125618144869804	0.00321592413820326
787	95.273078918457	-14.3668384552002	-7.99315214157104	0.00126787810586393	0.0269171483814716	0.0795143842697144	0.00159255252219737
788	93.9743804931641	-14.042163848877	-7.9282169342041	-0.0130177913233638	0.0223717093467712	0.01100810803473	0.00386527273803949
789	96.57177734375	-13.717490196228	-7.79834747314453	-0.00912170019000769	0.0272418223321438	-0.0997058376669884	-0.00100484199356288
790	97.2211227416992	-15.0161867141724	-7.6684775352478	0.000618529506027699	0.0106834331527352	-0.162043303251266	0.00970941036939621
791	96.57177734375	-15.0161867141724	-7.01912927627563	-0.00814767740666866	0.01100810803473	-0.187692582607269	0.00808603875339031
792	97.2211227416992	-15.0161867141724	-7.34380340576172	-0.00392691092565656	0.00711201597005129	-0.187043234705925	0.00386527273803949
793	97.870475769043	-15.9902095794678	-7.47367286682129	-0.00197886489331722	-0.0139918150380254	-0.141913503408432	-0.00684897974133492
794	96.57177734375	-15.3408613204956	-7.60354280471802	0.000293855206109583	-0.0100957229733467	-0.0724331885576248	-0.00392691092565656
795	93.9743804931641	-15.0161867141724	-7.9282169342041	-0.00555028254166245	-0.021459324285388	-0.0110697457566857	0.00418994715437293
796	96.57177734375	-15.3408613204956	-7.53860807418823	0.00483929552137852	-0.0110697457566857	0.0308132413774729	0.00159255252219737
797	97.2211227416992	-15.3408613204956	-7.86328220367432	0.0113327819854021	0.0155535480007529	0.0567871853709221	0.00646266713738441
798	95.9224319458008	-14.042163848877	-7.9282169342041	-0.00327756232582033	0.0103587592020631	0.0597092546522617	-0.00327756232582033
799	96.57177734375	-14.3668384552002	-8.05808639526367	0.0162028968334198	0.00906006153672934	0.10711170732975	-0.00587495695799589
800	96.57177734375	-15.3408613204956	-8.12302207946777	0.00126787810586393	0.012956153601408	0.179189398884773	0.00159255252219737
801	98.5198211669922	-14.3668384552002	-8.18795680999756	0.00483929552137852	0.0103587592020631	0.151267409324646	0.00516396993771195
802	95.273078918457	-15.0161867141724	-7.79834747314453	-0.00327756232582033	0.0207483377307653	0.0376313999295235	-0.00457625929266214
803	95.273078918457	-14.3668384552002	-7.9282169342041	0.0022419011220336	0.0226963832974434	-0.0954850688576698	0.00126787810586393
804	97.2211227416992	-15.3408613204956	-7.79834747314453	-0.000355493422830477	0.0191249661147594	-0.152627751231194	-0.00944637414067984
805	97.2211227416992	-15.3408613204956	-7.79834747314453	-0.00587495695799589	0.00906006153672934	-0.140939474105835	-0.00652430532500148
806	96.57177734375	-15.9902095794678	-7.86328220367432	0.00321592413820326	-3.08191010844894e-05	-0.0328229255974293	0.000943203864153475
807	98.5198211669922	-16.9642333984375	-7.6684775352478	-0.00197886489331722	-0.0221086721867323	0.0629559978842735	-0.000355493422830477
808	98.5198211669922	-15.6655359268188	-7.4087381362915	-0.00132951640989631	-0.0204853005707264	0.0834104791283607	-0.00652430532500148
809	95.9224319458008	-14.6915130615234	-7.4087381362915	-0.00457625929266214	-0.0263294391334057	0.0876312479376793	-0.00944637414067984
810	94.6237335205078	-14.3668384552002	-7.53860807418823	-0.00555028254166245	-0.0308748781681061	0.0967221260070801	0.00418994715437293
811	97.2211227416992	-15.6655359268188	-7.08406400680542	-0.00360223650932312	-0.0224333461374044	0.110358446836472	0.00451462110504508
812	97.2211227416992	-14.6915130615234	-7.73341274261475	0.0022419011220336	-0.0162645354866982	0.0723715499043465	0.0142548503354192
813	98.5198211669922	-15.9902095794678	-7.53860807418823	0.00191722682211548	-0.0143164889886975	0.0509430468082428	0.00808603875339031
814	95.9224319458008	-15.9902095794678	-7.4087381362915	-0.00684897974133492	-0.00879702530801296	0.0450989119708538	0.0100340843200684
815	98.5198211669922	-16.9642333984375	-7.53860807418823	-0.00100484199356288	-0.0324982516467571	0.0723715499043465	0.00841071270406246
816	95.9224319458008	-14.3668384552002	-7.53860807418823	0.00581331877037883	-0.00879702530801296	0.0733455792069435	0.00126787810586393
817	95.9224319458008	-15.3408613204956	-7.08406400680542	0.00191722682211548	-0.00100484199356288	0.0165275707840919	0.00289124972186983
818	97.870475769043	-15.9902095794678	-7.01912927627563	-3.08191010844894e-05	0.00581331877037883	-0.112692810595036	0.00548864435404539
819	97.870475769043	-15.9902095794678	-7.53860807418823	0.0022419011220336	-0.00717365415766835	-0.168212115764618	0.000943203864153475
820	97.2211227416992	-15.6655359268188	-7.6684775352478	-0.00490093370899558	0.0175015944987535	-0.085420161485672	-0.00392691092565656
821	99.1691741943359	-15.9902095794678	-7.53860807418823	0.00126787810586393	-0.0237320438027382	-0.0409397818148136	0.00646266713738441
822	97.2211227416992	-15.6655359268188	-7.79834747314453	0.00483929552137852	0.00938473641872406	0.0717222020030022	-0.00295288790948689
823	98.5198211669922	-16.314884185791	-7.73341274261475	-0.00230353930965066	0.00808603875339031	0.0915273353457451	-0.00814767740666866
824	97.2211227416992	-15.0161867141724	-7.21393346786499	-0.0026282137259841	0.0200989879667759	0.0343846566975117	-0.00652430532500148
825	94.6237335205078	-14.042163848877	-7.86328220367432	-0.00327756232582033	0.0304885655641556	-0.0243813935667276	-0.0117190945893526
826	97.2211227416992	-15.6655359268188	-7.6684775352478	0.00321592413820326	0.0194496400654316	-0.0646410062909126	0.000293855206109583
827	99.1691741943359	-15.6655359268188	-8.12302207946777	0.00191722682211548	0.0301638916134834	-0.109446063637733	-0.00457625929266214
828	96.57177734375	-15.3408613204956	-7.86328220367432	0.000943203864153475	0.0158782228827477	-0.112368136644363	0.00418994715437293
829	96.57177734375	-15.0161867141724	-7.9282169342041	0.00256657530553639	0.0191249661147594	-0.139316096901894	0.00483929552137852
830	98.5198211669922	-15.6655359268188	-7.79834747314453	-0.00132951640989631	0.00516396993771195	-0.163341999053955	-3.08191010844894e-05
831	98.5198211669922	-15.3408613204956	-7.27886867523193	0.00776136433705688	0.00321592413820326	-0.154251128435135	0.00970941036939621
832	93.9743804931641	-15.0161867141724	-7.86328220367432	0.00256657530553639	0.00548864435404539	-0.125355109572411	-0.000355493422830477
833	97.2211227416992	-14.6915130615234	-8.12302207946777	0.00386527273803949	-0.0126931173726916	-0.0954850688576698	-0.00522560812532902
834	95.9224319458008	-13.717490196228	-7.99315214157104	-0.000680167751852423	-0.017887907102704	-0.0516540370881557	-0.000680167751852423
835	97.870475769043	-15.6655359268188	-7.60354280471802	0.00516396993771195	-0.0393164120614529	-0.0230826959013939	0.0210730116814375
836	99.1691741943359	-15.9902095794678	-7.47367286682129	0.01100810803473	-0.0328229255974293	0.0226963832974434	0.00906006153672934
837	97.2211227416992	-15.9902095794678	-7.60354280471802	0.0116574559360743	-0.0279528107494116	0.0194496400654316	0.0116574559360743
838	95.9224319458008	-14.6915130615234	-7.73341274261475	-0.00132951640989631	-0.0126931173726916	0.0278911720961332	-0.00165419070981443
839	94.6237335205078	-14.3668384552002	-7.99315214157104	-0.00977104809135199	-0.0120437685400248	0.0486703291535378	-0.00944637414067984
840	95.273078918457	-14.042163848877	-7.6684775352478	0.000293855206109583	-0.00425158534198999	0.0778910145163536	-0.00457625929266214
841	97.2211227416992	-15.9902095794678	-7.27886867523193	-0.00327756232582033	0.00159255252219737	0.0340599827468395	0.000943203864153475
842	96.57177734375	-15.0161867141724	-7.47367286682129	0.000618529506027699	-0.0104203969240189	-0.0273034609854221	-0.00360223650932312
843	97.2211227416992	-14.3668384552002	-7.4087381362915	-0.00100484199356288	0.0272418223321438	-0.0646410062909126	-0.0100957229733467
844	97.870475769043	-16.6395587921143	-7.08406400680542	-0.00555028254166245	0.0223717093467712	-0.0857448354363441	-0.00749832857400179
845	95.9224319458008	-15.3408613204956	-7.6684775352478	-3.08191010844894e-05	0.040228795260191	-0.0529527328908443	-0.00619963090866804
846	95.9224319458008	-15.0161867141724	-7.73341274261475	-0.0100957229733467	0.036657378077507	-0.0188619289547205	-0.00360223650932312
847	95.273078918457	-15.9902095794678	-7.53860807418823	-0.0110697457566857	0.0382807515561581	0.0113327819854021	0.000293855206109583
848	98.5198211669922	-15.6655359268188	-7.47367286682129	-0.00165419070981443	0.0295145437121391	0.0467222817242146	-0.00100484199356288
849	97.870475769043	-15.0161867141724	-7.53860807418823	-0.00814767740666866	0.0350340083241463	0.0584105588495731	0.00808603875339031
850	97.2211227416992	-14.042163848877	-7.53860807418823	-3.08191010844894e-05	0.0142548503354192	0.0976961478590965	-0.00100484199356288
851	96.57177734375	-14.042163848877	-7.79834747314453	-0.00197886489331722	0.00938473641872406	0.106137678027153	0.00776136433705688
852	97.870475769043	-16.6395587921143	-7.6684775352478	0.00354059832170606	0.00191722682211548	0.0915273353457451	0.0152288740500808
853	96.57177734375	-13.717490196228	-7.99315214157104	0.00386527273803949	0.000943203864153475	0.0808130875229836	-0.00165419070981443
854	93.9743804931641	-14.3668384552002	-7.99315214157104	0.000943203864153475	-0.0120437685400248	0.0636053457856178	0.00516396993771195
855	96.57177734375	-15.0161867141724	-7.86328220367432	-0.00100484199356288	-0.021459324285388	0.0879559218883514	-0.00197886489331722
856	96.57177734375	-14.3668384552002	-7.6684775352478	0.0175015944987535	-0.0191866029053926	0.161007642745972	0.0116574559360743
857	97.2211227416992	-14.6915130615234	-7.47367286682129	0.000293855206109583	-0.00165419070981443	0.160033613443375	0.00191722682211548
858	98.5198211669922	-15.3408613204956	-7.6684775352478	0.00289124972186983	0.00873538758605719	0.0947740823030472	-3.08191010844894e-05
859	99.1691741943359	-16.314884185791	-7.79834747314453	-0.00197886489331722	0.000618529506027699	-0.00555028254166245	-0.00912170019000769
860	98.5198211669922	-15.3408613204956	-7.86328220367432	-0.000680167751852423	0.0022419011220336	-0.107498019933701	-0.00619963090866804
861	95.9224319458008	-14.042163848877	-7.79834747314453	-0.00295288790948689	0.00906006153672934	-0.162692651152611	0.00451462110504508
862	94.6237335205078	-13.717490196228	-7.6684775352478	-0.00555028254166245	0.00743668992072344	-0.151978403329849	0.00354059832170606
863	97.870475769043	-14.6915130615234	-7.34380340576172	-0.0026282137259841	0.00159255252219737	-0.160744607448578	0.000293855206109583
864	96.57177734375	-13.717490196228	-7.73341274261475	-0.0123684434220195	0.0022419011220336	-0.0954850688576698	-0.00652430532500148
865	97.2211227416992	-14.3668384552002	-8.18795680999756	-0.0126931173726916	0.0113327819854021	0.00613799272105098	-0.00977104809135199
866	97.870475769043	-15.0161867141724	-7.6684775352478	-0.00522560812532902	-0.0169138833880424	0.129838898777962	-0.00197886489331722
867	98.5198211669922	-16.314884185791	-7.27886867523193	0.00126787810586393	-0.0169138833880424	0.149644032120705	-0.00230353930965066
868	98.5198211669922	-15.3408613204956	-7.27886867523193	-0.0026282137259841	0.00159255252219737	0.0548391379415989	0.000618529506027699
869	93.9743804931641	-14.042163848877	-7.27886867523193	-0.00944637414067984	-3.08191010844894e-05	0.040228795260191	-0.000355493422830477
870	93.9743804931641	-14.042163848877	-7.21393346786499	0.000293855206109583	0.00418994715437293	-0.0107450718060136	-0.00425158534198999
871	98.5198211669922	-15.0161867141724	-7.6684775352478	0.000293855206109583	0.00646266713738441	-0.0912643000483513	-0.00230353930965066
872	97.2211227416992	-13.3928155899048	-8.18795680999756	0.0022419011220336	0.0200989879667759	-0.172432884573936	-0.00197886489331722
873	95.9224319458008	-14.042163848877	-7.79834747314453	-0.000355493422830477	0.00970941036939621	-0.161069288849831	0.00191722682211548
874	96.57177734375	-14.6915130615234	-7.79834747314453	0.00386527273803949	-0.00619963090866804	-0.134770661592484	-0.00100484199356288
875	97.870475769043	-15.3408613204956	-7.60354280471802	0.00483929552137852	-0.0240567177534103	-0.139316096901894	0.01100810803473
876	96.57177734375	-14.042163848877	-7.47367286682129	0.00256657530553639	-0.0185372550040483	-0.104900620877743	0.0171769186854362
877	93.9743804931641	-13.3928155899048	-7.53860807418823	0.00970941036939621	-0.0143164889886975	-0.0185372550040483	-0.00587495695799589
878	98.5198211669922	-14.6915130615234	-7.79834747314453	0.0171769186854362	-0.0217839982360601	0.0278911720961332	0.00581331877037883
879	99.1691741943359	-14.6915130615234	-7.86328220367432	-0.00814767740666866	-0.0279528107494116	0.0246444288641214	-0.00782300252467394
880	98.5198211669922	-14.042163848877	-7.79834747314453	0.00483929552137852	-0.0243813935667276	0.0395794473588467	-0.00100484199356288
881	95.9224319458008	-14.3668384552002	-7.60354280471802	0.00191722682211548	-0.0195112787187099	0.0730208978056908	0.00289124972186983
882	96.57177734375	-14.042163848877	-7.9282169342041	0.00191722682211548	-0.0113944197073579	0.104514308273792	0.00191722682211548
883	97.2211227416992	-14.3668384552002	-7.53860807418823	-0.00587495695799589	-0.0107450718060136	0.131137609481812	-0.00230353930965066
884	93.9743804931641	-13.3928155899048	-7.9282169342041	-0.0100957229733467	0.0168522447347641	0.135358363389969	-0.00587495695799589
885	96.57177734375	-13.717490196228	-8.25289154052734	-0.0117190945893526	0.0233457311987877	0.11457921564579	-0.00522560812532902
886	95.9224319458008	-13.717490196228	-8.12302207946777	-0.00587495695799589	0.0178262684494257	0.108735077083111	-0.0162645354866982
887	97.2211227416992	-13.3928155899048	-8.18795680999756	0.00321592413820326	0.0262678004801273	0.069124810397625	-0.00555028254166245
888	97.2211227416992	-13.717490196228	-8.05808639526367	0.00126787810586393	0.0168522447347641	0.0327612869441509	0.00126787810586393
889	98.5198211669922	-15.3408613204956	-7.60354280471802	-0.00684897974133492	0.0106834331527352	-0.0139918150380254	-0.00522560812532902
890	97.2211227416992	-14.6915130615234	-7.34380340576172	0.00386527273803949	0.00646266713738441	-0.0510046854615211	-0.00717365415766835
891	95.273078918457	-13.0681409835815	-7.99315214157104	-0.00360223650932312	0.00808603875339031	-0.028926832601428	0.00289124972186983
892	95.9224319458008	-13.717490196228	-7.6684775352478	-0.0026282137259841	0.01100810803473	0.0324366129934788	0.00321592413820326
893	96.57177734375	-13.717490196228	-7.6684775352478	-0.00197886489331722	0.0116574559360743	-0.017887907102704	-0.000355493422830477
894	97.870475769043	-13.717490196228	-8.05808639526367	-0.00100484199356288	-0.0152905117720366	-0.0626929625868797	0.00191722682211548
895	97.870475769043	-13.0681409835815	-7.53860807418823	0.00159255252219737	-0.017887907102704	-0.0500306636095047	0.00581331877037883
896	98.5198211669922	-14.6915130615234	-7.14899873733521	0.00938473641872406	-0.0201606266200542	-0.02697878703475	0.00386527273803949
897	98.5198211669922	-14.3668384552002	-7.53860807418823	0.00646266713738441	-0.0126931173726916	0.0103587592020631	0.0152288740500808
898	97.870475769043	-14.042163848877	-7.9282169342041	-0.00652430532500148	-0.000680167751852423	0.0467222817242146	-0.00425158534198999
899	95.273078918457	-14.6915130615234	-7.6684775352478	-0.0159398596733809	-0.0152905117720366	0.0749689489603043	-0.00392691092565656
900	99.1691741943359	-15.0161867141724	-7.47367286682129	0.00581331877037883	-0.0110697457566857	0.0571118593215942	-0.00360223650932312
901	97.2211227416992	-14.3668384552002	-8.12302207946777	-0.000680167751852423	-0.00425158534198999	0.07139752805233	0.00159255252219737
902	96.57177734375	-13.717490196228	-7.99315214157104	0.00126787810586393	0.00321592413820326	0.0460729338228703	-0.00619963090866804
903	98.5198211669922	-15.3408613204956	-7.4087381362915	-0.00425158534198999	0.00711201597005129	-0.0386670641601086	0.00548864435404539
904	97.2211227416992	-16.314884185791	-7.73341274261475	-0.00327756232582033	0.00743668992072344	-0.0643163323402405	-0.00717365415766835
905	95.9224319458008	-14.042163848877	-7.86328220367432	-0.0026282137259841	0.0171769186854362	-0.106523998081684	-0.00847235135734081
906	93.3250350952148	-14.6915130615234	-7.6684775352478	-0.0123684434220195	0.0213976856321096	-0.126978471875191	-0.00100484199356288
907	97.2211227416992	-15.0161867141724	-7.53860807418823	0.00354059832170606	0.0220470335334539	-0.0889915823936462	-0.0100957229733467
908	98.5198211669922	-15.0161867141724	-7.21393346786499	0.00126787810586393	0.0210730116814375	0.000618529506027699	-3.08191010844894e-05
909	98.5198211669922	-15.3408613204956	-7.21393346786499	0.00354059832170606	0.0155535480007529	0.0480209775269032	-3.08191010844894e-05
910	96.57177734375	-14.3668384552002	-7.60354280471802	0.000618529506027699	0.0158782228827477	0.0512677207589149	0.000943203864153475
911	96.57177734375	-15.3408613204956	-7.86328220367432	0.00516396993771195	0.00548864435404539	0.0360080301761627	0.00581331877037883
912	97.2211227416992	-15.0161867141724	-7.73341274261475	0.00516396993771195	0.0132808275520802	0.0434755384922028	0.00451462110504508
913	93.9743804931641	-14.3668384552002	-7.73341274261475	-0.00197886489331722	0.00711201597005129	0.00289124972186983	0.00418994715437293
914	94.6237335205078	-14.042163848877	-7.73341274261475	-0.0126931173726916	-0.00457625929266214	-0.0643163323402405	0.00938473641872406
915	97.870475769043	-15.0161867141724	-7.47367286682129	-0.00132951640989631	-0.023407369852066	-0.127627819776535	-0.00619963090866804
916	95.9224319458008	-14.042163848877	-7.79834747314453	0.00516396993771195	-0.0308748781681061	-0.138991430401802	-0.00490093370899558
917	96.57177734375	-14.6915130615234	-7.73341274261475	-0.00197886489331722	-0.0279528107494116	-0.135095342993736	0.0194496400654316
918	95.9224319458008	-15.6655359268188	-7.73341274261475	-0.00425158534198999	-0.0208099745213985	-0.108796715736389	-3.08191010844894e-05
919	95.9224319458008	-15.0161867141724	-7.53860807418823	0.00451462110504508	-0.0188619289547205	-0.0886669084429741	-0.00619963090866804
920	95.9224319458008	-14.3668384552002	-7.60354280471802	-0.00295288790948689	-0.0172385573387146	-0.0799007043242455	-0.00749832857400179
921	95.9224319458008	-15.0161867141724	-7.14899873733521	-0.00295288790948689	-0.0172385573387146	-0.0795760303735733	-0.00425158534198999
922	97.2211227416992	-15.3408613204956	-7.08406400680542	0.00256657530553639	-0.00360223650932312	-0.0617189407348633	-0.0026282137259841
923	96.57177734375	-14.3668384552002	-7.79834747314453	0.00256657530553639	0.00776136433705688	-0.0435371771454811	-0.00360223650932312
924	97.2211227416992	-14.3668384552002	-7.73341274261475	-0.00587495695799589	0.00906006153672934	0.0152288740500808	-0.0026282137259841
925	96.57177734375	-16.314884185791	-7.34380340576172	-0.00132951640989631	0.0132808275520802	0.0519170723855495	-0.0117190945893526
926	99.1691741943359	-16.6395587921143	-7.34380340576172	-0.00360223650932312	0.00938473641872406	0.119773998856544	-0.00197886489331722
927	95.9224319458008	-13.717490196228	-7.86328220367432	-0.00652430532500148	0.0165275707840919	0.131462275981903	-0.0120437685400248
928	93.3250350952148	-14.6915130615234	-7.47367286682129	-0.00879702530801296	0.0162028968334198	0.1324363052845	0.0022419011220336
929	95.273078918457	-14.3668384552002	-7.60354280471802	-0.00457625929266214	0.0168522447347641	0.133410319685936	0.00970941036939621
930	97.2211227416992	-15.3408613204956	-7.79834747314453	0.00711201597005129	0.00516396993771195	0.131137609481812	-0.00132951640989631
931	97.870475769043	-15.6655359268188	-7.79834747314453	0.00191722682211548	0.0116574559360743	0.101267568767071	0.00808603875339031
932	96.57177734375	-15.0161867141724	-7.99315214157104	0.00191722682211548	0.00191722682211548	0.0902286395430565	0.00386527273803949
933	97.870475769043	-15.6655359268188	-7.60354280471802	0.00191722682211548	-0.000355493422830477	0.0821117833256721	0.00159255252219737
934	97.870475769043	-16.314884185791	-7.4087381362915	-0.00457625929266214	-0.017887907102704	0.0567871853709221	-0.000355493422830477
935	95.273078918457	-14.6915130615234	-7.47367286682129	0.00289124972186983	-0.00814767740666866	-0.0133424662053585	0.0126314787194133
936	95.273078918457	-15.6655359268188	-7.53860807418823	0.000293855206109583	-0.00749832857400179	-0.0282774847000837	0.0155535480007529
937	97.2211227416992	-15.6655359268188	-7.6684775352478	0.00321592413820326	-0.00295288790948689	0.0106834331527352	0.00613799272105098
938	97.2211227416992	-15.9902095794678	-7.9282169342041	-3.08191010844894e-05	-0.00587495695799589	0.031137915328145	0.00126787810586393
939	97.2211227416992	-15.3408613204956	-7.6684775352478	-0.00230353930965066	-0.0104203969240189	0.086981900036335	-0.00197886489331722
940	97.2211227416992	-15.9902095794678	-7.34380340576172	-0.000355493422830477	0.0243197549134493	0.0908779874444008	-0.00490093370899558
941	97.2211227416992	-15.9902095794678	-7.60354280471802	0.00483929552137852	-0.0104203969240189	0.0759429708123207	-0.00197886489331722
942	97.870475769043	-15.6655359268188	-7.53860807418823	-0.00392691092565656	0.00841071270406246	0.0658780634403229	0.00126787810586393
943	93.9743804931641	-14.3668384552002	-7.47367286682129	-0.00555028254166245	0.012956153601408	0.0298392176628113	-0.00360223650932312
944	95.9224319458008	-14.6915130615234	-7.6684775352478	0.000293855206109583	0.0246444288641214	-0.0357449948787689	-0.00912170019000769
945	97.870475769043	-14.3668384552002	-8.05808639526367	-0.00197886489331722	0.0262678004801273	-0.119186297059059	-0.0107450718060136
946	95.9224319458008	-14.6915130615234	-7.9282169342041	-0.00555028254166245	0.0188002903014421	-0.152952417731285	-0.00490093370899558
947	95.9224319458008	-15.0161867141724	-7.14899873733521	-0.00360223650932312	0.0207483377307653	-0.118212267756462	-0.0130177913233638
948	95.9224319458008	-16.9642333984375	-6.88925933837891	0.00159255252219737	0.0100340843200684	-0.0227580219507217	-0.0113944197073579
949	95.273078918457	-15.0161867141724	-7.47367286682129	-0.00555028254166245	0.0132808275520802	0.0749689489603043	-0.00717365415766835
950	94.6237335205078	-14.6915130615234	-7.6684775352478	-0.00814767740666866	0.00516396993771195	0.113929867744446	0.000618529506027699
951	97.2211227416992	-14.6915130615234	-7.9282169342041	-0.000680167751852423	-0.00197886489331722	0.135683044791222	0.0197743140161037
952	97.870475769043	-15.6655359268188	-7.21393346786499	0.00256657530553639	0.00321592413820326	0.086981900036335	0.00451462110504508
953	96.57177734375	-14.3668384552002	-7.9282169342041	0.00256657530553639	0.00548864435404539	0.000618529506027699	-0.00457625929266214
954	96.57177734375	-14.6915130615234	-7.34380340576172	0.00516396993771195	-0.000680167751852423	-0.0286021586507559	-0.000355493422830477
955	99.1691741943359	-17.2889080047607	-7.27886867523193	0.00808603875339031	-0.0299008563160896	-0.0617189407348633	0.000943203864153475
956	98.5198211669922	-15.0161867141724	-7.99315214157104	0.0155535480007529	-0.017887907102704	-0.0841214656829834	0.0126314787194133
957	95.273078918457	-15.0161867141724	-7.9282169342041	0.00418994715437293	-0.0107450718060136	-0.107173345983028	0.00256657530553639
958	95.273078918457	-14.6915130615234	-7.9282169342041	-0.00100484199356288	-0.00522560812532902	-0.160744607448578	0.000293855206109583
959	95.9224319458008	-14.3668384552002	-7.73341274261475	0.00548864435404539	-0.0162645354866982	-0.188991278409958	0.00646266713738441
960	96.57177734375	-14.6915130615234	-7.99315214157104	0.000618529506027699	-0.0172385573387146	-0.163341999053955	0.000618529506027699
961	99.1691741943359	-16.314884185791	-7.21393346786499	0.000943203864153475	-0.0120437685400248	-0.0688617751002312	0.00548864435404539
962	95.9224319458008	-15.0161867141724	-7.99315214157104	0.00548864435404539	-0.0195112787187099	-0.000680167751852423	0.00678734155371785
963	97.870475769043	-16.314884185791	-8.05808639526367	0.00418994715437293	-0.0120437685400248	0.0132808275520802	-0.00100484199356288
964	98.5198211669922	-15.6655359268188	-7.53860807418823	-0.0113944197073579	0.00678734155371785	-0.00717365415766835	-0.00814767740666866
965	93.3250350952148	-14.3668384552002	-7.73341274261475	-0.00425158534198999	0.00873538758605719	-0.0276281367987394	-0.0120437685400248
966	97.870475769043	-15.9902095794678	-7.4087381362915	0.00126787810586393	0.00970941036939621	-0.0240567177534103	-0.00587495695799589
967	98.5198211669922	-15.6655359268188	-7.53860807418823	0.000943203864153475	0.0194496400654316	-0.021459324285388	0.00711201597005129
968	97.870475769043	-15.0161867141724	-7.53860807418823	0.00581331877037883	0.0168522447347641	-0.00490093370899558	-0.0120437685400248
969	97.2211227416992	-15.6655359268188	-7.6684775352478	0.00418994715437293	0.013930176384747	0.0356833562254906	0.0022419011220336
970	98.5198211669922	-16.9642333984375	-7.6684775352478	0.00776136433705688	0.0145795252174139	0.105488330125809	0.000618529506027699
971	95.273078918457	-14.6915130615234	-7.73341274261475	0.00581331877037883	0.0207483377307653	0.160358294844627	0.00126787810586393
972	93.9743804931641	-14.3668384552002	-7.4087381362915	-0.00165419070981443	0.0113327819854021	0.185682892799377	0.00776136433705688
973	95.9224319458008	-15.3408613204956	-7.53860807418823	0.000618529506027699	0.0126314787194133	0.139254465699196	-0.00522560812532902
974	95.273078918457	-13.717490196228	-7.53860807418823	-0.00230353930965066	-0.00132951640989631	0.0600339286029339	-0.00295288790948689
975	97.870475769043	-15.6655359268188	-7.60354280471802	0.0155535480007529	-0.0156151866540313	0.000943203864153475	0.00483929552137852
976	95.9224319458008	-14.6915130615234	-7.73341274261475	0.0158782228827477	-0.0143164889886975	-0.0915889739990234	0.00808603875339031
977	95.9224319458008	-15.9902095794678	-7.34380340576172	-0.000680167751852423	-0.00652430532500148	-0.146458938717842	-3.08191010844894e-05
978	97.2211227416992	-15.6655359268188	-7.27886867523193	0.000293855206109583	-0.0185372550040483	-0.153926447033882	-0.00295288790948689
979	96.57177734375	-15.3408613204956	-7.21393346786499	-0.00490093370899558	0.00776136433705688	-0.106523998081684	-0.0104203969240189
980	93.3250350952148	-14.042163848877	-7.08406400680542	-0.0120437685400248	-0.0195112787187099	-0.0471085943281651	-0.00684897974133492
981	95.9224319458008	-14.042163848877	-7.21393346786499	0.00354059832170606	0.000943203864153475	-0.0201606266200542	0.00126787810586393
982	97.870475769043	-15.0161867141724	-7.99315214157104	-0.0026282137259841	0.0132808275520802	-0.00100484199356288	-3.08191010844894e-05
983	96.57177734375	-13.717490196228	-7.73341274261475	-0.00392691092565656	0.00906006153672934	0.00743668992072344	-0.00392691092565656
984	95.9224319458008	-14.3668384552002	-7.86328220367432	-0.00392691092565656	0.0181509424000978	0.0285405199974775	-0.00457625929266214
985	94.6237335205078	-15.6655359268188	-7.60354280471802	-0.0126931173726916	0.0233457311987877	-0.0117190945893526	-0.0130177913233638
986	96.57177734375	-15.0161867141724	-7.47367286682129	-0.00392691092565656	0.0327612869441509	-0.077952653169632	-0.00100484199356288
987	94.6237335205078	-15.3408613204956	-7.27886867523193	-0.0195112787187099	0.0353586822748184	-0.100030511617661	0.00354059832170606
988	98.5198211669922	-15.3408613204956	-7.4087381362915	-0.00425158534198999	0.0386054255068302	-0.112368136644363	-0.00782300252467394
989	97.870475769043	-14.6915130615234	-7.86328220367432	0.000293855206109583	0.0376313999295235	-0.131199240684509	0.00256657530553639
990	97.870475769043	-15.0161867141724	-7.73341274261475	-0.00587495695799589	0.0149041991680861	-0.0691864490509033	0.00386527273803949
991	95.9224319458008	-14.042163848877	-7.86328220367432	0.00711201597005129	0.00776136433705688	0.0619819760322571	0.000943203864153475
992	97.2211227416992	-16.314884185791	-7.6684775352478	-0.00197886489331722	-0.00555028254166245	0.103215612471104	0.00646266713738441
993	95.273078918457	-14.042163848877	-7.6684775352478	0.00191722682211548	-0.0221086721867323	0.11457921564579	0.00321592413820326
994	94.6237335205078	-15.0161867141724	-7.27886867523193	-0.00165419070981443	-0.0373683646321297	0.21295553445816	-0.00197886489331722
995	94.6237335205078	-15.0161867141724	-7.60354280471802	-0.000355493422830477	-0.0399657599627972	0.18763093650341	0.0197743140161037
996	98.5198211669922	-15.3408613204956	-7.79834747314453	0.00678734155371785	-0.038017712533474	0.114254541695118	0.0197743140161037
997	97.870475769043	-14.6915130615234	-8.18795680999756	0.00516396993771195	-0.0185372550040483	0.00418994715437293	-0.00619963090866804
998	95.9224319458008	-14.3668384552002	-7.53860807418823	0.00906006153672934	-0.0191866029053926	-0.0549007803201675	-0.00230353930965066
999	95.9224319458008	-15.3408613204956	-7.6684775352478	0.00321592413820326	-0.023407369852066	-0.0844461396336555	-0.000355493422830477
1000	97.2211227416992	-14.042163848877	-7.6684775352478	0.00386527273803949	-0.0120437685400248	-0.0945110470056534	-0.000355493422830477
1001	95.9224319458008	-15.0161867141724	-7.01912927627563	0.00126787810586393	-0.00814767740666866	-0.0769786313176155	0.00321592413820326
1002	95.273078918457	-14.042163848877	-7.4087381362915	-0.00132951640989631	-0.00522560812532902	-0.0698357969522476	-0.00165419070981443
1003	97.2211227416992	-14.042163848877	-7.99315214157104	0.00354059832170606	0.0113327819854021	-0.0834721177816391	-0.00360223650932312
1004	97.2211227416992	-14.6915130615234	-7.6684775352478	0.000943203864153475	0.00970941036939621	-0.0565241500735283	-0.00847235135734081
1005	97.870475769043	-15.0161867141724	-7.73341274261475	-0.0107450718060136	0.00938473641872406	-0.0415891297161579	-0.00977104809135199
1006	96.57177734375	-15.0161867141724	-7.6684775352478	-0.00490093370899558	-0.0026282137259841	-0.0188619289547205	-0.00684897974133492
1007	95.9224319458008	-15.0161867141724	-7.60354280471802	-0.00230353930965066	0.00906006153672934	0.0606832765042782	0.000293855206109583
1008	96.57177734375	-14.042163848877	-7.4087381362915	-0.00684897974133492	-0.00619963090866804	0.0827611312270164	-0.0026282137259841
1009	93.3250350952148	-13.0681409835815	-7.6684775352478	-0.00392691092565656	-0.0026282137259841	0.06393001973629	-0.000680167751852423
1010	97.2211227416992	-14.3668384552002	-7.9282169342041	-0.00230353930965066	0.00938473641872406	0.0879559218883514	0.00386527273803949
1011	97.870475769043	-15.0161867141724	-7.99315214157104	0.00743668992072344	0.00646266713738441	0.118475303053856	0.00613799272105098
1012	95.9224319458008	-13.717490196228	-8.25289154052734	0.00191722682211548	0.00678734155371785	0.174643963575363	0.000618529506027699
1013	97.2211227416992	-15.3408613204956	-7.53860807418823	-0.00619963090866804	0.00418994715437293	0.220098361372948	0.000293855206109583
1014	96.57177734375	-16.314884185791	-7.53860807418823	-0.00100484199356288	-0.0110697457566857	0.208085417747498	0.00354059832170606
1015	95.273078918457	-13.3928155899048	-8.05808639526367	0.000618529506027699	-0.0113944197073579	0.142825871706009	0.0200989879667759
1016	92.6756820678711	-14.042163848877	-7.73341274261475	0.00159255252219737	0.000293855206109583	0.029189869761467	0.0217223595827818
1017	96.57177734375	-15.3408613204956	-7.6684775352478	0.0022419011220336	0.0103587592020631	-0.0974331125617027	0.0269171483814716
1018	96.57177734375	-14.6915130615234	-7.34380340576172	0.0022419011220336	0.0106834331527352	-0.210744455456734	0.00321592413820326
1019	97.2211227416992	-15.0161867141724	-7.79834747314453	-3.08191010844894e-05	-0.00425158534198999	-0.252627432346344	0.00354059832170606
1020	97.2211227416992	-15.6655359268188	-7.34380340576172	-0.000355493422830477	-0.0185372550040483	-0.250679403543472	-0.00100484199356288
1021	95.9224319458008	-15.0161867141724	-7.21393346786499	0.0116574559360743	-0.0240567177534103	-0.266263753175735	0.000943203864153475
1022	95.9224319458008	-14.042163848877	-7.79834747314453	0.000293855206109583	-0.00944637414067984	-0.193212047219276	-0.00457625929266214
1023	95.9224319458008	-15.3408613204956	-7.34380340576172	0.000943203864153475	0.00581331877037883	-0.156523838639259	-0.00295288790948689
1024	94.6237335205078	-13.3928155899048	-7.86328220367432	-0.00392691092565656	0.00906006153672934	-0.154575794935226	-0.00912170019000769
1025	95.9224319458008	-14.042163848877	-7.53860807418823	-0.0133424662053585	0.0132808275520802	-0.137368053197861	-0.00652430532500148
1026	98.5198211669922	-15.0161867141724	-7.6684775352478	0.00711201597005129	0.0243197549134493	-0.0769786313176155	-0.00230353930965066
1027	97.2211227416992	-14.6915130615234	-7.08406400680542	0.00126787810586393	0.0162028968334198	-0.0149658378213644	-0.00132951640989631
1028	97.2211227416992	-16.314884185791	-7.34380340576172	-0.00197886489331722	0.0155535480007529	0.0489950031042099	-0.000680167751852423
1029	97.2211227416992	-15.0161867141724	-7.79834747314453	-0.00425158534198999	0.0210730116814375	0.101916916668415	-0.000355493422830477
1030	94.6237335205078	-13.3928155899048	-7.6684775352478	-0.00522560812532902	0.0165275707840919	0.111981816589832	0.00126787810586393
1031	92.6756820678711	-14.042163848877	-7.79834747314453	-0.00847235135734081	0.0207483377307653	0.07139752805233	0.0100340843200684
1032	97.870475769043	-15.3408613204956	-7.60354280471802	-0.00165419070981443	0.0246444288641214	-0.0026282137259841	0.00354059832170606
1033	95.9224319458008	-13.3928155899048	-7.86328220367432	-0.00425158534198999	0.0136055024340749	-0.0402904339134693	0.00159255252219737
1034	95.273078918457	-13.717490196228	-7.60354280471802	0.00613799272105098	0.00451462110504508	-0.038017712533474	0.00321592413820326
1035	96.57177734375	-15.9902095794678	-7.60354280471802	0.000293855206109583	-0.021459324285388	-0.0308748781681061	0.00548864435404539
1036	95.9224319458008	-15.6655359268188	-7.9282169342041	0.00386527273803949	-0.02697878703475	-0.0276281367987394	-0.00197886489331722
1037	94.6237335205078	-14.3668384552002	-7.79834747314453	0.000293855206109583	-0.00457625929266214	-0.0331475995481014	0.0178262684494257
1038	92.6756820678711	-14.042163848877	-7.79834747314453	-0.0130177913233638	-0.0107450718060136	-0.021459324285388	0.0178262684494257
1039	95.273078918457	-14.042163848877	-7.79834747314453	0.00613799272105098	-0.0156151866540313	0.140228480100632	0.0022419011220336
1040	95.273078918457	-13.717490196228	-7.86328220367432	-0.000355493422830477	-0.00684897974133492	0.0834104791283607	0.000618529506027699
1041	95.273078918457	-13.717490196228	-8.05808639526367	0.00354059832170606	-0.00555028254166245	0.0863325446844101	-0.00197886489331722
1042	96.57177734375	-15.0161867141724	-7.73341274261475	0.00483929552137852	-0.00490093370899558	0.112955838441849	0.00418994715437293
1043	96.57177734375	-15.6655359268188	-7.79834747314453	0.00678734155371785	0.00191722682211548	0.100293546915054	-0.00652430532500148
1044	96.57177734375	-14.3668384552002	-7.6684775352478	-0.000355493422830477	0.0217223595827818	0.0213976856321096	-0.00490093370899558
1045	92.6756820678711	-14.3668384552002	-7.73341274261475	-0.0146411629393697	0.0243197549134493	-0.0451605506241322	0.00386527273803949
1046	95.273078918457	-14.3668384552002	-7.60354280471802	-0.00652430532500148	0.0197743140161037	-0.124056406319141	-0.00327756232582033
1047	95.9224319458008	-14.042163848877	-7.47367286682129	-0.00684897974133492	0.0259431265294552	-0.139640778303146	-0.00684897974133492
1048	95.9224319458008	-14.3668384552002	-7.9282169342041	0.00354059832170606	0.0152288740500808	-0.0708098188042641	-0.00392691092565656
1049	95.9224319458008	-14.042163848877	-7.99315214157104	-0.00652430532500148	0.00938473641872406	0.00256657530553639	0.000943203864153475
1050	96.57177734375	-15.3408613204956	-7.6684775352478	-0.00619963090866804	-0.00230353930965066	0.0821117833256721	-0.00197886489331722
1051	95.9224319458008	-15.3408613204956	-7.4087381362915	0.00451462110504508	0.00321592413820326	0.15938426554203	0.00906006153672934
1052	93.9743804931641	-14.3668384552002	-7.6684775352478	-0.00717365415766835	0.00516396993771195	0.247046336531639	0.00321592413820326
1053	95.9224319458008	-14.3668384552002	-7.60354280471802	-0.00392691092565656	-0.00100484199356288	0.315552622079849	-0.00132951640989631
1054	97.870475769043	-15.0161867141724	-7.53860807418823	-0.00165419070981443	0.00321592413820326	0.31133183836937	0.00159255252219737
1055	97.2211227416992	-14.042163848877	-8.18795680999756	-0.00230353930965066	-0.0159398596733809	0.237955451011658	0.00159255252219737
1056	97.2211227416992	-15.0161867141724	-7.6684775352478	0.0113327819854021	-0.0113944197073579	0.113280512392521	0.00711201597005129
1057	97.870475769043	-16.6395587921143	-7.27886867523193	0.00873538758605719	-0.00360223650932312	-0.050680011510849	0.00418994715437293
1058	98.5198211669922	-15.3408613204956	-7.53860807418823	-0.00490093370899558	-0.00327756232582033	-0.177303001284599	-0.00197886489331722
1059	96.57177734375	-14.6915130615234	-7.47367286682129	-0.00555028254166245	-0.0126931173726916	-0.154575794935226	-0.00392691092565656
1060	94.6237335205078	-14.6915130615234	-6.88925933837891	-0.00749832857400179	-0.0113944197073579	-0.151653721928596	-0.00522560812532902
1061	97.870475769043	-15.0161867141724	-7.4087381362915	0.00418994715437293	0.00289124972186983	-0.170160159468651	0.00159255252219737
1062	95.9224319458008	-13.3928155899048	-8.05808639526367	0.00321592413820326	0.00743668992072344	-0.177952349185944	-0.000355493422830477
1063	96.57177734375	-15.3408613204956	-7.9282169342041	0.00289124972186983	-3.08191010844894e-05	-0.154575794935226	0.00191722682211548
1064	95.9224319458008	-15.6655359268188	-7.53860807418823	0.0022419011220336	0.00841071270406246	-0.0750305876135826	-0.00327756232582033
1065	97.2211227416992	-15.3408613204956	-7.47367286682129	-0.00684897974133492	0.00354059832170606	-0.0110697457566857	-0.0130177913233638
1066	96.57177734375	-15.3408613204956	-7.47367286682129	-0.00749832857400179	0.01100810803473	-0.0565241500735283	-0.00555028254166245
1067	93.3250350952148	-14.3668384552002	-7.9282169342041	-0.00944637414067984	0.0100340843200684	-0.0545761026442051	-0.00132951640989631
1068	97.870475769043	-14.042163848877	-7.9282169342041	-0.0026282137259841	0.0207483377307653	-0.0113944197073579	-0.00100484199356288
1069	97.870475769043	-15.6655359268188	-7.73341274261475	-0.00392691092565656	0.0165275707840919	-0.0224333461374044	-0.00197886489331722
1070	97.2211227416992	-15.3408613204956	-7.6684775352478	0.00126787810586393	0.0181509424000978	-0.0367190167307854	0.00191722682211548
1071	95.273078918457	-14.6915130615234	-7.73341274261475	0.00646266713738441	0.000943203864153475	-0.0656150281429291	0.00808603875339031
1072	97.2211227416992	-16.314884185791	-7.47367286682129	0.00906006153672934	0.00516396993771195	-0.0935370251536369	0.0191249661147594
1073	95.273078918457	-14.3668384552002	-7.27886867523193	0.00159255252219737	-0.00490093370899558	-0.0899656042456627	0.00321592413820326
1074	93.3250350952148	-14.3668384552002	-7.73341274261475	-0.00490093370899558	-0.0146411629393697	-0.0350956469774246	-0.00912170019000769
1075	98.5198211669922	-15.0161867141724	-7.86328220367432	-0.00425158534198999	-0.0253554154187441	0.0480209775269032	-0.00587495695799589
1076	95.9224319458008	-14.042163848877	-7.99315214157104	-0.00295288790948689	-0.0286021586507559	0.0746442750096321	0.00354059832170606
1077	96.57177734375	-15.0161867141724	-7.86328220367432	0.00321592413820326	-0.0204853005707264	0.0197743140161037	-0.00230353930965066
1078	97.870475769043	-15.6655359268188	-7.53860807418823	0.00386527273803949	-0.0195112787187099	0.00126787810586393	-0.0026282137259841
1079	96.57177734375	-15.9902095794678	-7.27886867523193	0.00613799272105098	-0.0243813935667276	-0.0250307414680719	-0.0113944197073579
1080	97.2211227416992	-15.3408613204956	-7.79834747314453	-0.000680167751852423	-0.0110697457566857	-0.0130177913233638	-0.00490093370899558
1081	95.9224319458008	-15.0161867141724	-7.9282169342041	-0.00295288790948689	-0.000355493422830477	0.0243197549134493	0.000293855206109583
1082	94.6237335205078	-13.3928155899048	-8.12302207946777	-0.00230353930965066	0.00321592413820326	0.176592007279396	0.00126787810586393
1083	95.9224319458008	-14.3668384552002	-8.12302207946777	-0.00295288790948689	0.0145795252174139	0.307111084461212	-0.00100484199356288
1084	97.870475769043	-15.6655359268188	-7.6684775352478	0.00126787810586393	0.020423661917448	0.329513609409332	-0.00847235135734081
1085	94.6237335205078	-14.6915130615234	-7.6684775352478	-0.00944637414067984	0.0343846566975117	0.316201955080032	-0.0126931173726916
1086	95.273078918457	-15.0161867141724	-7.34380340576172	-0.0107450718060136	0.0246444288641214	0.250293076038361	-0.00814767740666866
1087	96.57177734375	-14.6915130615234	-7.47367286682129	-0.00457625929266214	0.0136055024340749	0.150942742824554	-0.00392691092565656
1088	95.273078918457	-14.042163848877	-7.6684775352478	-0.0165892094373703	0.000618529506027699	-0.0266541130840778	-0.00879702530801296
1089	92.0263366699219	-14.042163848877	-7.53860807418823	-0.00912170019000769	0.00418994715437293	-0.189640626311302	-0.00100484199356288
1090	97.2211227416992	-15.3408613204956	-7.21393346786499	0.00483929552137852	-0.00100484199356288	-0.340614199638367	-0.0026282137259841
1091	94.6237335205078	-14.042163848877	-7.21393346786499	0.0022419011220336	-0.0123684434220195	-0.412042558193207	0.00711201597005129
1092	97.2211227416992	-15.0161867141724	-7.08406400680542	0.00743668992072344	-0.0113944197073579	-0.333146691322327	0.00743668992072344
1093	97.2211227416992	-15.9902095794678	-7.27886867523193	0.0149041991680861	-0.0185372550040483	-0.198731496930122	0.000618529506027699
1094	94.6237335205078	-14.6915130615234	-7.73341274261475	-0.00132951640989631	-0.0247060675173998	-0.141588822007179	-0.0110697457566857
1095	95.9224319458008	-15.0161867141724	-7.27886867523193	0.0022419011220336	-0.0253554154187441	-0.104575946927071	0.0132808275520802
1096	94.6237335205078	-15.0161867141724	-7.73341274261475	-0.00165419070981443	-0.0191866029053926	-0.0662643760442734	0.0207483377307653
1097	96.57177734375	-14.3668384552002	-7.79834747314453	0.00418994715437293	-0.00879702530801296	-0.0529527328908443	0.012956153601408
1098	95.273078918457	-14.3668384552002	-7.73341274261475	0.00256657530553639	-0.000355493422830477	-0.0221086721867323	0.000943203864153475
1099	97.870475769043	-14.6915130615234	-7.73341274261475	0.00191722682211548	-0.00392691092565656	-0.0503553375601768	-0.00457625929266214
1100	96.57177734375	-15.0161867141724	-7.73341274261475	-0.00879702530801296	-0.00165419070981443	-0.0240567177534103	-0.00392691092565656
1101	95.9224319458008	-16.314884185791	-7.53860807418823	0.00126787810586393	0.00386527273803949	0.0324366129934788	-0.00912170019000769
1102	94.6237335205078	-14.042163848877	-7.86328220367432	0.000293855206109583	0.0158782228827477	0.0756182968616486	-0.00522560812532902
1103	95.273078918457	-15.0161867141724	-7.79834747314453	-0.00392691092565656	0.020423661917448	0.0834104791283607	-0.00230353930965066
1104	94.6237335205078	-15.6655359268188	-7.60354280471802	-0.0133424662053585	0.0334106348454952	0.0324366129934788	-0.00555028254166245
1105	94.6237335205078	-14.3668384552002	-7.79834747314453	-0.00555028254166245	0.0317872650921345	0.000943203864153475	-0.00847235135734081
1106	96.57177734375	-15.0161867141724	-8.05808639526367	-0.00555028254166245	0.0288651939481497	-0.0107450718060136	-0.00490093370899558
1107	96.57177734375	-15.3408613204956	-7.73341274261475	-0.00197886489331722	0.0236704051494598	-0.0594462193548679	-0.00652430532500148
1108	96.57177734375	-15.9902095794678	-7.73341274261475	-0.00717365415766835	0.000943203864153475	-0.128601849079132	-0.0136671401560307
1109	96.57177734375	-15.9902095794678	-7.9282169342041	0.00841071270406246	0.0022419011220336	-0.168536797165871	-0.00847235135734081
1110	97.870475769043	-15.3408613204956	-7.86328220367432	0.000293855206109583	-0.00490093370899558	-0.108147367835045	0.00516396993771195
1111	92.6756820678711	-14.6915130615234	-7.27886867523193	-3.08191010844894e-05	-0.00490093370899558	0.011982130818069	0.00354059832170606
1112	95.273078918457	-14.042163848877	-7.99315214157104	0.00743668992072344	0.0022419011220336	0.104838982224464	0.00126787810586393
1113	98.5198211669922	-15.6655359268188	-8.12302207946777	0.00743668992072344	0.00256657530553639	0.16230633854866	0.00516396993771195
1114	93.9743804931641	-14.042163848877	-7.9282169342041	-0.00230353930965066	-0.00977104809135199	0.166202425956726	-0.00490093370899558
1115	97.2211227416992	-14.042163848877	-7.9282169342041	-0.00197886489331722	-0.0130177913233638	0.18178679049015	0.00938473641872406
1116	95.9224319458008	-15.3408613204956	-7.6684775352478	0.00646266713738441	-0.0201606266200542	0.205163344740868	0.0191249661147594
1117	95.273078918457	-13.717490196228	-7.27886867523193	0.00906006153672934	-0.0204853005707264	0.16685177385807	0.00256657530553639
1118	93.9743804931641	-14.6915130615234	-6.88925933837891	-0.00879702530801296	0.000618529506027699	0.0947740823030472	0.000293855206109583
1119	94.6237335205078	-14.042163848877	-7.14899873733521	-0.0126931173726916	-0.0146411629393697	0.00678734155371785	-0.00522560812532902
1120	95.273078918457	-13.717490196228	-7.86328220367432	0.000618529506027699	0.000293855206109583	-0.0805500522255898	-0.00555028254166245
1121	96.57177734375	-15.3408613204956	-7.6684775352478	0.00289124972186983	0.00906006153672934	-0.100030511617661	-0.00230353930965066
1122	97.2211227416992	-15.0161867141724	-7.34380340576172	0.000293855206109583	-0.00457625929266214	-0.0747059136629105	0.000618529506027699
1123	94.6237335205078	-13.717490196228	-7.73341274261475	-0.00392691092565656	-0.0169138833880424	-0.0370436906814575	0.000618529506027699
1124	95.9224319458008	-15.0161867141724	-7.4087381362915	-0.00392691092565656	0.00483929552137852	-0.0292515084147453	-0.00977104809135199
1125	97.2211227416992	-15.0161867141724	-7.47367286682129	-0.00879702530801296	-0.00197886489331722	-0.0302255302667618	-0.0113944197073579
1126	93.3250350952148	-13.3928155899048	-7.86328220367432	-0.00944637414067984	0.000943203864153475	-0.0165892094373703	-0.00684897974133492
1127	94.6237335205078	-14.042163848877	-8.25289154052734	-0.00165419070981443	0.0145795252174139	-0.00100484199356288	-3.08191010844894e-05
1128	97.2211227416992	-14.042163848877	-8.25289154052734	-0.00555028254166245	0.0252937767654657	0.00873538758605719	0.000943203864153475
1129	94.6237335205078	-13.717490196228	-8.25289154052734	-0.00912170019000769	0.0152288740500808	0.00646266713738441	-0.00522560812532902
1130	95.273078918457	-14.3668384552002	-7.73341274261475	-0.00555028254166245	0.01847561635077	0.0233457311987877	-0.00100484199356288
1131	97.870475769043	-16.6395587921143	-7.47367286682129	-0.00230353930965066	0.0106834331527352	0.0207483377307653	0.00516396993771195
1132	96.57177734375	-14.3668384552002	-7.9282169342041	-0.00555028254166245	0.00386527273803949	0.00451462110504508	-0.00132951640989631
1133	93.3250350952148	-13.717490196228	-7.86328220367432	-0.00392691092565656	0.00386527273803949	0.0194496400654316	0.0022419011220336
1134	96.57177734375	-15.0161867141724	-7.9282169342041	-0.00197886489331722	-0.0169138833880424	0.0197743140161037	-0.00425158534198999
1135	95.273078918457	-13.717490196228	-7.9282169342041	0.00289124972186983	-0.00782300252467394	0.0262678004801273	0.0123068047687411
1136	97.870475769043	-14.6915130615234	-7.86328220367432	0.00516396993771195	-0.0185372550040483	0.01847561635077	0.0103587592020631
1137	97.2211227416992	-14.6915130615234	-7.6684775352478	0.00776136433705688	-0.00684897974133492	0.0210730116814375	-0.00327756232582033
1138	97.870475769043	-15.6655359268188	-7.86328220367432	0.000618529506027699	-0.0110697457566857	0.0152288740500808	0.01847561635077
1139	97.2211227416992	-15.9902095794678	-7.86328220367432	0.0022419011220336	-0.0182125810533762	0.0301638916134834	-0.0107450718060136
1140	96.57177734375	-15.3408613204956	-7.60354280471802	-0.000680167751852423	-0.0143164889886975	0.0762676447629929	0.00256657530553639
1141	92.6756820678711	-14.3668384552002	-7.86328220367432	-0.00814767740666866	-0.0117190945893526	0.156786873936653	0.00354059832170606
1142	95.9224319458008	-14.3668384552002	-7.79834747314453	0.00418994715437293	-0.0110697457566857	0.194124415516853	-0.00490093370899558
1143	97.2211227416992	-15.3408613204956	-7.47367286682129	0.00159255252219737	-0.0100957229733467	0.222695752978325	-0.00652430532500148
1144	96.57177734375	-15.3408613204956	-7.47367286682129	0.00354059832170606	0.00483929552137852	0.236007407307625	-0.00587495695799589
1145	96.57177734375	-14.042163848877	-7.79834747314453	-0.00555028254166245	0.0194496400654316	0.218150317668915	-0.00944637414067984
1146	95.9224319458008	-16.6395587921143	-7.6684775352478	0.00418994715437293	-0.00425158534198999	0.149968713521957	-0.00847235135734081
1147	97.870475769043	-15.9902095794678	-7.73341274261475	-0.00490093370899558	0.0165275707840919	0.0162028968334198	-0.00197886489331722
1148	96.57177734375	-15.6655359268188	-7.53860807418823	-0.00684897974133492	0.0165275707840919	-0.120484992861748	0.00548864435404539
1149	94.6237335205078	-15.3408613204956	-7.4087381362915	-0.00619963090866804	0.0194496400654316	-0.205874338746071	-0.00879702530801296
1150	95.273078918457	-15.6655359268188	-7.14899873733521	0.00483929552137852	0.00483929552137852	-0.190614640712738	0.00191722682211548
1151	95.273078918457	-14.6915130615234	-8.12302207946777	0.00321592413820326	0.01100810803473	-0.108796715736389	0.00906006153672934
1152	97.2211227416992	-15.3408613204956	-7.79834747314453	0.00126787810586393	-3.08191010844894e-05	-0.0954850688576698	0.011982130818069
1153	93.9743804931641	-15.3408613204956	-7.9282169342041	0.00516396993771195	-0.00100484199356288	-0.123731732368469	0.00451462110504508
1154	94.6237335205078	-15.9902095794678	-7.79834747314453	-0.00587495695799589	0.00159255252219737	-0.154900476336479	0.0149041991680861
1155	96.57177734375	-15.3408613204956	-7.47367286682129	-0.00165419070981443	-0.00230353930965066	-0.114316180348396	-0.00230353930965066
1156	92.0263366699219	-15.0161867141724	-7.53860807418823	0.00159255252219737	0.000943203864153475	-0.0393164120614529	0.0188002903014421
1157	94.6237335205078	-15.3408613204956	-7.6684775352478	0.0168522447347641	-0.00814767740666866	0.0759429708123207	0.00711201597005129
1158	94.6237335205078	-14.3668384552002	-8.05808639526367	0.00191722682211548	0.0149041991680861	0.129838898777962	-0.00555028254166245
1159	95.273078918457	-14.3668384552002	-8.05808639526367	0.00581331877037883	0.0106834331527352	0.123020745813847	0.00321592413820326
1160	95.9224319458008	-14.6915130615234	-7.79834747314453	-0.00327756232582033	0.00451462110504508	0.0749689489603043	-0.0026282137259841
1161	95.9224319458008	-16.314884185791	-7.6684775352478	-0.00132951640989631	-0.00490093370899558	0.0463976077735424	0.00289124972186983
1162	95.9224319458008	-15.9902095794678	-7.34380340576172	0.00159255252219737	0.00743668992072344	-0.0662643760442734	-0.00879702530801296
1163	95.273078918457	-14.3668384552002	-7.73341274261475	-0.00555028254166245	0.0103587592020631	-0.127952501177788	0.00321592413820326
1164	93.3250350952148	-14.3668384552002	-7.86328220367432	-0.0110697457566857	0.0123068047687411	-0.173082232475281	-0.00782300252467394
1165	95.9224319458008	-15.3408613204956	-7.6684775352478	-0.00847235135734081	0.01847561635077	-0.137368053197861	-0.00847235135734081
1166	97.870475769043	-15.6655359268188	-8.25289154052734	-0.000355493422830477	0.0113327819854021	-0.0360696688294411	-0.00132951640989631
1167	95.273078918457	-14.042163848877	-7.79834747314453	0.00678734155371785	0.0145795252174139	0.0574365332722664	-0.0139918150380254
1168	94.6237335205078	-15.0161867141724	-7.60354280471802	0.00386527273803949	-0.00100484199356288	0.117176607251167	-0.00100484199356288
1169	95.273078918457	-15.6655359268188	-7.53860807418823	-0.00165419070981443	0.00581331877037883	0.100618220865726	0.00321592413820326
1170	96.57177734375	-15.0161867141724	-7.4087381362915	0.00581331877037883	0.00256657530553639	0.0775663405656815	-0.00717365415766835
1171	93.9743804931641	-15.9902095794678	-7.60354280471802	-0.00100484199356288	0.00808603875339031	0.013930176384747	0.00646266713738441
1172	95.273078918457	-14.6915130615234	-7.79834747314453	0.00289124972186983	-0.000355493422830477	-0.0467839203774929	0.020423661917448
1173	96.57177734375	-15.3408613204956	-7.53860807418823	0.00678734155371785	0.00191722682211548	-0.0786020010709763	-0.00392691092565656
1174	96.57177734375	-15.9902095794678	-7.34380340576172	0.0022419011220336	-0.017887907102704	-0.0610695891082287	-0.00360223650932312
1175	94.6237335205078	-14.6915130615234	-7.47367286682129	0.00516396993771195	-0.0156151866540313	-0.000355493422830477	0.00743668992072344
1176	97.870475769043	-16.9642333984375	-6.95419406890869	-3.08191010844894e-05	-0.0253554154187441	-0.0315242260694504	0.0155535480007529
1177	96.57177734375	-15.9902095794678	-7.21393346786499	0.00938473641872406	-0.00684897974133492	-0.0844461396336555	0.00159255252219737
1178	96.57177734375	-15.6655359268188	-7.6684775352478	0.00970941036939621	0.00418994715437293	-0.109121389687061	0.00126787810586393
1179	94.6237335205078	-15.6655359268188	-7.47367286682129	-0.00360223650932312	-0.00684897974133492	-0.0922383219003677	-0.00327756232582033
1180	97.2211227416992	-15.6655359268188	-7.47367286682129	-0.0026282137259841	-0.00392691092565656	-0.0331475995481014	-0.00100484199356288
1181	95.273078918457	-15.0161867141724	-7.73341274261475	0.00483929552137852	-0.00522560812532902	-0.0208099745213985	-0.00522560812532902
1182	95.9224319458008	-14.3668384552002	-7.53860807418823	0.00451462110504508	0.000618529506027699	-0.0409397818148136	-0.0026282137259841
1183	97.2211227416992	-16.6395587921143	-7.21393346786499	-0.00684897974133492	-0.000680167751852423	-0.0724331885576248	0.00386527273803949
1184	95.273078918457	-15.3408613204956	-7.6684775352478	-0.00425158534198999	-0.00327756232582033	-0.106199324131012	-0.0126931173726916
1185	96.57177734375	-15.3408613204956	-7.27886867523193	-0.00295288790948689	-0.0107450718060136	-0.113991506397724	-0.00944637414067984
1186	95.273078918457	-15.6655359268188	-7.53860807418823	-0.0123684434220195	-0.00652430532500148	-0.0636669844388962	-0.00522560812532902
1187	94.6237335205078	-14.3668384552002	-7.53860807418823	0.00289124972186983	-0.0156151866540313	0.0434755384922028	-0.0104203969240189
1188	95.273078918457	-14.3668384552002	-7.53860807418823	-0.00457625929266214	-0.0100957229733467	0.120748028159142	-0.00977104809135199
1189	97.2211227416992	-15.3408613204956	-7.47367286682129	0.000943203864153475	-0.0126931173726916	0.153215453028679	-0.00197886489331722
1190	97.870475769043	-15.6655359268188	-7.53860807418823	-0.000680167751852423	-0.00684897974133492	0.204189315438271	-0.00100484199356288
1191	96.57177734375	-16.6395587921143	-7.47367286682129	-0.0026282137259841	-0.00782300252467394	0.180488094687462	0.00808603875339031
1192	97.2211227416992	-15.0161867141724	-7.6684775352478	0.000293855206109583	0.012956153601408	0.0980208218097687	0.00613799272105098
1193	95.273078918457	-15.6655359268188	-7.27886867523193	0.00126787810586393	0.011982130818069	-0.0146411629393697	-0.00522560812532902
1194	95.273078918457	-15.6655359268188	-7.47367286682129	-0.00457625929266214	0.0113327819854021	-0.0876928865909576	0.00841071270406246
1195	95.273078918457	-14.6915130615234	-7.53860807418823	0.0175015944987535	0.000618529506027699	-0.131848588585854	0.0100340843200684
1196	97.2211227416992	-15.3408613204956	-7.79834747314453	0.00289124972186983	-0.000680167751852423	-0.101329207420349	0.0113327819854021
1197	96.57177734375	-15.9902095794678	-7.9282169342041	0.0106834331527352	0.00159255252219737	-0.0792513489723206	-0.00295288790948689
1198	95.9224319458008	-15.0161867141724	-7.79834747314453	-0.00392691092565656	-0.0149658378213644	-0.0555501282215118	-0.00327756232582033
1199	95.9224319458008	-15.6655359268188	-7.9282169342041	-0.00165419070981443	-0.0169138833880424	-0.0545761026442051	-0.0100957229733467
1200	93.9743804931641	-14.6915130615234	-7.6684775352478	0.00126787810586393	0.00516396993771195	-0.0523033849895	-0.00197886489331722
1201	94.6237335205078	-15.6655359268188	-7.34380340576172	-0.00847235135734081	-0.0221086721867323	0.0113327819854021	-0.000680167751852423
1202	98.5198211669922	-15.6655359268188	-7.34380340576172	0.0022419011220336	-0.00912170019000769	0.0350340083241463	-0.0120437685400248
1203	95.273078918457	-14.6915130615234	-7.99315214157104	0.000293855206109583	-0.0100957229733467	-0.00977104809135199	-0.0026282137259841
1204	97.870475769043	-15.6655359268188	-7.60354280471802	-0.00814767740666866	0.00126787810586393	-0.0110697457566857	-0.00749832857400179
1205	97.2211227416992	-15.3408613204956	-7.34380340576172	-0.000355493422830477	0.0136055024340749	-0.00749832857400179	-0.00587495695799589
1206	94.6237335205078	-15.9902095794678	-7.47367286682129	-0.00717365415766835	0.00451462110504508	-0.0253554154187441	-0.00132951640989631
1207	95.9224319458008	-14.6915130615234	-7.27886867523193	-0.00132951640989631	0.0155535480007529	-0.0204853005707264	-0.000680167751852423
1208	93.9743804931641	-14.042163848877	-7.53860807418823	-0.0113944197073579	0.0103587592020631	-0.00392691092565656	-0.00360223650932312
1209	94.6237335205078	-15.6655359268188	-7.4087381362915	-0.00684897974133492	0.0100340843200684	0.0171769186854362	0.00159255252219737
1210	96.57177734375	-15.9902095794678	-7.53860807418823	-0.00165419070981443	0.0106834331527352	0.0347093306481838	0.00613799272105098
1211	94.6237335205078	-14.3668384552002	-8.12302207946777	-3.08191010844894e-05	0.00873538758605719	0.0645793676376343	0.00841071270406246
1212	96.57177734375	-15.9902095794678	-7.47367286682129	0.00256657530553639	0.00906006153672934	0.0525664202868938	0.0126314787194133
1213	97.2211227416992	-16.9642333984375	-7.27886867523193	0.0022419011220336	0.0155535480007529	-0.0240567177534103	0.00321592413820326
1214	95.9224319458008	-15.9902095794678	-7.01912927627563	-0.00619963090866804	0.00256657530553639	-0.0542514286935329	-0.0113944197073579
1215	97.2211227416992	-15.0161867141724	-7.4087381362915	0.00256657530553639	-0.0130177913233638	-0.0513293594121933	0.0191249661147594
1216	92.0263366699219	-15.6655359268188	-7.73341274261475	-0.00912170019000769	-0.0211346503347158	-0.00912170019000769	0.00873538758605719
1217	94.6237335205078	-15.6655359268188	-7.6684775352478	-0.000355493422830477	-0.0139918150380254	0.0899039655923843	0.00841071270406246
1218	96.57177734375	-15.6655359268188	-7.4087381362915	0.00646266713738441	-0.0143164889886975	0.115877911448479	-0.00912170019000769
1219	97.2211227416992	-15.6655359268188	-7.47367286682129	-0.00132951640989631	-0.0260047651827335	0.129189550876617	-0.00360223650932312
1220	96.57177734375	-15.6655359268188	-7.27886867523193	0.00289124972186983	-0.0221086721867323	0.182760819792747	-0.00165419070981443
1221	95.273078918457	-15.9902095794678	-7.53860807418823	0.0022419011220336	-0.0279528107494116	0.201267257332802	0.00483929552137852
1222	95.273078918457	-15.0161867141724	-7.86328220367432	-0.00295288790948689	-0.0117190945893526	0.18925429880619	-0.00652430532500148
1223	95.273078918457	-15.3408613204956	-7.73341274261475	-0.0026282137259841	0.00126787810586393	0.165553078055382	-0.00619963090866804
1224	93.3250350952148	-14.6915130615234	-7.9282169342041	-0.0104203969240189	0.0142548503354192	0.100618220865726	-0.00684897974133492
1225	95.273078918457	-15.0161867141724	-7.53860807418823	-0.0126931173726916	0.0106834331527352	0.00126787810586393	-0.0172385573387146
1226	95.9224319458008	-15.9902095794678	-7.6684775352478	-0.00555028254166245	0.0171769186854362	-0.146783605217934	-0.00749832857400179
1227	97.870475769043	-16.314884185791	-7.01912927627563	-0.00555028254166245	0.0217223595827818	-0.225679472088814	-0.00684897974133492
1228	96.57177734375	-16.314884185791	-7.4087381362915	-0.00327756232582033	0.00743668992072344	-0.167562767863274	-0.00684897974133492
1229	96.57177734375	-16.6395587921143	-7.4087381362915	-0.00295288790948689	0.00451462110504508	-0.127952501177788	-0.00392691092565656
1230	96.57177734375	-15.9902095794678	-7.6684775352478	-0.00132951640989631	-0.00100484199356288	-0.108796715736389	0.00354059832170606
1231	91.3769912719727	-14.6915130615234	-7.60354280471802	-0.00619963090866804	0.00386527273803949	-0.121783688664436	0.00678734155371785
1232	96.57177734375	-15.9902095794678	-7.14899873733521	0.00191722682211548	0.00451462110504508	-0.123407058417797	0.0197743140161037
1233	95.9224319458008	-14.6915130615234	-7.47367286682129	0.00191722682211548	0.000618529506027699	-0.0945110470056534	-0.00392691092565656
1234	97.2211227416992	-14.3668384552002	-7.9282169342041	0.00321592413820326	-0.00230353930965066	-0.0201606266200542	-0.00977104809135199
1235	97.870475769043	-15.9902095794678	-7.53860807418823	0.00418994715437293	-0.0152905117720366	0.0431508645415306	0.000618529506027699
1236	97.870475769043	-17.2889080047607	-7.73341274261475	0.0158782228827477	-0.0133424662053585	0.0658780634403229	0.0162028968334198
1237	95.9224319458008	-14.6915130615234	-7.79834747314453	-0.00295288790948689	0.000293855206109583	0.0886052697896957	0.01100810803473
1238	93.3250350952148	-15.3408613204956	-7.6684775352478	-0.00814767740666866	0.00516396993771195	0.0791897103190422	-0.00327756232582033
1239	95.273078918457	-15.0161867141724	-7.14899873733521	-0.00392691092565656	-0.00132951640989631	0.0739949271082878	0.00126787810586393
1240	95.273078918457	-14.3668384552002	-7.60354280471802	-0.000355493422830477	-0.0201606266200542	0.0434755384922028	0.00289124972186983
1241	96.57177734375	-15.9902095794678	-7.99315214157104	-0.00522560812532902	0.00646266713738441	-0.0185372550040483	0.00678734155371785
1242	97.870475769043	-16.6395587921143	-7.34380340576172	-0.00197886489331722	0.00743668992072344	-0.0406151078641415	0.00548864435404539
1243	95.9224319458008	-15.6655359268188	-7.53860807418823	-0.00327756232582033	0.00386527273803949	-0.0951603949069977	-0.00782300252467394
1244	95.9224319458008	-16.6395587921143	-7.21393346786499	-0.00555028254166245	0.0106834331527352	-0.133147284388542	-0.00295288790948689
1245	96.57177734375	-15.6655359268188	-7.4087381362915	-0.00717365415766835	0.0236704051494598	-0.162043303251266	-0.00652430532500148
1246	92.6756820678711	-14.6915130615234	-7.34380340576172	-0.0143164889886975	0.0175015944987535	-0.165614724159241	0.00159255252219737
1247	95.273078918457	-15.3408613204956	-7.86328220367432	-3.08191010844894e-05	0.0230210572481155	-0.172432884573936	0.00386527273803949
1248	94.6237335205078	-15.3408613204956	-8.05808639526367	0.00321592413820326	0.01847561635077	-0.112368136644363	-0.00457625929266214
1249	95.273078918457	-14.6915130615234	-8.25289154052734	-0.00392691092565656	0.0116574559360743	-0.0925630033016205	-0.00100484199356288
1250	97.2211227416992	-15.6655359268188	-7.73341274261475	-0.00230353930965066	0.011982130818069	-0.0568488240242004	-0.00392691092565656
1251	96.57177734375	-17.9382553100586	-7.47367286682129	0.00613799272105098	0.00711201597005129	-0.00912170019000769	0.01100810803473
1252	95.273078918457	-15.3408613204956	-7.4087381362915	0.00256657530553639	-0.00522560812532902	0.0210730116814375	0.00711201597005129
1253	95.273078918457	-15.9902095794678	-7.86328220367432	-0.00360223650932312	-0.00327756232582033	0.0467222817242146	-0.000680167751852423
1254	95.9224319458008	-16.314884185791	-7.73341274261475	-0.00652430532500148	-0.0133424662053585	0.07431960105896	0.0152288740500808
1255	96.57177734375	-15.3408613204956	-7.99315214157104	0.00191722682211548	-0.0139918150380254	0.102241590619087	0.00873538758605719
1256	97.2211227416992	-16.314884185791	-7.73341274261475	0.012956153601408	-0.00749832857400179	0.144124567508698	0.00386527273803949
1257	97.2211227416992	-15.9902095794678	-7.4087381362915	0.00191722682211548	-0.0123684434220195	0.223020434379578	0.012956153601408
1258	96.57177734375	-17.2889080047607	-7.08406400680542	0.00548864435404539	-0.0130177913233638	0.278215050697327	-0.0026282137259841
1259	96.57177734375	-16.9642333984375	-7.21393346786499	-0.00327756232582033	-0.0133424662053585	0.270422875881195	0.00191722682211548
1260	95.9224319458008	-15.9902095794678	-7.86328220367432	-0.00100484199356288	-3.08191010844894e-05	0.173020586371422	-0.00457625929266214
1261	93.3250350952148	-16.314884185791	-7.6684775352478	-0.00490093370899558	0.00841071270406246	0.0759429708123207	-0.00100484199356288
1262	95.9224319458008	-15.3408613204956	-7.79834747314453	0.00581331877037883	0.0165275707840919	0.00159255252219737	-0.00392691092565656
1263	96.57177734375	-15.6655359268188	-7.73341274261475	0.000618529506027699	0.0353586822748184	-0.102303229272366	-0.0182125810533762
1264	95.273078918457	-15.3408613204956	-7.14899873733521	-0.00392691092565656	0.0425015166401863	-0.128601849079132	-0.0165892094373703
1265	97.2211227416992	-16.9642333984375	-7.01912927627563	-0.00879702530801296	0.0502936989068985	-0.200354874134064	-0.0146411629393697
1266	95.9224319458008	-16.6395587921143	-7.6684775352478	0.000293855206109583	0.0330859608948231	-0.257497549057007	-0.0120437685400248
1267	95.9224319458008	-16.314884185791	-7.60354280471802	-0.000355493422830477	0.0421768426895142	-0.233146980404854	0.00126787810586393
1268	94.6237335205078	-16.314884185791	-7.47367286682129	-0.0107450718060136	0.031137915328145	-0.123731732368469	0.000618529506027699
1269	96.57177734375	-16.314884185791	-7.27886867523193	-0.00165419070981443	0.0275664981454611	-0.0594462193548679	-0.00749832857400179
1270	94.6237335205078	-15.9902095794678	-7.14899873733521	-0.000680167751852423	0.00354059832170606	-0.0386670641601086	0.000943203864153475
1271	95.273078918457	-15.6655359268188	-7.79834747314453	0.0106834331527352	-0.0110697457566857	-0.00814767740666866	0.0188002903014421
1272	96.57177734375	-16.314884185791	-7.47367286682129	-0.00295288790948689	-0.00912170019000769	0.0619819760322571	0.000618529506027699
1273	94.6237335205078	-16.9642333984375	-7.60354280471802	0.00548864435404539	-0.0315242260694504	0.0694494843482971	0.000293855206109583
1274	94.6237335205078	-15.6655359268188	-7.9282169342041	0.00386527273803949	-0.0263294391334057	0.0739949271082878	-0.000355493422830477
1275	93.9743804931641	-16.314884185791	-7.60354280471802	0.000943203864153475	-0.0373683646321297	0.0668520927429199	0.00191722682211548
1276	92.6756820678711	-15.6655359268188	-7.6684775352478	0.00321592413820326	-0.0373683646321297	0.0629559978842735	-0.00490093370899558
1277	95.9224319458008	-16.9642333984375	-7.47367286682129	0.00938473641872406	-0.0250307414680719	0.0467222817242146	0.0106834331527352
1278	95.9224319458008	-16.314884185791	-7.60354280471802	0.00321592413820326	-0.00944637414067984	0.066202737390995	0.00451462110504508
1279	95.9224319458008	-16.9642333984375	-7.73341274261475	-0.000355493422830477	-0.0201606266200542	0.125942811369896	-0.00132951640989631
1280	96.57177734375	-17.6135807037354	-7.73341274261475	-3.08191010844894e-05	-0.0217839982360601	0.156137526035309	-0.00652430532500148
1281	96.57177734375	-17.2889080047607	-7.53860807418823	0.00906006153672934	-0.0172385573387146	0.148345336318016	-3.08191010844894e-05
1282	95.273078918457	-15.9902095794678	-7.53860807418823	0.00906006153672934	-0.0117190945893526	0.0876312479376793	-0.00165419070981443
1283	92.6756820678711	-15.3408613204956	-7.73341274261475	-0.00652430532500148	0.00289124972186983	0.0233457311987877	-0.00165419070981443
1284	96.57177734375	-16.9642333984375	-7.21393346786499	0.000293855206109583	0.00841071270406246	-0.0107450718060136	-0.00944637414067984
1285	96.57177734375	-15.6655359268188	-7.6684775352478	-0.00555028254166245	0.025618452578783	-0.039641086012125	-0.00425158534198999
1286	96.57177734375	-15.3408613204956	-7.79834747314453	-3.08191010844894e-05	0.0113327819854021	-0.048407293856144	0.00289124972186983
1287	95.9224319458008	-16.6395587921143	-7.6684775352478	-0.00132951640989631	0.011982130818069	-0.0376930385828018	-0.000680167751852423
1288	96.57177734375	-16.9642333984375	-7.73341274261475	-0.00619963090866804	0.00873538758605719	-0.0367190167307854	0.00126787810586393
1289	93.9743804931641	-15.0161867141724	-7.53860807418823	-0.00100484199356288	0.0116574559360743	-0.0782773271203041	-0.00457625929266214
1290	95.273078918457	-16.9642333984375	-7.27886867523193	-0.00717365415766835	0.0100340843200684	-0.0873682126402855	0.00159255252219737
1291	95.273078918457	-15.3408613204956	-7.60354280471802	-0.00652430532500148	0.0168522447347641	-0.048407293856144	0.00711201597005129
1292	98.5198211669922	-16.314884185791	-7.86328220367432	-0.00749832857400179	0.0149041991680861	-0.0120437685400248	0.013930176384747
1293	95.273078918457	-15.6655359268188	-8.12302207946777	0.00613799272105098	0.0171769186854362	0.0545144639909267	-0.00814767740666866
1294	95.9224319458008	-15.6655359268188	-7.60354280471802	-0.00132951640989631	0.00483929552137852	0.110358446836472	0.00256657530553639
1295	97.2211227416992	-17.6135807037354	-7.27886867523193	0.00126787810586393	-0.0133424662053585	0.14152717590332	0.00126787810586393
1296	97.870475769043	-16.314884185791	-7.47367286682129	0.00548864435404539	-0.00392691092565656	0.0830858051776886	0.0145795252174139
1297	95.273078918457	-15.9902095794678	-7.53860807418823	0.00126787810586393	0.00191722682211548	-0.0204853005707264	0.0116574559360743
1298	93.3250350952148	-15.6655359268188	-7.86328220367432	-0.00425158534198999	-0.0279528107494116	-0.0656150281429291	-0.00132951640989631
1299	95.9224319458008	-15.9902095794678	-7.53860807418823	0.00548864435404539	-0.0117190945893526	-0.043212503194809	-0.00847235135734081
1300	97.2211227416992	-16.314884185791	-8.12302207946777	0.00646266713738441	-0.0211346503347158	0.011982130818069	0.0022419011220336
1301	96.57177734375	-15.6655359268188	-7.86328220367432	0.00321592413820326	-0.0253554154187441	0.040228795260191	0.00970941036939621
1302	96.57177734375	-17.2889080047607	-7.47367286682129	0.00386527273803949	-0.0143164889886975	0.0155535480007529	0.00289124972186983
1303	95.9224319458008	-18.2629299163818	-7.01912927627563	0.00613799272105098	-0.0133424662053585	-0.0493813157081604	-0.00327756232582033
1304	95.9224319458008	-15.9902095794678	-7.4087381362915	-0.000355493422830477	0.00743668992072344	-0.156199172139168	-0.00977104809135199
1305	94.6237335205078	-15.6655359268188	-7.86328220367432	-0.0156151866540313	0.0152288740500808	-0.267237782478333	-0.00230353930965066
1306	95.273078918457	-16.314884185791	-7.53860807418823	-0.00587495695799589	0.0116574559360743	-0.306523382663727	-0.00522560812532902
1307	95.273078918457	-15.3408613204956	-7.86328220367432	-0.00392691092565656	0.00841071270406246	-0.196458786725998	-0.0026282137259841
1308	95.9224319458008	-15.9902095794678	-7.73341274261475	-0.00360223650932312	0.011982130818069	-0.0302255302667618	-0.00295288790948689
1309	94.6237335205078	-15.9902095794678	-7.60354280471802	-0.00555028254166245	0.00256657530553639	0.137955769896507	0.0220470335334539
1310	96.57177734375	-18.5876045227051	-7.21393346786499	-0.00684897974133492	-0.0133424662053585	0.210682809352875	0.00613799272105098
1311	95.9224319458008	-16.9642333984375	-7.60354280471802	-0.0026282137259841	-0.00490093370899558	0.186007559299469	0.00451462110504508
1312	95.9224319458008	-16.314884185791	-8.38276100158691	0.00451462110504508	-0.00944637414067984	0.153540134429932	-0.00392691092565656
1313	92.0263366699219	-16.314884185791	-7.79834747314453	-0.0100957229733467	-0.00587495695799589	0.060358602553606	-0.00944637414067984
1314	97.870475769043	-17.2889080047607	-7.6684775352478	0.00386527273803949	-0.0136671401560307	-0.0331475995481014	0.00386527273803949
1315	95.273078918457	-16.314884185791	-7.6684775352478	-3.08191010844894e-05	-0.0347709693014622	-0.0899656042456627	-0.000680167751852423
1316	97.2211227416992	-17.2889080047607	-7.01912927627563	0.0103587592020631	-0.0305502042174339	-0.144510895013809	0.0168522447347641
1317	97.2211227416992	-17.6135807037354	-7.47367286682129	0.0022419011220336	-0.017887907102704	-0.129575878381729	-0.00847235135734081
1318	96.57177734375	-17.9382553100586	-8.25289154052734	0.00321592413820326	-0.0217839982360601	-0.173082232475281	-0.00230353930965066
1319	95.9224319458008	-17.6135807037354	-8.05808639526367	-0.00847235135734081	-0.00392691092565656	-0.193212047219276	-0.00360223650932312
1320	95.273078918457	-17.6135807037354	-7.9282169342041	-0.00652430532500148	-0.00912170019000769	-0.0497059896588326	-0.00100484199356288
1321	95.9224319458008	-16.9642333984375	-7.86328220367432	0.00126787810586393	0.0149041991680861	0.0970467999577522	-0.00230353930965066
1322	94.6237335205078	-15.9902095794678	-7.99315214157104	-0.00132951640989631	0.0246444288641214	0.215877592563629	0.0116574559360743
1323	96.57177734375	-16.9642333984375	-7.86328220367432	-0.00197886489331722	0.0301638916134834	0.208734765648842	-0.00360223650932312
1324	95.273078918457	-15.9902095794678	-7.73341274261475	-0.00100484199356288	0.0447742342948914	0.0928260311484337	-0.00944637414067984
1325	96.57177734375	-18.9122791290283	-7.86328220367432	-0.00555028254166245	0.036657378077507	-0.122108362615108	-0.00555028254166245
1326	95.273078918457	-16.6395587921143	-8.12302207946777	-0.00230353930965066	0.0373067259788513	-0.238017097115517	-0.00717365415766835
1327	93.9743804931641	-15.6655359268188	-8.12302207946777	-0.00360223650932312	0.0382807515561581	-0.228276863694191	-0.00522560812532902
1328	92.6756820678711	-16.314884185791	-7.86328220367432	-0.00782300252467394	0.0223717093467712	-0.163017332553864	-3.08191010844894e-05
1329	94.6237335205078	-16.314884185791	-7.99315214157104	0.00321592413820326	-0.00717365415766835	-0.0967837646603584	-0.00457625929266214
1330	97.2211227416992	-16.314884185791	-7.53860807418823	0.0116574559360743	-0.0172385573387146	-0.017887907102704	-0.00847235135734081
1331	96.57177734375	-17.2889080047607	-7.47367286682129	0.00191722682211548	-0.0240567177534103	0.0561378374695778	0.00938473641872406
1332	96.57177734375	-16.314884185791	-7.9282169342041	0.00906006153672934	-0.0263294391334057	0.0947740823030472	0.0022419011220336
1333	96.57177734375	-17.6135807037354	-7.6684775352478	-0.00425158534198999	-0.0204853005707264	0.102566264569759	-0.00425158534198999
1334	94.6237335205078	-16.314884185791	-7.73341274261475	0.00451462110504508	-0.0217839982360601	0.162955686450005	0.00646266713738441
1335	93.9743804931641	-17.2889080047607	-7.47367286682129	-0.00522560812532902	-0.0292515084147453	0.214903578162193	0.00646266713738441
1336	94.6237335205078	-16.6395587921143	-7.34380340576172	-0.00360223650932312	-0.023407369852066	0.262955367565155	0.00613799272105098
1337	95.9224319458008	-16.6395587921143	-7.53860807418823	-0.0026282137259841	-0.0169138833880424	0.231461957097054	0.00289124972186983
1338	96.57177734375	-17.6135807037354	-7.60354280471802	-0.00230353930965066	-0.0107450718060136	0.105488330125809	-0.00717365415766835
1339	96.57177734375	-17.2889080047607	-7.6684775352478	-0.00425158534198999	-0.00684897974133492	0.0626313239336014	-0.00782300252467394
1340	95.9224319458008	-18.9122791290283	-7.27886867523193	-0.000355493422830477	-0.0292515084147453	0.0739949271082878	-0.00100484199356288
1341	95.273078918457	-16.6395587921143	-7.4087381362915	0.00451462110504508	-0.0221086721867323	0.0681507885456085	-0.00717365415766835
1342	95.9224319458008	-17.6135807037354	-7.08406400680542	-0.00555028254166245	-0.0198359526693821	0.0678261145949364	0.00678734155371785
1343	95.9224319458008	-17.6135807037354	-7.53860807418823	-0.00230353930965066	-0.0188619289547205	0.0483456552028656	-0.00977104809135199
1344	95.9224319458008	-15.6655359268188	-7.99315214157104	-0.00100484199356288	-0.021459324285388	-0.125030428171158	-0.0126931173726916
1345	94.6237335205078	-16.6395587921143	-7.99315214157104	-0.00684897974133492	-0.0133424662053585	-0.176004305481911	-0.00879702530801296
1346	99.1691741943359	-17.9382553100586	-7.53860807418823	0.00126787810586393	0.0230210572481155	-0.24288721382618	-0.00425158534198999
1347	98.5198211669922	-17.9382553100586	-7.4087381362915	-0.00490093370899558	0.00483929552137852	-0.169510811567307	-0.00555028254166245
1348	97.870475769043	-17.6135807037354	-7.27886867523193	-0.00230353930965066	0.0103587592020631	-0.0993811637163162	-0.00132951640989631
1349	97.870475769043	-17.2889080047607	-7.34380340576172	-0.0146411629393697	0.00613799272105098	-0.0552254542708397	-0.000355493422830477
1350	93.9743804931641	-15.9902095794678	-8.18795680999756	-0.0107450718060136	0.0022419011220336	-0.0195112787187099	0.00321592413820326
1351	98.5198211669922	-16.9642333984375	-8.12302207946777	0.00711201597005129	0.00191722682211548	-0.0149658378213644	0.0123068047687411
1352	97.870475769043	-17.2889080047607	-7.99315214157104	0.000943203864153475	0.0282158460468054	0.0243197549134493	-0.00230353930965066
1353	94.6237335205078	-15.9902095794678	-8.12302207946777	-0.0026282137259841	-0.000680167751852423	0.0360080301761627	-0.00717365415766835
1354	97.870475769043	-17.9382553100586	-7.79834747314453	0.00483929552137852	-0.0117190945893526	0.0509430468082428	-0.00132951640989631
1355	95.9224319458008	-18.2629299163818	-7.60354280471802	0.00418994715437293	-0.028926832601428	0.0106834331527352	-0.0107450718060136
1356	97.870475769043	-16.9642333984375	-7.73341274261475	0.00711201597005129	-0.0104203969240189	-0.0104203969240189	0.0165275707840919
1357	92.6756820678711	-16.6395587921143	-7.99315214157104	0.0022419011220336	-0.00555028254166245	-0.0454852245748043	0.00256657530553639
1358	95.9224319458008	-15.9902095794678	-7.86328220367432	-0.00587495695799589	-0.000680167751852423	-0.0279528107494116	-0.00457625929266214
1359	95.9224319458008	-15.6655359268188	-7.86328220367432	-0.00132951640989631	-0.00847235135734081	0.0308132413774729	-0.00555028254166245
1360	95.273078918457	-15.9902095794678	-7.79834747314453	-0.000355493422830477	-0.0169138833880424	0.103215612471104	-0.00717365415766835
1361	98.5198211669922	-17.2889080047607	-7.47367286682129	0.00581331877037883	-0.0120437685400248	0.179189398884773	-0.00100484199356288
1362	97.2211227416992	-18.5876045227051	-7.47367286682129	0.00256657530553639	-0.0143164889886975	0.18178679049015	-0.00100484199356288
1363	95.9224319458008	-16.314884185791	-7.9282169342041	0.00548864435404539	0.00743668992072344	0.161981657147408	-0.00782300252467394
1364	96.57177734375	-17.2889080047607	-7.6684775352478	-0.00425158534198999	0.0262678004801273	0.137955769896507	-0.0104203969240189
1365	95.273078918457	-16.9642333984375	-7.6684775352478	-0.00490093370899558	0.0243197549134493	0.147695988416672	-0.00912170019000769
1366	96.57177734375	-16.6395587921143	-7.6684775352478	0.00191722682211548	0.0288651939481497	0.162631005048752	-0.00360223650932312
1367	95.9224319458008	-15.9902095794678	-7.73341274261475	0.00289124972186983	0.01847561635077	0.224643796682358	-0.0139918150380254
1368	95.9224319458008	-16.314884185791	-7.99315214157104	-0.000680167751852423	0.0285405199974775	0.270422875881195	-0.00392691092565656
1369	96.57177734375	-16.6395587921143	-7.86328220367432	-0.00684897974133492	0.0197743140161037	0.204838663339615	-0.00522560812532902
1370	97.870475769043	-17.9382553100586	-7.6684775352478	-0.00652430532500148	0.0162028968334198	0.0645793676376343	-0.00230353930965066
1371	95.273078918457	-15.6655359268188	-7.79834747314453	0.00548864435404539	0.0210730116814375	-0.104251272976398	0.00289124972186983
1372	95.9224319458008	-16.9642333984375	-7.47367286682129	-0.00847235135734081	0.0213976856321096	-0.315938949584961	0.0022419011220336
1373	98.5198211669922	-16.9642333984375	-7.4087381362915	-0.0100957229733467	0.00418994715437293	-0.44840607047081	-0.00100484199356288
1374	97.870475769043	-16.9642333984375	-7.47367286682129	0.00386527273803949	-0.00522560812532902	-0.40522438287735	0.00711201597005129
1375	96.57177734375	-15.9902095794678	-8.05808639526367	0.0022419011220336	-0.0305502042174339	-0.343211591243744	0.0106834331527352
1376	95.9224319458008	-15.6655359268188	-7.9282169342041	0.00191722682211548	-0.0273034609854221	-0.179575711488724	-0.00327756232582033
1377	97.870475769043	-18.2629299163818	-7.9282169342041	0.0200989879667759	-0.02697878703475	-0.0656150281429291	-0.00360223650932312
1378	97.870475769043	-17.2889080047607	-7.6684775352478	-0.0026282137259841	-0.0172385573387146	0.0217223595827818	0.00711201597005129
1379	95.273078918457	-16.6395587921143	-7.34380340576172	-0.00197886489331722	-0.00619963090866804	0.0902286395430565	-0.00652430532500148
1380	95.9224319458008	-17.2889080047607	-7.08406400680542	-0.00457625929266214	-0.0123684434220195	0.0895792916417122	0.00581331877037883
1381	97.2211227416992	-16.6395587921143	-7.79834747314453	0.0158782228827477	0.00776136433705688	0.0395794473588467	-0.000680167751852423
1382	97.2211227416992	-15.6655359268188	-8.4476957321167	0.0191249661147594	0.0340599827468395	-0.0243813935667276	-0.0026282137259841
1383	97.870475769043	-17.6135807037354	-7.9282169342041	0.00386527273803949	0.0343846566975117	-0.072757862508297	-0.00100484199356288
1384	95.9224319458008	-16.9642333984375	-7.73341274261475	0.00321592413820326	0.0347093306481838	-0.128926530480385	-0.00717365415766835
1385	95.273078918457	-16.9642333984375	-7.47367286682129	-0.00652430532500148	0.0363327041268349	-0.184770509600639	-0.0120437685400248
1386	95.9224319458008	-16.9642333984375	-7.27886867523193	-0.0026282137259841	0.0272418223321438	-0.279575407505035	-0.00360223650932312
1387	94.6237335205078	-17.2889080047607	-7.53860807418823	-0.0139918150380254	0.031137915328145	-0.271133869886398	-0.00652430532500148
1388	96.57177734375	-16.314884185791	-7.73341274261475	-0.00490093370899558	0.0175015944987535	-0.125679776072502	0.00126787810586393
1389	96.57177734375	-16.6395587921143	-7.79834747314453	-0.0100957229733467	0.0162028968334198	-0.0126931173726916	-0.00327756232582033
1390	96.57177734375	-16.314884185791	-7.53860807418823	0.00159255252219737	0.00126787810586393	0.0688001364469528	-0.00230353930965066
1391	95.273078918457	-15.9902095794678	-7.79834747314453	0.00970941036939621	-0.0217839982360601	0.0954234302043915	0.000618529506027699
1392	97.2211227416992	-17.6135807037354	-7.14899873733521	0.00191722682211548	-0.0292515084147453	0.111981816589832	0.00159255252219737
1393	94.6237335205078	-15.6655359268188	-7.53860807418823	-3.08191010844894e-05	-0.02697878703475	0.109709098935127	-0.00295288790948689
1394	92.0263366699219	-15.3408613204956	-8.05808639526367	-0.0123684434220195	-0.0198359526693821	0.0450989119708538	0.00873538758605719
1395	96.57177734375	-16.9642333984375	-7.79834747314453	0.00548864435404539	-0.0260047651827335	-0.0263294391334057	0.0158782228827477
1396	97.870475769043	-16.6395587921143	-7.9282169342041	0.0103587592020631	-0.0159398596733809	-0.0600955672562122	0.0136055024340749
1397	95.9224319458008	-15.6655359268188	-7.99315214157104	0.00776136433705688	-0.0113944197073579	-0.0964590907096863	0.0126314787194133
1398	95.9224319458008	-15.6655359268188	-7.99315214157104	0.00386527273803949	-0.0136671401560307	-0.0948357209563255	0.00256657530553639
1399	95.273078918457	-16.9642333984375	-7.53860807418823	-0.00100484199356288	-0.0169138833880424	-0.0639916583895683	-0.00555028254166245
1400	95.273078918457	-15.6655359268188	-7.60354280471802	-0.00327756232582033	-0.0159398596733809	-0.0240567177534103	0.00646266713738441
1401	97.2211227416992	-15.9902095794678	-7.9282169342041	0.00321592413820326	-0.0117190945893526	0.0405534692108631	0.0022419011220336
1402	95.273078918457	-16.314884185791	-7.73341274261475	-0.00392691092565656	0.000943203864153475	0.0769169926643372	0.0022419011220336
1403	95.273078918457	-15.3408613204956	-7.86328220367432	0.00191722682211548	0.00646266713738441	0.0821117833256721	0.000293855206109583
1404	97.870475769043	-16.6395587921143	-7.6684775352478	0.00159255252219737	0.00938473641872406	0.123345419764519	-0.00587495695799589
1405	95.9224319458008	-15.3408613204956	-7.53860807418823	-0.00684897974133492	0.0158782228827477	0.1191246509552	-0.0110697457566857
1406	95.9224319458008	-15.9902095794678	-7.73341274261475	-0.0139918150380254	0.000943203864153475	0.0980208218097687	-0.000680167751852423
1407	97.870475769043	-16.9642333984375	-7.4087381362915	-0.00132951640989631	0.00970941036939621	0.0902286395430565	0.00256657530553639
1408	95.9224319458008	-15.3408613204956	-7.86328220367432	-0.0026282137259841	0.01100810803473	0.118475303053856	0.0022419011220336
1409	93.9743804931641	-15.3408613204956	-7.79834747314453	-0.00490093370899558	0.0162028968334198	0.132111623883247	0.00906006153672934
1410	95.9224319458008	-15.6655359268188	-7.47367286682129	-0.00717365415766835	0.0132808275520802	0.13405966758728	0.00776136433705688
1411	97.870475769043	-16.314884185791	-7.14899873733521	-0.00490093370899558	0.00646266713738441	0.106787025928497	0.0226963832974434
1412	95.9224319458008	-15.6655359268188	-7.53860807418823	0.00191722682211548	0.011982130818069	0.0580858811736107	-0.0162645354866982
1413	96.57177734375	-16.9642333984375	-7.47367286682129	0.00354059832170606	-0.0117190945893526	0.040228795260191	-0.00457625929266214
1414	96.57177734375	-16.9642333984375	-7.4087381362915	-0.0026282137259841	-0.0182125810533762	0.00581331877037883	-0.00782300252467394
1415	95.273078918457	-15.3408613204956	-7.53860807418823	0.000618529506027699	-0.0182125810533762	-0.0169138833880424	0.00743668992072344
1416	95.9224319458008	-16.9642333984375	-6.75938940048218	0.00256657530553639	-0.0149658378213644	-0.140290126204491	0.00743668992072344
1417	95.273078918457	-16.314884185791	-7.21393346786499	0.00159255252219737	-0.00749832857400179	-0.226978167891502	0.0155535480007529
1418	95.273078918457	-15.9902095794678	-7.14899873733521	-0.00132951640989631	-0.000680167751852423	-0.206199020147324	0.000293855206109583
1419	95.9224319458008	-15.0161867141724	-8.31782627105713	-0.0026282137259841	0.0158782228827477	-0.0948357209563255	-0.00814767740666866
1420	95.9224319458008	-15.0161867141724	-8.18795680999756	0.00321592413820326	0.00321592413820326	0.0623066499829292	-0.00100484199356288
1421	97.2211227416992	-16.9642333984375	-8.05808639526367	0.00613799272105098	0.00581331877037883	0.0785403624176979	0.00126787810586393
1422	96.57177734375	-17.9382553100586	-7.86328220367432	0.00418994715437293	0.0162028968334198	0.119773998856544	-0.00230353930965066
1423	95.9224319458008	-15.6655359268188	-7.60354280471802	0.00516396993771195	0.0220470335334539	0.130163580179214	-0.00295288790948689
1424	94.6237335205078	-16.6395587921143	-7.34380340576172	-0.00879702530801296	0.031137915328145	0.094449408352375	-0.00197886489331722
1425	96.57177734375	-16.314884185791	-7.47367286682129	0.00159255252219737	0.0389300994575024	0.012956153601408	-0.00360223650932312
1426	97.2211227416992	-16.314884185791	-7.79834747314453	-0.00912170019000769	0.031137915328145	-0.0646410062909126	0.00678734155371785
1427	97.870475769043	-16.6395587921143	-7.86328220367432	0.00321592413820326	0.0301638916134834	-0.0646410062909126	-3.08191010844894e-05
1428	97.870475769043	-16.314884185791	-7.53860807418823	-0.00522560812532902	0.0200989879667759	-0.0480826161801815	-0.00327756232582033
1429	96.57177734375	-16.9642333984375	-7.47367286682129	-0.00295288790948689	-0.00555028254166245	-0.0208099745213985	0.00808603875339031
1430	96.57177734375	-15.6655359268188	-7.34380340576172	-0.00295288790948689	-0.00327756232582033	-0.0652903541922569	0.00743668992072344
1431	96.57177734375	-16.314884185791	-7.08406400680542	-0.00749832857400179	-0.0133424662053585	-0.195160090923309	0.00613799272105098
1432	94.6237335205078	-15.3408613204956	-7.86328220367432	-0.00295288790948689	0.00743668992072344	-0.244185909628868	0.00613799272105098
1433	99.1691741943359	-15.9902095794678	-7.6684775352478	-0.0026282137259841	0.00646266713738441	-0.190614640712738	0.0126314787194133
1434	96.57177734375	-15.9902095794678	-7.86328220367432	-0.000680167751852423	-0.000355493422830477	-0.0782773271203041	-0.00944637414067984
1435	96.57177734375	-16.6395587921143	-7.47367286682129	0.00613799272105098	-0.0195112787187099	0.025618452578783	0.00548864435404539
1436	95.9224319458008	-16.9642333984375	-7.6684775352478	0.0132808275520802	-0.0162645354866982	0.114903889596462	0.00256657530553639
1437	95.9224319458008	-16.314884185791	-7.4087381362915	-3.08191010844894e-05	-0.0113944197073579	0.169449165463448	-0.00490093370899558
1438	95.273078918457	-15.6655359268188	-7.6684775352478	-0.00327756232582033	-0.00619963090866804	0.159708946943283	-0.00132951640989631
1439	93.9743804931641	-15.6655359268188	-7.6684775352478	0.000618529506027699	-0.0117190945893526	0.118150629103184	-0.00944637414067984
1440	94.6237335205078	-15.0161867141724	-7.73341274261475	-0.00327756232582033	-0.0139918150380254	0.0856831967830658	-0.0149658378213644
1441	96.57177734375	-15.6655359268188	-7.6684775352478	0.00418994715437293	-0.0126931173726916	0.0863325446844101	-0.00684897974133492
1442	97.870475769043	-16.6395587921143	-7.34380340576172	0.00646266713738441	-0.00230353930965066	0.145747944712639	-0.000355493422830477
1443	95.273078918457	-15.0161867141724	-7.21393346786499	-0.00457625929266214	0.00873538758605719	0.260033309459686	-0.00847235135734081
1444	96.57177734375	-16.9642333984375	-7.4087381362915	0.00256657530553639	0.00743668992072344	0.265228092670441	-0.00425158534198999
1445	97.2211227416992	-16.9642333984375	-7.6684775352478	-0.000355493422830477	0.0230210572481155	0.257435917854309	-0.00425158534198999
1446	93.9743804931641	-16.314884185791	-7.73341274261475	-0.00295288790948689	0.0246444288641214	0.257760584354401	-0.00230353930965066
1447	93.3250350952148	-15.3408613204956	-7.99315214157104	-0.00100484199356288	0.0308132413774729	0.239903494715691	-0.00392691092565656
1448	95.273078918457	-15.9902095794678	-7.86328220367432	-0.00814767740666866	0.0327612869441509	0.198345184326172	-0.00619963090866804
1449	94.6237335205078	-15.3408613204956	-7.86328220367432	-0.00197886489331722	0.0324366129934788	-0.326003849506378	-0.00847235135734081
1450	97.870475769043	-15.9902095794678	-7.4087381362915	-0.000355493422830477	0.0236704051494598	-0.284120857715607	0.00191722682211548
1451	97.2211227416992	-17.6135807037354	-7.6684775352478	0.00126787810586393	0.01100810803473	-0.241588518023491	0.00191722682211548
1452	95.9224319458008	-16.6395587921143	-7.79834747314453	0.00256657530553639	0.0116574559360743	-0.128601849079132	-0.00327756232582033
1453	97.870475769043	-16.9642333984375	-7.21393346786499	0.00483929552137852	0.00256657530553639	-0.086394190788269	0.00159255252219737
1454	94.6237335205078	-16.6395587921143	-7.34380340576172	-0.0136671401560307	-0.0188619289547205	-0.0354203209280968	0.00711201597005129
1455	93.9743804931641	-15.6655359268188	-7.53860807418823	0.000293855206109583	-0.0292515084147453	-0.0136671401560307	0.00906006153672934
1456	97.2211227416992	-16.9642333984375	-7.01912927627563	0.00451462110504508	-0.0302255302667618	-0.0896409302949905	-0.00490093370899558
1457	97.2211227416992	-16.314884185791	-7.73341274261475	0.00743668992072344	-0.00749832857400179	-0.106199324131012	0.00418994715437293
1458	97.2211227416992	-17.2889080047607	-7.60354280471802	0.00386527273803949	0.00386527273803949	-0.141264155507088	0.00776136433705688
1459	97.870475769043	-18.2629299163818	-7.6684775352478	-0.00587495695799589	-0.0175632312893867	-0.134121313691139	-0.00847235135734081
1460	97.870475769043	-16.9642333984375	-7.73341274261475	0.00191722682211548	-0.0130177913233638	-0.0870435386896133	-0.00100484199356288
1461	94.6237335205078	-16.314884185791	-7.34380340576172	-0.00944637414067984	-0.0136671401560307	-0.0532774068415165	-0.000680167751852423
1462	95.273078918457	-15.6655359268188	-7.53860807418823	0.000618529506027699	-0.00327756232582033	-0.0675630792975426	0.00873538758605719
1463	97.870475769043	-16.6395587921143	-7.47367286682129	-0.00165419070981443	-0.0146411629393697	-0.0646410062909126	0.00256657530553639
1464	95.273078918457	-16.314884185791	-7.86328220367432	-0.00555028254166245	0.0113327819854021	-0.11042008548975	-0.0104203969240189
1465	96.57177734375	-15.9902095794678	-7.99315214157104	-0.00555028254166245	0.0162028968334198	-0.0938616991043091	-0.0113944197073579
1466	95.273078918457	-16.6395587921143	-7.79834747314453	-0.000680167751852423	0.00418994715437293	-0.0701604709029198	-0.00717365415766835
1467	95.273078918457	-16.9642333984375	-7.53860807418823	-0.00944637414067984	0.012956153601408	-0.0672384053468704	-0.00457625929266214
1468	95.9224319458008	-16.6395587921143	-7.34380340576172	-0.00652430532500148	0.00418994715437293	0.0022419011220336	-0.00490093370899558
1469	92.6756820678711	-15.6655359268188	-7.01912927627563	-0.0185372550040483	0.00678734155371785	0.0834104791283607	0.00126787810586393
1470	95.9224319458008	-15.9902095794678	-7.99315214157104	-0.000680167751852423	0.00516396993771195	0.150293380022049	-0.00587495695799589
1471	97.2211227416992	-15.6655359268188	-8.12302207946777	-0.00360223650932312	0.00191722682211548	0.155812844634056	-0.00165419070981443
1472	97.2211227416992	-16.314884185791	-7.6684775352478	-0.00230353930965066	0.00841071270406246	0.182760819792747	-0.00230353930965066
1473	96.57177734375	-16.314884185791	-7.6684775352478	0.000943203864153475	0.000943203864153475	0.116851933300495	-0.00490093370899558
1474	96.57177734375	-16.6395587921143	-7.6684775352478	0.00321592413820326	-0.0113944197073579	0.0632806718349457	-0.00684897974133492
1475	97.870475769043	-15.9902095794678	-7.27886867523193	-3.08191010844894e-05	-0.0191866029053926	0.0285405199974775	0.000618529506027699
1476	93.3250350952148	-15.3408613204956	-7.73341274261475	-0.00230353930965066	0.000293855206109583	-0.0152905117720366	0.0165275707840919
1477	95.9224319458008	-15.6655359268188	-7.73341274261475	0.0126314787194133	0.00354059832170606	-0.0766539573669434	-0.00652430532500148
1478	95.9224319458008	-15.0161867141724	-7.79834747314453	0.00191722682211548	0.00159255252219737	-0.0925630033016205	0.000293855206109583
1479	95.9224319458008	-15.6655359268188	-7.9282169342041	-0.00522560812532902	-0.0133424662053585	-0.028926832601428	0.000618529506027699
1480	96.57177734375	-15.6655359268188	-7.86328220367432	0.00808603875339031	0.0142548503354192	0.0165275707840919	-0.00490093370899558
1481	97.870475769043	-17.6135807037354	-7.60354280471802	0.0158782228827477	-0.0224333461374044	0.0265924744307995	-3.08191010844894e-05
1482	96.57177734375	-17.2889080047607	-6.88925933837891	-0.00100484199356288	0.00354059832170606	0.0132808275520802	-0.00392691092565656
1483	95.273078918457	-15.6655359268188	-7.60354280471802	0.00126787810586393	0.0145795252174139	-0.0341216214001179	-0.00360223650932312
1484	94.6237335205078	-15.3408613204956	-7.73341274261475	-0.00977104809135199	0.0230210572481155	-0.0198359526693821	-0.00587495695799589
1485	95.273078918457	-16.314884185791	-7.27886867523193	-0.00944637414067984	0.0207483377307653	0.0100340843200684	-0.00652430532500148
1486	95.9224319458008	-16.314884185791	-7.53860807418823	-0.00327756232582033	0.020423661917448	0.0431508645415306	-0.00165419070981443
1487	95.9224319458008	-15.9902095794678	-7.34380340576172	0.000943203864153475	0.0230210572481155	0.0590599067509174	-0.0026282137259841
1488	97.870475769043	-16.9642333984375	-7.14899873733521	-0.00295288790948689	0.0171769186854362	0.1191246509552	0.00354059832170606
1489	96.57177734375	-17.6135807037354	-7.34380340576172	-0.00425158534198999	0.00126787810586393	0.218474984169006	-0.00457625929266214
1490	96.57177734375	-15.9902095794678	-7.53860807418823	-0.00132951640989631	0.012956153601408	0.287630617618561	-0.00425158534198999
1491	93.3250350952148	-15.3408613204956	-7.86328220367432	-0.0123684434220195	0.0171769186854362	0.249968394637108	0.0116574559360743
1492	96.57177734375	-15.3408613204956	-7.9282169342041	-0.00165419070981443	0.0165275707840919	0.135358363389969	-3.08191010844894e-05
1493	95.273078918457	-16.314884185791	-7.60354280471802	0.00548864435404539	0.0106834331527352	0.0116574559360743	0.00191722682211548
1494	95.273078918457	-15.9902095794678	-7.60354280471802	-0.000355493422830477	-0.00132951640989631	-0.0993811637163162	0.000618529506027699
1495	95.273078918457	-15.0161867141724	-7.21393346786499	-3.08191010844894e-05	-0.00684897974133492	-0.194510743021965	-0.0026282137259841
1496	94.6237335205078	-17.2889080047607	-7.47367286682129	0.00289124972186983	-0.0256800893694162	-0.251004070043564	0.0207483377307653
1497	97.2211227416992	-16.9642333984375	-7.6684775352478	0.00841071270406246	0.00418994715437293	-0.334445387125015	-0.00295288790948689
1498	95.273078918457	-16.314884185791	-7.34380340576172	0.00159255252219737	-0.0107450718060136	-0.282497495412827	-0.00555028254166245
1499	95.273078918457	-15.9902095794678	-7.27886867523193	-0.000680167751852423	-0.0273034609854221	-0.188666597008705	-3.08191010844894e-05
1500	97.870475769043	-16.314884185791	-7.21393346786499	-0.00522560812532902	-0.0363943427801132	-0.143861547112465	-0.00100484199356288
1501	95.9224319458008	-15.0161867141724	-7.53860807418823	0.00743668992072344	-0.0334722734987736	-0.101329207420349	-0.00555028254166245
1502	94.6237335205078	-15.0161867141724	-7.73341274261475	0.00776136433705688	-0.0240567177534103	-0.0756799355149269	0.000293855206109583
1503	97.870475769043	-16.314884185791	-7.73341274261475	0.00711201597005129	-0.0243813935667276	-0.0578228458762169	-0.00717365415766835
1504	93.9743804931641	-15.3408613204956	-7.9282169342041	-0.00555028254166245	-0.0110697457566857	-0.0279528107494116	-0.0159398596733809
1505	95.9224319458008	-15.9902095794678	-7.47367286682129	-0.00684897974133492	0.0188002903014421	-0.0536020807921886	-0.00490093370899558
1506	95.273078918457	-15.6655359268188	-7.60354280471802	-0.0100957229733467	0.0113327819854021	0.00321592413820326	0.0022419011220336
1507	96.57177734375	-14.6915130615234	-7.53860807418823	-0.0026282137259841	0.00743668992072344	0.0587352328002453	-0.00165419070981443
1508	95.9224319458008	-15.9902095794678	-7.86328220367432	0.000618529506027699	0.0243197549134493	0.0600339286029339	0.00159255252219737
1509	97.2211227416992	-15.9902095794678	-7.6684775352478	0.00646266713738441	0.0223717093467712	0.0613326244056225	-0.00587495695799589
1510	97.2211227416992	-15.9902095794678	-7.47367286682129	0.00516396993771195	0.01847561635077	0.0577612072229385	-0.00425158534198999
1511	94.6237335205078	-15.6655359268188	-7.47367286682129	0.000618529506027699	0.0155535480007529	0.0467222817242146	0.00938473641872406
1512	96.57177734375	-15.6655359268188	-7.34380340576172	0.00354059832170606	0.011982130818069	0.0441248863935471	0.00289124972186983
1513	92.0263366699219	-15.0161867141724	-7.14899873733521	-0.00522560812532902	0.0106834331527352	0.0522417463362217	0.0100340843200684
1514	94.6237335205078	-14.6915130615234	-7.21393346786499	-0.00814767740666866	0.000293855206109583	0.0467222817242146	-0.00100484199356288
1515	96.57177734375	-15.6655359268188	-7.73341274261475	0.00841071270406246	-0.00847235135734081	0.0700988322496414	0.01100810803473
1516	93.9743804931641	-14.6915130615234	-8.12302207946777	0.0100340843200684	-0.0133424662053585	0.0597092546522617	0.0246444288641214
1517	94.6237335205078	-15.0161867141724	-7.73341274261475	-0.0104203969240189	0.00678734155371785	0.0447742342948914	-0.00522560812532902
1518	95.9224319458008	-15.6655359268188	-7.73341274261475	0.00873538758605719	-0.00392691092565656	0.0376313999295235	-0.00490093370899558
1519	95.9224319458008	-14.6915130615234	-7.47367286682129	-0.00717365415766835	0.00191722682211548	0.0126314787194133	0.00321592413820326
1520	93.3250350952148	-14.6915130615234	-7.34380340576172	-0.00327756232582033	-0.000680167751852423	-0.0315242260694504	0.00126787810586393
1521	94.6237335205078	-14.3668384552002	-7.79834747314453	-0.00490093370899558	-0.00619963090866804	-0.108147367835045	0.00646266713738441
1522	96.57177734375	-15.3408613204956	-7.73341274261475	0.00191722682211548	0.000943203864153475	-0.108147367835045	-0.00587495695799589
1523	96.57177734375	-14.6915130615234	-8.05808639526367	-0.00457625929266214	0.000293855206109583	-0.102303229272366	-0.00490093370899558
1524	97.2211227416992	-15.3408613204956	-7.86328220367432	-0.00977104809135199	0.00841071270406246	-0.125030428171158	-0.0133424662053585
1525	95.273078918457	-15.6655359268188	-7.73341274261475	-0.0133424662053585	0.0155535480007529	-0.165939390659332	-0.0133424662053585
1526	95.9224319458008	-15.9902095794678	-7.53860807418823	0.00191722682211548	0.0162028968334198	-0.183147132396698	-0.00944637414067984
1527	94.6237335205078	-15.3408613204956	-7.21393346786499	-0.00555028254166245	0.0259431265294552	-0.0954850688576698	-0.00717365415766835
1528	93.9743804931641	-15.3408613204956	-7.60354280471802	-0.0100957229733467	0.0269171483814716	-0.0188619289547205	-0.00392691092565656
1529	95.9224319458008	-14.6915130615234	-7.6684775352478	-0.00100484199356288	0.0106834331527352	0.0373067259788513	0.0022419011220336
1530	95.9224319458008	-14.3668384552002	-8.05808639526367	0.00354059832170606	0.00548864435404539	0.0587352328002453	0.0022419011220336
1531	96.57177734375	-15.6655359268188	-7.6684775352478	-3.08191010844894e-05	0.000293855206109583	0.0976961478590965	-0.00327756232582033
1532	96.57177734375	-14.6915130615234	-7.6684775352478	0.00613799272105098	-0.00652430532500148	0.103540286421776	0.00938473641872406
1533	95.9224319458008	-15.6655359268188	-7.47367286682129	-0.00132951640989631	-0.0266541130840778	0.102566264569759	0.0136055024340749
1534	95.9224319458008	-15.3408613204956	-7.47367286682129	0.00256657530553639	-0.0172385573387146	0.165553078055382	0.012956153601408
1535	93.9743804931641	-14.042163848877	-7.60354280471802	0.0158782228827477	-0.023407369852066	0.21295553445816	0.0197743140161037
1536	95.273078918457	-15.6655359268188	-7.73341274261475	0.00289124972186983	-0.0182125810533762	0.196072459220886	0.0022419011220336
1537	95.9224319458008	-14.6915130615234	-7.79834747314453	0.0123068047687411	0.00126787810586393	0.146072626113892	0.00548864435404539
1538	95.273078918457	-14.6915130615234	-8.05808639526367	0.0181509424000978	-0.0143164889886975	0.00289124972186983	-0.00132951640989631
1539	94.6237335205078	-14.3668384552002	-7.53860807418823	-0.000680167751852423	0.00451462110504508	-0.118212267756462	0.00256657530553639
1540	95.273078918457	-15.3408613204956	-7.53860807418823	-0.00912170019000769	-0.0110697457566857	-0.22957555949688	-0.00132951640989631
1541	95.273078918457	-15.0161867141724	-7.6684775352478	0.00159255252219737	-0.00425158534198999	-0.286718249320984	0.00451462110504508
1542	96.57177734375	-15.6655359268188	-7.86328220367432	-0.0026282137259841	0.00418994715437293	-0.209445759654045	-0.00749832857400179
1543	93.9743804931641	-15.6655359268188	-7.47367286682129	-0.0100957229733467	0.00159255252219737	-0.0928876772522926	0.00289124972186983
1544	95.273078918457	-14.6915130615234	-7.86328220367432	-0.00587495695799589	0.0175015944987535	-0.00230353930965066	-0.0172385573387146
1545	97.2211227416992	-15.9902095794678	-7.73341274261475	-0.0104203969240189	0.0230210572481155	0.0606832765042782	-0.0123684434220195
1546	95.273078918457	-15.9902095794678	-7.4087381362915	-0.00847235135734081	0.0132808275520802	0.140877828001976	-0.00295288790948689
1547	96.57177734375	-15.6655359268188	-7.9282169342041	-0.00587495695799589	0.0220470335334539	0.192501053214073	-0.00100484199356288
1548	95.9224319458008	-16.314884185791	-7.73341274261475	-3.08191010844894e-05	0.0136055024340749	0.236007407307625	0.00451462110504508
1549	96.57177734375	-15.6655359268188	-7.60354280471802	-3.08191010844894e-05	0.0230210572481155	0.247371003031731	0.00321592413820326
1550	93.3250350952148	-14.6915130615234	-7.79834747314453	-0.00912170019000769	0.01100810803473	0.168150469660759	-0.00197886489331722
1551	95.9224319458008	-15.6655359268188	-7.34380340576172	0.00126787810586393	0.0194496400654316	0.0405534692108631	0.011982130818069
1552	95.273078918457	-14.3668384552002	-7.4087381362915	0.00808603875339031	0.01847561635077	-0.0639916583895683	0.0022419011220336
1553	96.57177734375	-15.3408613204956	-7.4087381362915	0.00418994715437293	0.0181509424000978	-0.113991506397724	-0.00782300252467394
1554	97.2211227416992	-15.9902095794678	-7.6684775352478	-0.0026282137259841	0.000293855206109583	-0.100679859519005	0.00906006153672934
1555	95.9224319458008	-15.6655359268188	-7.9282169342041	0.00516396993771195	-0.0295761823654175	-0.0347709693014622	-0.00230353930965066
1556	94.6237335205078	-15.3408613204956	-7.4087381362915	0.00548864435404539	-0.0253554154187441	0.0217223595827818	0.0116574559360743
1557	95.273078918457	-15.6655359268188	-7.53860807418823	0.00451462110504508	-0.0256800893694162	-0.0334722734987736	0.00256657530553639
1558	93.9743804931641	-15.0161867141724	-7.53860807418823	-0.00425158534198999	-0.0250307414680719	-0.138991430401802	0.00548864435404539
1559	94.6237335205078	-14.6915130615234	-7.6684775352478	-0.0026282137259841	-0.0328229255974293	-0.149381011724472	-0.0120437685400248
1560	95.273078918457	-14.6915130615234	-8.12302207946777	-0.00457625929266214	-0.0286021586507559	-0.0763292834162712	-0.00652430532500148
1561	97.870475769043	-15.6655359268188	-7.60354280471802	0.0022419011220336	-0.0224333461374044	-0.050680011510849	0.00256657530553639
1562	95.9224319458008	-15.3408613204956	-7.79834747314453	0.00808603875339031	-0.0136671401560307	-0.00100484199356288	0.00126787810586393
1563	93.9743804931641	-15.3408613204956	-7.73341274261475	0.00289124972186983	-0.00879702530801296	-0.0539267547428608	-0.0026282137259841
1564	97.2211227416992	-15.3408613204956	-7.4087381362915	-0.00457625929266214	0.0136055024340749	-0.0808747261762619	-0.0120437685400248
1565	92.6756820678711	-15.6655359268188	-7.14899873733521	-0.00814767740666866	0.0223717093467712	-0.0198359526693821	-0.0159398596733809
1566	96.57177734375	-15.9902095794678	-7.47367286682129	-0.00197886489331722	0.0217223595827818	0.0752936229109764	0.00126787810586393
1567	97.2211227416992	-15.3408613204956	-7.9282169342041	0.00418994715437293	0.0191249661147594	0.213280200958252	0.000618529506027699
1568	95.9224319458008	-15.6655359268188	-7.53860807418823	0.00548864435404539	0.013930176384747	0.294773459434509	-0.00425158534198999
1569	94.6237335205078	-14.6915130615234	-7.34380340576172	-0.00165419070981443	0.0171769186854362	0.272695600986481	0.00873538758605719
1570	95.273078918457	-15.9902095794678	-7.53860807418823	-0.00165419070981443	0.00191722682211548	0.16392970085144	-0.00295288790948689
1571	95.9224319458008	-15.3408613204956	-6.82432460784912	0.00581331877037883	0.00678734155371785	0.0675014406442642	0.00581331877037883
1572	92.0263366699219	-14.6915130615234	-7.34380340576172	-0.00490093370899558	0.00516396993771195	-0.077952653169632	0.0113327819854021
1573	95.273078918457	-15.3408613204956	-7.73341274261475	0.00126787810586393	0.00548864435404539	-0.167562767863274	0.00191722682211548
1574	95.273078918457	-14.6915130615234	-7.6684775352478	-0.00652430532500148	-0.0110697457566857	-0.214640542864799	0.00646266713738441
1575	96.57177734375	-15.6655359268188	-7.86328220367432	0.0123068047687411	-0.0227580219507217	-0.169835492968559	0.00906006153672934
1576	94.6237335205078	-15.0161867141724	-7.79834747314453	-0.00295288790948689	-0.021459324285388	-0.0880175605416298	0.0136055024340749
1577	94.6237335205078	-15.9902095794678	-7.6684775352478	-0.00749832857400179	-0.0198359526693821	-0.00522560812532902	0.0226963832974434
1578	94.6237335205078	-15.3408613204956	-7.60354280471802	0.012956153601408	-0.0198359526693821	0.0752936229109764	-0.00132951640989631
1579	94.6237335205078	-15.0161867141724	-7.99315214157104	0.000943203864153475	-0.00360223650932312	0.119449324905872	-0.00684897974133492
1580	93.9743804931641	-14.6915130615234	-7.86328220367432	-0.00977104809135199	0.00516396993771195	0.0967221260070801	-0.00425158534198999
1581	97.870475769043	-16.314884185791	-7.34380340576172	0.00354059832170606	0.00386527273803949	-0.0126931173726916	-0.000355493422830477
1582	94.6237335205078	-15.0161867141724	-8.18795680999756	0.00418994715437293	0.0162028968334198	-0.137692734599113	0.00321592413820326
1583	95.9224319458008	-15.9902095794678	-7.60354280471802	0.000293855206109583	0.0330859608948231	-0.188991278409958	-0.00132951640989631
1584	95.9224319458008	-16.314884185791	-7.27886867523193	-0.00295288790948689	0.0295145437121391	-0.196783453226089	-0.00912170019000769
1585	96.57177734375	-16.9642333984375	-7.4087381362915	-0.0104203969240189	0.0272418223321438	-0.110095411539078	-0.0175632312893867
1586	95.9224319458008	-16.314884185791	-7.73341274261475	-0.00782300252467394	0.0210730116814375	0.0587352328002453	-0.000680167751852423
1587	92.0263366699219	-15.0161867141724	-7.86328220367432	-0.0113944197073579	0.00808603875339031	0.106462351977825	-0.00100484199356288
1588	93.9743804931641	-14.6915130615234	-7.79834747314453	-0.00327756232582033	0.00126787810586393	0.0775663405656815	-0.00295288790948689
1589	94.6237335205078	-15.3408613204956	-7.79834747314453	-0.00944637414067984	-0.00327756232582033	-0.00425158534198999	-0.00490093370899558
1590	96.57177734375	-15.0161867141724	-7.79834747314453	-0.0100957229733467	0.00516396993771195	-0.0789266750216484	0.000618529506027699
1591	97.2211227416992	-15.9902095794678	-7.53860807418823	0.00743668992072344	-0.00100484199356288	-0.136069357395172	0.0100340843200684
1592	94.6237335205078	-16.6395587921143	-7.6684775352478	0.000943203864153475	-0.000355493422830477	-0.171458855271339	0.0142548503354192
1593	96.57177734375	-16.6395587921143	-7.86328220367432	0.00256657530553639	0.00483929552137852	-0.135744690895081	-0.00555028254166245
1594	94.6237335205078	-15.9902095794678	-7.47367286682129	-0.00782300252467394	-0.0143164889886975	-0.0578228458762169	0.00256657530553639
1595	92.6756820678711	-15.3408613204956	-7.60354280471802	-0.00327756232582033	-0.0415891297161579	-0.0152905117720366	0.00646266713738441
1596	97.2211227416992	-16.6395587921143	-7.34380340576172	0.0197743140161037	-0.039641086012125	-0.00132951640989631	0.00418994715437293
1597	96.57177734375	-15.9902095794678	-7.47367286682129	0.00159255252219737	-0.0370436906814575	-0.0104203969240189	0.00711201597005129
1598	96.57177734375	-15.9902095794678	-7.60354280471802	0.00483929552137852	-0.03444629535079	-0.0253554154187441	-0.00749832857400179
1599	97.2211227416992	-16.6395587921143	-7.6684775352478	0.00678734155371785	-0.0266541130840778	-0.0240567177534103	-0.00782300252467394
1600	95.273078918457	-16.9642333984375	-7.60354280471802	-3.08191010844894e-05	-0.0279528107494116	-0.00165419070981443	-3.08191010844894e-05
1601	94.6237335205078	-15.3408613204956	-7.73341274261475	0.000943203864153475	-0.0120437685400248	0.0246444288641214	0.00483929552137852
1602	93.9743804931641	-16.314884185791	-7.34380340576172	-0.00522560812532902	-0.00555028254166245	0.0489950031042099	-0.00360223650932312
1603	94.6237335205078	-14.6915130615234	-7.53860807418823	-0.00100484199356288	0.00970941036939621	0.00841071270406246	-0.0100957229733467
1604	95.273078918457	-15.6655359268188	-7.79834747314453	-0.00977104809135199	0.0269171483814716	0.0158782228827477	-0.00522560812532902
1605	95.273078918457	-15.3408613204956	-8.31782627105713	-0.00295288790948689	0.0353586822748184	0.0950987562537193	-0.0152905117720366
1606	94.6237335205078	-15.6655359268188	-7.86328220367432	-0.00879702530801296	0.0350340083241463	0.126267492771149	-0.00749832857400179
1607	95.273078918457	-17.2889080047607	-7.4087381362915	-0.0100957229733467	0.0145795252174139	0.123020745813847	0.00581331877037883
1608	95.9224319458008	-16.314884185791	-7.34380340576172	-0.00684897974133492	0.0275664981454611	0.0808130875229836	-0.00327756232582033
1609	93.9743804931641	-15.9902095794678	-7.21393346786499	-0.00912170019000769	0.0343846566975117	0.0259431265294552	0.00191722682211548
1610	94.6237335205078	-15.3408613204956	-7.6684775352478	-0.00782300252467394	0.0171769186854362	-0.0497059896588326	0.00743668992072344
1611	94.6237335205078	-15.6655359268188	-8.25289154052734	0.00873538758605719	0.0145795252174139	-0.0922383219003677	0.00354059832170606
1612	96.57177734375	-16.314884185791	-7.79834747314453	0.00159255252219737	0.013930176384747	-0.0932123512029648	0.00646266713738441
1613	95.273078918457	-15.3408613204956	-7.6684775352478	0.00613799272105098	0.00159255252219737	-0.0886669084429741	0.00191722682211548
1614	93.9743804931641	-15.3408613204956	-7.53860807418823	0.00516396993771195	-0.0337969474494457	-0.0669137313961983	-0.00132951640989631
1615	96.57177734375	-16.9642333984375	-7.08406400680542	0.013930176384747	-0.039641086012125	-0.00717365415766835	0.00841071270406246
1616	97.2211227416992	-15.6655359268188	-7.34380340576172	0.0152288740500808	-0.0347709693014622	0.0467222817242146	0.00776136433705688
1617	92.6756820678711	-14.6915130615234	-7.79834747314453	0.0175015944987535	-0.0367190167307854	0.0912026613950729	0.00938473641872406
1618	95.273078918457	-15.6655359268188	-7.86328220367432	0.000943203864153475	-0.021459324285388	0.111007794737816	-3.08191010844894e-05
1619	95.9224319458008	-15.0161867141724	-8.12302207946777	0.00321592413820326	-0.0240567177534103	0.120098672807217	-0.0100957229733467
1620	96.57177734375	-15.9902095794678	-7.99315214157104	-0.00944637414067984	-0.0188619289547205	0.0938000604510307	-0.00425158534198999
1621	96.57177734375	-16.6395587921143	-7.01912927627563	-0.00295288790948689	-0.0227580219507217	0.0879559218883514	-0.000680167751852423
1622	96.57177734375	-16.314884185791	-7.47367286682129	0.00159255252219737	-0.0162645354866982	0.060358602553606	-0.00132951640989631
1623	95.9224319458008	-15.3408613204956	-7.6684775352478	-0.00392691092565656	0.00386527273803949	0.0149041991680861	-0.00197886489331722
1624	93.9743804931641	-15.6655359268188	-7.34380340576172	-0.0146411629393697	0.0246444288641214	-0.021459324285388	-0.00327756232582033
1625	95.273078918457	-15.3408613204956	-7.6684775352478	-0.00782300252467394	0.0304885655641556	-0.0490566417574883	-0.00100484199356288
1626	95.9224319458008	-15.9902095794678	-7.73341274261475	-0.00295288790948689	0.0239950809627771	-0.101978555321693	-0.00327756232582033
1627	97.2211227416992	-15.9902095794678	-7.79834747314453	-0.00847235135734081	0.0200989879667759	-0.113991506397724	0.000618529506027699
1628	96.57177734375	-15.3408613204956	-7.47367286682129	0.00483929552137852	0.0275664981454611	-0.0389917381107807	-0.00587495695799589
1629	97.2211227416992	-17.2889080047607	-7.79834747314453	-0.00165419070981443	0.01847561635077	0.047696303576231	-0.00425158534198999
1630	96.57177734375	-15.9902095794678	-7.6684775352478	0.00126787810586393	0.00743668992072344	0.0915273353457451	-0.00360223650932312
1631	95.273078918457	-16.314884185791	-7.60354280471802	0.0100340843200684	0.0168522447347641	0.131786957383156	0.00386527273803949
1632	93.9743804931641	-15.0161867141724	-7.9282169342041	-0.00490093370899558	0.00321592413820326	0.137631088495255	-0.00360223650932312
1633	97.2211227416992	-16.314884185791	-7.53860807418823	0.000618529506027699	0.00581331877037883	0.107436381280422	-0.000355493422830477
1634	95.273078918457	-16.314884185791	-7.6684775352478	-3.08191010844894e-05	-0.00684897974133492	0.0496443510055542	0.00354059832170606
1635	94.6237335205078	-14.6915130615234	-7.60354280471802	0.000618529506027699	-0.0126931173726916	-0.0493813157081604	-0.00944637414067984
1636	95.273078918457	-16.314884185791	-7.34380340576172	0.00483929552137852	-0.0126931173726916	-0.143861547112465	-0.0026282137259841
1637	96.57177734375	-16.6395587921143	-7.6684775352478	0.00906006153672934	-0.0146411629393697	-0.170160159468651	0.0123068047687411
1638	96.57177734375	-15.3408613204956	-7.34380340576172	-0.00132951640989631	-0.00100484199356288	-0.106848672032356	-0.00717365415766835
1639	94.6237335205078	-15.6655359268188	-7.60354280471802	-0.0133424662053585	-0.0113944197073579	0.00711201597005129	0.00191722682211548
1640	95.273078918457	-15.0161867141724	-7.47367286682129	-0.00197886489331722	-0.0169138833880424	0.0856831967830658	-0.00847235135734081
1641	94.6237335205078	-14.6915130615234	-7.47367286682129	0.00126787810586393	-0.00944637414067984	0.142501205205917	0.00581331877037883
1642	97.870475769043	-15.9902095794678	-7.79834747314453	-0.00684897974133492	-0.0165892094373703	0.190552994608879	0.00256657530553639
1643	95.273078918457	-14.6915130615234	-8.18795680999756	-0.00490093370899558	0.00711201597005129	0.190552994608879	-0.00165419070981443
1644	94.6237335205078	-16.314884185791	-8.05808639526367	-0.00912170019000769	0.00386527273803949	0.140877828001976	-0.00555028254166245
1645	96.57177734375	-15.3408613204956	-7.86328220367432	-0.0136671401560307	0.0236704051494598	-0.00197886489331722	-0.00749832857400179
1646	92.6756820678711	-14.042163848877	-7.86328220367432	-0.0159398596733809	0.01847561635077	-0.133796632289886	-0.0120437685400248
1647	93.9743804931641	-15.0161867141724	-7.60354280471802	-0.0152905117720366	0.01847561635077	-0.280549436807632	-0.00392691092565656
1648	95.9224319458008	-14.3668384552002	-7.86328220367432	-0.00230353930965066	0.0226963832974434	-0.261068969964981	0.00354059832170606
1649	95.273078918457	-14.3668384552002	-8.25289154052734	-0.00197886489331722	0.0116574559360743	-0.122433036565781	0.00581331877037883
1650	95.273078918457	-14.042163848877	-7.79834747314453	0.00289124972186983	0.00841071270406246	-0.0867188647389412	0.00548864435404539
1651	97.870475769043	-16.9642333984375	-7.6684775352478	0.00711201597005129	-0.00457625929266214	-0.0753552615642548	0.00289124972186983
1652	96.57177734375	-15.3408613204956	-7.47367286682129	0.0103587592020631	0.00159255252219737	-0.0448358729481697	0.00548864435404539
1653	92.6756820678711	-14.6915130615234	-7.21393346786499	-0.00100484199356288	0.0259431265294552	0.00970941036939621	0.00711201597005129
1654	94.6237335205078	-15.0161867141724	-7.47367286682129	0.000293855206109583	0.00808603875339031	0.0707481801509857	0.000618529506027699
1655	96.57177734375	-15.6655359268188	-7.53860807418823	0.00354059832170606	0.00451462110504508	0.0856831967830658	0.0106834331527352
1656	96.57177734375	-15.6655359268188	-7.60354280471802	0.0194496400654316	0.00613799272105098	0.137955769896507	0.01100810803473
1657	94.6237335205078	-14.6915130615234	-7.53860807418823	0.00743668992072344	0.00613799272105098	0.0902286395430565	-0.00392691092565656
1658	94.6237335205078	-15.3408613204956	-7.60354280471802	0.00451462110504508	0.00321592413820326	0.0249691028147936	0.00808603875339031
1659	94.6237335205078	-15.0161867141724	-7.53860807418823	-0.00230353930965066	0.000618529506027699	-0.03444629535079	-0.00814767740666866
1660	96.57177734375	-15.3408613204956	-7.53860807418823	-0.00619963090866804	-0.00879702530801296	-0.0565241500735283	-0.00165419070981443
1661	93.3250350952148	-15.6655359268188	-7.73341274261475	-0.00619963090866804	-0.0172385573387146	-0.00132951640989631	0.00289124972186983
1662	95.273078918457	-14.3668384552002	-7.9282169342041	-0.00132951640989631	-0.0217839982360601	0.0636053457856178	-3.08191010844894e-05
1663	96.57177734375	-15.6655359268188	-7.53860807418823	-0.00197886489331722	-0.0198359526693821	0.0668520927429199	-0.0139918150380254
1664	96.57177734375	-15.6655359268188	-7.60354280471802	-0.00132951640989631	-0.0156151866540313	0.0379560738801956	-0.00912170019000769
1665	95.273078918457	-15.0161867141724	-7.34380340576172	-0.00684897974133492	-0.00814767740666866	-0.0263294391334057	-0.000680167751852423
1666	97.2211227416992	-16.9642333984375	-7.01912927627563	0.00321592413820326	-0.0120437685400248	-0.086394190788269	-0.0133424662053585
1667	96.57177734375	-15.6655359268188	-7.73341274261475	0.00386527273803949	0.0100340843200684	-0.12080966681242	-0.00295288790948689
1668	95.273078918457	-15.9902095794678	-7.6684775352478	-0.00684897974133492	0.0113327819854021	-0.176653653383255	-0.00132951640989631
1669	95.273078918457	-15.3408613204956	-7.73341274261475	-0.00360223650932312	0.0100340843200684	-0.136394038796425	-0.00490093370899558
1670	95.9224319458008	-15.6655359268188	-7.53860807418823	-0.00197886489331722	0.00873538758605719	-0.0662643760442734	0.00483929552137852
1671	94.6237335205078	-14.6915130615234	-8.12302207946777	0.00483929552137852	0.0106834331527352	-0.0260047651827335	0.0126314787194133
1672	96.57177734375	-14.3668384552002	-7.79834747314453	0.000618529506027699	0.0191249661147594	-0.0363943427801132	-3.08191010844894e-05
1673	95.9224319458008	-16.314884185791	-7.6684775352478	0.00938473641872406	0.00808603875339031	-0.0480826161801815	-0.00100484199356288
1674	95.9224319458008	-15.3408613204956	-7.9282169342041	0.00126787810586393	-0.00100484199356288	-0.0610695891082287	-0.00230353930965066
1675	94.6237335205078	-14.042163848877	-8.05808639526367	-0.000680167751852423	-0.00847235135734081	-0.0123684434220195	0.00191722682211548
1676	92.0263366699219	-15.0161867141724	-8.05808639526367	0.00938473641872406	0.00159255252219737	0.011982130818069	0.0152288740500808
1677	95.9224319458008	-15.9902095794678	-7.73341274261475	-0.00490093370899558	-0.00132951640989631	0.011982130818069	0.00548864435404539
1678	95.9224319458008	-15.3408613204956	-7.79834747314453	0.00289124972186983	0.0022419011220336	0.00289124972186983	-0.00295288790948689
1679	95.9224319458008	-15.9902095794678	-7.4087381362915	-0.00132951640989631	0.00548864435404539	-0.0357449948787689	-0.00360223650932312
1680	95.273078918457	-15.0161867141724	-7.99315214157104	0.00126787810586393	0.00483929552137852	-0.0347709693014622	0.00548864435404539
1681	95.273078918457	-15.6655359268188	-7.60354280471802	-0.00295288790948689	-0.0152905117720366	0.00646266713738441	0.00126787810586393
1682	96.57177734375	-15.6655359268188	-7.47367286682129	0.00516396993771195	-0.0026282137259841	0.025618452578783	0.00451462110504508
1683	93.3250350952148	-14.6915130615234	-7.73341274261475	0.00548864435404539	0.00289124972186983	0.0171769186854362	-0.00230353930965066
1684	92.0263366699219	-14.3668384552002	-7.47367286682129	-0.0130177913233638	0.013930176384747	-0.0256800893694162	-0.00490093370899558
1685	97.2211227416992	-15.6655359268188	-7.21393346786499	-0.00555028254166245	0.0136055024340749	-0.028926832601428	-0.00847235135734081
1686	95.9224319458008	-14.6915130615234	-8.25289154052734	0.000618529506027699	0.00906006153672934	0.0145795252174139	-0.00392691092565656
1687	94.6237335205078	-14.6915130615234	-7.6684775352478	0.00126787810586393	0.0207483377307653	0.0457482598721981	0.00289124972186983
1688	94.6237335205078	-15.9902095794678	-7.86328220367432	-0.00457625929266214	0.00191722682211548	0.066202737390995	0.000618529506027699
1689	93.9743804931641	-15.0161867141724	-7.6684775352478	-0.00490093370899558	0.00938473641872406	0.105813004076481	-0.00360223650932312
1690	94.6237335205078	-15.0161867141724	-7.73341274261475	-0.000680167751852423	0.0022419011220336	0.129189550876617	0.00418994715437293
1691	94.6237335205078	-15.6655359268188	-6.88925933837891	-0.00879702530801296	0.0132808275520802	0.0999688655138016	0.00841071270406246
1692	95.9224319458008	-14.6915130615234	-7.53860807418823	-0.00132951640989631	0.0126314787194133	0.060358602553606	-0.00749832857400179
1693	96.57177734375	-15.9902095794678	-7.79834747314453	-0.000680167751852423	0.0113327819854021	0.0285405199974775	-0.00132951640989631
1694	96.57177734375	-15.9902095794678	-7.6684775352478	-0.00197886489331722	-0.00684897974133492	-0.0152905117720366	0.0116574559360743
1695	96.57177734375	-15.9902095794678	-7.34380340576172	0.00613799272105098	-0.0217839982360601	-0.0448358729481697	0.0126314787194133
1696	95.9224319458008	-16.9642333984375	-7.53860807418823	0.00970941036939621	-0.0159398596733809	-0.0971084386110306	0.00613799272105098
1697	95.9224319458008	-14.6915130615234	-7.34380340576172	0.00906006153672934	-0.0169138833880424	-0.11788759380579	0.00646266713738441
1698	93.3250350952148	-14.3668384552002	-7.47367286682129	0.00678734155371785	-0.00717365415766835	-0.0997058376669884	-0.00522560812532902
1699	93.9743804931641	-15.0161867141724	-7.86328220367432	0.00256657530553639	-0.0107450718060136	-0.0704851448535919	-0.00165419070981443
1700	96.57177734375	-15.6655359268188	-8.12302207946777	-0.00425158534198999	-0.00717365415766835	0.0136055024340749	-0.00977104809135199
1701	97.870475769043	-15.6655359268188	-7.86328220367432	0.00516396993771195	0.0103587592020631	0.0629559978842735	0.00354059832170606
1702	95.273078918457	-15.3408613204956	-7.73341274261475	0.00191722682211548	0.00873538758605719	0.113280512392521	0.00126787810586393
1703	97.2211227416992	-17.2889080047607	-7.47367286682129	0.0178262684494257	0.00581331877037883	0.180488094687462	0.000618529506027699
1704	96.57177734375	-16.314884185791	-7.27886867523193	-0.000355493422830477	0.0246444288641214	0.213280200958252	-0.0136671401560307
1705	94.6237335205078	-14.3668384552002	-7.53860807418823	-0.0100957229733467	0.0282158460468054	0.240552842617035	-0.00197886489331722
1706	95.273078918457	-16.314884185791	-7.6684775352478	-0.0172385573387146	0.0298392176628113	0.196721807122231	-0.00392691092565656
1707	97.870475769043	-15.6655359268188	-7.6684775352478	-0.0026282137259841	0.020423661917448	0.130812928080559	-0.00522560812532902
1708	97.2211227416992	-16.314884185791	-7.47367286682129	-0.00165419070981443	0.011982130818069	0.0499690249562263	0.000293855206109583
1709	97.870475769043	-16.6395587921143	-7.21393346786499	-0.00847235135734081	0.00613799272105098	-0.0130177913233638	-0.000680167751852423
1710	94.6237335205078	-15.6655359268188	-7.08406400680542	-0.00847235135734081	-0.0133424662053585	-0.0834721177816391	0.00289124972186983
1711	95.273078918457	-15.9902095794678	-7.4087381362915	-0.00295288790948689	-0.0159398596733809	-0.123082384467125	0.00548864435404539
1712	97.2211227416992	-15.9902095794678	-7.47367286682129	-0.00132951640989631	0.0145795252174139	-0.160744607448578	0.00678734155371785
1713	92.6756820678711	-15.0161867141724	-7.6684775352478	-0.00555028254166245	-0.00327756232582033	-0.238017097115517	0.00126787810586393
1714	93.9743804931641	-15.0161867141724	-7.14899873733521	-0.00587495695799589	-0.0120437685400248	-0.245484605431557	-0.00522560812532902
1715	95.273078918457	-15.3408613204956	-7.79834747314453	0.00191722682211548	-0.0247060675173998	-0.160095259547234	0.00581331877037883
1716	93.9743804931641	-14.6915130615234	-7.79834747314453	0.00548864435404539	-0.0221086721867323	-0.102627903223038	0.0132808275520802
1717	95.273078918457	-16.314884185791	-7.34380340576172	0.0113327819854021	-0.023407369852066	-0.0217839982360601	0.00516396993771195
1718	96.57177734375	-17.6135807037354	-7.6684775352478	0.00581331877037883	-0.0279528107494116	0.0353586822748184	-0.00132951640989631
1719	95.273078918457	-16.6395587921143	-7.47367286682129	0.00354059832170606	-0.0175632312893867	0.0343846566975117	-0.00132951640989631
1720	94.6237335205078	-15.3408613204956	-7.47367286682129	-0.00457625929266214	-0.0152905117720366	0.036657378077507	0.000293855206109583
1721	92.0263366699219	-15.3408613204956	-7.73341274261475	-0.00360223650932312	-0.00230353930965066	0.0551638156175613	0.0103587592020631
1722	95.273078918457	-16.314884185791	-7.34380340576172	0.0022419011220336	0.00938473641872406	0.0457482598721981	0.000293855206109583
1723	95.273078918457	-15.3408613204956	-7.6684775352478	-0.00100484199356288	0.0100340843200684	0.040228795260191	0.000943203864153475
1724	93.9743804931641	-15.0161867141724	-8.05808639526367	-0.000680167751852423	0.0226963832974434	0.0577612072229385	-0.00392691092565656
1725	96.57177734375	-16.6395587921143	-7.79834747314453	-0.00814767740666866	0.0197743140161037	0.0704235062003136	-0.0104203969240189
1726	95.9224319458008	-16.6395587921143	-7.86328220367432	-0.00327756232582033	0.01100810803473	0.0519170723855495	0.00289124972186983
1727	94.6237335205078	-15.0161867141724	-7.79834747314453	-0.00197886489331722	0.01100810803473	0.0587352328002453	-0.00490093370899558
1728	93.9743804931641	-15.3408613204956	-7.6684775352478	-0.00619963090866804	0.00354059832170606	0.0886052697896957	-0.00555028254166245
1729	93.3250350952148	-15.3408613204956	-7.34380340576172	-3.08191010844894e-05	0.000293855206109583	0.0873065739870071	-0.000355493422830477
1730	96.57177734375	-15.9902095794678	-7.9282169342041	0.00516396993771195	0.00159255252219737	0.0340599827468395	0.000943203864153475
1731	96.57177734375	-16.6395587921143	-7.9282169342041	-3.08191010844894e-05	0.000293855206109583	-0.0191866029053926	0.00711201597005129
1732	94.6237335205078	-15.3408613204956	-7.9282169342041	0.0126314787194133	-0.00360223650932312	0.0356833562254906	0.00646266713738441
1733	95.9224319458008	-16.9642333984375	-7.79834747314453	-0.00165419070981443	-0.00619963090866804	0.0382807515561581	-0.00230353930965066
1734	96.57177734375	-17.2889080047607	-7.4087381362915	-0.000680167751852423	-0.0165892094373703	0.0285405199974775	0.00126787810586393
1735	95.273078918457	-16.314884185791	-7.47367286682129	0.000943203864153475	-0.0172385573387146	0.0207483377307653	0.0188002903014421
1736	93.3250350952148	-15.9902095794678	-7.4087381362915	-0.00782300252467394	-0.00327756232582033	0.0772416666150093	0.0282158460468054
1737	95.9224319458008	-16.314884185791	-7.9282169342041	0.00159255252219737	0.00354059832170606	0.0847091749310493	0.00354059832170606
1738	95.273078918457	-15.3408613204956	-8.12302207946777	-0.00490093370899558	0.00159255252219737	0.0912026613950729	0.00613799272105098
1739	96.57177734375	-14.6915130615234	-7.79834747314453	0.00354059832170606	0.00711201597005129	0.0684754624962807	-0.00295288790948689
1740	96.57177734375	-16.314884185791	-7.4087381362915	-3.08191010844894e-05	-0.00847235135734081	0.0746442750096321	-0.00295288790948689
1741	96.57177734375	-17.2889080047607	-7.4087381362915	0.00938473641872406	-0.0117190945893526	0.0233457311987877	0.00159255252219737
1742	94.6237335205078	-15.3408613204956	-7.53860807418823	0.000943203864153475	0.00386527273803949	-0.0922383219003677	0.000943203864153475
1743	97.2211227416992	-16.314884185791	-7.53860807418823	-0.00327756232582033	0.00581331877037883	-0.204900309443474	0.000293855206109583
1744	93.9743804931641	-16.314884185791	-7.73341274261475	-0.0130177913233638	0.0340599827468395	-0.318536341190338	-0.00944637414067984
1745	94.6237335205078	-15.0161867141724	-8.12302207946777	-3.08191010844894e-05	0.0395794473588467	-0.349380403757095	-0.0126931173726916
1746	94.6237335205078	-15.3408613204956	-7.6684775352478	0.00159255252219737	0.0246444288641214	-0.246783301234245	-0.00327756232582033
1747	96.57177734375	-16.6395587921143	-7.6684775352478	0.00191722682211548	0.0165275707840919	-0.144510895013809	-0.00327756232582033
1748	97.870475769043	-16.314884185791	-7.27886867523193	-0.000680167751852423	0.0162028968334198	-0.111718781292439	-0.00165419070981443
1749	96.57177734375	-17.6135807037354	-7.4087381362915	0.000293855206109583	0.00711201597005129	-0.125355109572411	0.00321592413820326
1750	94.6237335205078	-15.6655359268188	-7.79834747314453	-0.00490093370899558	0.000618529506027699	-0.123407058417797	0.00289124972186983
1751	92.6756820678711	-15.0161867141724	-7.73341274261475	-0.00555028254166245	-0.00555028254166245	-0.0591215454041958	0.00613799272105098
1752	95.273078918457	-16.314884185791	-7.47367286682129	-0.0104203969240189	-0.00165419070981443	-0.0393164120614529	0.00841071270406246
1753	95.9224319458008	-15.0161867141724	-7.79834747314453	-0.0107450718060136	-0.00132951640989631	-0.0123684434220195	-0.00522560812532902
1754	95.273078918457	-15.0161867141724	-7.6684775352478	0.000943203864153475	-0.0026282137259841	-0.0107450718060136	0.00354059832170606
1755	97.2211227416992	-16.314884185791	-7.47367286682129	-0.00587495695799589	-0.0133424662053585	-0.0302255302667618	-0.00327756232582033
1756	95.273078918457	-15.3408613204956	-7.9282169342041	0.00256657530553639	-0.0185372550040483	-0.0769786313176155	0.0207483377307653
1757	94.6237335205078	-16.6395587921143	-8.05808639526367	0.00646266713738441	-0.00555028254166245	-0.050680011510849	0.0265924744307995
1758	95.9224319458008	-16.314884185791	-7.79834747314453	0.00256657530553639	0.00970941036939621	-0.0376930385828018	0.00711201597005129
1759	92.6756820678711	-14.6915130615234	-7.60354280471802	-0.00717365415766835	-0.00587495695799589	0.0282158460468054	-0.0100957229733467
1760	94.6237335205078	-15.0161867141724	-7.60354280471802	-0.00555028254166245	-0.00587495695799589	0.0860078707337379	0.00256657530553639
1761	95.273078918457	-15.0161867141724	-7.73341274261475	0.00289124972186983	-0.00684897974133492	0.134709015488625	-0.00879702530801296
1762	95.9224319458008	-15.6655359268188	-7.73341274261475	0.00289124972186983	-0.0149658378213644	0.124968789517879	-0.00684897974133492
1763	94.6237335205078	-15.3408613204956	-7.79834747314453	0.00159255252219737	-0.0113944197073579	0.138605117797852	-0.00944637414067984
1764	97.2211227416992	-16.6395587921143	-7.9282169342041	-0.00132951640989631	-0.00977104809135199	0.145747944712639	-0.00587495695799589
1765	96.57177734375	-15.9902095794678	-7.53860807418823	-0.00555028254166245	0.00354059832170606	0.184384182095528	-0.0107450718060136
1766	95.273078918457	-15.6655359268188	-7.47367286682129	-0.0113944197073579	0.00516396993771195	0.172371238470078	-0.00295288790948689
1767	93.9743804931641	-15.0161867141724	-7.4087381362915	-0.00749832857400179	0.01100810803473	0.0876312479376793	-0.00522560812532902
1768	94.6237335205078	-14.6915130615234	-7.21393346786499	-0.0113944197073579	0.0100340843200684	-0.0185372550040483	-0.00879702530801296
1769	96.57177734375	-14.6915130615234	-8.05808639526367	-0.00197886489331722	0.0233457311987877	-0.038017712533474	-0.000680167751852423
1770	97.870475769043	-16.314884185791	-7.60354280471802	-0.00749832857400179	0.0226963832974434	-0.0227580219507217	0.00613799272105098
1771	95.9224319458008	-15.9902095794678	-7.60354280471802	0.00191722682211548	0.0162028968334198	-0.00132951640989631	0.00906006153672934
1772	95.273078918457	-16.314884185791	-7.73341274261475	0.000293855206109583	0.0145795252174139	0.00354059832170606	0.01100810803473
1773	97.2211227416992	-15.9902095794678	-7.47367286682129	-0.00230353930965066	0.013930176384747	-0.00360223650932312	-0.00360223650932312
1774	93.9743804931641	-15.9902095794678	-7.27886867523193	-0.0113944197073579	0.000943203864153475	-0.0471085943281651	0.00613799272105098
1775	93.9743804931641	-15.3408613204956	-7.79834747314453	-3.08191010844894e-05	-0.0113944197073579	-0.0282774847000837	0.01847561635077
1776	95.9224319458008	-15.9902095794678	-7.73341274261475	0.00451462110504508	-0.00652430532500148	-0.0172385573387146	0.0113327819854021
1777	95.9224319458008	-15.9902095794678	-7.9282169342041	0.00516396993771195	-0.00944637414067984	0.000943203864153475	0.00418994715437293
1778	96.57177734375	-15.9902095794678	-7.4087381362915	0.00386527273803949	-0.0123684434220195	-0.0526280589401722	0.013930176384747
1779	97.2211227416992	-16.9642333984375	-7.27886867523193	0.00159255252219737	-0.00977104809135199	-0.0932123512029648	-0.00912170019000769
1780	96.57177734375	-16.6395587921143	-7.14899873733521	-0.00327756232582033	-0.00652430532500148	-0.0805500522255898	-0.00749832857400179
1781	94.6237335205078	-15.3408613204956	-7.53860807418823	0.00159255252219737	-0.000355493422830477	-0.050680011510849	0.00354059832170606
1782	93.9743804931641	-15.3408613204956	-7.9282169342041	-0.00392691092565656	-0.0026282137259841	-0.0123684434220195	-0.00425158534198999
1783	95.273078918457	-16.314884185791	-7.6684775352478	0.00678734155371785	0.00321592413820326	0.00743668992072344	0.00581331877037883
1784	95.9224319458008	-15.6655359268188	-7.99315214157104	-0.00749832857400179	0.00613799272105098	0.0308132413774729	-0.0120437685400248
1785	96.57177734375	-15.9902095794678	-7.9282169342041	-0.00912170019000769	0.0168522447347641	0.0428261905908585	-0.00879702530801296
1786	93.9743804931641	-15.6655359268188	-7.60354280471802	-0.0104203969240189	0.00321592413820326	0.0259431265294552	0.000943203864153475
1787	95.9224319458008	-15.9902095794678	-7.73341274261475	-0.00425158534198999	0.00516396993771195	0.0113327819854021	-0.00522560812532902
1788	94.6237335205078	-15.0161867141724	-8.05808639526367	-0.0126931173726916	0.00646266713738441	-0.0107450718060136	-0.00977104809135199
1789	92.6756820678711	-15.3408613204956	-7.99315214157104	-0.00814767740666866	-0.00100484199356288	0.0194496400654316	-0.00197886489331722
1790	95.273078918457	-15.0161867141724	-7.99315214157104	0.00191722682211548	-0.00814767740666866	0.0386054255068302	-0.00100484199356288
1791	96.57177734375	-15.3408613204956	-7.6684775352478	-3.08191010844894e-05	-0.0113944197073579	0.0675014406442642	0.00451462110504508
1792	95.9224319458008	-15.9902095794678	-7.53860807418823	0.00613799272105098	-0.00522560812532902	0.0561378374695778	0.00646266713738441
1793	96.57177734375	-15.9902095794678	-7.60354280471802	-0.00619963090866804	-0.00555028254166245	0.0347093306481838	-0.00295288790948689
1794	95.9224319458008	-15.6655359268188	-7.79834747314453	0.00126787810586393	-0.0273034609854221	0.0149041991680861	0.0022419011220336
1795	95.9224319458008	-16.6395587921143	-7.73341274261475	0.00289124972186983	-0.021459324285388	-0.0256800893694162	-0.00652430532500148
1796	95.273078918457	-16.314884185791	-7.9282169342041	0.0191249661147594	-0.0221086721867323	-0.0532774068415165	0.00970941036939621
1797	93.3250350952148	-14.3668384552002	-7.73341274261475	-0.000355493422830477	-0.0120437685400248	-0.0337969474494457	0.00159255252219737
1798	94.6237335205078	-15.6655359268188	-7.6684775352478	0.00776136433705688	-0.00912170019000769	-0.00555028254166245	0.000618529506027699
1799	95.9224319458008	-15.0161867141724	-7.73341274261475	0.00159255252219737	-0.0104203969240189	0.0600339286029339	-0.00522560812532902
1800	95.9224319458008	-15.0161867141724	-7.6684775352478	0.00354059832170606	-0.0110697457566857	0.108410403132439	-0.00749832857400179
1801	95.9224319458008	-16.9642333984375	-7.60354280471802	-0.000355493422830477	-0.00782300252467394	0.140228480100632	0.00321592413820326
1802	95.273078918457	-16.314884185791	-7.60354280471802	0.00581331877037883	-0.00522560812532902	0.113929867744446	-0.00100484199356288
1803	96.57177734375	-15.9902095794678	-7.53860807418823	0.00613799272105098	0.0155535480007529	0.0444495603442192	-0.00132951640989631
1804	94.6237335205078	-16.314884185791	-7.21393346786499	-0.0113944197073579	0.0233457311987877	-0.0201606266200542	-0.00652430532500148
1805	95.9224319458008	-15.3408613204956	-7.79834747314453	-0.00555028254166245	0.0421768426895142	-0.0584721975028515	-0.00879702530801296
1806	97.870475769043	-15.9902095794678	-7.34380340576172	-0.00197886489331722	0.0412028171122074	-0.0769786313176155	-0.00490093370899558
1807	97.2211227416992	-16.314884185791	-7.53860807418823	0.000943203864153475	0.0386054255068302	-0.0941863730549812	-0.00847235135734081
1808	97.2211227416992	-16.6395587921143	-7.53860807418823	-0.0026282137259841	0.040228795260191	-0.0406151078641415	-0.00327756232582033
1809	97.2211227416992	-17.6135807037354	-7.53860807418823	-0.0100957229733467	0.0155535480007529	-0.0126931173726916	-0.00847235135734081
1810	97.2211227416992	-16.6395587921143	-7.53860807418823	-0.00879702530801296	0.0136055024340749	0.0220470335334539	0.00256657530553639
1811	93.9743804931641	-15.3408613204956	-7.6684775352478	-0.0104203969240189	-0.00879702530801296	0.0671767666935921	0.000293855206109583
1812	94.6237335205078	-15.9902095794678	-7.14899873733521	-0.00197886489331722	-0.0188619289547205	0.113280512392521	0.00159255252219737
1813	95.9224319458008	-15.6655359268188	-7.4087381362915	-0.00392691092565656	-0.0256800893694162	0.0613326244056225	-0.000355493422830477
1814	95.273078918457	-15.0161867141724	-7.6684775352478	0.00256657530553639	-0.0341216214001179	-0.00555028254166245	0.00126787810586393
1815	94.6237335205078	-15.0161867141724	-7.9282169342041	0.000293855206109583	-0.0415891297161579	-0.0818487480282784	0.00483929552137852
1816	95.273078918457	-15.9902095794678	-7.86328220367432	0.0106834331527352	-0.0334722734987736	-0.104251272976398	0.0116574559360743
1817	94.6237335205078	-16.9642333984375	-7.6684775352478	0.000293855206109583	-0.0279528107494116	-0.0337969474494457	-0.00879702530801296
1818	95.9224319458008	-16.9642333984375	-7.4087381362915	0.00289124972186983	-0.0130177913233638	0.0412028171122074	0.00906006153672934
1819	95.9224319458008	-16.6395587921143	-7.34380340576172	-0.00490093370899558	-0.0156151866540313	0.102241590619087	-0.00360223650932312
1820	93.9743804931641	-15.3408613204956	-7.86328220367432	0.00646266713738441	-0.00717365415766835	0.142501205205917	-0.0117190945893526
1821	94.6237335205078	-15.3408613204956	-7.6684775352478	0.00386527273803949	-0.00879702530801296	0.152241438627243	0.00483929552137852
1822	97.2211227416992	-16.6395587921143	-7.73341274261475	0.01847561635077	-0.00165419070981443	0.104514308273792	0.00126787810586393
1823	95.9224319458008	-15.0161867141724	-7.60354280471802	0.0233457311987877	0.01100810803473	-0.000355493422830477	-0.000355493422830477
1824	94.6237335205078	-16.314884185791	-7.27886867523193	-0.00847235135734081	0.013930176384747	-0.102627903223038	-0.0123684434220195
1825	97.2211227416992	-16.9642333984375	-7.08406400680542	0.00126787810586393	0.020423661917448	-0.194835409522057	-0.00522560812532902
1826	95.9224319458008	-15.3408613204956	-7.6684775352478	0.00256657530553639	0.0194496400654316	-0.234770357608795	0.00159255252219737
1827	92.6756820678711	-15.6655359268188	-7.79834747314453	-0.00522560812532902	0.0116574559360743	-0.190939322113991	-0.00944637414067984
1828	95.9224319458008	-15.9902095794678	-7.9282169342041	-0.000680167751852423	0.00776136433705688	-0.111394107341766	-0.00619963090866804
1829	95.273078918457	-15.0161867141724	-7.99315214157104	-0.0120437685400248	-0.000680167751852423	-0.0445111989974976	0.00321592413820326
1830	95.9224319458008	-16.9642333984375	-7.53860807418823	-0.000680167751852423	0.0022419011220336	0.0509430468082428	0.000943203864153475
1831	97.2211227416992	-16.9642333984375	-7.47367286682129	-0.00230353930965066	-0.00944637414067984	0.123020745813847	0.00906006153672934
1832	95.273078918457	-16.6395587921143	-8.05808639526367	-0.000680167751852423	-0.00587495695799589	0.16522841155529	0.0022419011220336
1833	97.2211227416992	-16.9642333984375	-7.9282169342041	-0.00652430532500148	0.00386527273803949	0.13405966758728	0.00126787810586393
1834	93.9743804931641	-16.314884185791	-7.99315214157104	-0.0110697457566857	-0.00814767740666866	0.0902286395430565	0.00516396993771195
1835	93.3250350952148	-15.6655359268188	-7.86328220367432	-0.00132951640989631	-0.0152905117720366	0.0376313999295235	0.0113327819854021
1836	97.2211227416992	-16.6395587921143	-7.73341274261475	-0.00490093370899558	-0.00295288790948689	0.0217223595827818	0.0155535480007529
1837	96.57177734375	-16.6395587921143	-7.86328220367432	0.00613799272105098	-0.00717365415766835	-0.00392691092565656	-0.00944637414067984
1838	96.57177734375	-16.314884185791	-7.6684775352478	-0.00197886489331722	-0.00360223650932312	-0.00360223650932312	0.00418994715437293
1839	96.57177734375	-17.9382553100586	-8.05808639526367	-0.0026282137259841	-0.0113944197073579	-0.00165419070981443	-0.0026282137259841
1840	95.9224319458008	-17.2889080047607	-7.86328220367432	0.000943203864153475	-0.00879702530801296	-0.00100484199356288	-0.00165419070981443
1841	95.9224319458008	-16.9642333984375	-7.79834747314453	0.00289124972186983	-0.00327756232582033	-0.00197886489331722	0.00354059832170606
1842	94.6237335205078	-15.6655359268188	-7.99315214157104	-0.00327756232582033	-0.000680167751852423	-0.00619963090866804	0.000293855206109583
1843	96.57177734375	-16.9642333984375	-7.53860807418823	-0.00100484199356288	0.00159255252219737	-0.0117190945893526	-0.00457625929266214
1844	94.6237335205078	-15.9902095794678	-7.86328220367432	-0.00197886489331722	-3.08191010844894e-05	-0.175354957580566	-0.00587495695799589
1845	97.2211227416992	-17.2889080047607	-8.05808639526367	-0.0026282137259841	0.000943203864153475	-0.144835561513901	-0.00977104809135199
1846	97.2211227416992	-15.9902095794678	-8.12302207946777	-0.00197886489331722	0.0314625911414623	-0.124381080269814	-0.0107450718060136
1847	95.273078918457	-16.9642333984375	-7.79834747314453	-0.00425158534198999	0.0168522447347641	-0.0529527328908443	-0.00457625929266214
1848	97.870475769043	-16.314884185791	-7.79834747314453	-0.00490093370899558	0.0353586822748184	0.013930176384747	-0.00100484199356288
1849	95.9224319458008	-16.6395587921143	-7.4087381362915	-0.0136671401560307	0.0269171483814716	-0.00782300252467394	-0.00132951640989631
1850	95.273078918457	-17.2889080047607	-7.08406400680542	-0.00555028254166245	0.0149041991680861	-0.0169138833880424	0.00256657530553639
1851	95.9224319458008	-15.9902095794678	-7.60354280471802	-0.00327756232582033	-0.00684897974133492	-0.0477579422295094	0.00906006153672934
1852	96.57177734375	-16.9642333984375	-7.73341274261475	-0.00425158534198999	-0.0149658378213644	-0.0665890574455261	0.00159255252219737
1853	96.57177734375	-17.2889080047607	-7.27886867523193	0.00126787810586393	-0.0217839982360601	-0.0922383219003677	0.00418994715437293
1854	94.6237335205078	-16.6395587921143	-7.73341274261475	-0.00197886489331722	-0.0389917381107807	-0.123731732368469	-0.00392691092565656
1855	96.57177734375	-17.2889080047607	-7.21393346786499	-0.00555028254166245	-0.0422384813427925	-0.125355109572411	0.01100810803473
1856	94.6237335205078	-15.9902095794678	-7.21393346786499	-0.00197886489331722	-0.0412644557654858	-0.108472041785717	0.00126787810586393
1857	92.6756820678711	-16.314884185791	-7.79834747314453	-0.0100957229733467	-0.0279528107494116	-0.032173577696085	0.011982130818069
1858	94.6237335205078	-15.6655359268188	-7.6684775352478	0.00256657530553639	-0.0185372550040483	0.011982130818069	-0.00165419070981443
1859	94.6237335205078	-15.9902095794678	-7.73341274261475	-0.000355493422830477	-0.0117190945893526	0.0509430468082428	-0.00944637414067984
1860	95.9224319458008	-16.314884185791	-7.99315214157104	0.00354059832170606	0.00808603875339031	0.116851933300495	-0.00555028254166245
1861	95.273078918457	-15.6655359268188	-7.9282169342041	0.00126787810586393	0.00646266713738441	0.134709015488625	0.00159255252219737
1862	96.57177734375	-18.9122791290283	-7.21393346786499	-0.00132951640989631	0.00678734155371785	0.113605186343193	0.00354059832170606
1863	96.57177734375	-16.9642333984375	-7.47367286682129	0.00451462110504508	0.01100810803473	0.0957481041550636	-0.00587495695799589
1864	96.57177734375	-16.6395587921143	-8.05808639526367	-0.00295288790948689	0.0116574559360743	0.0642546936869621	-0.00847235135734081
1865	94.6237335205078	-15.9902095794678	-7.9282169342041	-0.00587495695799589	0.0126314787194133	0.0171769186854362	-0.00457625929266214
1866	96.57177734375	-16.9642333984375	-7.86328220367432	0.00159255252219737	0.0376313999295235	-0.0172385573387146	-0.00165419070981443
1867	97.2211227416992	-16.9642333984375	-7.86328220367432	-0.000355493422830477	0.0301638916134834	-0.0539267547428608	-0.0026282137259841
1868	97.2211227416992	-17.2889080047607	-7.34380340576172	0.000618529506027699	0.020423661917448	-0.0331475995481014	-0.00197886489331722
1869	95.273078918457	-16.9642333984375	-7.60354280471802	0.00516396993771195	0.00289124972186983	-0.0136671401560307	-0.00197886489331722
1870	95.273078918457	-16.9642333984375	-8.25289154052734	0.000943203864153475	-0.00490093370899558	-0.00944637414067984	-0.00327756232582033
1871	96.57177734375	-17.2889080047607	-7.9282169342041	0.00678734155371785	-0.00879702530801296	-0.00360223650932312	0.00711201597005129
1872	93.3250350952148	-16.314884185791	-7.73341274261475	-0.00749832857400179	0.000943203864153475	-0.00684897974133492	0.00938473641872406
1873	93.3250350952148	-16.314884185791	-7.6684775352478	-0.00295288790948689	-0.017887907102704	0.00678734155371785	0.00191722682211548
1874	97.2211227416992	-16.9642333984375	-7.86328220367432	-0.00327756232582033	-0.00814767740666866	0.0574365332722664	-0.00555028254166245
1875	95.273078918457	-15.6655359268188	-7.86328220367432	0.000943203864153475	-0.0279528107494116	0.106137678027153	-0.00197886489331722
1876	97.2211227416992	-16.6395587921143	-7.53860807418823	-0.000680167751852423	-0.0221086721867323	0.143475219607353	0.00938473641872406
1877	97.2211227416992	-17.2889080047607	-7.99315214157104	-0.00490093370899558	-0.0133424662053585	0.114903889596462	0.0100340843200684
1878	95.273078918457	-15.9902095794678	-8.25289154052734	0.00548864435404539	-0.0126931173726916	0.0373067259788513	-0.0026282137259841
1879	94.6237335205078	-15.6655359268188	-7.9282169342041	-0.000355493422830477	-0.00327756232582033	-0.063342310488224	-3.08191010844894e-05
1880	92.6756820678711	-15.6655359268188	-7.73341274261475	-0.00782300252467394	0.00776136433705688	-0.141264155507088	0.00126787810586393
1881	96.57177734375	-16.314884185791	-7.34380340576172	0.000943203864153475	-0.00360223650932312	-0.118212267756462	0.00516396993771195
1882	96.57177734375	-16.9642333984375	-7.4087381362915	-0.00555028254166245	0.0175015944987535	-0.0561994761228561	0.00126787810586393
1883	95.273078918457	-15.3408613204956	-8.18795680999756	0.00678734155371785	0.0158782228827477	-0.00717365415766835	0.00418994715437293
1884	96.57177734375	-16.314884185791	-7.79834747314453	-0.00392691092565656	0.0330859608948231	-0.0224333461374044	-0.00847235135734081
1885	96.57177734375	-17.6135807037354	-7.86328220367432	-3.08191010844894e-05	0.029189869761467	0.0707481801509857	-0.00912170019000769
1886	95.273078918457	-15.6655359268188	-7.79834747314453	0.00159255252219737	0.0405534692108631	0.211981505155563	0.00451462110504508
1887	94.6237335205078	-15.3408613204956	-7.73341274261475	-0.00327756232582033	0.0350340083241463	0.220747709274292	0.00321592413820326
1888	92.6756820678711	-15.6655359268188	-7.47367286682129	-0.00717365415766835	0.0379560738801956	0.186981588602066	-0.00392691092565656
1889	96.57177734375	-15.3408613204956	-8.05808639526367	-0.00295288790948689	0.0304885655641556	0.111332468688488	-0.0026282137259841
1890	96.57177734375	-16.314884185791	-7.86328220367432	0.000943203864153475	0.0175015944987535	0.0233457311987877	-0.0026282137259841
1891	95.9224319458008	-15.6655359268188	-7.86328220367432	0.00126787810586393	0.0145795252174139	-0.188666597008705	0.00613799272105098
1892	95.9224319458008	-16.9642333984375	-7.53860807418823	0.00418994715437293	0.00289124972186983	-0.302951961755753	-0.00132951640989631
1893	96.57177734375	-17.6135807037354	-7.47367286682129	0.00386527273803949	-0.000680167751852423	-0.334770053625107	-0.00490093370899558
1894	95.9224319458008	-16.6395587921143	-7.4087381362915	-3.08191010844894e-05	-0.0195112787187099	-0.247107982635498	-0.000680167751852423
1895	92.6756820678711	-15.0161867141724	-7.9282169342041	-0.00749832857400179	-0.0341216214001179	-0.0477579422295094	0.0236704051494598
1896	93.3250350952148	-15.6655359268188	-8.12302207946777	0.00581331877037883	-0.0383423902094364	0.0574365332722664	0.0142548503354192
1897	96.57177734375	-16.314884185791	-7.9282169342041	0.0103587592020631	-0.0425631552934647	0.0636053457856178	0.020423661917448
1898	96.57177734375	-15.6655359268188	-7.99315214157104	0.00418994715437293	-0.0191866029053926	0.0850338488817215	-0.00165419070981443
1899	96.57177734375	-15.9902095794678	-7.53860807418823	-0.00197886489331722	-0.0152905117720366	0.149319365620613	-0.00197886489331722
1900	97.2211227416992	-17.2889080047607	-7.27886867523193	0.01100810803473	-0.0282774847000837	0.239254146814346	-0.00652430532500148
1901	94.6237335205078	-15.9902095794678	-7.34380340576172	-0.00295288790948689	-0.00717365415766835	0.304188996553421	-0.00977104809135199
1902	94.6237335205078	-15.3408613204956	-7.9282169342041	-0.00165419070981443	0.00451462110504508	0.268474847078323	0.00418994715437293
1903	94.6237335205078	-16.314884185791	-7.6684775352478	-0.00522560812532902	0.0175015944987535	0.164579063653946	-0.00327756232582033
1904	94.6237335205078	-15.0161867141724	-7.60354280471802	-0.00327756232582033	0.0301638916134834	0.0541897900402546	-0.00392691092565656
1905	93.9743804931641	-15.3408613204956	-7.27886867523193	-0.00944637414067984	0.0337353087961674	-0.0919136479496956	-0.0136671401560307
1906	97.2211227416992	-15.9902095794678	-7.21393346786499	-0.0026282137259841	0.0347093306481838	-0.181848436594009	-0.00814767740666866
1907	96.57177734375	-15.9902095794678	-6.49965000152588	-0.00197886489331722	0.025618452578783	-0.204900309443474	-0.00360223650932312
1908	96.57177734375	-17.6135807037354	-7.27886867523193	0.00451462110504508	0.020423661917448	-0.124056406319141	-0.00555028254166245
1909	97.2211227416992	-16.314884185791	-7.47367286682129	0.00386527273803949	0.0188002903014421	-0.0597708933055401	-0.00100484199356288
1910	93.3250350952148	-14.6915130615234	-7.53860807418823	-3.08191010844894e-05	0.0103587592020631	-0.120160318911076	0.00483929552137852
1911	92.6756820678711	-15.3408613204956	-7.34380340576172	-0.00165419070981443	-0.00392691092565656	-0.144510895013809	0.0103587592020631
1912	96.57177734375	-16.6395587921143	-7.47367286682129	0.00743668992072344	0.00613799272105098	-0.191263988614082	0.00678734155371785
1913	95.273078918457	-15.0161867141724	-7.79834747314453	0.0022419011220336	-0.00230353930965066	-0.224380776286125	-0.00197886489331722
1914	94.6237335205078	-15.0161867141724	-7.9282169342041	0.00321592413820326	-0.00684897974133492	-0.198731496930122	-0.000355493422830477
1915	96.57177734375	-16.314884185791	-7.86328220367432	-0.0026282137259841	-0.0308748781681061	-0.0532774068415165	0.0022419011220336
1916	97.2211227416992	-17.2889080047607	-7.6684775352478	0.00321592413820326	-0.0328229255974293	0.069124810397625	0.00873538758605719
1917	95.273078918457	-15.0161867141724	-7.60354280471802	0.0233457311987877	-0.017887907102704	0.174643963575363	0.00483929552137852
1918	92.6756820678711	-15.3408613204956	-7.47367286682129	-0.000355493422830477	-0.017887907102704	0.197695836424828	-0.00327756232582033
1919	95.273078918457	-14.6915130615234	-7.73341274261475	-3.08191010844894e-05	-0.0175632312893867	0.222371086478233	-0.00425158534198999
1920	95.9224319458008	-15.0161867141724	-7.73341274261475	-0.000355493422830477	-0.0026282137259841	0.219773694872856	-0.00425158534198999
1921	97.2211227416992	-14.3668384552002	-8.25289154052734	0.00646266713738441	0.000618529506027699	0.195423111319542	-0.000680167751852423
1922	96.57177734375	-15.6655359268188	-7.60354280471802	-0.00684897974133492	0.00548864435404539	0.139579132199287	-0.00295288790948689
1923	97.2211227416992	-15.9902095794678	-7.79834747314453	0.00289124972186983	0.0158782228827477	-0.0282774847000837	-0.00295288790948689
1924	95.9224319458008	-15.9902095794678	-7.60354280471802	-0.00717365415766835	0.0230210572481155	-0.258471578359604	-0.0130177913233638
1925	94.6237335205078	-14.6915130615234	-7.47367286682129	-0.0126931173726916	0.0236704051494598	-0.383146524429321	-0.00490093370899558
1926	93.9743804931641	-14.6915130615234	-7.60354280471802	-0.0113944197073579	0.0210730116814375	-0.353601157665253	0.00321592413820326
1927	95.9224319458008	-14.3668384552002	-7.73341274261475	-0.00327756232582033	0.0145795252174139	-0.251004070043564	-0.00814767740666866
1928	95.9224319458008	-15.3408613204956	-8.12302207946777	0.00776136433705688	0.0113327819854021	-0.117238245904446	0.00159255252219737
1929	97.2211227416992	-14.3668384552002	-7.9282169342041	-3.08191010844894e-05	0.0100340843200684	-0.0912643000483513	0.00646266713738441
1930	95.273078918457	-14.6915130615234	-7.79834747314453	0.0022419011220336	-0.000680167751852423	-0.0763292834162712	-0.000680167751852423
1931	95.9224319458008	-17.2889080047607	-7.27886867523193	0.00159255252219737	0.00646266713738441	-0.138017401099205	0.00906006153672934
1932	95.273078918457	-15.0161867141724	-7.47367286682129	0.00451462110504508	0.0181509424000978	-0.148082315921783	-0.00197886489331722
1933	93.9743804931641	-15.6655359268188	-7.73341274261475	-0.00425158534198999	0.0152288740500808	-0.167887449264526	-3.08191010844894e-05
1934	95.273078918457	-15.9902095794678	-7.4087381362915	-0.00457625929266214	0.00581331877037883	-0.106848672032356	0.00354059832170606
1935	95.9224319458008	-14.6915130615234	-7.6684775352478	-0.00100484199356288	-0.0117190945893526	0.0441248863935471	0.0175015944987535
1936	96.57177734375	-15.3408613204956	-7.01912927627563	0.00906006153672934	0.00483929552137852	0.178540050983429	0.00970941036939621
1937	96.57177734375	-15.9902095794678	-7.21393346786499	-0.000355493422830477	0.0022419011220336	0.234384030103683	0.00841071270406246
1938	95.9224319458008	-15.6655359268188	-7.47367286682129	0.020423661917448	-0.00587495695799589	0.18925429880619	0.00256657530553639
1939	95.9224319458008	-16.314884185791	-7.60354280471802	-0.00360223650932312	-0.0337969474494457	0.128864884376526	-0.00619963090866804
1940	95.9224319458008	-15.6655359268188	-7.6684775352478	0.00191722682211548	-0.00587495695799589	0.0376313999295235	-0.00425158534198999
1941	93.9743804931641	-15.6655359268188	-7.60354280471802	-0.00327756232582033	-0.0191866029053926	0.00678734155371785	0.000293855206109583
1942	94.6237335205078	-14.6915130615234	-7.73341274261475	0.00354059832170606	-0.0120437685400248	0.0321119390428066	-0.00165419070981443
1943	95.9224319458008	-15.6655359268188	-7.86328220367432	-0.00197886489331722	-0.0146411629393697	0.0593845807015896	-0.000680167751852423
1944	95.273078918457	-14.3668384552002	-7.47367286682129	0.000293855206109583	-0.0152905117720366	0.0236704051494598	-0.0120437685400248
1945	95.9224319458008	-15.6655359268188	-7.73341274261475	-0.0026282137259841	-0.00555028254166245	0.0519170723855495	-0.0169138833880424
1946	96.57177734375	-16.9642333984375	-7.79834747314453	-0.00457625929266214	-0.0195112787187099	0.117825955152512	-0.00782300252467394
1947	95.9224319458008	-14.3668384552002	-7.99315214157104	-0.00457625929266214	-0.00490093370899558	0.150618061423302	-0.00944637414067984
1948	93.9743804931641	-15.3408613204956	-7.86328220367432	-0.00327756232582033	-0.0227580219507217	0.14737132191658	0.00386527273803949
1949	96.57177734375	-15.6655359268188	-7.47367286682129	0.00126787810586393	0.0103587592020631	0.0947740823030472	-0.00879702530801296
1950	96.57177734375	-15.3408613204956	-7.47367286682129	-0.00392691092565656	0.0132808275520802	-0.0243813935667276	-0.00197886489331722
1951	95.273078918457	-14.3668384552002	-7.73341274261475	0.00159255252219737	0.012956153601408	-0.113991506397724	0.00289124972186983
1952	97.2211227416992	-15.6655359268188	-7.73341274261475	0.000293855206109583	0.00451462110504508	-0.128926530480385	0.01100810803473
1953	97.2211227416992	-16.314884185791	-7.6684775352478	-0.00197886489331722	-0.00132951640989631	-0.0519787110388279	0.0022419011220336
1954	95.273078918457	-15.9902095794678	-7.60354280471802	0.000618529506027699	-0.0227580219507217	0.0350340083241463	-0.00197886489331722
1955	97.2211227416992	-15.6655359268188	-7.53860807418823	-0.00490093370899558	-0.0276281367987394	0.18763093650341	-0.00197886489331722
1956	92.0263366699219	-14.3668384552002	-7.6684775352478	-3.08191010844894e-05	-0.0240567177534103	0.342500567436218	0.0022419011220336
1957	93.9743804931641	-14.6915130615234	-7.47367286682129	0.000618529506027699	-0.021459324285388	0.487629979848862	0.0197743140161037
1958	97.870475769043	-16.314884185791	-7.53860807418823	0.00321592413820326	-0.0146411629393697	0.499967604875565	0.0168522447347641
1959	97.2211227416992	-15.3408613204956	-7.47367286682129	0.00289124972186983	-0.0182125810533762	0.393799126148224	-0.00652430532500148
1960	95.273078918457	-15.0161867141724	-7.34380340576172	-0.0146411629393697	-0.0162645354866982	0.219124346971512	-0.00230353930965066
1961	95.273078918457	-15.9902095794678	-7.53860807418823	0.00646266713738441	0.0239950809627771	-0.0513293594121933	0.00256657530553639
1962	96.57177734375	-15.6655359268188	-7.47367286682129	-0.00100484199356288	0.0285405199974775	-0.329250574111938	-0.00425158534198999
1963	95.273078918457	-15.9902095794678	-6.88925933837891	0.000293855206109583	0.0363327041268349	-0.538340866565704	0.0022419011220336
1964	93.3250350952148	-14.6915130615234	-7.4087381362915	-0.00327756232582033	0.0399041213095188	-0.561717450618744	-0.00717365415766835
1965	93.9743804931641	-15.0161867141724	-7.73341274261475	-0.00490093370899558	0.0343846566975117	-0.447432041168213	-0.00684897974133492
1966	95.9224319458008	-16.314884185791	-7.53860807418823	0.00321592413820326	0.00711201597005129	-0.261068969964981	-0.00522560812532902
1967	96.57177734375	-15.9902095794678	-7.47367286682129	-0.00132951640989631	0.0022419011220336	-0.151653721928596	-0.00944637414067984
1968	96.57177734375	-16.314884185791	-7.60354280471802	0.000943203864153475	0.0100340843200684	-0.0724331885576248	0.00256657530553639
1969	95.273078918457	-16.314884185791	-7.01912927627563	-0.00490093370899558	-0.00944637414067984	-0.0100957229733467	0.00581331877037883
1970	94.6237335205078	-15.0161867141724	-7.73341274261475	0.00548864435404539	-0.00327756232582033	0.0175015944987535	0.00289124972186983
1971	93.9743804931641	-15.6655359268188	-7.99315214157104	-0.00490093370899558	-0.00847235135734081	0.0223717093467712	0.00548864435404539
1972	93.9743804931641	-15.0161867141724	-8.05808639526367	0.00126787810586393	-0.000680167751852423	0.0457482598721981	0.00516396993771195
1973	95.273078918457	-15.6655359268188	-7.9282169342041	0.00418994715437293	0.00613799272105098	0.060358602553606	0.00191722682211548
1974	97.2211227416992	-15.6655359268188	-7.73341274261475	0.00354059832170606	-0.0136671401560307	0.045423585921526	-0.00327756232582033
1975	95.273078918457	-14.6915130615234	-7.34380340576172	0.0113327819854021	-0.0263294391334057	-0.00295288790948689	-0.0104203969240189
1976	96.57177734375	-16.9642333984375	-7.27886867523193	0.00418994715437293	-0.0237320438027382	0.12951423227787	0.0207483377307653
1977	94.6237335205078	-15.0161867141724	-7.86328220367432	-0.00619963090866804	-0.0117190945893526	0.222371086478233	-0.00100484199356288
1978	95.273078918457	-14.6915130615234	-7.9282169342041	-0.00100484199356288	-0.0126931173726916	0.336331754922867	0.00613799272105098
1979	92.6756820678711	-14.6915130615234	-7.60354280471802	-0.00425158534198999	0.00418994715437293	0.418149679899216	-0.00879702530801296
1980	95.273078918457	-15.0161867141724	-7.86328220367432	-0.00392691092565656	0.0106834331527352	0.402889996767044	-0.00977104809135199
1981	95.9224319458008	-14.6915130615234	-7.99315214157104	-3.08191010844894e-05	0.0223717093467712	0.216851621866226	-0.000355493422830477
1982	94.6237335205078	-14.3668384552002	-7.53860807418823	0.00613799272105098	0.0405534692108631	-0.107822693884373	-0.00132951640989631
1983	97.2211227416992	-15.9902095794678	-7.6684775352478	-0.00392691092565656	0.0499690249562263	-0.413016557693481	0.000293855206109583
1984	95.273078918457	-15.9902095794678	-7.79834747314453	-0.00555028254166245	0.0564625114202499	-0.538016200065613	-0.0110697457566857
1985	95.9224319458008	-15.3408613204956	-7.79834747314453	-0.00295288790948689	0.052891094237566	-0.542886316776276	-0.00717365415766835
1986	93.3250350952148	-15.0161867141724	-7.53860807418823	-0.00587495695799589	0.0558131635189056	-0.455548912286758	-0.00555028254166245
1987	95.273078918457	-15.0161867141724	-7.47367286682129	-0.00327756232582033	0.0350340083241463	-0.47080859541893	-0.00360223650932312
1988	97.870475769043	-15.3408613204956	-7.53860807418823	0.000293855206109583	0.0171769186854362	-0.333471357822418	-0.0117190945893526
1989	97.2211227416992	-15.3408613204956	-7.34380340576172	-0.00132951640989631	0.00808603875339031	-0.0961344167590141	-0.0026282137259841
1990	96.57177734375	-15.6655359268188	-7.6684775352478	-0.00100484199356288	-0.00652430532500148	-0.0467839203774929	0.00386527273803949
1991	95.273078918457	-15.3408613204956	-7.4087381362915	-0.00165419070981443	-0.0201606266200542	0.0376313999295235	0.00418994715437293
1992	94.6237335205078	-14.6915130615234	-7.53860807418823	0.00841071270406246	-0.0363943427801132	0.0710728541016579	-0.00165419070981443
1993	95.9224319458008	-15.6655359268188	-7.21393346786499	0.000943203864153475	-0.048407293856144	0.13405966758728	-0.00392691092565656
1994	91.3769912719727	-14.3668384552002	-7.14899873733521	-0.0130177913233638	-0.0721085146069527	0.218799665570259	0.00451462110504508
1995	95.9224319458008	-15.0161867141724	-7.47367286682129	0.00938473641872406	-0.0789266750216484	0.31295520067215	0.0022419011220336
1996	94.6237335205078	-14.6915130615234	-8.31782627105713	0.00970941036939621	-0.0682124271988869	0.306137055158615	0.0175015944987535
1997	94.6237335205078	-14.3668384552002	-8.05808639526367	0.00386527273803949	-0.0636669844388962	0.285033226013184	0.01847561635077
1998	95.273078918457	-15.3408613204956	-7.79834747314453	0.00191722682211548	-0.0500306636095047	0.191202342510223	0.00613799272105098
1999	96.57177734375	-15.9902095794678	-7.6684775352478	0.00938473641872406	-0.0500306636095047	0.123345419764519	-0.0026282137259841
2000	94.6237335205078	-14.6915130615234	-7.73341274261475	-0.00165419070981443	-0.0224333461374044	0.0717222020030022	-0.00457625929266214
[truncated: 6,580 more rows]
