# Supplementary material for: Precise instruction and consideration of the vertical and horizontal force component increases validity and reliability of the 90:20 Isometric Posterior Chain Test
Source: PLoS One. 2024 Oct 28;19(10):e0312843. doi: 10.1371/journal.pone.0312843 (PMC11515970; doi:10.1371/journal.pone.0312843)
Supplement: S1 File — (ZIP) [file pone.0312843.s001.zip › S1_Raw_Data/M1_P18_v_2.csv]

1	91.3769912719727	-15.6655359268188	-8.18795680999756	0.00711201597005129	0.0175015944987535	0.380487471818924	0.000618529506027699
2	92.6756820678711	-16.9642333984375	-7.73341274261475	-0.00295288790948689	-0.00360223650932312	0.367500483989716	-0.00392691092565656
3	92.6756820678711	-16.6395587921143	-7.53860807418823	-0.00165419070981443	0.0136055024340749	0.310033142566681	-0.00684897974133492
4	92.6756820678711	-16.9642333984375	-7.27886867523193	-0.0104203969240189	0.0165275707840919	0.121397376060486	-0.00165419070981443
5	93.3250350952148	-17.6135807037354	-7.60354280471802	-0.00490093370899558	0.0123068047687411	-0.116913571953773	-0.00684897974133492
6	90.7276382446289	-15.9902095794678	-7.9282169342041	-0.00522560812532902	0.0162028968334198	-0.309120774269104	-0.00522560812532902
7	91.3769912719727	-15.3408613204956	-7.99315214157104	-0.0117190945893526	0.0210730116814375	-0.352627128362656	0.00126787810586393
8	88.7795944213867	-15.9902095794678	-7.9282169342041	-0.0208099745213985	0.0226963832974434	-0.177627667784691	0.00548864435404539
9	92.6756820678711	-15.6655359268188	-7.6684775352478	-0.00619963090866804	0.00873538758605719	-0.0672384053468704	0.00743668992072344
10	93.9743804931641	-16.314884185791	-6.95419406890869	0.000943203864153475	0.0100340843200684	-0.00814767740666866	0.01100810803473
11	91.3769912719727	-15.6655359268188	-8.05808639526367	0.00646266713738441	0.00776136433705688	-0.0639916583895683	0.000618529506027699
12	92.0263366699219	-16.6395587921143	-7.86328220367432	-0.00717365415766835	0.00970941036939621	-0.145484909415245	0.00126787810586393
13	93.9743804931641	-17.9382553100586	-7.6684775352478	-0.000355493422830477	-0.0113944197073579	-0.184121161699295	0.00418994715437293
14	92.0263366699219	-15.3408613204956	-7.86328220367432	-0.00619963090866804	-0.0165892094373703	-0.197757482528687	0.0106834331527352
15	91.3769912719727	-16.9642333984375	-7.6684775352478	-0.00977104809135199	-0.0123684434220195	-0.176004305481911	0.00516396993771195
16	91.3769912719727	-16.6395587921143	-7.08406400680542	-0.0149658378213644	-0.0217839982360601	-0.110744759440422	0.00386527273803949
17	92.6756820678711	-16.314884185791	-7.27886867523193	0.00743668992072344	-0.0152905117720366	-0.0360696688294411	-0.00555028254166245
18	93.3250350952148	-16.6395587921143	-7.73341274261475	0.00743668992072344	-0.0263294391334057	0.0444495603442192	-0.0126931173726916
19	93.9743804931641	-16.6395587921143	-7.79834747314453	-0.000680167751852423	-0.0162645354866982	0.081787109375	-0.00490093370899558
20	90.7276382446289	-15.3408613204956	-7.79834747314453	0.00938473641872406	-0.0143164889886975	0.0541897900402546	-0.00165419070981443
21	91.3769912719727	-17.2889080047607	-7.99315214157104	0.000618529506027699	-0.00392691092565656	0.0278911720961332	-0.00392691092565656
22	92.6756820678711	-16.6395587921143	-7.53860807418823	0.00191722682211548	0.0126314787194133	0.0502936989068985	-0.0146411629393697
23	90.7276382446289	-16.9642333984375	-7.73341274261475	-0.00684897974133492	0.0275664981454611	0.0269171483814716	-0.00782300252467394
24	90.0782928466797	-15.9902095794678	-8.12302207946777	-0.0117190945893526	0.0399041213095188	0.000943203864153475	-0.000355493422830477
25	92.6756820678711	-16.6395587921143	-7.9282169342041	-0.000355493422830477	0.0275664981454611	-0.0649656802415848	0.000618529506027699
26	92.6756820678711	-17.2889080047607	-7.73341274261475	-0.00879702530801296	0.0395794473588467	-0.116913571953773	0.00451462110504508
27	93.3250350952148	-16.6395587921143	-7.99315214157104	-0.00360223650932312	0.0324366129934788	-0.164965376257896	-0.0026282137259841
28	93.3250350952148	-16.314884185791	-7.73341274261475	-0.00457625929266214	0.0223717093467712	-0.173406913876534	0.0022419011220336
29	92.6756820678711	-17.9382553100586	-7.47367286682129	-0.00327756232582033	0.0217223595827818	-0.165939390659332	0.00256657530553639
30	92.0263366699219	-16.9642333984375	-7.79834747314453	0.0022419011220336	0.00321592413820326	-0.119186297059059	0.00970941036939621
31	90.7276382446289	-15.3408613204956	-7.9282169342041	0.00548864435404539	-0.000355493422830477	0.00581331877037883	0.00906006153672934
32	90.7276382446289	-16.9642333984375	-7.6684775352478	-0.0156151866540313	-0.00652430532500148	0.0730208978056908	0.00418994715437293
33	92.6756820678711	-16.9642333984375	-7.6684775352478	0.0191249661147594	-0.0126931173726916	0.156786873936653	0.00386527273803949
34	92.0263366699219	-15.6655359268188	-7.6684775352478	0.00678734155371785	-0.0315242260694504	0.215228244662285	0.00970941036939621
35	92.0263366699219	-15.6655359268188	-7.21393346786499	0.00191722682211548	-0.02697878703475	0.260682642459869	0.00613799272105098
36	93.3250350952148	-16.314884185791	-7.08406400680542	0.00516396993771195	-0.0256800893694162	0.241526871919632	-0.00132951640989631
37	93.3250350952148	-17.6135807037354	-7.34380340576172	0.00191722682211548	-0.0305502042174339	0.1564621925354	-0.00230353930965066
38	93.3250350952148	-17.6135807037354	-7.4087381362915	-0.00717365415766835	-0.0422384813427925	0.0441248863935471	-3.08191010844894e-05
39	91.3769912719727	-16.314884185791	-7.53860807418823	0.00418994715437293	-0.0247060675173998	-0.0600955672562122	-0.00100484199356288
40	89.4289398193359	-15.9902095794678	-7.6684775352478	-0.00847235135734081	-0.0117190945893526	-0.172108203172684	0.000618529506027699
41	93.3250350952148	-16.314884185791	-7.53860807418823	0.00451462110504508	-0.00490093370899558	-0.20425096154213	-0.00684897974133492
42	92.0263366699219	-15.3408613204956	-7.4087381362915	-0.00132951640989631	0.00808603875339031	-0.126653805375099	-0.000355493422830477
43	91.3769912719727	-16.9642333984375	-7.86328220367432	0.00451462110504508	0.01847561635077	-0.0448358729481697	-0.00879702530801296
44	92.0263366699219	-15.9902095794678	-7.9282169342041	-0.000680167751852423	0.0269171483814716	-0.00912170019000769	-0.00717365415766835
45	92.6756820678711	-16.314884185791	-7.6684775352478	-0.0026282137259841	0.0136055024340749	0.0158782228827477	0.00451462110504508
46	93.3250350952148	-17.2889080047607	-7.47367286682129	0.00581331877037883	0.01100810803473	0.0389300994575024	-0.00619963090866804
47	92.6756820678711	-16.314884185791	-7.21393346786499	0.00678734155371785	0.00321592413820326	0.0830858051776886	-0.00555028254166245
48	90.7276382446289	-17.2889080047607	-6.88925933837891	-0.00944637414067984	-0.0026282137259841	0.0590599067509174	0.00743668992072344
49	92.6756820678711	-16.9642333984375	-7.4087381362915	-0.00652430532500148	-0.0026282137259841	0.031137915328145	0.0103587592020631
50	91.3769912719727	-15.3408613204956	-7.99315214157104	0.00483929552137852	0.00841071270406246	0.0282158460468054	0.00386527273803949
51	92.6756820678711	-16.314884185791	-7.86328220367432	0.00289124972186983	0.0136055024340749	0.020423661917448	-0.00425158534198999
52	92.0263366699219	-15.9902095794678	-7.6684775352478	-0.00100484199356288	0.0152288740500808	0.0421768426895142	0.00321592413820326
53	90.7276382446289	-16.314884185791	-7.6684775352478	-0.00814767740666866	-0.00360223650932312	0.0314625911414623	-0.00555028254166245
54	92.0263366699219	-16.314884185791	-7.47367286682129	0.00711201597005129	0.00126787810586393	-0.0311995539814234	0.0106834331527352
55	92.0263366699219	-15.6655359268188	-7.6684775352478	0.020423661917448	-0.00619963090866804	-0.120160318911076	0.00873538758605719
56	88.130241394043	-15.6655359268188	-7.86328220367432	-0.00814767740666866	0.00191722682211548	-0.176328971982002	0.00159255252219737
57	92.0263366699219	-16.9642333984375	-7.86328220367432	0.00126787810586393	-0.00327756232582033	-0.195484757423401	0.00354059832170606
58	92.6756820678711	-16.9642333984375	-7.73341274261475	-0.000680167751852423	-0.00684897974133492	-0.168536797165871	-0.00717365415766835
59	92.0263366699219	-15.0161867141724	-7.9282169342041	-0.00522560812532902	0.00386527273803949	-0.0889915823936462	0.0022419011220336
60	91.3769912719727	-15.6655359268188	-7.73341274261475	-0.000355493422830477	0.00321592413820326	-0.0389917381107807	-0.00295288790948689
61	93.3250350952148	-17.6135807037354	-7.21393346786499	-0.00360223650932312	0.000943203864153475	0.0191249661147594	-0.00977104809135199
62	90.0782928466797	-15.9902095794678	-7.34380340576172	-0.0104203969240189	0.0136055024340749	0.0739949271082878	-0.00360223650932312
63	92.0263366699219	-15.6655359268188	-7.6684775352478	-0.0139918150380254	0.012956153601408	0.15191675722599	-0.00197886489331722
64	90.0782928466797	-15.9902095794678	-7.60354280471802	-0.021459324285388	0.0233457311987877	0.212306186556816	-0.00782300252467394
65	90.7276382446289	-15.6655359268188	-7.47367286682129	-0.00749832857400179	0.0162028968334198	0.242825567722321	0.000293855206109583
66	93.3250350952148	-15.3408613204956	-7.6684775352478	0.00289124972186983	0.0233457311987877	0.16230633854866	-0.00165419070981443
67	92.0263366699219	-15.6655359268188	-7.27886867523193	-0.00360223650932312	0.0158782228827477	0.110033772885799	0.000293855206109583
68	91.3769912719727	-15.3408613204956	-7.14899873733521	0.00191722682211548	0.012956153601408	0.185358211398125	0.00256657530553639
69	90.7276382446289	-16.6395587921143	-7.86328220367432	-0.00100484199356288	0.00256657530553639	0.295098125934601	0.00581331877037883
70	91.3769912719727	-15.9902095794678	-7.86328220367432	-0.00457625929266214	0.00516396993771195	0.332760334014893	0.00159255252219737
71	93.3250350952148	-16.6395587921143	-7.53860807418823	0.00289124972186983	0.00581331877037883	0.245098277926445	0.00516396993771195
72	88.7795944213867	-15.6655359268188	-7.79834747314453	-0.00165419070981443	-0.00425158534198999	0.0889299437403679	0.000293855206109583
73	91.3769912719727	-15.6655359268188	-7.4087381362915	-0.000680167751852423	-0.00912170019000769	-0.110744759440422	0.00289124972186983
74	93.3250350952148	-16.9642333984375	-7.34380340576172	0.00906006153672934	-0.00555028254166245	-0.206523686647415	0.0103587592020631
75	91.3769912719727	-15.3408613204956	-7.9282169342041	-0.00100484199356288	-0.0263294391334057	-0.273731261491776	0.0103587592020631
76	91.3769912719727	-15.9902095794678	-7.73341274261475	0.00289124972186983	-0.0221086721867323	-0.336393415927887	0.00743668992072344
77	92.0263366699219	-16.9642333984375	-8.25289154052734	0.00289124972186983	-0.0373683646321297	-0.274705290794373	0.00256657530553639
78	91.3769912719727	-15.6655359268188	-7.86328220367432	-0.00652430532500148	-0.0402904339134693	-0.100355185568333	0.00126787810586393
79	90.0782928466797	-15.9902095794678	-7.6684775352478	0.000618529506027699	-0.0175632312893867	-0.0711344927549362	0.00873538758605719
80	90.7276382446289	-16.314884185791	-7.6684775352478	-0.00392691092565656	-0.0224333461374044	-0.101004533469677	0.00126787810586393
81	92.0263366699219	-16.314884185791	-7.60354280471802	0.00906006153672934	-0.00717365415766835	-0.133147284388542	-0.00490093370899558
82	90.7276382446289	-15.3408613204956	-7.9282169342041	0.0155535480007529	0.00938473641872406	-0.0659397020936012	-0.00749832857400179
83	92.0263366699219	-15.3408613204956	-8.12302207946777	-0.000680167751852423	0.020423661917448	0.0707481801509857	-0.00814767740666866
84	92.6756820678711	-16.6395587921143	-7.60354280471802	-0.00587495695799589	0.045423585921526	0.149644032120705	-0.0113944197073579
85	93.9743804931641	-16.6395587921143	-7.73341274261475	-0.00879702530801296	0.0308132413774729	0.141202509403229	-0.000680167751852423
86	91.3769912719727	-16.314884185791	-7.79834747314453	0.00548864435404539	0.0308132413774729	0.0629559978842735	-0.00782300252467394
87	90.7276382446289	-15.3408613204956	-7.4087381362915	0.00321592413820326	0.0425015166401863	-0.109446063637733	-0.00457625929266214
88	90.0782928466797	-15.6655359268188	-7.6684775352478	-0.00912170019000769	0.029189869761467	-0.121459014713764	0.00256657530553639
89	90.0782928466797	-15.0161867141724	-7.9282169342041	-0.0123684434220195	0.0178262684494257	-0.111394107341766	-0.00197886489331722
90	92.6756820678711	-16.9642333984375	-7.6684775352478	-3.08191010844894e-05	0.0100340843200684	-0.112692810595036	0.0142548503354192
91	92.0263366699219	-15.9902095794678	-7.99315214157104	0.000943203864153475	-0.0130177913233638	-0.114316180348396	-0.0026282137259841
92	92.6756820678711	-15.9902095794678	-7.60354280471802	-0.00165419070981443	-0.0279528107494116	-0.103277251124382	-0.00197886489331722
93	92.6756820678711	-16.314884185791	-7.53860807418823	-0.00555028254166245	-0.0393164120614529	-0.100679859519005	0.00776136433705688
94	93.3250350952148	-17.9382553100586	-7.4087381362915	0.00256657530553639	-0.0451605506241322	-0.0984071344137192	0.00126787810586393
95	92.6756820678711	-16.9642333984375	-7.99315214157104	-0.00879702530801296	-0.0357449948787689	-0.0928876772522926	0.00516396993771195
96	90.0782928466797	-16.314884185791	-7.86328220367432	-0.00814767740666866	-0.0273034609854221	-0.090614952147007	0.01100810803473
97	88.130241394043	-15.6655359268188	-8.18795680999756	-0.00717365415766835	-0.0295761823654175	-0.086394190788269	-0.00652430532500148
98	91.3769912719727	-15.3408613204956	-8.12302207946777	0.00191722682211548	-0.0263294391334057	-0.0844461396336555	-0.0143164889886975
99	93.9743804931641	-15.3408613204956	-7.9282169342041	-0.00360223650932312	-0.0224333461374044	-0.0889915823936462	-0.00619963090866804
100	92.6756820678711	-16.314884185791	-7.08406400680542	-0.00230353930965066	-0.0182125810533762	-0.072757862508297	-0.00944637414067984
101	92.0263366699219	-16.314884185791	-7.73341274261475	0.000943203864153475	-0.00327756232582033	-0.0786020010709763	-0.00327756232582033
102	94.6237335205078	-17.9382553100586	-7.79834747314453	-0.00555028254166245	-0.000355493422830477	-0.0766539573669434	0.00159255252219737
103	92.6756820678711	-15.9902095794678	-7.86328220367432	-0.00165419070981443	0.0168522447347641	-0.0708098188042641	-0.0100957229733467
104	90.0782928466797	-16.6395587921143	-7.53860807418823	-0.00619963090866804	0.0298392176628113	-0.0724331885576248	-0.0026282137259841
105	91.3769912719727	-16.6395587921143	-7.47367286682129	-0.00912170019000769	0.0347093306481838	-0.0600955672562122	0.0022419011220336
106	92.0263366699219	-15.0161867141724	-7.53860807418823	0.00126787810586393	0.0324366129934788	-0.0620436146855354	-0.00717365415766835
107	90.7276382446289	-15.6655359268188	-7.60354280471802	0.000618529506027699	0.0288651939481497	-0.0682124271988869	0.00126787810586393
108	91.3769912719727	-15.6655359268188	-8.05808639526367	-3.08191010844894e-05	0.0220470335334539	-0.0600955672562122	0.00191722682211548
109	93.3250350952148	-16.6395587921143	-7.79834747314453	0.00256657530553639	-0.00100484199356288	-0.0604202412068844	0.00321592413820326
110	93.3250350952148	-18.2629299163818	-7.53860807418823	-0.00197886489331722	-0.0243813935667276	-0.055874802172184	0.00581331877037883
111	90.7276382446289	-15.6655359268188	-7.60354280471802	0.00159255252219737	-0.0113944197073579	-0.0529527328908443	-0.00295288790948689
112	92.6756820678711	-16.9642333984375	-7.21393346786499	-0.00425158534198999	-0.0152905117720366	-0.0545761026442051	0.000943203864153475
113	91.3769912719727	-16.314884185791	-6.88925933837891	-0.00587495695799589	-0.0279528107494116	-0.0458098985254765	0.00548864435404539
114	90.7276382446289	-15.0161867141724	-7.60354280471802	-3.08191010844894e-05	-0.0347709693014622	-0.0545761026442051	-0.0026282137259841
115	93.3250350952148	-16.6395587921143	-7.47367286682129	-0.00749832857400179	-0.023407369852066	-0.0435371771454811	0.0142548503354192
116	93.3250350952148	-16.6395587921143	-7.86328220367432	0.00483929552137852	-0.0208099745213985	-0.0454852245748043	0.000293855206109583
117	92.6756820678711	-16.6395587921143	-7.53860807418823	-0.00327756232582033	-0.00847235135734081	-0.0425631552934647	0.000943203864153475
118	92.6756820678711	-18.2629299163818	-7.6684775352478	0.000943203864153475	-0.0211346503347158	-0.0373683646321297	-0.000680167751852423
119	92.6756820678711	-17.2889080047607	-7.27886867523193	0.00743668992072344	-0.00457625929266214	-0.0370436906814575	0.000293855206109583
120	92.0263366699219	-16.6395587921143	-7.27886867523193	-0.00327756232582033	-0.0279528107494116	-0.0331475995481014	-0.00100484199356288
121	88.130241394043	-15.6655359268188	-7.79834747314453	-0.00944637414067984	-0.00425158534198999	-0.0435371771454811	-0.00587495695799589
122	91.3769912719727	-16.314884185791	-7.79834747314453	-0.00555028254166245	0.00159255252219737	-0.0363943427801132	-0.00425158534198999
123	92.0263366699219	-16.314884185791	-7.73341274261475	0.00354059832170606	0.00646266713738441	-0.0367190167307854	-0.000680167751852423
124	93.9743804931641	-16.6395587921143	-7.99315214157104	-0.00425158534198999	-3.08191010844894e-05	-0.0305502042174339	-0.00392691092565656
125	92.0263366699219	-15.6655359268188	-7.60354280471802	0.00321592413820326	-0.00230353930965066	-0.02697878703475	-0.00457625929266214
126	92.0263366699219	-16.314884185791	-7.47367286682129	0.00289124972186983	0.011982130818069	-0.0279528107494116	-0.00230353930965066
127	92.6756820678711	-16.9642333984375	-7.53860807418823	0.00159255252219737	0.0175015944987535	0.0126314787194133	0.000618529506027699
128	91.3769912719727	-15.3408613204956	-7.79834747314453	-0.00360223650932312	0.0236704051494598	0.206786721944809	-0.00165419070981443
129	89.4289398193359	-15.9902095794678	-7.86328220367432	-0.00490093370899558	0.0295145437121391	0.235682725906372	0.00483929552137852
130	92.6756820678711	-16.6395587921143	-7.79834747314453	0.000943203864153475	0.0379560738801956	0.333085030317307	0.00516396993771195
131	93.3250350952148	-16.6395587921143	-7.47367286682129	-0.000680167751852423	0.0308132413774729	0.359708309173584	-0.000680167751852423
132	91.3769912719727	-15.6655359268188	-7.6684775352478	0.00841071270406246	0.0330859608948231	0.331786334514618	-0.000680167751852423
133	91.3769912719727	-15.6655359268188	-7.6684775352478	-0.00490093370899558	0.00970941036939621	0.273669630289078	-0.00165419070981443
134	92.6756820678711	-16.9642333984375	-7.73341274261475	0.0178262684494257	-0.0130177913233638	0.14899468421936	0.00451462110504508
135	92.0263366699219	-16.9642333984375	-7.86328220367432	0.0022419011220336	-0.00847235135734081	-0.0143164889886975	0.0126314787194133
136	92.0263366699219	-15.3408613204956	-7.79834747314453	0.0213976856321096	-0.00490093370899558	-0.141913503408432	-0.00587495695799589
137	89.4289398193359	-16.314884185791	-7.73341274261475	-0.00425158534198999	-0.00100484199356288	-0.175030276179314	-0.00555028254166245
138	90.7276382446289	-16.314884185791	-7.47367286682129	0.012956153601408	-0.00490093370899558	-0.0824980959296227	-0.0026282137259841
139	92.0263366699219	-15.6655359268188	-7.53860807418823	0.00451462110504508	-0.021459324285388	0.0821117833256721	-3.08191010844894e-05
140	91.3769912719727	-16.314884185791	-8.05808639526367	0.00418994715437293	-0.0165892094373703	0.133410319685936	-0.00425158534198999
141	93.9743804931641	-16.6395587921143	-7.60354280471802	0.0022419011220336	-0.00425158534198999	0.116527259349823	-0.00165419070981443
142	91.3769912719727	-15.9902095794678	-7.99315214157104	-0.00392691092565656	0.0165275707840919	0.0438002124428749	-0.0139918150380254
143	91.3769912719727	-16.6395587921143	-7.6684775352478	-0.00587495695799589	0.0395794473588467	-0.101653881371021	-0.00782300252467394
144	93.9743804931641	-16.9642333984375	-7.47367286682129	-0.00977104809135199	0.0645793676376343	-0.108472041785717	-0.0026282137259841
145	92.0263366699219	-15.6655359268188	-7.53860807418823	-0.0136671401560307	0.0730208978056908	-0.121783688664436	0.00451462110504508
146	90.7276382446289	-15.9902095794678	-7.53860807418823	-0.00230353930965066	0.0593845807015896	-0.145809590816498	-0.00425158534198999
147	92.6756820678711	-15.6655359268188	-7.9282169342041	0.000293855206109583	0.045423585921526	-0.122757710516453	-0.00717365415766835
148	92.0263366699219	-15.9902095794678	-8.05808639526367	-0.00977104809135199	0.0269171483814716	-0.141913503408432	-3.08191010844894e-05
149	93.9743804931641	-17.6135807037354	-7.86328220367432	0.0022419011220336	0.01847561635077	-0.0909396260976791	0.00451462110504508
150	93.9743804931641	-17.2889080047607	-7.86328220367432	0.00483929552137852	0.00126787810586393	-0.11788759380579	0.000293855206109583
151	91.3769912719727	-17.2889080047607	-7.60354280471802	-0.00165419070981443	-0.0211346503347158	0.0470469556748867	0.00418994715437293
152	93.9743804931641	-17.6135807037354	-7.60354280471802	0.00256657530553639	-0.0373683646321297	0.19509844481945	0.000618529506027699
153	90.0782928466797	-15.6655359268188	-8.18795680999756	-0.0117190945893526	-0.0584721975028515	0.266526788473129	-0.000355493422830477
154	93.3250350952148	-17.2889080047607	-7.53860807418823	0.0106834331527352	-0.0536020807921886	0.20256595313549	0.00906006153672934
155	93.9743804931641	-15.9902095794678	-7.99315214157104	0.0194496400654316	-0.043212503194809	0.0136055024340749	0.00743668992072344
156	90.7276382446289	-15.9902095794678	-8.05808639526367	0.0265924744307995	-0.0256800893694162	-0.195484757423401	-0.0026282137259841
157	92.0263366699219	-15.9902095794678	-7.60354280471802	-0.00230353930965066	-0.0188619289547205	-0.252952128648758	0.0022419011220336
158	92.6756820678711	-16.9642333984375	-7.53860807418823	0.00321592413820326	-0.0211346503347158	-0.140939474105835	-0.00522560812532902
159	92.0263366699219	-16.314884185791	-7.79834747314453	0.00711201597005129	-0.0208099745213985	0.01847561635077	0.0100340843200684
160	93.9743804931641	-17.2889080047607	-7.6684775352478	0.000943203864153475	-0.0143164889886975	0.115553237497807	0.00581331877037883
161	91.3769912719727	-16.9642333984375	-7.60354280471802	-0.00879702530801296	0.00776136433705688	0.0769169926643372	-0.0026282137259841
162	90.7276382446289	-16.314884185791	-7.9282169342041	-0.00555028254166245	0.0022419011220336	0.0577612072229385	-0.00230353930965066
163	93.3250350952148	-16.9642333984375	-7.86328220367432	-0.00425158534198999	0.00613799272105098	0.0438002124428749	-0.00425158534198999
164	92.0263366699219	-16.9642333984375	-7.60354280471802	-0.00912170019000769	0.00678734155371785	-0.00100484199356288	-0.00327756232582033
165	93.9743804931641	-17.2889080047607	-7.27886867523193	-0.00814767740666866	0.00711201597005129	-0.0182125810533762	0.000943203864153475
166	94.6237335205078	-18.2629299163818	-7.86328220367432	-0.00587495695799589	-0.00425158534198999	-0.021459324285388	-0.00132951640989631
167	93.3250350952148	-17.2889080047607	-7.86328220367432	-0.00392691092565656	-0.00684897974133492	-0.0480826161801815	-0.00717365415766835
168	93.3250350952148	-16.9642333984375	-7.6684775352478	-0.00327756232582033	-0.00392691092565656	-0.0406151078641415	0.00126787810586393
169	90.7276382446289	-17.2889080047607	-7.53860807418823	-0.00782300252467394	-0.00197886489331722	0.0210730116814375	-0.00132951640989631
170	92.0263366699219	-15.9902095794678	-7.27886867523193	-0.00425158534198999	-0.00652430532500148	-0.0224333461374044	0.00451462110504508
171	91.3769912719727	-16.314884185791	-7.34380340576172	0.00321592413820326	-0.000680167751852423	-0.0422384813427925	0.00711201597005129
172	95.273078918457	-16.9642333984375	-7.6684775352478	-0.00197886489331722	-0.00100484199356288	0.0239950809627771	-0.00555028254166245
173	93.3250350952148	-16.314884185791	-7.9282169342041	0.00906006153672934	-0.0230826959013939	0.0574365332722664	0.00873538758605719
174	94.6237335205078	-18.5876045227051	-7.60354280471802	-0.000680167751852423	-0.039641086012125	0.0873065739870071	0.00776136433705688
175	94.6237335205078	-17.6135807037354	-7.60354280471802	0.0217223595827818	-0.0383423902094364	0.168475151062012	0.00581331877037883
176	91.3769912719727	-15.9902095794678	-7.79834747314453	0.0217223595827818	-0.0123684434220195	0.164903730154037	0.00776136433705688
177	90.0782928466797	-15.6655359268188	-7.6684775352478	-0.00327756232582033	-0.0104203969240189	0.141851857304573	0.000618529506027699
178	91.3769912719727	-15.9902095794678	-7.53860807418823	-0.00490093370899558	-0.0100957229733467	0.103864960372448	-0.0146411629393697
179	92.0263366699219	-16.6395587921143	-7.9282169342041	0.00516396993771195	-0.00749832857400179	0.0613326244056225	0.00321592413820326
180	95.273078918457	-17.2889080047607	-7.86328220367432	0.00191722682211548	0.00289124972186983	0.00613799272105098	0.00646266713738441
181	92.6756820678711	-15.6655359268188	-7.6684775352478	-0.000680167751852423	0.00711201597005129	-0.0526280589401722	0.00289124972186983
182	92.6756820678711	-17.6135807037354	-7.73341274261475	-0.0026282137259841	-0.00165419070981443	-0.0708098188042641	-0.00327756232582033
183	93.9743804931641	-17.9382553100586	-7.47367286682129	-0.00652430532500148	0.00808603875339031	-0.0643163323402405	-0.0026282137259841
184	91.3769912719727	-15.6655359268188	-7.53860807418823	-0.00944637414067984	0.0126314787194133	-0.105549976229668	0.000943203864153475
185	91.3769912719727	-16.9642333984375	-7.34380340576172	-0.00944637414067984	0.000943203864153475	-0.0591215454041958	0.00451462110504508
186	93.9743804931641	-16.9642333984375	-7.99315214157104	-0.0026282137259841	-0.000680167751852423	0.00159255252219737	-0.00295288790948689
187	93.3250350952148	-17.2889080047607	-7.73341274261475	-0.00295288790948689	0.00743668992072344	0.0226963832974434	-0.00749832857400179
188	94.6237335205078	-17.2889080047607	-7.86328220367432	-0.00392691092565656	-0.00717365415766835	0.0249691028147936	0.00613799272105098
189	92.6756820678711	-16.9642333984375	-7.60354280471802	-0.00295288790948689	0.000293855206109583	0.0337353087961674	0.00354059832170606
190	92.6756820678711	-17.2889080047607	-7.73341274261475	0.00906006153672934	0.0022419011220336	0.0301638916134834	0.00776136433705688
191	94.6237335205078	-17.9382553100586	-7.21393346786499	0.00906006153672934	0.00191722682211548	0.0347093306481838	0.00581331877037883
192	92.6756820678711	-16.314884185791	-7.9282169342041	0.0022419011220336	0.00256657530553639	0.0499690249562263	0.00159255252219737
193	92.0263366699219	-16.9642333984375	-7.47367286682129	-0.00782300252467394	-0.0120437685400248	0.164903730154037	0.00646266713738441
194	92.0263366699219	-16.314884185791	-7.79834747314453	-0.00100484199356288	-0.0204853005707264	0.179838746786118	0.00483929552137852
195	93.3250350952148	-16.6395587921143	-7.53860807418823	0.00483929552137852	-0.0107450718060136	0.173994615674019	0.00743668992072344
196	94.6237335205078	-16.9642333984375	-7.6684775352478	0.00354059832170606	0.00678734155371785	0.160682961344719	0.00646266713738441
197	95.273078918457	-15.9902095794678	-7.53860807418823	0.00289124972186983	0.00451462110504508	0.107436381280422	-0.0123684434220195
198	93.9743804931641	-16.9642333984375	-7.73341274261475	-0.00555028254166245	0.000943203864153475	0.0386054255068302	-0.00814767740666866
199	94.6237335205078	-18.2629299163818	-7.73341274261475	-0.00457625929266214	0.00581331877037883	0.0457482598721981	-0.000680167751852423
200	93.3250350952148	-16.9642333984375	-7.47367286682129	-0.0026282137259841	0.0126314787194133	0.0912026613950729	-0.0026282137259841
201	90.0782928466797	-16.314884185791	-7.73341274261475	-0.00749832857400179	0.0321119390428066	0.105813004076481	0.00354059832170606
202	94.6237335205078	-17.2889080047607	-7.60354280471802	0.000293855206109583	0.0301638916134834	0.0642546936869621	-0.00684897974133492
203	93.9743804931641	-16.9642333984375	-7.53860807418823	-0.0026282137259841	0.040228795260191	-0.00684897974133492	-0.00749832857400179
204	92.6756820678711	-16.314884185791	-7.6684775352478	-0.00100484199356288	0.0460729338228703	-0.03444629535079	-0.00165419070981443
205	92.6756820678711	-16.9642333984375	-7.60354280471802	0.00321592413820326	0.0460729338228703	-0.00197886489331722	-0.00295288790948689
206	94.6237335205078	-18.2629299163818	-7.60354280471802	-0.00457625929266214	0.0334106348454952	-0.0230826959013939	-0.00457625929266214
207	93.9743804931641	-17.6135807037354	-7.79834747314453	-0.00132951640989631	0.0321119390428066	-0.0688617751002312	-0.00327756232582033
208	92.0263366699219	-17.2889080047607	-7.53860807418823	-0.00295288790948689	0.0217223595827818	-0.178926363587379	0.00289124972186983
209	89.4289398193359	-15.9902095794678	-7.6684775352478	-0.00977104809135199	0.00678734155371785	-0.255549520254135	0.00191722682211548
210	93.9743804931641	-16.314884185791	-7.53860807418823	-0.00197886489331722	-0.000355493422830477	-0.257172882556915	0.00289124972186983
211	93.3250350952148	-17.2889080047607	-7.73341274261475	0.00711201597005129	-0.00749832857400179	-0.228601545095444	0.0022419011220336
212	92.0263366699219	-16.314884185791	-8.12302207946777	0.0171769186854362	-0.0159398596733809	-0.20425096154213	-0.00360223650932312
213	95.273078918457	-17.2889080047607	-7.4087381362915	0.00354059832170606	-0.0201606266200542	-0.191913336515427	-0.000680167751852423
214	92.6756820678711	-16.6395587921143	-7.6684775352478	0.00776136433705688	-0.017887907102704	-0.137692734599113	0.00613799272105098
215	93.9743804931641	-18.2629299163818	-7.4087381362915	0.0136055024340749	-0.0279528107494116	-0.0549007803201675	0.00906006153672934
216	93.3250350952148	-17.6135807037354	-7.47367286682129	-0.00230353930965066	-0.0123684434220195	-0.0221086721867323	0.00289124972186983
217	90.7276382446289	-16.9642333984375	-7.79834747314453	-0.00652430532500148	-0.0162645354866982	0.00711201597005129	-0.00165419070981443
218	93.3250350952148	-17.6135807037354	-7.99315214157104	0.000943203864153475	-0.0243813935667276	0.0337353087961674	-0.00879702530801296
219	93.9743804931641	-16.9642333984375	-7.73341274261475	-0.00360223650932312	-0.00684897974133492	0.0278911720961332	0.000618529506027699
220	93.3250350952148	-17.2889080047607	-7.86328220367432	-0.000680167751852423	-0.00327756232582033	-0.0126931173726916	0.00516396993771195
221	91.3769912719727	-16.314884185791	-7.99315214157104	0.000618529506027699	0.0207483377307653	-0.0133424662053585	-0.00879702530801296
222	92.6756820678711	-18.2629299163818	-7.47367286682129	-0.00197886489331722	0.0113327819854021	0.041852168738842	-0.0100957229733467
223	93.3250350952148	-18.2629299163818	-7.08406400680542	-0.00652430532500148	0.0226963832974434	0.114903889596462	-0.0133424662053585
224	93.3250350952148	-15.9902095794678	-7.79834747314453	-0.00879702530801296	0.0236704051494598	0.195423111319542	-0.00457625929266214
225	89.4289398193359	-15.9902095794678	-7.9282169342041	-0.00814767740666866	0.0239950809627771	0.256461888551712	-0.0110697457566857
226	91.3769912719727	-16.6395587921143	-7.73341274261475	-0.0100957229733467	0.0314625911414623	0.255163192749023	-0.00717365415766835
227	93.3250350952148	-16.314884185791	-7.79834747314453	-0.00912170019000769	0.0217223595827818	0.124644115567207	-0.0026282137259841
228	92.6756820678711	-15.6655359268188	-8.12302207946777	-0.00425158534198999	0.0334106348454952	-0.0240567177534103	-0.00782300252467394
229	91.3769912719727	-16.314884185791	-7.53860807418823	-0.00749832857400179	0.0243197549134493	-0.154900476336479	0.012956153601408
230	93.9743804931641	-18.2629299163818	-7.34380340576172	-0.000680167751852423	0.0113327819854021	-0.183147132396698	0.00776136433705688
231	92.6756820678711	-16.6395587921143	-7.99315214157104	-0.00100484199356288	0.00873538758605719	-0.171783536672592	0.00646266713738441
232	93.9743804931641	-16.6395587921143	-7.9282169342041	0.00678734155371785	0.00126787810586393	-0.137368053197861	-0.000680167751852423
233	91.3769912719727	-16.9642333984375	-7.86328220367432	-3.08191010844894e-05	-0.0113944197073579	-0.0584721975028515	-0.000355493422830477
234	92.0263366699219	-15.9902095794678	-7.99315214157104	-0.00197886489331722	-0.0425631552934647	-0.0402904339134693	0.00808603875339031
235	93.9743804931641	-17.2889080047607	-7.53860807418823	0.00289124972186983	-0.0513293594121933	-0.0276281367987394	0.00289124972186983
236	93.9743804931641	-16.9642333984375	-7.6684775352478	0.0126314787194133	-0.0471085943281651	0.00483929552137852	-0.000355493422830477
237	92.6756820678711	-16.9642333984375	-7.86328220367432	0.000943203864153475	-0.0448358729481697	0.0220470335334539	-0.00912170019000769
238	93.9743804931641	-17.9382553100586	-7.9282169342041	-0.00100484199356288	-0.0497059896588326	0.0655533894896507	-0.00684897974133492
239	93.3250350952148	-17.9382553100586	-7.73341274261475	-0.0117190945893526	-0.0357449948787689	0.0752936229109764	-3.08191010844894e-05
240	93.9743804931641	-17.6135807037354	-7.60354280471802	0.00906006153672934	-0.0305502042174339	0.0775663405656815	0.00159255252219737
241	90.0782928466797	-15.9902095794678	-7.73341274261475	-0.00944637414067984	0.00289124972186983	0.07431960105896	0.00516396993771195
242	93.3250350952148	-17.2889080047607	-7.27886867523193	0.00289124972186983	0.011982130818069	0.0723715499043465	-0.00295288790948689
243	94.6237335205078	-17.6135807037354	-7.4087381362915	-0.00165419070981443	0.0288651939481497	0.041852168738842	-0.00555028254166245
244	93.3250350952148	-17.6135807037354	-8.05808639526367	-0.00392691092565656	0.0223717093467712	0.0191249661147594	0.000943203864153475
245	92.0263366699219	-16.314884185791	-7.99315214157104	-0.00132951640989631	0.0223717093467712	0.00646266713738441	-0.00360223650932312
246	91.3769912719727	-16.9642333984375	-7.79834747314453	-0.00749832857400179	0.01847561635077	0.0269171483814716	0.000618529506027699
247	92.6756820678711	-17.2889080047607	-7.99315214157104	-0.0026282137259841	0.00451462110504508	0.0386054255068302	-0.00392691092565656
248	92.0263366699219	-15.9902095794678	-7.9282169342041	-0.00360223650932312	0.0126314787194133	0.08925461769104	0.00191722682211548
249	92.6756820678711	-17.2889080047607	-7.27886867523193	-0.0133424662053585	0.0152288740500808	0.0720468759536743	0.00808603875339031
250	90.7276382446289	-16.6395587921143	-7.6684775352478	-0.00327756232582033	0.0155535480007529	-0.0438618510961533	0.00354059832170606
251	91.3769912719727	-15.9902095794678	-7.9282169342041	-0.00100484199356288	0.0233457311987877	-0.0539267547428608	-0.00327756232582033
252	93.9743804931641	-17.2889080047607	-7.9282169342041	-0.00100484199356288	0.00743668992072344	0.0632806718349457	-0.00522560812532902
253	93.9743804931641	-17.2889080047607	-7.53860807418823	-0.00360223650932312	-0.00100484199356288	0.0392547734081745	-0.00197886489331722
254	91.3769912719727	-16.9642333984375	-7.60354280471802	0.00548864435404539	-0.0113944197073579	-0.0409397818148136	0.00841071270406246
255	94.6237335205078	-18.9122791290283	-7.21393346786499	0.00873538758605719	-0.0243813935667276	-0.148082315921783	-0.000355493422830477
256	92.6756820678711	-17.6135807037354	-7.60354280471802	0.000618529506027699	0.00126787810586393	-0.132173269987106	0.00581331877037883
257	90.0782928466797	-16.314884185791	-7.9282169342041	-0.00522560812532902	-0.0217839982360601	-0.0867188647389412	-0.00425158534198999
258	90.0782928466797	-16.314884185791	-8.05808639526367	-0.00230353930965066	-0.017887907102704	-0.00912170019000769	-0.00360223650932312
259	91.3769912719727	-16.314884185791	-7.86328220367432	0.000293855206109583	-0.0172385573387146	0.0275664981454611	0.000943203864153475
260	94.6237335205078	-17.2889080047607	-7.73341274261475	0.00548864435404539	-0.017887907102704	0.0022419011220336	0.00289124972186983
261	93.3250350952148	-16.9642333984375	-7.4087381362915	0.00613799272105098	-0.0120437685400248	-0.0253554154187441	-0.00619963090866804
262	92.6756820678711	-16.6395587921143	-7.60354280471802	0.00548864435404539	-0.00457625929266214	-0.0188619289547205	-0.00100484199356288
263	94.6237335205078	-18.9122791290283	-7.47367286682129	-0.00652430532500148	-0.0107450718060136	0.0298392176628113	-0.000355493422830477
264	93.9743804931641	-16.9642333984375	-7.34380340576172	-0.00230353930965066	0.0171769186854362	0.0541897900402546	-0.00100484199356288
265	92.0263366699219	-16.6395587921143	-7.73341274261475	-0.0123684434220195	0.029189869761467	0.0863325446844101	-0.00490093370899558
266	92.0263366699219	-16.6395587921143	-7.99315214157104	-0.0126931173726916	0.0230210572481155	0.127241507172585	0.000618529506027699
267	93.3250350952148	-17.2889080047607	-7.73341274261475	-0.00522560812532902	0.0317872650921345	0.129189550876617	-0.00522560812532902
268	93.3250350952148	-17.2889080047607	-7.73341274261475	-0.00457625929266214	0.0363327041268349	0.131462275981903	0.00548864435404539
269	93.3250350952148	-16.9642333984375	-7.86328220367432	-0.00912170019000769	0.0213976856321096	0.20548802614212	0.00289124972186983
270	93.9743804931641	-17.2889080047607	-7.60354280471802	-0.00100484199356288	0.00808603875339031	0.258734613656998	0.00354059832170606
271	95.273078918457	-18.9122791290283	-7.6684775352478	-0.0026282137259841	0.0022419011220336	0.284059196710587	-0.00230353930965066
272	92.6756820678711	-16.314884185791	-7.79834747314453	0.00451462110504508	-0.00100484199356288	0.239903494715691	-0.00749832857400179
273	92.6756820678711	-17.9382553100586	-7.6684775352478	-0.00295288790948689	-0.00360223650932312	0.0389300994575024	0.000293855206109583
274	90.0782928466797	-16.6395587921143	-7.47367286682129	-0.0104203969240189	-0.0328229255974293	-0.0948357209563255	0.0100340843200684
275	93.9743804931641	-17.2889080047607	-7.86328220367432	0.00483929552137852	-0.0311995539814234	-0.230549588799477	0.00354059832170606
276	93.9743804931641	-17.9382553100586	-7.86328220367432	0.0126314787194133	-0.0130177913233638	-0.323081761598587	0.00873538758605719
277	95.273078918457	-18.2629299163818	-7.79834747314453	0.00386527273803949	-0.0185372550040483	-0.300354570150375	-0.00360223650932312
278	93.9743804931641	-17.6135807037354	-7.6684775352478	0.00873538758605719	-0.0126931173726916	-0.201653569936752	0.0022419011220336
279	93.3250350952148	-18.5876045227051	-7.4087381362915	-0.00652430532500148	-0.0256800893694162	-0.0766539573669434	-0.00230353930965066
280	92.6756820678711	-17.2889080047607	-7.47367286682129	0.0145795252174139	-0.0188619289547205	-0.0623682886362076	-0.000355493422830477
281	93.3250350952148	-16.6395587921143	-7.60354280471802	-3.08191010844894e-05	-0.0136671401560307	-0.0818487480282784	-3.08191010844894e-05
282	91.3769912719727	-17.9382553100586	-7.34380340576172	-0.00230353930965066	-0.00782300252467394	-0.119186297059059	-0.00327756232582033
283	93.9743804931641	-17.6135807037354	-7.34380340576172	-0.0113944197073579	-0.00100484199356288	-0.122433036565781	-0.00619963090866804
284	92.0263366699219	-16.314884185791	-7.73341274261475	-0.00360223650932312	0.0252937767654657	-0.0760046094655991	-0.00619963090866804
285	94.6237335205078	-17.6135807037354	-7.60354280471802	-0.00912170019000769	0.0162028968334198	-0.0782773271203041	-0.0117190945893526
286	94.6237335205078	-16.9642333984375	-7.14899873733521	-0.00522560812532902	0.00743668992072344	-0.0743812397122383	-0.0110697457566857
287	93.9743804931641	-18.2629299163818	-7.14899873733521	-0.0113944197073579	0.0142548503354192	-0.0302255302667618	-0.000680167751852423
288	95.273078918457	-17.9382553100586	-7.73341274261475	-0.000680167751852423	0.0226963832974434	-0.0243813935667276	0.00451462110504508
289	93.9743804931641	-16.9642333984375	-7.4087381362915	-0.00165419070981443	0.0207483377307653	-0.0136671401560307	0.00159255252219737
290	89.4289398193359	-16.6395587921143	-7.47367286682129	-0.00944637414067984	0.020423661917448	-0.0230826959013939	0.00289124972186983
291	93.3250350952148	-17.9382553100586	-7.73341274261475	-0.00587495695799589	0.0233457311987877	-0.0175632312893867	0.000293855206109583
292	92.6756820678711	-15.9902095794678	-7.79834747314453	-0.00165419070981443	0.0223717093467712	-0.00912170019000769	-0.00522560812532902
293	93.9743804931641	-17.2889080047607	-7.47367286682129	-0.00132951640989631	0.0223717093467712	0.00126787810586393	-0.00295288790948689
294	92.0263366699219	-15.9902095794678	-7.6684775352478	-0.00295288790948689	-0.00490093370899558	-0.0688617751002312	0.00321592413820326
295	92.0263366699219	-17.6135807037354	-7.73341274261475	0.00321592413820326	-0.0386670641601086	-0.0574981719255447	0.00678734155371785
296	94.6237335205078	-18.9122791290283	-7.73341274261475	0.00321592413820326	-0.0247060675173998	-0.0652903541922569	0.00386527273803949
297	93.9743804931641	-16.9642333984375	-7.86328220367432	0.0158782228827477	-0.0198359526693821	-0.00912170019000769	0.000618529506027699
298	92.0263366699219	-17.9382553100586	-7.79834747314453	-0.00749832857400179	-0.0185372550040483	0.0756182968616486	0.00289124972186983
299	92.0263366699219	-17.9382553100586	-7.6684775352478	-0.00392691092565656	-0.00879702530801296	0.0736702531576157	0.000618529506027699
300	92.0263366699219	-16.314884185791	-7.73341274261475	0.0100340843200684	-0.00327756232582033	0.01847561635077	-0.00295288790948689
301	95.273078918457	-17.6135807037354	-8.05808639526367	0.000618529506027699	0.00646266713738441	-0.0286021586507559	-0.00360223650932312
302	92.0263366699219	-16.314884185791	-8.25289154052734	0.00451462110504508	0.0123068047687411	-0.0698357969522476	-0.0026282137259841
303	91.3769912719727	-17.6135807037354	-7.53860807418823	0.00191722682211548	0.031137915328145	-0.0604202412068844	-0.00555028254166245
304	92.6756820678711	-17.9382553100586	-7.79834747314453	-0.0110697457566857	0.025618452578783	0.0103587592020631	0.00256657530553639
305	92.6756820678711	-16.314884185791	-7.6684775352478	0.00386527273803949	0.0168522447347641	0.12659215927124	-0.00782300252467394
306	91.3769912719727	-16.6395587921143	-7.27886867523193	-0.00230353930965066	0.0282158460468054	0.198669865727425	-0.00132951640989631
307	91.3769912719727	-16.9642333984375	-7.08406400680542	-0.00100484199356288	0.0200989879667759	0.218799665570259	0.00938473641872406
308	92.0263366699219	-16.314884185791	-7.47367286682129	-0.000680167751852423	0.0145795252174139	0.181462123990059	-0.00587495695799589
309	93.3250350952148	-16.314884185791	-8.05808639526367	-0.00457625929266214	0.00516396993771195	0.0941247344017029	0.00678734155371785
310	93.9743804931641	-16.6395587921143	-7.79834747314453	0.00970941036939621	0.00516396993771195	-0.00555028254166245	0.00646266713738441
311	93.9743804931641	-16.9642333984375	-7.21393346786499	-0.00327756232582033	0.0100340843200684	-0.132173269987106	0.00516396993771195
312	92.0263366699219	-17.2889080047607	-7.6684775352478	-0.00652430532500148	-0.0136671401560307	-0.191913336515427	0.00516396993771195
313	93.3250350952148	-17.6135807037354	-7.34380340576172	-0.00230353930965066	-0.0133424662053585	-0.186069205403328	0.00873538758605719
314	91.3769912719727	-15.3408613204956	-7.9282169342041	-0.00587495695799589	-0.0136671401560307	-0.143536865711212	0.00808603875339031
315	89.4289398193359	-15.9902095794678	-7.86328220367432	-0.00782300252467394	-0.0156151866540313	-0.133147284388542	0.00646266713738441
316	92.6756820678711	-16.9642333984375	-7.6684775352478	0.00678734155371785	-0.0136671401560307	-0.0730825439095497	0.00191722682211548
317	93.3250350952148	-17.2889080047607	-7.6684775352478	0.0236704051494598	-0.0198359526693821	0.01847561635077	-0.00295288790948689
318	94.6237335205078	-17.2889080047607	-7.53860807418823	-0.00555028254166245	-0.0295761823654175	0.0684754624962807	-0.00977104809135199
319	92.0263366699219	-15.9902095794678	-7.73341274261475	-0.00132951640989631	-0.0185372550040483	0.0821117833256721	-0.000680167751852423
320	91.3769912719727	-16.6395587921143	-7.53860807418823	0.00321592413820326	-0.00879702530801296	0.0444495603442192	0.0022419011220336
321	93.9743804931641	-18.2629299163818	-7.73341274261475	0.00548864435404539	-0.00587495695799589	0.0509430468082428	0.000293855206109583
322	92.0263366699219	-15.3408613204956	-7.86328220367432	-0.00165419070981443	0.00841071270406246	0.115553237497807	-0.00619963090866804
323	90.0782928466797	-15.6655359268188	-7.79834747314453	-0.0107450718060136	0.0252937767654657	0.0912026613950729	-0.00587495695799589
324	93.3250350952148	-17.2889080047607	-7.79834747314453	-0.0117190945893526	0.0314625911414623	-0.0185372550040483	0.00126787810586393
325	92.6756820678711	-15.3408613204956	-7.73341274261475	-0.00132951640989631	0.025618452578783	-0.167562767863274	-0.00165419070981443
326	92.0263366699219	-15.6655359268188	-7.60354280471802	-0.00132951640989631	0.0324366129934788	-0.259770274162292	0.000618529506027699
327	92.6756820678711	-15.6655359268188	-7.6684775352478	0.00386527273803949	0.0304885655641556	-0.166913419961929	-0.00555028254166245
328	92.0263366699219	-16.314884185791	-7.9282169342041	-0.000355493422830477	0.0126314787194133	-0.0279528107494116	0.00159255252219737
329	92.6756820678711	-16.9642333984375	-8.05808639526367	-0.000355493422830477	0.00354059832170606	0.00483929552137852	0.00938473641872406
330	93.3250350952148	-16.6395587921143	-7.86328220367432	0.000293855206109583	0.00548864435404539	-0.00749832857400179	-0.00327756232582033
331	91.3769912719727	-15.6655359268188	-7.47367286682129	0.0022419011220336	0.0158782228827477	0.0636053457856178	0.00516396993771195
332	92.6756820678711	-15.6655359268188	-7.79834747314453	-0.00977104809135199	0.00581331877037883	0.171397224068642	0.00418994715437293
333	92.0263366699219	-15.3408613204956	-7.47367286682129	0.00906006153672934	-0.00555028254166245	0.248345032334328	0.00289124972186983
334	93.9743804931641	-17.2889080047607	-7.86328220367432	0.000618529506027699	-0.0201606266200542	0.294448792934418	0.0123068047687411
335	93.3250350952148	-15.9902095794678	-7.86328220367432	0.0022419011220336	-0.0243813935667276	0.279838442802429	0.00386527273803949
336	92.0263366699219	-15.6655359268188	-7.73341274261475	0.00841071270406246	-0.0201606266200542	0.21295553445816	-3.08191010844894e-05
337	92.0263366699219	-17.2889080047607	-7.4087381362915	0.00906006153672934	-0.0367190167307854	0.127566188573837	-0.00717365415766835
338	91.3769912719727	-15.9902095794678	-7.53860807418823	-0.00360223650932312	-0.0402904339134693	0.0512677207589149	0.00126787810586393
339	91.3769912719727	-15.6655359268188	-7.34380340576172	-0.000680167751852423	-0.0425631552934647	0.045423585921526	-0.000680167751852423
340	92.0263366699219	-17.2889080047607	-7.34380340576172	-0.00587495695799589	-0.0425631552934647	-0.0204853005707264	0.00711201597005129
341	92.6756820678711	-15.3408613204956	-7.79834747314453	0.00418994715437293	-0.0237320438027382	-0.0808747261762619	-0.00587495695799589
342	93.3250350952148	-16.314884185791	-8.18795680999756	-0.00165419070981443	-0.0104203969240189	-0.0951603949069977	-0.00132951640989631
343	93.3250350952148	-16.314884185791	-7.9282169342041	-0.0156151866540313	0.000943203864153475	-0.0503553375601768	-0.00392691092565656
344	93.9743804931641	-16.6395587921143	-7.60354280471802	-0.000355493422830477	0.0181509424000978	0.0220470335334539	-0.0104203969240189
345	93.9743804931641	-18.2629299163818	-7.73341274261475	0.00418994715437293	0.0236704051494598	0.0298392176628113	0.00386527273803949
346	92.6756820678711	-15.6655359268188	-7.73341274261475	-3.08191010844894e-05	0.0382807515561581	0.047696303576231	-0.00717365415766835
347	90.7276382446289	-15.3408613204956	-7.9282169342041	-0.00295288790948689	0.0386054255068302	0.01100810803473	-0.00522560812532902
348	90.7276382446289	-15.3408613204956	-7.99315214157104	-0.00684897974133492	0.0308132413774729	-0.0217839982360601	-0.00522560812532902
349	94.6237335205078	-16.9642333984375	-7.73341274261475	-0.00230353930965066	0.029189869761467	-0.0419138073921204	0.00581331877037883
350	93.9743804931641	-16.314884185791	-7.47367286682129	0.00191722682211548	0.0200989879667759	-0.0354203209280968	-0.00197886489331722
351	92.6756820678711	-15.3408613204956	-7.53860807418823	-0.00230353930965066	0.00711201597005129	-0.0389917381107807	0.00159255252219737
352	94.6237335205078	-16.9642333984375	-6.95419406890869	0.00483929552137852	0.013930176384747	-0.0808747261762619	-0.00295288790948689
353	92.6756820678711	-16.9642333984375	-7.6684775352478	0.0249691028147936	0.00386527273803949	-0.205874338746071	0.00159255252219737
354	95.273078918457	-17.2889080047607	-7.47367286682129	0.0239950809627771	0.00418994715437293	-0.273731261491776	0.0285405199974775
355	93.3250350952148	-16.6395587921143	-7.4087381362915	-0.00132951640989631	-0.00100484199356288	-0.151978403329849	0.000293855206109583
356	91.3769912719727	-15.6655359268188	-7.47367286682129	-0.00522560812532902	0.00711201597005129	-0.050680011510849	0.00711201597005129
357	92.6756820678711	-15.6655359268188	-7.86328220367432	0.00548864435404539	0.00126787810586393	-0.00555028254166245	0.00159255252219737
358	92.6756820678711	-15.3408613204956	-7.73341274261475	0.0022419011220336	-0.0198359526693821	-0.0100957229733467	-0.0123684434220195
359	93.9743804931641	-16.9642333984375	-7.47367286682129	-0.0026282137259841	-0.0198359526693821	-0.00619963090866804	0.00613799272105098
360	93.9743804931641	-16.9642333984375	-7.6684775352478	-0.00100484199356288	-0.021459324285388	0.0217223595827818	0.00418994715437293
361	91.3769912719727	-16.6395587921143	-7.99315214157104	0.000293855206109583	-0.0376930385828018	0.0249691028147936	0.000943203864153475
362	93.3250350952148	-18.5876045227051	-7.47367286682129	-0.00425158534198999	-0.0406151078641415	0.0450989119708538	0.00321592413820326
363	93.3250350952148	-17.2889080047607	-7.79834747314453	0.000618529506027699	-0.0120437685400248	0.125618144869804	-0.0152905117720366
364	88.7795944213867	-16.9642333984375	-7.47367286682129	-0.0104203969240189	0.000293855206109583	0.137955769896507	0.00483929552137852
365	92.6756820678711	-17.2889080047607	-7.14899873733521	0.000293855206109583	0.00418994715437293	0.127241507172585	0.0022419011220336
366	92.0263366699219	-15.9902095794678	-7.53860807418823	-0.00749832857400179	0.0158782228827477	0.156137526035309	-0.00717365415766835
367	92.6756820678711	-16.6395587921143	-8.05808639526367	-0.000355493422830477	0.0171769186854362	0.147046640515327	-0.00230353930965066
368	93.3250350952148	-16.6395587921143	-7.73341274261475	0.00548864435404539	0.00873538758605719	0.171072542667389	-0.00555028254166245
369	92.6756820678711	-17.2889080047607	-7.60354280471802	0.00256657530553639	0.00873538758605719	0.167825803160667	0.00191722682211548
370	91.3769912719727	-16.6395587921143	-7.99315214157104	-0.00197886489331722	0.00776136433705688	0.107436381280422	0.0116574559360743
371	92.6756820678711	-15.9902095794678	-7.53860807418823	0.00581331877037883	0.0389300994575024	0.0272418223321438	0.000293855206109583
372	91.3769912719727	-16.9642333984375	-7.21393346786499	-0.0107450718060136	0.0308132413774729	-0.0568488240242004	-0.00555028254166245
373	92.6756820678711	-17.2889080047607	-7.6684775352478	0.0220470335334539	0.0213976856321096	-0.148406982421875	0.0022419011220336
374	93.3250350952148	-15.9902095794678	-7.99315214157104	0.00126787810586393	0.000618529506027699	-0.242562532424927	0.0103587592020631
375	94.6237335205078	-16.6395587921143	-7.79834747314453	0.00321592413820326	-3.08191010844894e-05	-0.280874103307724	0.00581331877037883
376	94.6237335205078	-16.6395587921143	-7.6684775352478	0.00483929552137852	0.00613799272105098	-0.287042915821075	0.00191722682211548
377	93.3250350952148	-16.9642333984375	-7.47367286682129	0.00354059832170606	-0.000680167751852423	-0.279250741004944	-0.00814767740666866
378	94.6237335205078	-17.9382553100586	-7.21393346786499	0.000293855206109583	-0.0182125810533762	-0.176978319883347	-0.00749832857400179
379	94.6237335205078	-17.2889080047607	-7.47367286682129	-0.0026282137259841	-0.0149658378213644	-0.0247060675173998	0.000618529506027699
380	90.7276382446289	-15.6655359268188	-7.99315214157104	-0.00912170019000769	-0.00912170019000769	0.0298392176628113	0.00516396993771195
381	92.6756820678711	-16.314884185791	-7.79834747314453	-0.00912170019000769	-0.00197886489331722	0.00906006153672934	-0.00555028254166245
382	93.3250350952148	-16.6395587921143	-7.53860807418823	-0.00100484199356288	0.00776136433705688	-0.0516540370881557	-0.00197886489331722
383	94.6237335205078	-16.314884185791	-7.73341274261475	-0.00295288790948689	0.00776136433705688	-0.127952501177788	-0.017887907102704
384	93.9743804931641	-15.9902095794678	-7.47367286682129	-0.0100957229733467	0.0145795252174139	-0.161718636751175	-0.0130177913233638
385	95.273078918457	-17.6135807037354	-7.34380340576172	0.00191722682211548	0.00451462110504508	-0.140939474105835	-0.00490093370899558
386	95.273078918457	-18.5876045227051	-7.6684775352478	-0.00100484199356288	0.0022419011220336	-0.0711344927549362	-0.00749832857400179
387	95.273078918457	-16.9642333984375	-7.53860807418823	-0.00132951640989631	0.00646266713738441	-0.0195112787187099	-0.00522560812532902
388	93.3250350952148	-16.9642333984375	-7.60354280471802	-0.00944637414067984	0.011982130818069	0.0220470335334539	-0.00684897974133492
389	93.3250350952148	-17.2889080047607	-7.60354280471802	-0.00879702530801296	0.00743668992072344	0.109059751033783	0.00516396993771195
390	95.273078918457	-16.6395587921143	-7.73341274261475	0.00191722682211548	-0.00392691092565656	0.150942742824554	-0.0026282137259841
391	95.273078918457	-16.9642333984375	-7.53860807418823	0.00289124972186983	0.00906006153672934	0.17724135518074	-0.00425158534198999
392	93.3250350952148	-16.6395587921143	-7.73341274261475	-0.00165419070981443	-0.0026282137259841	0.156786873936653	0.000293855206109583
393	96.57177734375	-17.2889080047607	-7.47367286682129	0.00483929552137852	-0.00717365415766835	0.148020669817924	0.00126787810586393
394	93.9743804931641	-17.2889080047607	-7.9282169342041	0.00906006153672934	-0.0143164889886975	0.149644032120705	0.0106834331527352
395	94.6237335205078	-16.9642333984375	-7.73341274261475	-0.00327756232582033	-0.0149658378213644	0.1324363052845	0.00613799272105098
396	94.6237335205078	-17.6135807037354	-7.73341274261475	0.00386527273803949	-0.0221086721867323	0.137955769896507	0.00126787810586393
397	92.0263366699219	-17.2889080047607	-7.4087381362915	-0.000680167751852423	-0.0139918150380254	0.114903889596462	0.00483929552137852
398	95.9224319458008	-17.2889080047607	-7.4087381362915	-0.00425158534198999	-0.0386670641601086	0.0236704051494598	-0.00425158534198999
399	92.6756820678711	-16.9642333984375	-7.79834747314453	-0.00100484199356288	-0.0341216214001179	0.0363327041268349	-0.00425158534198999
400	94.6237335205078	-16.9642333984375	-8.05808639526367	0.000293855206109583	-0.0532774068415165	0.013930176384747	-0.00230353930965066
401	96.57177734375	-17.9382553100586	-7.60354280471802	0.00938473641872406	-0.0328229255974293	-0.0201606266200542	0.000293855206109583
402	93.3250350952148	-16.9642333984375	-7.6684775352478	-0.00425158534198999	-0.0367190167307854	-0.0912643000483513	-0.00717365415766835
403	93.9743804931641	-17.2889080047607	-7.4087381362915	-0.00522560812532902	-0.0146411629393697	-0.128601849079132	-0.00879702530801296
404	92.0263366699219	-16.6395587921143	-7.47367286682129	-0.00879702530801296	-0.00197886489331722	-0.112043462693691	-0.00100484199356288
405	90.0782928466797	-16.314884185791	-7.79834747314453	-0.00944637414067984	-0.00197886489331722	-0.0714591667056084	-0.000355493422830477
406	92.6756820678711	-17.6135807037354	-7.47367286682129	-0.0100957229733467	0.000943203864153475	-0.0678877532482147	-0.00392691092565656
407	93.9743804931641	-17.2889080047607	-7.9282169342041	0.000293855206109583	0.01847561635077	-0.0324982516467571	-0.00392691092565656
408	93.3250350952148	-16.9642333984375	-7.73341274261475	-0.00684897974133492	0.0175015944987535	0.0993195176124573	0.00256657530553639
409	92.6756820678711	-16.314884185791	-7.6684775352478	-0.0026282137259841	0.0175015944987535	0.187955603003502	0.00841071270406246
410	93.3250350952148	-17.9382553100586	-7.73341274261475	0.00906006153672934	0.0171769186854362	0.225617825984955	0.00354059832170606
411	93.9743804931641	-18.9122791290283	-7.27886867523193	0.00289124972186983	0.0262678004801273	0.276267021894455	0.000618529506027699
412	92.6756820678711	-16.6395587921143	-7.99315214157104	0.00581331877037883	0.031137915328145	0.33373436331749	-0.00100484199356288
413	88.7795944213867	-16.6395587921143	-7.6684775352478	-0.00684897974133492	0.0100340843200684	0.311656504869461	0.00289124972186983
414	92.6756820678711	-16.9642333984375	-7.73341274261475	0.00256657530553639	0.00743668992072344	0.259708642959595	0.0168522447347641
415	92.6756820678711	-16.6395587921143	-7.73341274261475	0.00191722682211548	0.00613799272105098	0.114254541695118	0.0126314787194133
416	92.6756820678711	-15.9902095794678	-7.9282169342041	0.00386527273803949	0.0178262684494257	-0.00587495695799589	0.00711201597005129
417	92.6756820678711	-17.9382553100586	-6.95419406890869	0.000293855206109583	0.0123068047687411	-0.119835644960403	0.00126787810586393
418	92.0263366699219	-17.2889080047607	-7.60354280471802	0.0022419011220336	-0.00749832857400179	-0.196134105324745	0.000943203864153475
419	92.0263366699219	-17.9382553100586	-7.73341274261475	-0.00555028254166245	-0.0133424662053585	-0.169186145067215	0.00418994715437293
420	93.9743804931641	-17.2889080047607	-7.47367286682129	-0.00100484199356288	-0.017887907102704	-0.131199240684509	0.00386527273803949
421	93.3250350952148	-17.6135807037354	-7.53860807418823	-0.00490093370899558	-0.0217839982360601	-0.0497059896588326	-0.00490093370899558
422	90.0782928466797	-16.314884185791	-7.79834747314453	-0.0110697457566857	-0.000355493422830477	0.0191249661147594	-0.00230353930965066
423	93.3250350952148	-16.9642333984375	-7.47367286682129	-0.00197886489331722	0.0136055024340749	0.0535404421389103	-0.00457625929266214
424	94.6237335205078	-17.6135807037354	-7.73341274261475	-0.0100957229733467	0.0207483377307653	0.0931507050991058	-0.00814767740666866
425	92.6756820678711	-16.9642333984375	-8.12302207946777	0.00126787810586393	0.0304885655641556	0.040228795260191	-3.08191010844894e-05
426	93.3250350952148	-17.2889080047607	-7.86328220367432	0.0113327819854021	0.0295145437121391	-0.00814767740666866	-0.00327756232582033
427	93.3250350952148	-17.6135807037354	-7.79834747314453	-0.00197886489331722	0.0223717093467712	-0.0717838406562805	-0.00555028254166245
428	92.6756820678711	-17.2889080047607	-7.73341274261475	-0.00912170019000769	0.0334106348454952	-0.153601765632629	-0.00457625929266214
429	92.6756820678711	-16.9642333984375	-7.4087381362915	0.00256657530553639	0.0278911720961332	-0.182497784495354	0.000943203864153475
430	91.3769912719727	-17.2889080047607	-7.4087381362915	0.00581331877037883	0.0298392176628113	-0.216263920068741	0.00386527273803949
431	92.6756820678711	-16.9642333984375	-7.79834747314453	0.000293855206109583	0.0188002903014421	-0.230549588799477	-0.0026282137259841
432	95.9224319458008	-17.9382553100586	-8.05808639526367	-0.00360223650932312	0.00483929552137852	-0.221134036779404	0.00321592413820326
433	93.3250350952148	-16.6395587921143	-7.79834747314453	-0.00944637414067984	-0.00587495695799589	-0.189315944910049	0.00321592413820326
434	95.9224319458008	-17.9382553100586	-7.08406400680542	-0.00132951640989631	-0.0337969474494457	-0.123082384467125	0.0106834331527352
435	93.9743804931641	-17.2889080047607	-7.60354280471802	0.00451462110504508	-0.0354203209280968	-0.123731732368469	0.00483929552137852
436	93.3250350952148	-17.2889080047607	-7.34380340576172	0.00970941036939621	-0.0169138833880424	-0.0578228458762169	-0.00197886489331722
437	94.6237335205078	-16.9642333984375	-7.60354280471802	-0.0026282137259841	-0.0201606266200542	-0.00684897974133492	0.000618529506027699
438	92.0263366699219	-16.6395587921143	-7.99315214157104	-0.0156151866540313	-0.0260047651827335	0.049319677054882	-0.0104203969240189
439	93.9743804931641	-16.6395587921143	-7.9282169342041	-0.00457625929266214	-0.0373683646321297	0.0847091749310493	0.00191722682211548
440	97.2211227416992	-17.2889080047607	-7.53860807418823	-0.000680167751852423	0.00159255252219737	0.0873065739870071	0.000618529506027699
441	94.6237335205078	-16.314884185791	-7.60354280471802	-0.00165419070981443	-0.0130177913233638	0.0340599827468395	-0.00360223650932312
442	95.9224319458008	-17.9382553100586	-7.60354280471802	-0.00555028254166245	-0.00230353930965066	-0.0334722734987736	-0.00457625929266214
443	94.6237335205078	-18.2629299163818	-7.47367286682129	-0.00619963090866804	-3.08191010844894e-05	-0.0714591667056084	-0.00392691092565656
444	95.9224319458008	-18.2629299163818	-7.73341274261475	-0.00555028254166245	0.00451462110504508	-0.117238245904446	-0.00490093370899558
445	95.9224319458008	-16.6395587921143	-7.79834747314453	-0.00749832857400179	0.0226963832974434	-0.220484688878059	0.00256657530553639
446	92.0263366699219	-16.6395587921143	-7.79834747314453	-0.00555028254166245	0.0275664981454611	-0.257822245359421	0.00418994715437293
447	93.9743804931641	-16.314884185791	-7.6684775352478	-0.000680167751852423	0.0317872650921345	-0.221458703279495	-0.00522560812532902
448	95.273078918457	-16.314884185791	-7.73341274261475	-0.00392691092565656	0.020423661917448	-0.126329123973846	0.00483929552137852
449	94.6237335205078	-17.6135807037354	-7.6684775352478	0.0022419011220336	0.011982130818069	0.0145795252174139	0.00386527273803949
450	95.9224319458008	-18.2629299163818	-7.79834747314453	0.00321592413820326	0.00451462110504508	0.0989948436617851	0.0142548503354192
451	95.273078918457	-17.9382553100586	-8.18795680999756	0.00191722682211548	-0.00327756232582033	0.171721890568733	0.0022419011220336
452	95.273078918457	-18.2629299163818	-7.86328220367432	0.00646266713738441	-0.0117190945893526	0.223669782280922	-0.00100484199356288
453	93.9743804931641	-16.6395587921143	-7.99315214157104	-0.00197886489331722	-0.0243813935667276	0.227241203188896	0.00191722682211548
454	93.9743804931641	-17.9382553100586	-7.53860807418823	-0.00295288790948689	-0.0341216214001179	0.185358211398125	0.00418994715437293
455	93.9743804931641	-17.2889080047607	-7.34380340576172	0.0259431265294552	0.00354059832170606	0.135358363389969	0.013930176384747
456	94.6237335205078	-16.9642333984375	-7.60354280471802	0.00711201597005129	0.00386527273803949	0.0824364572763443	0.00483929552137852
457	93.9743804931641	-16.9642333984375	-8.31782627105713	-0.00100484199356288	0.0136055024340749	-0.00295288790948689	-0.00944637414067984
458	94.6237335205078	-16.6395587921143	-7.9282169342041	0.00548864435404539	0.0103587592020631	-0.0756799355149269	-0.00977104809135199
459	95.273078918457	-18.5876045227051	-7.60354280471802	0.00613799272105098	-0.0100957229733467	-0.0308748781681061	-0.00749832857400179
460	94.6237335205078	-18.9122791290283	-7.53860807418823	0.00289124972186983	-0.0204853005707264	-0.00912170019000769	-0.00717365415766835
461	93.3250350952148	-16.6395587921143	-7.60354280471802	0.00321592413820326	-0.0195112787187099	-0.00457625929266214	0.00321592413820326
462	93.3250350952148	-17.6135807037354	-7.27886867523193	-0.00847235135734081	-0.0195112787187099	-0.00522560812532902	-0.00360223650932312
463	92.6756820678711	-16.6395587921143	-7.86328220367432	-0.0100957229733467	-0.00197886489331722	-0.0435371771454811	-0.0152905117720366
464	95.273078918457	-17.9382553100586	-7.73341274261475	-0.0026282137259841	-0.0104203969240189	-0.0805500522255898	-0.00717365415766835
465	96.57177734375	-17.6135807037354	-7.79834747314453	-0.00587495695799589	0.0152288740500808	-0.0474332682788372	0.000943203864153475
466	94.6237335205078	-16.314884185791	-7.99315214157104	-0.000355493422830477	-0.0120437685400248	0.00483929552137852	-0.00295288790948689
467	93.9743804931641	-17.2889080047607	-7.60354280471802	-0.00295288790948689	0.00841071270406246	0.0301638916134834	-0.00197886489331722
468	95.273078918457	-18.9122791290283	-7.53860807418823	-0.0130177913233638	0.00776136433705688	0.0425015166401863	0.000943203864153475
469	94.6237335205078	-17.6135807037354	-7.60354280471802	0.000618529506027699	0.0165275707840919	0.00678734155371785	0.00678734155371785
470	92.6756820678711	-17.6135807037354	-7.60354280471802	-0.00717365415766835	0.0236704051494598	0.0269171483814716	0.00743668992072344
471	91.3769912719727	-16.9642333984375	-8.05808639526367	-0.00230353930965066	0.0207483377307653	-0.00717365415766835	-0.00425158534198999
472	93.9743804931641	-17.6135807037354	-7.4087381362915	-3.08191010844894e-05	0.00938473641872406	-0.023407369852066	0.00289124972186983
473	94.6237335205078	-18.2629299163818	-7.9282169342041	-0.00392691092565656	-0.0143164889886975	-0.0165892094373703	-0.000355493422830477
474	92.0263366699219	-17.9382553100586	-7.47367286682129	0.0178262684494257	-0.0175632312893867	0.0343846566975117	0.00711201597005129
475	93.3250350952148	-17.9382553100586	-7.4087381362915	0.00873538758605719	-0.0295761823654175	0.0671767666935921	0.00613799272105098
476	94.6237335205078	-18.9122791290283	-7.6684775352478	0.0132808275520802	-0.0237320438027382	0.124644115567207	0.00938473641872406
477	92.6756820678711	-17.2889080047607	-7.73341274261475	-0.0136671401560307	-0.023407369852066	0.178864732384682	-0.00522560812532902
478	92.0263366699219	-17.6135807037354	-7.53860807418823	0.00126787810586393	-0.0266541130840778	0.235033378005028	-0.0026282137259841
479	92.0263366699219	-17.9382553100586	-7.4087381362915	-0.0120437685400248	-0.0286021586507559	0.191851705312729	0.00256657530553639
480	92.6756820678711	-15.6655359268188	-7.73341274261475	0.000293855206109583	-0.0146411629393697	0.100942894816399	0.00646266713738441
481	92.6756820678711	-16.314884185791	-7.53860807418823	0.00159255252219737	0.01100810803473	-0.00392691092565656	0.00289124972186983
482	94.6237335205078	-17.6135807037354	-7.73341274261475	-0.00522560812532902	0.01847561635077	-0.0714591667056084	0.00289124972186983
483	94.6237335205078	-17.2889080047607	-7.6684775352478	-0.00749832857400179	0.0233457311987877	-0.126329123973846	0.00191722682211548
484	92.0263366699219	-17.2889080047607	-7.73341274261475	-0.00165419070981443	0.0168522447347641	-0.0776279792189598	-3.08191010844894e-05
485	94.6237335205078	-17.9382553100586	-7.60354280471802	0.00126787810586393	0.0233457311987877	0.0392547734081745	-0.00230353930965066
486	95.273078918457	-17.2889080047607	-7.53860807418823	-0.00327756232582033	0.0181509424000978	0.0863325446844101	0.000618529506027699
487	92.6756820678711	-17.2889080047607	-7.27886867523193	-0.00490093370899558	0.0168522447347641	0.0425015166401863	0.00256657530553639
488	95.273078918457	-16.9642333984375	-7.08406400680542	0.00483929552137852	0.0152288740500808	-0.108796715736389	0.00678734155371785
489	95.273078918457	-17.2889080047607	-7.6684775352478	0.00191722682211548	0.0113327819854021	-0.199056178331375	0.00646266713738441
490	93.9743804931641	-15.9902095794678	-8.12302207946777	0.00483929552137852	0.0188002903014421	-0.199056178331375	0.00126787810586393
491	94.6237335205078	-16.9642333984375	-7.86328220367432	0.00743668992072344	0.0123068047687411	-0.106848672032356	-0.00230353930965066
492	94.6237335205078	-16.9642333984375	-7.79834747314453	0.00743668992072344	0.00743668992072344	0.0132808275520802	0.000293855206109583
493	95.273078918457	-18.2629299163818	-7.60354280471802	-0.00619963090866804	-0.00879702530801296	0.0902286395430565	-0.00132951640989631
494	93.9743804931641	-15.3408613204956	-7.73341274261475	0.0113327819854021	-0.0256800893694162	0.0739949271082878	0.00548864435404539
495	92.0263366699219	-17.2889080047607	-7.79834747314453	-0.00847235135734081	-0.00522560812532902	0.0113327819854021	0.0100340843200684
496	95.273078918457	-17.2889080047607	-7.9282169342041	-0.0026282137259841	0.0165275707840919	-0.00392691092565656	0.00678734155371785
497	95.273078918457	-17.2889080047607	-7.9282169342041	0.00451462110504508	-0.00360223650932312	-0.0811994001269341	0.00126787810586393
498	97.2211227416992	-17.2889080047607	-8.18795680999756	-0.00100484199356288	-0.0247060675173998	-0.0993811637163162	0.0123068047687411
499	93.9743804931641	-16.314884185791	-7.47367286682129	-0.00490093370899558	-0.00392691092565656	-0.0753552615642548	0.00678734155371785
500	93.9743804931641	-16.314884185791	-7.4087381362915	0.00581331877037883	-0.00392691092565656	-0.0808747261762619	0.00256657530553639
501	97.2211227416992	-18.2629299163818	-7.6684775352478	0.00548864435404539	0.00451462110504508	-0.0724331885576248	0.00516396993771195
502	94.6237335205078	-15.3408613204956	-7.86328220367432	0.000943203864153475	0.00906006153672934	-0.0519787110388279	-0.00587495695799589
503	95.273078918457	-17.2889080047607	-7.60354280471802	-0.0159398596733809	0.0243197549134493	0.0730208978056908	-0.00619963090866804
504	92.6756820678711	-16.314884185791	-7.86328220367432	-0.0110697457566857	0.00581331877037883	0.0866572186350822	-0.00457625929266214
505	93.9743804931641	-16.9642333984375	-7.53860807418823	-0.00522560812532902	0.00581331877037883	-0.0026282137259841	-0.00555028254166245
506	95.9224319458008	-17.2889080047607	-7.14899873733521	-0.00327756232582033	0.0123068047687411	-0.114316180348396	-0.00555028254166245
507	96.57177734375	-17.2889080047607	-7.34380340576172	0.000293855206109583	0.0123068047687411	-0.175679624080658	-0.00197886489331722
508	95.273078918457	-17.2889080047607	-7.34380340576172	0.00418994715437293	0.00873538758605719	-0.153277099132538	0.00581331877037883
509	95.273078918457	-17.9382553100586	-7.60354280471802	-0.00197886489331722	0.00841071270406246	-0.0581475235521793	0.00581331877037883
510	94.6237335205078	-15.6655359268188	-7.79834747314453	0.00191722682211548	0.0233457311987877	0.122696071863174	0.000618529506027699
511	94.6237335205078	-16.9642333984375	-7.60354280471802	0.00126787810586393	0.0321119390428066	0.20548802614212	0.00289124972186983
512	92.0263366699219	-15.9902095794678	-7.34380340576172	-0.0113944197073579	0.0295145437121391	0.196397140622139	0.00613799272105098
513	95.273078918457	-16.9642333984375	-7.21393346786499	0.00159255252219737	0.00711201597005129	0.18763093650341	-0.00490093370899558
514	94.6237335205078	-16.314884185791	-7.79834747314453	-0.00295288790948689	0.00354059832170606	0.153215453028679	0.00613799272105098
515	95.273078918457	-16.314884185791	-7.86328220367432	0.00321592413820326	0.00873538758605719	0.0996441915631294	0.00841071270406246
516	93.9743804931641	-15.6655359268188	-7.47367286682129	0.00418994715437293	0.0136055024340749	-0.00197886489331722	-0.00100484199356288
517	93.3250350952148	-17.9382553100586	-7.14899873733521	-0.00165419070981443	0.00418994715437293	-0.154575794935226	-0.00652430532500148
518	93.9743804931641	-17.2889080047607	-6.69445466995239	-0.00327756232582033	0.00743668992072344	-0.23996514081955	-0.0026282137259841
519	93.3250350952148	-15.9902095794678	-7.21393346786499	-0.0026282137259841	0.012956153601408	-0.193536713719368	-0.00165419070981443
520	92.6756820678711	-16.9642333984375	-7.60354280471802	-0.00944637414067984	0.00191722682211548	-0.0721085146069527	-0.00360223650932312
521	93.9743804931641	-16.9642333984375	-7.60354280471802	-0.00230353930965066	-0.00749832857400179	-0.0152905117720366	0.0022419011220336
522	92.6756820678711	-15.9902095794678	-7.9282169342041	0.00321592413820326	-0.00944637414067984	-0.00392691092565656	-0.00555028254166245
523	94.6237335205078	-17.6135807037354	-8.12302207946777	-0.00977104809135199	-0.00327756232582033	-0.0279528107494116	-0.0120437685400248
524	92.6756820678711	-15.9902095794678	-7.9282169342041	-0.00749832857400179	-0.0201606266200542	-0.0399657599627972	-0.0113944197073579
525	93.9743804931641	-16.9642333984375	-7.79834747314453	-0.00165419070981443	-0.0211346503347158	-0.0613942667841911	-0.00230353930965066
526	93.9743804931641	-17.6135807037354	-7.08406400680542	-0.00327756232582033	-0.0169138833880424	-0.100030511617661	-0.0026282137259841
527	92.6756820678711	-16.314884185791	-7.73341274261475	-0.00360223650932312	-0.0159398596733809	-0.0847708135843277	-0.00197886489331722
528	91.3769912719727	-16.314884185791	-7.79834747314453	-0.00717365415766835	-0.00587495695799589	-0.021459324285388	-0.00295288790948689
529	90.0782928466797	-16.314884185791	-8.18795680999756	-0.00749832857400179	-0.00944637414067984	0.0795143842697144	0.00970941036939621
530	94.6237335205078	-16.9642333984375	-7.73341274261475	-0.00132951640989631	-0.000680167751852423	0.116202585399151	-0.00392691092565656
531	94.6237335205078	-16.9642333984375	-7.73341274261475	0.00321592413820326	-0.00132951640989631	0.0931507050991058	0.00808603875339031
532	92.0263366699219	-16.314884185791	-7.6684775352478	0.0022419011220336	-0.0240567177534103	0.052891094237566	0.000943203864153475
533	92.6756820678711	-16.9642333984375	-7.53860807418823	0.00451462110504508	-0.0100957229733467	-0.0110697457566857	0.00841071270406246
534	94.6237335205078	-17.9382553100586	-7.73341274261475	0.00451462110504508	-0.00457625929266214	-0.0860695168375969	0.0142548503354192
535	92.0263366699219	-16.6395587921143	-7.60354280471802	0.01100810803473	-0.00425158534198999	-0.116913571953773	0.00483929552137852
536	91.3769912719727	-16.6395587921143	-7.73341274261475	-0.00652430532500148	0.00646266713738441	-0.124056406319141	0.00418994715437293
537	91.3769912719727	-16.6395587921143	-7.6684775352478	0.00289124972186983	-0.0117190945893526	-0.0201606266200542	-0.00847235135734081
538	92.6756820678711	-15.9902095794678	-7.4087381362915	-3.08191010844894e-05	-0.0133424662053585	0.158085569739342	-0.00457625929266214
539	92.0263366699219	-16.314884185791	-7.86328220367432	-0.00619963090866804	-0.0208099745213985	0.301591604948044	-0.00522560812532902
540	95.273078918457	-17.9382553100586	-7.79834747314453	0.00483929552137852	-0.0253554154187441	0.368799209594727	-0.00360223650932312
541	92.6756820678711	-17.2889080047607	-7.60354280471802	0.00289124972186983	0.00516396993771195	0.338929146528244	0.00126787810586393
542	93.9743804931641	-17.6135807037354	-7.73341274261475	0.000618529506027699	0.000618529506027699	0.308085113763809	0.000293855206109583
543	93.3250350952148	-16.9642333984375	-7.86328220367432	0.00354059832170606	0.0356833562254906	0.185682892799377	-0.00360223650932312
544	94.6237335205078	-17.2889080047607	-7.4087381362915	-0.00814767740666866	0.0369820520281792	0.0252937767654657	-0.00717365415766835
545	91.3769912719727	-16.6395587921143	-7.47367286682129	-0.00749832857400179	0.0382807515561581	-0.176004305481911	0.0022419011220336
546	93.9743804931641	-16.6395587921143	-7.86328220367432	-0.00100484199356288	0.0382807515561581	-0.338666141033173	-0.00879702530801296
547	93.3250350952148	-16.314884185791	-7.99315214157104	0.00256657530553639	0.0538651160895824	-0.438665837049484	-0.00295288790948689
548	94.6237335205078	-16.314884185791	-8.05808639526367	-0.00230353930965066	0.0522417463362217	-0.368536174297333	-0.00717365415766835
549	94.6237335205078	-16.6395587921143	-7.79834747314453	0.00483929552137852	0.0220470335334539	-0.193536713719368	0.00711201597005129
550	95.9224319458008	-18.9122791290283	-7.27886867523193	0.00548864435404539	-0.00327756232582033	-0.00912170019000769	-0.00587495695799589
551	94.6237335205078	-16.6395587921143	-7.47367286682129	-0.00132951640989631	-0.028926832601428	0.081787109375	0.00159255252219737
552	95.273078918457	-16.9642333984375	-7.53860807418823	0.000618529506027699	-0.0191866029053926	0.111332468688488	-0.00684897974133492
553	91.3769912719727	-16.6395587921143	-7.79834747314453	-0.00814767740666866	-0.0435371771454811	0.0587352328002453	0.00743668992072344
554	95.273078918457	-17.6135807037354	-7.6684775352478	-0.00522560812532902	-0.0549007803201675	-0.021459324285388	0.00970941036939621
555	95.273078918457	-16.314884185791	-8.31782627105713	0.00386527273803949	-0.0441865250468254	-0.0935370251536369	0.0022419011220336
556	94.6237335205078	-16.9642333984375	-7.86328220367432	-0.00522560812532902	-0.0367190167307854	-0.154575794935226	0.000293855206109583
557	93.9743804931641	-16.314884185791	-7.60354280471802	-0.00392691092565656	-0.032173577696085	-0.144510895013809	-0.00912170019000769
558	94.6237335205078	-17.2889080047607	-7.53860807418823	0.00451462110504508	-0.0318489037454128	-0.0597708933055401	-0.0113944197073579
559	95.9224319458008	-16.9642333984375	-7.9282169342041	-0.0026282137259841	-0.0204853005707264	-0.0201606266200542	0.00386527273803949
560	94.6237335205078	-17.6135807037354	-7.60354280471802	0.00321592413820326	-0.0126931173726916	0.0152288740500808	-0.00165419070981443
561	91.3769912719727	-16.6395587921143	-7.86328220367432	-0.0120437685400248	-0.0026282137259841	0.0606832765042782	0.00776136433705688
562	95.9224319458008	-17.6135807037354	-7.34380340576172	-0.00684897974133492	0.0149041991680861	0.066202737390995	-0.00912170019000769
563	93.9743804931641	-15.9902095794678	-7.60354280471802	-0.00684897974133492	0.00678734155371785	0.0434755384922028	-0.00782300252467394
564	96.57177734375	-17.9382553100586	-7.14899873733521	-0.00522560812532902	0.0145795252174139	0.0265924744307995	-0.00392691092565656
565	95.9224319458008	-17.2889080047607	-7.34380340576172	-0.00327756232582033	0.00483929552137852	-0.00295288790948689	-0.00652430532500148
566	93.9743804931641	-17.6135807037354	-7.99315214157104	0.00646266713738441	0.0136055024340749	-0.0117190945893526	0.00191722682211548
567	94.6237335205078	-17.2889080047607	-7.6684775352478	0.00191722682211548	0.00841071270406246	-0.0247060675173998	-0.00490093370899558
568	93.9743804931641	-16.9642333984375	-7.86328220367432	-0.00619963090866804	0.012956153601408	-0.00587495695799589	-0.00684897974133492
569	92.6756820678711	-17.6135807037354	-7.53860807418823	-0.0152905117720366	0.011982130818069	0.0330859608948231	0.00970941036939621
570	96.57177734375	-17.6135807037354	-7.47367286682129	0.00126787810586393	0.00776136433705688	0.113280512392521	0.00516396993771195
571	93.9743804931641	-16.314884185791	-7.99315214157104	0.00191722682211548	0.00711201597005129	0.143799901008606	0.00191722682211548
572	95.273078918457	-17.9382553100586	-8.05808639526367	-0.00165419070981443	-0.000355493422830477	0.102241590619087	-0.00457625929266214
573	94.6237335205078	-17.2889080047607	-8.18795680999756	0.000943203864153475	-0.00522560812532902	0.066202737390995	0.00191722682211548
574	95.9224319458008	-18.5876045227051	-7.60354280471802	0.00873538758605719	-0.00782300252467394	0.0613326244056225	0.01100810803473
575	95.273078918457	-18.5876045227051	-7.47367286682129	0.0103587592020631	-0.00587495695799589	0.0814624354243279	0.00906006153672934
576	95.273078918457	-17.9382553100586	-7.53860807418823	0.0168522447347641	0.000943203864153475	0.0736702531576157	0.00906006153672934
577	92.6756820678711	-17.2889080047607	-7.4087381362915	-0.0110697457566857	0.000293855206109583	0.0837351530790329	-0.00392691092565656
578	93.9743804931641	-17.6135807037354	-7.4087381362915	0.00354059832170606	0.00126787810586393	0.0386054255068302	0.000618529506027699
579	93.9743804931641	-17.6135807037354	-7.79834747314453	-0.0159398596733809	-3.08191010844894e-05	0.0282158460468054	-0.000680167751852423
580	92.6756820678711	-16.9642333984375	-8.12302207946777	0.00938473641872406	0.012956153601408	0.0022419011220336	0.00289124972186983
581	94.6237335205078	-17.6135807037354	-7.79834747314453	0.000943203864153475	0.0360080301761627	-0.0458098985254765	0.00354059832170606
582	93.3250350952148	-18.5876045227051	-7.47367286682129	0.0022419011220336	0.0288651939481497	-0.0824980959296227	-0.0026282137259841
583	93.9743804931641	-18.2629299163818	-7.6684775352478	-0.0152905117720366	0.0353586822748184	-0.113017484545708	-0.0110697457566857
584	92.6756820678711	-17.6135807037354	-7.60354280471802	-0.000680167751852423	0.0379560738801956	-0.107822693884373	-0.00684897974133492
585	90.7276382446289	-17.2889080047607	-7.6684775352478	-0.0159398596733809	0.0269171483814716	-0.114965528249741	-0.00555028254166245
586	93.9743804931641	-17.2889080047607	-7.6684775352478	-0.000355493422830477	0.0178262684494257	-0.119186297059059	-0.00425158534198999
587	94.6237335205078	-18.2629299163818	-7.6684775352478	-0.00132951640989631	0.00256657530553639	-0.101329207420349	-0.00360223650932312
588	93.3250350952148	-17.2889080047607	-7.86328220367432	0.00126787810586393	-0.0136671401560307	-0.10295257717371	-0.00165419070981443
589	93.9743804931641	-17.9382553100586	-7.34380340576172	-0.0133424662053585	-0.00360223650932312	-0.101004533469677	0.00516396993771195
590	92.6756820678711	-18.2629299163818	-7.47367286682129	0.00386527273803949	-0.00165419070981443	-0.0652903541922569	0.00289124972186983
591	94.6237335205078	-17.2889080047607	-7.47367286682129	0.00451462110504508	-0.0217839982360601	0.00451462110504508	-0.00295288790948689
592	92.0263366699219	-17.2889080047607	-7.47367286682129	-0.00197886489331722	-0.0113944197073579	0.0327612869441509	0.00159255252219737
593	90.7276382446289	-16.9642333984375	-7.73341274261475	-0.00295288790948689	-0.0195112787187099	0.109059751033783	0.00418994715437293
594	91.3769912719727	-16.6395587921143	-7.73341274261475	-0.00814767740666866	-0.0149658378213644	0.127241507172585	0.00906006153672934
595	94.6237335205078	-17.6135807037354	-7.53860807418823	0.00873538758605719	-0.00230353930965066	0.0902286395430565	0.00483929552137852
596	93.9743804931641	-16.9642333984375	-7.6684775352478	0.000618529506027699	-0.00197886489331722	0.0522417463362217	0.00191722682211548
597	93.3250350952148	-17.6135807037354	-7.08406400680542	0.00191722682211548	-0.0100957229733467	0.00711201597005129	-0.00360223650932312
598	95.9224319458008	-18.5876045227051	-7.4087381362915	-0.00230353930965066	-0.0406151078641415	0.00841071270406246	-0.00165419070981443
599	93.3250350952148	-16.6395587921143	-7.53860807418823	0.000943203864153475	-0.00197886489331722	0.0103587592020631	-0.00295288790948689
600	92.6756820678711	-16.6395587921143	-7.6684775352478	0.0022419011220336	-0.0256800893694162	0.012956153601408	-0.00327756232582033
601	93.9743804931641	-17.9382553100586	-7.53860807418823	-0.00132951640989631	-0.00717365415766835	0.00711201597005129	0.00451462110504508
602	92.6756820678711	-16.314884185791	-7.73341274261475	0.00906006153672934	0.00451462110504508	0.0295145437121391	-0.00944637414067984
603	95.273078918457	-17.6135807037354	-7.08406400680542	-0.00457625929266214	0.0175015944987535	0.274318963289261	-0.00912170019000769
604	93.3250350952148	-16.314884185791	-8.12302207946777	-0.00100484199356288	0.0175015944987535	0.247371003031731	-0.00197886489331722
605	94.6237335205078	-15.9902095794678	-7.99315214157104	-0.00327756232582033	0.0155535480007529	0.135358363389969	0.00191722682211548
606	95.273078918457	-17.6135807037354	-7.53860807418823	0.00613799272105098	0.020423661917448	-0.0542514286935329	0.00321592413820326
607	95.273078918457	-18.9122791290283	-7.53860807418823	0.00126787810586393	0.0265924744307995	-0.263991057872772	-0.00425158534198999
608	94.6237335205078	-16.9642333984375	-7.47367286682129	-0.0026282137259841	0.0337353087961674	-0.388016641139984	-0.00327756232582033
609	92.0263366699219	-16.6395587921143	-7.47367286682129	-0.0110697457566857	0.0265924744307995	-0.338990807533264	0.0145795252174139
610	93.9743804931641	-16.9642333984375	-7.6684775352478	-0.00327756232582033	0.0197743140161037	-0.213017180562019	0.00613799272105098
611	95.9224319458008	-17.6135807037354	-7.6684775352478	0.00516396993771195	0.0152288740500808	-0.114640854299068	0.00483929552137852
612	95.273078918457	-16.6395587921143	-8.18795680999756	0.0022419011220336	-3.08191010844894e-05	-0.0334722734987736	0.00289124972186983
613	93.9743804931641	-16.314884185791	-7.60354280471802	-0.00230353930965066	-0.0104203969240189	0.00711201597005129	0.000293855206109583
614	95.273078918457	-17.6135807037354	-7.73341274261475	0.0188002903014421	-0.0273034609854221	0.00516396993771195	0.0155535480007529
615	94.6237335205078	-17.2889080047607	-7.6684775352478	0.00354059832170606	-0.0237320438027382	-0.0227580219507217	0.00548864435404539
616	93.9743804931641	-16.314884185791	-7.21393346786499	0.000943203864153475	0.00321592413820326	-0.0724331885576248	0.00321592413820326
617	93.3250350952148	-17.6135807037354	-7.47367286682129	-0.0149658378213644	-0.00522560812532902	-0.0734072178602219	-0.00652430532500148
618	93.9743804931641	-17.2889080047607	-7.79834747314453	-0.00555028254166245	0.000618529506027699	-0.0347709693014622	0.0022419011220336
619	93.3250350952148	-16.6395587921143	-7.9282169342041	-0.000355493422830477	0.00289124972186983	0.0548391379415989	-0.0026282137259841
620	94.6237335205078	-16.6395587921143	-8.18795680999756	0.00613799272105098	-0.00522560812532902	0.145747944712639	0.000943203864153475
621	95.9224319458008	-17.6135807037354	-7.53860807418823	0.00646266713738441	-0.00619963090866804	0.239903494715691	-0.0026282137259841
622	93.9743804931641	-16.9642333984375	-7.34380340576172	0.00159255252219737	-0.0149658378213644	0.241851538419724	-0.0123684434220195
623	93.3250350952148	-17.6135807037354	-7.73341274261475	-0.00782300252467394	-0.0133424662053585	0.182436138391495	-0.00619963090866804
624	93.9743804931641	-16.6395587921143	-7.6684775352478	-0.00457625929266214	0.000943203864153475	0.103540286421776	-0.0123684434220195
625	92.6756820678711	-17.2889080047607	-7.60354280471802	-0.00327756232582033	0.00191722682211548	0.0282158460468054	-0.00749832857400179
626	94.6237335205078	-17.2889080047607	-7.60354280471802	-0.00230353930965066	0.01100810803473	-0.023407369852066	-0.0100957229733467
627	94.6237335205078	-16.9642333984375	-7.6684775352478	0.00516396993771195	0.0152288740500808	-0.0659397020936012	-0.00522560812532902
628	95.273078918457	-17.2889080047607	-7.53860807418823	-0.00652430532500148	0.020423661917448	-0.115614876151085	0.00126787810586393
629	94.6237335205078	-16.9642333984375	-7.47367286682129	-0.00749832857400179	0.0230210572481155	-0.120484992861748	0.00743668992072344
630	93.9743804931641	-16.9642333984375	-8.05808639526367	0.00483929552137852	0.0188002903014421	-0.107822693884373	0.00808603875339031
631	95.273078918457	-18.5876045227051	-7.53860807418823	0.000293855206109583	0.0132808275520802	-0.0302255302667618	0.00354059832170606
632	93.3250350952148	-16.9642333984375	-7.60354280471802	-0.00717365415766835	0.0181509424000978	0.0931507050991058	0.00289124972186983
633	91.3769912719727	-16.314884185791	-7.73341274261475	-0.00522560812532902	-3.08191010844894e-05	0.159059599041939	0.00906006153672934
634	95.273078918457	-17.9382553100586	-7.6684775352478	-0.000355493422830477	-0.023407369852066	0.16392970085144	0.00906006153672934
635	93.3250350952148	-16.314884185791	-7.79834747314453	0.00581331877037883	-0.0260047651827335	0.0918520092964172	0.01100810803473
636	93.3250350952148	-16.314884185791	-8.25289154052734	0.00386527273803949	-0.0159398596733809	-0.00944637414067984	0.00678734155371785
637	95.273078918457	-17.6135807037354	-7.73341274261475	0.000943203864153475	-0.0204853005707264	-0.148406982421875	0.000943203864153475
638	94.6237335205078	-17.9382553100586	-7.6684775352478	-0.00749832857400179	-0.0334722734987736	-0.194186061620712	-0.00490093370899558
639	94.6237335205078	-18.5876045227051	-7.47367286682129	-0.0123684434220195	-0.0305502042174339	-0.144186213612556	0.00418994715437293
640	93.9743804931641	-16.314884185791	-7.60354280471802	0.0022419011220336	-0.0302255302667618	-0.101329207420349	0.0022419011220336
641	90.0782928466797	-16.6395587921143	-7.60354280471802	-0.0143164889886975	-0.0204853005707264	-0.0419138073921204	0.00613799272105098
642	92.6756820678711	-17.2889080047607	-7.21393346786499	-0.00100484199356288	0.0123068047687411	0.00126787810586393	-0.00717365415766835
643	93.3250350952148	-16.9642333984375	-7.86328220367432	-0.00879702530801296	0.000943203864153475	0.0220470335334539	-0.0152905117720366
644	93.3250350952148	-16.6395587921143	-8.18795680999756	-0.017887907102704	0.0162028968334198	0.0149041991680861	-0.00295288790948689
645	93.9743804931641	-16.9642333984375	-7.86328220367432	-0.0026282137259841	0.020423661917448	-0.0370436906814575	0.00451462110504508
646	93.3250350952148	-17.2889080047607	-7.79834747314453	0.00906006153672934	0.0285405199974775	-0.0815240740776062	-0.00165419070981443
647	92.6756820678711	-17.9382553100586	-7.73341274261475	-3.08191010844894e-05	0.029189869761467	-0.149705678224564	-0.00555028254166245
648	94.6237335205078	-17.2889080047607	-7.53860807418823	0.00126787810586393	0.0473716296255589	-0.127952501177788	-0.00684897974133492
649	93.9743804931641	-17.2889080047607	-7.4087381362915	-0.0117190945893526	0.0379560738801956	-0.0516540370881557	-0.000680167751852423
650	92.0263366699219	-16.6395587921143	-7.86328220367432	0.0116574559360743	0.0334106348454952	0.0132808275520802	0.00191722682211548
651	93.9743804931641	-17.2889080047607	-7.73341274261475	0.00386527273803949	0.0285405199974775	0.0798390582203865	-0.00587495695799589
652	94.6237335205078	-17.2889080047607	-8.05808639526367	0.00289124972186983	0.011982130818069	0.157436221837997	0.00289124972186983
653	93.3250350952148	-16.9642333984375	-7.53860807418823	0.00354059832170606	-0.00392691092565656	0.249968394637108	0.00354059832170606
654	95.273078918457	-18.9122791290283	-7.4087381362915	0.00938473641872406	-0.0354203209280968	0.301591604948044	0.00159255252219737
655	93.9743804931641	-17.9382553100586	-7.53860807418823	0.00159255252219737	-0.0337969474494457	0.295098125934601	-3.08191010844894e-05
656	93.3250350952148	-16.6395587921143	-7.6684775352478	0.000293855206109583	-0.0363943427801132	0.279189079999924	0.00646266713738441
657	91.3769912719727	-16.6395587921143	-7.86328220367432	-0.000680167751852423	-0.0445111989974976	0.220098361372948	-0.00100484199356288
658	93.9743804931641	-16.9642333984375	-7.79834747314453	0.000618529506027699	-0.0467839203774929	0.124319441616535	-0.00295288790948689
659	95.273078918457	-17.2889080047607	-7.99315214157104	-0.00619963090866804	-0.0461345724761486	-0.0169138833880424	0.00613799272105098
660	95.273078918457	-17.6135807037354	-7.73341274261475	0.00256657530553639	-0.0295761823654175	-0.174380928277969	-0.00522560812532902
661	93.3250350952148	-16.9642333984375	-7.4087381362915	0.000618529506027699	-0.0123684434220195	-0.268861174583435	0.00159255252219737
662	96.57177734375	-19.2369537353516	-7.6684775352478	0.00159255252219737	-0.00717365415766835	-0.188017249107361	-0.00847235135734081
663	93.9743804931641	-17.2889080047607	-7.9282169342041	-0.00295288790948689	0.01100810803473	-0.0139918150380254	-0.00522560812532902
664	95.273078918457	-17.9382553100586	-7.21393346786499	-0.0120437685400248	0.0136055024340749	0.0652287155389786	-0.00490093370899558
665	93.3250350952148	-17.9382553100586	-7.9282169342041	-0.00912170019000769	0.0207483377307653	0.107436381280422	0.00321592413820326
666	93.9743804931641	-16.6395587921143	-7.73341274261475	-0.00100484199356288	0.0252937767654657	0.0632806718349457	-0.00165419070981443
667	94.6237335205078	-16.6395587921143	-7.60354280471802	-0.00977104809135199	0.0188002903014421	-0.0143164889886975	-0.0026282137259841
668	95.9224319458008	-16.9642333984375	-8.05808639526367	-0.00132951640989631	0.0155535480007529	-0.0263294391334057	-0.00652430532500148
669	95.273078918457	-17.6135807037354	-7.73341274261475	0.000293855206109583	0.01100810803473	-0.0175632312893867	0.00743668992072344
670	95.273078918457	-18.2629299163818	-7.53860807418823	0.00321592413820326	0.00808603875339031	-0.0363943427801132	0.0103587592020631
671	94.6237335205078	-17.2889080047607	-7.9282169342041	0.00191722682211548	0.0152288740500808	-0.0110697457566857	0.000293855206109583
672	94.6237335205078	-17.6135807037354	-7.53860807418823	0.00256657530553639	0.0116574559360743	-0.00749832857400179	-0.00652430532500148
673	92.0263366699219	-16.6395587921143	-7.53860807418823	-0.00490093370899558	0.00159255252219737	-0.0107450718060136	0.00548864435404539
674	95.273078918457	-17.6135807037354	-7.27886867523193	0.013930176384747	0.00418994715437293	-0.02697878703475	0.00743668992072344
675	95.9224319458008	-18.2629299163818	-7.6684775352478	0.0392547734081745	0.00906006153672934	-0.0519787110388279	0.00646266713738441
676	94.6237335205078	-16.9642333984375	-7.99315214157104	0.0178262684494257	0.0188002903014421	-0.0977577865123749	0.00451462110504508
677	93.9743804931641	-16.314884185791	-8.05808639526367	0.000293855206109583	0.0155535480007529	-0.0922383219003677	-0.00555028254166245
678	94.6237335205078	-17.6135807037354	-7.6684775352478	-0.00619963090866804	0.00289124972186983	-0.0932123512029648	-0.00457625929266214
679	95.273078918457	-19.2369537353516	-7.14899873733521	0.00126787810586393	0.00451462110504508	-0.0997058376669884	0.000618529506027699
680	95.273078918457	-17.9382553100586	-7.27886867523193	0.00841071270406246	0.00548864435404539	-0.123082384467125	0.00191722682211548
681	92.0263366699219	-16.9642333984375	-7.73341274261475	-0.00425158534198999	0.00321592413820326	-0.161393955349922	-0.00457625929266214
682	95.273078918457	-18.2629299163818	-7.6684775352478	-3.08191010844894e-05	0.0103587592020631	-0.202627599239349	-0.00587495695799589
683	94.6237335205078	-17.2889080047607	-7.99315214157104	-0.00230353930965066	0.0213976856321096	-0.191913336515427	-0.00522560812532902
684	96.57177734375	-18.5876045227051	-7.79834747314453	-0.00457625929266214	0.0165275707840919	-0.156199172139168	0.00418994715437293
685	95.9224319458008	-18.2629299163818	-7.79834747314453	-0.00814767740666866	0.00548864435404539	-0.0412644557654858	-0.00165419070981443
686	95.273078918457	-18.5876045227051	-7.86328220367432	-0.00619963090866804	0.0100340843200684	0.0330859608948231	-0.00165419070981443
687	96.57177734375	-18.9122791290283	-7.79834747314453	0.00711201597005129	0.0220470335334539	0.0181509424000978	0.00126787810586393
688	94.6237335205078	-17.2889080047607	-7.73341274261475	0.00191722682211548	0.0152288740500808	-0.03444629535079	-0.0026282137259841
689	93.3250350952148	-18.2629299163818	-7.60354280471802	-0.00944637414067984	0.0207483377307653	-0.03444629535079	-0.00392691092565656
690	93.3250350952148	-16.9642333984375	-7.6684775352478	0.00451462110504508	0.020423661917448	-0.0295761823654175	0.00548864435404539
691	94.6237335205078	-17.9382553100586	-7.73341274261475	0.0145795252174139	0.00873538758605719	-0.023407369852066	0.00483929552137852
692	94.6237335205078	-18.2629299163818	-7.53860807418823	0.00354059832170606	-0.00587495695799589	-0.0169138833880424	0.00159255252219737
693	93.3250350952148	-17.2889080047607	-7.21393346786499	0.0200989879667759	-0.0211346503347158	-0.0198359526693821	-3.08191010844894e-05
694	92.6756820678711	-18.9122791290283	-7.4087381362915	0.00191722682211548	-0.0412644557654858	-0.00490093370899558	0.00159255252219737
695	95.273078918457	-18.9122791290283	-7.47367286682129	0.00483929552137852	-0.0467839203774929	0.0389300994575024	0.0113327819854021
696	93.3250350952148	-17.2889080047607	-7.34380340576172	-0.00230353930965066	-0.0370436906814575	0.150942742824554	-0.00197886489331722
697	91.3769912719727	-18.5876045227051	-7.73341274261475	-0.00652430532500148	-0.0282774847000837	0.160682961344719	0.00646266713738441
698	95.273078918457	-18.5876045227051	-7.4087381362915	0.00126787810586393	-0.0227580219507217	0.152890786528587	-0.0026282137259841
699	94.6237335205078	-18.2629299163818	-7.14899873733521	0.00126787810586393	-0.0273034609854221	0.156786873936653	0.00256657530553639
700	92.6756820678711	-17.2889080047607	-7.9282169342041	0.00354059832170606	-0.0263294391334057	0.151592090725899	0.00386527273803949
701	94.6237335205078	-18.5876045227051	-7.86328220367432	0.00386527273803949	-0.0172385573387146	0.143150553107262	0.00126787810586393
702	92.6756820678711	-18.5876045227051	-7.60354280471802	-0.000680167751852423	-0.017887907102704	0.125618144869804	0.00386527273803949
703	95.9224319458008	-19.8863010406494	-7.4087381362915	-0.00392691092565656	-0.0211346503347158	0.0551638156175613	-0.00717365415766835
704	92.6756820678711	-17.2889080047607	-7.6684775352478	-0.0162645354866982	-0.00457625929266214	0.0269171483814716	-0.0113944197073579
705	91.3769912719727	-18.2629299163818	-7.47367286682129	-0.0159398596733809	0.0230210572481155	-0.0318489037454128	-0.00165419070981443
706	94.6237335205078	-18.9122791290283	-7.27886867523193	-0.00457625929266214	0.0168522447347641	-0.0717838406562805	-0.000355493422830477
707	95.273078918457	-18.2629299163818	-7.79834747314453	-0.00197886489331722	0.0269171483814716	-0.090614952147007	-0.00165419070981443
708	95.273078918457	-17.9382553100586	-7.99315214157104	-0.00587495695799589	0.0265924744307995	-0.0857448354363441	0.000293855206109583
709	95.273078918457	-17.6135807037354	-7.6684775352478	0.0145795252174139	0.0155535480007529	-0.0250307414680719	0.00613799272105098
710	93.9743804931641	-17.9382553100586	-7.73341274261475	0.00516396993771195	0.0165275707840919	0.0480209775269032	0.00354059832170606
711	94.6237335205078	-19.5616283416748	-7.6684775352478	0.00386527273803949	0.0171769186854362	0.0899039655923843	0.00451462110504508
712	95.9224319458008	-17.2889080047607	-7.47367286682129	-0.00230353930965066	0.0158782228827477	0.128540202975273	-0.000680167751852423
713	94.6237335205078	-17.6135807037354	-7.86328220367432	0.00191722682211548	0.0106834331527352	0.0905533134937286	-0.00132951640989631
714	91.3769912719727	-16.9642333984375	-8.18795680999756	-0.0026282137259841	-0.00555028254166245	0.0658780634403229	0.00256657530553639
715	95.9224319458008	-18.5876045227051	-7.60354280471802	-0.00684897974133492	0.000293855206109583	0.0522417463362217	0.00451462110504508
716	95.9224319458008	-17.6135807037354	-7.79834747314453	0.0100340843200684	0.00126787810586393	0.0519170723855495	0.00191722682211548
717	96.57177734375	-18.2629299163818	-7.79834747314453	-0.00165419070981443	0.00678734155371785	0.0519170723855495	-0.0026282137259841
718	95.9224319458008	-18.5876045227051	-7.60354280471802	-0.00587495695799589	0.000293855206109583	0.0830858051776886	-0.0107450718060136
719	94.6237335205078	-18.5876045227051	-7.34380340576172	-0.00684897974133492	-0.00522560812532902	0.0928260311484337	0.00776136433705688
720	94.6237335205078	-17.6135807037354	-7.9282169342041	-3.08191010844894e-05	0.00191722682211548	0.00159255252219737	0.0022419011220336
721	93.3250350952148	-18.2629299163818	-7.53860807418823	-0.00619963090866804	0.0220470335334539	-0.104251272976398	-0.00327756232582033
722	92.6756820678711	-16.314884185791	-7.73341274261475	-0.000355493422830477	0.0269171483814716	-0.141264155507088	-0.000680167751852423
723	97.2211227416992	-17.9382553100586	-7.60354280471802	-0.0139918150380254	0.025618452578783	-0.157497867941856	-0.0100957229733467
724	93.9743804931641	-16.314884185791	-7.6684775352478	0.00126787810586393	0.0168522447347641	-0.163991346955299	-0.00425158534198999
725	94.6237335205078	-16.9642333984375	-7.08406400680542	-0.00327756232582033	0.00743668992072344	-0.220809355378151	-0.00360223650932312
726	95.9224319458008	-18.9122791290283	-7.47367286682129	-0.00782300252467394	-0.00555028254166245	-0.254250824451447	-0.00684897974133492
727	95.273078918457	-18.5876045227051	-7.6684775352478	-0.00587495695799589	-0.0100957229733467	-0.237367749214172	-0.00197886489331722
728	93.9743804931641	-16.6395587921143	-7.4087381362915	-0.00782300252467394	-0.0130177913233638	-0.113666832447052	-0.0126931173726916
729	90.7276382446289	-16.6395587921143	-7.79834747314453	-0.00457625929266214	-0.021459324285388	0.040228795260191	0.00483929552137852
730	94.6237335205078	-17.2889080047607	-7.9282169342041	0.00191722682211548	-0.0195112787187099	0.120748028159142	0.00321592413820326
731	96.57177734375	-17.6135807037354	-7.4087381362915	0.0022419011220336	-0.0169138833880424	0.159708946943283	0.00483929552137852
732	93.3250350952148	-16.6395587921143	-7.9282169342041	0.00256657530553639	-0.00814767740666866	0.179514080286026	-0.00425158534198999
733	95.9224319458008	-17.6135807037354	-7.60354280471802	-0.00100484199356288	-0.0227580219507217	0.149644032120705	0.0106834331527352
734	95.9224319458008	-17.9382553100586	-7.86328220367432	0.0220470335334539	-0.0302255302667618	0.0710728541016579	0.01100810803473
735	93.3250350952148	-16.6395587921143	-7.79834747314453	0.000943203864153475	-0.017887907102704	-0.0104203969240189	0.000618529506027699
736	92.6756820678711	-16.9642333984375	-7.4087381362915	0.00938473641872406	-0.0273034609854221	-0.0915889739990234	0.000943203864153475
737	92.6756820678711	-17.6135807037354	-7.14899873733521	0.00970941036939621	0.00289124972186983	-0.156848520040512	-0.00522560812532902
738	94.6237335205078	-15.9902095794678	-7.34380340576172	-0.00457625929266214	0.000293855206109583	-0.140614792704582	-0.0120437685400248
739	93.3250350952148	-16.6395587921143	-7.86328220367432	0.0145795252174139	-0.00555028254166245	-0.0928876772522926	-0.0117190945893526
740	95.9224319458008	-17.2889080047607	-7.79834747314453	0.000618529506027699	-0.00684897974133492	-0.0445111989974976	-0.00230353930965066
741	92.6756820678711	-17.2889080047607	-7.53860807418823	0.00354059832170606	-0.000680167751852423	0.00289124972186983	0.00613799272105098
742	93.9743804931641	-17.9382553100586	-7.79834747314453	-0.00132951640989631	-0.00392691092565656	0.0450989119708538	-0.00100484199356288
743	93.3250350952148	-17.6135807037354	-7.34380340576172	-0.00782300252467394	0.0168522447347641	0.0697741582989693	-0.0123684434220195
744	94.6237335205078	-16.314884185791	-7.53860807418823	-0.00749832857400179	0.0191249661147594	0.0976961478590965	-0.00132951640989631
745	91.3769912719727	-16.314884185791	-7.86328220367432	-0.0133424662053585	0.0168522447347641	0.102241590619087	0.00451462110504508
746	92.0263366699219	-16.6395587921143	-7.86328220367432	0.00321592413820326	0.0249691028147936	0.0957481041550636	-0.00847235135734081
747	92.6756820678711	-16.314884185791	-7.86328220367432	-0.0026282137259841	0.0334106348454952	0.0791897103190422	0.0106834331527352
748	93.3250350952148	-16.314884185791	-7.99315214157104	-0.00457625929266214	0.029189869761467	0.0467222817242146	-0.00360223650932312
749	92.6756820678711	-16.6395587921143	-7.79834747314453	-3.08191010844894e-05	0.0132808275520802	0.00191722682211548	-0.000355493422830477
750	93.9743804931641	-18.5876045227051	-7.14899873733521	0.00321592413820326	0.00906006153672934	-0.0841214656829834	0.01100810803473
751	93.3250350952148	-16.6395587921143	-7.79834747314453	0.0136055024340749	0.00613799272105098	-0.126329123973846	0.00159255252219737
752	93.3250350952148	-16.9642333984375	-7.99315214157104	-0.000680167751852423	0.00581331877037883	-0.113017484545708	0.00126787810586393
753	90.7276382446289	-16.314884185791	-7.6684775352478	-0.00944637414067984	-0.00425158534198999	-0.0747059136629105	0.00386527273803949
754	94.6237335205078	-17.6135807037354	-7.6684775352478	-0.000355493422830477	-0.00230353930965066	0.0262678004801273	0.00548864435404539
755	93.3250350952148	-16.6395587921143	-7.9282169342041	0.0103587592020631	-0.00457625929266214	0.0886052697896957	0.00711201597005129
756	92.6756820678711	-16.6395587921143	-7.60354280471802	0.00483929552137852	0.000293855206109583	0.127241507172585	-0.00717365415766835
757	92.0263366699219	-15.9902095794678	-7.60354280471802	0.00451462110504508	0.0113327819854021	0.140228480100632	-0.00879702530801296
758	92.0263366699219	-17.2889080047607	-8.05808639526367	0.00418994715437293	0.00678734155371785	0.094449408352375	-0.0100957229733467
759	95.273078918457	-16.9642333984375	-7.9282169342041	0.00126787810586393	0.00613799272105098	0.0386054255068302	-0.00327756232582033
760	93.9743804931641	-16.6395587921143	-7.86328220367432	0.00126787810586393	0.0100340843200684	-0.0143164889886975	0.00321592413820326
761	89.4289398193359	-16.314884185791	-7.86328220367432	-0.00490093370899558	0.0106834331527352	-0.0818487480282784	0.00646266713738441
762	94.6237335205078	-17.2889080047607	-7.47367286682129	0.00126787810586393	0.00678734155371785	-0.133471965789795	-0.000355493422830477
763	92.0263366699219	-15.9902095794678	-7.9282169342041	-0.00490093370899558	0.00678734155371785	-0.11042008548975	-0.00847235135734081
764	94.6237335205078	-17.6135807037354	-8.12302207946777	-0.00782300252467394	0.00516396993771195	-0.0204853005707264	-0.00295288790948689
765	95.273078918457	-16.6395587921143	-8.18795680999756	-0.00327756232582033	-0.0152905117720366	0.0775663405656815	-0.00457625929266214
766	92.6756820678711	-17.2889080047607	-8.18795680999756	0.000293855206109583	-0.0172385573387146	0.06393001973629	-0.00230353930965066
767	92.0263366699219	-17.2889080047607	-7.73341274261475	-3.08191010844894e-05	-0.00652430532500148	0.0181509424000978	-3.08191010844894e-05
768	92.6756820678711	-16.314884185791	-7.6684775352478	-0.00555028254166245	-0.00132951640989631	-0.0286021586507559	-0.00295288790948689
769	92.0263366699219	-16.9642333984375	-7.14899873733521	-0.0104203969240189	-0.0107450718060136	-0.0409397818148136	0.0103587592020631
770	94.6237335205078	-17.2889080047607	-7.60354280471802	0.00289124972186983	0.00711201597005129	-0.00717365415766835	-0.00132951640989631
771	93.3250350952148	-15.9902095794678	-7.99315214157104	0.00548864435404539	0.00776136433705688	0.0772416666150093	0.0022419011220336
772	95.273078918457	-16.9642333984375	-7.79834747314453	0.00418994715437293	0.00678734155371785	0.142825871706009	0.000293855206109583
773	93.3250350952148	-16.6395587921143	-7.9282169342041	0.0259431265294552	-0.00749832857400179	0.161656990647316	-0.00392691092565656
774	95.9224319458008	-18.2629299163818	-7.53860807418823	0.0188002903014421	-0.0201606266200542	0.1564621925354	0.00256657530553639
775	94.6237335205078	-17.9382553100586	-7.34380340576172	-0.00749832857400179	-0.0133424662053585	0.103540286421776	0.00418994715437293
776	93.3250350952148	-16.314884185791	-7.73341274261475	0.00159255252219737	-3.08191010844894e-05	-0.043212503194809	-0.000355493422830477
777	90.7276382446289	-15.9902095794678	-7.99315214157104	-0.00392691092565656	-0.00230353930965066	-0.174705609679222	0.00289124972186983
778	93.9743804931641	-16.314884185791	-7.79834747314453	-0.00749832857400179	-0.0217839982360601	-0.312042862176895	0.0022419011220336
779	95.273078918457	-17.2889080047607	-7.73341274261475	-0.00230353930965066	-0.0191866029053926	-0.364315420389175	0.0022419011220336
780	94.6237335205078	-17.2889080047607	-7.6684775352478	0.00613799272105098	-0.0188619289547205	-0.235744372010231	0.00613799272105098
781	93.3250350952148	-16.314884185791	-7.53860807418823	-0.00522560812532902	-0.0162645354866982	-0.0847708135843277	-0.00652430532500148
782	95.273078918457	-18.5876045227051	-7.21393346786499	-3.08191010844894e-05	-0.0208099745213985	0.0233457311987877	-0.0107450718060136
783	92.6756820678711	-16.6395587921143	-7.99315214157104	-0.0117190945893526	-0.00619963090866804	0.0188002903014421	-0.00749832857400179
784	95.273078918457	-17.2889080047607	-7.6684775352478	-0.0130177913233638	-0.0107450718060136	0.0230210572481155	-0.00587495695799589
785	92.6756820678711	-17.6135807037354	-7.60354280471802	-0.0208099745213985	-0.00847235135734081	0.036657378077507	0.000943203864153475
786	95.273078918457	-17.6135807037354	-7.60354280471802	-0.00230353930965066	0.0116574559360743	0.0720468759536743	-0.00457625929266214
787	95.9224319458008	-17.9382553100586	-7.60354280471802	-0.00425158534198999	0.0100340843200684	0.126267492771149	-0.00717365415766835
788	95.273078918457	-17.2889080047607	-7.4087381362915	-0.00879702530801296	0.012956153601408	0.218474984169006	-0.00717365415766835
789	95.9224319458008	-18.2629299163818	-7.6684775352478	0.00126787810586393	0.0132808275520802	0.251591771841049	0.00581331877037883
790	95.273078918457	-18.2629299163818	-8.25289154052734	-0.000680167751852423	0.0136055024340749	0.291202038526535	0.00613799272105098
791	95.273078918457	-17.9382553100586	-7.60354280471802	0.00548864435404539	0.0295145437121391	0.289578676223755	0.00321592413820326
792	94.6237335205078	-17.6135807037354	-7.73341274261475	-0.00165419070981443	0.0369820520281792	0.261332005262375	-0.00360223650932312
793	91.3769912719727	-16.6395587921143	-7.73341274261475	-0.00782300252467394	0.0243197549134493	0.133085653185844	0.00418994715437293
794	93.9743804931641	-17.9382553100586	-7.27886867523193	0.000943203864153475	0.011982130818069	-0.0847708135843277	0.0171769186854362
795	95.9224319458008	-17.9382553100586	-7.53860807418823	0.00743668992072344	0.0113327819854021	-0.266263753175735	0.00451462110504508
796	94.6237335205078	-17.6135807037354	-8.12302207946777	0.00451462110504508	0.00451462110504508	-0.380549132823944	-0.00425158534198999
797	94.6237335205078	-17.6135807037354	-8.12302207946777	0.0022419011220336	-0.00490093370899558	-0.397107541561127	-0.00230353930965066
798	95.9224319458008	-18.9122791290283	-7.86328220367432	-0.00619963090866804	-0.0311995539814234	-0.236069053411484	-0.00132951640989631
799	93.3250350952148	-18.9122791290283	-7.73341274261475	-0.00197886489331722	-0.0568488240242004	-0.125030428171158	-0.00847235135734081
800	92.6756820678711	-16.9642333984375	-7.4087381362915	0.00483929552137852	-0.0409397818148136	-0.0143164889886975	-0.00100484199356288
801	92.0263366699219	-16.9642333984375	-7.60354280471802	-0.00879702530801296	-0.0347709693014622	0.0405534692108631	-0.00132951640989631
802	92.6756820678711	-17.9382553100586	-7.6684775352478	-0.00814767740666866	-0.0188619289547205	0.0460729338228703	-0.00327756232582033
803	94.6237335205078	-17.9382553100586	-7.9282169342041	-0.00977104809135199	0.00191722682211548	0.0438002124428749	-0.0169138833880424
804	93.3250350952148	-16.9642333984375	-8.05808639526367	-0.00425158534198999	0.00841071270406246	0.0386054255068302	-0.00295288790948689
805	94.6237335205078	-17.9382553100586	-7.60354280471802	-0.0104203969240189	0.0220470335334539	0.0473716296255589	0.000618529506027699
806	93.9743804931641	-18.9122791290283	-7.27886867523193	0.00256657530553639	0.0194496400654316	0.0399041213095188	0.00483929552137852
807	93.9743804931641	-18.9122791290283	-7.14899873733521	0.00386527273803949	0.0363327041268349	0.013930176384747	-0.00619963090866804
808	93.3250350952148	-17.9382553100586	-7.60354280471802	-0.000680167751852423	0.0298392176628113	-0.144186213612556	-0.000680167751852423
809	90.7276382446289	-17.2889080047607	-7.73341274261475	-0.00847235135734081	0.025618452578783	-0.133471965789795	0.0022419011220336
810	92.6756820678711	-16.9642333984375	-7.9282169342041	0.00808603875339031	0.0278911720961332	-0.0789266750216484	-0.000355493422830477
811	93.3250350952148	-18.2629299163818	-7.60354280471802	-0.000680167751852423	0.0249691028147936	0.0022419011220336	0.00418994715437293
812	93.3250350952148	-17.2889080047607	-8.18795680999756	0.00678734155371785	0.0136055024340749	0.0314625911414623	0.00321592413820326
813	93.3250350952148	-18.2629299163818	-7.73341274261475	0.00256657530553639	0.00386527273803949	0.0239950809627771	0.00256657530553639
814	93.3250350952148	-18.2629299163818	-7.9282169342041	0.00581331877037883	-0.00977104809135199	0.0262678004801273	0.00581331877037883
815	93.3250350952148	-18.9122791290283	-7.6684775352478	-0.00360223650932312	0.00126787810586393	0.076592318713665	0.00841071270406246
816	93.3250350952148	-17.9382553100586	-7.6684775352478	0.0126314787194133	0.00321592413820326	0.101916916668415	0.000293855206109583
817	92.0263366699219	-18.5876045227051	-7.53860807418823	-0.00684897974133492	0.00516396993771195	0.123994767665863	0.00516396993771195
818	93.9743804931641	-18.5876045227051	-7.4087381362915	-0.00360223650932312	0.00483929552137852	0.0902286395430565	-0.00457625929266214
819	93.3250350952148	-18.5876045227051	-7.47367286682129	-0.00360223650932312	-0.0026282137259841	0.0983454957604408	0.00906006153672934
820	92.0263366699219	-17.6135807037354	-7.6684775352478	-0.00132951640989631	-3.08191010844894e-05	0.0889299437403679	-0.000680167751852423
821	94.6237335205078	-18.2629299163818	-7.6684775352478	0.0103587592020631	-0.00490093370899558	0.0675014406442642	-0.00425158534198999
822	92.0263366699219	-18.5876045227051	-7.86328220367432	-0.00392691092565656	-0.00944637414067984	0.0392547734081745	-0.00295288790948689
823	95.273078918457	-19.2369537353516	-7.4087381362915	-0.00684897974133492	0.00548864435404539	-0.0100957229733467	-0.00197886489331722
824	92.0263366699219	-16.9642333984375	-7.53860807418823	-0.0110697457566857	0.00613799272105098	0.00516396993771195	0.000618529506027699
825	90.0782928466797	-17.2889080047607	-7.4087381362915	-0.00392691092565656	0.0123068047687411	0.0301638916134834	0.00159255252219737
826	94.6237335205078	-18.5876045227051	-7.27886867523193	-0.00425158534198999	0.0171769186854362	-0.00327756232582033	-0.00327756232582033
827	93.9743804931641	-17.6135807037354	-7.6684775352478	-0.00197886489331722	0.0152288740500808	-0.0883422344923019	-0.00425158534198999
828	92.6756820678711	-17.2889080047607	-8.05808639526367	-0.00425158534198999	0.0236704051494598	-0.174705609679222	0.00191722682211548
829	93.9743804931641	-17.9382553100586	-7.86328220367432	-0.00522560812532902	0.0197743140161037	-0.221783384680748	0.00516396993771195
830	95.273078918457	-18.9122791290283	-7.60354280471802	-0.00132951640989631	0.0223717093467712	-0.161069288849831	0.00289124972186983
831	93.9743804931641	-18.2629299163818	-7.47367286682129	0.00191722682211548	0.0171769186854362	-0.100355185568333	-0.00165419070981443
832	93.9743804931641	-17.6135807037354	-7.53860807418823	0.00711201597005129	0.0165275707840919	-0.0639916583895683	0.000618529506027699
833	90.7276382446289	-18.2629299163818	-7.4087381362915	-0.00100484199356288	-0.0110697457566857	-0.00717365415766835	0.00483929552137852
834	94.6237335205078	-17.9382553100586	-7.99315214157104	-0.00197886489331722	-0.0185372550040483	0.0610079504549503	0.00548864435404539
835	93.3250350952148	-16.9642333984375	-8.05808639526367	-0.00977104809135199	-0.0263294391334057	0.133410319685936	-0.00652430532500148
836	93.9743804931641	-17.6135807037354	-7.9282169342041	0.00873538758605719	-0.0253554154187441	0.137306407094002	0.000943203864153475
837	95.9224319458008	-18.9122791290283	-7.47367286682129	0.0194496400654316	-0.0347709693014622	0.0597092546522617	0.000943203864153475
838	94.6237335205078	-19.8863010406494	-7.47367286682129	-0.0182125810533762	-0.0324982516467571	-0.068537101149559	-0.00425158534198999
839	93.3250350952148	-18.5876045227051	-7.47367286682129	-0.00944637414067984	-0.0318489037454128	-0.144510895013809	-0.00295288790948689
840	93.9743804931641	-18.2629299163818	-7.86328220367432	0.00354059832170606	-0.0266541130840778	-0.077952653169632	0.00321592413820326
841	92.6756820678711	-18.2629299163818	-7.53860807418823	-0.0211346503347158	-0.0152905117720366	-0.0295761823654175	0.00418994715437293
842	93.9743804931641	-18.2629299163818	-7.53860807418823	0.00873538758605719	-0.0182125810533762	0.00159255252219737	-0.00327756232582033
843	94.6237335205078	-17.9382553100586	-7.6684775352478	0.00321592413820326	-0.00555028254166245	0.00483929552137852	-0.00684897974133492
844	95.273078918457	-18.5876045227051	-7.4087381362915	-0.00457625929266214	0.000943203864153475	0.0275664981454611	0.00191722682211548
845	95.9224319458008	-18.2629299163818	-6.95419406890869	-0.00295288790948689	-0.00847235135734081	0.0298392176628113	0.000618529506027699
846	95.273078918457	-20.2109756469727	-7.21393346786499	0.00159255252219737	-0.00490093370899558	0.0798390582203865	-0.00197886489331722
847	95.273078918457	-19.8863010406494	-7.79834747314453	-0.00749832857400179	0.00386527273803949	0.10711170732975	-0.00684897974133492
848	95.273078918457	-19.5616283416748	-7.34380340576172	-0.0136671401560307	0.00743668992072344	0.0925013571977615	-0.00490093370899558
849	90.0782928466797	-18.2629299163818	-7.53860807418823	-0.0165892094373703	0.00646266713738441	0.100293546915054	0.00159255252219737
850	94.6237335205078	-17.9382553100586	-7.86328220367432	-0.000355493422830477	0.0116574559360743	0.0486703291535378	0.00776136433705688
851	96.57177734375	-19.5616283416748	-7.34380340576172	0.00126787810586393	0.0220470335334539	-0.0276281367987394	0.00321592413820326
852	95.273078918457	-19.2369537353516	-7.53860807418823	-0.00490093370899558	0.00743668992072344	-0.0721085146069527	-0.00619963090866804
853	93.3250350952148	-19.2369537353516	-7.60354280471802	-0.0100957229733467	-0.00360223650932312	-0.108796715736389	0.00159255252219737
854	96.57177734375	-20.2109756469727	-7.53860807418823	0.00191722682211548	-0.0146411629393697	-0.160095259547234	0.0165275707840919
855	93.3250350952148	-18.2629299163818	-7.6684775352478	0.00321592413820326	-0.0117190945893526	-0.208796411752701	0.0022419011220336
856	93.3250350952148	-18.5876045227051	-7.79834747314453	0.0022419011220336	-0.00587495695799589	-0.165290042757988	0.00256657530553639
857	92.0263366699219	-18.2629299163818	-7.21393346786499	-0.00132951640989631	-0.00132951640989631	-0.134770661592484	-0.0120437685400248
858	93.3250350952148	-17.6135807037354	-7.21393346786499	-0.00360223650932312	-0.021459324285388	0.0191249661147594	0.00548864435404539
859	92.6756820678711	-17.9382553100586	-7.53860807418823	-0.00944637414067984	-0.0266541130840778	0.179189398884773	0.0106834331527352
860	94.6237335205078	-17.9382553100586	-8.05808639526367	0.00191722682211548	-0.0149658378213644	0.262955367565155	-0.00100484199356288
861	95.273078918457	-19.2369537353516	-7.53860807418823	0.00191722682211548	0.00126787810586393	0.235358059406281	0.00516396993771195
862	93.3250350952148	-18.5876045227051	-7.73341274261475	-0.00230353930965066	0.00743668992072344	0.118475303053856	0.000293855206109583
863	93.9743804931641	-17.9382553100586	-7.79834747314453	-0.00327756232582033	0.0376313999295235	0.0259431265294552	-0.000680167751852423
864	93.3250350952148	-18.9122791290283	-7.27886867523193	-0.0113944197073579	0.0438002124428749	-0.0292515084147453	-0.00555028254166245
865	92.6756820678711	-18.9122791290283	-7.27886867523193	-0.00392691092565656	0.0382807515561581	-0.0597708933055401	0.0022419011220336
866	94.6237335205078	-18.2629299163818	-7.53860807418823	-0.00847235135734081	0.0327612869441509	-0.0363943427801132	0.0022419011220336
867	93.9743804931641	-18.9122791290283	-7.4087381362915	-0.00392691092565656	0.00841071270406246	0.0236704051494598	0.00386527273803949
868	93.3250350952148	-18.5876045227051	-7.47367286682129	-0.00327756232582033	-0.00295288790948689	-0.0188619289547205	-3.08191010844894e-05
869	92.6756820678711	-17.2889080047607	-7.53860807418823	0.000618529506027699	-0.0136671401560307	-0.0409397818148136	0.00483929552137852
870	95.273078918457	-20.2109756469727	-7.4087381362915	0.00386527273803949	-0.0402904339134693	0.0191249661147594	0.01100810803473
871	92.6756820678711	-18.5876045227051	-7.4087381362915	0.00516396993771195	-0.0191866029053926	0.0759429708123207	0.000293855206109583
872	94.6237335205078	-18.2629299163818	-7.60354280471802	0.0022419011220336	-0.0188619289547205	0.0785403624176979	-0.00392691092565656
873	91.3769912719727	-17.9382553100586	-7.73341274261475	-0.0026282137259841	-0.0393164120614529	-0.0201606266200542	0.00451462110504508
874	93.9743804931641	-18.2629299163818	-7.47367286682129	0.00483929552137852	-0.0445111989974976	-0.00944637414067984	0.00743668992072344
875	93.3250350952148	-17.6135807037354	-7.86328220367432	0.0116574559360743	-0.0224333461374044	-0.0185372550040483	0.00289124972186983
876	93.9743804931641	-17.6135807037354	-7.6684775352478	0.00418994715437293	-0.0182125810533762	-0.0646410062909126	-0.00327756232582033
877	93.3250350952148	-16.9642333984375	-7.21393346786499	0.00938473641872406	-0.0221086721867323	-0.154251128435135	-0.00360223650932312
878	93.3250350952148	-18.5876045227051	-7.27886867523193	0.00581331877037883	0.000293855206109583	-0.214965224266052	-0.00717365415766835
879	93.3250350952148	-18.5876045227051	-8.05808639526367	-0.00490093370899558	-0.00814767740666866	-0.220160007476807	0.00256657530553639
880	95.273078918457	-17.9382553100586	-7.6684775352478	0.00256657530553639	0.00256657530553639	-0.167887449264526	0.000943203864153475
881	92.6756820678711	-17.9382553100586	-7.47367286682129	-0.00814767740666866	0.0123068047687411	-0.0828227698802948	-3.08191010844894e-05
882	92.6756820678711	-16.9642333984375	-7.9282169342041	-0.000355493422830477	0.0126314787194133	-0.0682124271988869	0.000293855206109583
883	93.9743804931641	-16.9642333984375	-7.79834747314453	-0.00295288790948689	0.0217223595827818	-0.0350956469774246	-0.00944637414067984
884	93.9743804931641	-17.9382553100586	-7.53860807418823	-0.00619963090866804	0.0165275707840919	0.0392547734081745	-0.00977104809135199
885	95.9224319458008	-17.9382553100586	-7.6684775352478	-0.00360223650932312	0.0210730116814375	0.101916916668415	0.00191722682211548
886	95.9224319458008	-18.5876045227051	-7.47367286682129	-0.00165419070981443	0.0213976856321096	0.173669934272766	-0.00230353930965066
887	96.57177734375	-19.5616283416748	-7.21393346786499	-0.00165419070981443	0.025618452578783	0.187306255102158	-0.00652430532500148
888	93.3250350952148	-17.6135807037354	-7.60354280471802	-0.00814767740666866	0.0278911720961332	0.146397292613983	-0.00944637414067984
889	90.7276382446289	-16.9642333984375	-7.6684775352478	-0.0133424662053585	0.0249691028147936	0.105163656175137	0.00808603875339031
890	95.273078918457	-18.2629299163818	-7.01912927627563	0.000293855206109583	0.0152288740500808	0.0467222817242146	0.00808603875339031
891	93.9743804931641	-16.9642333984375	-7.79834747314453	0.00418994715437293	0.012956153601408	0.0171769186854362	0.0022419011220336
892	96.57177734375	-17.9382553100586	-8.05808639526367	-0.00230353930965066	0.00548864435404539	-0.0260047651827335	-0.00327756232582033
893	93.9743804931641	-17.2889080047607	-7.9282169342041	0.00516396993771195	-0.0136671401560307	-0.0123684434220195	0.00321592413820326
894	95.273078918457	-18.2629299163818	-7.60354280471802	0.00386527273803949	-0.00912170019000769	0.0100340843200684	0.00743668992072344
895	95.9224319458008	-18.5876045227051	-7.73341274261475	0.0126314787194133	-0.0211346503347158	0.0360080301761627	0.00711201597005129
896	93.3250350952148	-17.2889080047607	-7.60354280471802	-3.08191010844894e-05	-0.00230353930965066	0.00808603875339031	-0.000355493422830477
897	91.3769912719727	-16.9642333984375	-7.53860807418823	-0.00132951640989631	-0.00782300252467394	-0.0613942667841911	-0.00100484199356288
898	92.6756820678711	-16.9642333984375	-7.86328220367432	-0.00782300252467394	-0.0165892094373703	-0.0337969474494457	-0.00295288790948689
899	93.9743804931641	-16.9642333984375	-7.99315214157104	0.0149041991680861	0.00418994715437293	-3.08191010844894e-05	-0.00360223650932312
900	95.9224319458008	-17.9382553100586	-7.53860807418823	-0.00587495695799589	0.00451462110504508	0.0136055024340749	-0.00132951640989631
901	93.9743804931641	-17.2889080047607	-7.4087381362915	-0.000680167751852423	-0.00100484199356288	0.0561378374695778	0.00873538758605719
902	94.6237335205078	-16.9642333984375	-7.47367286682129	-0.000680167751852423	0.0175015944987535	0.170098513364792	-0.00912170019000769
903	95.273078918457	-19.5616283416748	-7.14899873733521	-0.00100484199356288	0.01847561635077	0.189903646707535	-0.00360223650932312
904	94.6237335205078	-16.9642333984375	-7.53860807418823	0.00256657530553639	0.0226963832974434	0.183085486292839	0.00159255252219737
905	93.9743804931641	-17.6135807037354	-7.47367286682129	-3.08191010844894e-05	0.0275664981454611	0.180812776088715	-0.00295288790948689
906	91.3769912719727	-17.9382553100586	-7.53860807418823	-0.00327756232582033	0.0243197549134493	0.162955686450005	-0.00165419070981443
907	93.9743804931641	-17.9382553100586	-7.60354280471802	0.00386527273803949	0.029189869761467	0.117176607251167	-0.00392691092565656
908	93.3250350952148	-17.2889080047607	-7.73341274261475	-0.00295288790948689	0.0275664981454611	-0.251978099346161	0.00191722682211548
909	93.3250350952148	-16.9642333984375	-7.60354280471802	-0.0120437685400248	0.0132808275520802	-0.208147063851357	0.00678734155371785
910	93.9743804931641	-17.9382553100586	-7.4087381362915	0.00289124972186983	-0.0282774847000837	-0.165939390659332	-0.00230353930965066
911	91.3769912719727	-18.2629299163818	-7.86328220367432	0.00418994715437293	-0.0104203969240189	-0.0159398596733809	-0.00425158534198999
912	95.273078918457	-18.5876045227051	-7.6684775352478	0.0113327819854021	-0.00879702530801296	0.0675014406442642	-0.0026282137259841
913	91.3769912719727	-16.314884185791	-7.73341274261475	0.0213976856321096	-0.0324982516467571	0.0918520092964172	-0.00165419070981443
914	92.0263366699219	-17.6135807037354	-7.53860807418823	-0.00360223650932312	-0.0253554154187441	0.102566264569759	0.00938473641872406
915	93.9743804931641	-17.6135807037354	-7.6684775352478	-0.00522560812532902	-0.0318489037454128	0.0262678004801273	0.00451462110504508
916	92.0263366699219	-16.6395587921143	-7.53860807418823	0.00808603875339031	-0.0136671401560307	-0.106199324131012	-0.00100484199356288
917	92.6756820678711	-16.9642333984375	-7.6684775352478	0.0022419011220336	-0.0110697457566857	-0.22957555949688	-0.00327756232582033
918	92.6756820678711	-16.9642333984375	-7.99315214157104	0.000618529506027699	-0.0204853005707264	-0.227627515792847	-0.00360223650932312
919	92.6756820678711	-17.9382553100586	-7.73341274261475	-0.00197886489331722	-0.023407369852066	-0.190289974212646	0.00613799272105098
920	93.9743804931641	-18.2629299163818	-7.21393346786499	0.00191722682211548	-0.0243813935667276	-0.0925630033016205	0.012956153601408
921	92.6756820678711	-16.9642333984375	-7.4087381362915	0.000618529506027699	-0.00814767740666866	0.0158782228827477	-0.000355493422830477
922	92.6756820678711	-17.9382553100586	-7.4087381362915	-0.0104203969240189	0.000943203864153475	0.00354059832170606	0.000293855206109583
923	95.273078918457	-17.9382553100586	-7.08406400680542	-0.00587495695799589	0.00354059832170606	-0.00912170019000769	-0.00684897974133492
924	92.6756820678711	-16.314884185791	-7.79834747314453	-0.0130177913233638	0.012956153601408	-0.0152905117720366	-0.00717365415766835
925	92.6756820678711	-18.2629299163818	-7.79834747314453	0.00126787810586393	0.00873538758605719	-0.0984071344137192	0.00354059832170606
926	94.6237335205078	-17.6135807037354	-7.34380340576172	-0.000680167751852423	0.0233457311987877	-0.133147284388542	-0.00522560812532902
927	93.3250350952148	-17.9382553100586	-7.53860807418823	-0.0026282137259841	0.0353586822748184	-0.157173186540604	-0.00165419070981443
928	92.6756820678711	-17.6135807037354	-7.60354280471802	0.0103587592020631	0.0285405199974775	-0.129900544881821	-0.00490093370899558
929	93.3250350952148	-17.2889080047607	-7.60354280471802	-0.00132951640989631	0.0301638916134834	-0.0623682886362076	0.00678734155371785
930	92.6756820678711	-17.2889080047607	-7.47367286682129	-0.00847235135734081	0.0149041991680861	-0.0133424662053585	0.00126787810586393
931	92.0263366699219	-17.2889080047607	-7.9282169342041	-0.00522560812532902	0.0200989879667759	0.0181509424000978	-0.00100484199356288
932	92.6756820678711	-17.9382553100586	-7.6684775352478	-0.00230353930965066	0.00841071270406246	0.0395794473588467	0.000618529506027699
933	93.3250350952148	-16.9642333984375	-8.12302207946777	-0.00879702530801296	-0.0237320438027382	0.040228795260191	0.0022419011220336
934	95.9224319458008	-17.9382553100586	-7.60354280471802	-0.00652430532500148	-0.028926832601428	0.0688001364469528	0.00906006153672934
935	95.273078918457	-18.2629299163818	-7.47367286682129	0.00581331877037883	-0.0208099745213985	0.0665274113416672	0.00711201597005129
936	92.6756820678711	-17.6135807037354	-7.47367286682129	0.000293855206109583	-0.021459324285388	0.0373067259788513	0.00548864435404539
937	93.3250350952148	-16.9642333984375	-7.86328220367432	-0.00814767740666866	-0.0165892094373703	0.0308132413774729	-0.00295288790948689
938	90.0782928466797	-16.314884185791	-7.99315214157104	-0.00749832857400179	-0.017887907102704	0.029189869761467	-0.00197886489331722
939	92.6756820678711	-16.6395587921143	-7.47367286682129	-0.00814767740666866	-0.0117190945893526	-0.000355493422830477	0.00938473641872406
940	95.273078918457	-17.6135807037354	-7.53860807418823	-3.08191010844894e-05	-0.0201606266200542	-0.0308748781681061	-0.00165419070981443
941	93.3250350952148	-16.314884185791	-7.86328220367432	-0.000355493422830477	0.00451462110504508	-0.0623682886362076	0.000618529506027699
942	95.273078918457	-17.9382553100586	-7.4087381362915	-0.00619963090866804	0.00613799272105098	-0.0672384053468704	-0.00197886489331722
943	95.9224319458008	-17.9382553100586	-7.53860807418823	-0.0100957229733467	0.0113327819854021	-0.0594462193548679	-0.00717365415766835
944	92.0263366699219	-17.9382553100586	-7.99315214157104	-0.00847235135734081	0.00776136433705688	0.0136055024340749	0.00126787810586393
945	93.9743804931641	-16.314884185791	-7.47367286682129	0.00191722682211548	0.00646266713738441	0.041852168738842	-0.00360223650932312
946	92.0263366699219	-16.314884185791	-7.4087381362915	-0.00717365415766835	0.01100810803473	0.0509430468082428	-0.00392691092565656
947	91.3769912719727	-16.9642333984375	-7.53860807418823	0.00808603875339031	0.00906006153672934	0.0655533894896507	0.00386527273803949
948	93.9743804931641	-16.9642333984375	-7.79834747314453	-0.00587495695799589	0.00678734155371785	0.124319441616535	-0.00230353930965066
949	95.9224319458008	-17.2889080047607	-7.79834747314453	-0.00717365415766835	0.00906006153672934	0.166202425956726	0.000943203864153475
950	93.9743804931641	-17.2889080047607	-7.60354280471802	0.00613799272105098	0.00678734155371785	0.150293380022049	0.00126787810586393
951	94.6237335205078	-17.2889080047607	-7.99315214157104	0.00418994715437293	0.0145795252174139	0.170747861266136	-0.000680167751852423
952	93.9743804931641	-18.9122791290283	-7.60354280471802	0.00418994715437293	0.00256657530553639	0.152566105127335	-0.00197886489331722
953	92.0263366699219	-16.6395587921143	-7.6684775352478	-0.00749832857400179	-0.00977104809135199	0.0837351530790329	0.00516396993771195
954	92.6756820678711	-17.9382553100586	-7.47367286682129	-0.00197886489331722	-0.00360223650932312	-0.00782300252467394	0.00548864435404539
955	92.6756820678711	-17.6135807037354	-7.4087381362915	-0.0026282137259841	-0.00230353930965066	-0.103277251124382	0.0145795252174139
956	92.6756820678711	-16.9642333984375	-7.60354280471802	0.000293855206109583	0.00841071270406246	-0.116588898003101	0.00743668992072344
957	92.0263366699219	-16.314884185791	-8.25289154052734	0.00418994715437293	-0.000355493422830477	-0.10295257717371	-0.00847235135734081
958	93.3250350952148	-16.314884185791	-7.9282169342041	-3.08191010844894e-05	-0.00490093370899558	-0.0247060675173998	-0.00360223650932312
959	95.273078918457	-17.2889080047607	-7.79834747314453	0.00256657530553639	-0.00555028254166245	0.0373067259788513	-0.00165419070981443
960	95.9224319458008	-19.2369537353516	-7.60354280471802	0.00613799272105098	-0.0360696688294411	0.0954234302043915	-0.00360223650932312
961	92.0263366699219	-16.9642333984375	-7.6684775352478	0.00289124972186983	0.000618529506027699	0.114254541695118	0.00126787810586393
962	92.6756820678711	-18.2629299163818	-7.01912927627563	-0.00295288790948689	0.0142548503354192	0.0652287155389786	-0.00490093370899558
963	92.6756820678711	-17.6135807037354	-7.4087381362915	-0.0126931173726916	0.01847561635077	-0.0243813935667276	-0.0104203969240189
964	93.3250350952148	-16.9642333984375	-7.86328220367432	-0.00392691092565656	0.0249691028147936	-0.12080966681242	-0.00847235135734081
965	92.6756820678711	-17.6135807037354	-7.6684775352478	0.000618529506027699	0.0158782228827477	-0.229250892996788	0.00289124972186983
966	92.0263366699219	-17.2889080047607	-7.6684775352478	0.00159255252219737	0.0145795252174139	-0.168861463665962	-0.0026282137259841
967	93.3250350952148	-17.6135807037354	-7.53860807418823	-0.00100484199356288	0.0123068047687411	-0.0961344167590141	0.000293855206109583
968	92.6756820678711	-18.5876045227051	-7.53860807418823	-0.00684897974133492	-0.00619963090866804	-0.104900620877743	0.00613799272105098
969	94.6237335205078	-18.2629299163818	-7.53860807418823	-0.00360223650932312	-0.00814767740666866	-0.0815240740776062	0.00841071270406246
970	94.6237335205078	-17.9382553100586	-7.79834747314453	-0.00100484199356288	-0.00879702530801296	-0.0445111989974976	-0.000355493422830477
971	89.4289398193359	-16.9642333984375	-7.9282169342041	0.00289124972186983	-0.00100484199356288	0.0168522447347641	0.00321592413820326
972	93.3250350952148	-17.9382553100586	-7.60354280471802	-0.00165419070981443	-0.0107450718060136	0.0431508645415306	-0.00555028254166245
973	93.3250350952148	-17.2889080047607	-7.79834747314453	0.00581331877037883	-0.0143164889886975	0.0821117833256721	0.00613799272105098
974	93.9743804931641	-17.9382553100586	-7.53860807418823	0.00159255252219737	-0.017887907102704	0.109384424984455	0.00743668992072344
975	93.3250350952148	-18.5876045227051	-7.60354280471802	0.00678734155371785	-0.00457625929266214	0.112631164491177	0.00483929552137852
976	92.6756820678711	-18.5876045227051	-8.12302207946777	0.000618529506027699	-0.00782300252467394	0.12204672396183	0.000618529506027699
977	93.3250350952148	-17.2889080047607	-7.9282169342041	-0.0026282137259841	0.011982130818069	0.113280512392521	-0.00522560812532902
978	92.6756820678711	-17.2889080047607	-7.79834747314453	-0.00490093370899558	0.01100810803473	0.103864960372448	-0.00425158534198999
979	90.0782928466797	-17.2889080047607	-7.99315214157104	-0.0136671401560307	0.0113327819854021	0.124644115567207	0.000293855206109583
980	93.9743804931641	-17.9382553100586	-7.47367286682129	0.00548864435404539	0.0132808275520802	0.0853585228323936	0.0100340843200684
981	92.6756820678711	-17.2889080047607	-7.53860807418823	-0.000680167751852423	0.0165275707840919	0.0804884135723114	0.000293855206109583
982	93.9743804931641	-17.6135807037354	-7.79834747314453	0.000293855206109583	0.0149041991680861	0.00386527273803949	-0.00912170019000769
983	93.3250350952148	-18.2629299163818	-7.6684775352478	-0.00522560812532902	0.00354059832170606	-0.11334215849638	-0.0126931173726916
984	92.0263366699219	-18.9122791290283	-7.86328220367432	-0.00392691092565656	0.00386527273803949	-0.204900309443474	-0.00684897974133492
985	92.0263366699219	-17.2889080047607	-7.73341274261475	-0.000680167751852423	-0.00944637414067984	-0.275354653596878	-0.0100957229733467
986	92.0263366699219	-17.6135807037354	-7.6684775352478	-0.00295288790948689	0.00646266713738441	-0.248081997036934	-0.00165419070981443
987	91.3769912719727	-17.6135807037354	-7.47367286682129	-0.00879702530801296	0.000293855206109583	-0.106523998081684	0.00191722682211548
988	92.6756820678711	-16.9642333984375	-7.53860807418823	-0.00132951640989631	0.00256657530553639	-0.0247060675173998	0.000943203864153475
989	94.6237335205078	-18.5876045227051	-7.73341274261475	-0.00295288790948689	0.00613799272105098	0.0577612072229385	0.00418994715437293
990	93.3250350952148	-17.2889080047607	-7.9282169342041	0.00678734155371785	0.00743668992072344	0.120423346757889	0.00613799272105098
991	93.9743804931641	-17.6135807037354	-8.18795680999756	0.00776136433705688	0.0269171483814716	0.163280352950096	-0.00165419070981443
992	94.6237335205078	-19.8863010406494	-7.79834747314453	0.000943203864153475	-0.00100484199356288	0.19964388012886	0.000943203864153475
993	92.0263366699219	-17.2889080047607	-7.73341274261475	0.00354059832170606	-0.00782300252467394	0.202241271734238	0.00711201597005129
994	93.3250350952148	-18.2629299163818	-7.34380340576172	-0.00230353930965066	-0.0250307414680719	0.0736702531576157	0.00970941036939621
995	93.3250350952148	-18.2629299163818	-7.4087381362915	-0.00652430532500148	-0.021459324285388	-0.142887517809868	0.0168522447347641
996	93.3250350952148	-17.2889080047607	-7.86328220367432	0.00613799272105098	-0.0253554154187441	-0.261068969964981	-0.00230353930965066
997	92.0263366699219	-16.9642333984375	-7.99315214157104	-0.00717365415766835	-0.0185372550040483	-0.304250657558441	-0.00555028254166245
998	93.9743804931641	-17.6135807037354	-7.99315214157104	-0.00490093370899558	-0.00749832857400179	-0.323406457901001	-0.00555028254166245
999	94.6237335205078	-18.2629299163818	-7.47367286682129	-0.000680167751852423	-0.00295288790948689	-0.220160007476807	0.00159255252219737
1000	94.6237335205078	-19.5616283416748	-7.01912927627563	-0.00100484199356288	-0.0204853005707264	-0.090614952147007	0.00646266713738441
1001	93.3250350952148	-17.6135807037354	-7.34380340576172	0.00256657530553639	-0.00132951640989631	-0.0243813935667276	-0.00425158534198999
1002	93.9743804931641	-18.2629299163818	-7.34380340576172	-0.00425158534198999	0.0175015944987535	0.0288651939481497	-0.00230353930965066
1003	92.0263366699219	-18.2629299163818	-7.6684775352478	-0.0133424662053585	0.0194496400654316	0.0720468759536743	-0.00782300252467394
1004	94.6237335205078	-17.2889080047607	-7.99315214157104	-0.0100957229733467	0.011982130818069	0.07431960105896	-0.000355493422830477
1005	93.3250350952148	-16.9642333984375	-8.05808639526367	-0.0104203969240189	0.00483929552137852	0.0389300994575024	-0.00327756232582033
1006	93.9743804931641	-17.2889080047607	-7.53860807418823	-0.00197886489331722	0.00354059832170606	-0.0208099745213985	-0.00619963090866804
1007	92.6756820678711	-17.2889080047607	-7.53860807418823	-0.000355493422830477	0.00678734155371785	-0.050680011510849	0.00126787810586393
1008	93.3250350952148	-18.9122791290283	-7.53860807418823	-0.00717365415766835	-0.00165419070981443	-0.0503553375601768	-0.00230353930965066
1009	95.9224319458008	-18.5876045227051	-7.6684775352478	-0.00555028254166245	-3.08191010844894e-05	-0.0373683646321297	0.00256657530553639
1010	92.0263366699219	-16.6395587921143	-7.9282169342041	0.00646266713738441	-0.00132951640989631	-0.0441865250468254	0.000943203864153475
1011	90.7276382446289	-17.2889080047607	-7.47367286682129	-0.00619963090866804	0.00711201597005129	-0.0458098985254765	-0.00132951640989631
1012	93.9743804931641	-17.9382553100586	-7.4087381362915	-0.000680167751852423	0.0136055024340749	-0.023407369852066	-3.08191010844894e-05
1013	93.3250350952148	-16.9642333984375	-7.86328220367432	0.00451462110504508	0.011982130818069	0.140228480100632	-0.00327756232582033
1014	94.6237335205078	-17.6135807037354	-7.4087381362915	0.020423661917448	0.00678734155371785	0.12204672396183	0.00678734155371785
1015	94.6237335205078	-18.2629299163818	-7.6684775352478	0.012956153601408	-0.00165419070981443	0.0717222020030022	0.00581331877037883
1016	93.9743804931641	-18.5876045227051	-7.99315214157104	0.0165275707840919	0.00483929552137852	0.0441248863935471	0.00646266713738441
1017	93.3250350952148	-17.6135807037354	-7.86328220367432	0.0123068047687411	0.00743668992072344	0.00581331877037883	-0.000680167751852423
1018	91.3769912719727	-16.6395587921143	-7.79834747314453	0.000293855206109583	0.00159255252219737	-0.00457625929266214	-0.00132951640989631
1019	91.3769912719727	-17.9382553100586	-7.53860807418823	-0.00587495695799589	-0.00522560812532902	0.0226963832974434	-0.00327756232582033
1020	94.6237335205078	-18.2629299163818	-7.27886867523193	0.00354059832170606	-0.0152905117720366	0.0113327819854021	0.00418994715437293
1021	92.6756820678711	-16.314884185791	-7.53860807418823	0.00581331877037883	-0.0152905117720366	-0.0458098985254765	-0.00684897974133492
1022	94.6237335205078	-17.9382553100586	-7.60354280471802	0.00743668992072344	-0.00490093370899558	-0.115290202200413	0.00159255252219737
1023	95.273078918457	-17.9382553100586	-7.79834747314453	-0.00522560812532902	-0.00457625929266214	-0.131199240684509	-0.0110697457566857
1024	91.3769912719727	-17.2889080047607	-7.86328220367432	0.000943203864153475	-0.00425158534198999	-0.0571734979748726	-0.00847235135734081
1025	93.3250350952148	-17.6135807037354	-7.73341274261475	-0.00457625929266214	0.00191722682211548	-0.0146411629393697	-0.00197886489331722
1026	92.6756820678711	-17.2889080047607	-7.99315214157104	0.00354059832170606	0.00743668992072344	0.00938473641872406	-0.00684897974133492
1027	90.0782928466797	-16.9642333984375	-7.73341274261475	-0.00912170019000769	0.0165275707840919	0.041852168738842	-0.00457625929266214
1028	91.3769912719727	-16.6395587921143	-7.79834747314453	-0.00944637414067984	0.0171769186854362	0.0684754624962807	0.000293855206109583
1029	93.9743804931641	-17.6135807037354	-7.6684775352478	0.00191722682211548	0.00548864435404539	0.0938000604510307	-0.00522560812532902
1030	92.6756820678711	-17.6135807037354	-7.99315214157104	-0.00619963090866804	-0.000680167751852423	0.0879559218883514	-0.00392691092565656
1031	93.9743804931641	-17.2889080047607	-7.79834747314453	-3.08191010844894e-05	0.00191722682211548	0.0265924744307995	-0.000355493422830477
1032	92.6756820678711	-16.314884185791	-7.53860807418823	0.00191722682211548	-0.00522560812532902	-0.0253554154187441	0.00126787810586393
1033	92.0263366699219	-17.9382553100586	-7.47367286682129	-0.00327756232582033	-0.021459324285388	-0.0126931173726916	0.0145795252174139
1034	92.6756820678711	-17.2889080047607	-7.34380340576172	-0.00197886489331722	-0.0247060675173998	0.0489950031042099	0.00841071270406246
1035	92.6756820678711	-17.6135807037354	-7.73341274261475	-0.00425158534198999	-0.0156151866540313	0.06393001973629	0.0103587592020631
1036	93.3250350952148	-17.9382553100586	-7.99315214157104	-0.00295288790948689	-0.0201606266200542	0.134709015488625	-0.00100484199356288
1037	93.9743804931641	-17.6135807037354	-7.9282169342041	0.00418994715437293	-0.0123684434220195	0.195747792720795	-0.00132951640989631
1038	95.273078918457	-17.6135807037354	-7.86328220367432	0.000293855206109583	-0.023407369852066	0.284708559513092	-0.00230353930965066
1039	94.6237335205078	-18.2629299163818	-7.08406400680542	-0.00295288790948689	-0.0211346503347158	0.350617438554764	0.000293855206109583
1040	93.3250350952148	-17.2889080047607	-7.14899873733521	0.00354059832170606	-0.00652430532500148	0.295422792434692	0.0142548503354192
1041	93.3250350952148	-17.6135807037354	-8.05808639526367	0.000618529506027699	-0.000680167751852423	0.149644032120705	-0.00230353930965066
1042	94.6237335205078	-17.6135807037354	-7.60354280471802	0.0022419011220336	0.0116574559360743	-0.0516540370881557	-0.00555028254166245
1043	92.6756820678711	-17.6135807037354	-7.86328220367432	-0.00847235135734081	0.0165275707840919	-0.195160090923309	-0.0123684434220195
1044	91.3769912719727	-16.9642333984375	-7.86328220367432	-0.00879702530801296	0.0188002903014421	-0.222432732582092	-3.08191010844894e-05
1045	93.9743804931641	-17.2889080047607	-7.60354280471802	0.00613799272105098	0.00938473641872406	-0.210419774055481	0.00418994715437293
1046	92.6756820678711	-15.9902095794678	-8.05808639526367	0.00451462110504508	0.0200989879667759	-0.192562699317932	-0.00295288790948689
1047	91.3769912719727	-17.2889080047607	-7.47367286682129	0.00386527273803949	0.0194496400654316	-0.126653805375099	-0.00100484199356288
1048	93.3250350952148	-17.2889080047607	-7.9282169342041	-0.00165419070981443	0.0100340843200684	-0.167238101363182	0.00354059832170606
1049	94.6237335205078	-18.9122791290283	-7.60354280471802	0.0022419011220336	0.00418994715437293	-0.161069288849831	0.00191722682211548
1050	93.3250350952148	-17.2889080047607	-7.60354280471802	-0.000680167751852423	0.00906006153672934	-0.101329207420349	0.0116574559360743
1051	92.6756820678711	-16.314884185791	-7.73341274261475	-0.00425158534198999	0.00841071270406246	-0.0480826161801815	0.00743668992072344
1052	91.3769912719727	-16.6395587921143	-7.60354280471802	-0.00457625929266214	-0.000355493422830477	-0.021459324285388	-0.00295288790948689
1053	95.273078918457	-17.2889080047607	-7.4087381362915	0.000618529506027699	-0.0243813935667276	-0.038017712533474	0.0155535480007529
1054	93.9743804931641	-16.6395587921143	-8.12302207946777	0.00159255252219737	-0.0341216214001179	-0.0347709693014622	-0.00230353930965066
1055	93.3250350952148	-17.9382553100586	-7.79834747314453	0.0152288740500808	-0.0282774847000837	-0.0198359526693821	0.0022419011220336
1056	94.6237335205078	-18.2629299163818	-7.9282169342041	0.00483929552137852	-0.0286021586507559	-0.00425158534198999	0.000293855206109583
1057	93.9743804931641	-18.9122791290283	-7.86328220367432	0.00159255252219737	-0.0221086721867323	0.012956153601408	-0.00652430532500148
1058	93.9743804931641	-17.9382553100586	-7.4087381362915	0.00906006153672934	-0.0175632312893867	0.0155535480007529	-0.000680167751852423
1059	93.9743804931641	-17.9382553100586	-7.27886867523193	-0.0117190945893526	-0.017887907102704	0.0480209775269032	-0.00555028254166245
1060	90.7276382446289	-16.6395587921143	-7.6684775352478	-0.00749832857400179	0.00841071270406246	0.100293546915054	0.00483929552137852
1061	95.273078918457	-17.9382553100586	-7.86328220367432	0.00970941036939621	-0.00100484199356288	0.113605186343193	-0.000680167751852423
1062	92.6756820678711	-18.2629299163818	-7.86328220367432	-0.0026282137259841	0.0239950809627771	0.112306490540504	-0.00425158534198999
1063	94.6237335205078	-17.9382553100586	-7.86328220367432	-0.00717365415766835	0.0298392176628113	0.0577612072229385	-0.0165892094373703
1064	95.273078918457	-17.9382553100586	-7.73341274261475	-3.08191010844894e-05	0.0239950809627771	0.00743668992072344	-0.000355493422830477
1065	93.3250350952148	-18.5876045227051	-7.6684775352478	-0.000680167751852423	0.0363327041268349	-0.0454852245748043	-0.00814767740666866
1066	92.6756820678711	-16.6395587921143	-7.47367286682129	0.00191722682211548	0.0405534692108631	-0.0539267547428608	-0.00522560812532902
1067	92.6756820678711	-17.2889080047607	-7.79834747314453	-0.00392691092565656	0.0447742342948914	-0.0156151866540313	-0.00327756232582033
1068	92.6756820678711	-17.6135807037354	-7.73341274261475	-0.00360223650932312	0.0272418223321438	0.0574365332722664	-0.00165419070981443
1069	94.6237335205078	-18.2629299163818	-7.34380340576172	0.000293855206109583	0.00841071270406246	0.118475303053856	0.00354059832170606
1070	93.9743804931641	-17.2889080047607	-8.05808639526367	-0.0026282137259841	0.00711201597005129	0.07139752805233	0.011982130818069
1071	93.9743804931641	-17.9382553100586	-7.73341274261475	-3.08191010844894e-05	-0.00197886489331722	-0.0299008563160896	-0.0026282137259841
1072	93.9743804931641	-17.2889080047607	-7.73341274261475	0.00256657530553639	-0.00782300252467394	-0.138342082500458	-0.00847235135734081
1073	95.273078918457	-19.8863010406494	-7.53860807418823	-0.00165419070981443	0.00938473641872406	-0.213991194963455	0.00483929552137852
1074	92.6756820678711	-16.9642333984375	-8.12302207946777	0.000293855206109583	-0.0334722734987736	-0.212692499160767	0.00841071270406246
1075	93.3250350952148	-17.9382553100586	-7.73341274261475	-0.00684897974133492	-0.0211346503347158	-0.146458938717842	0.00451462110504508
1076	92.0263366699219	-18.2629299163818	-7.9282169342041	-0.00425158534198999	-0.0201606266200542	-0.0386670641601086	0.00938473641872406
1077	93.3250350952148	-17.6135807037354	-7.53860807418823	0.00191722682211548	-0.0221086721867323	0.049319677054882	-0.00490093370899558
1078	93.9743804931641	-18.5876045227051	-7.86328220367432	-0.00327756232582033	-0.021459324285388	0.0736702531576157	-0.00879702530801296
1079	94.6237335205078	-19.2369537353516	-7.60354280471802	0.00354059832170606	-0.00555028254166245	0.0899039655923843	-0.00230353930965066
1080	93.3250350952148	-17.6135807037354	-7.73341274261475	0.00548864435404539	-0.00684897974133492	0.12204672396183	-0.00684897974133492
1081	95.273078918457	-19.8863010406494	-7.86328220367432	-0.000680167751852423	-0.00132951640989631	0.117825955152512	-0.00392691092565656
1082	91.3769912719727	-17.6135807037354	-7.47367286682129	-0.00360223650932312	0.0288651939481497	0.0980208218097687	-0.00814767740666866
1083	92.0263366699219	-18.2629299163818	-7.47367286682129	-0.017887907102704	0.0317872650921345	0.0688001364469528	-0.00749832857400179
1084	93.3250350952148	-18.2629299163818	-7.53860807418823	-0.0126931173726916	0.0324366129934788	0.00743668992072344	-0.00197886489331722
1085	92.6756820678711	-16.6395587921143	-7.9282169342041	-0.00392691092565656	0.029189869761467	-0.0354203209280968	-0.00587495695799589
1086	92.6756820678711	-17.6135807037354	-7.79834747314453	-0.00457625929266214	0.0282158460468054	-0.0464592464268208	-0.000680167751852423
1087	94.6237335205078	-17.9382553100586	-8.05808639526367	-0.00360223650932312	0.0165275707840919	-0.0419138073921204	-0.00587495695799589
1088	93.9743804931641	-18.5876045227051	-7.99315214157104	-0.0110697457566857	0.0149041991680861	-0.0662643760442734	-0.00555028254166245
1089	93.3250350952148	-19.5616283416748	-7.73341274261475	-0.00392691092565656	-0.0100957229733467	-0.055874802172184	0.00711201597005129
1090	92.6756820678711	-17.2889080047607	-8.05808639526367	-0.00360223650932312	-0.00684897974133492	-0.0698357969522476	0.00126787810586393
1091	93.3250350952148	-18.5876045227051	-7.34380340576172	-0.000355493422830477	-0.000680167751852423	-0.0883422344923019	0.00451462110504508
1092	90.0782928466797	-17.6135807037354	-7.53860807418823	0.000618529506027699	-0.00457625929266214	-0.107173345983028	-0.00555028254166245
1093	95.273078918457	-18.2629299163818	-7.53860807418823	-0.00100484199356288	-0.00652430532500148	-0.104251272976398	-0.00782300252467394
1094	93.3250350952148	-17.2889080047607	-8.25289154052734	0.00418994715437293	-0.00749832857400179	-0.0714591667056084	0.01100810803473
1095	93.3250350952148	-17.2889080047607	-7.79834747314453	0.0116574559360743	-3.08191010844894e-05	-0.050680011510849	0.0162028968334198
1096	94.6237335205078	-18.5876045227051	-7.47367286682129	0.00289124972186983	-0.00360223650932312	-0.0915889739990234	0.00516396993771195
1097	95.273078918457	-19.8863010406494	-7.4087381362915	0.00159255252219737	-0.0139918150380254	-0.100030511617661	0.00354059832170606
1098	94.6237335205078	-19.2369537353516	-7.47367286682129	0.00386527273803949	-0.00847235135734081	-0.0594462193548679	-0.00619963090866804
1099	91.3769912719727	-16.9642333984375	-7.34380340576172	0.00418994715437293	-0.00652430532500148	-0.0383423902094364	0.00191722682211548
1100	90.0782928466797	-17.9382553100586	-7.60354280471802	-0.000680167751852423	-0.017887907102704	-0.0247060675173998	0.000293855206109583
1101	95.273078918457	-18.2629299163818	-7.47367286682129	0.00613799272105098	-0.0227580219507217	-0.043212503194809	-0.000680167751852423
1102	93.9743804931641	-17.2889080047607	-7.73341274261475	0.000293855206109583	-0.0136671401560307	-0.0224333461374044	-0.00522560812532902
1103	93.9743804931641	-17.6135807037354	-7.4087381362915	0.0022419011220336	0.00256657530553639	-0.0133424662053585	-0.0100957229733467
1104	93.9743804931641	-18.5876045227051	-7.4087381362915	-0.00360223650932312	0.00289124972186983	0.0217223595827818	-0.00327756232582033
1105	95.273078918457	-18.9122791290283	-7.47367286682129	-0.00879702530801296	-0.00295288790948689	0.0538651160895824	-0.00490093370899558
1106	93.9743804931641	-17.9382553100586	-7.79834747314453	-0.00782300252467394	0.000618529506027699	0.0782156884670258	-0.00782300252467394
1107	93.3250350952148	-18.2629299163818	-7.6684775352478	-0.00425158534198999	0.00906006153672934	0.0850338488817215	0.00159255252219737
1108	92.6756820678711	-17.9382553100586	-7.27886867523193	-0.0159398596733809	0.0162028968334198	0.0710728541016579	0.00321592413820326
1109	93.3250350952148	-18.5876045227051	-7.27886867523193	-0.00847235135734081	0.0116574559360743	0.0778910145163536	0.00841071270406246
1110	93.3250350952148	-17.2889080047607	-8.05808639526367	-0.0026282137259841	0.011982130818069	0.0769169926643372	0.0113327819854021
1111	94.6237335205078	-18.5876045227051	-7.27886867523193	-0.00684897974133492	0.012956153601408	0.066202737390995	0.000618529506027699
1112	92.6756820678711	-17.2889080047607	-7.60354280471802	-0.000680167751852423	0.0149041991680861	0.0642546936869621	0.000293855206109583
1113	95.273078918457	-19.8863010406494	-7.6684775352478	-0.00522560812532902	0.00191722682211548	0.0908779874444008	0.0106834331527352
1114	93.3250350952148	-16.9642333984375	-7.79834747314453	0.00354059832170606	-0.00197886489331722	0.0642546936869621	0.00191722682211548
1115	91.3769912719727	-16.9642333984375	-7.73341274261475	-0.00165419070981443	-0.0208099745213985	0.0509430468082428	0.00321592413820326
1116	93.3250350952148	-18.5876045227051	-7.73341274261475	-0.00717365415766835	-0.0211346503347158	0.103215612471104	0.00321592413820326
1117	95.9224319458008	-18.5876045227051	-7.47367286682129	0.00451462110504508	-0.00425158534198999	0.153215453028679	-0.00490093370899558
1118	94.6237335205078	-18.2629299163818	-7.47367286682129	-0.00425158534198999	-0.0136671401560307	0.224968478083611	-0.00522560812532902
1119	92.6756820678711	-17.6135807037354	-7.9282169342041	0.0022419011220336	-0.017887907102704	0.300942271947861	-0.000355493422830477
1120	93.3250350952148	-17.2889080047607	-7.99315214157104	0.00451462110504508	-0.0107450718060136	0.300292909145355	-0.00879702530801296
1121	94.6237335205078	-18.9122791290283	-7.53860807418823	0.00581331877037883	-3.08191010844894e-05	0.209059432148933	-0.00132951640989631
1122	93.3250350952148	-16.9642333984375	-7.73341274261475	0.00613799272105098	0.0165275707840919	0.0938000604510307	-0.00425158534198999
1123	92.0263366699219	-17.6135807037354	-7.73341274261475	-0.00197886489331722	0.036657378077507	-0.0474332682788372	-0.00782300252467394
1124	92.6756820678711	-17.9382553100586	-7.14899873733521	-0.0126931173726916	0.0392547734081745	-0.154900476336479	-0.00652430532500148
1125	93.9743804931641	-18.2629299163818	-7.34380340576172	-0.00555028254166245	0.0457482598721981	-0.308146744966507	0.00126787810586393
1126	94.6237335205078	-18.2629299163818	-8.05808639526367	0.000943203864153475	0.0541897900402546	-0.337042778730392	-0.000355493422830477
1127	94.6237335205078	-18.2629299163818	-7.86328220367432	0.00873538758605719	0.0395794473588467	-0.242562532424927	-0.0104203969240189
1128	93.9743804931641	-18.5876045227051	-7.4087381362915	0.00256657530553639	0.0327612869441509	-0.118861623108387	-0.000355493422830477
1129	92.6756820678711	-17.9382553100586	-7.53860807418823	-0.00230353930965066	0.00126787810586393	0.00808603875339031	0.00386527273803949
1130	93.9743804931641	-17.9382553100586	-7.4087381362915	-3.08191010844894e-05	0.000293855206109583	0.0739949271082878	0.00548864435404539
1131	91.3769912719727	-18.2629299163818	-6.88925933837891	0.00516396993771195	-0.000355493422830477	0.036657378077507	0.00483929552137852
1132	92.0263366699219	-16.6395587921143	-7.53860807418823	-0.00295288790948689	-0.0240567177534103	0.045423585921526	-0.00425158534198999
1133	92.6756820678711	-17.9382553100586	-7.53860807418823	0.00581331877037883	-0.0347709693014622	0.00354059832170606	0.00126787810586393
1134	93.3250350952148	-16.9642333984375	-7.9282169342041	-3.08191010844894e-05	-0.0360696688294411	-0.0607449151575565	0.00159255252219737
1135	91.3769912719727	-16.9642333984375	-7.73341274261475	0.00970941036939621	-0.0308748781681061	-0.085420161485672	0.00970941036939621
1136	91.3769912719727	-18.2629299163818	-7.27886867523193	0.00386527273803949	-0.0208099745213985	-0.0279528107494116	0.00646266713738441
1137	93.3250350952148	-19.2369537353516	-7.27886867523193	0.00159255252219737	-0.0311995539814234	0.0450989119708538	-0.00555028254166245
1138	92.0263366699219	-17.9382553100586	-7.27886867523193	-0.0026282137259841	-0.0165892094373703	0.0804884135723114	-0.00717365415766835
1139	92.6756820678711	-16.6395587921143	-7.86328220367432	0.000293855206109583	-0.00977104809135199	0.118475303053856	0.000943203864153475
1140	89.4289398193359	-16.6395587921143	-8.05808639526367	-0.0126931173726916	-0.00522560812532902	0.101267568767071	0.00321592413820326
1141	93.9743804931641	-17.9382553100586	-7.6684775352478	0.00548864435404539	0.00841071270406246	0.0262678004801273	0.0113327819854021
1142	92.6756820678711	-16.6395587921143	-7.79834747314453	-0.00749832857400179	-0.0195112787187099	-0.0302255302667618	-0.00392691092565656
1143	92.6756820678711	-16.6395587921143	-7.99315214157104	0.0022419011220336	-0.00555028254166245	-0.105549976229668	-0.0139918150380254
1144	93.9743804931641	-17.9382553100586	-6.95419406890869	-0.0113944197073579	-0.00100484199356288	-0.180225074291229	-0.00587495695799589
1145	94.6237335205078	-19.2369537353516	-7.14899873733521	0.00646266713738441	-0.00977104809135199	-0.190289974212646	-0.00587495695799589
1146	93.3250350952148	-18.2629299163818	-7.73341274261475	0.000943203864153475	0.00711201597005129	-0.134770661592484	0.00386527273803949
1147	93.3250350952148	-17.6135807037354	-7.47367286682129	0.00451462110504508	0.01847561635077	-0.0464592464268208	-0.00587495695799589
1148	90.0782928466797	-16.9642333984375	-7.53860807418823	-0.00977104809135199	0.0100340843200684	0.0314625911414623	0.00289124972186983
1149	91.3769912719727	-16.314884185791	-7.79834747314453	0.00159255252219737	0.0158782228827477	0.0873065739870071	0.00808603875339031
1150	93.9743804931641	-18.2629299163818	-7.27886867523193	-0.00230353930965066	0.0171769186854362	0.104838982224464	-0.000680167751852423
1151	91.3769912719727	-16.314884185791	-7.47367286682129	0.025618452578783	0.0178262684494257	0.143799901008606	0.00451462110504508
1152	94.6237335205078	-17.9382553100586	-7.4087381362915	0.0301638916134834	0.0194496400654316	0.106462351977825	0.00126787810586393
1153	92.6756820678711	-17.6135807037354	-7.60354280471802	0.00548864435404539	0.00808603875339031	0.0428261905908585	0.00711201597005129
1154	93.9743804931641	-18.2629299163818	-7.53860807418823	0.020423661917448	0.000943203864153475	-0.0808747261762619	0.00354059832170606
1155	92.0263366699219	-16.314884185791	-7.79834747314453	0.00159255252219737	0.0123068047687411	-0.225030124187469	0.00581331877037883
1156	90.0782928466797	-16.6395587921143	-7.34380340576172	-0.00522560812532902	0.0123068047687411	-0.287692278623581	0.00808603875339031
1157	93.3250350952148	-17.6135807037354	-7.08406400680542	0.0152288740500808	0.00256657530553639	-0.248081997036934	-0.00197886489331722
1158	93.9743804931641	-17.6135807037354	-7.14899873733521	-0.0026282137259841	-0.0120437685400248	-0.110095411539078	-0.00197886489331722
1159	92.6756820678711	-16.9642333984375	-7.86328220367432	-0.00197886489331722	-0.00977104809135199	-0.00684897974133492	0.00451462110504508
1160	92.0263366699219	-16.314884185791	-7.9282169342041	0.00321592413820326	-0.00457625929266214	0.0301638916134834	0.00646266713738441
1161	93.9743804931641	-18.9122791290283	-7.73341274261475	0.00581331877037883	0.00256657530553639	0.0191249661147594	0.00126787810586393
1162	93.3250350952148	-18.9122791290283	-7.60354280471802	0.00126787810586393	0.00191722682211548	0.00126787810586393	-0.00977104809135199
1163	92.0263366699219	-16.6395587921143	-7.53860807418823	-0.0113944197073579	0.0194496400654316	-0.0263294391334057	-0.0104203969240189
1164	90.0782928466797	-16.9642333984375	-7.47367286682129	-0.0159398596733809	0.0178262684494257	0.00516396993771195	0.00548864435404539
1165	91.3769912719727	-16.9642333984375	-7.86328220367432	-0.00555028254166245	0.00841071270406246	0.0317872650921345	-0.00295288790948689
1166	92.6756820678711	-16.9642333984375	-7.9282169342041	-0.00230353930965066	0.00970941036939621	-0.00295288790948689	-0.00425158534198999
1167	94.6237335205078	-16.6395587921143	-8.12302207946777	-0.00522560812532902	-0.00230353930965066	-0.0581475235521793	-0.00295288790948689
1168	93.9743804931641	-17.9382553100586	-7.79834747314453	-0.00619963090866804	-0.00165419070981443	-0.0954850688576698	-0.00522560812532902
1169	92.6756820678711	-17.2889080047607	-7.27886867523193	-0.00749832857400179	-0.00555028254166245	-0.0867188647389412	0.00354059832170606
1170	95.273078918457	-18.5876045227051	-7.53860807418823	0.00159255252219737	-0.0123684434220195	-0.0324982516467571	0.00711201597005129
1171	92.0263366699219	-16.314884185791	-7.6684775352478	0.000293855206109583	0.000293855206109583	0.0613326244056225	0.00321592413820326
1172	90.7276382446289	-16.9642333984375	-7.86328220367432	-0.00132951640989631	-0.0159398596733809	0.160682961344719	0.00418994715437293
1173	92.0263366699219	-17.2889080047607	-7.6684775352478	-0.000355493422830477	-0.0208099745213985	0.214903578162193	0.00386527273803949
1174	93.9743804931641	-17.6135807037354	-7.6684775352478	0.00483929552137852	-0.0373683646321297	0.242176219820976	0.012956153601408
1175	94.6237335205078	-17.9382553100586	-7.9282169342041	0.00613799272105098	-0.0276281367987394	0.198345184326172	0.00646266713738441
1176	92.6756820678711	-16.314884185791	-7.34380340576172	-0.000355493422830477	-0.023407369852066	0.171072542667389	-0.00100484199356288
1177	93.3250350952148	-17.2889080047607	-7.27886867523193	0.000293855206109583	-0.0208099745213985	0.07139752805233	-0.00457625929266214
1178	94.6237335205078	-18.5876045227051	-7.60354280471802	0.00386527273803949	-0.0308748781681061	-0.00587495695799589	-0.00944637414067984
1179	93.9743804931641	-17.6135807037354	-7.73341274261475	0.00256657530553639	-0.017887907102704	-0.050680011510849	0.00386527273803949
1180	90.7276382446289	-16.9642333984375	-7.4087381362915	-0.00327756232582033	-0.00847235135734081	-0.0669137313961983	-0.00132951640989631
1181	93.9743804931641	-17.2889080047607	-7.6684775352478	-0.00879702530801296	0.00646266713738441	-0.0279528107494116	0.00354059832170606
1182	93.3250350952148	-16.9642333984375	-7.21393346786499	-0.000355493422830477	0.013930176384747	0.0197743140161037	-0.00587495695799589
1183	93.3250350952148	-16.6395587921143	-7.60354280471802	-0.00847235135734081	0.0269171483814716	-0.00944637414067984	-0.0120437685400248
1184	95.273078918457	-18.2629299163818	-7.34380340576172	-0.0110697457566857	0.0194496400654316	-0.0682124271988869	-0.0026282137259841
1185	94.6237335205078	-17.9382553100586	-7.9282169342041	-0.00230353930965066	0.0158782228827477	-0.139316096901894	-0.00749832857400179
1186	92.0263366699219	-18.5876045227051	-7.86328220367432	-0.00295288790948689	0.0217223595827818	-0.143212199211121	-0.00165419070981443
1187	92.6756820678711	-17.6135807037354	-7.86328220367432	0.00386527273803949	0.0188002903014421	-0.108796715736389	-0.00684897974133492
1188	92.0263366699219	-17.9382553100586	-7.6684775352478	-0.00587495695799589	0.0236704051494598	-0.0139918150380254	0.00613799272105098
1189	93.3250350952148	-18.2629299163818	-7.34380340576172	-0.00587495695799589	0.0213976856321096	0.0405534692108631	0.00711201597005129
1190	92.0263366699219	-16.6395587921143	-7.60354280471802	0.00321592413820326	0.00970941036939621	0.0597092546522617	-0.00100484199356288
1191	93.3250350952148	-17.9382553100586	-7.86328220367432	0.00418994715437293	0.0220470335334539	0.0522417463362217	0.000293855206109583
1192	95.273078918457	-18.5876045227051	-7.47367286682129	0.00451462110504508	0.00808603875339031	0.0450989119708538	-0.00392691092565656
1193	92.0263366699219	-16.9642333984375	-7.6684775352478	0.00321592413820326	-0.00230353930965066	0.00321592413820326	-0.00717365415766835
1194	93.9743804931641	-19.2369537353516	-7.27886867523193	-0.00425158534198999	-0.00555028254166245	-0.0626929625868797	0.0168522447347641
1195	94.6237335205078	-18.2629299163818	-7.53860807418823	0.00646266713738441	-0.00132951640989631	-0.0795760303735733	0.00808603875339031
1196	91.3769912719727	-17.6135807037354	-7.34380340576172	0.00191722682211548	-0.00100484199356288	-0.0688617751002312	0.00191722682211548
1197	92.0263366699219	-17.9382553100586	-7.08406400680542	-0.00197886489331722	-0.00327756232582033	-0.0678877532482147	-0.00425158534198999
1198	94.6237335205078	-18.2629299163818	-7.6684775352478	0.00289124972186983	0.00613799272105098	-0.0243813935667276	-0.0026282137259841
1199	93.3250350952148	-17.9382553100586	-7.99315214157104	-0.00165419070981443	-0.00749832857400179	0.0022419011220336	0.00678734155371785
1200	92.0263366699219	-16.9642333984375	-7.79834747314453	0.00516396993771195	0.00126787810586393	0.0197743140161037	0.00289124972186983
1201	95.273078918457	-18.9122791290283	-7.47367286682129	-0.00327756232582033	-0.0117190945893526	0.0262678004801273	-0.00814767740666866
1202	95.273078918457	-19.8863010406494	-7.4087381362915	0.00841071270406246	-0.00165419070981443	0.0278911720961332	-0.0139918150380254
1203	93.3250350952148	-17.2889080047607	-7.47367286682129	-0.00457625929266214	-0.00197886489331722	0.00191722682211548	-0.0230826959013939
1204	92.0263366699219	-17.6135807037354	-7.6684775352478	-0.00879702530801296	-0.0104203969240189	-0.0227580219507217	-0.0130177913233638
1205	92.6756820678711	-18.2629299163818	-7.60354280471802	-0.00619963090866804	-0.0130177913233638	-0.0276281367987394	-0.00490093370899558
1206	95.273078918457	-18.9122791290283	-7.73341274261475	-0.00555028254166245	-0.0104203969240189	-0.00165419070981443	0.00256657530553639
1207	94.6237335205078	-17.9382553100586	-7.79834747314453	-0.00522560812532902	0.0113327819854021	0.0285405199974775	-0.000355493422830477
1208	93.9743804931641	-18.5876045227051	-7.47367286682129	0.00191722682211548	-0.00684897974133492	0.0415274947881699	0.0100340843200684
1209	93.3250350952148	-19.2369537353516	-7.27886867523193	-0.00425158534198999	-0.0201606266200542	0.0697741582989693	0.00548864435404539
1210	93.3250350952148	-17.9382553100586	-7.73341274261475	0.00256657530553639	-0.0263294391334057	0.0548391379415989	0.00613799272105098
1211	93.9743804931641	-18.9122791290283	-7.86328220367432	0.00126787810586393	0.000293855206109583	0.0616573020815849	0.0116574559360743
1212	90.7276382446289	-18.2629299163818	-7.9282169342041	-0.00879702530801296	-0.0100957229733467	0.0412028171122074	0.00256657530553639
1213	92.0263366699219	-16.9642333984375	-8.18795680999756	-0.00100484199356288	-0.0172385573387146	0.0463976077735424	0.00256657530553639
1214	92.6756820678711	-17.6135807037354	-7.73341274261475	-0.00652430532500148	-0.0169138833880424	0.0460729338228703	0.0207483377307653
1215	94.6237335205078	-18.5876045227051	-7.73341274261475	0.00808603875339031	-0.00295288790948689	0.0415274947881699	0.00808603875339031
1216	95.273078918457	-18.2629299163818	-7.27886867523193	-0.00197886489331722	0.0142548503354192	0.0363327041268349	0.00841071270406246
1217	95.273078918457	-18.9122791290283	-7.73341274261475	-0.00490093370899558	0.00808603875339031	0.0379560738801956	-0.000355493422830477
1218	94.6237335205078	-19.5616283416748	-7.73341274261475	-0.00684897974133492	0.0113327819854021	0.0710728541016579	-0.00360223650932312
1219	92.0263366699219	-17.9382553100586	-7.86328220367432	-0.00132951640989631	0.0145795252174139	0.07431960105896	0.011982130818069
1220	91.3769912719727	-18.2629299163818	-8.05808639526367	-0.00782300252467394	0.00808603875339031	0.0678261145949364	-0.0026282137259841
1221	93.3250350952148	-18.5876045227051	-7.53860807418823	0.00256657530553639	0.0191249661147594	0.0473716296255589	-0.00782300252467394
1222	92.0263366699219	-17.9382553100586	-7.53860807418823	-0.00295288790948689	0.0223717093467712	0.000943203864153475	-0.00587495695799589
1223	96.57177734375	-18.2629299163818	-7.9282169342041	-0.00425158534198999	0.020423661917448	-0.0497059896588326	-0.0104203969240189
1224	93.3250350952148	-17.6135807037354	-7.9282169342041	-0.00165419070981443	0.013930176384747	0.00938473641872406	-0.00490093370899558
1225	93.9743804931641	-19.8863010406494	-7.4087381362915	-0.00652430532500148	0.011982130818069	0.145098596811295	-0.00360223650932312
1226	94.6237335205078	-20.2109756469727	-7.60354280471802	0.00646266713738441	0.0162028968334198	0.220098361372948	-0.00132951640989631
1227	94.6237335205078	-18.2629299163818	-7.53860807418823	0.00126787810586393	0.0213976856321096	0.19509844481945	0.000293855206109583
1228	92.6756820678711	-19.2369537353516	-7.34380340576172	-0.00327756232582033	0.0337353087961674	0.0522417463362217	-0.00132951640989631
1229	91.3769912719727	-17.9382553100586	-7.60354280471802	0.00126787810586393	0.0304885655641556	-0.124705754220486	0.0022419011220336
1230	94.6237335205078	-18.5876045227051	-8.05808639526367	0.00711201597005129	0.0259431265294552	-0.328925907611847	0.00126787810586393
1231	94.6237335205078	-18.2629299163818	-7.9282169342041	0.00256657530553639	0.0298392176628113	-0.454574882984161	0.00873538758605719
1232	92.6756820678711	-17.9382553100586	-7.9282169342041	0.01100810803473	0.0142548503354192	-0.358471274375916	-3.08191010844894e-05
1233	93.9743804931641	-19.5616283416748	-7.60354280471802	-0.00165419070981443	-0.00490093370899558	-0.183471813797951	-0.000355493422830477
1234	92.6756820678711	-19.2369537353516	-7.60354280471802	0.00711201597005129	-0.0286021586507559	-0.0376930385828018	0.0106834331527352
1235	92.6756820678711	-17.2889080047607	-7.60354280471802	0.0152288740500808	-0.0354203209280968	0.0181509424000978	0.01100810803473
1236	92.6756820678711	-19.2369537353516	-7.79834747314453	-0.00360223650932312	-0.0331475995481014	-0.0240567177534103	-0.00490093370899558
1237	92.6756820678711	-19.5616283416748	-7.6684775352478	-0.000355493422830477	-0.0350956469774246	-0.0734072178602219	0.000293855206109583
1238	92.0263366699219	-17.9382553100586	-7.73341274261475	-0.00912170019000769	-0.0292515084147453	-0.0795760303735733	-0.00490093370899558
1239	93.3250350952148	-18.2629299163818	-7.99315214157104	0.00191722682211548	-0.028926832601428	-0.0574981719255447	0.00386527273803949
1240	94.6237335205078	-18.9122791290283	-7.47367286682129	0.00451462110504508	-0.0273034609854221	-0.00165419070981443	0.00841071270406246
1241	92.0263366699219	-18.2629299163818	-7.4087381362915	0.00256657530553639	-0.0152905117720366	0.0512677207589149	-0.00847235135734081
1242	92.6756820678711	-18.9122791290283	-7.60354280471802	-0.000355493422830477	-0.0243813935667276	0.060358602553606	-0.0133424662053585
1243	93.3250350952148	-19.2369537353516	-7.60354280471802	-0.00555028254166245	0.00841071270406246	0.110033772885799	-0.0172385573387146
1244	90.7276382446289	-17.6135807037354	-7.9282169342041	-0.0149658378213644	0.0142548503354192	0.162955686450005	0.00451462110504508
1245	91.3769912719727	-18.2629299163818	-7.79834747314453	-0.0175632312893867	0.00970941036939621	0.159059599041939	0.00613799272105098
1246	92.6756820678711	-17.6135807037354	-7.60354280471802	-0.00749832857400179	0.0197743140161037	0.182111471891403	0.00581331877037883
1247	92.6756820678711	-18.2629299163818	-7.79834747314453	-0.00100484199356288	0.013930176384747	0.15483883023262	0.00743668992072344
1248	93.3250350952148	-18.2629299163818	-7.47367286682129	0.00159255252219737	0.0132808275520802	0.106137678027153	-0.00327756232582033
1249	91.3769912719727	-17.9382553100586	-7.9282169342041	-0.00490093370899558	0.00776136433705688	0.0405534692108631	-0.000355493422830477
1250	93.3250350952148	-20.5356502532959	-7.86328220367432	0.0022419011220336	-0.00587495695799589	-0.0438618510961533	0.00516396993771195
1251	93.9743804931641	-18.2629299163818	-8.12302207946777	0.00581331877037883	0.0100340843200684	-0.131199240684509	0.00289124972186983
1252	91.3769912719727	-17.9382553100586	-7.79834747314453	-0.00555028254166245	-0.00295288790948689	-0.203276947140694	0.000943203864153475
1253	92.6756820678711	-19.2369537353516	-7.47367286682129	-0.00132951640989631	-0.0172385573387146	-0.220484688878059	0.00159255252219737
1254	92.0263366699219	-18.2629299163818	-7.6684775352478	0.0233457311987877	-0.0230826959013939	-0.227302849292755	0.00808603875339031
1255	93.3250350952148	-18.2629299163818	-8.25289154052734	0.000618529506027699	-0.00425158534198999	-0.133796632289886	0.00808603875339031
1256	93.9743804931641	-18.2629299163818	-8.25289154052734	0.00321592413820326	-0.000355493422830477	0.00354059832170606	-0.00230353930965066
1257	93.3250350952148	-18.5876045227051	-7.99315214157104	0.00743668992072344	0.0100340843200684	0.093475379049778	-0.00197886489331722
1258	92.0263366699219	-19.2369537353516	-7.73341274261475	0.0022419011220336	0.0168522447347641	0.155163496732712	-0.00684897974133492
1259	94.6237335205078	-18.9122791290283	-7.53860807418823	-0.00522560812532902	0.0132808275520802	0.1564621925354	0.000943203864153475
1260	93.3250350952148	-18.5876045227051	-7.4087381362915	-0.00490093370899558	0.0145795252174139	0.140877828001976	-0.00425158534198999
1261	91.3769912719727	-17.2889080047607	-7.4087381362915	0.000618529506027699	0.0236704051494598	0.0775663405656815	0.00483929552137852
1262	94.6237335205078	-19.2369537353516	-7.99315214157104	0.00483929552137852	0.0191249661147594	-0.0156151866540313	-0.0126931173726916
1263	92.6756820678711	-17.2889080047607	-8.18795680999756	0.000943203864153475	0.0106834331527352	-0.0932123512029648	-0.0143164889886975
1264	94.6237335205078	-18.9122791290283	-7.6684775352478	0.00159255252219737	0.00516396993771195	-0.126329123973846	0.000293855206109583
1265	93.9743804931641	-17.6135807037354	-7.79834747314453	0.00126787810586393	-0.0104203969240189	-0.142562851309776	-0.00360223650932312
1266	93.3250350952148	-18.9122791290283	-7.79834747314453	0.00678734155371785	-0.0162645354866982	-0.0964590907096863	-0.00457625929266214
1267	92.6756820678711	-17.6135807037354	-7.4087381362915	0.00646266713738441	-0.0227580219507217	-0.0487319678068161	-0.00100484199356288
1268	92.0263366699219	-17.6135807037354	-7.86328220367432	0.000618529506027699	-0.0182125810533762	0.0132808275520802	0.00451462110504508
1269	92.6756820678711	-18.2629299163818	-7.6684775352478	0.0103587592020631	-0.00977104809135199	0.0379560738801956	0.00743668992072344
1270	94.6237335205078	-18.5876045227051	-7.47367286682129	0.00126787810586393	0.011982130818069	0.0152288740500808	0.00808603875339031
1271	92.0263366699219	-17.2889080047607	-7.99315214157104	0.00743668992072344	0.0103587592020631	-0.00457625929266214	0.000943203864153475
1272	95.273078918457	-18.2629299163818	-7.34380340576172	-0.00457625929266214	0.0168522447347641	0.0155535480007529	0.000618529506027699
1273	93.9743804931641	-18.2629299163818	-7.47367286682129	-0.00652430532500148	-0.00360223650932312	0.0158782228827477	-0.00132951640989631
1274	94.6237335205078	-19.5616283416748	-7.47367286682129	-3.08191010844894e-05	-0.00782300252467394	-0.00132951640989631	0.00743668992072344
1275	93.9743804931641	-18.5876045227051	-7.73341274261475	0.00516396993771195	0.00970941036939621	-0.00197886489331722	0.00613799272105098
1276	93.9743804931641	-18.5876045227051	-7.60354280471802	0.00386527273803949	0.0197743140161037	-0.0406151078641415	0.0022419011220336
1277	93.3250350952148	-18.5876045227051	-7.60354280471802	-0.00847235135734081	0.0113327819854021	-0.0984071344137192	-0.0139918150380254
1278	95.273078918457	-18.5876045227051	-7.47367286682129	-0.00100484199356288	0.012956153601408	-0.139316096901894	-0.00782300252467394
1279	93.9743804931641	-17.6135807037354	-7.79834747314453	0.00191722682211548	0.00548864435404539	-0.119186297059059	-0.00100484199356288
1280	94.6237335205078	-18.2629299163818	-7.53860807418823	-0.00425158534198999	0.00938473641872406	-0.0539267547428608	-0.000680167751852423
1281	93.3250350952148	-17.9382553100586	-7.6684775352478	-0.00457625929266214	0.00678734155371785	-0.0578228458762169	-0.00132951640989631
1282	95.273078918457	-19.8863010406494	-7.60354280471802	0.00938473641872406	0.000293855206109583	-0.0266541130840778	-0.00749832857400179
1283	93.3250350952148	-17.6135807037354	-7.86328220367432	-0.00165419070981443	0.00548864435404539	0.0103587592020631	-0.00847235135734081
1284	95.9224319458008	-18.5876045227051	-7.6684775352478	-0.0117190945893526	-0.0117190945893526	0.0496443510055542	-0.00392691092565656
1285	92.6756820678711	-17.9382553100586	-7.27886867523193	-0.00165419070981443	-0.00619963090866804	0.0970467999577522	-0.00782300252467394
1286	94.6237335205078	-18.2629299163818	-7.14899873733521	0.00483929552137852	0.00646266713738441	0.0804884135723114	-0.00555028254166245
1287	94.6237335205078	-17.6135807037354	-7.73341274261475	-0.00360223650932312	0.00743668992072344	0.0694494843482971	-0.00522560812532902
1288	94.6237335205078	-18.2629299163818	-7.9282169342041	-0.00360223650932312	0.0158782228827477	0.0688001364469528	-0.00327756232582033
1289	93.3250350952148	-18.5876045227051	-7.53860807418823	0.000293855206109583	0.00808603875339031	0.101592242717743	0.00711201597005129
1290	93.9743804931641	-18.9122791290283	-7.86328220367432	0.0132808275520802	-0.00295288790948689	0.126267492771149	0.00386527273803949
1291	93.9743804931641	-17.6135807037354	-7.6684775352478	0.00159255252219737	-0.00457625929266214	0.139254465699196	0.00873538758605719
1292	93.3250350952148	-18.9122791290283	-7.14899873733521	-0.00230353930965066	0.00418994715437293	0.137306407094002	0.00354059832170606
1293	92.0263366699219	-18.5876045227051	-7.47367286682129	-3.08191010844894e-05	-0.0276281367987394	0.15483883023262	0.00354059832170606
1294	92.0263366699219	-17.2889080047607	-7.86328220367432	0.00126787810586393	-0.0308748781681061	0.153864800930023	0.00873538758605719
1295	93.3250350952148	-17.6135807037354	-7.79834747314453	0.00646266713738441	-0.0217839982360601	0.103215612471104	0.0188002903014421
1296	92.6756820678711	-18.2629299163818	-7.73341274261475	0.00159255252219737	-0.0240567177534103	0.0337353087961674	-3.08191010844894e-05
1297	92.6756820678711	-17.6135807037354	-7.60354280471802	-0.00100484199356288	-0.0191866029053926	-0.0406151078641415	-0.00425158534198999
1298	93.3250350952148	-18.5876045227051	-7.79834747314453	-0.00295288790948689	-0.0256800893694162	-0.101329207420349	0.00159255252219737
1299	93.9743804931641	-17.2889080047607	-7.47367286682129	-0.00522560812532902	-0.0208099745213985	-0.103601925075054	0.00451462110504508
1300	94.6237335205078	-18.5876045227051	-7.4087381362915	-0.0026282137259841	-0.00749832857400179	-0.0662643760442734	0.00776136433705688
1301	90.7276382446289	-17.2889080047607	-7.99315214157104	-0.00879702530801296	0.000943203864153475	-0.0331475995481014	-0.00425158534198999
1302	92.6756820678711	-17.6135807037354	-7.6684775352478	-0.00490093370899558	0.00776136433705688	0.0207483377307653	-0.00555028254166245
1303	92.6756820678711	-17.2889080047607	-8.05808639526367	-0.00749832857400179	0.0175015944987535	0.066202737390995	-0.0133424662053585
1304	93.3250350952148	-17.6135807037354	-7.6684775352478	-0.00360223650932312	0.0191249661147594	0.0931507050991058	-0.00295288790948689
1305	95.273078918457	-18.9122791290283	-7.47367286682129	-0.0130177913233638	0.0317872650921345	0.0921766832470894	-0.00197886489331722
1306	93.9743804931641	-19.8863010406494	-7.27886867523193	-0.00425158534198999	0.01847561635077	0.120098672807217	0.000943203864153475
1307	94.6237335205078	-18.5876045227051	-7.60354280471802	0.000293855206109583	0.0236704051494598	0.212630853056908	-0.00295288790948689
1308	93.3250350952148	-18.5876045227051	-7.53860807418823	-0.00327756232582033	0.0165275707840919	0.232760667800903	-0.00652430532500148
1309	92.6756820678711	-18.2629299163818	-7.6684775352478	0.00191722682211548	0.0165275707840919	0.164579063653946	0.0100340843200684
1310	92.0263366699219	-16.6395587921143	-7.79834747314453	-0.00165419070981443	0.00938473641872406	0.0918520092964172	0.00159255252219737
1311	93.9743804931641	-18.5876045227051	-7.73341274261475	0.00354059832170606	0.0158782228827477	-0.0221086721867323	0.00126787810586393
1312	93.3250350952148	-17.6135807037354	-7.60354280471802	0.00321592413820326	-0.00230353930965066	-0.107498019933701	-0.00100484199356288
1313	94.6237335205078	-18.2629299163818	-7.6684775352478	0.00321592413820326	-0.0172385573387146	-0.116588898003101	-0.00132951640989631
1314	92.6756820678711	-18.9122791290283	-7.9282169342041	0.00451462110504508	-0.0273034609854221	-0.104575946927071	0.00711201597005129
1315	93.3250350952148	-17.6135807037354	-7.86328220367432	0.00711201597005129	-0.0224333461374044	-0.0951603949069977	0.000618529506027699
1316	90.0782928466797	-17.9382553100586	-7.79834747314453	0.00678734155371785	-0.0240567177534103	-0.100030511617661	0.00126787810586393
1317	90.0782928466797	-17.6135807037354	-7.6684775352478	-0.00425158534198999	-0.0126931173726916	-0.101653881371021	-0.00555028254166245
1318	93.9743804931641	-17.2889080047607	-7.73341274261475	0.00191722682211548	-0.0230826959013939	-0.102627903223038	-0.0126931173726916
1319	95.9224319458008	-18.5876045227051	-7.47367286682129	0.00289124972186983	-0.0221086721867323	-0.0363943427801132	-0.00360223650932312
1320	94.6237335205078	-17.9382553100586	-8.05808639526367	0.00354059832170606	-0.0217839982360601	0.00808603875339031	-0.000355493422830477
1321	95.273078918457	-18.5876045227051	-7.99315214157104	0.00613799272105098	0.0106834331527352	0.00873538758605719	-0.00717365415766835
1322	92.6756820678711	-18.5876045227051	-7.86328220367432	-0.00490093370899558	0.0175015944987535	0.0334106348454952	-0.00782300252467394
1323	95.9224319458008	-17.6135807037354	-7.73341274261475	-0.00425158534198999	0.0314625911414623	0.0408781431615353	-0.0117190945893526
1324	92.0263366699219	-16.6395587921143	-7.47367286682129	-0.00814767740666866	0.0275664981454611	0.0522417463362217	-0.0126931173726916
1325	91.3769912719727	-18.5876045227051	-6.95419406890869	-0.00977104809135199	0.0158782228827477	-0.0195112787187099	0.0022419011220336
1326	94.6237335205078	-18.9122791290283	-7.34380340576172	0.00970941036939621	0.0226963832974434	-0.0951603949069977	-0.00197886489331722
1327	95.273078918457	-18.2629299163818	-7.9282169342041	0.00321592413820326	0.0210730116814375	-0.155874490737915	0.00613799272105098
1328	95.273078918457	-18.5876045227051	-7.53860807418823	-0.00425158534198999	0.0158782228827477	-0.178926363587379	0.00581331877037883
1329	93.9743804931641	-17.6135807037354	-7.6684775352478	0.00191722682211548	0.0145795252174139	-0.204575642943382	0.00386527273803949
1330	93.3250350952148	-18.5876045227051	-7.9282169342041	-0.0133424662053585	0.00126787810586393	-0.151329055428505	0.00191722682211548
1331	95.273078918457	-18.5876045227051	-7.21393346786499	0.000618529506027699	0.0197743140161037	-0.138666749000549	0.00581331877037883
1332	92.0263366699219	-17.6135807037354	-7.6684775352478	-0.00457625929266214	0.0314625911414623	-0.0990564897656441	0.0022419011220336
1333	91.3769912719727	-18.5876045227051	-7.79834747314453	-0.0110697457566857	0.00289124972186983	0.0142548503354192	0.00613799272105098
1334	92.6756820678711	-17.6135807037354	-7.73341274261475	-0.00425158534198999	-0.00587495695799589	0.0866572186350822	0.00808603875339031
1335	92.6756820678711	-17.2889080047607	-7.86328220367432	0.00418994715437293	-0.0162645354866982	0.0973714739084244	-0.00295288790948689
1336	92.6756820678711	-17.6135807037354	-7.9282169342041	0.00191722682211548	0.00873538758605719	0.0363327041268349	-0.00457625929266214
1337	92.6756820678711	-17.6135807037354	-7.60354280471802	-0.00425158534198999	-0.0152905117720366	-0.0474332682788372	0.000618529506027699
1338	93.9743804931641	-18.9122791290283	-7.60354280471802	-0.0123684434220195	-0.0334722734987736	-0.135420009493828	-0.00490093370899558
1339	93.9743804931641	-19.2369537353516	-7.53860807418823	-0.00522560812532902	-0.0282774847000837	-0.163666680455208	0.00321592413820326
1340	92.0263366699219	-17.9382553100586	-7.9282169342041	-0.00619963090866804	-0.032173577696085	-0.103926599025726	0.00354059832170606
1341	92.0263366699219	-18.2629299163818	-7.47367286682129	-0.00555028254166245	-0.028926832601428	-0.086394190788269	-0.00197886489331722
1342	92.6756820678711	-17.2889080047607	-7.79834747314453	-0.00782300252467394	-0.0156151866540313	-0.0698357969522476	-0.00425158534198999
1343	94.6237335205078	-18.2629299163818	-7.6684775352478	-0.00555028254166245	-0.00295288790948689	-0.0448358729481697	-0.0143164889886975
1344	92.0263366699219	-17.2889080047607	-7.73341274261475	-0.00555028254166245	0.013930176384747	0.00321592413820326	-0.00652430532500148
1345	92.6756820678711	-17.9382553100586	-7.79834747314453	-0.00912170019000769	0.0123068047687411	0.029189869761467	-0.00230353930965066
1346	93.9743804931641	-19.8863010406494	-7.99315214157104	0.00581331877037883	0.013930176384747	0.0278911720961332	-0.00652430532500148
1347	93.3250350952148	-18.9122791290283	-7.79834747314453	-0.00684897974133492	0.0298392176628113	0.00906006153672934	-0.00912170019000769
1348	92.6756820678711	-18.5876045227051	-7.86328220367432	-0.00132951640989631	0.0327612869441509	-0.0143164889886975	-0.00782300252467394
1349	89.4289398193359	-17.2889080047607	-7.73341274261475	-0.00392691092565656	0.0278911720961332	-0.00684897974133492	-0.00555028254166245
1350	92.6756820678711	-17.6135807037354	-7.73341274261475	0.00126787810586393	0.0412028171122074	-0.0250307414680719	0.00483929552137852
1351	95.273078918457	-18.5876045227051	-7.6684775352478	0.00906006153672934	0.0298392176628113	-0.0299008563160896	0.0162028968334198
1352	92.0263366699219	-17.2889080047607	-8.18795680999756	-0.00132951640989631	0.0210730116814375	-0.02697878703475	0.00646266713738441
1353	92.0263366699219	-18.5876045227051	-7.79834747314453	-0.000680167751852423	-0.00944637414067984	-0.0458098985254765	0.00256657530553639
1354	94.6237335205078	-19.8863010406494	-7.79834747314453	-0.00230353930965066	-0.0143164889886975	-0.0337969474494457	0.0113327819854021
1355	93.3250350952148	-17.2889080047607	-8.05808639526367	-0.00295288790948689	-0.00295288790948689	0.0412028171122074	0.00970941036939621
1356	91.3769912719727	-17.9382553100586	-7.47367286682129	-0.000680167751852423	-0.0175632312893867	0.0960727781057358	-0.00165419070981443
1357	92.0263366699219	-18.9122791290283	-7.60354280471802	-0.00490093370899558	-0.0286021586507559	0.178864732384682	-0.00619963090866804
1358	93.9743804931641	-18.5876045227051	-7.73341274261475	-0.00132951640989631	-0.023407369852066	0.206786721944809	-0.00197886489331722
1359	93.3250350952148	-17.6135807037354	-7.86328220367432	0.00191722682211548	-0.00360223650932312	0.144773930311203	-0.00327756232582033
1360	92.6756820678711	-16.9642333984375	-7.99315214157104	0.00516396993771195	-0.00847235135734081	0.153864800930023	-0.00392691092565656
1361	93.9743804931641	-18.5876045227051	-7.53860807418823	0.00289124972186983	0.0113327819854021	0.151267409324646	0.00711201597005129
1362	93.3250350952148	-18.5876045227051	-7.6684775352478	-0.00100484199356288	0.00776136433705688	0.0717222020030022	-3.08191010844894e-05
1363	93.3250350952148	-18.2629299163818	-7.14899873733521	-0.00619963090866804	0.0175015944987535	-0.0201606266200542	-0.0117190945893526
1364	91.3769912719727	-16.9642333984375	-7.86328220367432	-0.0139918150380254	0.0145795252174139	-0.0915889739990234	0.00581331877037883
1365	90.0782928466797	-17.2889080047607	-7.99315214157104	-0.0104203969240189	0.0103587592020631	-0.155549824237823	0.00191722682211548
1366	92.0263366699219	-17.2889080047607	-7.34380340576172	0.00613799272105098	0.0188002903014421	-0.151653721928596	0.000618529506027699
1367	92.6756820678711	-17.9382553100586	-7.4087381362915	0.00418994715437293	0.013930176384747	-0.0240567177534103	0.00613799272105098
1368	93.3250350952148	-16.9642333984375	-7.86328220367432	0.00159255252219737	0.0145795252174139	0.0330859608948231	-0.00132951640989631
1369	92.6756820678711	-17.6135807037354	-7.47367286682129	-0.00230353930965066	0.0103587592020631	0.0249691028147936	-3.08191010844894e-05
1370	93.9743804931641	-19.5616283416748	-7.4087381362915	0.00743668992072344	-0.00490093370899558	0.00191722682211548	0.01100810803473
1371	93.3250350952148	-18.5876045227051	-7.6684775352478	0.00418994715437293	0.000943203864153475	0.00159255252219737	-0.000355493422830477
1372	92.6756820678711	-16.9642333984375	-7.79834747314453	0.00841071270406246	-0.00652430532500148	0.0707481801509857	0.00548864435404539
1373	90.7276382446289	-16.9642333984375	-7.79834747314453	-0.00295288790948689	-0.0217839982360601	0.0681507885456085	0.00191722682211548
1374	93.9743804931641	-17.2889080047607	-7.53860807418823	0.000293855206109583	-0.021459324285388	0.0158782228827477	-0.00165419070981443
1375	93.3250350952148	-18.2629299163818	-7.60354280471802	0.0100340843200684	-0.0224333461374044	-0.00684897974133492	0.00581331877037883
1376	94.6237335205078	-17.9382553100586	-7.60354280471802	-0.0133424662053585	-0.0224333461374044	0.0506183728575706	0.00451462110504508
1377	92.6756820678711	-17.6135807037354	-7.73341274261475	0.013930176384747	-0.0165892094373703	0.0931507050991058	-0.00814767740666866
1378	93.9743804931641	-19.5616283416748	-7.60354280471802	0.0022419011220336	-0.0286021586507559	0.0963974520564079	-0.00782300252467394
1379	92.6756820678711	-17.6135807037354	-8.05808639526367	-0.00197886489331722	0.00354059832170606	0.0538651160895824	0.00159255252219737
1380	93.3250350952148	-17.6135807037354	-7.9282169342041	0.00159255252219737	-0.0120437685400248	0.0132808275520802	0.000943203864153475
1381	89.4289398193359	-17.6135807037354	-7.73341274261475	-0.00619963090866804	0.00386527273803949	-0.0412644557654858	-0.00230353930965066
1382	93.9743804931641	-16.6395587921143	-7.47367286682129	0.00613799272105098	0.0103587592020631	-0.0500306636095047	-0.00717365415766835
1383	93.3250350952148	-17.9382553100586	-7.73341274261475	-0.0113944197073579	0.0207483377307653	-0.0292515084147453	-0.00587495695799589
1384	95.273078918457	-17.6135807037354	-8.18795680999756	-0.00392691092565656	0.00548864435404539	-0.0454852245748043	-0.00522560812532902
1385	92.6756820678711	-16.9642333984375	-7.9282169342041	-0.00230353930965066	-3.08191010844894e-05	-0.0406151078641415	-0.00230353930965066
1386	92.0263366699219	-17.9382553100586	-7.79834747314453	-3.08191010844894e-05	0.00321592413820326	-0.105225294828415	-0.00360223650932312
1387	92.6756820678711	-17.2889080047607	-7.47367286682129	-0.00132951640989631	0.0220470335334539	-0.108147367835045	0.000618529506027699
1388	91.3769912719727	-16.6395587921143	-7.34380340576172	-0.00944637414067984	0.0278911720961332	-0.0909396260976791	-0.00490093370899558
1389	89.4289398193359	-16.9642333984375	-7.34380340576172	-0.0159398596733809	0.0230210572481155	-0.0195112787187099	0.00743668992072344
1390	93.9743804931641	-17.9382553100586	-7.47367286682129	-0.000355493422830477	0.0162028968334198	0.0538651160895824	0.00256657530553639
1391	92.0263366699219	-16.6395587921143	-7.86328220367432	-0.00165419070981443	0.0142548503354192	0.0772416666150093	-0.00425158534198999
1392	93.9743804931641	-17.2889080047607	-7.6684775352478	-0.00197886489331722	0.00678734155371785	0.174968630075455	-0.00425158534198999
1393	92.6756820678711	-17.2889080047607	-7.60354280471802	0.00581331877037883	-0.0224333461374044	0.19964388012886	0.00321592413820326
1394	93.9743804931641	-18.9122791290283	-7.60354280471802	-3.08191010844894e-05	-0.0279528107494116	0.195423111319542	0.0103587592020631
1395	93.9743804931641	-17.9382553100586	-7.27886867523193	0.0197743140161037	-0.0273034609854221	0.1191246509552	0.00548864435404539
1396	92.6756820678711	-17.6135807037354	-7.53860807418823	0.00841071270406246	-0.0143164889886975	0.00841071270406246	0.00873538758605719
1397	92.0263366699219	-17.6135807037354	-7.73341274261475	0.000618529506027699	-0.00847235135734081	-0.0497059896588326	-0.00425158534198999
1398	95.273078918457	-17.9382553100586	-7.79834747314453	-0.00100484199356288	0.00354059832170606	-0.107498019933701	-0.00100484199356288
1399	92.6756820678711	-16.6395587921143	-8.05808639526367	0.00256657530553639	-0.00944637414067984	-0.134121313691139	0.00483929552137852
1400	93.3250350952148	-17.9382553100586	-7.79834747314453	-0.00295288790948689	-0.00197886489331722	-0.103926599025726	0.0022419011220336
1401	93.3250350952148	-17.6135807037354	-7.14899873733521	0.000943203864153475	0.00159255252219737	-0.073731891810894	0.000293855206109583
1402	93.9743804931641	-18.9122791290283	-7.47367286682129	-0.000680167751852423	-0.00814767740666866	-0.0441865250468254	-0.00847235135734081
1403	93.3250350952148	-17.9382553100586	-7.60354280471802	-0.00749832857400179	0.00289124972186983	0.0577612072229385	-0.0156151866540313
1404	92.6756820678711	-18.2629299163818	-7.73341274261475	-0.0162645354866982	-0.0146411629393697	0.166202425956726	-0.00977104809135199
1405	90.7276382446289	-16.6395587921143	-7.86328220367432	-0.00782300252467394	-0.00230353930965066	0.226267173886299	-0.00392691092565656
1406	93.9743804931641	-17.2889080047607	-7.6684775352478	0.0022419011220336	-0.00490093370899558	0.143799901008606	-0.00587495695799589
1407	91.3769912719727	-16.6395587921143	-7.9282169342041	-0.00360223650932312	0.00191722682211548	0.00191722682211548	-0.000680167751852423
1408	92.6756820678711	-16.6395587921143	-7.6684775352478	-0.00165419070981443	0.00938473641872406	-0.145160242915154	0.00516396993771195
1409	95.273078918457	-18.2629299163818	-8.05808639526367	-0.00197886489331722	0.0142548503354192	-0.245484605431557	0.00126787810586393
1410	93.3250350952148	-18.5876045227051	-7.73341274261475	0.00159255252219737	0.01847561635077	-0.257497549057007	0.00841071270406246
1411	92.0263366699219	-17.2889080047607	-7.6684775352478	0.00646266713738441	0.0285405199974775	-0.211718484759331	0.0022419011220336
1412	94.6237335205078	-17.9382553100586	-7.47367286682129	0.00126787810586393	0.0168522447347641	-0.125355109572411	0.0132808275520802
1413	88.7795944213867	-16.6395587921143	-7.60354280471802	-0.0110697457566857	0.00776136433705688	-0.0373683646321297	0.0126314787194133
1414	93.3250350952148	-17.9382553100586	-6.95419406890869	-0.00230353930965066	-0.00165419070981443	-0.0026282137259841	0.00548864435404539
1415	95.273078918457	-17.9382553100586	-7.34380340576172	-0.00457625929266214	0.00418994715437293	-0.0143164889886975	0.00483929552137852
1416	93.9743804931641	-17.6135807037354	-7.73341274261475	0.0191249661147594	0.00938473641872406	-0.0311995539814234	-0.000355493422830477
1417	94.6237335205078	-18.2629299163818	-7.4087381362915	0.0210730116814375	0.00483929552137852	0.0178262684494257	-0.00847235135734081
1418	93.9743804931641	-19.2369537353516	-7.60354280471802	-0.0156151866540313	-0.0104203969240189	0.0304885655641556	-0.00652430532500148
1419	90.7276382446289	-17.2889080047607	-7.53860807418823	0.0100340843200684	-0.00392691092565656	0.0343846566975117	-3.08191010844894e-05
1420	94.6237335205078	-17.9382553100586	-7.08406400680542	0.00678734155371785	0.012956153601408	0.0369820520281792	-3.08191010844894e-05
1421	88.7795944213867	-16.6395587921143	-7.60354280471802	-0.00555028254166245	0.0158782228827477	0.0269171483814716	-0.00100484199356288
1422	93.3250350952148	-17.9382553100586	-7.60354280471802	-0.00425158534198999	0.01847561635077	0.0123068047687411	-0.0107450718060136
1423	93.3250350952148	-16.9642333984375	-7.99315214157104	-3.08191010844894e-05	0.0210730116814375	-0.167562767863274	-0.00847235135734081
1424	93.3250350952148	-17.6135807037354	-7.73341274261475	-0.00522560812532902	0.00808603875339031	-0.0870435386896133	-0.00684897974133492
1425	92.0263366699219	-17.9382553100586	-7.79834747314453	-0.00230353930965066	0.00159255252219737	-0.0350956469774246	0.000943203864153475
1426	91.3769912719727	-17.6135807037354	-7.79834747314453	-0.00879702530801296	-0.0120437685400248	0.0272418223321438	0.00678734155371785
1427	92.0263366699219	-17.2889080047607	-7.47367286682129	-0.00425158534198999	-0.0117190945893526	0.146721974015236	0.000943203864153475
1428	93.9743804931641	-17.9382553100586	-7.99315214157104	-0.00879702530801296	-0.0240567177534103	0.204189315438271	0.00386527273803949
1429	91.3769912719727	-17.9382553100586	-7.73341274261475	-0.0126931173726916	-0.0263294391334057	0.177566021680832	0.00451462110504508
1430	92.6756820678711	-16.6395587921143	-7.6684775352478	-0.00295288790948689	-0.0208099745213985	0.0688001364469528	0.00938473641872406
1431	94.6237335205078	-16.9642333984375	-7.9282169342041	-0.000680167751852423	-0.00652430532500148	-0.0318489037454128	0.00256657530553639
1432	93.9743804931641	-17.6135807037354	-7.60354280471802	0.00321592413820326	-0.0191866029053926	-0.101004533469677	-0.00392691092565656
1433	92.6756820678711	-16.9642333984375	-7.21393346786499	-0.000355493422830477	-0.0221086721867323	-0.0652903541922569	0.00451462110504508
1434	92.6756820678711	-18.2629299163818	-7.01912927627563	-0.00165419070981443	-0.0126931173726916	-0.0828227698802948	0.0194496400654316
1435	93.3250350952148	-17.9382553100586	-7.53860807418823	0.00613799272105098	-0.00717365415766835	-0.0519787110388279	0.00451462110504508
1436	93.9743804931641	-17.9382553100586	-7.53860807418823	-0.00457625929266214	-0.00197886489331722	-0.0552254542708397	0.00321592413820326
1437	92.0263366699219	-17.9382553100586	-7.9282169342041	-0.0110697457566857	0.00483929552137852	-0.0480826161801815	-0.0120437685400248
1438	92.6756820678711	-16.6395587921143	-8.05808639526367	-0.00879702530801296	0.00289124972186983	0.00256657530553639	-0.00717365415766835
1439	92.6756820678711	-16.9642333984375	-7.86328220367432	0.00873538758605719	-0.00782300252467394	0.0584105588495731	0.000943203864153475
1440	94.6237335205078	-18.2629299163818	-7.53860807418823	0.00321592413820326	-0.0126931173726916	0.0515923984348774	-0.00392691092565656
1441	92.6756820678711	-16.9642333984375	-7.73341274261475	-0.00230353930965066	-0.0172385573387146	-0.0266541130840778	0.00289124972186983
1442	95.273078918457	-18.9122791290283	-7.47367286682129	-0.00327756232582033	-0.0110697457566857	-0.162043303251266	-0.00944637414067984
1443	92.6756820678711	-17.2889080047607	-7.73341274261475	-0.00619963090866804	-0.00717365415766835	-0.212043151259422	-0.0117190945893526
1444	93.3250350952148	-17.6135807037354	-7.27886867523193	-0.00327756232582033	-0.00749832857400179	-0.0922383219003677	-0.0126931173726916
1445	92.0263366699219	-17.9382553100586	-7.21393346786499	-0.00847235135734081	-0.00457625929266214	0.0236704051494598	-0.00230353930965066
1446	92.6756820678711	-17.2889080047607	-7.53860807418823	-0.00165419070981443	0.00126787810586393	0.112306490540504	0.00678734155371785
1447	94.6237335205078	-17.9382553100586	-7.21393346786499	0.0022419011220336	0.012956153601408	0.147046640515327	0.0022419011220336
1448	93.9743804931641	-17.9382553100586	-7.6684775352478	0.00776136433705688	0.0249691028147936	0.0873065739870071	-0.00132951640989631
1449	93.9743804931641	-17.9382553100586	-7.47367286682129	0.000618529506027699	0.020423661917448	0.0259431265294552	0.00418994715437293
1450	92.6756820678711	-17.2889080047607	-7.9282169342041	0.01100810803473	0.0113327819854021	-0.0104203969240189	-0.00684897974133492
1451	93.9743804931641	-18.9122791290283	-7.6684775352478	0.000293855206109583	0.01847561635077	-0.0578228458762169	0.000293855206109583
1452	92.0263366699219	-17.9382553100586	-7.4087381362915	0.0116574559360743	0.0243197549134493	-0.0441865250468254	-0.00360223650932312
1453	91.3769912719727	-17.6135807037354	-7.53860807418823	-0.00522560812532902	0.00970941036939621	0.0343846566975117	0.00321592413820326
1454	92.0263366699219	-16.314884185791	-7.6684775352478	0.00289124972186983	0.0123068047687411	0.0561378374695778	0.00841071270406246
1455	92.0263366699219	-16.6395587921143	-7.86328220367432	-0.00100484199356288	0.0145795252174139	0.0324366129934788	-0.00392691092565656
1456	92.6756820678711	-17.2889080047607	-7.99315214157104	0.0168522447347641	0.0210730116814375	-0.00425158534198999	0.00678734155371785
1457	92.0263366699219	-16.314884185791	-7.53860807418823	0.00711201597005129	0.00970941036939621	0.011982130818069	-0.00457625929266214
1458	92.6756820678711	-17.9382553100586	-7.4087381362915	0.00321592413820326	0.0158782228827477	0.052891094237566	0.00191722682211548
1459	95.273078918457	-19.2369537353516	-7.4087381362915	0.012956153601408	-0.00749832857400179	0.112631164491177	-0.00782300252467394
1460	94.6237335205078	-17.9382553100586	-7.4087381362915	0.0162028968334198	-0.0026282137259841	0.139254465699196	-0.00490093370899558
1461	92.0263366699219	-17.2889080047607	-7.79834747314453	-0.0104203969240189	-0.00652430532500148	0.128864884376526	0.00581331877037883
1462	91.3769912719727	-16.9642333984375	-7.6684775352478	-0.00652430532500148	-0.00977104809135199	0.0301638916134834	-0.0162645354866982
1463	92.6756820678711	-16.9642333984375	-7.99315214157104	-0.0130177913233638	0.000293855206109583	-0.0876928865909576	-0.00360223650932312
1464	93.9743804931641	-17.2889080047607	-7.99315214157104	-0.0191866029053926	-0.00490093370899558	-0.178926363587379	0.00483929552137852
1465	94.6237335205078	-17.9382553100586	-7.53860807418823	-0.00749832857400179	0.0103587592020631	-0.186718553304672	0.000618529506027699
1466	93.3250350952148	-18.5876045227051	-7.4087381362915	-0.00782300252467394	0.0178262684494257	-0.182822465896606	0.00581331877037883
1467	95.273078918457	-20.2109756469727	-7.4087381362915	-0.00749832857400179	0.00678734155371785	-0.192887365818024	-0.00555028254166245
1468	93.9743804931641	-18.2629299163818	-7.73341274261475	-0.0126931173726916	0.0165275707840919	-0.0987318083643913	0.000943203864153475
1469	91.3769912719727	-17.9382553100586	-7.53860807418823	-0.00782300252467394	0.0171769186854362	-0.0175632312893867	0.00256657530553639
1470	90.0782928466797	-17.2889080047607	-7.60354280471802	-0.00555028254166245	0.00451462110504508	-0.0273034609854221	0.00743668992072344
1471	93.9743804931641	-17.6135807037354	-7.21393346786499	-0.00197886489331722	0.0152288740500808	-0.0149658378213644	0.00256657530553639
1472	93.3250350952148	-17.2889080047607	-7.60354280471802	0.00256657530553639	0.00256657530553639	-0.0110697457566857	-0.00100484199356288
1473	93.9743804931641	-17.6135807037354	-7.47367286682129	-0.00132951640989631	-0.00522560812532902	0.0558131635189056	0.00808603875339031
1474	91.3769912719727	-16.314884185791	-7.73341274261475	-0.00100484199356288	-0.0146411629393697	0.123345419764519	0.0282158460468054
1475	92.6756820678711	-18.2629299163818	-7.86328220367432	0.00743668992072344	-0.0247060675173998	0.177890703082085	0.00451462110504508
1476	92.0263366699219	-17.9382553100586	-7.86328220367432	0.00256657530553639	-0.0247060675173998	0.16685177385807	0.00256657530553639
1477	92.0263366699219	-17.2889080047607	-8.18795680999756	-0.00782300252467394	-0.0211346503347158	0.107436381280422	-0.00165419070981443
1478	90.7276382446289	-16.6395587921143	-7.99315214157104	-0.0159398596733809	-0.0260047651827335	0.100293546915054	-0.00490093370899558
1479	93.3250350952148	-17.6135807037354	-7.6684775352478	-0.00457625929266214	-0.0221086721867323	0.113929867744446	0.00126787810586393
1480	92.0263366699219	-16.9642333984375	-7.9282169342041	0.00581331877037883	-0.0221086721867323	0.154514148831367	0.00159255252219737
1481	94.6237335205078	-17.9382553100586	-8.31782627105713	-0.00327756232582033	-0.0113944197073579	0.183085486292839	-0.00522560812532902
1482	92.6756820678711	-16.9642333984375	-7.9282169342041	-0.00230353930965066	-0.017887907102704	0.170098513364792	-0.00977104809135199
1483	93.9743804931641	-18.2629299163818	-7.6684775352478	-0.00490093370899558	-0.00879702530801296	0.168150469660759	-0.0113944197073579
1484	92.6756820678711	-17.9382553100586	-7.79834747314453	-0.00782300252467394	0.00906006153672934	0.0587352328002453	-0.00100484199356288
1485	92.6756820678711	-17.6135807037354	-7.34380340576172	-0.00684897974133492	0.00873538758605719	-0.0623682886362076	-0.00977104809135199
1486	91.3769912719727	-17.9382553100586	-7.14899873733521	-0.00912170019000769	0.01847561635077	-0.156199172139168	0.00516396993771195
1487	93.9743804931641	-17.9382553100586	-7.53860807418823	0.00516396993771195	0.0210730116814375	-0.248081997036934	-0.00977104809135199
1488	93.9743804931641	-17.6135807037354	-7.6684775352478	-0.00522560812532902	0.0213976856321096	-0.267562448978424	-0.000355493422830477
1489	93.3250350952148	-16.9642333984375	-7.79834747314453	-3.08191010844894e-05	0.0230210572481155	-0.193536713719368	0.00613799272105098
1490	93.3250350952148	-16.9642333984375	-7.60354280471802	0.00808603875339031	0.0213976856321096	-0.144510895013809	-0.00327756232582033
1491	93.9743804931641	-18.2629299163818	-7.47367286682129	-0.00165419070981443	0.0100340843200684	-0.0919136479496956	0.00516396993771195
1492	93.3250350952148	-17.9382553100586	-7.6684775352478	0.00451462110504508	-0.000680167751852423	-0.0331475995481014	-0.000355493422830477
1493	93.9743804931641	-17.2889080047607	-7.53860807418823	0.000943203864153475	-0.000355493422830477	0.0616573020815849	0.00159255252219737
1494	91.3769912719727	-17.2889080047607	-7.86328220367432	-0.0224333461374044	0.00256657530553639	0.0957481041550636	0.0145795252174139
1495	92.0263366699219	-16.6395587921143	-7.99315214157104	0.025618452578783	-0.00295288790948689	0.105813004076481	0.00613799272105098
1496	93.3250350952148	-16.314884185791	-7.9282169342041	-0.000680167751852423	-0.00457625929266214	0.151592090725899	0.00386527273803949
1497	92.0263366699219	-17.2889080047607	-7.9282169342041	0.00808603875339031	-0.0107450718060136	0.144773930311203	-0.00652430532500148
1498	93.9743804931641	-17.9382553100586	-7.4087381362915	0.000943203864153475	0.00386527273803949	0.162631005048752	-0.00652430532500148
1499	93.3250350952148	-17.9382553100586	-6.88925933837891	-0.00295288790948689	-0.00912170019000769	0.177566021680832	-0.0026282137259841
1500	92.6756820678711	-17.9382553100586	-7.47367286682129	0.000293855206109583	-0.0136671401560307	0.142501205205917	0.00159255252219737
1501	93.3250350952148	-17.9382553100586	-7.73341274261475	0.00516396993771195	0.00159255252219737	0.15776090323925	-0.00165419070981443
1502	91.3769912719727	-16.6395587921143	-7.86328220367432	-0.00230353930965066	-0.00132951640989631	0.109384424984455	-0.00490093370899558
1503	93.3250350952148	-17.6135807037354	-7.6684775352478	-0.0136671401560307	0.01100810803473	0.0246444288641214	0.0022419011220336
1504	92.6756820678711	-16.6395587921143	-7.79834747314453	-0.0100957229733467	0.000943203864153475	-0.0373683646321297	-0.00197886489331722
1505	92.6756820678711	-16.6395587921143	-7.4087381362915	-0.0104203969240189	0.000293855206109583	-0.191263988614082	0.00126787810586393
1506	95.273078918457	-17.6135807037354	-7.34380340576172	-0.00100484199356288	0.00613799272105098	-0.336068749427795	0.00808603875339031
1507	93.9743804931641	-17.2889080047607	-7.9282169342041	0.00451462110504508	0.00159255252219737	-0.387691974639893	-0.000680167751852423
1508	92.6756820678711	-17.9382553100586	-7.73341274261475	-0.00912170019000769	-0.00457625929266214	-0.417562007904053	0.000293855206109583
1509	92.6756820678711	-16.9642333984375	-7.9282169342041	-0.00132951640989631	0.0022419011220336	-0.342562228441238	0.00159255252219737
1510	92.6756820678711	-16.9642333984375	-7.79834747314453	0.00678734155371785	-0.00619963090866804	-0.207173034548759	0.00354059832170606
1511	90.0782928466797	-17.2889080047607	-7.47367286682129	-0.00879702530801296	-0.0026282137259841	-0.114316180348396	0.00873538758605719
1512	92.0263366699219	-16.314884185791	-7.60354280471802	0.0162028968334198	-0.0126931173726916	0.000943203864153475	0.0022419011220336
1513	93.9743804931641	-16.9642333984375	-7.86328220367432	0.0022419011220336	-0.00912170019000769	0.0720468759536743	0.00613799272105098
1514	93.9743804931641	-16.9642333984375	-7.9282169342041	0.00711201597005129	-0.00587495695799589	0.109384424984455	0.00613799272105098
1515	93.9743804931641	-16.314884185791	-7.9282169342041	0.0233457311987877	0.0022419011220336	0.0824364572763443	-0.0026282137259841
1516	93.3250350952148	-16.9642333984375	-7.79834747314453	-0.00327756232582033	0.00256657530553639	0.041852168738842	-0.00230353930965066
1517	93.3250350952148	-18.5876045227051	-7.73341274261475	-0.00165419070981443	-0.00749832857400179	0.0590599067509174	-0.00749832857400179
1518	92.6756820678711	-16.9642333984375	-7.34380340576172	0.00159255252219737	-0.00197886489331722	0.0707481801509857	-0.00327756232582033
1519	89.4289398193359	-16.6395587921143	-7.27886867523193	-0.00522560812532902	-0.0026282137259841	0.0710728541016579	0.00711201597005129
1520	93.3250350952148	-16.6395587921143	-7.9282169342041	0.00711201597005129	0.0217223595827818	0.07139752805233	0.00906006153672934
1521	94.6237335205078	-16.9642333984375	-7.86328220367432	0.00613799272105098	0.0399041213095188	0.0636053457856178	-0.00197886489331722
1522	93.3250350952148	-16.9642333984375	-7.99315214157104	0.00906006153672934	0.0506183728575706	0.0590599067509174	-0.00619963090866804
1523	93.3250350952148	-17.2889080047607	-7.60354280471802	0.00256657530553639	0.0515923984348774	0.103540286421776	-0.0113944197073579
1524	93.3250350952148	-16.9642333984375	-7.60354280471802	-0.0100957229733467	0.0191249661147594	0.0606832765042782	-3.08191010844894e-05
1525	92.6756820678711	-17.2889080047607	-7.4087381362915	-0.000680167751852423	-0.00327756232582033	-0.0286021586507559	-0.00977104809135199
1526	92.6756820678711	-16.314884185791	-7.6684775352478	-0.00230353930965066	-0.00360223650932312	-0.114640854299068	-0.0026282137259841
1527	89.4289398193359	-17.2889080047607	-7.6684775352478	-0.0107450718060136	-0.0201606266200542	-0.210744455456734	0.0022419011220336
1528	92.6756820678711	-16.6395587921143	-7.9282169342041	-0.00944637414067984	-0.0295761823654175	-0.26236766576767	-0.00230353930965066
1529	92.0263366699219	-15.9902095794678	-7.86328220367432	-0.00814767740666866	-0.0490566417574883	-0.212692499160767	0.00191722682211548
1530	93.9743804931641	-16.6395587921143	-7.99315214157104	0.00321592413820326	-0.0474332682788372	-0.116264224052429	0.00711201597005129
1531	95.273078918457	-17.2889080047607	-7.27886867523193	0.00191722682211548	-0.039641086012125	-0.0247060675173998	0.00321592413820326
1532	92.6756820678711	-16.6395587921143	-7.27886867523193	-0.00327756232582033	-0.0347709693014622	0.0321119390428066	-0.00392691092565656
1533	92.6756820678711	-17.2889080047607	-7.86328220367432	0.00256657530553639	-0.0399657599627972	0.0188002903014421	0.00159255252219737
1534	92.6756820678711	-16.9642333984375	-7.86328220367432	-0.00522560812532902	-0.0133424662053585	0.0113327819854021	0.0145795252174139
1535	91.3769912719727	-16.9642333984375	-7.6684775352478	-0.00230353930965066	-0.0195112787187099	0.0457482598721981	-0.00100484199356288
1536	92.0263366699219	-17.2889080047607	-7.53860807418823	0.00516396993771195	0.000943203864153475	0.0252937767654657	0.00256657530553639
1537	92.6756820678711	-16.314884185791	-7.60354280471802	-0.0026282137259841	0.00711201597005129	0.012956153601408	-0.0113944197073579
1538	92.0263366699219	-16.314884185791	-7.60354280471802	-0.00652430532500148	0.0106834331527352	0.052891094237566	-0.00555028254166245
1539	94.6237335205078	-17.6135807037354	-7.47367286682129	-0.00555028254166245	0.00646266713738441	0.0821117833256721	0.00126787810586393
1540	92.6756820678711	-16.9642333984375	-7.86328220367432	0.0022419011220336	0.00289124972186983	0.0863325446844101	-0.00652430532500148
1541	92.6756820678711	-16.9642333984375	-7.86328220367432	0.0100340843200684	0.0181509424000978	0.0938000604510307	0.00321592413820326
1542	92.6756820678711	-16.314884185791	-7.86328220367432	0.000293855206109583	0.0343846566975117	0.0171769186854362	-0.00360223650932312
1543	92.0263366699219	-16.9642333984375	-7.60354280471802	-0.00717365415766835	0.0340599827468395	0.0259431265294552	-0.00847235135734081
1544	91.3769912719727	-15.9902095794678	-7.60354280471802	-0.00782300252467394	0.0363327041268349	-0.0191866029053926	-0.00165419070981443
1545	92.6756820678711	-15.9902095794678	-7.47367286682129	0.0022419011220336	0.0389300994575024	-0.0997058376669884	-3.08191010844894e-05
1546	93.9743804931641	-16.6395587921143	-7.6684775352478	0.00256657530553639	0.0405534692108631	-0.146134257316589	-0.000355493422830477
1547	93.9743804931641	-17.2889080047607	-7.6684775352478	-0.00977104809135199	0.0389300994575024	-0.117562919855118	0.000293855206109583
1548	93.9743804931641	-18.2629299163818	-7.47367286682129	-3.08191010844894e-05	0.0272418223321438	-0.0613942667841911	-3.08191010844894e-05
1549	93.9743804931641	-18.2629299163818	-7.27886867523193	-0.000680167751852423	0.0149041991680861	0.0697741582989693	0.0113327819854021
1550	92.6756820678711	-16.314884185791	-7.6684775352478	0.000943203864153475	0.00678734155371785	0.152566105127335	0.00678734155371785
1551	90.7276382446289	-16.314884185791	-7.53860807418823	-0.00944637414067984	-3.08191010844894e-05	0.180488094687462	0.00321592413820326
1552	92.0263366699219	-17.6135807037354	-7.4087381362915	0.00938473641872406	-0.00652430532500148	0.205812692642212	0.00354059832170606
1553	93.3250350952148	-15.9902095794678	-7.9282169342041	-3.08191010844894e-05	-0.021459324285388	0.190552994608879	0.000293855206109583
1554	92.0263366699219	-16.314884185791	-7.99315214157104	0.0022419011220336	-0.0276281367987394	0.139254465699196	0.00548864435404539
1555	92.0263366699219	-17.2889080047607	-7.86328220367432	0.01100810803473	-0.0175632312893867	0.0665274113416672	0.0113327819854021
1556	92.0263366699219	-17.2889080047607	-7.86328220367432	-0.00132951640989631	-0.0243813935667276	-0.0425631552934647	-0.00132951640989631
1557	92.6756820678711	-16.9642333984375	-7.60354280471802	0.00548864435404539	-0.0334722734987736	-0.104900620877743	-0.0113944197073579
1558	92.0263366699219	-16.314884185791	-7.47367286682129	0.00581331877037883	-0.0230826959013939	-0.113666832447052	-0.00392691092565656
1559	90.0782928466797	-15.6655359268188	-8.12302207946777	-0.00782300252467394	-0.0143164889886975	-0.0292515084147453	0.00159255252219737
1560	92.6756820678711	-16.9642333984375	-7.86328220367432	0.00191722682211548	-0.00490093370899558	0.0619819760322571	0.00386527273803949
1561	91.3769912719727	-16.314884185791	-8.12302207946777	0.00191722682211548	-0.000680167751852423	0.103864960372448	-0.00132951640989631
1562	93.3250350952148	-16.9642333984375	-8.18795680999756	-0.00457625929266214	0.0100340843200684	0.108735077083111	-0.00944637414067984
1563	92.6756820678711	-16.314884185791	-7.47367286682129	0.000943203864153475	0.00548864435404539	0.0590599067509174	-0.00847235135734081
1564	94.6237335205078	-17.9382553100586	-7.27886867523193	-0.00847235135734081	0.00906006153672934	-0.0422384813427925	-0.00100484199356288
1565	94.6237335205078	-18.2629299163818	-7.47367286682129	0.00191722682211548	0.00321592413820326	-0.124705754220486	0.000293855206109583
1566	93.3250350952148	-17.2889080047607	-7.60354280471802	0.0022419011220336	0.00938473641872406	-0.0682124271988869	0.00711201597005129
1567	93.9743804931641	-16.9642333984375	-7.6684775352478	0.00126787810586393	0.00970941036939621	0.00354059832170606	0.000293855206109583
1568	89.4289398193359	-15.6655359268188	-7.9282169342041	-0.00457625929266214	0.00289124972186983	0.031137915328145	0.000618529506027699
1569	92.6756820678711	-15.9902095794678	-7.86328220367432	-0.000355493422830477	0.00938473641872406	-0.0104203969240189	0.00970941036939621
1570	95.273078918457	-17.6135807037354	-7.9282169342041	0.011982130818069	0.00711201597005129	-0.0165892094373703	0.00451462110504508
1571	92.0263366699219	-15.6655359268188	-7.53860807418823	0.00743668992072344	0.00678734155371785	-0.0445111989974976	0.00841071270406246
1572	93.9743804931641	-16.6395587921143	-7.73341274261475	0.0243197549134493	-3.08191010844894e-05	-0.0542514286935329	0.00126787810586393
1573	94.6237335205078	-18.5876045227051	-7.60354280471802	-0.00197886489331722	-0.00684897974133492	0.000943203864153475	0.00451462110504508
1574	93.3250350952148	-17.2889080047607	-7.60354280471802	0.00159255252219737	-0.0026282137259841	0.0610079504549503	0.00711201597005129
1575	92.0263366699219	-16.314884185791	-7.73341274261475	0.00386527273803949	-0.00652430532500148	0.113280512392521	-0.00197886489331722
1576	90.0782928466797	-15.6655359268188	-7.53860807418823	-0.00555028254166245	0.000943203864153475	0.166527107357979	-0.00197886489331722
1577	92.6756820678711	-16.6395587921143	-7.27886867523193	0.0022419011220336	-0.0211346503347158	0.165553078055382	-0.00652430532500148
1578	93.3250350952148	-15.9902095794678	-7.53860807418823	-0.00360223650932312	0.00159255252219737	0.0918520092964172	-0.00132951640989631
1579	93.3250350952148	-15.6655359268188	-8.12302207946777	-0.00197886489331722	-0.00457625929266214	-0.0497059896588326	-0.000355493422830477
1580	93.9743804931641	-17.2889080047607	-7.73341274261475	0.0142548503354192	0.00646266713738441	-0.191588670015335	0.00159255252219737
1581	92.6756820678711	-17.2889080047607	-7.9282169342041	-0.00295288790948689	0.00548864435404539	-0.26983517408371	0.000293855206109583
1582	94.6237335205078	-17.2889080047607	-7.60354280471802	-0.000680167751852423	0.0136055024340749	-0.256198853254318	-0.00587495695799589
1583	91.3769912719727	-16.6395587921143	-7.9282169342041	-0.0139918150380254	0.0194496400654316	-0.211718484759331	-0.00977104809135199
1584	91.3769912719727	-17.2889080047607	-7.47367286682129	-0.0243813935667276	0.00841071270406246	-0.0909396260976791	0.00776136433705688
1585	94.6237335205078	-16.9642333984375	-7.47367286682129	-0.00944637414067984	0.01100810803473	-0.00360223650932312	0.000618529506027699
1586	93.9743804931641	-17.2889080047607	-7.73341274261475	-0.00100484199356288	0.0226963832974434	0.0450989119708538	0.00418994715437293
1587	93.3250350952148	-16.9642333984375	-7.79834747314453	-0.00814767740666866	0.0252937767654657	0.0970467999577522	-0.00360223650932312
1588	92.6756820678711	-16.314884185791	-7.6684775352478	-0.00132951640989631	0.0269171483814716	0.0814624354243279	0.00354059832170606
1589	93.3250350952148	-17.2889080047607	-7.99315214157104	-0.000680167751852423	0.00418994715437293	0.11165714263916	0.00808603875339031
1590	93.3250350952148	-17.6135807037354	-7.6684775352478	-0.000355493422830477	0.0116574559360743	0.13405966758728	0.00613799272105098
1591	91.3769912719727	-15.9902095794678	-7.47367286682129	0.00483929552137852	0.0158782228827477	0.118475303053856	0.00711201597005129
1592	90.7276382446289	-16.6395587921143	-7.9282169342041	-0.0110697457566857	0.0136055024340749	0.0590599067509174	0.00418994715437293
1593	93.9743804931641	-16.6395587921143	-7.79834747314453	-0.00197886489331722	-0.00555028254166245	-0.00879702530801296	0.00646266713738441
1594	93.9743804931641	-17.6135807037354	-7.79834747314453	0.00808603875339031	-0.0201606266200542	-0.0454852245748043	0.00938473641872406
1595	92.6756820678711	-16.9642333984375	-7.99315214157104	0.000293855206109583	-0.0247060675173998	-0.109770737588406	0.00451462110504508
1596	93.3250350952148	-16.6395587921143	-7.79834747314453	0.00646266713738441	-0.0204853005707264	-0.0844461396336555	-0.00490093370899558
1597	92.6756820678711	-17.9382553100586	-7.34380340576172	-0.00457625929266214	-0.0383423902094364	0.00159255252219737	0.00159255252219737
1598	93.9743804931641	-16.6395587921143	-7.73341274261475	0.000618529506027699	-0.0324982516467571	0.0522417463362217	-0.0113944197073579
1599	91.3769912719727	-16.314884185791	-7.73341274261475	-0.00457625929266214	-0.0247060675173998	0.0707481801509857	0.00678734155371785
1600	93.3250350952148	-17.2889080047607	-7.73341274261475	-0.00912170019000769	-0.0107450718060136	0.0194496400654316	0.00581331877037883
1601	92.0263366699219	-16.314884185791	-7.73341274261475	0.00808603875339031	-3.08191010844894e-05	-0.0474332682788372	-0.00944637414067984
1602	93.9743804931641	-17.2889080047607	-7.9282169342041	-0.00425158534198999	0.0197743140161037	-0.0967837646603584	-0.00684897974133492
1603	93.3250350952148	-16.6395587921143	-7.79834747314453	-0.00457625929266214	0.0262678004801273	-0.126978471875191	-0.00977104809135199
1604	93.9743804931641	-17.2889080047607	-7.27886867523193	-0.00230353930965066	0.025618452578783	-0.166588738560677	-0.00132951640989631
1605	94.6237335205078	-18.5876045227051	-7.60354280471802	-3.08191010844894e-05	0.0188002903014421	-0.163341999053955	-0.00132951640989631
1606	94.6237335205078	-18.5876045227051	-7.6684775352478	0.00418994715437293	0.013930176384747	-0.0971084386110306	-0.00100484199356288
1607	94.6237335205078	-16.9642333984375	-7.79834747314453	-0.00165419070981443	0.0123068047687411	-0.0526280589401722	-0.00327756232582033
1608	90.0782928466797	-16.9642333984375	-7.99315214157104	-0.00879702530801296	0.00289124972186983	-0.0626929625868797	-0.000355493422830477
1609	92.6756820678711	-16.9642333984375	-7.99315214157104	0.000943203864153475	-0.00165419070981443	-0.0393164120614529	0.0022419011220336
1610	93.9743804931641	-17.2889080047607	-7.53860807418823	0.00646266713738441	0.00321592413820326	-0.0337969474494457	0.00516396993771195
1611	93.3250350952148	-16.314884185791	-8.12302207946777	-0.00197886489331722	0.00938473641872406	-0.0230826959013939	0.00548864435404539
1612	93.3250350952148	-16.6395587921143	-8.25289154052734	0.01100810803473	0.011982130818069	0.0334106348454952	-0.00360223650932312
1613	94.6237335205078	-18.9122791290283	-7.9282169342041	0.000293855206109583	-0.00782300252467394	0.101267568767071	0.00581331877037883
1614	95.273078918457	-19.2369537353516	-8.18795680999756	0.00191722682211548	-0.00295288790948689	0.101267568767071	0.0113327819854021
1615	92.6756820678711	-15.9902095794678	-8.12302207946777	-0.00295288790948689	-0.00977104809135199	0.0993195176124573	0.00483929552137852
1616	89.4289398193359	-16.6395587921143	-7.86328220367432	-0.00587495695799589	-0.00132951640989631	0.127241507172585	-0.0100957229733467
1617	92.6756820678711	-16.9642333984375	-7.73341274261475	-0.00944637414067984	-0.00165419070981443	0.161656990647316	-0.00587495695799589
1618	92.6756820678711	-16.314884185791	-8.12302207946777	-0.00490093370899558	-0.0123684434220195	0.160682961344719	-0.00652430532500148
1619	92.0263366699219	-16.314884185791	-8.31782627105713	-0.00717365415766835	-0.00684897974133492	0.191527023911476	0.000943203864153475
1620	93.9743804931641	-17.2889080047607	-7.9282169342041	0.00548864435404539	-0.00782300252467394	0.158734917640686	0.00289124972186983
1621	92.0263366699219	-17.2889080047607	-7.99315214157104	0.000618529506027699	-0.0100957229733467	0.123994767665863	-0.00197886489331722
1622	95.273078918457	-18.2629299163818	-7.9282169342041	-0.00100484199356288	0.00289124972186983	0.0288651939481497	-0.00977104809135199
1623	92.6756820678711	-17.2889080047607	-7.53860807418823	-0.00587495695799589	0.01847561635077	-0.00360223650932312	-0.0123684434220195
1624	90.7276382446289	-17.6135807037354	-7.34380340576172	-0.00684897974133492	0.0158782228827477	0.00776136433705688	-0.00295288790948689
1625	93.9743804931641	-17.9382553100586	-7.6684775352478	-0.0133424662053585	0.00970941036939621	0.00256657530553639	0.00516396993771195
1626	94.6237335205078	-17.2889080047607	-7.73341274261475	0.00256657530553639	0.00743668992072344	0.00451462110504508	-0.00490093370899558
1627	93.9743804931641	-17.2889080047607	-7.79834747314453	-0.00197886489331722	0.00321592413820326	-0.00652430532500148	-0.00360223650932312
1628	92.6756820678711	-16.6395587921143	-7.79834747314453	0.00126787810586393	-0.00327756232582033	-0.0701604709029198	-0.00132951640989631
1629	92.0263366699219	-16.6395587921143	-7.6684775352478	0.00126787810586393	-0.0182125810533762	-0.0607449151575565	-0.00100484199356288
1630	93.9743804931641	-18.9122791290283	-6.95419406890869	0.00289124972186983	-0.0146411629393697	-0.0581475235521793	0.00191722682211548
1631	93.3250350952148	-16.9642333984375	-7.79834747314453	0.00159255252219737	-0.00457625929266214	-0.0471085943281651	-0.00230353930965066
1632	90.0782928466797	-15.6655359268188	-7.99315214157104	-0.0100957229733467	-0.0152905117720366	-0.0331475995481014	0.00354059832170606
1633	93.3250350952148	-17.9382553100586	-7.27886867523193	-0.00132951640989631	-0.0182125810533762	-0.0204853005707264	-0.00100484199356288
1634	93.9743804931641	-16.6395587921143	-7.73341274261475	0.00451462110504508	-0.00749832857400179	0.0321119390428066	0.00191722682211548
1635	92.6756820678711	-16.6395587921143	-7.86328220367432	0.0262678004801273	0.00581331877037883	0.122696071863174	0.0100340843200684
1636	93.3250350952148	-16.9642333984375	-7.53860807418823	0.0116574559360743	-0.00230353930965066	0.194124415516853	-0.00100484199356288
1637	92.6756820678711	-16.9642333984375	-7.47367286682129	-0.000355493422830477	0.000618529506027699	0.225617825984955	-0.00522560812532902
1638	92.6756820678711	-18.2629299163818	-7.86328220367432	0.00386527273803949	-0.0133424662053585	0.244124263525009	0.000943203864153475
1639	93.3250350952148	-17.2889080047607	-7.99315214157104	0.00613799272105098	-0.00587495695799589	0.212306186556816	0.0113327819854021
1640	92.6756820678711	-17.2889080047607	-7.6684775352478	-0.00749832857400179	0.0022419011220336	0.108735077083111	0.00483929552137852
1641	90.0782928466797	-16.9642333984375	-7.79834747314453	0.0022419011220336	0.00321592413820326	-0.0448358729481697	0.00873538758605719
1642	92.6756820678711	-16.6395587921143	-7.60354280471802	-0.00230353930965066	0.0213976856321096	-0.183147132396698	-0.00327756232582033
1643	93.3250350952148	-16.314884185791	-7.6684775352478	-0.00782300252467394	0.0126314787194133	-0.218211963772774	-0.0201606266200542
1644	95.273078918457	-17.6135807037354	-7.73341274261475	0.000943203864153475	0.0136055024340749	-0.165290042757988	0.00191722682211548
1645	93.9743804931641	-17.6135807037354	-7.60354280471802	-0.00879702530801296	0.0158782228827477	-0.0415891297161579	0.000618529506027699
1646	93.9743804931641	-18.9122791290283	-7.47367286682129	0.000618529506027699	0.0171769186854362	-0.0480826161801815	0.00581331877037883
1647	93.9743804931641	-17.9382553100586	-7.27886867523193	0.00548864435404539	0.0243197549134493	-0.114965528249741	-0.00717365415766835
1648	91.3769912719727	-16.6395587921143	-7.21393346786499	-0.00165419070981443	0.0152288740500808	-0.150030359625816	-0.00360223650932312
1649	90.7276382446289	-16.6395587921143	-7.4087381362915	-0.00814767740666866	0.0123068047687411	-0.132497936487198	0.00483929552137852
1650	96.57177734375	-17.6135807037354	-7.27886867523193	-0.000680167751852423	0.00191722682211548	-0.113991506397724	-0.00100484199356288
1651	92.6756820678711	-16.314884185791	-7.6684775352478	0.00451462110504508	0.00386527273803949	-0.0643163323402405	-0.00619963090866804
1652	92.0263366699219	-17.2889080047607	-7.86328220367432	0.0123068047687411	-0.00360223650932312	-0.0425631552934647	-0.000355493422830477
1653	94.6237335205078	-18.2629299163818	-7.6684775352478	-0.00425158534198999	-0.0159398596733809	-0.0172385573387146	0.00256657530553639
1654	92.0263366699219	-17.2889080047607	-7.6684775352478	0.020423661917448	-0.0227580219507217	-0.00327756232582033	0.00613799272105098
1655	92.0263366699219	-17.2889080047607	-7.53860807418823	0.00678734155371785	-0.0188619289547205	-0.0227580219507217	0.0165275707840919
1656	92.6756820678711	-16.9642333984375	-7.14899873733521	0.0022419011220336	-0.0175632312893867	-0.0487319678068161	0.00256657530553639
1657	91.3769912719727	-17.2889080047607	-7.6684775352478	-0.00619963090866804	-0.0130177913233638	-0.0247060675173998	-0.00555028254166245
1658	92.0263366699219	-16.6395587921143	-7.79834747314453	-0.00165419070981443	-0.00490093370899558	-0.0471085943281651	-0.000680167751852423
1659	92.6756820678711	-16.6395587921143	-8.05808639526367	0.00126787810586393	-0.00522560812532902	-0.0422384813427925	-0.00814767740666866
1660	94.6237335205078	-17.9382553100586	-7.79834747314453	0.0171769186854362	0.0197743140161037	-0.073731891810894	0.00418994715437293
1661	93.3250350952148	-17.6135807037354	-7.47367286682129	0.0207483377307653	0.0259431265294552	-0.085420161485672	-0.00555028254166245
1662	92.6756820678711	-17.2889080047607	-7.47367286682129	0.00451462110504508	0.0249691028147936	-0.0480826161801815	-0.00717365415766835
1663	92.0263366699219	-17.6135807037354	-7.60354280471802	-0.00555028254166245	0.025618452578783	-0.0188619289547205	-0.0136671401560307
1664	94.6237335205078	-17.2889080047607	-7.4087381362915	-0.00879702530801296	0.0275664981454611	-0.0110697457566857	-0.00132951640989631
1665	93.3250350952148	-16.6395587921143	-7.6684775352478	-0.0110697457566857	0.0246444288641214	0.0213976856321096	0.000293855206109583
1666	93.3250350952148	-17.6135807037354	-7.47367286682129	-0.00522560812532902	0.0197743140161037	0.0515923984348774	0.00354059832170606
1667	95.273078918457	-17.6135807037354	-7.53860807418823	-0.00132951640989631	0.01847561635077	0.133085653185844	-0.00132951640989631
1668	92.6756820678711	-16.9642333984375	-7.73341274261475	-0.00814767740666866	0.011982130818069	0.148670017719269	0.00354059832170606
1669	92.0263366699219	-16.6395587921143	-7.6684775352478	-0.00522560812532902	-0.00587495695799589	0.132760971784592	0.00321592413820326
1670	95.273078918457	-18.9122791290283	-7.6684775352478	-0.00295288790948689	-0.0172385573387146	0.106462351977825	0.00678734155371785
1671	92.0263366699219	-18.5876045227051	-7.47367286682129	-0.00912170019000769	-0.021459324285388	0.0577612072229385	-0.00295288790948689
1672	93.3250350952148	-16.6395587921143	-7.73341274261475	-0.00132951640989631	-0.0253554154187441	0.00483929552137852	0.00516396993771195
1673	91.3769912719727	-17.2889080047607	-7.47367286682129	-0.0107450718060136	-0.0370436906814575	-0.023407369852066	-0.00165419070981443
1674	90.0782928466797	-16.6395587921143	-7.6684775352478	-0.00100484199356288	-0.0448358729481697	-0.0454852245748043	0.00646266713738441
1675	93.3250350952148	-16.9642333984375	-7.47367286682129	0.00256657530553639	-0.043212503194809	-0.0350956469774246	0.00451462110504508
1676	94.6237335205078	-17.6135807037354	-7.9282169342041	0.0100340843200684	-0.0295761823654175	-0.0990564897656441	-0.0026282137259841
1677	93.9743804931641	-17.9382553100586	-7.4087381362915	0.000293855206109583	-0.0324982516467571	-0.119510971009731	-0.00360223650932312
1678	94.6237335205078	-18.2629299163818	-7.34380340576172	-0.00522560812532902	-0.023407369852066	-0.0782773271203041	-0.00879702530801296
1679	92.6756820678711	-17.6135807037354	-7.53860807418823	0.00289124972186983	-0.0208099745213985	-0.0143164889886975	-0.00490093370899558
1680	92.0263366699219	-16.6395587921143	-7.27886867523193	-0.000680167751852423	-0.0110697457566857	0.07139752805233	0.00678734155371785
1681	92.6756820678711	-17.9382553100586	-7.27886867523193	-0.00425158534198999	0.00938473641872406	0.117176607251167	0.000943203864153475
1682	90.7276382446289	-16.314884185791	-7.73341274261475	-0.00782300252467394	0.0113327819854021	0.13990381360054	-0.0113944197073579
1683	92.6756820678711	-16.6395587921143	-7.60354280471802	-0.00425158534198999	0.0243197549134493	0.125618144869804	-0.00457625929266214
1684	95.273078918457	-18.2629299163818	-7.9282169342041	-0.00490093370899558	0.0175015944987535	0.101267568767071	-0.00392691092565656
1685	93.3250350952148	-17.6135807037354	-7.79834747314453	-0.00425158534198999	0.020423661917448	0.0295145437121391	-0.00197886489331722
1686	94.6237335205078	-18.2629299163818	-7.47367286682129	0.000293855206109583	0.025618452578783	-0.0665890574455261	-0.000680167751852423
1687	94.6237335205078	-18.9122791290283	-7.4087381362915	0.00548864435404539	0.0230210572481155	-0.152627751231194	-0.00392691092565656
1688	92.0263366699219	-16.6395587921143	-7.4087381362915	-0.00619963090866804	0.0265924744307995	-0.22957555949688	0.00159255252219737
1689	91.3769912719727	-16.6395587921143	-7.86328220367432	-0.00230353930965066	0.0210730116814375	-0.326977878808975	-3.08191010844894e-05
1690	92.6756820678711	-17.2889080047607	-7.73341274261475	-0.00327756232582033	0.0171769186854362	-0.303276628255844	0.00711201597005129
1691	93.3250350952148	-17.9382553100586	-7.60354280471802	0.00159255252219737	0.020423661917448	-0.196458786725998	0.00711201597005129
1692	93.9743804931641	-16.6395587921143	-7.86328220367432	0.00613799272105098	0.0123068047687411	-0.106199324131012	0.00613799272105098
1693	93.9743804931641	-17.2889080047607	-7.53860807418823	0.0194496400654316	0.00711201597005129	0.0363327041268349	0.0252937767654657
1694	93.3250350952148	-17.2889080047607	-7.47367286682129	-0.00490093370899558	0.00516396993771195	0.131786957383156	0.0152288740500808
1695	93.3250350952148	-18.2629299163818	-7.47367286682129	0.00743668992072344	-0.0146411629393697	0.196397140622139	0.00548864435404539
1696	93.3250350952148	-17.6135807037354	-7.73341274261475	0.00418994715437293	-3.08191010844894e-05	0.205812692642212	0.00613799272105098
1697	92.6756820678711	-17.6135807037354	-7.6684775352478	-0.0026282137259841	-0.0243813935667276	0.16230633854866	-0.00490093370899558
1698	91.3769912719727	-17.6135807037354	-7.60354280471802	-0.0107450718060136	-0.0188619289547205	0.118475303053856	0.000943203864153475
1699	91.3769912719727	-16.314884185791	-7.73341274261475	-0.000355493422830477	-0.0250307414680719	0.0496443510055542	-0.00197886489331722
1700	93.9743804931641	-16.6395587921143	-7.86328220367432	-0.00165419070981443	-0.00847235135734081	-0.0584721975028515	0.00126787810586393
1701	94.6237335205078	-17.6135807037354	-7.53860807418823	-0.00132951640989631	-0.00555028254166245	-0.138342082500458	-0.00197886489331722
1702	92.0263366699219	-16.9642333984375	-7.79834747314453	-0.00230353930965066	0.0155535480007529	-0.237043082714081	-0.00555028254166245
1703	95.273078918457	-18.9122791290283	-7.6684775352478	-0.0120437685400248	0.00711201597005129	-0.265939086675644	-0.0126931173726916
1704	93.3250350952148	-16.9642333984375	-7.60354280471802	0.000618529506027699	0.00613799272105098	-0.090614952147007	-0.00360223650932312
1705	92.6756820678711	-17.2889080047607	-7.73341274261475	-0.00392691092565656	0.00743668992072344	0.0249691028147936	-0.00295288790948689
1706	93.3250350952148	-17.9382553100586	-7.60354280471802	0.00418994715437293	0.0158782228827477	0.0538651160895824	0.0022419011220336
1707	93.9743804931641	-17.6135807037354	-7.4087381362915	0.0262678004801273	0.0236704051494598	0.076592318713665	-0.00165419070981443
1708	93.3250350952148	-17.2889080047607	-7.73341274261475	-0.0026282137259841	0.011982130818069	0.136332392692566	0.000293855206109583
1709	92.6756820678711	-16.314884185791	-7.86328220367432	-0.00230353930965066	0.0123068047687411	0.166527107357979	0.00289124972186983
1710	93.9743804931641	-17.6135807037354	-7.34380340576172	0.00613799272105098	0.00743668992072344	0.183085486292839	0.0106834331527352
1711	93.9743804931641	-18.9122791290283	-7.47367286682129	0.00191722682211548	0.00191722682211548	0.172371238470078	0.0181509424000978
1712	93.3250350952148	-17.6135807037354	-7.53860807418823	-0.0143164889886975	0.00516396993771195	0.143475219607353	0.0103587592020631
1713	92.0263366699219	-16.6395587921143	-7.47367286682129	0.00646266713738441	-0.00425158534198999	0.0723715499043465	0.00516396993771195
1714	91.3769912719727	-15.9902095794678	-7.53860807418823	-0.00782300252467394	0.00191722682211548	0.00159255252219737	0.0116574559360743
1715	92.6756820678711	-16.9642333984375	-7.73341274261475	0.00678734155371785	0.00613799272105098	0.025618452578783	0.0022419011220336
1716	93.3250350952148	-16.9642333984375	-7.9282169342041	0.000943203864153475	-0.00132951640989631	0.0249691028147936	0.000293855206109583
1717	94.6237335205078	-17.6135807037354	-7.6684775352478	0.00808603875339031	-0.0175632312893867	-0.0513293594121933	-0.00814767740666866
1718	94.6237335205078	-17.2889080047607	-7.47367286682129	-0.0026282137259841	-0.0201606266200542	-0.0714591667056084	-0.0130177913233638
1719	93.3250350952148	-19.2369537353516	-7.27886867523193	-0.00100484199356288	-0.0286021586507559	-0.0646410062909126	-0.000680167751852423
1720	92.0263366699219	-16.314884185791	-7.47367286682129	-0.000355493422830477	-0.0133424662053585	-0.00847235135734081	-0.000355493422830477
1721	92.6756820678711	-16.6395587921143	-7.60354280471802	-0.0110697457566857	0.00321592413820326	0.049319677054882	0.00906006153672934
1722	90.0782928466797	-16.314884185791	-7.86328220367432	-0.0123684434220195	0.00743668992072344	0.0668520927429199	-0.00555028254166245
1723	94.6237335205078	-17.6135807037354	-7.9282169342041	-0.00717365415766835	0.0233457311987877	0.0548391379415989	-0.0117190945893526
1724	93.9743804931641	-16.9642333984375	-8.18795680999756	-0.0100957229733467	0.0200989879667759	0.0558131635189056	-0.00457625929266214
1725	94.6237335205078	-15.9902095794678	-7.9282169342041	-0.00392691092565656	0.0275664981454611	0.0535404421389103	0.00126787810586393
1726	93.3250350952148	-16.9642333984375	-7.47367286682129	-0.0026282137259841	0.0441248863935471	0.0489950031042099	-0.00490093370899558
1727	94.6237335205078	-18.5876045227051	-7.53860807418823	-0.00522560812532902	0.0489950031042099	0.040228795260191	-0.00684897974133492
1728	94.6237335205078	-17.6135807037354	-7.47367286682129	-0.00295288790948689	0.0438002124428749	-0.0350956469774246	-0.00132951640989631
1729	91.3769912719727	-15.6655359268188	-7.6684775352478	-0.00360223650932312	0.0272418223321438	0.0386054255068302	0.00776136433705688
1730	90.7276382446289	-17.2889080047607	-7.27886867523193	-0.00717365415766835	0.0239950809627771	0.0486703291535378	0.00808603875339031
1731	93.9743804931641	-17.2889080047607	-7.47367286682129	0.0103587592020631	0.0243197549134493	0.0444495603442192	0.00906006153672934
1732	93.9743804931641	-17.2889080047607	-7.4087381362915	0.00548864435404539	-0.00912170019000769	0.0265924744307995	0.000293855206109583
1733	92.6756820678711	-16.314884185791	-7.99315214157104	0.00126787810586393	-0.0331475995481014	0.0239950809627771	0.0145795252174139
1734	92.6756820678711	-15.9902095794678	-7.79834747314453	0.00289124972186983	-0.0471085943281651	0.0337353087961674	0.00548864435404539
1735	94.6237335205078	-17.9382553100586	-7.60354280471802	0.0116574559360743	-0.0656150281429291	-0.00360223650932312	0.00970941036939621
1736	93.9743804931641	-17.6135807037354	-7.79834747314453	0.00386527273803949	-0.0565241500735283	-0.0675630792975426	-0.00425158534198999
1737	93.9743804931641	-16.6395587921143	-7.47367286682129	0.000943203864153475	-0.0539267547428608	-0.098082460463047	-0.00457625929266214
1738	92.0263366699219	-16.6395587921143	-7.47367286682129	-0.00587495695799589	-0.0497059896588326	-0.0828227698802948	-0.00295288790948689
1739	92.0263366699219	-16.9642333984375	-7.21393346786499	-0.00457625929266214	-0.0477579422295094	-0.113991506397724	-0.00197886489331722
1740	91.3769912719727	-15.0161867141724	-7.86328220367432	-0.00522560812532902	-0.0279528107494116	-0.139965444803238	-3.08191010844894e-05
1741	93.3250350952148	-17.2889080047607	-7.86328220367432	-0.0026282137259841	-0.0169138833880424	-0.160419926047325	-0.00165419070981443
1742	94.6237335205078	-15.6655359268188	-7.6684775352478	-0.00912170019000769	0.00354059832170606	-0.147108286619186	-0.0165892094373703
1743	94.6237335205078	-16.6395587921143	-7.60354280471802	-0.00912170019000769	0.0158782228827477	-0.163666680455208	-0.017887907102704
1744	92.6756820678711	-16.9642333984375	-7.60354280471802	-0.00652430532500148	0.012956153601408	-0.121459014713764	-0.0100957229733467
1745	92.0263366699219	-15.9902095794678	-7.53860807418823	-0.00522560812532902	0.0178262684494257	-0.0415891297161579	-0.00490093370899558
1746	90.0782928466797	-15.6655359268188	-7.79834747314453	-0.00360223650932312	0.0262678004801273	-0.0253554154187441	0.00483929552137852
1747	91.3769912719727	-15.6655359268188	-8.18795680999756	0.00126787810586393	0.0226963832974434	-0.0532774068415165	0.00711201597005129
1748	92.6756820678711	-15.9902095794678	-7.9282169342041	0.011982130818069	0.0350340083241463	-0.0497059896588326	0.00191722682211548
1749	92.0263366699219	-15.3408613204956	-8.18795680999756	0.000293855206109583	0.0304885655641556	-0.0311995539814234	0.00386527273803949
1750	93.9743804931641	-15.9902095794678	-8.12302207946777	0.00743668992072344	0.0262678004801273	0.00418994715437293	0.00873538758605719
1751	95.273078918457	-15.9902095794678	-7.60354280471802	0.00321592413820326	0.00938473641872406	0.0489950031042099	0.00386527273803949
1752	91.3769912719727	-17.9382553100586	-7.21393346786499	0.00841071270406246	-0.00749832857400179	0.0938000604510307	0.00581331877037883
1753	92.6756820678711	-15.0161867141724	-7.9282169342041	0.00354059832170606	-0.0172385573387146	0.15938426554203	0.000618529506027699
1754	90.0782928466797	-15.3408613204956	-7.6684775352478	0.00646266713738441	-0.0198359526693821	0.200293228030205	0.0116574559360743
1755	92.0263366699219	-16.6395587921143	-7.4087381362915	-0.00555028254166245	-0.0237320438027382	0.222046405076981	0.000943203864153475
1756	93.9743804931641	-15.9902095794678	-7.86328220367432	0.00321592413820326	-0.0195112787187099	0.200617909431458	0.00483929552137852
1757	92.0263366699219	-15.3408613204956	-7.86328220367432	0.00873538758605719	-0.0185372550040483	0.150942742824554	-0.00522560812532902
1758	93.9743804931641	-15.3408613204956	-7.60354280471802	-0.00197886489331722	-0.0136671401560307	0.0788650363683701	-0.00522560812532902
1759	93.9743804931641	-16.314884185791	-7.4087381362915	-0.00522560812532902	-0.0133424662053585	0.00483929552137852	-0.00652430532500148
1760	93.9743804931641	-16.9642333984375	-7.47367286682129	0.00289124972186983	-0.00360223650932312	-0.0581475235521793	-0.00490093370899558
1761	93.3250350952148	-15.3408613204956	-7.9282169342041	0.000618529506027699	0.00126787810586393	-0.0951603949069977	-0.00165419070981443
1762	92.0263366699219	-15.6655359268188	-7.53860807418823	-0.00132951640989631	0.0123068047687411	-0.124056406319141	-0.00652430532500148
1763	92.0263366699219	-16.6395587921143	-7.47367286682129	-0.0230826959013939	0.0165275707840919	-0.104575946927071	-0.00165419070981443
1764	94.6237335205078	-16.314884185791	-7.34380340576172	-0.00490093370899558	0.0162028968334198	-0.0237320438027382	-0.0107450718060136
1765	93.3250350952148	-15.9902095794678	-7.73341274261475	-0.00555028254166245	0.0171769186854362	0.011982130818069	-0.00944637414067984
1766	93.3250350952148	-15.6655359268188	-7.79834747314453	-0.00425158534198999	0.0243197549134493	0.0188002903014421	-0.00165419070981443
1767	94.6237335205078	-15.9902095794678	-7.60354280471802	0.00191722682211548	0.0308132413774729	-0.0334722734987736	-0.00327756232582033
1768	92.0263366699219	-15.6655359268188	-7.73341274261475	-0.00847235135734081	0.0200989879667759	-0.124381080269814	-0.0026282137259841
1769	93.9743804931641	-16.314884185791	-7.60354280471802	0.00418994715437293	0.0178262684494257	-0.0883422344923019	0.00613799272105098
1770	92.0263366699219	-15.3408613204956	-7.47367286682129	-0.00100484199356288	0.0249691028147936	-0.0311995539814234	0.00613799272105098
1771	90.0782928466797	-14.6915130615234	-7.4087381362915	-0.0117190945893526	0.0175015944987535	-0.0169138833880424	0.0123068047687411
1772	94.6237335205078	-15.9902095794678	-7.6684775352478	0.00451462110504508	0.00354059832170606	0.00938473641872406	0.0022419011220336
1773	91.3769912719727	-14.3668384552002	-7.9282169342041	0.00776136433705688	-0.00684897974133492	0.0132808275520802	0.00548864435404539
1774	91.3769912719727	-15.3408613204956	-7.60354280471802	0.00938473641872406	-0.0276281367987394	0.0347093306481838	0.011982130818069
1775	93.9743804931641	-16.314884185791	-7.4087381362915	0.0155535480007529	-0.0152905117720366	-0.0308748781681061	-3.08191010844894e-05
1776	93.3250350952148	-16.314884185791	-7.47367286682129	0.0136055024340749	-0.00977104809135199	-0.068537101149559	-0.00230353930965066
1777	93.9743804931641	-16.6395587921143	-7.21393346786499	0.00321592413820326	-0.0133424662053585	-0.0883422344923019	-0.00717365415766835
1778	93.9743804931641	-15.3408613204956	-7.60354280471802	-0.00490093370899558	0.00581331877037883	-0.11334215849638	-0.00879702530801296
1779	90.0782928466797	-14.6915130615234	-7.9282169342041	-0.00977104809135199	-0.000680167751852423	-0.147432953119278	0.00970941036939621
1780	94.6237335205078	-15.9902095794678	-7.9282169342041	-0.00814767740666866	-0.00587495695799589	-0.0574981719255447	0.0022419011220336
1781	93.3250350952148	-15.6655359268188	-7.79834747314453	-0.0113944197073579	0.0142548503354192	0.0246444288641214	-0.00619963090866804
1782	93.9743804931641	-15.6655359268188	-7.73341274261475	-0.00165419070981443	0.0155535480007529	0.0379560738801956	-0.00490093370899558
1783	92.6756820678711	-14.3668384552002	-7.53860807418823	-0.0149658378213644	0.0353586822748184	0.00776136433705688	-0.00425158534198999
1784	92.0263366699219	-15.3408613204956	-7.27886867523193	-0.0139918150380254	0.0155535480007529	-0.0428878292441368	-0.00100484199356288
1785	93.3250350952148	-16.314884185791	-7.53860807418823	-0.00782300252467394	0.0200989879667759	-0.0831474438309669	0.00386527273803949
1786	93.3250350952148	-15.6655359268188	-7.60354280471802	-0.00132951640989631	0.0200989879667759	-0.0714591667056084	0.00191722682211548
1787	91.3769912719727	-15.3408613204956	-7.6684775352478	-0.00749832857400179	0.0340599827468395	-0.0305502042174339	0.00321592413820326
1788	91.3769912719727	-15.0161867141724	-7.47367286682129	-0.00847235135734081	0.0295145437121391	0.0772416666150093	0.000293855206109583
1789	92.0263366699219	-14.6915130615234	-7.73341274261475	-0.00522560812532902	0.0223717093467712	0.179838746786118	0.00191722682211548
1790	93.3250350952148	-15.6655359268188	-7.60354280471802	-0.000680167751852423	0.0132808275520802	0.222046405076981	-0.00100484199356288
1791	93.3250350952148	-14.6915130615234	-7.86328220367432	-0.00490093370899558	0.00126787810586393	0.189578980207443	0.00289124972186983
1792	93.3250350952148	-15.9902095794678	-7.73341274261475	0.000618529506027699	-0.0237320438027382	0.084059827029705	-0.00295288790948689
1793	91.3769912719727	-15.0161867141724	-7.86328220367432	-0.00100484199356288	-0.0393164120614529	-0.00392691092565656	0.0165275707840919
1794	92.6756820678711	-14.6915130615234	-7.79834747314453	0.00126787810586393	-0.0409397818148136	-0.108472041785717	0.00451462110504508
1795	92.0263366699219	-15.3408613204956	-7.34380340576172	0.00126787810586393	-0.0425631552934647	-0.168536797165871	0.00418994715437293
1796	93.3250350952148	-15.3408613204956	-7.21393346786499	-0.00782300252467394	-0.0532774068415165	-0.129900544881821	0.00256657530553639
1797	93.9743804931641	-15.3408613204956	-7.4087381362915	0.00321592413820326	-0.0536020807921886	-0.0669137313961983	-0.00587495695799589
1798	92.0263366699219	-14.042163848877	-7.99315214157104	0.0132808275520802	-0.0412644557654858	-0.0620436146855354	-0.00522560812532902
1799	92.0263366699219	-14.3668384552002	-7.86328220367432	0.00483929552137852	-0.0363943427801132	-0.0545761026442051	-0.00490093370899558
1800	92.6756820678711	-16.314884185791	-7.73341274261475	0.00289124972186983	-0.0386670641601086	-0.0497059896588326	-0.00197886489331722
1801	91.3769912719727	-15.6655359268188	-7.79834747314453	0.00906006153672934	-0.0341216214001179	-0.0493813157081604	-0.000680167751852423
1802	92.0263366699219	-14.3668384552002	-7.34380340576172	0.00808603875339031	-0.0295761823654175	-0.0532774068415165	-0.00749832857400179
1803	90.7276382446289	-14.3668384552002	-7.53860807418823	0.00418994715437293	-0.0250307414680719	-0.0448358729481697	-0.00587495695799589
1804	88.7795944213867	-14.3668384552002	-7.86328220367432	0.00581331877037883	-0.0162645354866982	-0.0458098985254765	-0.00100484199356288
1805	92.6756820678711	-15.0161867141724	-7.6684775352478	0.00483929552137852	0.0360080301761627	-0.0376930385828018	-0.00295288790948689
1806	92.6756820678711	-14.6915130615234	-7.60354280471802	0.00776136433705688	0.0321119390428066	-0.0441865250468254	0.000618529506027699
1807	92.0263366699219	-14.3668384552002	-7.4087381362915	0.0106834331527352	0.0304885655641556	-0.043212503194809	-0.00295288790948689
1808	92.6756820678711	-14.6915130615234	-7.4087381362915	0.00938473641872406	0.0246444288641214	-0.0422384813427925	-0.00360223650932312
1809	93.3250350952148	-15.6655359268188	-7.27886867523193	0.00776136433705688	0.00548864435404539	-0.0402904339134693	-0.00295288790948689
1810	92.6756820678711	-15.6655359268188	-7.4087381362915	0.00321592413820326	0.00906006153672934	-0.0318489037454128	-0.00490093370899558
1811	91.3769912719727	-14.042163848877	-7.60354280471802	-0.00132951640989631	-0.00619963090866804	-0.0415891297161579	0.00548864435404539
1812	89.4289398193359	-14.042163848877	-7.47367286682129	0.00354059832170606	-0.0240567177534103	-0.039641086012125	0.00191722682211548
1813	92.6756820678711	-14.3668384552002	-7.60354280471802	0.00354059832170606	-0.0315242260694504	-0.0334722734987736	0.00321592413820326
1814	91.3769912719727	-14.3668384552002	-7.9282169342041	0.00548864435404539	-0.0191866029053926	-0.038017712533474	-0.000680167751852423
1815	92.6756820678711	-14.6915130615234	-7.73341274261475	-0.00360223650932312	-0.0211346503347158	-0.0302255302667618	0.01100810803473
1816	94.6237335205078	-15.3408613204956	-7.21393346786499	0.00613799272105098	-0.0165892094373703	-0.0350956469774246	0.00354059832170606
1817	92.0263366699219	-16.6395587921143	-7.53860807418823	0.00321592413820326	-0.0201606266200542	-0.0308748781681061	-0.00230353930965066
1818	90.7276382446289	-14.3668384552002	-7.86328220367432	0.00418994715437293	-0.0133424662053585	-0.0266541130840778	-0.00327756232582033
1819	92.0263366699219	-14.042163848877	-7.86328220367432	0.000293855206109583	-0.0191866029053926	-0.0318489037454128	0.00191722682211548
1820	90.7276382446289	-15.0161867141724	-7.53860807418823	-0.00522560812532902	-0.0120437685400248	-0.0286021586507559	-0.00230353930965066
1821	92.0263366699219	-14.6915130615234	-7.79834747314453	0.00678734155371785	0.00970941036939621	-0.0227580219507217	0.0022419011220336
1822	92.0263366699219	-14.6915130615234	-7.73341274261475	0.01100810803473	0.0197743140161037	-0.0302255302667618	-0.0162645354866982
1823	93.3250350952148	-15.0161867141724	-7.6684775352478	0.00289124972186983	0.0298392176628113	-0.0224333461374044	-0.00847235135734081
1824	92.6756820678711	-14.042163848877	-7.79834747314453	0.00126787810586393	0.0236704051494598	-0.0208099745213985	0.00906006153672934
1825	92.0263366699219	-15.6655359268188	-7.86328220367432	0.00906006153672934	0.0194496400654316	-0.0230826959013939	-0.00717365415766835
1826	91.3769912719727	-15.0161867141724	-7.73341274261475	0.00418994715437293	0.0408781431615353	-0.0185372550040483	0.00516396993771195
1827	92.0263366699219	-14.3668384552002	-7.79834747314453	0.00743668992072344	0.0522417463362217	-0.0276281367987394	0.000943203864153475
1828	89.4289398193359	-13.717490196228	-7.73341274261475	0.00548864435404539	0.0613326244056225	-0.0201606266200542	-0.000355493422830477
1829	92.0263366699219	-15.3408613204956	-7.27886867523193	0.00418994715437293	0.0538651160895824	-0.0198359526693821	0.000618529506027699
1830	93.3250350952148	-15.0161867141724	-7.86328220367432	-0.00587495695799589	0.0350340083241463	-0.0224333461374044	0.00126787810586393
1831	93.9743804931641	-14.6915130615234	-8.18795680999756	-0.00457625929266214	0.0246444288641214	-0.0185372550040483	0.000943203864153475
1832	92.0263366699219	-14.6915130615234	-7.73341274261475	-0.0126931173726916	0.0171769186854362	-0.0169138833880424	0.00483929552137852
1833	94.6237335205078	-16.6395587921143	-7.53860807418823	-0.0182125810533762	-0.00619963090866804	-0.0139918150380254	0.00711201597005129
1834	92.0263366699219	-15.0161867141724	-7.47367286682129	0.012956153601408	-0.0104203969240189	-0.0146411629393697	0.00483929552137852
1835	90.7276382446289	-14.6915130615234	-7.4087381362915	0.00321592413820326	-0.00490093370899558	-0.0139918150380254	0.00613799272105098
1836	89.4289398193359	-14.3668384552002	-7.6684775352478	-0.0104203969240189	-0.00587495695799589	-0.00977104809135199	0.00289124972186983
1837	91.3769912719727	-14.6915130615234	-7.73341274261475	0.0243197549134493	0.000618529506027699	-0.0120437685400248	-0.00295288790948689
1838	92.0263366699219	-14.3668384552002	-7.6684775352478	-0.0149658378213644	-0.00165419070981443	0.185358211398125	-0.00912170019000769
1839	93.9743804931641	-15.3408613204956	-8.05808639526367	-0.0117190945893526	-0.0139918150380254	0.196397140622139	-0.00587495695799589
1840	93.3250350952148	-15.3408613204956	-7.60354280471802	-0.0100957229733467	-0.0474332682788372	0.153864800930023	-0.00165419070981443
1841	92.0263366699219	-15.6655359268188	-7.86328220367432	-0.0100957229733467	-0.032173577696085	0.0720468759536743	0.00289124972186983
1842	90.7276382446289	-15.3408613204956	-7.79834747314453	-0.0110697457566857	-0.0146411629393697	0.013930176384747	-0.00749832857400179
1843	92.6756820678711	-15.9902095794678	-7.53860807418823	-0.0175632312893867	-0.00457625929266214	-0.0545761026442051	-0.00814767740666866
1844	90.7276382446289	-15.0161867141724	-8.12302207946777	-0.0188619289547205	-0.00230353930965066	-0.0610695891082287	-0.00360223650932312
1845	90.7276382446289	-14.042163848877	-8.18795680999756	-0.00879702530801296	0.00581331877037883	-0.0490566417574883	-0.0104203969240189
1846	92.0263366699219	-14.3668384552002	-7.99315214157104	0.0022419011220336	0.0155535480007529	-0.02697878703475	0.000618529506027699
1847	92.0263366699219	-14.6915130615234	-8.25289154052734	0.000618529506027699	0.0152288740500808	0.0103587592020631	-0.000680167751852423
1848	92.6756820678711	-14.6915130615234	-7.60354280471802	-0.00619963090866804	0.0236704051494598	0.0457482598721981	-0.00619963090866804
1849	93.9743804931641	-16.314884185791	-7.60354280471802	-0.00490093370899558	0.0162028968334198	0.0649040415883064	-0.00165419070981443
1850	92.0263366699219	-15.9902095794678	-7.86328220367432	0.00483929552137852	0.00873538758605719	0.0843845009803772	0.00808603875339031
1851	93.9743804931641	-15.6655359268188	-7.73341274261475	0.00354059832170606	0.0317872650921345	0.142501205205917	0.00126787810586393
1852	89.4289398193359	-15.0161867141724	-7.99315214157104	0.0022419011220336	0.0239950809627771	0.139579132199287	0.00678734155371785
1853	91.3769912719727	-15.3408613204956	-7.60354280471802	0.00873538758605719	0.011982130818069	0.0642546936869621	0.00548864435404539
1854	92.0263366699219	-14.3668384552002	-7.79834747314453	-0.00327756232582033	0.00841071270406246	-0.0133424662053585	0.00841071270406246
1855	92.6756820678711	-14.3668384552002	-7.4087381362915	0.0181509424000978	0.00743668992072344	0.0467222817242146	0.00289124972186983
1856	91.3769912719727	-14.3668384552002	-7.79834747314453	-0.00165419070981443	0.00289124972186983	0.0499690249562263	-0.00652430532500148
1857	92.0263366699219	-14.6915130615234	-7.79834747314453	0.00418994715437293	-0.00684897974133492	0.0655533894896507	-0.00360223650932312
1858	93.3250350952148	-15.9902095794678	-7.99315214157104	-0.00230353930965066	-0.00684897974133492	-0.0221086721867323	-0.0126931173726916
1859	92.0263366699219	-15.3408613204956	-7.60354280471802	-0.0130177913233638	-0.00944637414067984	-0.164316028356552	0.00646266713738441
1860	91.3769912719727	-15.3408613204956	-7.4087381362915	-0.0104203969240189	-0.0133424662053585	-0.211069121956825	-0.00295288790948689
1861	90.0782928466797	-15.0161867141724	-7.73341274261475	-0.00944637414067984	-0.00360223650932312	-0.176978319883347	0.00159255252219737
1862	92.0263366699219	-14.6915130615234	-7.53860807418823	-0.00555028254166245	0.00873538758605719	-0.118861623108387	-0.00392691092565656
1863	94.6237335205078	-16.314884185791	-7.73341274261475	-0.00749832857400179	0.000618529506027699	-0.0529527328908443	-0.00555028254166245
1864	93.3250350952148	-16.314884185791	-7.79834747314453	-0.00912170019000769	-0.00749832857400179	0.0210730116814375	-0.00944637414067984
1865	91.3769912719727	-15.3408613204956	-7.9282169342041	-0.000355493422830477	-0.00912170019000769	0.10711170732975	-0.00100484199356288
1866	92.6756820678711	-16.314884185791	-7.73341274261475	-0.00132951640989631	-0.0143164889886975	0.173669934272766	0.011982130818069
1867	92.0263366699219	-15.6655359268188	-7.73341274261475	-0.00652430532500148	-0.00197886489331722	0.186981588602066	-0.0026282137259841
1868	92.6756820678711	-15.6655359268188	-7.27886867523193	-0.00457625929266214	-0.00392691092565656	0.143150553107262	0.00321592413820326
1869	90.7276382446289	-16.6395587921143	-7.34380340576172	-0.0120437685400248	-0.00912170019000769	0.066202737390995	0.00613799272105098
1870	90.7276382446289	-14.6915130615234	-8.25289154052734	-0.00457625929266214	-0.0337969474494457	-0.0295761823654175	0.00126787810586393
1871	93.9743804931641	-16.314884185791	-7.79834747314453	0.00483929552137852	0.00321592413820326	-0.122108362615108	0.000943203864153475
1872	92.0263366699219	-15.3408613204956	-8.31782627105713	-0.00165419070981443	-0.00100484199356288	-0.162043303251266	0.00386527273803949
1873	92.6756820678711	-16.314884185791	-7.79834747314453	-0.00327756232582033	0.00451462110504508	-0.127952501177788	0.0103587592020631
1874	93.3250350952148	-15.9902095794678	-7.86328220367432	0.0113327819854021	-0.0136671401560307	-0.120484992861748	0.00808603875339031
1875	91.3769912719727	-16.314884185791	-7.73341274261475	0.00938473641872406	-0.00944637414067984	-0.11042008548975	-0.00132951640989631
1876	92.0263366699219	-15.3408613204956	-7.99315214157104	0.00256657530553639	-0.000355493422830477	-0.108796715736389	0.000293855206109583
1877	90.7276382446289	-15.3408613204956	-8.18795680999756	-0.00912170019000769	0.00126787810586393	-0.0724331885576248	-0.00652430532500148
1878	91.3769912719727	-15.0161867141724	-8.18795680999756	0.00126787810586393	-0.0350956469774246	0.00678734155371785	-0.0113944197073579
1879	93.9743804931641	-16.314884185791	-7.9282169342041	-0.00522560812532902	-0.0152905117720366	0.0593845807015896	0.00581331877037883
1880	92.6756820678711	-15.3408613204956	-8.25289154052734	0.00289124972186983	-0.0169138833880424	0.101916916668415	0.00159255252219737
1881	94.6237335205078	-15.3408613204956	-7.99315214157104	0.00191722682211548	-0.00132951640989631	0.10418963432312	-0.00327756232582033
1882	93.9743804931641	-15.9902095794678	-7.60354280471802	-0.00425158534198999	0.000618529506027699	0.0912026613950729	-0.00717365415766835
1883	94.6237335205078	-18.2629299163818	-7.9282169342041	-0.00814767740666866	-0.00230353930965066	0.0629559978842735	-0.0130177913233638
1884	93.9743804931641	-16.314884185791	-7.6684775352478	0.00289124972186983	0.0126314787194133	0.0675014406442642	-0.00197886489331722
1885	92.6756820678711	-15.9902095794678	-7.73341274261475	-0.00425158534198999	0.0178262684494257	0.0519170723855495	-0.00425158534198999
1886	92.0263366699219	-15.6655359268188	-7.79834747314453	-0.00684897974133492	0.0223717093467712	0.0632806718349457	0.000293855206109583
1887	93.3250350952148	-16.6395587921143	-7.73341274261475	-0.00522560812532902	0.0275664981454611	0.0814624354243279	0.000943203864153475
1888	93.9743804931641	-16.9642333984375	-7.47367286682129	0.00256657530553639	0.0200989879667759	0.13698174059391	-0.00522560812532902
1889	92.6756820678711	-15.6655359268188	-7.60354280471802	-0.00295288790948689	0.0123068047687411	0.211656823754311	0.00354059832170606
1890	92.0263366699219	-15.9902095794678	-7.9282169342041	-0.0026282137259841	0.0126314787194133	0.310033142566681	0.00841071270406246
1891	93.3250350952148	-18.5876045227051	-7.4087381362915	0.00418994715437293	0.00483929552137852	0.380812138319016	-3.08191010844894e-05
1892	92.0263366699219	-15.9902095794678	-7.53860807418823	0.00516396993771195	0.00516396993771195	0.344123959541321	-0.00717365415766835
1893	92.6756820678711	-16.9642333984375	-7.14899873733521	0.000943203864153475	-0.00457625929266214	0.235033378005028	0.00483929552137852
1894	92.0263366699219	-16.9642333984375	-7.53860807418823	-0.0146411629393697	-0.0117190945893526	0.052891094237566	0.00841071270406246
1895	93.9743804931641	-15.6655359268188	-7.9282169342041	0.00386527273803949	-0.00165419070981443	-0.131199240684509	0.00581331877037883
1896	92.6756820678711	-15.6655359268188	-8.18795680999756	0.000943203864153475	0.00483929552137852	-0.266263753175735	0.00289124972186983
1897	92.0263366699219	-15.6655359268188	-8.51263046264648	0.00126787810586393	-0.00392691092565656	-0.276328682899475	-0.00327756232582033
1898	93.9743804931641	-17.2889080047607	-7.86328220367432	-0.00230353930965066	-0.00749832857400179	-0.171134188771248	-0.00749832857400179
1899	93.9743804931641	-17.6135807037354	-7.79834747314453	-0.00522560812532902	-0.00879702530801296	-0.127952501177788	0.00873538758605719
1900	90.7276382446289	-16.314884185791	-7.99315214157104	-0.00295288790948689	-0.00555028254166245	-0.0997058376669884	-0.00197886489331722
1901	93.3250350952148	-16.9642333984375	-7.4087381362915	0.000293855206109583	0.00873538758605719	-0.104575946927071	-0.00165419070981443
1902	91.3769912719727	-17.6135807037354	-7.86328220367432	-0.00912170019000769	0.0207483377307653	-0.124705754220486	-0.0104203969240189
1903	91.3769912719727	-16.9642333984375	-7.99315214157104	-0.00944637414067984	0.0272418223321438	-0.135095342993736	-0.0149658378213644
1904	93.9743804931641	-16.9642333984375	-7.86328220367432	-0.00555028254166245	0.0272418223321438	-0.116264224052429	0.00386527273803949
1905	95.273078918457	-16.9642333984375	-7.73341274261475	-0.00425158534198999	0.0136055024340749	-0.110095411539078	-0.00295288790948689
1906	93.9743804931641	-16.6395587921143	-7.6684775352478	0.00126787810586393	0.0239950809627771	-0.0617189407348633	-0.00230353930965066
1907	94.6237335205078	-18.2629299163818	-7.01912927627563	-0.00360223650932312	0.00483929552137852	-0.0500306636095047	-0.00652430532500148
1908	94.6237335205078	-18.9122791290283	-7.08406400680542	-0.00295288790948689	-0.00230353930965066	-0.0454852245748043	-3.08191010844894e-05
1909	92.6756820678711	-15.9902095794678	-7.6684775352478	-0.00522560812532902	-0.00197886489331722	-0.0415891297161579	0.00256657530553639
1910	91.3769912719727	-16.6395587921143	-7.73341274261475	-0.0107450718060136	-0.00652430532500148	-0.0675630792975426	0.0136055024340749
1911	92.6756820678711	-16.9642333984375	-7.60354280471802	0.00159255252219737	-0.0120437685400248	-0.108472041785717	0.00354059832170606
1912	93.3250350952148	-17.2889080047607	-7.9282169342041	0.0149041991680861	0.00191722682211548	-0.115290202200413	0.0022419011220336
1913	92.6756820678711	-16.9642333984375	-7.6684775352478	0.0158782228827477	-0.0165892094373703	-0.0386670641601086	0.0022419011220336
1914	94.6237335205078	-17.2889080047607	-7.08406400680542	0.00970941036939621	-0.0146411629393697	0.00938473641872406	0.000943203864153475
1915	93.9743804931641	-17.2889080047607	-7.34380340576172	-0.0117190945893526	-0.0237320438027382	0.0265924744307995	0.00808603875339031
1916	95.273078918457	-17.9382553100586	-7.73341274261475	0.00646266713738441	-0.0204853005707264	0.0337353087961674	0.00256657530553639
1917	93.3250350952148	-16.9642333984375	-7.08406400680542	0.011982130818069	0.00483929552137852	0.00776136433705688	-0.00814767740666866
1918	93.3250350952148	-17.2889080047607	-7.27886867523193	-0.0162645354866982	0.00483929552137852	-0.000680167751852423	-0.00782300252467394
1919	92.0263366699219	-16.9642333984375	-7.4087381362915	-0.00879702530801296	0.00873538758605719	0.0246444288641214	0.00483929552137852
1920	92.6756820678711	-15.9902095794678	-7.4087381362915	0.0149041991680861	0.00646266713738441	0.0866572186350822	0.00451462110504508
1921	94.6237335205078	-16.9642333984375	-7.6684775352478	0.0149041991680861	-3.08191010844894e-05	0.147695988416672	-0.00684897974133492
1922	94.6237335205078	-17.6135807037354	-7.86328220367432	-0.00392691092565656	0.0142548503354192	0.194449096918106	-0.00717365415766835
1923	92.0263366699219	-16.314884185791	-7.79834747314453	-0.00652430532500148	0.0158782228827477	0.207436069846153	-0.0143164889886975
1924	94.6237335205078	-18.9122791290283	-7.4087381362915	-0.00717365415766835	0.0022419011220336	0.206462040543556	-0.00132951640989631
1925	93.9743804931641	-17.2889080047607	-7.53860807418823	-0.00684897974133492	0.0100340843200684	0.155163496732712	0.00354059832170606
1926	93.9743804931641	-17.2889080047607	-7.27886867523193	-0.00717365415766835	0.0123068047687411	0.102241590619087	0.00841071270406246
1927	92.6756820678711	-17.2889080047607	-7.27886867523193	-0.00619963090866804	0.0181509424000978	0.0175015944987535	0.00289124972186983
1928	93.3250350952148	-16.9642333984375	-7.9282169342041	-0.00295288790948689	0.00743668992072344	-0.0165892094373703	-0.00197886489331722
1929	92.0263366699219	-16.314884185791	-8.18795680999756	-0.00197886489331722	0.00873538758605719	-0.00360223650932312	-0.00165419070981443
1930	93.9743804931641	-17.2889080047607	-7.99315214157104	-0.00100484199356288	-0.00814767740666866	-0.0159398596733809	0.00938473641872406
1931	92.0263366699219	-16.6395587921143	-7.53860807418823	-0.00327756232582033	-0.00912170019000769	-0.00132951640989631	0.000943203864153475
1932	94.6237335205078	-18.2629299163818	-7.34380340576172	-0.00165419070981443	-0.0393164120614529	-0.0149658378213644	0.00776136433705688
1933	93.3250350952148	-17.6135807037354	-7.47367286682129	-0.00132951640989631	-0.0389917381107807	-0.130225226283073	0.00354059832170606
1934	94.6237335205078	-16.9642333984375	-7.6684775352478	-0.00652430532500148	-0.03444629535079	-0.189965292811394	0.00613799272105098
1935	92.0263366699219	-17.2889080047607	-7.6684775352478	-0.00197886489331722	-0.0185372550040483	-0.217237934470177	0.00613799272105098
1936	95.273078918457	-17.2889080047607	-7.9282169342041	0.00386527273803949	-0.00165419070981443	-0.168536797165871	-0.00230353930965066
1937	94.6237335205078	-17.2889080047607	-7.4087381362915	-0.00230353930965066	-3.08191010844894e-05	-0.115614876151085	-0.00684897974133492
1938	95.273078918457	-16.9642333984375	-7.47367286682129	0.000618529506027699	-0.00619963090866804	-0.0789266750216484	-0.00879702530801296
1939	92.0263366699219	-17.2889080047607	-7.47367286682129	-0.00295288790948689	-0.00392691092565656	-0.0652903541922569	-0.0026282137259841
1940	93.9743804931641	-16.314884185791	-7.27886867523193	0.01847561635077	0.00548864435404539	-0.068537101149559	-0.00132951640989631
1941	94.6237335205078	-18.5876045227051	-7.4087381362915	0.00711201597005129	0.0233457311987877	-0.0581475235521793	-0.00132951640989631
1942	94.6237335205078	-17.2889080047607	-7.47367286682129	-0.0026282137259841	0.0334106348454952	-0.0357449948787689	-0.0107450718060136
1943	90.0782928466797	-16.9642333984375	-7.47367286682129	-0.0204853005707264	0.0230210572481155	-0.00684897974133492	-0.00717365415766835
1944	92.0263366699219	-17.2889080047607	-7.53860807418823	-0.0139918150380254	0.0136055024340749	0.0210730116814375	-0.0156151866540313
1945	93.9743804931641	-16.9642333984375	-7.34380340576172	-0.0107450718060136	0.00873538758605719	0.06393001973629	0.00321592413820326
1946	94.6237335205078	-17.9382553100586	-7.47367286682129	-0.00230353930965066	0.00354059832170606	0.0925013571977615	0.00581331877037883
1947	95.273078918457	-17.6135807037354	-7.60354280471802	-0.00230353930965066	0.00386527273803949	0.123670093715191	-0.00230353930965066
1948	93.3250350952148	-16.6395587921143	-7.99315214157104	-0.0159398596733809	0.00451462110504508	0.105488330125809	0.00516396993771195
1949	93.9743804931641	-17.6135807037354	-7.99315214157104	-0.00749832857400179	-0.00814767740666866	0.0950987562537193	0.00646266713738441
1950	93.3250350952148	-17.2889080047607	-7.34380340576172	-0.0026282137259841	0.00711201597005129	0.148345336318016	0.01100810803473
1951	91.3769912719727	-16.6395587921143	-7.6684775352478	-0.00425158534198999	0.0149041991680861	0.157436221837997	0.00613799272105098
1952	92.6756820678711	-17.9382553100586	-7.27886867523193	-0.00457625929266214	0.00711201597005129	0.119773998856544	0.00451462110504508
1953	92.0263366699219	-15.9902095794678	-7.47367286682129	-0.00457625929266214	0.00386527273803949	0.060358602553606	0.00418994715437293
1954	93.9743804931641	-17.9382553100586	-7.60354280471802	0.00776136433705688	0.01100810803473	-0.0464592464268208	0.00906006153672934
1955	93.9743804931641	-17.9382553100586	-7.53860807418823	-0.00684897974133492	-0.00230353930965066	-0.119510971009731	-0.00100484199356288
1956	95.273078918457	-17.9382553100586	-7.53860807418823	0.00646266713738441	-0.00555028254166245	-0.10587465018034	-0.00684897974133492
1957	94.6237335205078	-19.2369537353516	-7.60354280471802	0.00483929552137852	-0.0123684434220195	-0.048407293856144	0.000293855206109583
1958	93.9743804931641	-17.9382553100586	-7.4087381362915	0.00289124972186983	-0.0318489037454128	-0.0471085943281651	-0.00652430532500148
1959	91.3769912719727	-16.9642333984375	-7.6684775352478	-0.00360223650932312	-0.0376930385828018	-0.0282774847000837	-3.08191010844894e-05
1960	91.3769912719727	-16.9642333984375	-7.9282169342041	-0.00327756232582033	-0.0386670641601086	-0.00457625929266214	0.00581331877037883
1961	95.273078918457	-17.2889080047607	-7.6684775352478	0.00354059832170606	-0.0263294391334057	0.0389300994575024	-0.00425158534198999
1962	94.6237335205078	-17.9382553100586	-7.73341274261475	-0.000355493422830477	-0.00425158534198999	0.0717222020030022	-0.00814767740666866
1963	94.6237335205078	-16.9642333984375	-7.99315214157104	-0.00879702530801296	0.011982130818069	0.0882805958390236	-0.00457625929266214
1964	93.3250350952148	-16.9642333984375	-7.6684775352478	0.00418994715437293	0.0210730116814375	0.103864960372448	-0.00587495695799589
1965	92.0263366699219	-17.9382553100586	-7.08406400680542	-0.00327756232582033	0.0162028968334198	0.0785403624176979	0.000293855206109583
1966	93.3250350952148	-16.9642333984375	-7.27886867523193	0.00321592413820326	0.0282158460468054	0.0684754624962807	-0.00230353930965066
1967	92.6756820678711	-16.314884185791	-7.86328220367432	-0.000355493422830477	0.0314625911414623	0.093475379049778	-0.00100484199356288
1968	91.3769912719727	-16.9642333984375	-7.86328220367432	-0.0100957229733467	0.0191249661147594	-0.0201606266200542	0.000618529506027699
1969	94.6237335205078	-17.6135807037354	-7.60354280471802	-0.00457625929266214	0.00776136433705688	-0.152303069829941	0.00191722682211548
1970	92.6756820678711	-16.9642333984375	-7.86328220367432	0.00191722682211548	0.00354059832170606	-0.22210805118084	0.00289124972186983
1971	93.3250350952148	-16.9642333984375	-7.47367286682129	0.00191722682211548	-0.0104203969240189	-0.261718332767487	-0.000680167751852423
1972	94.6237335205078	-17.2889080047607	-7.01912927627563	0.00711201597005129	-0.0172385573387146	-0.212692499160767	-0.000680167751852423
1973	92.6756820678711	-18.2629299163818	-7.53860807418823	0.0200989879667759	-0.0253554154187441	-0.0974331125617027	0.00483929552137852
1974	93.9743804931641	-17.6135807037354	-7.6684775352478	0.00159255252219737	-0.0201606266200542	-0.0406151078641415	-0.000680167751852423
1975	93.9743804931641	-17.6135807037354	-7.60354280471802	0.00321592413820326	-0.00717365415766835	0.0545144639909267	0.00451462110504508
1976	91.3769912719727	-17.9382553100586	-7.47367286682129	-0.000355493422830477	0.00354059832170606	0.086981900036335	-0.00327756232582033
1977	94.6237335205078	-18.2629299163818	-7.53860807418823	0.00289124972186983	0.00743668992072344	0.0610079504549503	-0.00230353930965066
1978	93.3250350952148	-17.6135807037354	-6.95419406890869	0.00321592413820326	0.013930176384747	-0.00522560812532902	-0.00490093370899558
1979	93.3250350952148	-16.9642333984375	-7.99315214157104	-3.08191010844894e-05	0.0149041991680861	-0.0185372550040483	-0.00132951640989631
1980	94.6237335205078	-16.9642333984375	-7.86328220367432	0.00613799272105098	0.0126314787194133	0.00970941036939621	0.00646266713738441
1981	94.6237335205078	-19.2369537353516	-7.60354280471802	0.0103587592020631	0.0145795252174139	0.0447742342948914	0.00451462110504508
1982	95.273078918457	-18.5876045227051	-7.47367286682129	0.000293855206109583	0.0233457311987877	0.0921766832470894	-0.0026282137259841
1983	94.6237335205078	-17.9382553100586	-7.86328220367432	-0.00717365415766835	0.0265924744307995	0.131462275981903	-0.00879702530801296
1984	92.0263366699219	-16.9642333984375	-7.60354280471802	-0.0104203969240189	0.0175015944987535	0.157111540436745	-0.000680167751852423
1985	92.0263366699219	-17.6135807037354	-7.4087381362915	-0.00522560812532902	0.0100340843200684	0.140877828001976	0.00548864435404539
1986	92.6756820678711	-17.2889080047607	-7.86328220367432	-3.08191010844894e-05	-0.000680167751852423	0.0438002124428749	0.00386527273803949
1987	93.3250350952148	-17.6135807037354	-8.05808639526367	0.00808603875339031	0.00906006153672934	-0.0519787110388279	0.00386527273803949
1988	95.273078918457	-18.2629299163818	-7.9282169342041	0.00483929552137852	-0.000680167751852423	-0.117238245904446	0.00289124972186983
1989	95.9224319458008	-18.5876045227051	-7.47367286682129	0.00126787810586393	-0.00100484199356288	-0.124705754220486	0.00321592413820326
1990	93.3250350952148	-18.5876045227051	-7.60354280471802	0.000618529506027699	-0.0107450718060136	-0.112368136644363	0.0100340843200684
1991	94.6237335205078	-18.2629299163818	-7.27886867523193	0.00646266713738441	-0.000355493422830477	-0.0993811637163162	0.00776136433705688
1992	92.6756820678711	-18.2629299163818	-7.6684775352478	-0.0026282137259841	-0.00717365415766835	-0.0971084386110306	0.0022419011220336
1993	92.6756820678711	-16.9642333984375	-7.86328220367432	0.00743668992072344	-0.0221086721867323	-0.0708098188042641	0.00711201597005129
1994	94.6237335205078	-17.2889080047607	-7.86328220367432	0.0171769186854362	-0.0026282137259841	0.0116574559360743	0.0022419011220336
1995	95.273078918457	-18.5876045227051	-7.73341274261475	-0.00295288790948689	-0.0152905117720366	0.0162028968334198	0.00321592413820326
1996	95.273078918457	-18.2629299163818	-7.4087381362915	0.00289124972186983	-0.0237320438027382	0.0136055024340749	-0.00555028254166245
1997	93.9743804931641	-18.5876045227051	-7.08406400680542	0.00321592413820326	-0.0130177913233638	0.00516396993771195	-0.00522560812532902
1998	95.273078918457	-20.2109756469727	-6.88925933837891	-0.00490093370899558	-0.023407369852066	-0.00944637414067984	-0.00879702530801296
1999	93.9743804931641	-17.9382553100586	-7.99315214157104	-0.00847235135734081	-0.0185372550040483	0.0665274113416672	0.000943203864153475
2000	93.9743804931641	-17.9382553100586	-7.73341274261475	-0.00717365415766835	-0.00327756232582033	0.0762676447629929	0.00386527273803949
[truncated: 6,040 more rows]
