# Supplementary material for: Precise instruction and consideration of the vertical and horizontal force component increases validity and reliability of the 90:20 Isometric Posterior Chain Test
Source: PLoS One. 2024 Oct 28;19(10):e0312843. doi: 10.1371/journal.pone.0312843 (PMC11515970; doi:10.1371/journal.pone.0312843)
Supplement: S1 File — (ZIP) [file pone.0312843.s001.zip › S1_Raw_Data/M1_P18_v_3.csv]

1	31.6369152069092	-10.4707469940186	-7.99315214157104	-0.0107450718060136	-0.0188619289547205	-0.0230826959013939	-0.0113944197073579
2	32.9356117248535	-10.1460723876953	-7.9282169342041	-0.00652430532500148	-0.0104203969240189	-0.0182125810533762	-0.000680167751852423
3	32.9356117248535	-10.1460723876953	-8.12302207946777	-0.00230353930965066	-0.00782300252467394	0.000943203864153475	-0.0120437685400248
4	32.9356117248535	-10.4707469940186	-8.05808639526367	-0.00847235135734081	0.000618529506027699	0.00808603875339031	0.00159255252219737
5	32.9356117248535	-10.1460723876953	-7.60354280471802	-0.00197886489331722	0.0100340843200684	0.0246444288641214	0.00646266713738441
6	32.9356117248535	-10.4707469940186	-7.53860807418823	0.00418994715437293	0.0155535480007529	0.0233457311987877	0.00321592413820326
7	31.6369152069092	-10.7954206466675	-7.86328220367432	-0.00132951640989631	0.0200989879667759	0.0804884135723114	-0.000680167751852423
8	33.5849609375	-10.4707469940186	-7.6684775352478	-0.0026282137259841	0.0298392176628113	0.15483883023262	-0.00619963090866804
9	32.9356117248535	-10.4707469940186	-7.6684775352478	-0.0026282137259841	0.0223717093467712	0.194449096918106	0.00516396993771195
10	28.3901710510254	-9.1720495223999	-7.53860807418823	-0.00425158534198999	0.00516396993771195	0.216526940464973	0.00743668992072344
11	32.9356117248535	-10.4707469940186	-7.08406400680542	0.00970941036939621	-0.00360223650932312	0.15776090323925	0.00906006153672934
12	32.9356117248535	-10.1460723876953	-7.47367286682129	0.00906006153672934	0.00451462110504508	0.093475379049778	0.00548864435404539
13	32.286262512207	-9.49672412872314	-8.25289154052734	0.0145795252174139	-0.0026282137259841	0.0567871853709221	0.00386527273803949
14	32.286262512207	-9.49672412872314	-7.73341274261475	-0.00847235135734081	-0.00619963090866804	0.0399041213095188	0.00776136433705688
15	33.5849609375	-10.4707469940186	-7.53860807418823	-0.00295288790948689	-0.0247060675173998	0.000618529506027699	0.000943203864153475
16	32.286262512207	-12.4187927246094	-7.47367286682129	0.00451462110504508	-0.0237320438027382	-0.072757862508297	-0.00587495695799589
17	30.9875659942627	-9.82139778137207	-7.4087381362915	-0.00490093370899558	-0.00717365415766835	-0.164640694856644	-0.00132951640989631
18	31.6369152069092	-9.82139778137207	-7.53860807418823	0.00808603875339031	-0.000355493422830477	-0.207497715950012	-0.000680167751852423
19	30.3382167816162	-10.1460723876953	-7.86328220367432	-0.00749832857400179	-0.00100484199356288	-0.156199172139168	0.00256657530553639
20	29.6888694763184	-9.82139778137207	-8.12302207946777	-0.00619963090866804	0.000618529506027699	-0.0665890574455261	-3.08191010844894e-05
21	33.5849609375	-10.4707469940186	-7.99315214157104	0.0022419011220336	0.00678734155371785	-0.0367190167307854	-0.00457625929266214
22	32.9356117248535	-10.7954206466675	-8.12302207946777	-0.00522560812532902	0.00841071270406246	-0.0951603949069977	-0.00327756232582033
23	34.2343101501465	-10.7954206466675	-7.79834747314453	-0.00587495695799589	0.00516396993771195	-0.11334215849638	-0.00717365415766835
24	33.5849609375	-10.4707469940186	-7.34380340576172	-0.00197886489331722	-0.00327756232582033	-0.0987318083643913	-0.00165419070981443
25	32.9356117248535	-12.0941181182861	-7.47367286682129	-0.00360223650932312	-0.00132951640989631	0.049319677054882	0.00321592413820326
26	34.2343101501465	-12.4187927246094	-7.73341274261475	0.00159255252219737	0.00159255252219737	0.13698174059391	0.00321592413820326
27	30.9875659942627	-9.82139778137207	-7.9282169342041	-3.08191010844894e-05	0.00548864435404539	0.212630853056908	-0.00100484199356288
28	31.6369152069092	-10.7954206466675	-7.53860807418823	0.000293855206109583	0.00126787810586393	0.262306034564972	-0.00100484199356288
29	30.3382167816162	-10.7954206466675	-7.4087381362915	-0.00912170019000769	-0.00717365415766835	0.246072307229042	0.00451462110504508
30	30.9875659942627	-9.82139778137207	-7.60354280471802	-3.08191010844894e-05	-0.0169138833880424	0.206786721944809	0.00548864435404539
31	34.2343101501465	-10.7954206466675	-7.47367286682129	0.00516396993771195	-0.0117190945893526	0.07431960105896	0.00743668992072344
32	32.286262512207	-10.1460723876953	-8.12302207946777	-3.08191010844894e-05	-0.000355493422830477	-0.0597708933055401	-0.00490093370899558
33	30.3382167816162	-9.49672412872314	-7.86328220367432	-0.00197886489331722	0.00256657530553639	-0.165290042757988	0.00159255252219737
34	30.9875659942627	-10.4707469940186	-7.86328220367432	0.00289124972186983	-0.00392691092565656	-0.281198799610138	-0.00100484199356288
35	33.5849609375	-10.7954206466675	-7.86328220367432	-0.00392691092565656	-0.0230826959013939	-0.344510287046432	0.0022419011220336
36	32.286262512207	-10.7954206466675	-7.53860807418823	0.00646266713738441	-0.0104203969240189	-0.303276628255844	-0.000680167751852423
37	30.3382167816162	-9.82139778137207	-7.53860807418823	0.0022419011220336	-0.0113944197073579	-0.214640542864799	-0.00717365415766835
38	29.0395202636719	-9.1720495223999	-8.12302207946777	-0.00295288790948689	-0.00165419070981443	-0.126653805375099	-0.00100484199356288
39	33.5849609375	-10.1460723876953	-7.73341274261475	-0.0026282137259841	0.000943203864153475	-0.111069433391094	0.00743668992072344
40	30.3382167816162	-9.1720495223999	-8.05808639526367	-0.00197886489331722	0.00873538758605719	-0.0120437685400248	-0.00132951640989631
41	32.9356117248535	-10.7954206466675	-7.47367286682129	-0.000680167751852423	0.0103587592020631	0.0217223595827818	-0.00327756232582033
42	32.9356117248535	-10.1460723876953	-7.60354280471802	-0.00295288790948689	0.0158782228827477	0.0399041213095188	-0.00327756232582033
43	32.286262512207	-10.7954206466675	-7.27886867523193	0.0100340843200684	0.0155535480007529	0.0571118593215942	-0.00879702530801296
44	32.9356117248535	-11.444769859314	-7.53860807418823	-0.00457625929266214	-0.00100484199356288	0.0915273353457451	0.00126787810586393
45	31.6369152069092	-10.4707469940186	-7.6684775352478	-0.00132951640989631	0.0123068047687411	0.0902286395430565	0.00126787810586393
46	31.6369152069092	-10.1460723876953	-7.60354280471802	0.0022419011220336	0.0113327819854021	0.0778910145163536	0.00159255252219737
47	28.3901710510254	-9.49672412872314	-7.60354280471802	-0.0104203969240189	0.011982130818069	0.0467222817242146	0.00159255252219737
48	30.9875659942627	-10.1460723876953	-7.60354280471802	-0.00100484199356288	0.00970941036939621	-0.0026282137259841	0.00906006153672934
49	33.5849609375	-10.1460723876953	-7.4087381362915	-0.00782300252467394	0.00321592413820326	-0.0811994001269341	0.000293855206109583
50	30.9875659942627	-9.49672412872314	-7.53860807418823	0.00418994715437293	0.00418994715437293	-0.0893162563443184	0.00808603875339031
51	32.9356117248535	-10.4707469940186	-7.73341274261475	0.00386527273803949	0.00321592413820326	-0.0130177913233638	0.0123068047687411
52	33.5849609375	-9.1720495223999	-7.73341274261475	0.00354059832170606	0.00841071270406246	0.0379560738801956	0.00646266713738441
53	31.6369152069092	-9.82139778137207	-7.9282169342041	-0.000680167751852423	0.000943203864153475	0.0925013571977615	0.00483929552137852
54	30.9875659942627	-10.4707469940186	-8.05808639526367	-0.000355493422830477	-0.00879702530801296	0.121072702109814	0.00646266713738441
55	30.9875659942627	-9.49672412872314	-7.6684775352478	-0.0107450718060136	-0.000355493422830477	0.123020745813847	0.00256657530553639
56	31.6369152069092	-10.1460723876953	-7.60354280471802	-0.00197886489331722	-0.00684897974133492	0.0525664202868938	-0.00652430532500148
57	30.9875659942627	-10.1460723876953	-7.79834747314453	-0.00587495695799589	0.00613799272105098	-0.0581475235521793	-3.08191010844894e-05
58	31.6369152069092	-9.1720495223999	-7.99315214157104	-0.00360223650932312	0.000943203864153475	-0.118861623108387	-0.0026282137259841
59	32.9356117248535	-10.1460723876953	-7.6684775352478	-0.00912170019000769	0.00354059832170606	-0.189965292811394	0.00451462110504508
60	32.286262512207	-9.1720495223999	-8.12302207946777	-0.00619963090866804	0.0149041991680861	-0.138017401099205	0.00256657530553639
61	33.5849609375	-10.4707469940186	-7.47367286682129	-0.00587495695799589	0.0171769186854362	-0.0299008563160896	-3.08191010844894e-05
62	32.9356117248535	-10.4707469940186	-7.21393346786499	-0.00132951640989631	0.01100810803473	-0.0286021586507559	0.0022419011220336
63	32.9356117248535	-11.444769859314	-7.60354280471802	-0.00230353930965066	0.00548864435404539	-0.0652903541922569	-0.00977104809135199
64	32.9356117248535	-10.1460723876953	-7.79834747314453	0.0022419011220336	-0.0026282137259841	-0.139640778303146	0.00873538758605719
65	32.9356117248535	-10.4707469940186	-7.6684775352478	-0.00295288790948689	-0.00847235135734081	-0.161393955349922	0.0106834331527352
66	29.6888694763184	-10.1460723876953	-7.60354280471802	-0.00814767740666866	0.0022419011220336	-0.132173269987106	0.0022419011220336
67	30.3382167816162	-9.1720495223999	-7.6684775352478	0.000943203864153475	0.00711201597005129	-0.0870435386896133	-0.000680167751852423
68	32.9356117248535	-10.4707469940186	-7.34380340576172	-0.000680167751852423	0.00516396993771195	-0.0740565657615662	0.000293855206109583
69	32.286262512207	-10.4707469940186	-7.27886867523193	-0.000680167751852423	-0.0126931173726916	-0.0542514286935329	0.00256657530553639
70	31.6369152069092	-9.82139778137207	-7.73341274261475	-0.00100484199356288	-0.00490093370899558	-0.0224333461374044	0.0103587592020631
71	32.9356117248535	-10.4707469940186	-7.86328220367432	-0.00230353930965066	-0.0026282137259841	0.047696303576231	-0.00197886489331722
72	30.9875659942627	-10.4707469940186	-7.86328220367432	0.00516396993771195	0.00289124972186983	0.0860078707337379	-0.00197886489331722
73	32.286262512207	-10.4707469940186	-7.79834747314453	0.00646266713738441	-0.00782300252467394	0.0950987562537193	0.0022419011220336
74	31.6369152069092	-8.84737491607666	-7.73341274261475	0.00256657530553639	-0.00295288790948689	0.0827611312270164	0.00548864435404539
75	28.3901710510254	-9.1720495223999	-7.53860807418823	-0.0126931173726916	-0.00490093370899558	0.100618220865726	0.0022419011220336
76	29.0395202636719	-9.1720495223999	-7.79834747314453	0.00354059832170606	-0.00392691092565656	0.133735001087189	0.000618529506027699
77	32.286262512207	-10.7954206466675	-7.79834747314453	0.00418994715437293	0.00646266713738441	0.107436381280422	-0.00717365415766835
78	33.5849609375	-10.4707469940186	-7.79834747314453	0.00289124972186983	0.00938473641872406	0.08925461769104	-0.00295288790948689
79	31.6369152069092	-8.84737491607666	-7.86328220367432	0.00191722682211548	0.00711201597005129	0.0405534692108631	0.00159255252219737
80	31.6369152069092	-9.49672412872314	-7.73341274261475	-0.00847235135734081	0.0265924744307995	-0.039641086012125	-0.0026282137259841
81	32.286262512207	-10.7954206466675	-7.4087381362915	0.000943203864153475	0.0181509424000978	-0.102627903223038	-0.00490093370899558
82	32.9356117248535	-11.1200952529907	-7.27886867523193	-0.00230353930965066	0.0217223595827818	-0.0951603949069977	-0.0107450718060136
83	32.9356117248535	-10.4707469940186	-7.60354280471802	-0.00100484199356288	0.0278911720961332	-0.0425631552934647	-0.00555028254166245
84	30.3382167816162	-10.4707469940186	-7.60354280471802	-0.0104203969240189	0.031137915328145	0.0327612869441509	-0.0120437685400248
85	28.3901710510254	-9.82139778137207	-7.86328220367432	-0.00684897974133492	0.0155535480007529	0.0762676447629929	0.00841071270406246
86	32.9356117248535	-9.49672412872314	-7.79834747314453	0.00938473641872406	0.0269171483814716	0.0658780634403229	-0.00392691092565656
87	32.9356117248535	-9.82139778137207	-7.60354280471802	0.00678734155371785	0.00678734155371785	0.040228795260191	-0.00619963090866804
88	29.6888694763184	-9.49672412872314	-7.73341274261475	-0.00360223650932312	0.00516396993771195	0.0379560738801956	-0.00392691092565656
89	32.9356117248535	-10.7954206466675	-7.9282169342041	-0.00327756232582033	-0.0104203969240189	0.0499690249562263	-0.00165419070981443
90	32.9356117248535	-11.1200952529907	-7.60354280471802	0.000943203864153475	-0.0292515084147453	0.0847091749310493	0.000618529506027699
91	31.6369152069092	-11.444769859314	-7.6684775352478	0.00418994715437293	-0.0409397818148136	0.0960727781057358	-0.00100484199356288
92	30.3382167816162	-9.1720495223999	-7.86328220367432	0.0126314787194133	-0.0341216214001179	0.098670169711113	-0.00425158534198999
93	29.6888694763184	-9.49672412872314	-7.73341274261475	-0.0185372550040483	-0.0253554154187441	0.105488330125809	0.00678734155371785
94	28.3901710510254	-9.82139778137207	-7.21393346786499	-0.0139918150380254	-0.00522560812532902	0.123020745813847	-3.08191010844894e-05
95	30.9875659942627	-8.84737491607666	-7.6684775352478	0.00354059832170606	-0.0172385573387146	0.140553161501884	0.00711201597005129
96	30.3382167816162	-9.82139778137207	-7.99315214157104	0.00354059832170606	0.00613799272105098	0.0769169926643372	0.00516396993771195
97	32.286262512207	-10.4707469940186	-8.18795680999756	0.00743668992072344	-0.00295288790948689	0.0353586822748184	-0.00522560812532902
98	31.6369152069092	-10.4707469940186	-7.60354280471802	0.000943203864153475	0.00678734155371785	-0.0243813935667276	-0.00522560812532902
99	32.286262512207	-10.1460723876953	-7.79834747314453	-0.00652430532500148	0.00678734155371785	-0.0889915823936462	-0.0026282137259841
100	30.9875659942627	-10.7954206466675	-7.6684775352478	-0.0104203969240189	-0.00912170019000769	-0.135420009493828	-0.00425158534198999
101	32.9356117248535	-11.444769859314	-7.21393346786499	-0.00522560812532902	0.00418994715437293	-0.164316028356552	-0.00944637414067984
102	31.6369152069092	-10.7954206466675	-7.53860807418823	-0.0120437685400248	0.00386527273803949	-0.165290042757988	-0.00165419070981443
103	30.9875659942627	-10.7954206466675	-7.47367286682129	-0.0113944197073579	0.00354059832170606	-0.114316180348396	-0.00392691092565656
104	30.9875659942627	-10.7954206466675	-7.6684775352478	-0.00295288790948689	0.000618529506027699	-0.0497059896588326	0.00938473641872406
105	32.286262512207	-11.1200952529907	-7.60354280471802	-0.00100484199356288	0.00548864435404539	0.0116574559360743	0.00581331877037883
106	30.9875659942627	-9.49672412872314	-7.6684775352478	0.00451462110504508	0.00516396993771195	0.0519170723855495	0.00743668992072344
107	33.5849609375	-10.4707469940186	-7.27886867523193	-3.08191010844894e-05	-0.00230353930965066	0.115228563547134	0.00191722682211548
108	30.9875659942627	-9.82139778137207	-7.34380340576172	0.00159255252219737	-0.000355493422830477	0.208410084247589	-0.00749832857400179
109	32.286262512207	-10.4707469940186	-7.9282169342041	0.00743668992072344	-0.0100957229733467	0.234708711504936	-0.00197886489331722
110	33.5849609375	-12.0941181182861	-7.53860807418823	-0.0221086721867323	-0.0159398596733809	0.182111471891403	0.00613799272105098
111	30.9875659942627	-9.1720495223999	-7.9282169342041	0.00808603875339031	-0.0113944197073579	0.0830858051776886	0.00613799272105098
112	30.3382167816162	-10.1460723876953	-7.79834747314453	0.00418994715437293	-0.00944637414067984	-0.0847708135843277	-0.00360223650932312
113	28.3901710510254	-10.4707469940186	-7.34380340576172	0.00613799272105098	-0.0191866029053926	-0.198731496930122	-0.00100484199356288
114	32.9356117248535	-11.7694435119629	-6.88925933837891	0.000293855206109583	-0.0162645354866982	-0.166264072060585	0.00126787810586393
115	32.9356117248535	-11.444769859314	-7.79834747314453	-0.0026282137259841	-0.0208099745213985	-0.0169138833880424	-0.00197886489331722
116	31.6369152069092	-10.1460723876953	-8.18795680999756	-0.00360223650932312	-0.0146411629393697	0.0804884135723114	0.00126787810586393
117	32.286262512207	-9.82139778137207	-8.12302207946777	0.0100340843200684	0.00386527273803949	0.0632806718349457	-0.00749832857400179
118	32.9356117248535	-11.444769859314	-7.60354280471802	0.00321592413820326	0.00451462110504508	0.0106834331527352	0.000618529506027699
119	31.6369152069092	-11.1200952529907	-7.79834747314453	-0.0117190945893526	0.00873538758605719	-0.0925630033016205	-0.0026282137259841
120	32.286262512207	-10.4707469940186	-7.14899873733521	-0.00522560812532902	0.0191249661147594	-0.155225142836571	-0.00327756232582033
121	32.286262512207	-11.1200952529907	-7.60354280471802	-0.0026282137259841	0.0213976856321096	-0.131199240684509	-0.00684897974133492
122	30.9875659942627	-10.7954206466675	-7.86328220367432	-0.0133424662053585	0.0223717093467712	-0.122108362615108	0.000293855206109583
123	32.286262512207	-11.444769859314	-7.79834747314453	0.000618529506027699	0.0165275707840919	-0.132173269987106	-0.00619963090866804
124	33.5849609375	-10.4707469940186	-7.60354280471802	0.00191722682211548	0.0113327819854021	-0.105225294828415	0.00451462110504508
125	32.9356117248535	-11.1200952529907	-7.73341274261475	0.000293855206109583	-0.00197886489331722	-0.0367190167307854	0.00711201597005129
126	31.6369152069092	-10.4707469940186	-7.86328220367432	-0.000355493422830477	-0.00230353930965066	0.0749689489603043	-0.00230353930965066
127	32.9356117248535	-11.444769859314	-7.6684775352478	-0.00425158534198999	-0.0026282137259841	0.178864732384682	0.000293855206109583
128	32.9356117248535	-13.0681409835815	-7.73341274261475	0.00159255252219737	-0.0185372550040483	0.241526871919632	0.00386527273803949
129	33.5849609375	-10.4707469940186	-7.99315214157104	0.000943203864153475	-0.0139918150380254	0.295422792434692	-3.08191010844894e-05
130	32.286262512207	-11.1200952529907	-7.53860807418823	0.00126787810586393	-0.0120437685400248	0.294448792934418	0.0168522447347641
131	29.0395202636719	-10.1460723876953	-7.99315214157104	-0.00522560812532902	-0.0107450718060136	0.247046336531639	0.00938473641872406
132	29.6888694763184	-9.82139778137207	-7.6684775352478	-0.00197886489331722	0.00970941036939621	0.135683044791222	0.00776136433705688
133	34.2343101501465	-11.1200952529907	-7.60354280471802	0.0022419011220336	0.00678734155371785	-0.00814767740666866	0.00126787810586393
134	33.5849609375	-11.1200952529907	-8.12302207946777	-0.00132951640989631	0.00906006153672934	-0.144510895013809	-0.00425158534198999
135	32.286262512207	-11.1200952529907	-7.9282169342041	-0.00392691092565656	0.011982130818069	-0.218861311674118	0.00873538758605719
136	34.2343101501465	-11.444769859314	-7.53860807418823	0.00256657530553639	0.0200989879667759	-0.246458634734154	-0.00522560812532902
137	31.6369152069092	-11.1200952529907	-7.73341274261475	0.00581331877037883	0.0217223595827818	-0.179251044988632	-0.00717365415766835
138	31.6369152069092	-11.1200952529907	-7.9282169342041	0.00126787810586393	0.011982130818069	-0.0883422344923019	-0.00652430532500148
139	32.9356117248535	-11.1200952529907	-7.60354280471802	-0.000680167751852423	0.0246444288641214	-0.0510046854615211	-0.00879702530801296
140	30.3382167816162	-10.4707469940186	-7.73341274261475	-0.0110697457566857	0.031137915328145	-0.00360223650932312	-0.000355493422830477
141	31.6369152069092	-12.0941181182861	-7.6684775352478	-0.00490093370899558	0.0275664981454611	-0.0266541130840778	-0.00847235135734081
142	32.9356117248535	-11.444769859314	-7.6684775352478	0.00289124972186983	0.0288651939481497	-0.0721085146069527	-0.0130177913233638
143	32.286262512207	-11.444769859314	-7.6684775352478	-0.00295288790948689	0.0217223595827818	-0.164316028356552	-0.0113944197073579
144	33.5849609375	-11.1200952529907	-7.73341274261475	-0.00522560812532902	0.011982130818069	-0.224380776286125	-0.000680167751852423
145	30.9875659942627	-9.82139778137207	-7.60354280471802	0.00938473641872406	0.0155535480007529	-0.213341847062111	0.000618529506027699
146	32.286262512207	-11.444769859314	-7.53860807418823	-0.00392691092565656	0.00938473641872406	-0.169510811567307	0.000943203864153475
147	31.6369152069092	-13.0681409835815	-7.73341274261475	0.00159255252219737	-0.00977104809135199	-0.0597708933055401	-0.00587495695799589
148	32.9356117248535	-11.444769859314	-7.73341274261475	-0.00522560812532902	-0.00717365415766835	-0.0110697457566857	-0.00814767740666866
149	33.5849609375	-11.444769859314	-7.9282169342041	-0.0130177913233638	-0.0133424662053585	-0.0204853005707264	0.000618529506027699
150	29.6888694763184	-10.4707469940186	-8.12302207946777	-0.00425158534198999	-0.0260047651827335	-0.00587495695799589	0.0103587592020631
151	30.3382167816162	-10.4707469940186	-7.99315214157104	0.00126787810586393	-0.0107450718060136	0.00646266713738441	0.00938473641872406
152	32.9356117248535	-12.0941181182861	-7.4087381362915	0.00354059832170606	-0.00197886489331722	0.00354059832170606	0.000943203864153475
153	32.9356117248535	-11.1200952529907	-7.99315214157104	-0.00360223650932312	0.00386527273803949	0.01100810803473	0.00191722682211548
154	33.5849609375	-11.444769859314	-7.99315214157104	-0.00327756232582033	-0.00555028254166245	0.0522417463362217	-0.00457625929266214
155	32.9356117248535	-11.444769859314	-7.99315214157104	-0.00327756232582033	-0.00749832857400179	0.0821117833256721	0.00354059832170606
156	31.6369152069092	-11.7694435119629	-7.99315214157104	0.00743668992072344	-0.0162645354866982	0.0525664202868938	-0.0026282137259841
157	32.286262512207	-10.7954206466675	-8.05808639526367	0.00451462110504508	-0.0201606266200542	-0.0230826959013939	-0.00782300252467394
158	32.286262512207	-11.1200952529907	-7.6684775352478	-0.00360223650932312	-0.017887907102704	-0.0428878292441368	-0.00100484199356288
159	27.7408218383789	-10.4707469940186	-7.86328220367432	-0.00652430532500148	-0.0188619289547205	-0.0698357969522476	-0.00490093370899558
160	32.286262512207	-11.1200952529907	-7.86328220367432	-0.00717365415766835	-0.0172385573387146	-0.0919136479496956	-0.00132951640989631
161	30.3382167816162	-9.82139778137207	-8.05808639526367	-0.00327756232582033	-0.0172385573387146	-0.0133424662053585	-0.00457625929266214
162	32.286262512207	-10.4707469940186	-8.05808639526367	0.00321592413820326	-0.000355493422830477	0.111981816589832	-0.00457625929266214
163	31.6369152069092	-10.1460723876953	-7.86328220367432	-0.0120437685400248	-0.00847235135734081	0.200293228030205	-0.000355493422830477
164	30.9875659942627	-10.7954206466675	-7.79834747314453	0.00126787810586393	0.00126787810586393	0.234384030103683	0.00126787810586393
165	32.286262512207	-11.444769859314	-7.60354280471802	-3.08191010844894e-05	-0.0172385573387146	0.214254230260849	0.00581331877037883
166	32.9356117248535	-11.444769859314	-7.9282169342041	0.0123068047687411	-0.00100484199356288	0.160358294844627	0.00678734155371785
167	32.9356117248535	-11.444769859314	-7.60354280471802	0.0239950809627771	0.0152288740500808	0.0847091749310493	-0.00165419070981443
168	30.3382167816162	-11.1200952529907	-7.9282169342041	-0.00977104809135199	0.00938473641872406	0.000618529506027699	-0.00100484199356288
169	29.6888694763184	-10.1460723876953	-7.79834747314453	0.00808603875339031	-0.00100484199356288	-0.0571734979748726	0.00159255252219737
170	32.286262512207	-10.4707469940186	-7.47367286682129	-0.00425158534198999	0.00418994715437293	-0.0474332682788372	0.00711201597005129
171	30.9875659942627	-10.1460723876953	-7.4087381362915	0.00743668992072344	-0.00360223650932312	-0.0568488240242004	-0.000355493422830477
172	32.9356117248535	-11.7694435119629	-7.6684775352478	0.00776136433705688	-0.0191866029053926	-0.119510971009731	0.00321592413820326
173	33.5849609375	-11.1200952529907	-7.79834747314453	0.00906006153672934	0.00289124972186983	-0.123407058417797	-0.00100484199356288
174	32.9356117248535	-12.0941181182861	-7.6684775352478	-0.000680167751852423	-0.00587495695799589	-0.0893162563443184	0.0022419011220336
175	33.5849609375	-12.4187927246094	-7.53860807418823	0.00678734155371785	-0.00425158534198999	-0.0247060675173998	0.00418994715437293
176	32.9356117248535	-11.444769859314	-7.34380340576172	0.000943203864153475	0.00743668992072344	0.00613799272105098	-0.00132951640989631
177	29.0395202636719	-10.4707469940186	-7.6684775352478	-0.00490093370899558	0.0136055024340749	-0.0678877532482147	-0.00490093370899558
178	31.6369152069092	-11.1200952529907	-7.73341274261475	-0.00814767740666866	0.020423661917448	-0.0750305876135826	-0.00132951640989631
179	31.6369152069092	-10.7954206466675	-7.6684775352478	0.000293855206109583	0.0249691028147936	-0.0123684434220195	0.00126787810586393
180	32.9356117248535	-11.444769859314	-7.9282169342041	-0.00814767740666866	0.0207483377307653	0.0386054255068302	0.00386527273803949
181	32.9356117248535	-10.1460723876953	-8.38276100158691	0.000293855206109583	0.0353586822748184	0.0752936229109764	0.00516396993771195
182	32.286262512207	-9.82139778137207	-7.79834747314453	-0.00490093370899558	0.0308132413774729	0.0843845009803772	-0.00619963090866804
183	30.9875659942627	-11.1200952529907	-7.60354280471802	-0.00197886489331722	0.0269171483814716	0.0275664981454611	-0.00619963090866804
184	32.286262512207	-10.7954206466675	-7.47367286682129	-0.00392691092565656	0.0272418223321438	-0.0438618510961533	0.00451462110504508
185	31.6369152069092	-9.82139778137207	-8.18795680999756	-0.000680167751852423	0.0272418223321438	0.00159255252219737	0.0123068047687411
186	32.9356117248535	-11.444769859314	-7.9282169342041	-0.0130177913233638	0.0162028968334198	0.0584105588495731	0.00873538758605719
187	29.0395202636719	-9.49672412872314	-7.9282169342041	-0.00392691092565656	0.00646266713738441	0.131786957383156	-3.08191010844894e-05
188	31.6369152069092	-9.82139778137207	-8.12302207946777	-0.00230353930965066	-0.00522560812532902	0.158410251140594	-0.000355493422830477
189	32.9356117248535	-11.1200952529907	-7.9282169342041	0.00191722682211548	-0.0169138833880424	0.132760971784592	0.000618529506027699
190	32.286262512207	-9.49672412872314	-7.79834747314453	-0.00197886489331722	-0.0311995539814234	0.0976961478590965	0.0123068047687411
191	33.5849609375	-10.7954206466675	-7.79834747314453	0.00418994715437293	-0.0198359526693821	0.00873538758605719	0.00354059832170606
192	33.5849609375	-11.1200952529907	-7.9282169342041	0.00159255252219737	-0.0201606266200542	-0.0435371771454811	-0.0113944197073579
193	32.9356117248535	-11.7694435119629	-8.31782627105713	0.00126787810586393	-0.0337969474494457	-0.111718781292439	-0.00197886489331722
194	33.5849609375	-10.4707469940186	-8.18795680999756	0.00321592413820326	-0.0337969474494457	-0.115614876151085	-0.0026282137259841
195	32.286262512207	-10.7954206466675	-7.86328220367432	-0.00132951640989631	-0.03444629535079	-0.105225294828415	0.000943203864153475
196	30.9875659942627	-11.1200952529907	-7.53860807418823	-0.00619963090866804	-0.0279528107494116	-0.0704851448535919	-0.000680167751852423
197	30.9875659942627	-9.49672412872314	-7.73341274261475	0.00159255252219737	-0.0182125810533762	-0.0273034609854221	0.00743668992072344
198	31.6369152069092	-9.49672412872314	-8.25289154052734	-0.00197886489331722	-0.0146411629393697	-0.0172385573387146	-0.00392691092565656
199	33.5849609375	-10.7954206466675	-7.9282169342041	0.00159255252219737	-0.00814767740666866	-0.0156151866540313	0.00548864435404539
200	33.5849609375	-10.1460723876953	-7.86328220367432	-0.00717365415766835	-0.000355493422830477	-0.0143164889886975	0.00126787810586393
201	30.3382167816162	-10.1460723876953	-7.73341274261475	-0.00230353930965066	0.00808603875339031	-0.0383423902094364	-0.00132951640989631
202	32.286262512207	-10.7954206466675	-7.47367286682129	0.00321592413820326	0.00159255252219737	-0.0951603949069977	-0.00197886489331722
203	30.9875659942627	-9.49672412872314	-7.21393346786499	-0.00327756232582033	0.0100340843200684	-0.0883422344923019	-0.00197886489331722
204	30.9875659942627	-9.1720495223999	-7.53860807418823	-0.00197886489331722	0.0145795252174139	-0.0428878292441368	0.00516396993771195
205	28.3901710510254	-9.1720495223999	-8.31782627105713	-0.00522560812532902	0.00776136433705688	-0.0107450718060136	-0.00197886489331722
206	31.6369152069092	-10.4707469940186	-7.60354280471802	-0.00100484199356288	0.00970941036939621	0.00581331877037883	0.00159255252219737
207	31.6369152069092	-10.1460723876953	-7.60354280471802	0.00483929552137852	0.0022419011220336	-0.00977104809135199	0.00418994715437293
208	31.6369152069092	-8.19802665710449	-7.99315214157104	0.00548864435404539	0.0103587592020631	-0.0198359526693821	0.00321592413820326
209	31.6369152069092	-10.4707469940186	-7.4087381362915	-0.00132951640989631	-0.000680167751852423	0.0541897900402546	0.00970941036939621
210	30.9875659942627	-9.1720495223999	-7.86328220367432	0.0188002903014421	-0.00782300252467394	0.139254465699196	0.00516396993771195
211	31.6369152069092	-11.444769859314	-8.05808639526367	0.0155535480007529	-0.0227580219507217	0.143799901008606	0.0103587592020631
212	32.9356117248535	-11.1200952529907	-8.12302207946777	0.0123068047687411	0.0113327819854021	0.129189550876617	0.00159255252219737
213	30.9875659942627	-8.19802665710449	-7.86328220367432	-0.0146411629393697	-0.0211346503347158	0.07139752805233	-0.00587495695799589
214	27.7408218383789	-8.84737491607666	-7.79834747314453	-0.00490093370899558	-0.0123684434220195	-0.0337969474494457	0.00711201597005129
215	30.9875659942627	-9.82139778137207	-7.9282169342041	-0.00132951640989631	-0.000680167751852423	-0.085420161485672	0.0175015944987535
216	32.286262512207	-9.82139778137207	-7.6684775352478	0.00711201597005129	0.000618529506027699	-0.0876928865909576	-0.000355493422830477
217	32.286262512207	-10.1460723876953	-7.99315214157104	-0.00392691092565656	0.00126787810586393	-0.0581475235521793	0.00418994715437293
218	30.9875659942627	-9.1720495223999	-8.12302207946777	-0.00457625929266214	0.00743668992072344	-0.0149658378213644	-0.00425158534198999
219	33.5849609375	-10.1460723876953	-7.6684775352478	-0.00619963090866804	0.00776136433705688	0.0512677207589149	0.00483929552137852
220	30.9875659942627	-9.82139778137207	-8.18795680999756	-0.00684897974133492	0.0103587592020631	0.0438002124428749	0.00386527273803949
221	30.3382167816162	-9.82139778137207	-7.53860807418823	-0.00327756232582033	0.0142548503354192	0.0165275707840919	-0.00814767740666866
222	32.9356117248535	-10.1460723876953	-7.14899873733521	-0.000680167751852423	0.0220470335334539	-0.0100957229733467	-0.00912170019000769
223	31.6369152069092	-10.1460723876953	-7.47367286682129	-0.00717365415766835	0.0100340843200684	-0.063342310488224	-0.00490093370899558
224	29.0395202636719	-9.49672412872314	-7.79834747314453	-0.0152905117720366	0.0171769186854362	-0.043212503194809	-0.00100484199356288
225	30.9875659942627	-8.84737491607666	-7.79834747314453	0.00159255252219737	0.0158782228827477	-0.00749832857400179	0.00289124972186983
226	31.6369152069092	-9.1720495223999	-7.9282169342041	0.00159255252219737	0.012956153601408	-0.0156151866540313	0.0103587592020631
227	32.9356117248535	-10.1460723876953	-7.60354280471802	0.00451462110504508	0.0181509424000978	-0.00165419070981443	-0.00587495695799589
228	32.286262512207	-8.84737491607666	-7.34380340576172	-0.00132951640989631	0.0136055024340749	-0.00847235135734081	-0.0026282137259841
229	32.9356117248535	-10.1460723876953	-7.14899873733521	0.00256657530553639	-0.00425158534198999	-0.0107450718060136	0.00970941036939621
230	31.6369152069092	-10.7954206466675	-7.27886867523193	-0.00457625929266214	-0.00555028254166245	-0.0643163323402405	0.00386527273803949
231	32.9356117248535	-10.1460723876953	-7.27886867523193	0.013930176384747	-0.00100484199356288	-0.126653805375099	0.0123068047687411
232	29.6888694763184	-8.84737491607666	-7.6684775352478	0.00483929552137852	0.00938473641872406	-0.149381011724472	-0.00197886489331722
233	29.0395202636719	-8.84737491607666	-7.4087381362915	0.00159255252219737	-0.00197886489331722	-0.145809590816498	0.00938473641872406
234	30.9875659942627	-8.52270030975342	-7.47367286682129	-0.00652430532500148	-0.0104203969240189	-0.0282774847000837	0.00191722682211548
235	32.286262512207	-8.84737491607666	-7.34380340576172	0.000943203864153475	-0.0149658378213644	0.0363327041268349	-0.0026282137259841
236	33.5849609375	-8.84737491607666	-7.86328220367432	0.00483929552137852	-0.00165419070981443	0.0525664202868938	0.00451462110504508
237	32.9356117248535	-8.84737491607666	-7.79834747314453	0.00159255252219737	-0.00197886489331722	0.0720468759536743	0.00289124972186983
238	31.6369152069092	-8.52270030975342	-7.79834747314453	0.0100340843200684	-0.00555028254166245	0.0399041213095188	-0.0026282137259841
239	32.286262512207	-10.4707469940186	-7.60354280471802	-0.00165419070981443	-0.00490093370899558	0.000293855206109583	0.00159255252219737
240	30.9875659942627	-8.84737491607666	-7.79834747314453	-0.00490093370899558	0.000943203864153475	-0.0113944197073579	-0.00327756232582033
241	33.5849609375	-9.49672412872314	-7.14899873733521	-0.00749832857400179	0.000618529506027699	-0.0286021586507559	-0.00619963090866804
242	30.3382167816162	-9.1720495223999	-7.60354280471802	-0.00782300252467394	0.00776136433705688	0.00289124972186983	-0.00360223650932312
243	31.6369152069092	-8.84737491607666	-7.73341274261475	-0.0123684434220195	0.00159255252219737	0.0233457311987877	-0.0100957229733467
244	32.9356117248535	-9.1720495223999	-7.6684775352478	-0.00327756232582033	0.0103587592020631	0.0298392176628113	0.000943203864153475
245	31.6369152069092	-8.19802665710449	-8.18795680999756	-0.00197886489331722	0.00581331877037883	0.00581331877037883	0.00126787810586393
246	30.9875659942627	-8.19802665710449	-7.86328220367432	0.00678734155371785	0.0022419011220336	-0.0136671401560307	0.00256657530553639
247	32.9356117248535	-9.49672412872314	-7.34380340576172	-0.00295288790948689	0.00126787810586393	0.00581331877037883	-0.0126931173726916
248	30.3382167816162	-8.84737491607666	-7.6684775352478	-0.0026282137259841	-0.00782300252467394	0.052891094237566	-0.00587495695799589
249	32.286262512207	-9.82139778137207	-7.86328220367432	-0.00944637414067984	0.0022419011220336	0.086981900036335	-0.00132951640989631
250	30.9875659942627	-9.1720495223999	-7.73341274261475	0.0022419011220336	-0.00230353930965066	0.12951423227787	0.00743668992072344
251	29.6888694763184	-8.84737491607666	-7.60354280471802	-0.00944637414067984	0.00581331877037883	0.140877828001976	0.012956153601408
252	27.7408218383789	-8.19802665710449	-7.79834747314453	-3.08191010844894e-05	0.00483929552137852	0.136332392692566	0.00289124972186983
253	30.9875659942627	-7.54867792129517	-7.73341274261475	0.00451462110504508	0.00321592413820326	0.0717222020030022	0.00354059832170606
254	30.3382167816162	-8.19802665710449	-7.53860807418823	-0.000355493422830477	0.00126787810586393	-0.0354203209280968	0.00289124972186983
255	30.3382167816162	-7.54867792129517	-8.12302207946777	-0.000680167751852423	0.00938473641872406	-0.117562919855118	0.000293855206109583
256	29.0395202636719	-8.19802665710449	-7.9282169342041	0.00191722682211548	0.01100810803473	-0.125679776072502	-0.00327756232582033
257	32.286262512207	-9.49672412872314	-7.4087381362915	0.00418994715437293	0.00386527273803949	-0.0630176365375519	0.000943203864153475
258	29.6888694763184	-8.52270030975342	-7.6684775352478	0.00418994715437293	-0.00652430532500148	0.0259431265294552	-0.00425158534198999
259	30.3382167816162	-8.52270030975342	-7.4087381362915	-0.00165419070981443	0.00354059832170606	0.130488246679306	-0.00555028254166245
260	28.3901710510254	-7.87335205078125	-7.21393346786499	-0.00814767740666866	0.00159255252219737	0.188604950904846	-0.00717365415766835
261	28.3901710510254	-8.84737491607666	-7.21393346786499	-0.0120437685400248	-0.0146411629393697	0.200942575931549	0.0113327819854021
262	30.3382167816162	-8.84737491607666	-7.79834747314453	0.000943203864153475	-0.0250307414680719	0.169124498963356	-0.00522560812532902
263	32.286262512207	-8.19802665710449	-7.79834747314453	-0.000680167751852423	-0.00327756232582033	0.116851933300495	-0.0182125810533762
264	31.6369152069092	-9.1720495223999	-7.79834747314453	-0.00392691092565656	-0.0208099745213985	0.0814624354243279	0.00354059832170606
265	31.6369152069092	-9.1720495223999	-7.6684775352478	-0.00100484199356288	-0.00717365415766835	0.0282158460468054	0.00873538758605719
266	29.6888694763184	-7.54867792129517	-7.60354280471802	0.00678734155371785	-0.00522560812532902	-0.0113944197073579	0.00581331877037883
267	30.9875659942627	-10.1460723876953	-7.34380340576172	0.00516396993771195	0.00191722682211548	-0.0367190167307854	-0.00230353930965066
268	30.3382167816162	-9.49672412872314	-7.6684775352478	-0.00100484199356288	-0.0113944197073579	-0.0769786313176155	-0.000355493422830477
269	30.3382167816162	-7.87335205078125	-7.99315214157104	0.00354059832170606	-0.0117190945893526	-0.121459014713764	0.00548864435404539
270	30.9875659942627	-9.49672412872314	-7.9282169342041	-0.00425158534198999	-0.021459324285388	-0.118861623108387	0.00906006153672934
271	29.0395202636719	-7.87335205078125	-8.25289154052734	-3.08191010844894e-05	-0.0123684434220195	-0.123407058417797	0.013930176384747
272	29.0395202636719	-7.54867792129517	-7.60354280471802	0.00581331877037883	-0.00912170019000769	-0.126653805375099	0.000618529506027699
273	30.3382167816162	-7.87335205078125	-7.53860807418823	0.00256657530553639	-0.0104203969240189	-0.103926599025726	-0.000355493422830477
274	29.0395202636719	-7.87335205078125	-7.73341274261475	-0.0026282137259841	0.0132808275520802	-0.0110697457566857	-0.00230353930965066
275	29.6888694763184	-8.19802665710449	-7.99315214157104	-0.00652430532500148	-0.00814767740666866	0.0652287155389786	0.00548864435404539
276	29.6888694763184	-8.84737491607666	-7.86328220367432	0.00906006153672934	-0.00652430532500148	0.0619819760322571	-0.00230353930965066
277	30.9875659942627	-10.4707469940186	-7.6684775352478	0.000943203864153475	-0.000355493422830477	0.0236704051494598	-0.00392691092565656
278	30.3382167816162	-8.52270030975342	-7.4087381362915	-0.00295288790948689	0.00354059832170606	-0.0458098985254765	-0.00425158534198999
279	28.3901710510254	-7.87335205078125	-7.73341274261475	-0.000355493422830477	0.00938473641872406	-0.116588898003101	-0.0026282137259841
280	27.0914745330811	-8.19802665710449	-7.14899873733521	-0.0169138833880424	0.0158782228827477	-0.215289890766144	0.0022419011220336
281	30.9875659942627	-9.1720495223999	-7.73341274261475	0.00386527273803949	0.00906006153672934	-0.190614640712738	-0.00782300252467394
282	30.9875659942627	-8.84737491607666	-7.60354280471802	0.00256657530553639	0.00483929552137852	-0.124381080269814	0.000293855206109583
283	31.6369152069092	-9.1720495223999	-8.25289154052734	0.00938473641872406	-0.00327756232582033	-0.137043386697769	-0.000680167751852423
284	30.3382167816162	-9.1720495223999	-7.6684775352478	-0.00100484199356288	0.011982130818069	-0.120160318911076	-0.00132951640989631
285	32.9356117248535	-9.1720495223999	-7.47367286682129	-0.00230353930965066	0.00256657530553639	-0.0516540370881557	0.0230210572481155
286	30.9875659942627	-9.82139778137207	-7.4087381362915	0.00548864435404539	0.0113327819854021	0.00126787810586393	0.0142548503354192
287	30.9875659942627	-9.49672412872314	-8.12302207946777	0.00256657530553639	0.0207483377307653	0.0230210572481155	-0.00165419070981443
288	31.6369152069092	-9.49672412872314	-7.9282169342041	0.0022419011220336	0.0158782228827477	0.0175015944987535	-0.00360223650932312
289	29.0395202636719	-8.19802665710449	-7.9282169342041	-0.00555028254166245	0.00711201597005129	0.041852168738842	-0.00392691092565656
290	30.3382167816162	-9.1720495223999	-7.60354280471802	-0.00327756232582033	-0.00944637414067984	0.0899039655923843	0.00191722682211548
291	31.6369152069092	-8.19802665710449	-7.79834747314453	0.0188002903014421	-0.0156151866540313	0.0918520092964172	0.011982130818069
292	30.3382167816162	-7.87335205078125	-8.05808639526367	0.0100340843200684	-0.00555028254166245	0.137631088495255	-0.0107450718060136
293	30.3382167816162	-9.49672412872314	-7.86328220367432	0.00483929552137852	-0.0123684434220195	0.196072459220886	-0.00879702530801296
294	31.6369152069092	-9.1720495223999	-7.9282169342041	0.00126787810586393	-0.0162645354866982	0.244124263525009	-0.00619963090866804
295	29.6888694763184	-8.84737491607666	-7.73341274261475	-0.00522560812532902	-0.0230826959013939	0.233410015702248	-0.000680167751852423
296	30.9875659942627	-8.84737491607666	-7.86328220367432	-0.000680167751852423	-0.0182125810533762	0.126916840672493	-0.00425158534198999
297	32.286262512207	-8.84737491607666	-7.79834747314453	-0.00100484199356288	-0.00132951640989631	0.108410403132439	-0.00360223650932312
298	29.6888694763184	-8.84737491607666	-7.4087381362915	-0.00457625929266214	0.0100340843200684	0.0814624354243279	0.00354059832170606
299	28.3901710510254	-8.19802665710449	-7.53860807418823	-0.0120437685400248	0.000943203864153475	-0.0669137313961983	0.00548864435404539
300	30.9875659942627	-8.84737491607666	-7.6684775352478	-0.0107450718060136	0.0158782228827477	-0.166913419961929	-0.00425158534198999
301	31.6369152069092	-9.49672412872314	-7.86328220367432	-0.00425158534198999	0.0200989879667759	-0.287692278623581	-0.00490093370899558
302	32.286262512207	-9.1720495223999	-8.25289154052734	-0.00100484199356288	0.0243197549134493	-0.323081761598587	-0.0136671401560307
303	31.6369152069092	-9.49672412872314	-7.73341274261475	0.0022419011220336	0.0175015944987535	-0.210744455456734	-0.00717365415766835
304	33.5849609375	-9.82139778137207	-7.4087381362915	0.000943203864153475	0.0126314787194133	-0.0600955672562122	0.000293855206109583
305	32.286262512207	-10.4707469940186	-7.08406400680542	0.0103587592020631	0.00646266713738441	0.00126787810586393	0.00808603875339031
306	29.6888694763184	-8.52270030975342	-7.47367286682129	0.00841071270406246	0.0103587592020631	0.00743668992072344	0.00256657530553639
307	32.286262512207	-9.1720495223999	-7.60354280471802	0.00451462110504508	0.0171769186854362	-0.0324982516467571	-0.00230353930965066
308	27.7408218383789	-8.84737491607666	-7.53860807418823	0.000618529506027699	0.00873538758605719	-0.0695111230015755	-0.00230353930965066
309	29.0395202636719	-8.84737491607666	-7.86328220367432	-0.00717365415766835	-0.00749832857400179	-0.0954850688576698	0.00256657530553639
310	30.9875659942627	-9.49672412872314	-7.47367286682129	-0.00684897974133492	-0.0201606266200542	-0.0617189407348633	0.00483929552137852
311	28.3901710510254	-8.19802665710449	-7.60354280471802	0.00938473641872406	-0.0172385573387146	0.0175015944987535	0.00321592413820326
312	32.286262512207	-9.82139778137207	-7.34380340576172	0.00646266713738441	0.00289124972186983	0.0239950809627771	-0.00100484199356288
313	31.6369152069092	-9.1720495223999	-7.73341274261475	-0.00457625929266214	0.0022419011220336	0.00776136433705688	-0.00327756232582033
314	30.9875659942627	-10.1460723876953	-7.73341274261475	-0.00555028254166245	-0.0130177913233638	0.0126314787194133	-0.00652430532500148
315	31.6369152069092	-9.82139778137207	-7.6684775352478	0.000618529506027699	-0.0110697457566857	0.0230210572481155	-0.00392691092565656
316	30.3382167816162	-9.49672412872314	-7.53860807418823	-0.00782300252467394	-0.017887907102704	0.0395794473588467	0.00646266713738441
317	28.3901710510254	-9.82139778137207	-7.27886867523193	-3.08191010844894e-05	-0.00100484199356288	0.0275664981454611	0.000618529506027699
318	27.7408218383789	-8.52270030975342	-7.53860807418823	-0.0117190945893526	0.0123068047687411	0.0587352328002453	-0.00457625929266214
319	29.0395202636719	-8.19802665710449	-7.6684775352478	-0.00879702530801296	0.0165275707840919	0.0567871853709221	-0.00197886489331722
320	31.6369152069092	-9.49672412872314	-7.6684775352478	0.00159255252219737	0.025618452578783	0.0230210572481155	0.00613799272105098
321	31.6369152069092	-9.1720495223999	-7.86328220367432	-0.00425158534198999	0.0243197549134493	-0.017887907102704	0.00256657530553639
322	30.9875659942627	-9.1720495223999	-7.73341274261475	-0.00132951640989631	0.0233457311987877	-0.0324982516467571	-0.00425158534198999
323	31.6369152069092	-9.1720495223999	-7.53860807418823	0.00126787810586393	0.0194496400654316	-0.0357449948787689	-0.0126931173726916
324	30.9875659942627	-10.1460723876953	-7.27886867523193	-0.0026282137259841	0.01100810803473	-0.000355493422830477	-0.00165419070981443
325	30.9875659942627	-9.49672412872314	-7.60354280471802	-0.00360223650932312	-0.00684897974133492	0.0136055024340749	0.00159255252219737
326	30.9875659942627	-9.1720495223999	-7.79834747314453	0.0158782228827477	0.00613799272105098	0.00970941036939621	-0.00197886489331722
327	28.3901710510254	-8.52270030975342	-7.6684775352478	0.00289124972186983	-0.00392691092565656	-0.00490093370899558	0.00126787810586393
328	30.3382167816162	-9.49672412872314	-7.4087381362915	-0.0026282137259841	0.00289124972186983	0.036657378077507	-0.00295288790948689
329	31.6369152069092	-9.49672412872314	-7.60354280471802	-0.00100484199356288	-0.0149658378213644	0.0392547734081745	0.00289124972186983
330	30.9875659942627	-8.84737491607666	-7.73341274261475	0.00581331877037883	-0.00555028254166245	0.0509430468082428	0.00873538758605719
331	30.3382167816162	-8.19802665710449	-7.79834747314453	0.00808603875339031	0.00321592413820326	0.0230210572481155	0.00646266713738441
332	30.3382167816162	-9.49672412872314	-7.6684775352478	0.00354059832170606	-0.00425158534198999	0.0480209775269032	0.00256657530553639
333	32.286262512207	-9.82139778137207	-7.34380340576172	0.00516396993771195	-0.0224333461374044	0.0856831967830658	-0.00652430532500148
334	30.9875659942627	-10.7954206466675	-7.4087381362915	-0.00457625929266214	-0.0195112787187099	0.131786957383156	-0.00457625929266214
335	29.0395202636719	-8.84737491607666	-7.27886867523193	-0.00197886489331722	-0.00327756232582033	0.157436221837997	-0.0026282137259841
336	31.6369152069092	-8.84737491607666	-7.73341274261475	0.00483929552137852	0.0106834331527352	0.161007642745972	-0.0026282137259841
337	29.0395202636719	-9.1720495223999	-7.47367286682129	-0.00457625929266214	0.0181509424000978	0.136332392692566	0.00386527273803949
338	29.6888694763184	-8.52270030975342	-7.79834747314453	0.00354059832170606	0.0213976856321096	0.0541897900402546	0.00386527273803949
339	29.6888694763184	-9.49672412872314	-7.73341274261475	-0.00652430532500148	0.0353586822748184	-0.0467839203774929	0.000943203864153475
340	29.6888694763184	-8.19802665710449	-8.18795680999756	-0.00457625929266214	0.0363327041268349	-0.165614724159241	-0.00457625929266214
341	30.9875659942627	-8.52270030975342	-7.79834747314453	0.000618529506027699	0.0181509424000978	-0.237692430615425	-0.00652430532500148
342	30.9875659942627	-9.49672412872314	-7.60354280471802	-0.0026282137259841	0.0123068047687411	-0.239315792918205	-0.00197886489331722
343	32.286262512207	-10.4707469940186	-7.21393346786499	0.00354059832170606	-0.00717365415766835	-0.219510659575462	-0.00522560812532902
344	32.9356117248535	-10.7954206466675	-7.4087381362915	0.00256657530553639	-0.00814767740666866	-0.172757551074028	0.0100340843200684
345	30.3382167816162	-8.84737491607666	-7.86328220367432	-0.000680167751852423	-0.0247060675173998	-0.0997058376669884	0.00516396993771195
346	29.0395202636719	-8.84737491607666	-7.86328220367432	-0.00490093370899558	-0.0263294391334057	-0.0760046094655991	0.00354059832170606
347	30.3382167816162	-9.49672412872314	-7.9282169342041	-0.0165892094373703	-0.0165892094373703	-0.0451605506241322	0.0022419011220336
348	30.3382167816162	-8.84737491607666	-7.99315214157104	0.00321592413820326	-0.0149658378213644	-0.00360223650932312	-0.00490093370899558
349	32.286262512207	-9.82139778137207	-7.53860807418823	-0.0026282137259841	-0.0204853005707264	0.0389300994575024	0.00418994715437293
350	30.3382167816162	-8.19802665710449	-7.73341274261475	-0.00652430532500148	-0.0201606266200542	0.0389300994575024	0.00548864435404539
351	30.9875659942627	-9.1720495223999	-7.86328220367432	0.00451462110504508	-0.0113944197073579	0.0236704051494598	0.01100810803473
352	32.286262512207	-10.4707469940186	-7.79834747314453	0.0304885655641556	-0.0230826959013939	0.0126314787194133	0.000293855206109583
353	31.6369152069092	-11.1200952529907	-7.53860807418823	0.00516396993771195	-0.00684897974133492	-0.0162645354866982	-0.00782300252467394
354	32.286262512207	-10.1460723876953	-7.53860807418823	-0.00100484199356288	-0.00684897974133492	-0.00327756232582033	-0.0026282137259841
355	30.3382167816162	-9.1720495223999	-7.73341274261475	0.00289124972186983	-0.00360223650932312	0.0541897900402546	0.00711201597005129
356	27.0914745330811	-9.1720495223999	-7.6684775352478	-0.00944637414067984	-0.0136671401560307	0.131462275981903	0.0022419011220336
357	29.6888694763184	-9.49672412872314	-7.60354280471802	-0.00717365415766835	0.00678734155371785	0.179189398884773	-3.08191010844894e-05
358	30.3382167816162	-8.52270030975342	-7.79834747314453	0.00646266713738441	0.000293855206109583	0.215552926063538	-0.00230353930965066
359	30.3382167816162	-9.1720495223999	-7.79834747314453	-0.00522560812532902	0.00906006153672934	0.218474984169006	-0.00197886489331722
360	29.0395202636719	-8.84737491607666	-8.12302207946777	-0.00717365415766835	0.0217223595827818	0.216202273964882	-0.0026282137259841
361	30.3382167816162	-8.84737491607666	-7.79834747314453	0.00516396993771195	0.0162028968334198	0.173669934272766	-0.00782300252467394
362	32.9356117248535	-10.4707469940186	-7.34380340576172	-0.00522560812532902	0.0194496400654316	0.11165714263916	-0.00490093370899558
363	31.6369152069092	-10.7954206466675	-7.27886867523193	0.000293855206109583	0.0191249661147594	0.0308132413774729	-0.00522560812532902
364	30.3382167816162	-10.1460723876953	-7.6684775352478	0.00289124972186983	0.0213976856321096	-0.0828227698802948	0.00321592413820326
365	28.3901710510254	-9.1720495223999	-7.9282169342041	-0.00555028254166245	0.0113327819854021	-0.170160159468651	-0.000680167751852423
366	25.1434288024902	-8.52270030975342	-7.53860807418823	-0.00197886489331722	0.0213976856321096	-0.223406746983528	-0.00327756232582033
367	30.9875659942627	-9.82139778137207	-7.21393346786499	-0.00327756232582033	0.01100810803473	-0.219185993075371	-0.00587495695799589
368	29.0395202636719	-8.84737491607666	-7.86328220367432	-0.00295288790948689	-0.00652430532500148	-0.193212047219276	-0.00490093370899558
369	29.0395202636719	-9.82139778137207	-7.53860807418823	-0.000680167751852423	-0.0198359526693821	-0.158471882343292	0.00808603875339031
370	29.6888694763184	-8.52270030975342	-7.99315214157104	-0.00132951640989631	-0.0237320438027382	-0.127627819776535	0.00711201597005129
371	29.6888694763184	-8.84737491607666	-7.86328220367432	0.0113327819854021	-0.02697878703475	-0.0766539573669434	0.00678734155371785
372	30.3382167816162	-11.1200952529907	-7.53860807418823	0.00743668992072344	-0.0253554154187441	-0.03444629535079	-0.00587495695799589
373	31.6369152069092	-9.82139778137207	-7.73341274261475	0.000293855206109583	-0.0120437685400248	-0.00944637414067984	-0.0026282137259841
374	29.6888694763184	-9.82139778137207	-7.47367286682129	-0.00652430532500148	-0.0172385573387146	-0.0110697457566857	0.00581331877037883
375	27.7408218383789	-10.4707469940186	-7.27886867523193	-0.0126931173726916	-0.00619963090866804	-0.00749832857400179	0.000943203864153475
376	29.6888694763184	-8.19802665710449	-7.60354280471802	0.00516396993771195	-3.08191010844894e-05	0.000618529506027699	-0.00425158534198999
377	31.6369152069092	-10.4707469940186	-7.86328220367432	0.00451462110504508	0.012956153601408	-0.00457625929266214	0.00646266713738441
378	30.3382167816162	-8.84737491607666	-7.9282169342041	0.00321592413820326	0.01100810803473	-0.0117190945893526	-0.00425158534198999
379	30.3382167816162	-9.1720495223999	-7.6684775352478	-0.00100484199356288	0.0113327819854021	0.0103587592020631	-0.00295288790948689
380	29.6888694763184	-9.1720495223999	-7.6684775352478	-0.0026282137259841	0.0100340843200684	0.00191722682211548	-0.00490093370899558
381	29.0395202636719	-10.1460723876953	-7.86328220367432	-0.00132951640989631	0.00256657530553639	0.0386054255068302	-0.00977104809135199
382	31.6369152069092	-10.4707469940186	-7.27886867523193	-0.00392691092565656	0.00938473641872406	0.0782156884670258	-0.00684897974133492
383	31.6369152069092	-10.1460723876953	-7.47367286682129	0.00159255252219737	0.011982130818069	0.144773930311203	-0.0026282137259841
384	29.6888694763184	-9.49672412872314	-8.12302207946777	-0.0117190945893526	0.00548864435404539	0.20548802614212	0.00386527273803949
385	29.6888694763184	-9.1720495223999	-7.79834747314453	-0.0165892094373703	0.0022419011220336	0.247695684432983	0.00808603875339031
386	29.6888694763184	-9.1720495223999	-7.86328220367432	0.0145795252174139	0.00321592413820326	0.264578729867935	0.00613799272105098
387	30.3382167816162	-10.1460723876953	-7.79834747314453	0.00256657530553639	0.00646266713738441	0.176916673779488	0.000293855206109583
388	29.6888694763184	-9.1720495223999	-7.73341274261475	0.00418994715437293	-0.000680167751852423	0.0587352328002453	-3.08191010844894e-05
389	30.9875659942627	-10.1460723876953	-7.47367286682129	0.00321592413820326	-0.00879702530801296	-0.0850954875349998	-0.00490093370899558
390	29.6888694763184	-9.82139778137207	-7.99315214157104	-0.00295288790948689	-0.0123684434220195	-0.137368053197861	0.00483929552137852
391	30.9875659942627	-11.1200952529907	-7.73341274261475	0.0210730116814375	-0.0195112787187099	-0.180874422192574	0.00613799272105098
392	31.6369152069092	-9.49672412872314	-7.6684775352478	0.000943203864153475	-0.0172385573387146	-0.188991278409958	-0.0026282137259841
393	30.3382167816162	-10.4707469940186	-7.86328220367432	-0.00490093370899558	-0.00782300252467394	-0.133147284388542	-0.00392691092565656
394	30.3382167816162	-10.1460723876953	-7.6684775352478	-0.0126931173726916	-0.0185372550040483	-0.0977577865123749	0.00191722682211548
395	31.6369152069092	-9.82139778137207	-7.4087381362915	-0.00619963090866804	-0.0136671401560307	-0.0766539573669434	0.00938473641872406
396	31.6369152069092	-9.1720495223999	-8.31782627105713	0.00191722682211548	-0.0117190945893526	-0.0617189407348633	-0.00392691092565656
397	29.6888694763184	-8.52270030975342	-8.57756614685059	0.00613799272105098	-0.00587495695799589	0.00678734155371785	-0.00230353930965066
398	31.6369152069092	-10.7954206466675	-7.53860807418823	-0.00425158534198999	0.00321592413820326	0.0363327041268349	-0.00165419070981443
399	32.286262512207	-10.4707469940186	-7.53860807418823	-0.00847235135734081	0.00191722682211548	0.0337353087961674	-0.0026282137259841
400	30.9875659942627	-10.1460723876953	-7.99315214157104	-0.00619963090866804	-3.08191010844894e-05	0.00483929552137852	0.000618529506027699
401	30.3382167816162	-9.82139778137207	-7.47367286682129	-0.00619963090866804	0.0243197549134493	0.0155535480007529	-0.00522560812532902
402	29.0395202636719	-10.1460723876953	-7.53860807418823	-0.00392691092565656	0.0243197549134493	0.00873538758605719	-0.00132951640989631
403	29.0395202636719	-9.82139778137207	-7.60354280471802	-0.0100957229733467	0.0197743140161037	0.0200989879667759	-3.08191010844894e-05
404	29.6888694763184	-10.1460723876953	-7.6684775352478	-0.0107450718060136	0.020423661917448	0.0246444288641214	0.00613799272105098
405	30.3382167816162	-8.84737491607666	-7.86328220367432	-0.00425158534198999	0.0168522447347641	0.0960727781057358	0.00483929552137852
406	30.9875659942627	-9.49672412872314	-7.9282169342041	0.00126787810586393	0.0132808275520802	0.112306490540504	-0.00197886489331722
407	33.5849609375	-10.7954206466675	-7.4087381362915	0.00159255252219737	0.0165275707840919	0.0600339286029339	-0.00360223650932312
408	29.6888694763184	-8.84737491607666	-7.53860807418823	-3.08191010844894e-05	0.0162028968334198	0.0191249661147594	-0.0123684434220195
409	32.286262512207	-11.1200952529907	-7.47367286682129	-0.000680167751852423	-0.0120437685400248	-0.0211346503347158	0.000618529506027699
410	29.6888694763184	-10.4707469940186	-7.99315214157104	-0.00360223650932312	-0.0159398596733809	-0.0786020010709763	-0.0026282137259841
411	30.9875659942627	-10.4707469940186	-7.60354280471802	0.0113327819854021	-0.0152905117720366	-0.155225142836571	0.0149041991680861
412	30.9875659942627	-10.4707469940186	-7.53860807418823	0.0022419011220336	-0.028926832601428	-0.188991278409958	0.00743668992072344
413	29.0395202636719	-9.82139778137207	-7.60354280471802	-0.00132951640989631	-0.0175632312893867	-0.119510971009731	-0.00360223650932312
414	30.9875659942627	-10.1460723876953	-7.6684775352478	-0.00619963090866804	-0.0337969474494457	-0.0880175605416298	-0.00165419070981443
415	31.6369152069092	-10.1460723876953	-7.99315214157104	0.00841071270406246	-0.0367190167307854	-0.032173577696085	0.000943203864153475
416	32.286262512207	-10.4707469940186	-7.9282169342041	0.00159255252219737	-0.0243813935667276	0.00678734155371785	-0.00587495695799589
417	30.9875659942627	-9.49672412872314	-8.25289154052734	0.00906006153672934	-0.0198359526693821	0.00711201597005129	-0.00587495695799589
418	30.9875659942627	-10.1460723876953	-7.86328220367432	-0.0026282137259841	-0.00717365415766835	-0.00977104809135199	-0.00490093370899558
419	30.9875659942627	-11.7694435119629	-7.60354280471802	-0.00490093370899558	-0.00457625929266214	-0.0266541130840778	-3.08191010844894e-05
420	29.6888694763184	-9.82139778137207	-7.53860807418823	-0.00425158534198999	0.00289124972186983	0.00970941036939621	0.00354059832170606
421	28.3901710510254	-9.1720495223999	-7.9282169342041	-0.00587495695799589	0.011982130818069	0.0386054255068302	-0.00230353930965066
422	27.7408218383789	-9.82139778137207	-7.53860807418823	-0.0152905117720366	0.0188002903014421	0.0593845807015896	-0.00360223650932312
423	29.6888694763184	-10.1460723876953	-7.6684775352478	0.0022419011220336	0.0191249661147594	0.0785403624176979	-0.00652430532500148
424	29.6888694763184	-9.1720495223999	-7.6684775352478	0.00743668992072344	0.0230210572481155	0.0652287155389786	-0.0026282137259841
425	29.6888694763184	-9.1720495223999	-7.9282169342041	-0.00360223650932312	0.0246444288641214	0.0405534692108631	0.00873538758605719
426	32.286262512207	-10.1460723876953	-7.86328220367432	0.00581331877037883	0.0265924744307995	0.0191249661147594	0.00678734155371785
427	29.6888694763184	-10.1460723876953	-7.73341274261475	0.00126787810586393	0.0285405199974775	0.0106834331527352	0.0022419011220336
428	30.9875659942627	-9.49672412872314	-8.18795680999756	-0.00165419070981443	0.0269171483814716	-0.0341216214001179	0.00191722682211548
429	30.9875659942627	-11.444769859314	-7.6684775352478	0.00159255252219737	0.0220470335334539	-0.0412644557654858	0.00711201597005129
430	29.6888694763184	-9.49672412872314	-7.79834747314453	0.00159255252219737	0.0136055024340749	-0.0204853005707264	0.013930176384747
431	30.3382167816162	-10.4707469940186	-7.79834747314453	0.00256657530553639	0.00191722682211548	0.00126787810586393	0.00841071270406246
432	29.0395202636719	-10.4707469940186	-7.79834747314453	-0.00457625929266214	-0.0279528107494116	0.0217223595827818	0.000943203864153475
433	32.286262512207	-10.1460723876953	-7.79834747314453	-0.00717365415766835	-0.0282774847000837	0.0191249661147594	-0.00197886489331722
434	30.9875659942627	-9.82139778137207	-8.25289154052734	-0.00717365415766835	-0.0441865250468254	0.031137915328145	-0.00522560812532902
435	30.3382167816162	-9.82139778137207	-8.25289154052734	-0.00490093370899558	-0.0464592464268208	0.0759429708123207	0.00581331877037883
436	32.286262512207	-10.1460723876953	-7.79834747314453	0.000293855206109583	-0.0467839203774929	0.0613326244056225	-0.00425158534198999
437	29.6888694763184	-9.49672412872314	-8.05808639526367	0.000618529506027699	-0.0425631552934647	0.0431508645415306	0.000618529506027699
438	31.6369152069092	-12.0941181182861	-7.4087381362915	0.00191722682211548	-0.050680011510849	-0.0149658378213644	-0.00684897974133492
439	30.9875659942627	-10.4707469940186	-7.53860807418823	-0.00522560812532902	-0.0406151078641415	-0.101653881371021	0.000943203864153475
440	30.3382167816162	-9.1720495223999	-7.86328220367432	-0.00132951640989631	-0.00587495695799589	-0.116913571953773	-0.00295288790948689
441	27.7408218383789	-9.49672412872314	-7.86328220367432	-0.00522560812532902	0.0126314787194133	-0.107498019933701	0.00126787810586393
442	29.0395202636719	-9.49672412872314	-7.6684775352478	-0.00717365415766835	0.0223717093467712	-0.133147284388542	-3.08191010844894e-05
443	29.0395202636719	-10.1460723876953	-7.4087381362915	0.00321592413820326	0.0259431265294552	-0.0935370251536369	-0.00555028254166245
444	30.3382167816162	-9.49672412872314	-7.73341274261475	0.00386527273803949	0.0158782228827477	-0.0695111230015755	0.000943203864153475
445	29.6888694763184	-8.52270030975342	-7.47367286682129	-0.00132951640989631	0.0191249661147594	-0.0467839203774929	0.00256657530553639
446	31.6369152069092	-10.4707469940186	-7.21393346786499	0.00159255252219737	0.0197743140161037	0.00126787810586393	0.00516396993771195
447	30.3382167816162	-11.1200952529907	-7.4087381362915	-3.08191010844894e-05	0.0113327819854021	0.0749689489603043	-0.00912170019000769
448	29.0395202636719	-9.82139778137207	-7.86328220367432	0.00841071270406246	0.00873538758605719	0.15483883023262	-0.0136671401560307
449	30.3382167816162	-10.1460723876953	-7.60354280471802	-0.00295288790948689	0.00418994715437293	0.266851454973221	-0.00782300252467394
450	27.7408218383789	-8.52270030975342	-7.9282169342041	-0.00197886489331722	-0.00197886489331722	0.279513746500015	0.00678734155371785
451	28.3901710510254	-10.1460723876953	-7.4087381362915	-3.08191010844894e-05	0.00451462110504508	0.237955451011658	0.0171769186854362
452	32.286262512207	-9.82139778137207	-7.34380340576172	0.00613799272105098	0.00581331877037883	0.152566105127335	-3.08191010844894e-05
453	30.3382167816162	-9.1720495223999	-8.38276100158691	0.000618529506027699	0.000618529506027699	-0.00197886489331722	0.00191722682211548
454	30.9875659942627	-8.84737491607666	-8.12302207946777	0.0022419011220336	-0.00425158534198999	-0.183471813797951	0.00743668992072344
455	31.6369152069092	-9.49672412872314	-8.25289154052734	-0.00847235135734081	0.000618529506027699	-0.304575324058533	0.0022419011220336
456	31.6369152069092	-10.4707469940186	-7.79834747314453	0.00418994715437293	-0.00717365415766835	-0.302951961755753	0.00289124972186983
457	30.9875659942627	-9.82139778137207	-7.86328220367432	0.00256657530553639	0.00191722682211548	-0.178926363587379	0.00159255252219737
458	30.9875659942627	-8.84737491607666	-7.4087381362915	0.000618529506027699	0.00906006153672934	-0.0415891297161579	-0.0026282137259841
459	30.9875659942627	-10.1460723876953	-7.4087381362915	-0.00619963090866804	0.0188002903014421	0.0334106348454952	0.00548864435404539
460	27.0914745330811	-8.52270030975342	-7.9282169342041	-0.0152905117720366	0.0171769186854362	0.0162028968334198	-0.00360223650932312
461	29.6888694763184	-8.84737491607666	-8.05808639526367	-0.00555028254166245	0.0239950809627771	-0.000680167751852423	-0.00522560812532902
462	30.3382167816162	-9.49672412872314	-7.73341274261475	-0.00490093370899558	0.0239950809627771	-0.0360696688294411	-0.00522560812532902
463	29.0395202636719	-9.1720495223999	-7.79834747314453	-0.00230353930965066	0.020423661917448	-0.104900620877743	-0.00132951640989631
464	30.3382167816162	-9.1720495223999	-7.53860807418823	-0.00587495695799589	0.0145795252174139	-0.158147215843201	0.00256657530553639
465	30.3382167816162	-9.82139778137207	-7.60354280471802	0.00289124972186983	-0.00847235135734081	-0.124705754220486	0.00159255252219737
466	30.3382167816162	-11.444769859314	-7.60354280471802	0.00678734155371785	-0.0139918150380254	-0.0610695891082287	0.00711201597005129
467	29.6888694763184	-8.84737491607666	-7.9282169342041	0.000293855206109583	-0.00392691092565656	-0.00587495695799589	-0.00360223650932312
468	29.0395202636719	-8.52270030975342	-7.9282169342041	-0.00847235135734081	-0.0026282137259841	0.000943203864153475	-0.00392691092565656
469	27.7408218383789	-9.82139778137207	-7.73341274261475	-0.00197886489331722	-0.00912170019000769	0.00678734155371785	0.00776136433705688
470	29.6888694763184	-9.49672412872314	-7.6684775352478	0.000618529506027699	-0.0224333461374044	0.0275664981454611	0.00970941036939621
471	30.3382167816162	-9.82139778137207	-7.4087381362915	0.00841071270406246	-0.0172385573387146	0.0567871853709221	0.00289124972186983
472	30.9875659942627	-9.1720495223999	-7.99315214157104	0.00938473641872406	0.00548864435404539	0.0918520092964172	-0.000680167751852423
473	29.0395202636719	-9.1720495223999	-7.86328220367432	0.00483929552137852	-0.00327756232582033	0.103215612471104	0.000618529506027699
474	29.0395202636719	-8.84737491607666	-7.73341274261475	-0.00165419070981443	0.00418994715437293	0.0947740823030472	-0.0026282137259841
475	29.6888694763184	-9.82139778137207	-7.79834747314453	-0.000355493422830477	-0.0208099745213985	0.0723715499043465	0.00386527273803949
476	30.9875659942627	-10.1460723876953	-7.60354280471802	0.00451462110504508	-0.0110697457566857	0.123994767665863	-0.00457625929266214
477	30.3382167816162	-9.49672412872314	-7.27886867523193	0.00256657530553639	0.00451462110504508	0.210682809352875	-0.00749832857400179
478	27.0914745330811	-8.84737491607666	-7.53860807418823	-0.00912170019000769	0.00516396993771195	0.260033309459686	-0.00230353930965066
479	30.3382167816162	-8.84737491607666	-7.79834747314453	-0.000680167751852423	0.00808603875339031	0.233410015702248	-0.00295288790948689
480	29.6888694763184	-9.1720495223999	-7.9282169342041	-0.0026282137259841	0.0197743140161037	0.176267325878143	-0.00100484199356288
481	30.9875659942627	-9.82139778137207	-7.86328220367432	-0.000680167751852423	0.0145795252174139	0.110358446836472	-0.00944637414067984
482	30.9875659942627	-9.82139778137207	-7.73341274261475	0.00418994715437293	0.0210730116814375	0.0798390582203865	-0.00912170019000769
483	31.6369152069092	-10.1460723876953	-7.47367286682129	0.00418994715437293	0.0282158460468054	0.0382807515561581	0.000618529506027699
484	31.6369152069092	-10.7954206466675	-7.21393346786499	0.00289124972186983	0.0191249661147594	0.012956153601408	-0.00197886489331722
485	29.0395202636719	-9.49672412872314	-7.60354280471802	0.00289124972186983	0.0149041991680861	-0.00490093370899558	0.00776136433705688
486	29.6888694763184	-9.1720495223999	-8.05808639526367	0.00321592413820326	0.0132808275520802	-0.0847708135843277	0.00906006153672934
487	27.7408218383789	-10.1460723876953	-7.4087381362915	-0.000680167751852423	0.0126314787194133	-0.0568488240242004	0.00191722682211548
488	27.7408218383789	-9.49672412872314	-7.86328220367432	-0.00522560812532902	-0.00165419070981443	-0.0104203969240189	-0.00230353930965066
489	30.3382167816162	-8.84737491607666	-7.99315214157104	-0.00197886489331722	-0.0185372550040483	-0.0773033052682877	0.00776136433705688
490	30.9875659942627	-10.1460723876953	-7.53860807418823	0.00126787810586393	-0.0162645354866982	-0.199056178331375	0.00841071270406246
491	31.6369152069092	-10.1460723876953	-7.47367286682129	-3.08191010844894e-05	0.00354059832170606	-0.309120774269104	0.00678734155371785
492	29.0395202636719	-8.84737491607666	-8.05808639526367	0.00386527273803949	0.0106834331527352	-0.331847995519638	0.00191722682211548
493	30.3382167816162	-10.4707469940186	-7.86328220367432	0.00321592413820326	-0.0221086721867323	-0.26821181178093	-0.00165419070981443
494	29.6888694763184	-10.4707469940186	-7.86328220367432	-0.00100484199356288	-0.0208099745213985	-0.180225074291229	-0.00457625929266214
495	29.6888694763184	-8.84737491607666	-7.53860807418823	-0.00490093370899558	-0.0172385573387146	-0.0997058376669884	0.00354059832170606
496	30.3382167816162	-10.1460723876953	-7.60354280471802	-0.00587495695799589	0.00581331877037883	-0.0480826161801815	-3.08191010844894e-05
497	29.6888694763184	-9.82139778137207	-7.14899873733521	-0.00425158534198999	-0.00587495695799589	-0.0536020807921886	-0.00619963090866804
498	29.6888694763184	-9.1720495223999	-7.79834747314453	-0.00717365415766835	-0.00197886489331722	-0.0932123512029648	-0.00392691092565656
499	31.6369152069092	-10.7954206466675	-7.6684775352478	-0.00295288790948689	0.00613799272105098	-0.113991506397724	-0.00425158534198999
500	30.3382167816162	-8.84737491607666	-7.86328220367432	-0.00684897974133492	0.00678734155371785	-0.132822617888451	-3.08191010844894e-05
501	31.6369152069092	-10.7954206466675	-7.34380340576172	0.000943203864153475	0.0168522447347641	-0.100679859519005	-0.00327756232582033
502	31.6369152069092	-10.7954206466675	-7.21393346786499	-0.00295288790948689	0.0191249661147594	-0.0665890574455261	-0.00847235135734081
503	30.9875659942627	-11.7694435119629	-7.01912927627563	0.00159255252219737	0.0188002903014421	-0.0552254542708397	-0.00684897974133492
504	32.9356117248535	-11.1200952529907	-7.4087381362915	-0.00327756232582033	0.0282158460468054	-0.0117190945893526	0.00321592413820326
505	29.6888694763184	-8.84737491607666	-7.9282169342041	0.00256657530553639	0.0168522447347641	0.0720468759536743	0.00126787810586393
506	26.4421253204346	-9.49672412872314	-7.86328220367432	-0.00587495695799589	0.0142548503354192	0.100942894816399	0.00354059832170606
507	30.9875659942627	-10.4707469940186	-7.53860807418823	0.00548864435404539	0.00711201597005129	0.140553161501884	-0.00132951640989631
508	30.9875659942627	-9.1720495223999	-7.79834747314453	-0.00100484199356288	-0.00619963090866804	0.164254382252693	-0.00522560812532902
509	30.3382167816162	-9.1720495223999	-8.18795680999756	0.00711201597005129	-0.0100957229733467	0.17431928217411	-0.00392691092565656
510	30.9875659942627	-10.4707469940186	-7.47367286682129	0.0285405199974775	-0.0318489037454128	0.141851857304573	0.00418994715437293
511	31.6369152069092	-10.1460723876953	-8.12302207946777	-0.00977104809135199	-0.0162645354866982	0.0993195176124573	0.0142548503354192
512	29.6888694763184	-10.7954206466675	-8.05808639526367	0.01847561635077	-0.0110697457566857	0.0801637396216393	0.00289124972186983
513	30.3382167816162	-10.1460723876953	-7.99315214157104	-0.00100484199356288	-0.000355493422830477	0.0798390582203865	-0.00652430532500148
514	29.6888694763184	-9.82139778137207	-7.6684775352478	0.000943203864153475	0.0181509424000978	0.0295145437121391	-0.00132951640989631
515	29.0395202636719	-9.49672412872314	-7.60354280471802	-0.00360223650932312	0.0194496400654316	-0.0113944197073579	-0.00197886489331722
516	29.6888694763184	-9.82139778137207	-7.73341274261475	-0.00132951640989631	0.0262678004801273	-0.0253554154187441	0.00516396993771195
517	32.9356117248535	-10.7954206466675	-7.79834747314453	0.00451462110504508	0.0272418223321438	0.00776136433705688	-0.00230353930965066
518	29.0395202636719	-9.49672412872314	-8.12302207946777	-0.00392691092565656	0.0132808275520802	0.0373067259788513	-0.00652430532500148
519	31.6369152069092	-10.1460723876953	-8.12302207946777	-0.00912170019000769	0.00970941036939621	0.0512677207589149	0.00256657530553639
520	30.9875659942627	-10.1460723876953	-7.60354280471802	-0.00814767740666866	-0.00230353930965066	0.0230210572481155	-0.00522560812532902
521	32.9356117248535	-11.7694435119629	-7.60354280471802	-0.00619963090866804	-0.00100484199356288	0.0230210572481155	-0.00522560812532902
522	31.6369152069092	-12.0941181182861	-7.27886867523193	-0.0120437685400248	-0.0195112787187099	0.0162028968334198	-0.00619963090866804
523	32.286262512207	-11.1200952529907	-7.14899873733521	-3.08191010844894e-05	-0.00944637414067984	0.00906006153672934	-0.00360223650932312
524	31.6369152069092	-11.1200952529907	-7.60354280471802	-0.0123684434220195	-0.0026282137259841	0.0236704051494598	0.00126787810586393
525	27.0914745330811	-10.1460723876953	-7.6684775352478	-0.00587495695799589	-0.00522560812532902	0.0272418223321438	0.00711201597005129
526	29.6888694763184	-9.49672412872314	-7.79834747314453	0.0022419011220336	0.00451462110504508	0.0412028171122074	-0.00555028254166245
527	32.286262512207	-11.444769859314	-7.53860807418823	0.00743668992072344	0.0116574559360743	0.0447742342948914	-3.08191010844894e-05
528	30.9875659942627	-10.7954206466675	-7.6684775352478	-3.08191010844894e-05	0.00418994715437293	0.0126314787194133	-0.00522560812532902
529	30.3382167816162	-9.49672412872314	-7.53860807418823	-0.00132951640989631	0.00159255252219737	0.00289124972186983	0.00354059832170606
530	30.9875659942627	-11.7694435119629	-7.27886867523193	0.00451462110504508	-0.0126931173726916	-0.0227580219507217	0.0100340843200684
531	29.6888694763184	-11.1200952529907	-7.73341274261475	0.00646266713738441	-0.0240567177534103	-0.0406151078641415	0.00451462110504508
532	30.9875659942627	-10.4707469940186	-7.47367286682129	0.00841071270406246	-0.017887907102704	-0.0113944197073579	0.000293855206109583
533	31.6369152069092	-10.4707469940186	-7.60354280471802	-0.00457625929266214	0.000618529506027699	-0.0123684434220195	-0.0026282137259841
534	26.4421253204346	-10.1460723876953	-7.6684775352478	-0.00652430532500148	0.00418994715437293	0.0239950809627771	-0.00879702530801296
535	27.7408218383789	-10.7954206466675	-7.4087381362915	-0.00619963090866804	0.000618529506027699	0.0506183728575706	0.00256657530553639
536	30.3382167816162	-10.4707469940186	-7.6684775352478	-0.00100484199356288	0.00938473641872406	-0.0263294391334057	-0.00425158534198999
537	30.9875659942627	-10.7954206466675	-7.9282169342041	0.011982130818069	0.00906006153672934	-0.0756799355149269	-0.0100957229733467
538	29.6888694763184	-10.4707469940186	-8.05808639526367	0.00191722682211548	0.00646266713738441	-0.167887449264526	-0.000680167751852423
539	29.6888694763184	-10.7954206466675	-7.9282169342041	0.000618529506027699	0.00516396993771195	-0.166913419961929	-0.00132951640989631
540	30.9875659942627	-12.7434673309326	-7.47367286682129	-0.0026282137259841	0.00321592413820326	-0.101004533469677	0.00321592413820326
541	31.6369152069092	-12.4187927246094	-7.47367286682129	-3.08191010844894e-05	-0.00295288790948689	-0.02697878703475	-0.00457625929266214
542	30.9875659942627	-11.1200952529907	-7.53860807418823	-0.000680167751852423	-0.0026282137259841	0.0551638156175613	-0.00814767740666866
543	29.6888694763184	-11.7694435119629	-7.47367286682129	-0.000355493422830477	0.00906006153672934	0.0928260311484337	-0.00392691092565656
544	29.6888694763184	-11.7694435119629	-7.60354280471802	0.000618529506027699	0.0188002903014421	0.100293546915054	-0.000680167751852423
545	30.9875659942627	-11.444769859314	-7.9282169342041	-0.0146411629393697	0.00970941036939621	0.066202737390995	0.00581331877037883
546	30.9875659942627	-10.4707469940186	-8.18795680999756	0.0226963832974434	0.00321592413820326	-0.0120437685400248	0.00321592413820326
547	31.6369152069092	-11.444769859314	-8.05808639526367	-3.08191010844894e-05	0.00256657530553639	-0.0542514286935329	-0.00490093370899558
548	30.9875659942627	-11.444769859314	-7.27886867523193	-0.00165419070981443	-0.0100957229733467	-0.0721085146069527	-3.08191010844894e-05
549	30.3382167816162	-11.1200952529907	-7.53860807418823	0.00126787810586393	-0.0305502042174339	-0.0480826161801815	0.00256657530553639
550	32.286262512207	-12.7434673309326	-7.73341274261475	-0.00392691092565656	-0.0441865250468254	-0.00619963090866804	0.00191722682211548
551	29.6888694763184	-10.7954206466675	-7.86328220367432	0.00418994715437293	-0.0311995539814234	0.0269171483814716	0.00321592413820326
552	29.6888694763184	-10.4707469940186	-7.47367286682129	0.0022419011220336	-0.0217839982360601	0.0369820520281792	-0.00132951640989631
553	26.4421253204346	-11.1200952529907	-7.27886867523193	-0.0107450718060136	-0.0188619289547205	0.0356833562254906	-0.00100484199356288
554	30.3382167816162	-11.7694435119629	-7.14899873733521	-0.00490093370899558	-0.0117190945893526	0.00451462110504508	-0.000680167751852423
555	30.9875659942627	-9.82139778137207	-7.27886867523193	-0.00879702530801296	-0.0026282137259841	-0.0221086721867323	-0.00555028254166245
556	30.3382167816162	-10.1460723876953	-7.60354280471802	-0.00490093370899558	-0.00165419070981443	-0.0581475235521793	0.0022419011220336
557	32.9356117248535	-11.1200952529907	-7.53860807418823	-0.00490093370899558	0.0116574559360743	-0.0516540370881557	-0.00197886489331722
558	29.6888694763184	-10.1460723876953	-7.6684775352478	0.00289124972186983	0.0103587592020631	-0.0445111989974976	-0.00555028254166245
559	30.3382167816162	-11.7694435119629	-7.6684775352478	-0.0152905117720366	0.0126314787194133	-0.00100484199356288	0.00613799272105098
560	32.286262512207	-12.4187927246094	-7.60354280471802	-0.00717365415766835	0.00711201597005129	0.0191249661147594	-0.0133424662053585
561	31.6369152069092	-10.4707469940186	-7.60354280471802	-0.00522560812532902	0.0136055024340749	0.0405534692108631	0.000293855206109583
562	29.6888694763184	-10.4707469940186	-7.47367286682129	-0.0139918150380254	0.0194496400654316	0.0830858051776886	0.0022419011220336
563	29.6888694763184	-9.82139778137207	-8.18795680999756	-0.00360223650932312	0.00776136433705688	0.129189550876617	-0.00327756232582033
564	32.286262512207	-11.1200952529907	-8.12302207946777	-0.0120437685400248	0.0217223595827818	0.151592090725899	0.0022419011220336
565	32.286262512207	-11.444769859314	-8.12302207946777	0.000943203864153475	0.0200989879667759	0.174643963575363	-0.00230353930965066
566	29.6888694763184	-9.82139778137207	-8.25289154052734	0.0022419011220336	0.0191249661147594	0.200617909431458	0.00386527273803949
567	31.6369152069092	-11.1200952529907	-7.79834747314453	0.00938473641872406	0.0106834331527352	0.226267173886299	-0.00165419070981443
568	30.9875659942627	-11.444769859314	-7.4087381362915	0.00646266713738441	0.00418994715437293	0.19964388012886	-0.00684897974133492
569	30.3382167816162	-11.1200952529907	-7.47367286682129	-0.00295288790948689	-0.00977104809135199	0.133735001087189	0.00159255252219737
570	32.286262512207	-11.444769859314	-7.99315214157104	0.00256657530553639	0.00191722682211548	0.0762676447629929	0.00873538758605719
571	30.3382167816162	-9.49672412872314	-7.99315214157104	0.00191722682211548	-0.0146411629393697	-0.00749832857400179	0.00678734155371785
572	28.3901710510254	-9.82139778137207	-7.79834747314453	-0.00490093370899558	-0.0149658378213644	-0.0243813935667276	0.00418994715437293
573	30.3382167816162	-10.7954206466675	-7.47367286682129	-3.08191010844894e-05	-0.0195112787187099	-0.0695111230015755	-0.00619963090866804
574	30.9875659942627	-10.7954206466675	-7.4087381362915	-0.00360223650932312	-0.0143164889886975	-0.0662643760442734	0.00646266713738441
575	30.3382167816162	-10.1460723876953	-7.73341274261475	-0.00457625929266214	-0.0162645354866982	-0.0243813935667276	0.000293855206109583
576	30.3382167816162	-9.49672412872314	-7.86328220367432	-0.00197886489331722	-0.000355493422830477	-0.123082384467125	-0.00749832857400179
577	31.6369152069092	-10.7954206466675	-7.60354280471802	-0.00100484199356288	0.00581331877037883	-0.207173034548759	0.00126787810586393
578	30.9875659942627	-11.444769859314	-7.86328220367432	0.00159255252219737	0.0116574559360743	-0.276653349399567	-0.00749832857400179
579	29.6888694763184	-10.1460723876953	-7.79834747314453	-0.00457625929266214	0.0113327819854021	-0.280224770307541	-0.000355493422830477
580	32.9356117248535	-10.4707469940186	-7.6684775352478	-0.0104203969240189	0.0210730116814375	-0.197108134627342	-0.00457625929266214
581	29.6888694763184	-9.82139778137207	-7.53860807418823	-0.0146411629393697	0.00483929552137852	-0.0474332682788372	-0.00555028254166245
582	27.0914745330811	-9.49672412872314	-7.60354280471802	-0.00522560812532902	0.00451462110504508	0.0382807515561581	-0.00457625929266214
583	30.9875659942627	-10.1460723876953	-7.9282169342041	-0.00132951640989631	-0.00327756232582033	0.0525664202868938	-0.00295288790948689
584	30.9875659942627	-10.1460723876953	-8.51263046264648	-0.00490093370899558	0.00191722682211548	0.0207483377307653	0.00418994715437293
585	32.286262512207	-11.1200952529907	-7.99315214157104	0.00191722682211548	-0.00490093370899558	-0.0691864490509033	0.00678734155371785
586	29.6888694763184	-9.49672412872314	-7.86328220367432	0.00159255252219737	0.000943203864153475	-0.172432884573936	0.00354059832170606
587	30.9875659942627	-10.7954206466675	-7.99315214157104	0.00451462110504508	0.0100340843200684	-0.215289890766144	0.00418994715437293
588	32.286262512207	-12.4187927246094	-7.6684775352478	-0.000355493422830477	0.0165275707840919	-0.188666597008705	0.000618529506027699
589	30.9875659942627	-9.49672412872314	-7.73341274261475	-0.000355493422830477	0.0194496400654316	-0.144186213612556	0.00516396993771195
590	30.3382167816162	-10.4707469940186	-8.12302207946777	0.000943203864153475	0.025618452578783	-0.0873682126402855	0.0149041991680861
591	28.3901710510254	-9.82139778137207	-8.05808639526367	-0.0104203969240189	0.0197743140161037	-0.0315242260694504	0.00906006153672934
592	29.6888694763184	-9.49672412872314	-7.9282169342041	0.011982130818069	0.020423661917448	0.0285405199974775	-0.00165419070981443
593	31.6369152069092	-10.1460723876953	-7.73341274261475	0.00613799272105098	0.00743668992072344	0.0678261145949364	0.00451462110504508
594	32.286262512207	-10.7954206466675	-7.9282169342041	-0.00165419070981443	-0.00100484199356288	0.101592242717743	-0.00327756232582033
595	29.6888694763184	-9.1720495223999	-7.47367286682129	0.00483929552137852	-0.00847235135734081	0.144124567508698	-3.08191010844894e-05
596	30.9875659942627	-9.82139778137207	-8.05808639526367	0.0022419011220336	-0.028926832601428	0.140228480100632	0.00126787810586393
597	31.6369152069092	-11.1200952529907	-7.73341274261475	0.00191722682211548	-0.0201606266200542	0.131137609481812	-0.00717365415766835
598	30.3382167816162	-10.4707469940186	-7.99315214157104	0.00581331877037883	-0.0156151866540313	0.111332468688488	-0.00749832857400179
599	30.9875659942627	-9.49672412872314	-7.99315214157104	-0.0113944197073579	-0.00197886489331722	0.0704235062003136	0.00646266713738441
600	29.0395202636719	-10.1460723876953	-7.53860807418823	-0.0136671401560307	0.00256657530553639	0.08925461769104	-0.00749832857400179
601	31.6369152069092	-9.49672412872314	-7.53860807418823	0.00451462110504508	0.0103587592020631	0.0733455792069435	0.00418994715437293
602	29.6888694763184	-9.1720495223999	-7.73341274261475	0.00159255252219737	0.0210730116814375	0.0480209775269032	-0.00977104809135199
603	30.9875659942627	-9.49672412872314	-8.12302207946777	-3.08191010844894e-05	0.0145795252174139	0.0230210572481155	-3.08191010844894e-05
604	32.9356117248535	-9.49672412872314	-8.05808639526367	-0.00327756232582033	0.0149041991680861	0.020423661917448	0.0103587592020631
605	31.6369152069092	-10.1460723876953	-7.60354280471802	-0.000680167751852423	0.0155535480007529	0.00711201597005129	0.00191722682211548
606	30.3382167816162	-10.4707469940186	-7.27886867523193	0.00159255252219737	-0.00132951640989631	-0.0260047651827335	0.00418994715437293
607	31.6369152069092	-10.4707469940186	-7.6684775352478	0.000943203864153475	0.00483929552137852	0.0022419011220336	-0.000680167751852423
608	32.286262512207	-9.82139778137207	-7.27886867523193	-0.00132951640989631	0.00451462110504508	-0.048407293856144	0.000293855206109583
609	28.3901710510254	-9.1720495223999	-7.86328220367432	-0.0146411629393697	-0.00327756232582033	-0.0662643760442734	0.00159255252219737
610	30.3382167816162	-10.1460723876953	-7.99315214157104	-0.00132951640989631	-0.0100957229733467	-0.0773033052682877	0.00126787810586393
611	30.9875659942627	-9.49672412872314	-7.6684775352478	-0.00197886489331722	-0.00944637414067984	-0.0811994001269341	0.00126787810586393
612	31.6369152069092	-10.1460723876953	-7.86328220367432	0.00873538758605719	-0.00587495695799589	-0.0711344927549362	0.000293855206109583
613	31.6369152069092	-10.1460723876953	-7.73341274261475	0.00516396993771195	-0.00749832857400179	-0.00652430532500148	-0.00587495695799589
614	32.286262512207	-10.4707469940186	-7.27886867523193	-0.00749832857400179	-0.0113944197073579	0.0262678004801273	-0.00165419070981443
615	32.286262512207	-11.1200952529907	-7.4087381362915	0.00126787810586393	-0.0117190945893526	0.0801637396216393	-0.00295288790948689
616	29.6888694763184	-11.444769859314	-7.6684775352478	0.00256657530553639	-0.00652430532500148	0.0571118593215942	-0.00327756232582033
617	30.3382167816162	-9.49672412872314	-7.86328220367432	0.00808603875339031	0.0100340843200684	-0.0208099745213985	-0.00457625929266214
618	30.9875659942627	-10.1460723876953	-7.60354280471802	0.00418994715437293	0.000618529506027699	-0.0769786313176155	-0.00749832857400179
619	29.0395202636719	-9.1720495223999	-7.53860807418823	-0.0136671401560307	0.0197743140161037	-0.0990564897656441	0.00483929552137852
620	32.286262512207	-10.4707469940186	-7.34380340576172	-0.00555028254166245	0.0220470335334539	-0.0883422344923019	-0.00230353930965066
621	32.286262512207	-10.1460723876953	-7.4087381362915	0.000293855206109583	0.0171769186854362	-0.0734072178602219	0.000293855206109583
622	32.286262512207	-10.7954206466675	-7.9282169342041	0.00159255252219737	0.0113327819854021	-0.0539267547428608	-0.00295288790948689
623	32.9356117248535	-10.1460723876953	-7.6684775352478	0.0171769186854362	0.00841071270406246	-0.00912170019000769	-0.0126931173726916
624	31.6369152069092	-10.4707469940186	-7.6684775352478	-0.00457625929266214	0.0106834331527352	-0.0133424662053585	0.0113327819854021
625	30.9875659942627	-10.4707469940186	-7.73341274261475	0.00386527273803949	-0.0104203969240189	-0.0295761823654175	0.00289124972186983
626	32.286262512207	-10.4707469940186	-7.60354280471802	0.00613799272105098	-0.00717365415766835	-0.0474332682788372	-0.00360223650932312
627	29.0395202636719	-10.1460723876953	-7.14899873733521	0.00483929552137852	0.000943203864153475	-0.0730825439095497	-0.00327756232582033
628	29.6888694763184	-10.4707469940186	-7.6684775352478	-0.00457625929266214	-0.0188619289547205	-0.0630176365375519	0.000943203864153475
629	30.9875659942627	-10.4707469940186	-7.79834747314453	-0.00555028254166245	-0.0224333461374044	0.0136055024340749	-0.00165419070981443
630	30.9875659942627	-9.49672412872314	-7.9282169342041	0.00548864435404539	-0.0302255302667618	0.0853585228323936	0.0136055024340749
631	29.6888694763184	-8.84737491607666	-8.12302207946777	0.00548864435404539	-0.0308748781681061	0.0798390582203865	0.00711201597005129
632	31.6369152069092	-10.4707469940186	-7.53860807418823	0.0100340843200684	-0.0188619289547205	0.0717222020030022	0.00646266713738441
633	32.286262512207	-11.1200952529907	-7.47367286682129	0.00581331877037883	-0.0169138833880424	0.0499690249562263	-0.00100484199356288
634	31.6369152069092	-11.1200952529907	-7.27886867523193	-0.00100484199356288	-0.02697878703475	0.0220470335334539	0.00646266713738441
635	30.9875659942627	-11.444769859314	-7.73341274261475	-0.00360223650932312	-0.0260047651827335	0.00386527273803949	0.00354059832170606
636	30.3382167816162	-8.84737491607666	-7.9282169342041	0.000618529506027699	-0.0185372550040483	0.00873538758605719	-0.000680167751852423
637	29.6888694763184	-10.1460723876953	-7.6684775352478	-0.00457625929266214	-0.00652430532500148	0.0171769186854362	-0.000680167751852423
638	27.7408218383789	-9.49672412872314	-7.53860807418823	-0.00457625929266214	-0.00457625929266214	0.0181509424000978	-0.0130177913233638
639	31.6369152069092	-8.84737491607666	-7.9282169342041	-0.00782300252467394	0.00256657530553639	0.0334106348454952	-0.000680167751852423
640	31.6369152069092	-9.82139778137207	-7.79834747314453	-0.0139918150380254	0.0155535480007529	0.0522417463362217	-0.00327756232582033
641	30.3382167816162	-9.49672412872314	-7.79834747314453	-0.00490093370899558	0.00678734155371785	0.0778910145163536	-0.00230353930965066
642	29.0395202636719	-9.1720495223999	-7.9282169342041	-0.0123684434220195	0.0200989879667759	0.112306490540504	-0.00457625929266214
643	30.3382167816162	-10.1460723876953	-7.86328220367432	0.00808603875339031	0.0243197549134493	0.112955838441849	-0.000680167751852423
644	29.0395202636719	-10.1460723876953	-7.86328220367432	-0.00814767740666866	0.0265924744307995	0.116202585399151	-0.00749832857400179
645	31.6369152069092	-9.82139778137207	-7.99315214157104	-0.00230353930965066	0.0340599827468395	0.13698174059391	0.00386527273803949
646	30.9875659942627	-10.4707469940186	-7.60354280471802	-0.00295288790948689	0.0282158460468054	0.0902286395430565	0.00581331877037883
647	27.0914745330811	-9.49672412872314	-7.79834747314453	-0.00457625929266214	0.01847561635077	0.0434755384922028	-0.00555028254166245
648	29.6888694763184	-10.1460723876953	-7.6684775352478	-0.0100957229733467	0.00548864435404539	-0.00555028254166245	0.00321592413820326
649	32.286262512207	-10.4707469940186	-7.79834747314453	0.0022419011220336	-0.0185372550040483	-0.0130177913233638	0.000618529506027699
650	29.6888694763184	-8.84737491607666	-8.12302207946777	0.00873538758605719	-0.0282774847000837	0.00841071270406246	0.00483929552137852
651	29.0395202636719	-9.49672412872314	-7.86328220367432	0.0230210572481155	-0.03444629535079	0.0548391379415989	0.00776136433705688
652	31.6369152069092	-10.7954206466675	-7.53860807418823	0.000618529506027699	-0.0256800893694162	0.148670017719269	-0.00425158534198999
653	31.6369152069092	-11.444769859314	-7.27886867523193	0.0213976856321096	-0.0328229255974293	0.158085569739342	0.00126787810586393
654	32.9356117248535	-11.7694435119629	-7.27886867523193	-0.0107450718060136	-0.0276281367987394	0.11457921564579	0.00256657530553639
655	29.0395202636719	-10.4707469940186	-7.6684775352478	-0.00392691092565656	-0.00587495695799589	0.0168522447347641	0.000943203864153475
656	29.0395202636719	-10.4707469940186	-7.86328220367432	-0.00457625929266214	-0.000355493422830477	-0.107822693884373	0.000618529506027699
657	29.0395202636719	-11.1200952529907	-7.73341274261475	-0.0130177913233638	0.0162028968334198	-0.189965292811394	-0.0139918150380254
658	29.0395202636719	-9.82139778137207	-7.53860807418823	0.00191722682211548	0.0171769186854362	-0.220484688878059	-0.0104203969240189
659	29.6888694763184	-10.7954206466675	-7.47367286682129	-0.00619963090866804	0.020423661917448	-0.173406913876534	0.00159255252219737
660	30.9875659942627	-9.1720495223999	-7.6684775352478	-0.00490093370899558	0.0269171483814716	-0.149705678224564	-0.00555028254166245
661	29.6888694763184	-9.82139778137207	-7.60354280471802	0.00321592413820326	0.0262678004801273	-0.149381011724472	0.000943203864153475
662	30.3382167816162	-10.1460723876953	-7.99315214157104	-0.00587495695799589	0.0259431265294552	-0.148406982421875	-0.00230353930965066
663	30.9875659942627	-10.7954206466675	-7.9282169342041	0.000618529506027699	0.0165275707840919	-0.129900544881821	-0.00522560812532902
664	30.9875659942627	-10.4707469940186	-7.79834747314453	-0.000680167751852423	0.0178262684494257	-0.0763292834162712	0.00418994715437293
665	29.6888694763184	-9.82139778137207	-7.86328220367432	-0.00132951640989631	0.0239950809627771	0.0239950809627771	0.00418994715437293
666	29.0395202636719	-11.1200952529907	-7.4087381362915	-0.00555028254166245	0.0363327041268349	0.0873065739870071	0.00418994715437293
667	30.3382167816162	-9.82139778137207	-7.60354280471802	0.00256657530553639	0.0386054255068302	0.0876312479376793	0.00289124972186983
668	29.0395202636719	-9.49672412872314	-7.99315214157104	0.00516396993771195	0.0395794473588467	0.0636053457856178	-0.000680167751852423
669	32.286262512207	-11.444769859314	-7.86328220367432	0.00581331877037883	0.0188002903014421	0.00938473641872406	0.00289124972186983
670	30.3382167816162	-9.82139778137207	-8.18795680999756	0.00289124972186983	0.011982130818069	-0.048407293856144	0.00678734155371785
671	30.3382167816162	-9.82139778137207	-7.6684775352478	0.0132808275520802	-3.08191010844894e-05	-0.100030511617661	0.00483929552137852
672	32.9356117248535	-12.7434673309326	-7.53860807418823	0.00873538758605719	-0.0162645354866982	-0.134770661592484	0.00451462110504508
673	32.286262512207	-11.7694435119629	-7.21393346786499	-0.00295288790948689	-0.0295761823654175	-0.139316096901894	-0.0117190945893526
674	30.3382167816162	-11.1200952529907	-7.4087381362915	-0.00457625929266214	-0.0370436906814575	-0.104251272976398	0.00906006153672934
675	27.7408218383789	-11.1200952529907	-7.9282169342041	0.000943203864153475	-0.039641086012125	-0.073731891810894	0.00516396993771195
676	27.7408218383789	-9.82139778137207	-8.18795680999756	-0.00457625929266214	-0.0315242260694504	-0.0932123512029648	-0.00425158534198999
677	31.6369152069092	-10.7954206466675	-7.79834747314453	0.00711201597005129	-0.00392691092565656	-0.0954850688576698	0.00483929552137852
678	30.9875659942627	-9.82139778137207	-8.05808639526367	0.0103587592020631	0.000618529506027699	-0.0386670641601086	-0.00684897974133492
679	31.6369152069092	-10.7954206466675	-7.86328220367432	-0.00197886489331722	0.00678734155371785	-0.00555028254166245	-0.00100484199356288
680	30.3382167816162	-10.1460723876953	-7.9282169342041	-0.00555028254166245	0.0285405199974775	0.0275664981454611	0.00159255252219737
681	30.9875659942627	-9.82139778137207	-8.12302207946777	0.00354059832170606	0.031137915328145	0.0730208978056908	-0.00490093370899558
682	30.3382167816162	-11.1200952529907	-8.05808639526367	-0.0026282137259841	0.0158782228827477	0.0821117833256721	0.000618529506027699
683	30.9875659942627	-10.4707469940186	-7.79834747314453	0.000618529506027699	0.0252937767654657	0.0931507050991058	-0.00295288790948689
684	29.6888694763184	-10.1460723876953	-7.86328220367432	-0.0146411629393697	0.0223717093467712	0.123345419764519	0.00191722682211548
685	28.3901710510254	-9.82139778137207	-7.79834747314453	-0.0159398596733809	0.0123068047687411	0.114254541695118	0.00906006153672934
686	30.3382167816162	-11.1200952529907	-7.4087381362915	-0.00457625929266214	0.01100810803473	0.0830858051776886	-0.00100484199356288
687	31.6369152069092	-9.82139778137207	-7.53860807418823	-0.00197886489331722	-0.000680167751852423	0.0626313239336014	0.00321592413820326
688	30.3382167816162	-9.82139778137207	-8.05808639526367	-0.00457625929266214	0.00873538758605719	0.0447742342948914	-0.00327756232582033
689	30.9875659942627	-10.4707469940186	-7.60354280471802	0.00386527273803949	0.00289124972186983	0.0746442750096321	0.000618529506027699
690	29.6888694763184	-10.4707469940186	-7.53860807418823	0.000293855206109583	-0.0126931173726916	0.102566264569759	0.00906006153672934
691	29.6888694763184	-11.7694435119629	-7.34380340576172	0.0272418223321438	-0.0110697457566857	0.0902286395430565	0.000293855206109583
692	30.9875659942627	-11.7694435119629	-6.69445466995239	0.00159255252219737	-0.00977104809135199	0.139579132199287	-0.00197886489331722
693	32.286262512207	-11.444769859314	-7.21393346786499	0.00581331877037883	-0.0169138833880424	0.138929784297943	-0.00490093370899558
694	29.6888694763184	-11.444769859314	-7.34380340576172	0.00256657530553639	-0.0230826959013939	0.150942742824554	-0.0136671401560307
695	29.0395202636719	-10.7954206466675	-7.6684775352478	-0.00814767740666866	-0.0273034609854221	0.0996441915631294	0.00386527273803949
696	30.3382167816162	-10.7954206466675	-7.79834747314453	0.00321592413820326	-0.0253554154187441	-0.0292515084147453	-0.00684897974133492
697	31.6369152069092	-10.7954206466675	-8.12302207946777	-3.08191010844894e-05	-0.0149658378213644	-0.140290126204491	-0.0139918150380254
698	31.6369152069092	-11.7694435119629	-7.6684775352478	0.00191722682211548	-0.0185372550040483	-0.253601461648941	-0.00814767740666866
699	30.3382167816162	-11.444769859314	-7.47367286682129	-0.00132951640989631	-0.0110697457566857	-0.267237782478333	-0.00360223650932312
700	29.6888694763184	-10.4707469940186	-7.53860807418823	-0.00619963090866804	-0.00684897974133492	-0.207173034548759	-0.00847235135734081
701	30.9875659942627	-11.1200952529907	-8.18795680999756	-0.00392691092565656	-0.0341216214001179	-0.161393955349922	-0.00847235135734081
702	30.3382167816162	-10.4707469940186	-8.12302207946777	-0.00457625929266214	-0.0331475995481014	-0.126329123973846	-0.00977104809135199
703	29.6888694763184	-9.82139778137207	-7.9282169342041	0.00126787810586393	0.00418994715437293	-0.050680011510849	-0.00619963090866804
704	28.3901710510254	-10.1460723876953	-7.99315214157104	-0.00619963090866804	-0.00587495695799589	0.00776136433705688	0.000943203864153475
705	27.0914745330811	-9.82139778137207	-8.05808639526367	-0.00847235135734081	-0.00684897974133492	0.0165275707840919	0.013930176384747
706	32.286262512207	-11.1200952529907	-7.53860807418823	0.00516396993771195	-0.00360223650932312	0.00646266713738441	0.00873538758605719
707	30.3382167816162	-10.1460723876953	-7.86328220367432	0.000293855206109583	-0.00132951640989631	-0.00230353930965066	-0.00132951640989631
708	30.3382167816162	-9.1720495223999	-8.12302207946777	-0.000355493422830477	-3.08191010844894e-05	0.00289124972186983	-0.00100484199356288
709	32.9356117248535	-11.444769859314	-7.73341274261475	-0.00100484199356288	-0.0117190945893526	0.01100810803473	0.00386527273803949
710	30.3382167816162	-10.1460723876953	-7.79834747314453	-0.00132951640989631	-0.0324982516467571	0.0386054255068302	0.00483929552137852
711	30.3382167816162	-12.0941181182861	-7.53860807418823	0.00613799272105098	0.00126787810586393	0.0577612072229385	0.00613799272105098
712	32.286262512207	-10.7954206466675	-7.47367286682129	0.00776136433705688	0.00776136433705688	0.0665274113416672	0.00516396993771195
713	30.9875659942627	-10.4707469940186	-7.21393346786499	-0.00230353930965066	0.013930176384747	0.0834104791283607	0.000293855206109583
714	29.6888694763184	-10.7954206466675	-7.6684775352478	-0.00100484199356288	0.00191722682211548	0.0863325446844101	-0.00230353930965066
715	30.9875659942627	-10.7954206466675	-7.6684775352478	-0.00847235135734081	0.00581331877037883	0.0717222020030022	-0.00230353930965066
716	30.3382167816162	-9.82139778137207	-8.05808639526367	0.00711201597005129	0.00678734155371785	0.0886052697896957	-0.00197886489331722
717	32.286262512207	-10.7954206466675	-8.12302207946777	0.000293855206109583	0.013930176384747	0.098670169711113	-0.00230353930965066
718	30.3382167816162	-10.1460723876953	-7.60354280471802	-0.00587495695799589	0.00776136433705688	0.0285405199974775	-0.00295288790948689
719	32.286262512207	-11.444769859314	-7.01912927627563	0.00126787810586393	0.0123068047687411	-0.00944637414067984	0.00191722682211548
720	30.9875659942627	-10.7954206466675	-7.4087381362915	-0.0126931173726916	0.0100340843200684	-0.106848672032356	0.000618529506027699
721	30.9875659942627	-10.4707469940186	-7.9282169342041	-0.0107450718060136	0.0116574559360743	-0.238666445016861	0.0022419011220336
722	31.6369152069092	-10.4707469940186	-7.9282169342041	0.00418994715437293	0.00613799272105098	-0.242562532424927	-0.00360223650932312
723	29.0395202636719	-9.82139778137207	-7.79834747314453	-0.0120437685400248	-0.00230353930965066	-0.139640778303146	-0.00295288790948689
724	28.3901710510254	-10.1460723876953	-7.53860807418823	-0.0156151866540313	-0.000355493422830477	-0.050680011510849	0.00548864435404539
725	30.3382167816162	-10.1460723876953	-7.47367286682129	0.00159255252219737	-0.0149658378213644	0.0473716296255589	0.00191722682211548
726	32.286262512207	-10.4707469940186	-7.4087381362915	0.00678734155371785	-0.0100957229733467	0.152241438627243	0.000943203864153475
727	30.9875659942627	-10.1460723876953	-7.9282169342041	0.00256657530553639	-0.0227580219507217	0.259059280157089	-0.00360223650932312
728	32.9356117248535	-10.1460723876953	-7.99315214157104	-0.000680167751852423	-0.0159398596733809	0.363279730081558	-0.00587495695799589
729	32.9356117248535	-11.444769859314	-7.60354280471802	0.00711201597005129	-0.00652430532500148	0.482110530138016	0.00191722682211548
730	31.6369152069092	-11.444769859314	-7.86328220367432	0.00159255252219737	0.00159255252219737	0.529837667942047	0.0145795252174139
731	30.9875659942627	-10.7954206466675	-7.34380340576172	0.0162028968334198	0.0181509424000978	0.36782518029213	0.00776136433705688
732	30.9875659942627	-10.7954206466675	-7.21393346786499	0.00613799272105098	0.029189869761467	0.115877911448479	0.00126787810586393
733	30.3382167816162	-11.444769859314	-7.53860807418823	-0.0139918150380254	0.0298392176628113	-0.127952501177788	-0.00327756232582033
734	30.9875659942627	-10.7954206466675	-7.73341274261475	-0.0107450718060136	0.0168522447347641	-0.381523162126541	-0.00814767740666866
735	32.9356117248535	-10.7954206466675	-7.60354280471802	-0.00360223650932312	0.00646266713738441	-0.504574716091156	0.00289124972186983
736	32.286262512207	-10.7954206466675	-7.6684775352478	0.00451462110504508	0.00743668992072344	-0.375029683113098	-0.00327756232582033
737	30.3382167816162	-9.82139778137207	-7.86328220367432	0.00938473641872406	0.000943203864153475	-0.230549588799477	0.000293855206109583
738	34.2343101501465	-11.1200952529907	-7.47367286682129	-0.00392691092565656	-0.00360223650932312	-0.0704851448535919	-0.00327756232582033
739	32.286262512207	-11.1200952529907	-7.21393346786499	-0.000680167751852423	-0.00425158534198999	0.000618529506027699	-0.00425158534198999
740	32.286262512207	-12.7434673309326	-7.60354280471802	-0.00165419070981443	-0.00230353930965066	-0.00652430532500148	-0.000355493422830477
741	30.3382167816162	-10.1460723876953	-7.9282169342041	0.000293855206109583	0.000943203864153475	-0.0273034609854221	-0.00847235135734081
742	29.6888694763184	-9.49672412872314	-7.6684775352478	-0.00457625929266214	0.0171769186854362	-0.104575946927071	-0.00847235135734081
743	29.0395202636719	-10.1460723876953	-7.86328220367432	0.000293855206109583	0.013930176384747	-0.164640694856644	-0.00522560812532902
744	30.9875659942627	-10.4707469940186	-7.53860807418823	0.00418994715437293	0.00743668992072344	-0.114316180348396	-0.00555028254166245
745	31.6369152069092	-11.1200952529907	-7.14899873733521	0.0022419011220336	0.00613799272105098	0.0106834331527352	0.00159255252219737
746	31.6369152069092	-9.82139778137207	-7.99315214157104	0.0272418223321438	0.0022419011220336	0.066202737390995	0.00711201597005129
747	32.286262512207	-10.4707469940186	-7.99315214157104	0.0132808275520802	0.0123068047687411	0.1191246509552	-0.00619963090866804
748	29.6888694763184	-10.1460723876953	-7.79834747314453	0.00451462110504508	0.00321592413820326	0.110358446836472	-3.08191010844894e-05
749	32.9356117248535	-12.4187927246094	-7.99315214157104	-0.00230353930965066	-0.0169138833880424	0.0843845009803772	-0.00457625929266214
750	29.6888694763184	-11.1200952529907	-7.79834747314453	0.00418994715437293	-0.0165892094373703	0.0369820520281792	0.00354059832170606
751	32.286262512207	-11.1200952529907	-7.34380340576172	0.000618529506027699	-0.0104203969240189	-0.0230826959013939	0.00613799272105098
752	30.3382167816162	-10.4707469940186	-7.21393346786499	-0.00425158534198999	-0.00165419070981443	-0.102303229272366	-0.00327756232582033
753	30.3382167816162	-11.1200952529907	-7.86328220367432	-0.00912170019000769	-0.00132951640989631	-0.200354874134064	-0.00327756232582033
754	31.6369152069092	-10.7954206466675	-8.05808639526367	-0.00847235135734081	-0.00165419070981443	-0.241588518023491	0.00126787810586393
755	30.9875659942627	-10.7954206466675	-7.86328220367432	-0.00230353930965066	-0.00587495695799589	-0.156848520040512	-0.00132951640989631
756	32.286262512207	-10.7954206466675	-7.99315214157104	0.0022419011220336	0.00743668992072344	-0.0782773271203041	-0.00490093370899558
757	29.6888694763184	-10.1460723876953	-7.6684775352478	0.00646266713738441	0.0171769186854362	-0.00847235135734081	-0.00197886489331722
758	30.3382167816162	-11.7694435119629	-7.21393346786499	-0.00522560812532902	0.0155535480007529	0.00354059832170606	0.00808603875339031
759	32.286262512207	-12.4187927246094	-7.6684775352478	-0.00392691092565656	0.00613799272105098	0.01100810803473	0.00159255252219737
760	29.6888694763184	-9.82139778137207	-7.99315214157104	-0.0152905117720366	0.00581331877037883	-0.0162645354866982	-0.00392691092565656
761	29.6888694763184	-10.1460723876953	-7.86328220367432	-0.00165419070981443	0.00873538758605719	-0.0113944197073579	-0.00327756232582033
762	28.3901710510254	-9.82139778137207	-7.73341274261475	-0.0100957229733467	0.00418994715437293	0.00126787810586393	-0.00457625929266214
763	29.0395202636719	-10.1460723876953	-7.47367286682129	-0.00912170019000769	-0.00100484199356288	0.0447742342948914	-0.00132951640989631
764	31.6369152069092	-9.82139778137207	-7.53860807418823	-0.00717365415766835	0.00354059832170606	0.0548391379415989	-0.00165419070981443
765	31.6369152069092	-10.7954206466675	-7.73341274261475	-0.00749832857400179	-0.0156151866540313	0.0623066499829292	0.000293855206109583
766	31.6369152069092	-11.1200952529907	-7.6684775352478	0.00191722682211548	-0.0117190945893526	0.0334106348454952	0.000943203864153475
767	30.3382167816162	-9.82139778137207	-7.86328220367432	0.00613799272105098	-0.0198359526693821	0.0230210572481155	0.000618529506027699
768	29.6888694763184	-10.4707469940186	-7.79834747314453	-0.00879702530801296	-0.0230826959013939	0.0532157681882381	0.000618529506027699
769	30.3382167816162	-11.444769859314	-7.47367286682129	0.00483929552137852	-0.0412644557654858	0.0808130875229836	0.00516396993771195
770	30.3382167816162	-10.1460723876953	-7.53860807418823	-0.0104203969240189	-0.0247060675173998	0.114254541695118	0.00906006153672934
771	30.3382167816162	-10.7954206466675	-7.27886867523193	0.0116574559360743	-0.0224333461374044	0.150293380022049	0.012956153601408
772	30.3382167816162	-11.1200952529907	-7.79834747314453	-0.00944637414067984	-0.00555028254166245	0.142825871706009	-0.00522560812532902
773	30.3382167816162	-9.82139778137207	-7.99315214157104	0.00191722682211548	0.00581331877037883	0.11165714263916	-0.00555028254166245
774	29.6888694763184	-9.82139778137207	-7.99315214157104	-0.00717365415766835	0.00418994715437293	0.0610079504549503	-0.00197886489331722
775	32.9356117248535	-10.7954206466675	-7.9282169342041	0.00289124972186983	0.00548864435404539	-0.0217839982360601	0.00289124972186983
776	31.6369152069092	-11.1200952529907	-7.6684775352478	0.00938473641872406	0.0132808275520802	-0.0909396260976791	0.00126787810586393
777	30.3382167816162	-10.4707469940186	-7.47367286682129	0.00938473641872406	0.0213976856321096	-0.112043462693691	-0.00717365415766835
778	31.6369152069092	-12.0941181182861	-7.47367286682129	-0.00360223650932312	0.0236704051494598	-0.098082460463047	-0.0026282137259841
779	31.6369152069092	-11.444769859314	-7.79834747314453	-0.00457625929266214	0.0282158460468054	-0.0743812397122383	0.00451462110504508
780	30.3382167816162	-10.1460723876953	-7.99315214157104	-0.00392691092565656	0.0298392176628113	-0.0620436146855354	-0.00165419070981443
781	27.7408218383789	-9.82139778137207	-7.73341274261475	-0.00425158534198999	0.0262678004801273	-0.0247060675173998	-0.00522560812532902
782	29.0395202636719	-11.444769859314	-7.47367286682129	-0.00490093370899558	0.0278911720961332	-0.0331475995481014	-0.00652430532500148
783	31.6369152069092	-10.4707469940186	-7.53860807418823	-0.00619963090866804	0.0236704051494598	-0.043212503194809	-0.00197886489331722
784	29.6888694763184	-10.4707469940186	-7.6684775352478	-0.00619963090866804	0.0226963832974434	-0.0370436906814575	-0.00197886489331722
785	30.9875659942627	-10.4707469940186	-8.05808639526367	0.0022419011220336	0.00386527273803949	-0.0425631552934647	0.000943203864153475
786	32.286262512207	-11.444769859314	-7.86328220367432	0.00321592413820326	0.00743668992072344	-0.0237320438027382	0.00354059832170606
787	29.6888694763184	-10.1460723876953	-8.05808639526367	-3.08191010844894e-05	-3.08191010844894e-05	-0.017887907102704	-0.0026282137259841
788	30.9875659942627	-11.444769859314	-8.05808639526367	0.000293855206109583	-0.00619963090866804	0.00191722682211548	-0.00619963090866804
789	29.6888694763184	-9.49672412872314	-8.12302207946777	0.00256657530553639	-0.00749832857400179	0.0415274947881699	-0.00717365415766835
790	30.3382167816162	-11.1200952529907	-7.6684775352478	-0.00490093370899558	-0.0100957229733467	0.0353586822748184	0.00938473641872406
791	29.0395202636719	-11.444769859314	-7.34380340576172	0.000943203864153475	-0.0133424662053585	0.0412028171122074	0.00354059832170606
792	29.6888694763184	-10.4707469940186	-7.99315214157104	0.00776136433705688	0.00516396993771195	0.0938000604510307	-0.00327756232582033
793	31.6369152069092	-10.7954206466675	-7.99315214157104	0.00808603875339031	-0.0026282137259841	0.133085653185844	-0.0100957229733467
794	30.9875659942627	-9.82139778137207	-8.31782627105713	0.00191722682211548	0.0022419011220336	0.174643963575363	0.00191722682211548
795	32.286262512207	-10.7954206466675	-7.79834747314453	-0.00230353930965066	-0.00295288790948689	0.13990381360054	-0.000680167751852423
796	32.9356117248535	-11.444769859314	-7.47367286682129	0.01100810803473	0.00808603875339031	0.0558131635189056	0.000943203864153475
797	29.6888694763184	-11.1200952529907	-7.47367286682129	0.0162028968334198	0.00516396993771195	-0.0617189407348633	-0.00425158534198999
798	31.6369152069092	-12.0941181182861	-7.60354280471802	0.00191722682211548	0.00970941036939621	-0.166264072060585	-0.00587495695799589
799	32.286262512207	-11.444769859314	-7.4087381362915	0.00386527273803949	0.00646266713738441	-0.193212047219276	-0.00977104809135199
800	27.7408218383789	-10.1460723876953	-7.6684775352478	-0.00749832857400179	-0.000355493422830477	-0.151653721928596	-0.00230353930965066
801	31.6369152069092	-11.444769859314	-7.27886867523193	0.000943203864153475	-0.00749832857400179	-0.063342310488224	-0.00360223650932312
802	31.6369152069092	-11.1200952529907	-7.4087381362915	-0.00132951640989631	-0.0136671401560307	0.0259431265294552	-0.00977104809135199
803	31.6369152069092	-11.7694435119629	-7.47367286682129	-0.00360223650932312	-0.0172385573387146	0.0863325446844101	-0.00197886489331722
804	31.6369152069092	-11.1200952529907	-7.60354280471802	-0.000680167751852423	-0.0156151866540313	0.170098513364792	-0.000355493422830477
805	30.3382167816162	-10.4707469940186	-7.99315214157104	-3.08191010844894e-05	-0.0107450718060136	0.247371003031731	0.00548864435404539
806	32.286262512207	-12.0941181182861	-7.53860807418823	0.00126787810586393	0.0155535480007529	0.251591771841049	0.00191722682211548
807	30.9875659942627	-11.7694435119629	-7.73341274261475	-0.00295288790948689	0.0207483377307653	0.198994532227516	-0.00847235135734081
808	30.3382167816162	-10.7954206466675	-7.60354280471802	-0.00944637414067984	0.0239950809627771	0.0915273353457451	-0.00197886489331722
809	29.6888694763184	-10.7954206466675	-7.86328220367432	-0.00977104809135199	0.0158782228827477	0.0123068047687411	0.00386527273803949
810	29.6888694763184	-11.1200952529907	-7.60354280471802	-0.00457625929266214	0.00159255252219737	-0.0951603949069977	0.00776136433705688
811	32.286262512207	-11.444769859314	-7.86328220367432	0.00841071270406246	0.00646266713738441	-0.215939238667488	0.00776136433705688
812	30.9875659942627	-11.1200952529907	-8.31782627105713	0.00808603875339031	0.00126787810586393	-0.26236766576767	-0.000680167751852423
813	30.9875659942627	-10.7954206466675	-8.31782627105713	0.00126787810586393	-0.0117190945893526	-0.233796328306198	-0.00782300252467394
814	30.9875659942627	-10.4707469940186	-8.18795680999756	-0.00425158534198999	-0.0107450718060136	-0.165614724159241	-3.08191010844894e-05
815	32.286262512207	-10.4707469940186	-8.12302207946777	-0.00327756232582033	-0.0253554154187441	-0.0857448354363441	0.00191722682211548
816	32.9356117248535	-12.7434673309326	-7.47367286682129	0.00256657530553639	-0.0282774847000837	-0.0282774847000837	-0.00392691092565656
817	30.9875659942627	-10.7954206466675	-7.53860807418823	-0.000680167751852423	-0.0123684434220195	-0.0370436906814575	-0.00619963090866804
818	31.6369152069092	-10.4707469940186	-7.99315214157104	0.0136055024340749	-0.00360223650932312	-0.0370436906814575	-0.00360223650932312
819	29.6888694763184	-11.444769859314	-7.6684775352478	-0.0175632312893867	0.0022419011220336	-0.0428878292441368	0.000943203864153475
820	29.0395202636719	-10.7954206466675	-8.05808639526367	-0.00619963090866804	0.00126787810586393	-0.0704851448535919	-0.00814767740666866
821	31.6369152069092	-11.1200952529907	-7.73341274261475	-0.00100484199356288	-0.00197886489331722	-0.077952653169632	-0.00100484199356288
822	32.9356117248535	-12.0941181182861	-7.86328220367432	-0.00230353930965066	0.00548864435404539	-0.00717365415766835	-0.00717365415766835
823	32.9356117248535	-11.444769859314	-7.14899873733521	-0.00360223650932312	0.0100340843200684	0.098670169711113	-0.00457625929266214
824	30.9875659942627	-11.444769859314	-7.6684775352478	-3.08191010844894e-05	0.011982130818069	0.124644115567207	0.00906006153672934
825	31.6369152069092	-11.7694435119629	-8.05808639526367	-0.00392691092565656	0.00906006153672934	0.093475379049778	0.00256657530553639
826	31.6369152069092	-12.0941181182861	-7.99315214157104	-0.00587495695799589	0.0136055024340749	0.0272418223321438	0.00613799272105098
827	30.3382167816162	-11.1200952529907	-7.9282169342041	0.00159255252219737	0.0259431265294552	-0.0227580219507217	0.00613799272105098
828	29.6888694763184	-11.1200952529907	-7.9282169342041	-0.00847235135734081	0.0142548503354192	-0.055874802172184	-0.00587495695799589
829	27.7408218383789	-10.7954206466675	-7.6684775352478	0.0022419011220336	0.00743668992072344	-0.0363943427801132	0.00256657530553639
830	32.9356117248535	-11.7694435119629	-7.86328220367432	0.0285405199974775	0.00418994715437293	-0.0331475995481014	0.00776136433705688
831	32.286262512207	-10.7954206466675	-8.05808639526367	0.00808603875339031	0.00289124972186983	-0.0243813935667276	0.00711201597005129
832	30.9875659942627	-11.1200952529907	-7.99315214157104	-3.08191010844894e-05	-0.0123684434220195	-0.0714591667056084	0.00321592413820326
833	30.9875659942627	-11.444769859314	-7.6684775352478	0.00646266713738441	-0.0165892094373703	-0.0477579422295094	-0.00132951640989631
834	30.3382167816162	-11.1200952529907	-7.73341274261475	-0.00197886489331722	-0.0292515084147453	-0.0630176365375519	-0.00230353930965066
835	30.9875659942627	-12.4187927246094	-7.79834747314453	0.00418994715437293	-0.03444629535079	-0.0519787110388279	0.00613799272105098
836	30.9875659942627	-11.1200952529907	-7.9282169342041	0.00581331877037883	-0.0185372550040483	-0.00847235135734081	-0.00782300252467394
837	31.6369152069092	-12.0941181182861	-7.9282169342041	0.00159255252219737	-0.00814767740666866	0.0162028968334198	-0.00587495695799589
838	29.6888694763184	-12.0941181182861	-7.86328220367432	-0.00587495695799589	-0.00749832857400179	-0.0136671401560307	-0.00295288790948689
839	31.6369152069092	-10.4707469940186	-7.79834747314453	-0.00717365415766835	0.0136055024340749	-0.0136671401560307	-0.00555028254166245
840	30.3382167816162	-10.7954206466675	-7.73341274261475	-0.00555028254166245	0.0123068047687411	-0.00749832857400179	-0.00295288790948689
841	30.9875659942627	-11.444769859314	-7.73341274261475	0.000618529506027699	0.0178262684494257	0.0438002124428749	-0.00425158534198999
842	30.9875659942627	-10.7954206466675	-7.4087381362915	-0.00490093370899558	0.0126314787194133	0.0856831967830658	0.0022419011220336
843	31.6369152069092	-11.1200952529907	-7.9282169342041	0.0217223595827818	0.00581331877037883	0.0963974520564079	-0.00132951640989631
844	30.3382167816162	-12.0941181182861	-8.38276100158691	-0.00977104809135199	-0.00392691092565656	0.0989948436617851	0.00906006153672934
845	31.6369152069092	-12.4187927246094	-7.99315214157104	0.00418994715437293	-0.00522560812532902	0.0808130875229836	0.0022419011220336
846	30.9875659942627	-11.1200952529907	-7.99315214157104	-3.08191010844894e-05	-0.00100484199356288	0.0610079504549503	0.00191722682211548
847	30.3382167816162	-11.444769859314	-7.79834747314453	-0.00457625929266214	0.0149041991680861	0.0265924744307995	-0.00684897974133492
848	30.9875659942627	-12.0941181182861	-7.21393346786499	-3.08191010844894e-05	0.00841071270406246	-0.0230826959013939	-0.00652430532500148
849	30.9875659942627	-10.7954206466675	-7.79834747314453	0.0149041991680861	0.00483929552137852	-0.0198359526693821	-0.00749832857400179
850	31.6369152069092	-11.7694435119629	-8.25289154052734	0.00743668992072344	0.00516396993771195	0.0142548503354192	0.00873538758605719
851	31.6369152069092	-11.1200952529907	-8.31782627105713	0.00451462110504508	0.00970941036939621	0.025618452578783	0.00581331877037883
852	30.3382167816162	-11.7694435119629	-7.79834747314453	0.00906006153672934	0.000293855206109583	-0.00555028254166245	0.000618529506027699
853	32.286262512207	-12.7434673309326	-7.73341274261475	-0.00132951640989631	-0.000680167751852423	-0.086394190788269	-0.00100484199356288
854	32.286262512207	-13.3928155899048	-7.60354280471802	-0.00879702530801296	-0.0107450718060136	-0.0824980959296227	0.00711201597005129
855	31.6369152069092	-11.444769859314	-7.47367286682129	-0.00392691092565656	-0.0139918150380254	-0.0195112787187099	0.00516396993771195
856	30.3382167816162	-10.4707469940186	-8.05808639526367	-0.00360223650932312	-0.0113944197073579	0.000293855206109583	0.00289124972186983
857	28.3901710510254	-10.4707469940186	-7.99315214157104	-0.00749832857400179	0.00126787810586393	0.00841071270406246	-0.00782300252467394
858	32.286262512207	-12.0941181182861	-7.6684775352478	-3.08191010844894e-05	0.000943203864153475	0.0405534692108631	-0.0026282137259841
859	30.9875659942627	-11.1200952529907	-7.9282169342041	-0.0026282137259841	0.0158782228827477	0.0321119390428066	-0.0026282137259841
860	30.9875659942627	-10.7954206466675	-7.6684775352478	-0.00392691092565656	0.0152288740500808	-0.0152905117720366	-0.00652430532500148
861	32.286262512207	-12.0941181182861	-7.27886867523193	-3.08191010844894e-05	0.0145795252174139	-0.0493813157081604	0.00191722682211548
862	32.9356117248535	-12.0941181182861	-7.53860807418823	0.0022419011220336	0.0217223595827818	-0.0331475995481014	-0.00230353930965066
863	32.286262512207	-13.3928155899048	-7.6684775352478	0.000618529506027699	0.00743668992072344	-0.0643163323402405	-0.00327756232582033
864	31.6369152069092	-11.7694435119629	-7.73341274261475	0.00548864435404539	0.00970941036939621	-0.0467839203774929	0.00581331877037883
865	30.9875659942627	-10.1460723876953	-7.86328220367432	-0.0026282137259841	0.00711201597005129	-0.0441865250468254	-0.000680167751852423
866	30.9875659942627	-12.4187927246094	-7.47367286682129	-0.00425158534198999	0.00159255252219737	-0.0441865250468254	0.000293855206109583
867	29.6888694763184	-11.1200952529907	-7.47367286682129	-3.08191010844894e-05	-0.00165419070981443	0.00970941036939621	0.000943203864153475
868	30.9875659942627	-10.4707469940186	-7.53860807418823	-0.000680167751852423	-0.0149658378213644	0.01847561635077	-0.00879702530801296
869	31.6369152069092	-12.0941181182861	-7.86328220367432	-0.00814767740666866	-0.0185372550040483	-0.00230353930965066	0.000943203864153475
870	30.3382167816162	-11.1200952529907	-8.05808639526367	0.00354059832170606	-0.0237320438027382	-0.0107450718060136	0.00289124972186983
871	31.6369152069092	-11.444769859314	-7.86328220367432	0.00191722682211548	-0.0130177913233638	-0.00717365415766835	0.00776136433705688
872	31.6369152069092	-13.0681409835815	-7.21393346786499	0.00418994715437293	-0.0279528107494116	0.0376313999295235	0.00289124972186983
873	32.9356117248535	-12.0941181182861	-7.21393346786499	-0.000355493422830477	0.00516396993771195	0.0830858051776886	0.000618529506027699
874	30.3382167816162	-12.4187927246094	-6.88925933837891	-0.00100484199356288	0.00938473641872406	0.142501205205917	-0.000680167751852423
875	29.6888694763184	-11.1200952529907	-7.9282169342041	-0.0113944197073579	0.00970941036939621	0.123994767665863	0.00126787810586393
876	29.0395202636719	-10.4707469940186	-8.05808639526367	-0.00327756232582033	0.00938473641872406	0.0902286395430565	0.00191722682211548
877	32.286262512207	-11.7694435119629	-7.60354280471802	-0.00392691092565656	0.0194496400654316	0.040228795260191	-0.000355493422830477
878	30.3382167816162	-11.1200952529907	-8.05808639526367	0.000943203864153475	0.00678734155371785	-0.0422384813427925	-0.0133424662053585
879	32.286262512207	-11.7694435119629	-7.73341274261475	-0.00587495695799589	0.0243197549134493	-0.115939550101757	-0.00490093370899558
880	31.6369152069092	-11.1200952529907	-7.6684775352478	-0.00977104809135199	0.00906006153672934	-0.098082460463047	-0.00165419070981443
881	30.3382167816162	-11.444769859314	-7.73341274261475	-0.00197886489331722	-0.00132951640989631	-0.0704851448535919	-0.00555028254166245
882	30.3382167816162	-12.0941181182861	-7.86328220367432	-0.00457625929266214	0.00711201597005129	-0.0519787110388279	-0.00490093370899558
883	30.9875659942627	-11.1200952529907	-7.9282169342041	-0.00360223650932312	0.00548864435404539	0.0373067259788513	-0.00360223650932312
884	29.6888694763184	-10.4707469940186	-8.05808639526367	-0.0126931173726916	0.012956153601408	0.0684754624962807	0.00711201597005129
885	29.0395202636719	-10.7954206466675	-7.73341274261475	-0.0130177913233638	0.0100340843200684	0.0210730116814375	0.0022419011220336
886	32.286262512207	-11.7694435119629	-7.4087381362915	0.0022419011220336	0.0145795252174139	-0.00912170019000769	-0.00295288790948689
887	30.9875659942627	-10.7954206466675	-7.53860807418823	0.00354059832170606	0.0226963832974434	-0.03444629535079	0.00321592413820326
888	31.6369152069092	-10.7954206466675	-8.25289154052734	0.00191722682211548	0.0285405199974775	0.013930176384747	0.00451462110504508
889	32.9356117248535	-11.444769859314	-7.47367286682129	-0.00619963090866804	0.0132808275520802	0.00808603875339031	0.0188002903014421
890	30.3382167816162	-11.1200952529907	-7.53860807418823	0.0213976856321096	0.000943203864153475	0.0200989879667759	0.00354059832170606
891	30.9875659942627	-13.0681409835815	-7.4087381362915	0.0226963832974434	-0.0152905117720366	0.040228795260191	0.00613799272105098
892	32.286262512207	-12.0941181182861	-7.27886867523193	0.00126787810586393	0.000293855206109583	0.0194496400654316	-0.00392691092565656
893	32.9356117248535	-11.7694435119629	-7.27886867523193	-0.00165419070981443	-0.0260047651827335	-0.0760046094655991	-0.000355493422830477
894	29.6888694763184	-11.1200952529907	-7.60354280471802	-0.00684897974133492	-0.0273034609854221	-0.0977577865123749	0.000943203864153475
895	30.3382167816162	-12.0941181182861	-7.60354280471802	0.000293855206109583	-0.0373683646321297	-0.0786020010709763	0.00126787810586393
896	30.9875659942627	-11.1200952529907	-8.05808639526367	0.00191722682211548	-0.0299008563160896	-0.0662643760442734	0.00841071270406246
897	32.9356117248535	-11.444769859314	-7.60354280471802	0.00548864435404539	-0.0198359526693821	-0.0503553375601768	0.0022419011220336
898	30.3382167816162	-11.1200952529907	-7.60354280471802	0.000943203864153475	-0.0208099745213985	-0.0026282137259841	-0.00652430532500148
899	32.9356117248535	-11.7694435119629	-7.27886867523193	-0.00392691092565656	-3.08191010844894e-05	0.0642546936869621	0.00808603875339031
900	30.3382167816162	-11.1200952529907	-7.86328220367432	-0.0130177913233638	-0.0107450718060136	0.130488246679306	-0.00425158534198999
901	30.9875659942627	-11.1200952529907	-7.9282169342041	0.0022419011220336	-0.00652430532500148	0.158410251140594	0.00159255252219737
902	30.9875659942627	-10.4707469940186	-7.86328220367432	-0.00295288790948689	0.0116574559360743	0.183734834194183	-0.00847235135734081
903	29.0395202636719	-10.4707469940186	-7.73341274261475	-0.00814767740666866	0.00970941036939621	0.167825803160667	0.00159255252219737
904	29.0395202636719	-10.1460723876953	-7.9282169342041	-0.0117190945893526	0.0132808275520802	0.146721974015236	0.00873538758605719
905	31.6369152069092	-10.4707469940186	-7.73341274261475	-0.00230353930965066	0.00841071270406246	0.118799977004528	0.00256657530553639
906	32.286262512207	-11.7694435119629	-7.34380340576172	0.00321592413820326	0.0103587592020631	0.00159255252219737	0.00548864435404539
907	31.6369152069092	-10.4707469940186	-8.12302207946777	0.00191722682211548	-0.00295288790948689	-0.0776279792189598	-0.00360223650932312
908	30.9875659942627	-10.1460723876953	-7.99315214157104	0.00256657530553639	-0.000680167751852423	-0.166588738560677	-3.08191010844894e-05
909	33.5849609375	-11.444769859314	-7.6684775352478	-0.0026282137259841	-0.0143164889886975	-0.226328819990158	0.011982130818069
910	31.6369152069092	-11.7694435119629	-7.79834747314453	0.00516396993771195	-0.0195112787187099	-0.255549520254135	0.00159255252219737
911	31.6369152069092	-11.7694435119629	-7.4087381362915	0.00581331877037883	-0.0165892094373703	-0.202627599239349	0.00841071270406246
912	32.286262512207	-11.1200952529907	-7.34380340576172	0.0100340843200684	0.000943203864153475	-0.0402904339134693	-0.00392691092565656
913	29.0395202636719	-11.444769859314	-7.4087381362915	-0.00132951640989631	-0.0113944197073579	0.0502936989068985	-0.00652430532500148
914	32.286262512207	-10.7954206466675	-7.6684775352478	-3.08191010844894e-05	-0.0117190945893526	0.109709098935127	-0.00457625929266214
915	32.286262512207	-11.1200952529907	-7.60354280471802	-0.00165419070981443	-0.00360223650932312	0.0989948436617851	-0.00392691092565656
916	29.6888694763184	-10.4707469940186	-7.99315214157104	0.00418994715437293	0.00159255252219737	0.0269171483814716	0.00191722682211548
917	32.286262512207	-10.4707469940186	-7.86328220367432	-0.00132951640989631	-0.000680167751852423	-0.0107450718060136	-0.00814767740666866
918	31.6369152069092	-11.1200952529907	-7.60354280471802	0.00516396993771195	0.00711201597005129	-0.0886669084429741	-0.00879702530801296
919	32.9356117248535	-12.4187927246094	-7.08406400680542	-0.00977104809135199	-0.0026282137259841	-0.110744759440422	-0.000355493422830477
920	30.9875659942627	-11.1200952529907	-7.99315214157104	0.00126787810586393	-0.00392691092565656	-0.106848672032356	-0.00522560812532902
921	29.0395202636719	-9.82139778137207	-7.99315214157104	-0.00425158534198999	-0.0195112787187099	-0.122757710516453	-0.00555028254166245
922	29.0395202636719	-9.82139778137207	-7.9282169342041	-0.000680167751852423	-0.0117190945893526	-0.0951603949069977	-0.00555028254166245
923	28.3901710510254	-10.1460723876953	-7.79834747314453	-0.00782300252467394	0.0106834331527352	-0.0828227698802948	-0.0113944197073579
924	30.3382167816162	-10.4707469940186	-7.6684775352478	-0.00522560812532902	-0.000680167751852423	-0.00912170019000769	-0.00230353930965066
925	32.286262512207	-10.7954206466675	-7.47367286682129	-0.00165419070981443	0.00873538758605719	0.0152288740500808	0.00678734155371785
926	32.286262512207	-10.7954206466675	-7.6684775352478	0.00451462110504508	0.00483929552137852	0.0233457311987877	0.00808603875339031
927	31.6369152069092	-10.1460723876953	-7.86328220367432	-0.00457625929266214	0.0142548503354192	0.0317872650921345	-0.00392691092565656
928	29.6888694763184	-10.1460723876953	-7.9282169342041	0.0022419011220336	0.00581331877037883	0.132111623883247	-0.00619963090866804
929	32.286262512207	-11.444769859314	-7.79834747314453	-0.000680167751852423	-0.0026282137259841	0.165877759456635	-0.00132951640989631
930	29.6888694763184	-10.1460723876953	-7.79834747314453	-0.00717365415766835	-0.000355493422830477	0.18470886349678	0.00938473641872406
931	32.286262512207	-10.7954206466675	-7.27886867523193	0.00906006153672934	0.00159255252219737	0.153215453028679	0.00516396993771195
932	28.3901710510254	-10.7954206466675	-7.21393346786499	-0.00295288790948689	0.01100810803473	0.107436381280422	0.00938473641872406
933	32.286262512207	-11.444769859314	-7.86328220367432	-0.00425158534198999	0.000943203864153475	0.0360080301761627	-0.00457625929266214
934	32.286262512207	-11.1200952529907	-7.79834747314453	0.013930176384747	0.00386527273803949	0.00191722682211548	-0.00327756232582033
935	32.9356117248535	-10.7954206466675	-8.05808639526367	0.00321592413820326	-0.00425158534198999	0.0795143842697144	0.00451462110504508
936	30.9875659942627	-10.4707469940186	-7.4087381362915	0.00938473641872406	0.00289124972186983	0.182111471891403	-0.00197886489331722
937	31.6369152069092	-10.4707469940186	-7.6684775352478	-0.00230353930965066	0.00191722682211548	0.242825567722321	-0.00360223650932312
938	33.5849609375	-12.7434673309326	-7.27886867523193	-0.00360223650932312	-0.00360223650932312	0.207436069846153	-0.00360223650932312
939	31.6369152069092	-11.1200952529907	-7.60354280471802	-0.00327756232582033	-0.00327756232582033	0.0467222817242146	0.00126787810586393
940	29.6888694763184	-10.4707469940186	-7.86328220367432	-0.0175632312893867	0.0236704051494598	-0.142887517809868	-0.000680167751852423
941	29.0395202636719	-10.1460723876953	-7.86328220367432	-0.00619963090866804	0.0191249661147594	-0.290289670228958	-0.00684897974133492
942	29.6888694763184	-9.82139778137207	-7.79834747314453	-0.0117190945893526	0.0149041991680861	-0.333146691322327	-0.00295288790948689
943	31.6369152069092	-10.4707469940186	-7.86328220367432	-0.00879702530801296	0.0152288740500808	-0.245159938931465	-0.00684897974133492
944	30.3382167816162	-9.49672412872314	-7.86328220367432	-0.0120437685400248	0.0165275707840919	-0.155549824237823	-0.00684897974133492
945	31.6369152069092	-11.1200952529907	-7.4087381362915	-0.00425158534198999	0.0171769186854362	-0.0977577865123749	0.00516396993771195
946	32.9356117248535	-11.1200952529907	-7.6684775352478	0.0022419011220336	0.013930176384747	-0.129251196980476	0.00678734155371785
947	30.3382167816162	-11.1200952529907	-8.05808639526367	0.00483929552137852	0.00126787810586393	-0.086394190788269	-0.000355493422830477
948	30.9875659942627	-11.444769859314	-7.60354280471802	0.00354059832170606	-0.00392691092565656	-0.0406151078641415	-0.0026282137259841
949	30.3382167816162	-9.82139778137207	-7.53860807418823	-0.00132951640989631	-0.00944637414067984	0.0265924744307995	0.00451462110504508
950	29.6888694763184	-10.1460723876953	-7.21393346786499	0.0123068047687411	-0.00522560812532902	0.0506183728575706	0.00776136433705688
951	30.3382167816162	-11.444769859314	-7.27886867523193	0.0136055024340749	-0.00327756232582033	0.0899039655923843	0.00289124972186983
952	32.286262512207	-10.7954206466675	-7.60354280471802	0.000293855206109583	0.00191722682211548	0.0587352328002453	0.00451462110504508
953	32.286262512207	-10.7954206466675	-7.86328220367432	0.00159255252219737	-0.00360223650932312	0.0155535480007529	-0.000680167751852423
954	31.6369152069092	-11.1200952529907	-8.25289154052734	-0.0026282137259841	-0.00165419070981443	-0.0636669844388962	-0.00295288790948689
955	32.286262512207	-11.1200952529907	-7.6684775352478	-0.0026282137259841	0.00646266713738441	-0.142562851309776	0.00516396993771195
956	32.9356117248535	-11.7694435119629	-7.47367286682129	0.000293855206109583	0.0259431265294552	-0.226328819990158	0.00191722682211548
957	30.3382167816162	-11.1200952529907	-7.79834747314453	-0.0113944197073579	0.0152288740500808	-0.206199020147324	-0.00749832857400179
958	32.286262512207	-11.444769859314	-7.34380340576172	-0.00457625929266214	0.0272418223321438	-0.143212199211121	-0.00977104809135199
959	31.6369152069092	-11.1200952529907	-7.6684775352478	-0.00879702530801296	0.0275664981454611	-0.112692810595036	0.000618529506027699
960	27.7408218383789	-10.1460723876953	-7.9282169342041	-0.0198359526693821	0.0207483377307653	-0.0565241500735283	-0.00360223650932312
961	30.3382167816162	-10.4707469940186	-7.73341274261475	-0.00684897974133492	0.00841071270406246	-0.0448358729481697	-0.00652430532500148
962	30.9875659942627	-10.1460723876953	-7.73341274261475	-0.00392691092565656	0.00256657530553639	-0.0458098985254765	-0.00749832857400179
963	30.3382167816162	-10.4707469940186	-8.18795680999756	-0.00425158534198999	0.0132808275520802	-0.032173577696085	-0.00587495695799589
964	31.6369152069092	-10.4707469940186	-7.86328220367432	-0.00944637414067984	0.0145795252174139	0.060358602553606	0.00126787810586393
965	32.286262512207	-10.1460723876953	-7.6684775352478	0.000943203864153475	0.0100340843200684	0.168475151062012	0.00613799272105098
966	32.286262512207	-12.7434673309326	-7.53860807418823	0.00126787810586393	-0.00165419070981443	0.21750096976757	0.00451462110504508
967	30.9875659942627	-11.1200952529907	-7.79834747314453	0.00191722682211548	-0.00522560812532902	0.188280284404755	0.00289124972186983
968	30.9875659942627	-10.4707469940186	-7.53860807418823	0.00776136433705688	-0.00425158534198999	0.0795143842697144	-0.0026282137259841
969	28.3901710510254	-10.7954206466675	-7.6684775352478	0.00873538758605719	-0.0162645354866982	-0.0185372550040483	0.00808603875339031
970	30.3382167816162	-12.0941181182861	-7.4087381362915	0.00126787810586393	-0.0360696688294411	-0.00587495695799589	0.00873538758605719
971	32.9356117248535	-11.7694435119629	-7.27886867523193	0.00289124972186983	-0.0451605506241322	0.086981900036335	-0.000680167751852423
972	33.5849609375	-11.1200952529907	-8.05808639526367	-0.0110697457566857	-0.0363943427801132	0.19964388012886	0.000943203864153475
973	30.3382167816162	-10.1460723876953	-8.12302207946777	0.0103587592020631	-0.0282774847000837	0.294124096632004	-0.00457625929266214
974	30.3382167816162	-11.1200952529907	-7.79834747314453	-0.0026282137259841	-0.0133424662053585	0.270747542381287	-0.00327756232582033
975	32.9356117248535	-12.4187927246094	-7.53860807418823	0.00548864435404539	-0.0123684434220195	0.214578896760941	0.00354059832170606
976	33.5849609375	-13.3928155899048	-7.79834747314453	0.000618529506027699	-0.0123684434220195	0.086981900036335	-0.00684897974133492
977	30.9875659942627	-11.1200952529907	-7.73341274261475	0.00191722682211548	0.0168522447347641	-0.00814767740666866	-0.00587495695799589
978	30.9875659942627	-11.444769859314	-7.6684775352478	-0.00100484199356288	0.01100810803473	-0.0688617751002312	-0.0130177913233638
979	29.6888694763184	-12.0941181182861	-8.25289154052734	-0.0221086721867323	0.00970941036939621	-0.063342310488224	0.000293855206109583
980	30.3382167816162	-11.444769859314	-8.12302207946777	-0.00944637414067984	0.00126787810586393	0.0142548503354192	0.00678734155371785
981	32.286262512207	-11.1200952529907	-8.05808639526367	-0.00327756232582033	-3.08191010844894e-05	0.135683044791222	0.00938473641872406
982	32.286262512207	-12.4187927246094	-7.79834747314453	-0.00425158534198999	0.00126787810586393	0.178864732384682	-0.00132951640989631
983	33.5849609375	-12.0941181182861	-7.53860807418823	0.0022419011220336	-0.000355493422830477	0.177566021680832	-0.00327756232582033
984	30.9875659942627	-11.444769859314	-7.47367286682129	-0.00555028254166245	-0.0100957229733467	0.120423346757889	0.00581331877037883
985	31.6369152069092	-11.444769859314	-7.99315214157104	-0.00879702530801296	-0.00587495695799589	0.0502936989068985	0.00256657530553639
986	32.286262512207	-12.7434673309326	-7.60354280471802	-3.08191010844894e-05	-0.00165419070981443	0.0106834331527352	-0.00327756232582033
987	30.3382167816162	-11.444769859314	-7.79834747314453	-0.000355493422830477	0.00354059832170606	-0.0899656042456627	-0.00100484199356288
988	30.9875659942627	-12.0941181182861	-7.47367286682129	-0.00749832857400179	-0.00165419070981443	-0.269510507583618	0.00289124972186983
989	28.3901710510254	-10.7954206466675	-7.79834747314453	-0.00522560812532902	-0.0104203969240189	-0.382497191429138	0.00418994715437293
990	32.286262512207	-12.4187927246094	-7.14899873733521	-0.000680167751852423	-0.0195112787187099	-0.382497191429138	0.00418994715437293
991	33.5849609375	-11.7694435119629	-7.73341274261475	0.00938473641872406	0.000293855206109583	-0.337692111730576	0.00841071270406246
992	30.3382167816162	-10.4707469940186	-8.05808639526367	0.00613799272105098	0.00256657530553639	-0.199705526232719	0.00256657530553639
993	30.9875659942627	-11.1200952529907	-7.99315214157104	0.00386527273803949	-0.0126931173726916	-0.0519787110388279	-3.08191010844894e-05
994	30.3382167816162	-11.444769859314	-7.79834747314453	-0.00457625929266214	-0.00749832857400179	0.0580858811736107	-0.00327756232582033
995	30.9875659942627	-12.7434673309326	-7.73341274261475	-0.00847235135734081	-0.00879702530801296	0.116202585399151	0.000293855206109583
996	32.9356117248535	-12.7434673309326	-7.53860807418823	0.000618529506027699	-0.00327756232582033	0.14152717590332	-0.00327756232582033
997	29.0395202636719	-10.4707469940186	-7.79834747314453	-0.00327756232582033	0.0126314787194133	0.129838898777962	-0.000680167751852423
998	29.6888694763184	-12.4187927246094	-8.12302207946777	-0.00327756232582033	0.0210730116814375	0.0834104791283607	-0.00879702530801296
999	30.3382167816162	-11.1200952529907	-8.31782627105713	-0.0100957229733467	0.0207483377307653	-0.0305502042174339	-0.00197886489331722
1000	30.9875659942627	-12.0941181182861	-7.86328220367432	-0.000355493422830477	0.0337353087961674	-0.0308748781681061	0.00451462110504508
1001	34.2343101501465	-12.0941181182861	-8.05808639526367	0.0022419011220336	0.0236704051494598	-0.0260047651827335	-0.00100484199356288
1002	32.9356117248535	-11.7694435119629	-7.9282169342041	0.000943203864153475	0.0200989879667759	-0.0964590907096863	-0.00360223650932312
1003	33.5849609375	-12.7434673309326	-7.53860807418823	0.00289124972186983	0.0178262684494257	-0.134445980191231	-0.00522560812532902
1004	32.286262512207	-12.7434673309326	-7.79834747314453	-0.00490093370899558	0.000618529506027699	-0.184770509600639	-0.00230353930965066
1005	30.9875659942627	-11.444769859314	-7.9282169342041	-0.00522560812532902	0.00191722682211548	-0.121134340763092	0.00516396993771195
1006	31.6369152069092	-12.7434673309326	-7.99315214157104	0.0100340843200684	-0.0026282137259841	-0.0665890574455261	0.00289124972186983
1007	29.6888694763184	-11.1200952529907	-7.86328220367432	-0.00197886489331722	-0.00392691092565656	-0.00814767740666866	-0.00327756232582033
1008	30.3382167816162	-12.4187927246094	-7.73341274261475	0.00483929552137852	-0.0100957229733467	0.0249691028147936	-0.00522560812532902
1009	31.6369152069092	-11.7694435119629	-7.4087381362915	0.00613799272105098	-0.017887907102704	0.0317872650921345	0.00516396993771195
1010	32.9356117248535	-12.0941181182861	-7.4087381362915	0.00711201597005129	-0.023407369852066	0.0236704051494598	0.00256657530553639
1011	31.6369152069092	-11.1200952529907	-8.12302207946777	0.0155535480007529	-0.0026282137259841	0.0171769186854362	0.00289124972186983
1012	32.9356117248535	-11.444769859314	-7.79834747314453	0.0152288740500808	-0.00295288790948689	0.0623066499829292	-0.00197886489331722
1013	30.9875659942627	-11.1200952529907	-7.6684775352478	0.00581331877037883	-0.0208099745213985	0.0519170723855495	-0.00782300252467394
1014	30.9875659942627	-12.7434673309326	-7.6684775352478	-0.00132951640989631	-0.0227580219507217	0.0217223595827818	-0.00100484199356288
1015	31.6369152069092	-11.444769859314	-7.73341274261475	-0.00684897974133492	-0.0195112787187099	0.0373067259788513	0.00354059832170606
1016	30.9875659942627	-12.4187927246094	-7.47367286682129	-0.00327756232582033	-0.0130177913233638	0.0561378374695778	0.000618529506027699
1017	31.6369152069092	-12.4187927246094	-7.47367286682129	-0.0107450718060136	-0.00879702530801296	0.0259431265294552	0.00191722682211548
1018	30.3382167816162	-10.7954206466675	-7.99315214157104	-0.0107450718060136	-0.00360223650932312	0.0298392176628113	-0.00100484199356288
1019	32.286262512207	-11.1200952529907	-7.79834747314453	-0.00587495695799589	0.00354059832170606	0.0652287155389786	0.00159255252219737
1020	32.9356117248535	-12.0941181182861	-7.86328220367432	-0.0136671401560307	0.00548864435404539	0.0733455792069435	0.000293855206109583
1021	33.5849609375	-12.0941181182861	-7.6684775352478	-0.00197886489331722	0.00126787810586393	0.040228795260191	-0.00782300252467394
1022	33.5849609375	-12.7434673309326	-7.34380340576172	-0.00295288790948689	0.00938473641872406	-0.0256800893694162	-0.0110697457566857
1023	32.9356117248535	-13.0681409835815	-7.4087381362915	0.00548864435404539	0.0239950809627771	-0.120484992861748	-0.00522560812532902
1024	32.286262512207	-12.4187927246094	-7.53860807418823	-0.00230353930965066	0.0343846566975117	-0.189315944910049	0.00321592413820326
1025	31.6369152069092	-10.7954206466675	-7.99315214157104	-0.00425158534198999	0.0395794473588467	-0.180549740791321	0.000943203864153475
1026	30.9875659942627	-11.7694435119629	-7.6684775352478	-0.000680167751852423	0.0272418223321438	-0.0682124271988869	0.00548864435404539
1027	29.6888694763184	-11.7694435119629	-7.6684775352478	-0.00425158534198999	0.0395794473588467	-0.0276281367987394	0.00289124972186983
1028	32.9356117248535	-12.0941181182861	-7.9282169342041	0.00613799272105098	0.0191249661147594	-0.00619963090866804	0.00256657530553639
1029	32.9356117248535	-11.444769859314	-7.60354280471802	0.00289124972186983	0.00613799272105098	0.0301638916134834	0.00613799272105098
1030	34.2343101501465	-11.7694435119629	-7.79834747314453	0.000618529506027699	-0.00457625929266214	0.0749689489603043	0.00678734155371785
1031	30.9875659942627	-10.4707469940186	-8.05808639526367	0.00743668992072344	-0.0224333461374044	0.0980208218097687	0.00873538758605719
1032	31.6369152069092	-11.444769859314	-7.73341274261475	-0.00425158534198999	-0.0247060675173998	0.0681507885456085	-0.00619963090866804
1033	32.9356117248535	-13.3928155899048	-7.53860807418823	0.00354059832170606	-0.032173577696085	0.0473716296255589	-0.00132951640989631
1034	30.9875659942627	-11.444769859314	-7.53860807418823	-0.0026282137259841	-0.0337969474494457	0.0720468759536743	-0.00392691092565656
1035	29.6888694763184	-11.1200952529907	-7.53860807418823	-0.0123684434220195	-0.0415891297161579	0.0525664202868938	-0.00360223650932312
1036	28.3901710510254	-10.7954206466675	-7.9282169342041	-0.00977104809135199	-0.0370436906814575	0.06393001973629	0.00126787810586393
1037	32.286262512207	-11.1200952529907	-8.05808639526367	-0.000680167751852423	-0.023407369852066	0.125942811369896	-0.00555028254166245
1038	32.286262512207	-10.7954206466675	-8.25289154052734	-0.0120437685400248	-0.00912170019000769	0.116202585399151	0.00256657530553639
1039	30.9875659942627	-9.82139778137207	-8.25289154052734	-0.0130177913233638	0.00159255252219737	0.133410319685936	-0.00522560812532902
1040	32.9356117248535	-11.7694435119629	-7.53860807418823	-0.00684897974133492	0.00321592413820326	0.137955769896507	0.0022419011220336
1041	33.5849609375	-12.0941181182861	-7.53860807418823	-0.00100484199356288	0.00646266713738441	0.120098672807217	-0.00555028254166245
1042	32.9356117248535	-12.0941181182861	-7.4087381362915	-0.00522560812532902	0.00256657530553639	0.0571118593215942	-0.00197886489331722
1043	32.286262512207	-12.0941181182861	-7.53860807418823	-3.08191010844894e-05	0.0113327819854021	0.0963974520564079	-0.00197886489331722
1044	31.6369152069092	-11.7694435119629	-7.6684775352478	0.000943203864153475	0.0100340843200684	0.153215453028679	-0.00132951640989631
1045	28.3901710510254	-10.4707469940186	-7.86328220367432	-0.00522560812532902	0.00289124972186983	0.191851705312729	0.0126314787194133
1046	32.9356117248535	-10.7954206466675	-7.99315214157104	0.00646266713738441	0.0022419011220336	0.252241104841232	0.00354059832170606
1047	30.9875659942627	-11.1200952529907	-7.47367286682129	0.00256657530553639	0.000293855206109583	0.190552994608879	-0.00652430532500148
1048	32.9356117248535	-11.444769859314	-7.14899873733521	0.00548864435404539	0.00711201597005129	0.0200989879667759	-0.00165419070981443
1049	33.5849609375	-11.1200952529907	-7.27886867523193	0.00516396993771195	0.0100340843200684	-0.126329123973846	-0.000355493422830477
1050	31.6369152069092	-9.82139778137207	-8.05808639526367	-0.00425158534198999	0.00516396993771195	-0.248406678438187	0.0123068047687411
1051	30.9875659942627	-10.7954206466675	-8.18795680999756	0.0116574559360743	0.0106834331527352	-0.251978099346161	0.00289124972186983
1052	32.9356117248535	-12.0941181182861	-7.9282169342041	0.00321592413820326	0.00386527273803949	-0.147757634520531	-0.000680167751852423
1053	33.5849609375	-11.444769859314	-7.6684775352478	-0.00230353930965066	0.0149041991680861	-0.104900620877743	-0.00360223650932312
1054	32.9356117248535	-10.7954206466675	-7.6684775352478	0.00776136433705688	0.00743668992072344	0.0220470335334539	0.000618529506027699
1055	29.0395202636719	-10.7954206466675	-7.6684775352478	0.00386527273803949	0.0022419011220336	0.0931507050991058	0.00548864435404539
1056	30.9875659942627	-10.1460723876953	-7.60354280471802	0.00354059832170606	-0.00165419070981443	0.0798390582203865	0.00418994715437293
1057	30.9875659942627	-9.82139778137207	-8.38276100158691	0.0142548503354192	0.00646266713738441	-0.0357449948787689	-0.00197886489331722
1058	32.286262512207	-10.7954206466675	-8.18795680999756	0.0022419011220336	0.0220470335334539	-0.151653721928596	-0.00587495695799589
1059	31.6369152069092	-9.82139778137207	-8.12302207946777	0.000293855206109583	0.0197743140161037	-0.251004070043564	-0.00619963090866804
1060	29.6888694763184	-10.7954206466675	-7.73341274261475	-0.00912170019000769	0.0158782228827477	-0.343860924243927	-0.00360223650932312
1061	31.6369152069092	-12.4187927246094	-7.53860807418823	0.00451462110504508	0.00613799272105098	-0.255874186754227	0.00191722682211548
1062	32.9356117248535	-11.444769859314	-7.86328220367432	-0.00165419070981443	0.0106834331527352	-0.143212199211121	-0.000680167751852423
1063	30.9875659942627	-10.1460723876953	-7.6684775352478	-0.00100484199356288	0.00483929552137852	-0.0224333461374044	0.00256657530553639
1064	29.0395202636719	-10.1460723876953	-8.05808639526367	-0.00814767740666866	-0.00100484199356288	0.0473716296255589	0.000943203864153475
1065	31.6369152069092	-10.4707469940186	-7.79834747314453	-0.0026282137259841	0.00548864435404539	0.0668520927429199	0.0022419011220336
1066	30.3382167816162	-10.4707469940186	-7.73341274261475	0.00646266713738441	0.00808603875339031	0.0450989119708538	0.00126787810586393
1067	32.286262512207	-11.1200952529907	-7.53860807418823	0.00776136433705688	0.011982130818069	0.0142548503354192	-0.00165419070981443
1068	30.9875659942627	-9.82139778137207	-7.73341274261475	-0.00327756232582033	-0.00100484199356288	-0.0286021586507559	0.00581331877037883
1069	32.9356117248535	-10.7954206466675	-7.99315214157104	0.00126787810586393	-0.0104203969240189	-0.0474332682788372	0.00354059832170606
1070	32.286262512207	-11.1200952529907	-8.25289154052734	0.00548864435404539	-0.0334722734987736	-0.10587465018034	0.0106834331527352
1071	30.9875659942627	-11.1200952529907	-8.12302207946777	0.0142548503354192	-0.00977104809135199	-0.140290126204491	0.000293855206109583
1072	31.6369152069092	-10.1460723876953	-7.60354280471802	-0.0143164889886975	-0.00425158534198999	-0.0883422344923019	-3.08191010844894e-05
1073	30.3382167816162	-10.4707469940186	-7.73341274261475	0.00743668992072344	0.00938473641872406	-0.0747059136629105	-0.00327756232582033
1074	27.7408218383789	-9.82139778137207	-7.60354280471802	-0.0117190945893526	-0.00717365415766835	-0.0844461396336555	-0.00425158534198999
1075	30.9875659942627	-10.1460723876953	-8.18795680999756	-0.0117190945893526	-0.00165419070981443	-0.105225294828415	0.00743668992072344
1076	33.5849609375	-10.4707469940186	-7.99315214157104	-0.00392691092565656	0.00289124972186983	-0.0889915823936462	0.00126787810586393
1077	31.6369152069092	-10.1460723876953	-8.05808639526367	-0.00327756232582033	0.0103587592020631	-0.0584721975028515	-0.00619963090866804
1078	31.6369152069092	-10.1460723876953	-8.18795680999756	-0.00360223650932312	0.0220470335334539	0.0162028968334198	-0.00100484199356288
1079	32.9356117248535	-11.1200952529907	-7.79834747314453	-0.00912170019000769	0.0233457311987877	0.0561378374695778	-0.00522560812532902
1080	32.286262512207	-11.1200952529907	-7.86328220367432	-0.0113944197073579	0.00581331877037883	0.076592318713665	0.00159255252219737
1081	32.286262512207	-10.1460723876953	-7.53860807418823	-0.00490093370899558	0.0149041991680861	0.0866572186350822	-0.0126931173726916
1082	30.9875659942627	-10.1460723876953	-7.86328220367432	-0.00295288790948689	0.0191249661147594	0.0496443510055542	-0.00392691092565656
1083	29.6888694763184	-10.1460723876953	-7.9282169342041	-0.00652430532500148	0.0288651939481497	0.0022419011220336	0.000293855206109583
1084	29.0395202636719	-9.49672412872314	-7.9282169342041	-0.00165419070981443	0.0243197549134493	0.00711201597005129	-0.00457625929266214
1085	30.9875659942627	-9.82139778137207	-7.79834747314453	0.000618529506027699	0.0168522447347641	0.00841071270406246	0.000293855206109583
1086	33.5849609375	-11.444769859314	-7.4087381362915	0.0269171483814716	0.013930176384747	0.0178262684494257	0.00711201597005129
1087	30.9875659942627	-10.4707469940186	-7.47367286682129	0.00613799272105098	0.0022419011220336	0.047696303576231	0.000293855206109583
1088	31.6369152069092	-10.4707469940186	-7.99315214157104	0.00354059832170606	-0.00912170019000769	0.0509430468082428	-3.08191010844894e-05
1089	32.9356117248535	-11.444769859314	-7.73341274261475	0.0210730116814375	-0.0204853005707264	0.0262678004801273	-0.0104203969240189
1090	30.9875659942627	-11.444769859314	-8.05808639526367	-0.00490093370899558	-0.0260047651827335	0.00873538758605719	0.0106834331527352
1091	32.9356117248535	-10.4707469940186	-8.05808639526367	-0.00230353930965066	-0.0165892094373703	0.0217223595827818	0.00581331877037883
1092	30.3382167816162	-10.7954206466675	-7.73341274261475	-0.00717365415766835	-0.0113944197073579	0.0431508645415306	-0.00360223650932312
1093	30.9875659942627	-11.1200952529907	-7.4087381362915	-0.00782300252467394	-0.0113944197073579	0.0178262684494257	-0.0110697457566857
1094	32.286262512207	-10.1460723876953	-7.79834747314453	-0.00327756232582033	-0.00100484199356288	-0.0399657599627972	-0.0110697457566857
1095	31.6369152069092	-10.4707469940186	-8.31782627105713	-0.0146411629393697	0.00386527273803949	-0.0769786313176155	0.00548864435404539
1096	34.2343101501465	-11.7694435119629	-8.31782627105713	-0.00425158534198999	0.00808603875339031	-0.0902902781963348	0.0022419011220336
1097	32.9356117248535	-11.1200952529907	-7.73341274261475	-3.08191010844894e-05	0.00776136433705688	-0.0610695891082287	-0.00295288790948689
1098	30.9875659942627	-11.1200952529907	-7.99315214157104	-0.00717365415766835	0.00321592413820326	-0.0477579422295094	-0.0156151866540313
1099	33.5849609375	-13.0681409835815	-7.60354280471802	-0.0117190945893526	-0.00684897974133492	-0.00522560812532902	-0.00360223650932312
1100	30.3382167816162	-10.4707469940186	-8.05808639526367	0.00126787810586393	0.00386527273803949	0.0373067259788513	0.00418994715437293
1101	31.6369152069092	-10.4707469940186	-7.86328220367432	-0.00814767740666866	0.00289124972186983	0.0619819760322571	-0.00197886489331722
1102	29.0395202636719	-10.4707469940186	-7.86328220367432	-0.00782300252467394	0.00159255252219737	0.0726962238550186	-0.00749832857400179
1103	30.3382167816162	-10.7954206466675	-7.79834747314453	-0.00782300252467394	-0.00749832857400179	0.081787109375	-0.00327756232582033
1104	32.9356117248535	-10.4707469940186	-7.73341274261475	-0.00132951640989631	-0.0126931173726916	0.12659215927124	-0.00165419070981443
1105	32.9356117248535	-11.1200952529907	-7.86328220367432	0.00516396993771195	-0.0263294391334057	0.155163496732712	0.0022419011220336
1106	33.5849609375	-11.7694435119629	-7.08406400680542	0.0100340843200684	-0.017887907102704	0.167501121759415	0.0113327819854021
1107	31.6369152069092	-11.1200952529907	-7.53860807418823	0.00126787810586393	-0.0188619289547205	0.174968630075455	-0.00132951640989631
1108	31.6369152069092	-11.1200952529907	-7.73341274261475	0.000618529506027699	-0.03444629535079	0.173020586371422	0.000618529506027699
1109	32.9356117248535	-13.0681409835815	-7.6684775352478	0.00289124972186983	-0.0363943427801132	0.163280352950096	-0.00197886489331722
1110	31.6369152069092	-10.7954206466675	-7.79834747314453	-0.000680167751852423	-0.0337969474494457	0.135358363389969	0.0022419011220336
1111	30.9875659942627	-11.1200952529907	-7.21393346786499	-0.00425158534198999	-0.0149658378213644	0.040228795260191	0.0136055024340749
1112	30.9875659942627	-12.0941181182861	-7.08406400680542	-0.00684897974133492	-0.00490093370899558	-0.0474332682788372	0.00159255252219737
1113	32.9356117248535	-11.7694435119629	-7.21393346786499	0.00418994715437293	0.00321592413820326	-0.143861547112465	0.00906006153672934
1114	32.9356117248535	-11.7694435119629	-7.79834747314453	-0.00360223650932312	0.000618529506027699	-0.226328819990158	0.00711201597005129
1115	32.286262512207	-10.7954206466675	-8.12302207946777	-0.00684897974133492	0.00581331877037883	-0.257822245359421	0.00646266713738441
1116	31.6369152069092	-10.4707469940186	-7.86328220367432	0.00451462110504508	0.0188002903014421	-0.200030207633972	0.00451462110504508
1117	33.5849609375	-12.4187927246094	-7.53860807418823	-0.00327756232582033	0.0233457311987877	-0.0747059136629105	-0.0117190945893526
1118	31.6369152069092	-12.0941181182861	-7.6684775352478	0.0252937767654657	0.0162028968334198	0.0473716296255589	-0.0120437685400248
1119	32.9356117248535	-12.7434673309326	-7.34380340576172	-0.00522560812532902	0.0230210572481155	0.123994767665863	0.00191722682211548
1120	32.286262512207	-10.7954206466675	-7.86328220367432	-0.000680167751852423	0.0233457311987877	0.179189398884773	-0.00100484199356288
1121	28.3901710510254	-10.7954206466675	-8.25289154052734	-0.0100957229733467	0.01847561635077	0.180812776088715	0.00321592413820326
1122	31.6369152069092	-10.7954206466675	-7.99315214157104	0.0022419011220336	0.0210730116814375	0.144773930311203	-0.000355493422830477
1123	32.286262512207	-11.1200952529907	-8.18795680999756	0.00386527273803949	0.0188002903014421	0.0736702531576157	-0.00490093370899558
1124	30.9875659942627	-10.1460723876953	-8.25289154052734	-0.00425158534198999	0.0116574559360743	0.040228795260191	0.00321592413820326
1125	33.5849609375	-12.0941181182861	-7.73341274261475	0.00451462110504508	0.00191722682211548	0.0541897900402546	0.00776136433705688
1126	32.9356117248535	-12.0941181182861	-7.53860807418823	0.00159255252219737	-0.00717365415766835	0.0100340843200684	-0.00652430532500148
1127	30.9875659942627	-11.7694435119629	-7.9282169342041	0.00938473641872406	-0.00717365415766835	0.0259431265294552	-0.00782300252467394
1128	32.286262512207	-11.7694435119629	-8.12302207946777	0.00354059832170606	-0.0152905117720366	-0.00912170019000769	0.00191722682211548
1129	32.9356117248535	-11.7694435119629	-7.73341274261475	0.0106834331527352	-0.0188619289547205	-0.0724331885576248	0.00646266713738441
1130	29.6888694763184	-11.444769859314	-7.86328220367432	-0.00230353930965066	-0.0299008563160896	-0.180225074291229	0.0113327819854021
1131	29.6888694763184	-11.444769859314	-7.47367286682129	-3.08191010844894e-05	-0.0130177913233638	-0.196134105324745	0.00711201597005129
1132	32.9356117248535	-11.7694435119629	-7.34380340576172	0.00711201597005129	0.0103587592020631	-0.0945110470056534	-0.00360223650932312
1133	33.5849609375	-12.0941181182861	-7.79834747314453	-0.000355493422830477	-0.0110697457566857	-0.00652430532500148	-0.00782300252467394
1134	33.5849609375	-12.0941181182861	-7.9282169342041	0.00321592413820326	-0.00132951640989631	0.0668520927429199	-0.00619963090866804
1135	32.286262512207	-10.7954206466675	-7.73341274261475	-0.000355493422830477	0.00678734155371785	0.120748028159142	0.00321592413820326
1136	32.286262512207	-11.444769859314	-7.86328220367432	-3.08191010844894e-05	-0.00327756232582033	0.0908779874444008	-0.00490093370899558
1137	32.9356117248535	-13.3928155899048	-7.47367286682129	-0.00197886489331722	0.00776136433705688	0.0142548503354192	-0.00457625929266214
1138	32.9356117248535	-11.1200952529907	-7.27886867523193	-0.00425158534198999	0.0123068047687411	-0.11042008548975	-0.00360223650932312
1139	32.286262512207	-11.7694435119629	-7.34380340576172	-0.0100957229733467	0.0246444288641214	-0.211393803358078	-0.0110697457566857
1140	28.3901710510254	-11.1200952529907	-7.73341274261475	-0.0152905117720366	0.0113327819854021	-0.249380707740784	-0.00847235135734081
1141	32.9356117248535	-11.1200952529907	-7.6684775352478	-0.0113944197073579	0.00256657530553639	-0.193861395120621	0.000618529506027699
1142	31.6369152069092	-10.7954206466675	-7.60354280471802	-0.00327756232582033	0.0103587592020631	-0.105549976229668	0.00354059832170606
1143	32.286262512207	-10.7954206466675	-7.73341274261475	-3.08191010844894e-05	0.000293855206109583	-0.0568488240242004	0.000293855206109583
1144	30.9875659942627	-10.4707469940186	-7.47367286682129	0.000943203864153475	0.00418994715437293	-0.0182125810533762	0.00191722682211548
1145	33.5849609375	-12.7434673309326	-7.14899873733521	-0.00230353930965066	-0.00684897974133492	0.00256657530553639	0.0106834331527352
1146	34.883659362793	-13.3928155899048	-7.6684775352478	-0.0026282137259841	-0.0130177913233638	0.0353586822748184	0.00548864435404539
1147	30.9875659942627	-10.4707469940186	-8.12302207946777	-0.00522560812532902	-0.00457625929266214	0.0301638916134834	-0.00132951640989631
1148	30.3382167816162	-10.7954206466675	-7.9282169342041	-0.00327756232582033	-0.00100484199356288	0.0405534692108631	-0.00587495695799589
1149	30.9875659942627	-12.0941181182861	-7.53860807418823	0.000943203864153475	-0.00295288790948689	0.0314625911414623	0.00354059832170606
1150	31.6369152069092	-10.4707469940186	-7.6684775352478	-0.00392691092565656	-0.00717365415766835	0.0301638916134834	0.00548864435404539
1151	32.286262512207	-11.444769859314	-7.4087381362915	0.00483929552137852	-0.0279528107494116	-0.0256800893694162	0.00711201597005129
1152	33.5849609375	-11.7694435119629	-8.18795680999756	0.00743668992072344	0.00289124972186983	-0.0617189407348633	-0.00814767740666866
1153	32.9356117248535	-11.7694435119629	-7.86328220367432	0.00581331877037883	0.0022419011220336	-0.0652903541922569	-0.00587495695799589
1154	33.5849609375	-11.7694435119629	-7.53860807418823	-0.00100484199356288	-0.0126931173726916	-0.0208099745213985	0.00386527273803949
1155	32.9356117248535	-12.0941181182861	-7.73341274261475	-0.00100484199356288	-0.0221086721867323	0.00191722682211548	-0.000680167751852423
1156	30.3382167816162	-11.444769859314	-7.47367286682129	0.000943203864153475	-0.0175632312893867	-0.0315242260694504	-0.00100484199356288
1157	33.5849609375	-10.7954206466675	-7.60354280471802	0.00159255252219737	0.00581331877037883	-0.110095411539078	0.000618529506027699
1158	29.6888694763184	-10.7954206466675	-7.14899873733521	-0.00749832857400179	0.00191722682211548	-0.0841214656829834	-0.00847235135734081
1159	29.0395202636719	-10.4707469940186	-7.60354280471802	-0.0100957229733467	0.012956153601408	-0.0217839982360601	0.000943203864153475
1160	33.5849609375	-11.1200952529907	-7.79834747314453	-0.00522560812532902	0.01847561635077	0.047696303576231	0.00126787810586393
1161	33.5849609375	-10.7954206466675	-7.99315214157104	-0.00587495695799589	0.0171769186854362	0.128540202975273	-0.00197886489331722
1162	34.883659362793	-11.444769859314	-7.9282169342041	0.00711201597005129	0.0194496400654316	0.178864732384682	0.00191722682211548
1163	32.9356117248535	-10.4707469940186	-7.60354280471802	0.00256657530553639	0.0162028968334198	0.177566021680832	-0.00782300252467394
1164	32.9356117248535	-11.444769859314	-7.14899873733521	-0.00100484199356288	0.0246444288641214	0.149644032120705	-0.00230353930965066
1165	31.6369152069092	-11.444769859314	-7.9282169342041	0.00386527273803949	0.0132808275520802	0.118150629103184	-0.0026282137259841
1166	32.9356117248535	-11.1200952529907	-7.60354280471802	0.00159255252219737	0.0175015944987535	0.0450989119708538	-0.00132951640989631
1167	32.286262512207	-10.4707469940186	-7.53860807418823	0.000943203864153475	0.00581331877037883	-0.0490566417574883	-0.00360223650932312
1168	27.7408218383789	-9.82139778137207	-7.79834747314453	0.00126787810586393	0.00743668992072344	-0.0919136479496956	-0.0026282137259841
1169	31.6369152069092	-10.1460723876953	-7.73341274261475	-0.000355493422830477	-3.08191010844894e-05	0.0574365332722664	0.0106834331527352
1170	32.286262512207	-9.82139778137207	-7.6684775352478	0.0158782228827477	-0.00912170019000769	0.186656907200813	0.0103587592020631
1171	32.9356117248535	-10.1460723876953	-7.6684775352478	0.0155535480007529	-0.0104203969240189	0.240552842617035	0.00483929552137852
1172	32.9356117248535	-10.7954206466675	-7.47367286682129	0.0022419011220336	-0.00652430532500148	0.201591923832893	0.00516396993771195
1173	32.9356117248535	-10.1460723876953	-7.73341274261475	0.0022419011220336	-0.00425158534198999	0.0434755384922028	-0.00230353930965066
1174	32.9356117248535	-11.7694435119629	-7.79834747314453	-3.08191010844894e-05	-0.00717365415766835	-0.0428878292441368	-0.00165419070981443
1175	33.5849609375	-11.444769859314	-7.47367286682129	-0.00652430532500148	-0.0026282137259841	-0.154575794935226	0.00321592413820326
1176	30.9875659942627	-9.1720495223999	-7.73341274261475	-0.00132951640989631	-0.00490093370899558	-0.192562699317932	0.00354059832170606
1177	30.3382167816162	-10.4707469940186	-7.4087381362915	-0.00782300252467394	-0.00132951640989631	-0.178601697087288	0.00289124972186983
1178	30.3382167816162	-10.1460723876953	-7.86328220367432	-0.00717365415766835	-0.00230353930965066	-0.134121313691139	-3.08191010844894e-05
1179	32.9356117248535	-10.1460723876953	-7.79834747314453	-0.00555028254166245	0.00126787810586393	-0.0831474438309669	-0.00100484199356288
1180	32.286262512207	-9.1720495223999	-8.05808639526367	-0.00100484199356288	0.00126787810586393	-0.0497059896588326	-0.0133424662053585
1181	31.6369152069092	-8.52270030975342	-7.86328220367432	-0.00457625929266214	-0.00132951640989631	0.0363327041268349	-0.000355493422830477
1182	32.286262512207	-8.84737491607666	-7.4087381362915	-0.00100484199356288	0.00191722682211548	0.0330859608948231	0.00126787810586393
1183	32.286262512207	-9.49672412872314	-7.60354280471802	0.00613799272105098	-0.00782300252467394	-0.00879702530801296	-0.00392691092565656
1184	32.9356117248535	-9.49672412872314	-7.73341274261475	-0.00295288790948689	0.00354059832170606	-0.0341216214001179	0.00516396993771195
1185	32.286262512207	-10.1460723876953	-7.47367286682129	-0.00425158534198999	0.0136055024340749	-0.0419138073921204	0.0132808275520802
1186	29.6888694763184	-8.84737491607666	-7.99315214157104	0.000943203864153475	0.00418994715437293	-0.0315242260694504	0.00711201597005129
1187	30.3382167816162	-9.82139778137207	-7.53860807418823	0.000943203864153475	0.0126314787194133	-0.00360223650932312	0.00678734155371785
1188	31.6369152069092	-9.1720495223999	-7.60354280471802	0.00678734155371785	0.00418994715437293	0.0723715499043465	-0.00360223650932312
1189	31.6369152069092	-8.52270030975342	-7.79834747314453	-0.000355493422830477	-0.00197886489331722	0.0960727781057358	0.00321592413820326
1190	30.9875659942627	-8.19802665710449	-7.08406400680542	0.00191722682211548	-0.00879702530801296	0.116202585399151	0.00841071270406246
1191	32.9356117248535	-9.82139778137207	-7.4087381362915	0.00548864435404539	-0.00132951640989631	0.0739949271082878	0.0100340843200684
1192	32.9356117248535	-10.1460723876953	-7.53860807418823	0.00970941036939621	0.00873538758605719	0.0360080301761627	-0.00717365415766835
1193	32.286262512207	-10.4707469940186	-7.47367286682129	0.00159255252219737	0.0165275707840919	-0.0136671401560307	-0.00749832857400179
1194	32.286262512207	-9.49672412872314	-7.34380340576172	0.00873538758605719	0.0304885655641556	-0.0841214656829834	-0.00457625929266214
1195	30.9875659942627	-9.49672412872314	-7.21393346786499	-0.0133424662053585	0.0246444288641214	-0.116588898003101	0.00483929552137852
1196	29.0395202636719	-8.52270030975342	-7.21393346786499	-0.00230353930965066	0.0142548503354192	-0.113017484545708	0.00451462110504508
1197	32.286262512207	-7.87335205078125	-7.53860807418823	0.00354059832170606	0.0113327819854021	-0.125355109572411	-0.00132951640989631
1198	31.6369152069092	-9.1720495223999	-7.4087381362915	0.00451462110504508	-0.000680167751852423	-0.164640694856644	0.00159255252219737
1199	32.286262512207	-9.49672412872314	-7.99315214157104	-0.00814767740666866	-0.00814767740666866	-0.144510895013809	0.00256657530553639
1200	29.6888694763184	-8.19802665710449	-7.86328220367432	-0.00165419070981443	-0.0149658378213644	-0.0620436146855354	-3.08191010844894e-05
1201	31.6369152069092	-8.84737491607666	-7.73341274261475	-0.00100484199356288	-0.0253554154187441	-0.0412644557654858	0.00548864435404539
1202	30.3382167816162	-9.49672412872314	-7.47367286682129	-0.00132951640989631	-0.0328229255974293	-0.0169138833880424	-0.0126931173726916
1203	30.3382167816162	-8.84737491607666	-7.4087381362915	0.0022419011220336	-0.0201606266200542	-0.00457625929266214	0.00289124972186983
1204	30.9875659942627	-8.19802665710449	-7.79834747314453	-0.0026282137259841	-0.0130177913233638	0.0132808275520802	0.00483929552137852
1205	29.0395202636719	-8.52270030975342	-7.79834747314453	-0.0126931173726916	-0.00132951640989631	0.0252937767654657	0.00483929552137852
1206	29.0395202636719	-9.1720495223999	-7.9282169342041	-0.000680167751852423	-0.00490093370899558	0.0275664981454611	-0.00100484199356288
1207	30.3382167816162	-7.87335205078125	-7.9282169342041	0.00321592413820326	-0.00295288790948689	0.0710728541016579	-0.00100484199356288
1208	32.286262512207	-8.84737491607666	-7.60354280471802	-0.00100484199356288	-0.0139918150380254	0.117176607251167	-0.00425158534198999
1209	30.9875659942627	-7.54867792129517	-7.6684775352478	-0.00197886489331722	-0.0204853005707264	0.14444924890995	0.00678734155371785
1210	31.6369152069092	-8.84737491607666	-7.34380340576172	0.000293855206109583	-0.0182125810533762	0.161656990647316	0.00776136433705688
1211	32.9356117248535	-9.82139778137207	-7.6684775352478	0.00743668992072344	-0.0159398596733809	0.144124567508698	0.0123068047687411
1212	32.9356117248535	-8.84737491607666	-7.9282169342041	0.00516396993771195	-0.0165892094373703	0.127241507172585	-0.000680167751852423
1213	30.3382167816162	-7.54867792129517	-7.9282169342041	-0.00490093370899558	-0.0276281367987394	0.126267492771149	-0.00165419070981443
1214	30.3382167816162	-8.19802665710449	-7.6684775352478	-0.0136671401560307	-0.00717365415766835	0.160358294844627	0.00613799272105098
1215	29.0395202636719	-8.84737491607666	-7.53860807418823	-0.00684897974133492	0.00191722682211548	0.197695836424828	0.00321592413820326
1216	30.9875659942627	-8.84737491607666	-7.4087381362915	0.00418994715437293	0.0136055024340749	0.16392970085144	0.00418994715437293
1217	31.6369152069092	-7.87335205078125	-8.18795680999756	-0.00295288790948689	0.00483929552137852	0.0470469556748867	-0.00230353930965066
1218	32.9356117248535	-8.52270030975342	-8.05808639526367	-0.00782300252467394	0.0175015944987535	-0.123082384467125	-0.00619963090866804
1219	32.286262512207	-9.1720495223999	-7.86328220367432	-0.0123684434220195	0.0243197549134493	-0.265939086675644	-0.00652430532500148
1220	31.6369152069092	-7.87335205078125	-7.86328220367432	-0.00749832857400179	0.031137915328145	-0.289965003728867	-0.00360223650932312
1221	30.3382167816162	-10.1460723876953	-7.47367286682129	-0.00457625929266214	0.0145795252174139	-0.210095107555389	0.00321592413820326
1222	31.6369152069092	-9.1720495223999	-7.4087381362915	-0.00360223650932312	0.0278911720961332	-0.104575946927071	-0.00749832857400179
1223	30.3382167816162	-7.54867792129517	-7.47367286682129	0.00256657530553639	0.0327612869441509	-0.00392691092565656	-0.00879702530801296
1224	28.3901710510254	-7.54867792129517	-7.9282169342041	-0.0130177913233638	0.0282158460468054	-0.0146411629393697	0.00516396993771195
1225	30.9875659942627	-8.52270030975342	-7.9282169342041	-0.00165419070981443	0.0262678004801273	0.00581331877037883	0.00483929552137852
1226	32.286262512207	-8.52270030975342	-7.6684775352478	0.00354059832170606	0.0282158460468054	0.00418994715437293	0.0022419011220336
1227	30.3382167816162	-7.87335205078125	-7.9282169342041	-0.00295288790948689	0.0220470335334539	-0.00327756232582033	-0.0026282137259841
1228	32.286262512207	-9.1720495223999	-7.73341274261475	0.0123068047687411	0.0123068047687411	-0.0373683646321297	-0.00847235135734081
1229	30.9875659942627	-8.19802665710449	-7.6684775352478	0.00906006153672934	0.00159255252219737	-0.0133424662053585	0.00841071270406246
1230	33.5849609375	-9.82139778137207	-7.79834747314453	0.0149041991680861	0.0022419011220336	-0.0302255302667618	0.00873538758605719
1231	32.286262512207	-9.49672412872314	-8.12302207946777	0.00159255252219737	-0.00132951640989631	-0.0448358729481697	0.00126787810586393
1232	30.9875659942627	-8.19802665710449	-7.86328220367432	0.000943203864153475	0.00354059832170606	-0.0821734219789505	-0.00165419070981443
1233	30.3382167816162	-7.87335205078125	-7.9282169342041	-0.000355493422830477	-0.00912170019000769	-0.107498019933701	-0.00684897974133492
1234	29.0395202636719	-7.22400331497192	-7.79834747314453	-0.0172385573387146	-0.0273034609854221	-0.0617189407348633	0.00483929552137852
1235	32.9356117248535	-9.1720495223999	-7.27886867523193	-3.08191010844894e-05	-0.02697878703475	-0.0536020807921886	0.000943203864153475
1236	32.286262512207	-9.49672412872314	-7.27886867523193	-0.00457625929266214	-0.0315242260694504	-0.0587968714535236	-0.00944637414067984
1237	32.286262512207	-8.19802665710449	-8.12302207946777	0.000618529506027699	-0.0224333461374044	-0.0286021586507559	-0.00132951640989631
1238	32.9356117248535	-8.84737491607666	-7.79834747314453	-0.00457625929266214	-0.0172385573387146	0.0142548503354192	-0.00490093370899558
1239	30.9875659942627	-8.19802665710449	-8.25289154052734	-0.0188619289547205	-0.00197886489331722	0.0548391379415989	-0.00684897974133492
1240	32.286262512207	-10.4707469940186	-7.6684775352478	-0.00295288790948689	-0.0123684434220195	0.0574365332722664	0.00646266713738441
1241	32.9356117248535	-9.49672412872314	-7.4087381362915	-0.00230353930965066	-0.00392691092565656	0.0408781431615353	-0.00457625929266214
1242	32.286262512207	-8.52270030975342	-7.27886867523193	-0.00879702530801296	0.00548864435404539	0.0707481801509857	-0.00490093370899558
1243	29.6888694763184	-9.1720495223999	-7.4087381362915	-0.0110697457566857	0.012956153601408	0.0798390582203865	0.00289124972186983
1244	29.6888694763184	-8.19802665710449	-7.73341274261475	-0.0139918150380254	0.0178262684494257	0.0912026613950729	-0.00295288790948689
1245	31.6369152069092	-8.19802665710449	-7.9282169342041	-0.00132951640989631	0.0181509424000978	0.0632806718349457	0.00386527273803949
1246	33.5849609375	-9.1720495223999	-7.79834747314453	0.00191722682211548	0.0197743140161037	0.0165275707840919	0.00581331877037883
1247	30.9875659942627	-8.19802665710449	-7.86328220367432	-0.0026282137259841	0.0298392176628113	0.00126787810586393	-0.00782300252467394
1248	31.6369152069092	-9.49672412872314	-7.27886867523193	0.00776136433705688	0.0132808275520802	0.0136055024340749	-0.00457625929266214
1249	32.286262512207	-10.4707469940186	-7.01912927627563	-0.00100484199356288	-0.00977104809135199	0.0515923984348774	0.00289124972186983
1250	32.286262512207	-10.1460723876953	-7.60354280471802	0.00126787810586393	-0.0152905117720366	0.041852168738842	0.00743668992072344
1251	30.9875659942627	-8.52270030975342	-7.9282169342041	0.00483929552137852	-0.00555028254166245	-0.0201606266200542	0.00548864435404539
1252	29.0395202636719	-8.52270030975342	-7.86328220367432	0.00581331877037883	-0.0224333461374044	-0.0873682126402855	-0.00360223650932312
1253	29.0395202636719	-8.84737491607666	-7.79834747314453	-0.000680167751852423	0.00483929552137852	-0.149705678224564	-0.00165419070981443
1254	30.9875659942627	-8.19802665710449	-7.9282169342041	-0.000680167751852423	0.00711201597005129	-0.150679707527161	-0.00392691092565656
1255	32.9356117248535	-8.52270030975342	-7.99315214157104	0.020423661917448	0.00159255252219737	-0.117562919855118	0.00321592413820326
1256	32.286262512207	-10.1460723876953	-7.60354280471802	0.00646266713738441	0.0022419011220336	-0.103926599025726	0.000293855206109583
1257	30.9875659942627	-8.84737491607666	-7.99315214157104	0.0123068047687411	0.00321592413820326	-0.0221086721867323	0.00841071270406246
1258	32.9356117248535	-10.4707469940186	-7.79834747314453	0.00418994715437293	0.00516396993771195	0.0233457311987877	0.000293855206109583
1259	31.6369152069092	-10.1460723876953	-7.86328220367432	-0.00944637414067984	0.012956153601408	0.0947740823030472	0.00126787810586393
1260	31.6369152069092	-9.82139778137207	-7.79834747314453	-0.00197886489331722	0.00743668992072344	0.186656907200813	-0.00912170019000769
1261	32.286262512207	-10.1460723876953	-7.73341274261475	-3.08191010844894e-05	-0.000355493422830477	0.234384030103683	-0.00619963090866804
1262	30.3382167816162	-9.49672412872314	-7.47367286682129	-0.0123684434220195	0.00451462110504508	0.214578896760941	0.00321592413820326
1263	31.6369152069092	-10.1460723876953	-7.9282169342041	-0.00197886489331722	0.000293855206109583	0.161007642745972	-0.00457625929266214
1264	32.286262512207	-10.4707469940186	-7.86328220367432	-0.00782300252467394	0.00386527273803949	0.052891094237566	-0.00327756232582033
1265	30.9875659942627	-9.82139778137207	-8.18795680999756	-0.00165419070981443	0.00516396993771195	-0.102627903223038	0.00354059832170606
1266	32.286262512207	-10.4707469940186	-7.73341274261475	-0.00100484199356288	0.00743668992072344	-0.238666445016861	0.0022419011220336
1267	32.286262512207	-9.82139778137207	-7.47367286682129	0.00418994715437293	0.0175015944987535	-0.271783232688904	0.00451462110504508
1268	32.9356117248535	-10.7954206466675	-7.53860807418823	0.0022419011220336	-0.00684897974133492	-0.133147284388542	-0.00977104809135199
1269	34.2343101501465	-11.444769859314	-7.27886867523193	-0.0026282137259841	-0.00782300252467394	0.0499690249562263	0.00548864435404539
1270	32.9356117248535	-10.4707469940186	-8.05808639526367	0.00126787810586393	-0.0139918150380254	0.110683120787144	0.00711201597005129
1271	28.3901710510254	-8.84737491607666	-7.9282169342041	0.00191722682211548	-0.0305502042174339	0.0947740823030472	0.00418994715437293
1272	29.6888694763184	-9.49672412872314	-7.73341274261475	-0.00490093370899558	-0.0286021586507559	0.0866572186350822	-0.00100484199356288
1273	31.6369152069092	-9.82139778137207	-7.60354280471802	0.00289124972186983	-0.02697878703475	0.0353586822748184	-0.00197886489331722
1274	30.9875659942627	-9.1720495223999	-7.9282169342041	-0.00814767740666866	-0.032173577696085	-0.0471085943281651	-0.00652430532500148
1275	30.9875659942627	-9.49672412872314	-7.6684775352478	0.000618529506027699	-0.0305502042174339	-0.109446063637733	-0.00457625929266214
1276	32.286262512207	-10.4707469940186	-7.60354280471802	0.00418994715437293	-0.0175632312893867	-0.110095411539078	-0.00555028254166245
1277	30.9875659942627	-10.4707469940186	-8.05808639526367	-0.00100484199356288	-0.00717365415766835	-0.0438618510961533	-0.00522560812532902
1278	30.9875659942627	-11.1200952529907	-8.38276100158691	-0.00522560812532902	-0.0104203969240189	-0.0464592464268208	0.000943203864153475
1279	30.3382167816162	-9.1720495223999	-8.05808639526367	-0.00295288790948689	0.00289124972186983	-0.00327756232582033	0.00483929552137852
1280	31.6369152069092	-10.7954206466675	-7.73341274261475	-0.00944637414067984	0.00613799272105098	0.00289124972186983	0.000293855206109583
1281	30.9875659942627	-10.4707469940186	-7.6684775352478	0.000943203864153475	0.01100810803473	-0.00490093370899558	-0.00555028254166245
1282	32.9356117248535	-10.4707469940186	-7.79834747314453	0.00776136433705688	0.0188002903014421	-0.00652430532500148	-0.00457625929266214
1283	33.5849609375	-10.4707469940186	-8.12302207946777	0.00289124972186983	0.0158782228827477	-0.0217839982360601	-0.00295288790948689
1284	33.5849609375	-10.1460723876953	-8.18795680999756	0.000618529506027699	0.013930176384747	-0.00912170019000769	0.00613799272105098
1285	32.286262512207	-9.82139778137207	-8.05808639526367	-0.00782300252467394	0.0142548503354192	0.00483929552137852	0.00906006153672934
1286	32.9356117248535	-10.4707469940186	-8.18795680999756	0.0149041991680861	-0.00327756232582033	-0.0107450718060136	0.00841071270406246
1287	31.6369152069092	-11.444769859314	-7.60354280471802	0.0022419011220336	-0.00295288790948689	0.00613799272105098	0.00418994715437293
1288	32.286262512207	-10.4707469940186	-7.79834747314453	-0.00100484199356288	-0.00197886489331722	0.0541897900402546	-0.00295288790948689
1289	32.9356117248535	-10.7954206466675	-7.86328220367432	-0.00360223650932312	-0.0175632312893867	0.111981816589832	-3.08191010844894e-05
1290	30.3382167816162	-9.82139778137207	-7.9282169342041	0.0165275707840919	-0.021459324285388	0.10711170732975	0.013930176384747
1291	30.3382167816162	-9.49672412872314	-7.79834747314453	-0.00684897974133492	-0.0120437685400248	0.0512677207589149	0.00483929552137852
1292	31.6369152069092	-10.4707469940186	-7.53860807418823	0.00483929552137852	-0.0182125810533762	-0.0308748781681061	0.00418994715437293
1293	32.9356117248535	-10.7954206466675	-7.21393346786499	-0.00392691092565656	-0.00782300252467394	-0.101329207420349	-0.00912170019000769
1294	31.6369152069092	-10.7954206466675	-7.27886867523193	0.00126787810586393	-0.00392691092565656	-0.0919136479496956	-0.00684897974133492
1295	32.286262512207	-9.82139778137207	-7.86328220367432	-0.000680167751852423	-0.00652430532500148	-0.0415891297161579	0.00354059832170606
1296	32.286262512207	-10.7954206466675	-7.6684775352478	0.0022419011220336	-0.00360223650932312	-0.0113944197073579	-0.00132951640989631
1297	32.9356117248535	-12.0941181182861	-7.34380340576172	-0.00197886489331722	0.00418994715437293	0.0217223595827818	-0.00522560812532902
1298	31.6369152069092	-10.1460723876953	-7.47367286682129	0.00354059832170606	0.0136055024340749	0.0486703291535378	-0.00425158534198999
1299	30.9875659942627	-10.1460723876953	-7.21393346786499	-0.0208099745213985	0.0239950809627771	0.0717222020030022	0.00159255252219737
1300	30.3382167816162	-10.7954206466675	-7.08406400680542	-0.00944637414067984	0.0337353087961674	0.0808130875229836	0.00126787810586393
1301	32.9356117248535	-11.1200952529907	-7.21393346786499	-0.00652430532500148	0.0175015944987535	0.0681507885456085	-0.00425158534198999
1302	32.9356117248535	-11.444769859314	-7.86328220367432	-0.00814767740666866	0.0314625911414623	0.0467222817242146	-0.00619963090866804
1303	31.6369152069092	-10.7954206466675	-7.79834747314453	0.00256657530553639	0.029189869761467	0.0963974520564079	-0.00230353930965066
1304	33.5849609375	-11.444769859314	-7.60354280471802	-0.00619963090866804	0.0191249661147594	0.143799901008606	0.000943203864153475
1305	32.286262512207	-9.82139778137207	-7.6684775352478	-0.0113944197073579	0.0213976856321096	0.217825636267662	0.00159255252219737
1306	32.9356117248535	-12.0941181182861	-7.14899873733521	0.000618529506027699	0.0152288740500808	0.262955367565155	-0.0026282137259841
1307	34.2343101501465	-12.0941181182861	-7.27886867523193	0.00159255252219737	0.0145795252174139	0.214578896760941	-0.00360223650932312
1308	31.6369152069092	-10.4707469940186	-7.9282169342041	-0.000355493422830477	0.00386527273803949	0.128540202975273	-0.00652430532500148
1309	30.3382167816162	-11.1200952529907	-7.73341274261475	-0.00327756232582033	-0.00782300252467394	-0.0445111989974976	0.000293855206109583
1310	29.6888694763184	-9.82139778137207	-8.12302207946777	0.00451462110504508	-0.00230353930965066	-0.261393636465073	0.000943203864153475
1311	31.6369152069092	-10.1460723876953	-7.99315214157104	-0.00230353930965066	-0.000680167751852423	-0.473081320524216	0.000293855206109583
1312	34.2343101501465	-11.1200952529907	-7.9282169342041	0.0116574559360743	0.000618529506027699	-0.504250049591064	-0.00197886489331722
1313	32.9356117248535	-10.7954206466675	-7.53860807418823	0.00483929552137852	0.00256657530553639	-0.298406511545181	-0.00197886489331722
1314	32.286262512207	-10.7954206466675	-7.79834747314453	-0.00327756232582033	-0.0110697457566857	-0.0578228458762169	-0.00977104809135199
1315	32.286262512207	-10.7954206466675	-8.12302207946777	0.00483929552137852	-0.00977104809135199	0.0610079504549503	0.00418994715437293
1316	31.6369152069092	-11.1200952529907	-8.12302207946777	-0.000355493422830477	-0.00684897974133492	0.16392970085144	-0.00295288790948689
1317	33.5849609375	-10.7954206466675	-7.86328220367432	-0.0026282137259841	0.00321592413820326	0.167176455259323	-0.00100484199356288
1318	30.3382167816162	-9.1720495223999	-8.05808639526367	0.000943203864153475	0.00808603875339031	0.123994767665863	-0.00425158534198999
1319	30.3382167816162	-10.7954206466675	-7.27886867523193	-0.00944637414067984	0.013930176384747	0.0220470335334539	-0.00360223650932312
1320	33.5849609375	-11.1200952529907	-7.6684775352478	-0.00490093370899558	0.0175015944987535	-0.106199324131012	-0.00165419070981443
1321	31.6369152069092	-9.49672412872314	-8.12302207946777	0.00159255252219737	0.0022419011220336	-0.247107982635498	-0.00392691092565656
1322	30.9875659942627	-9.82139778137207	-7.99315214157104	0.000293855206109583	0.0106834331527352	-0.27730268239975	-0.00295288790948689
1323	33.5849609375	-9.82139778137207	-8.18795680999756	0.00386527273803949	0.00743668992072344	-0.212692499160767	-0.00782300252467394
1324	33.5849609375	-10.7954206466675	-7.47367286682129	-0.00230353930965066	-0.00100484199356288	-0.131523922085762	0.00191722682211548
1325	32.286262512207	-11.7694435119629	-7.4087381362915	-0.00619963090866804	-0.000355493422830477	-0.0474332682788372	0.00646266713738441
1326	30.9875659942627	-9.1720495223999	-7.53860807418823	0.00581331877037883	0.00126787810586393	0.0116574559360743	0.000943203864153475
1327	32.286262512207	-11.1200952529907	-7.47367286682129	0.00191722682211548	-0.000355493422830477	0.0584105588495731	-0.00295288790948689
1328	28.3901710510254	-9.49672412872314	-7.79834747314453	-0.00360223650932312	0.00126787810586393	0.123994767665863	-0.00425158534198999
1329	32.286262512207	-9.49672412872314	-7.86328220367432	0.000943203864153475	-0.0188619289547205	0.124968789517879	0.00516396993771195
1330	31.6369152069092	-9.49672412872314	-7.79834747314453	-0.0175632312893867	-0.0156151866540313	0.0441248863935471	0.0100340843200684
1331	32.9356117248535	-10.4707469940186	-7.73341274261475	0.0116574559360743	-0.0217839982360601	0.0194496400654316	-0.00197886489331722
1332	32.9356117248535	-10.7954206466675	-7.6684775352478	0.00906006153672934	0.00191722682211548	0.0327612869441509	0.00776136433705688
1333	33.5849609375	-10.7954206466675	-7.9282169342041	-0.00782300252467394	-0.000680167751852423	0.0249691028147936	-0.00782300252467394
1334	32.286262512207	-11.444769859314	-7.73341274261475	0.00191722682211548	-0.00652430532500148	0.0548391379415989	-0.00684897974133492
1335	32.286262512207	-12.4187927246094	-7.53860807418823	0.00321592413820326	-0.00425158534198999	0.0369820520281792	0.00451462110504508
1336	31.6369152069092	-9.49672412872314	-8.05808639526367	0.00191722682211548	0.000618529506027699	0.0438002124428749	0.00256657530553639
1337	31.6369152069092	-10.1460723876953	-7.60354280471802	0.00321592413820326	0.0106834331527352	0.040228795260191	0.00906006153672934
1338	29.0395202636719	-9.82139778137207	-7.9282169342041	-0.0107450718060136	0.00354059832170606	0.0103587592020631	0.00126787810586393
1339	33.5849609375	-10.7954206466675	-7.60354280471802	-0.00879702530801296	0.0126314787194133	-0.0123684434220195	-0.00944637414067984
1340	32.286262512207	-9.82139778137207	-8.12302207946777	-0.00425158534198999	0.00548864435404539	-0.0201606266200542	-0.00619963090866804
1341	31.6369152069092	-9.49672412872314	-8.38276100158691	0.000293855206109583	0.00906006153672934	-0.028926832601428	-0.000355493422830477
1342	30.3382167816162	-9.82139778137207	-8.18795680999756	-0.00425158534198999	0.00548864435404539	-0.0708098188042641	-0.00814767740666866
1343	32.286262512207	-10.4707469940186	-7.9282169342041	-0.00749832857400179	0.00970941036939621	-0.122433036565781	-0.00425158534198999
1344	32.9356117248535	-11.444769859314	-7.60354280471802	-0.00197886489331722	-0.00522560812532902	-0.148731663823128	0.000943203864153475
1345	32.286262512207	-10.4707469940186	-7.27886867523193	-0.000355493422830477	0.00191722682211548	-0.0821734219789505	0.00970941036939621
1346	30.3382167816162	-9.82139778137207	-7.79834747314453	0.0022419011220336	-0.00555028254166245	0.00418994715437293	0.00126787810586393
1347	31.6369152069092	-10.4707469940186	-7.6684775352478	-0.00879702530801296	-0.0107450718060136	0.0551638156175613	-0.00912170019000769
1348	30.3382167816162	-10.4707469940186	-7.73341274261475	-0.00132951640989631	-0.0188619289547205	0.084059827029705	-0.0026282137259841
1349	32.286262512207	-9.49672412872314	-7.86328220367432	0.00418994715437293	-0.00814767740666866	0.116527259349823	0.00321592413820326
1350	31.6369152069092	-8.84737491607666	-8.05808639526367	-0.00652430532500148	0.00354059832170606	0.151592090725899	0.00191722682211548
1351	32.9356117248535	-10.4707469940186	-7.21393346786499	0.00516396993771195	0.00126787810586393	0.141202509403229	0.00938473641872406
1352	32.9356117248535	-10.4707469940186	-7.4087381362915	0.00289124972186983	0.00678734155371785	0.0915273353457451	0.00386527273803949
1353	32.9356117248535	-11.7694435119629	-7.60354280471802	0.00354059832170606	-0.0295761823654175	0.0616573020815849	-3.08191010844894e-05
1354	34.2343101501465	-11.1200952529907	-7.9282169342041	0.00483929552137852	-0.00912170019000769	0.0298392176628113	-0.000680167751852423
1355	32.9356117248535	-10.1460723876953	-7.73341274261475	-0.0130177913233638	-0.0195112787187099	-0.00132951640989631	-0.00165419070981443
1356	28.3901710510254	-9.1720495223999	-7.99315214157104	-0.00879702530801296	-0.0185372550040483	-0.0435371771454811	-3.08191010844894e-05
1357	32.286262512207	-10.4707469940186	-7.4087381362915	-0.00230353930965066	-0.00977104809135199	-0.0750305876135826	-0.00100484199356288
1358	30.9875659942627	-9.82139778137207	-7.27886867523193	-0.00457625929266214	-0.0110697457566857	-0.0763292834162712	-0.00879702530801296
1359	33.5849609375	-10.1460723876953	-7.73341274261475	-0.00619963090866804	0.00321592413820326	-0.0513293594121933	-0.00490093370899558
1360	31.6369152069092	-9.1720495223999	-8.18795680999756	-0.00587495695799589	-0.00100484199356288	0.0389300994575024	-0.00295288790948689
1361	31.6369152069092	-9.1720495223999	-7.79834747314453	0.00256657530553639	0.01847561635077	0.1324363052845	-0.00749832857400179
1362	31.6369152069092	-9.82139778137207	-7.86328220367432	0.00938473641872406	0.0100340843200684	0.161981657147408	0.00289124972186983
1363	31.6369152069092	-10.1460723876953	-7.73341274261475	0.000943203864153475	0.0132808275520802	0.137955769896507	-0.00814767740666866
1364	30.3382167816162	-9.1720495223999	-7.53860807418823	0.00191722682211548	0.0165275707840919	0.146721974015236	0.00516396993771195
1365	32.9356117248535	-10.1460723876953	-7.4087381362915	-0.00100484199356288	0.0217223595827818	0.108410403132439	0.00418994715437293
1366	29.0395202636719	-9.1720495223999	-7.9282169342041	0.0149041991680861	0.0278911720961332	0.0230210572481155	0.0022419011220336
1367	32.286262512207	-10.4707469940186	-7.79834747314453	-0.000680167751852423	0.0226963832974434	-0.0951603949069977	-0.00490093370899558
1368	33.5849609375	-10.1460723876953	-7.6684775352478	0.00386527273803949	0.0123068047687411	-0.172432884573936	-0.00555028254166245
1369	30.9875659942627	-9.49672412872314	-8.05808639526367	-0.00230353930965066	0.00321592413820326	-0.152952417731285	0.00808603875339031
1370	33.5849609375	-10.7954206466675	-7.4087381362915	0.0106834331527352	-0.00132951640989631	-0.138991430401802	0.00743668992072344
1371	33.5849609375	-10.4707469940186	-7.34380340576172	0.00386527273803949	-0.000355493422830477	-0.107498019933701	-0.000680167751852423
1372	33.5849609375	-11.444769859314	-7.6684775352478	0.00256657530553639	-0.00652430532500148	-0.0425631552934647	-0.00327756232582033
1373	32.9356117248535	-11.444769859314	-8.12302207946777	-0.0026282137259841	0.00354059832170606	-0.0328229255974293	-0.00652430532500148
1374	32.9356117248535	-10.4707469940186	-7.60354280471802	-0.00619963090866804	0.00256657530553639	0.0369820520281792	-0.00230353930965066
1375	32.286262512207	-10.4707469940186	-7.6684775352478	-0.0117190945893526	-0.000355493422830477	0.108410403132439	0.00256657530553639
1376	30.3382167816162	-9.1720495223999	-7.6684775352478	-0.00165419070981443	0.00289124972186983	0.0866572186350822	-0.00295288790948689
1377	32.9356117248535	-9.82139778137207	-7.53860807418823	0.00321592413820326	0.00613799272105098	0.0821117833256721	-0.00490093370899558
1378	34.2343101501465	-10.4707469940186	-7.60354280471802	-0.00490093370899558	0.0152288740500808	0.0863325446844101	-0.00522560812532902
1379	32.9356117248535	-9.82139778137207	-8.05808639526367	-0.00100484199356288	0.0249691028147936	0.0522417463362217	0.00386527273803949
1380	30.9875659942627	-9.82139778137207	-8.05808639526367	-0.0133424662053585	0.0158782228827477	0.0577612072229385	0.00354059832170606
1381	32.286262512207	-10.4707469940186	-7.79834747314453	-0.0100957229733467	0.0136055024340749	0.108735077083111	-0.00522560812532902
1382	31.6369152069092	-10.7954206466675	-7.6684775352478	0.000943203864153475	-0.00100484199356288	0.118475303053856	-0.0026282137259841
1383	31.6369152069092	-9.49672412872314	-7.4087381362915	0.000943203864153475	0.013930176384747	0.137631088495255	-0.0026282137259841
1384	30.3382167816162	-8.84737491607666	-7.53860807418823	-0.00197886489331722	-0.000355493422830477	0.113605186343193	0.00548864435404539
1385	29.6888694763184	-10.1460723876953	-7.6684775352478	-0.000680167751852423	-0.00295288790948689	0.0876312479376793	0.0100340843200684
1386	32.286262512207	-9.1720495223999	-7.73341274261475	0.0103587592020631	-0.00522560812532902	0.0288651939481497	0.00451462110504508
1387	32.9356117248535	-8.84737491607666	-8.05808639526367	-0.000680167751852423	-0.000680167751852423	-0.152303069829941	0.000293855206109583
1388	32.9356117248535	-10.7954206466675	-7.73341274261475	0.00289124972186983	-0.00587495695799589	-0.263666361570358	0.00354059832170606
1389	31.6369152069092	-9.49672412872314	-7.6684775352478	-3.08191010844894e-05	0.0389300994575024	-0.291263699531555	0.0330859608948231
1390	33.5849609375	-11.1200952529907	-7.21393346786499	-3.08191010844894e-05	-0.0260047651827335	-0.337367445230484	0.00970941036939621
1391	33.5849609375	-11.7694435119629	-7.60354280471802	0.020423661917448	-0.0448358729481697	-0.255874186754227	0.00451462110504508
1392	32.9356117248535	-9.49672412872314	-7.9282169342041	0.0022419011220336	-0.0208099745213985	-0.169186145067215	-0.00327756232582033
1393	31.6369152069092	-9.49672412872314	-7.79834747314453	-0.00782300252467394	-0.0195112787187099	-0.0799007043242455	0.00451462110504508
1394	30.3382167816162	-10.4707469940186	-7.73341274261475	-0.0110697457566857	-0.0172385573387146	-0.0513293594121933	0.00516396993771195
1395	32.286262512207	-10.1460723876953	-7.47367286682129	0.00548864435404539	-0.0247060675173998	-0.043212503194809	0.00159255252219737
1396	31.6369152069092	-9.49672412872314	-7.27886867523193	0.00516396993771195	0.011982130818069	-0.0532774068415165	-0.00165419070981443
1397	31.6369152069092	-9.49672412872314	-7.99315214157104	0.00613799272105098	0.00873538758605719	-0.0574981719255447	-0.00717365415766835
1398	33.5849609375	-10.7954206466675	-7.79834747314453	0.0142548503354192	0.0236704051494598	-0.0724331885576248	-0.00360223650932312
1399	31.6369152069092	-9.82139778137207	-7.9282169342041	-0.00295288790948689	0.0230210572481155	-0.0763292834162712	0.000293855206109583
1400	30.9875659942627	-10.4707469940186	-7.73341274261475	-3.08191010844894e-05	0.0155535480007529	-0.0688617751002312	-0.00425158534198999
1401	30.9875659942627	-11.7694435119629	-7.14899873733521	-0.00717365415766835	0.00970941036939621	-0.0438618510961533	-0.00295288790948689
1402	32.286262512207	-10.7954206466675	-7.27886867523193	-0.000680167751852423	0.0191249661147594	-0.0156151866540313	-0.00619963090866804
1403	29.0395202636719	-9.49672412872314	-7.34380340576172	-0.00749832857400179	0.0113327819854021	0.0327612869441509	-0.00490093370899558
1404	29.0395202636719	-10.1460723876953	-7.9282169342041	-0.00977104809135199	0.00159255252219737	0.0652287155389786	0.0022419011220336
1405	33.5849609375	-10.7954206466675	-7.79834747314453	0.00159255252219737	0.0022419011220336	0.0720468759536743	0.00354059832170606
1406	32.9356117248535	-10.7954206466675	-7.4087381362915	0.00126787810586393	0.00386527273803949	0.0457482598721981	0.00386527273803949
1407	32.286262512207	-9.82139778137207	-7.79834747314453	0.000293855206109583	-0.00100484199356288	0.07139752805233	-0.00522560812532902
1408	32.9356117248535	-10.4707469940186	-7.53860807418823	0.00321592413820326	-0.00360223650932312	0.07139752805233	-0.00425158534198999
1409	31.6369152069092	-10.4707469940186	-7.4087381362915	0.00191722682211548	-0.0208099745213985	0.0801637396216393	0.000293855206109583
1410	32.9356117248535	-12.4187927246094	-7.4087381362915	-3.08191010844894e-05	-0.0208099745213985	0.0821117833256721	0.00451462110504508
1411	32.9356117248535	-10.7954206466675	-7.9282169342041	0.0142548503354192	-0.02697878703475	0.0421768426895142	0.00191722682211548
1412	31.6369152069092	-9.82139778137207	-7.99315214157104	-0.00230353930965066	-0.000355493422830477	-0.0211346503347158	-0.00619963090866804
1413	29.0395202636719	-9.82139778137207	-7.86328220367432	-0.0026282137259841	-0.00977104809135199	-0.0117190945893526	-0.00555028254166245
1414	30.3382167816162	-10.1460723876953	-7.6684775352478	-0.00555028254166245	-0.00100484199356288	0.0197743140161037	0.000618529506027699
1415	34.2343101501465	-11.1200952529907	-7.4087381362915	0.00256657530553639	-0.0247060675173998	0.012956153601408	0.00613799272105098
1416	33.5849609375	-10.7954206466675	-7.79834747314453	0.00483929552137852	-0.00457625929266214	-0.0324982516467571	0.00613799272105098
1417	30.9875659942627	-10.4707469940186	-8.05808639526367	0.00516396993771195	0.00418994715437293	-0.0941863730549812	-0.00684897974133492
1418	33.5849609375	-11.1200952529907	-7.9282169342041	-0.00327756232582033	0.00970941036939621	-0.128926530480385	-0.00847235135734081
1419	30.9875659942627	-12.0941181182861	-8.18795680999756	-0.00197886489331722	0.0181509424000978	-0.0886669084429741	-0.00847235135734081
1420	32.9356117248535	-11.444769859314	-7.53860807418823	-0.00847235135734081	0.0136055024340749	-0.0510046854615211	0.00256657530553639
1421	32.286262512207	-11.1200952529907	-7.4087381362915	0.00646266713738441	0.00386527273803949	0.0116574559360743	-0.00360223650932312
1422	29.6888694763184	-11.7694435119629	-7.08406400680542	-0.00197886489331722	0.0116574559360743	0.0301638916134834	-0.00295288790948689
1423	30.3382167816162	-10.7954206466675	-7.73341274261475	-0.00684897974133492	0.0116574559360743	-0.0217839982360601	0.00321592413820326
1424	31.6369152069092	-10.7954206466675	-7.9282169342041	-0.00100484199356288	0.0194496400654316	-0.000680167751852423	0.00386527273803949
1425	33.5849609375	-11.7694435119629	-7.79834747314453	-0.0120437685400248	0.0158782228827477	-0.00197886489331722	0.00906006153672934
1426	31.6369152069092	-10.4707469940186	-7.73341274261475	0.00354059832170606	0.00938473641872406	0.0480209775269032	0.000943203864153475
1427	31.6369152069092	-10.7954206466675	-7.86328220367432	0.00126787810586393	0.0162028968334198	0.116202585399151	0.00321592413820326
1428	34.2343101501465	-12.4187927246094	-7.6684775352478	0.00516396993771195	0.00483929552137852	0.160033613443375	-0.00522560812532902
1429	32.286262512207	-12.4187927246094	-7.34380340576172	-3.08191010844894e-05	-0.0152905117720366	0.214578896760941	-0.00132951640989631
1430	32.9356117248535	-12.0941181182861	-7.6684775352478	0.01100810803473	0.00126787810586393	0.203864648938179	-0.000680167751852423
1431	30.9875659942627	-11.1200952529907	-8.05808639526367	0.00126787810586393	-0.00977104809135199	0.175942659378052	-0.00100484199356288
1432	29.0395202636719	-10.7954206466675	-7.9282169342041	0.000293855206109583	-0.0136671401560307	0.114254541695118	0.000943203864153475
1433	31.6369152069092	-11.1200952529907	-7.86328220367432	-0.00425158534198999	-0.0337969474494457	0.103864960372448	-0.000355493422830477
1434	32.9356117248535	-10.4707469940186	-7.34380340576172	0.00483929552137852	-0.0347709693014622	0.156137526035309	-0.00490093370899558
1435	32.9356117248535	-12.0941181182861	-7.27886867523193	-0.0100957229733467	-0.039641086012125	0.10418963432312	0.00678734155371785
1436	33.5849609375	-12.0941181182861	-7.73341274261475	0.00418994715437293	-0.0318489037454128	0.0678261145949364	-0.000355493422830477
1437	32.286262512207	-11.1200952529907	-7.99315214157104	0.000293855206109583	-0.0208099745213985	0.0558131635189056	-0.00749832857400179
1438	33.5849609375	-13.717490196228	-7.47367286682129	-0.00360223650932312	-0.00847235135734081	0.00873538758605719	-0.00814767740666866
1439	31.6369152069092	-11.444769859314	-7.60354280471802	-0.00717365415766835	0.00516396993771195	-0.0607449151575565	-0.00392691092565656
1440	33.5849609375	-11.7694435119629	-7.21393346786499	-0.0113944197073579	0.00808603875339031	-0.122433036565781	-0.00230353930965066
1441	32.9356117248535	-11.7694435119629	-7.21393346786499	-0.0117190945893526	0.029189869761467	-0.213991194963455	0.00159255252219737
1442	31.6369152069092	-11.444769859314	-7.08406400680542	-0.00879702530801296	0.0431508645415306	-0.263666361570358	-0.0104203969240189
1443	32.9356117248535	-11.7694435119629	-7.47367286682129	-0.000355493422830477	0.0447742342948914	-0.186718553304672	0.00289124972186983
1444	32.9356117248535	-10.7954206466675	-7.73341274261475	0.000943203864153475	0.0389300994575024	-0.0549007803201675	0.00451462110504508
1445	32.286262512207	-10.7954206466675	-7.9282169342041	-0.00749832857400179	0.0213976856321096	0.00711201597005129	0.0022419011220336
1446	33.5849609375	-12.0941181182861	-7.4087381362915	-3.08191010844894e-05	0.012956153601408	0.0486703291535378	0.00451462110504508
1447	32.286262512207	-11.1200952529907	-7.60354280471802	0.00289124972186983	-0.00490093370899558	0.0671767666935921	-0.00197886489331722
1448	33.5849609375	-12.0941181182861	-7.47367286682129	0.00354059832170606	-0.0315242260694504	0.0158782228827477	-0.0026282137259841
1449	34.883659362793	-12.4187927246094	-7.60354280471802	0.00126787810586393	-0.0126931173726916	-0.0120437685400248	-0.00295288790948689
1450	32.9356117248535	-11.7694435119629	-7.60354280471802	-0.00132951640989631	-0.017887907102704	0.0239950809627771	0.0022419011220336
1451	29.6888694763184	-11.1200952529907	-7.86328220367432	-0.00619963090866804	-0.0195112787187099	0.0850338488817215	0.0142548503354192
1452	31.6369152069092	-10.7954206466675	-7.79834747314453	0.00711201597005129	-0.00425158534198999	0.121397376060486	0.000293855206109583
1453	31.6369152069092	-11.1200952529907	-7.73341274261475	0.00613799272105098	-0.0113944197073579	0.0749689489603043	-0.00327756232582033
1454	32.286262512207	-10.7954206466675	-7.9282169342041	-0.00100484199356288	-0.0120437685400248	-0.00977104809135199	-0.000680167751852423
1455	34.2343101501465	-11.7694435119629	-8.12302207946777	-0.00165419070981443	-0.00392691092565656	-0.0850954875349998	-0.00425158534198999
1456	34.2343101501465	-12.7434673309326	-7.73341274261475	-0.00295288790948689	-0.00132951640989631	-0.0717838406562805	-0.000355493422830477
1457	32.9356117248535	-12.4187927246094	-7.73341274261475	0.000943203864153475	-3.08191010844894e-05	0.0259431265294552	0.000618529506027699
1458	33.5849609375	-12.4187927246094	-7.34380340576172	-0.00392691092565656	-3.08191010844894e-05	0.0483456552028656	0.00159255252219737
1459	31.6369152069092	-11.1200952529907	-7.47367286682129	-0.00717365415766835	0.00841071270406246	0.0606832765042782	-0.00814767740666866
1460	31.6369152069092	-12.0941181182861	-7.4087381362915	-0.0100957229733467	0.00873538758605719	0.0373067259788513	-0.00230353930965066
1461	32.286262512207	-12.0941181182861	-7.27886867523193	-0.00327756232582033	0.0132808275520802	0.0223717093467712	-0.00327756232582033
1462	35.5330047607422	-12.0941181182861	-7.6684775352478	-0.000355493422830477	0.020423661917448	-0.00425158534198999	-0.00749832857400179
1463	34.883659362793	-11.7694435119629	-7.86328220367432	0.00289124972186983	0.0262678004801273	0.0175015944987535	0.00256657530553639
1464	30.9875659942627	-11.444769859314	-7.99315214157104	-0.00165419070981443	0.029189869761467	0.0522417463362217	-0.000680167751852423
1465	32.9356117248535	-11.1200952529907	-7.86328220367432	-0.00100484199356288	0.0106834331527352	0.153864800930023	0.000618529506027699
1466	35.5330047607422	-12.0941181182861	-7.53860807418823	-3.08191010844894e-05	-3.08191010844894e-05	0.237630769610405	0.000293855206109583
1467	32.9356117248535	-12.4187927246094	-7.47367286682129	0.00646266713738441	-0.0113944197073579	0.212306186556816	0.0022419011220336
1468	32.9356117248535	-11.7694435119629	-7.79834747314453	0.00289124972186983	-0.0263294391334057	0.0821117833256721	-0.00749832857400179
1469	34.883659362793	-12.4187927246094	-7.6684775352478	0.00451462110504508	-0.021459324285388	-0.0909396260976791	-0.000680167751852423
1470	32.9356117248535	-12.7434673309326	-7.9282169342041	-0.0100957229733467	-0.0110697457566857	-0.344834953546524	0.0103587592020631
1471	32.286262512207	-10.7954206466675	-7.73341274261475	-0.000355493422830477	0.00126787810586393	-0.46334108710289	0.00906006153672934
1472	34.2343101501465	-11.1200952529907	-7.99315214157104	0.0103587592020631	-0.00977104809135199	-0.32795187830925	-0.00912170019000769
1473	34.2343101501465	-11.1200952529907	-7.9282169342041	0.00289124972186983	-0.00230353930965066	-0.150679707527161	0.000293855206109583
1474	32.9356117248535	-10.4707469940186	-7.79834747314453	-0.00230353930965066	-0.0126931173726916	-0.0730825439095497	0.000293855206109583
1475	34.2343101501465	-11.1200952529907	-7.86328220367432	0.000293855206109583	-0.00684897974133492	-0.0516540370881557	-0.00100484199356288
1476	34.883659362793	-13.3928155899048	-7.4087381362915	0.00451462110504508	-0.00814767740666866	-0.0302255302667618	-0.00457625929266214
1477	32.9356117248535	-12.4187927246094	-7.9282169342041	0.00256657530553639	-0.00944637414067984	0.0265924744307995	-0.00587495695799589
1478	34.883659362793	-12.0941181182861	-7.79834747314453	-0.00425158534198999	0.0181509424000978	0.00418994715437293	-0.00360223650932312
1479	31.6369152069092	-10.7954206466675	-7.6684775352478	-0.00425158534198999	0.0175015944987535	-0.0354203209280968	-0.00490093370899558
1480	32.286262512207	-12.4187927246094	-7.27886867523193	-0.0110697457566857	0.0298392176628113	-0.0828227698802948	0.00321592413820326
1481	34.883659362793	-11.7694435119629	-7.47367286682129	-0.00425158534198999	0.0243197549134493	-0.0597708933055401	-0.0026282137259841
1482	34.883659362793	-11.7694435119629	-7.99315214157104	0.00354059832170606	0.0223717093467712	0.0262678004801273	-0.000680167751852423
1483	36.1823539733887	-12.0941181182861	-7.9282169342041	0.00418994715437293	0.0191249661147594	0.0950987562537193	0.00548864435404539
1484	32.9356117248535	-11.7694435119629	-7.99315214157104	-3.08191010844894e-05	0.00970941036939621	0.213929548859596	-0.00392691092565656
1485	33.5849609375	-11.7694435119629	-7.99315214157104	0.000618529506027699	0.00256657530553639	0.226591855287552	0.00191722682211548
1486	35.5330047607422	-13.717490196228	-7.60354280471802	0.00354059832170606	-0.000680167751852423	0.167501121759415	0.0022419011220336
1487	32.286262512207	-10.4707469940186	-7.53860807418823	0.00483929552137852	0.00581331877037883	0.0463976077735424	-0.00230353930965066
1488	32.9356117248535	-11.1200952529907	-8.05808639526367	0.00743668992072344	0.00354059832170606	-0.0682124271988869	-0.00652430532500148
1489	31.6369152069092	-12.0941181182861	-7.60354280471802	-0.00165419070981443	-0.0120437685400248	-0.142887517809868	0.00386527273803949
1490	32.286262512207	-10.7954206466675	-7.86328220367432	-0.00587495695799589	-0.0123684434220195	-0.182497784495354	0.00938473641872406
1491	32.9356117248535	-11.1200952529907	-7.86328220367432	-0.0026282137259841	-0.0191866029053926	-0.206848368048668	0.00548864435404539
1492	32.9356117248535	-11.1200952529907	-7.79834747314453	-0.00295288790948689	-0.0165892094373703	-0.148082315921783	-0.00490093370899558
1493	33.5849609375	-11.444769859314	-7.27886867523193	-0.00100484199356288	-0.0156151866540313	-0.169510811567307	-0.00652430532500148
1494	34.2343101501465	-11.1200952529907	-7.6684775352478	0.00256657530553639	-0.0185372550040483	-0.148731663823128	-0.00230353930965066
1495	32.9356117248535	-11.7694435119629	-8.05808639526367	-0.00684897974133492	-0.0165892094373703	-0.0964590907096863	-0.00587495695799589
1496	34.883659362793	-13.3928155899048	-7.60354280471802	0.00613799272105098	-0.032173577696085	-0.115290202200413	0.00386527273803949
1497	33.5849609375	-10.7954206466675	-7.60354280471802	0.00126787810586393	0.00483929552137852	-0.0766539573669434	-0.00522560812532902
1498	32.286262512207	-10.4707469940186	-7.86328220367432	-0.00425158534198999	0.0210730116814375	-0.0350956469774246	0.00159255252219737
1499	31.6369152069092	-10.7954206466675	-7.47367286682129	-0.0149658378213644	0.0350340083241463	0.00191722682211548	0.000618529506027699
1500	34.2343101501465	-11.444769859314	-7.14899873733521	-0.00782300252467394	0.0314625911414623	0.0739949271082878	0.00159255252219737
1501	34.883659362793	-11.7694435119629	-7.73341274261475	-0.00197886489331722	0.0295145437121391	0.151592090725899	0.00126787810586393
1502	35.5330047607422	-11.7694435119629	-7.99315214157104	0.00516396993771195	0.0246444288641214	0.235358059406281	-0.00197886489331722
1503	33.5849609375	-12.0941181182861	-7.79834747314453	-3.08191010844894e-05	0.020423661917448	0.281786471605301	-3.08191010844894e-05
1504	33.5849609375	-12.0941181182861	-7.6684775352478	0.0106834331527352	0.00711201597005129	0.323020130395889	-0.00360223650932312
1505	32.9356117248535	-11.1200952529907	-7.79834747314453	-3.08191010844894e-05	-0.0110697457566857	0.304513692855835	-0.000355493422830477
1506	34.2343101501465	-12.7434673309326	-7.21393346786499	0.00646266713738441	-0.0117190945893526	0.271396905183792	0.00776136433705688
1507	33.5849609375	-11.7694435119629	-7.73341274261475	0.00548864435404539	0.00126787810586393	0.190552994608879	-0.0100957229733467
1508	30.9875659942627	-10.4707469940186	-8.12302207946777	0.0132808275520802	-0.0123684434220195	0.0220470335334539	-0.00717365415766835
1509	32.9356117248535	-11.7694435119629	-7.99315214157104	-0.00327756232582033	-0.0136671401560307	-0.195484757423401	0.0126314787194133
1510	33.5849609375	-10.7954206466675	-8.18795680999756	-0.00197886489331722	-0.0208099745213985	-0.362692058086395	0.00678734155371785
1511	33.5849609375	-10.7954206466675	-8.12302207946777	-0.000680167751852423	-0.0250307414680719	-0.350354433059692	0.00678734155371785
1512	34.2343101501465	-10.7954206466675	-7.99315214157104	0.00159255252219737	-0.0247060675173998	-0.211393803358078	0.00451462110504508
1513	32.9356117248535	-10.7954206466675	-7.6684775352478	0.00191722682211548	-0.0182125810533762	-0.0977577865123749	-0.00652430532500148
1514	32.9356117248535	-11.444769859314	-7.79834747314453	0.00321592413820326	-0.0266541130840778	-0.0675630792975426	-0.00132951640989631
1515	32.9356117248535	-12.4187927246094	-7.99315214157104	-0.000355493422830477	-0.0318489037454128	-0.0776279792189598	0.000618529506027699
1516	34.883659362793	-11.7694435119629	-7.73341274261475	0.00289124972186983	-0.0217839982360601	-0.11788759380579	-0.00132951640989631
1517	32.9356117248535	-10.7954206466675	-7.79834747314453	0.00159255252219737	-0.00912170019000769	-0.0971084386110306	-0.00782300252467394
1518	30.3382167816162	-11.1200952529907	-7.86328220367432	-0.00392691092565656	0.00126787810586393	-0.0834721177816391	-0.00977104809135199
1519	33.5849609375	-11.7694435119629	-7.14899873733521	-0.00912170019000769	0.0188002903014421	-0.0471085943281651	-0.00717365415766835
1520	34.883659362793	-11.7694435119629	-7.53860807418823	-0.00100484199356288	0.0207483377307653	0.00548864435404539	-0.00555028254166245
1521	34.883659362793	-11.1200952529907	-8.12302207946777	-0.00327756232582033	0.0239950809627771	0.0954234302043915	-0.00879702530801296
1522	34.883659362793	-11.7694435119629	-7.99315214157104	0.00386527273803949	0.0321119390428066	0.194449096918106	-0.00717365415766835
1523	35.5330047607422	-12.0941181182861	-7.53860807418823	0.00938473641872406	0.0246444288641214	0.218150317668915	-0.00490093370899558
1524	34.883659362793	-12.7434673309326	-7.9282169342041	-0.00392691092565656	0.00938473641872406	0.227241203188896	0.00321592413820326
1525	33.5849609375	-11.444769859314	-7.86328220367432	-0.00490093370899558	0.0197743140161037	0.225942507386208	0.0100340843200684
1526	34.2343101501465	-12.0941181182861	-7.79834747314453	0.00256657530553639	0.0194496400654316	0.218799665570259	-0.00100484199356288
1527	32.9356117248535	-11.444769859314	-7.60354280471802	-0.00457625929266214	0.0142548503354192	0.183085486292839	-0.00392691092565656
1528	32.9356117248535	-10.7954206466675	-8.05808639526367	-0.00132951640989631	0.00354059832170606	0.0288651939481497	0.0022419011220336
1529	33.5849609375	-11.1200952529907	-7.79834747314453	-0.00977104809135199	-0.00684897974133492	-0.183796480298042	0.000943203864153475
1530	32.9356117248535	-10.7954206466675	-7.99315214157104	-0.00295288790948689	-0.0263294391334057	-0.266913115978241	0.012956153601408
1531	32.9356117248535	-10.7954206466675	-7.9282169342041	0.00159255252219737	-0.0204853005707264	-0.29808184504509	0.00548864435404539
1532	34.883659362793	-12.0941181182861	-7.4087381362915	-0.0107450718060136	-0.023407369852066	-0.217887297272682	0.000618529506027699
1533	35.5330047607422	-12.4187927246094	-7.47367286682129	0.000618529506027699	-0.0357449948787689	-0.142238169908524	-0.000355493422830477
1534	33.5849609375	-12.4187927246094	-7.9282169342041	-0.00392691092565656	-0.0529527328908443	0.0152288740500808	-0.000680167751852423
1535	33.5849609375	-11.1200952529907	-8.18795680999756	0.00289124972186983	-0.0448358729481697	0.0759429708123207	0.00386527273803949
1536	34.2343101501465	-11.1200952529907	-8.12302207946777	-3.08191010844894e-05	-0.0354203209280968	0.0967221260070801	0.00743668992072344
1537	31.6369152069092	-11.1200952529907	-7.79834747314453	-0.00684897974133492	-0.0143164889886975	0.086981900036335	0.000293855206109583
1538	30.9875659942627	-11.1200952529907	-7.79834747314453	-0.00100484199356288	-0.00977104809135199	0.0694494843482971	-0.00165419070981443
1539	35.5330047607422	-11.444769859314	-7.53860807418823	-0.00555028254166245	0.0123068047687411	0.0538651160895824	-0.00652430532500148
1540	34.883659362793	-11.1200952529907	-7.99315214157104	-0.00684897974133492	-0.0117190945893526	-0.0273034609854221	0.00516396993771195
1541	36.1823539733887	-11.1200952529907	-8.25289154052734	-0.00165419070981443	0.00321592413820326	-0.063342310488224	0.00191722682211548
1542	34.2343101501465	-11.444769859314	-7.9282169342041	0.00256657530553639	0.0106834331527352	-0.0600955672562122	-0.00522560812532902
1543	34.2343101501465	-12.4187927246094	-7.73341274261475	0.00354059832170606	0.00970941036939621	-0.068537101149559	0.0022419011220336
1544	34.2343101501465	-12.7434673309326	-7.6684775352478	0.000293855206109583	0.0145795252174139	-0.0704851448535919	-0.000680167751852423
1545	31.6369152069092	-10.4707469940186	-7.73341274261475	-0.00587495695799589	0.0282158460468054	-0.023407369852066	0.00159255252219737
1546	32.9356117248535	-12.0941181182861	-7.08406400680542	-0.00425158534198999	0.0213976856321096	-0.00360223650932312	-0.00327756232582033
1547	31.6369152069092	-11.7694435119629	-7.6684775352478	-0.00684897974133492	0.0259431265294552	-0.0100957229733467	-0.00555028254166245
1548	32.286262512207	-10.1460723876953	-7.86328220367432	-3.08191010844894e-05	0.0252937767654657	0.00159255252219737	-0.00782300252467394
1549	36.1823539733887	-11.7694435119629	-7.9282169342041	0.00841071270406246	0.00126787810586393	0.00711201597005129	0.00906006153672934
1550	32.286262512207	-10.4707469940186	-8.05808639526367	-0.00132951640989631	0.000618529506027699	0.0191249661147594	0.0126314787194133
1551	34.2343101501465	-11.444769859314	-7.53860807418823	-0.00295288790948689	-0.00392691092565656	0.0301638916134834	0.011982130818069
1552	34.2343101501465	-12.0941181182861	-7.4087381362915	0.0100340843200684	-0.00230353930965066	0.0200989879667759	0.00678734155371785
1553	34.883659362793	-12.7434673309326	-7.34380340576172	0.00418994715437293	-0.0100957229733467	0.0298392176628113	-0.00197886489331722
1554	34.2343101501465	-12.0941181182861	-7.6684775352478	-0.00490093370899558	-0.0133424662053585	0.0278911720961332	-0.00555028254166245
1555	33.5849609375	-11.1200952529907	-7.86328220367432	-0.00490093370899558	0.00256657530553639	0.049319677054882	0.00289124972186983
1556	29.6888694763184	-10.4707469940186	-7.86328220367432	-0.00457625929266214	-0.00100484199356288	0.0571118593215942	0.00159255252219737
1557	31.6369152069092	-10.4707469940186	-7.86328220367432	-0.00684897974133492	0.0217223595827818	0.0447742342948914	0.00289124972186983
1558	34.2343101501465	-10.7954206466675	-7.53860807418823	-0.00392691092565656	0.0285405199974775	0.109059751033783	-0.0107450718060136
1559	32.286262512207	-12.4187927246094	-7.6684775352478	-0.0146411629393697	0.0278911720961332	0.187955603003502	-0.00230353930965066
1560	34.2343101501465	-11.7694435119629	-7.73341274261475	-0.0026282137259841	0.0165275707840919	0.260682642459869	-0.00457625929266214
1561	32.9356117248535	-11.444769859314	-7.9282169342041	-0.00100484199356288	0.00841071270406246	0.304188996553421	-3.08191010844894e-05
1562	34.2343101501465	-12.7434673309326	-7.73341274261475	-0.000680167751852423	0.00613799272105098	0.323344796895981	0.00256657530553639
1563	31.6369152069092	-12.0941181182861	-7.99315214157104	0.00256657530553639	0.00289124972186983	0.278864413499832	-0.00165419070981443
1564	30.3382167816162	-10.7954206466675	-7.9282169342041	-0.0026282137259841	0.00516396993771195	0.120423346757889	0.00191722682211548
1565	32.9356117248535	-11.444769859314	-7.73341274261475	-0.00360223650932312	0.0103587592020631	0.0587352328002453	0.00711201597005129
1566	29.0395202636719	-10.4707469940186	-7.6684775352478	-0.0026282137259841	-0.000680167751852423	-0.0386670641601086	0.00711201597005129
1567	34.2343101501465	-11.1200952529907	-7.99315214157104	-0.000680167751852423	0.00159255252219737	-0.0435371771454811	0.00321592413820326
1568	34.2343101501465	-11.444769859314	-8.05808639526367	-0.000355493422830477	-0.0208099745213985	-0.0610695891082287	-0.00230353930965066
1569	33.5849609375	-10.4707469940186	-8.51263046264648	0.00970941036939621	-0.00912170019000769	-0.240289822220802	0.01100810803473
1570	33.5849609375	-10.4707469940186	-8.05808639526367	0.0223717093467712	-0.0133424662053585	-0.342886924743652	0.00678734155371785
1571	32.286262512207	-11.1200952529907	-7.79834747314453	0.0220470335334539	-0.00165419070981443	-0.379250437021255	0.00841071270406246
1572	33.5849609375	-12.7434673309326	-7.47367286682129	0.0259431265294552	-0.00912170019000769	-0.300679236650467	0.00354059832170606
1573	32.9356117248535	-11.1200952529907	-7.4087381362915	0.00191722682211548	-0.0100957229733467	-0.187692582607269	-0.0130177913233638
1574	30.9875659942627	-10.1460723876953	-7.99315214157104	-0.0026282137259841	-0.0308748781681061	-0.0912643000483513	-0.00100484199356288
1575	29.6888694763184	-10.1460723876953	-8.12302207946777	-0.0107450718060136	-0.0253554154187441	-0.0561994761228561	0.00516396993771195
1576	33.5849609375	-11.444769859314	-7.9282169342041	0.0022419011220336	-0.0143164889886975	-0.038017712533474	-0.00360223650932312
1577	32.286262512207	-10.7954206466675	-8.05808639526367	-0.00100484199356288	-0.00782300252467394	-0.0373683646321297	-0.00100484199356288
1578	32.9356117248535	-10.4707469940186	-8.05808639526367	-0.00814767740666866	0.01100810803473	-0.0188619289547205	0.00483929552137852
1579	32.286262512207	-10.1460723876953	-7.99315214157104	-0.00749832857400179	0.00776136433705688	-0.0117190945893526	-0.0107450718060136
1580	32.9356117248535	-10.7954206466675	-7.86328220367432	-0.00490093370899558	-0.000680167751852423	-0.0130177913233638	-0.00652430532500148
1581	32.286262512207	-12.4187927246094	-7.6684775352478	-0.00684897974133492	-0.0104203969240189	-0.0318489037454128	-0.00555028254166245
1582	32.286262512207	-12.0941181182861	-7.60354280471802	-0.00847235135734081	0.0149041991680861	-0.0802253782749176	-0.00360223650932312
1583	32.9356117248535	-11.444769859314	-7.60354280471802	-0.0026282137259841	0.01847561635077	-0.0402904339134693	-0.00100484199356288
1584	30.9875659942627	-10.1460723876953	-7.79834747314453	-0.00652430532500148	0.0113327819854021	-0.00619963090866804	-0.00555028254166245
1585	30.9875659942627	-10.4707469940186	-7.6684775352478	-0.00684897974133492	0.0194496400654316	0.0616573020815849	-0.00230353930965066
1586	35.5330047607422	-11.1200952529907	-7.4087381362915	0.00581331877037883	0.0181509424000978	0.133735001087189	-3.08191010844894e-05
1587	31.6369152069092	-10.1460723876953	-8.05808639526367	-0.00425158534198999	0.0217223595827818	0.203215301036835	-3.08191010844894e-05
1588	34.2343101501465	-11.7694435119629	-7.9282169342041	0.00354059832170606	0.00776136433705688	0.214578896760941	-0.00684897974133492
1589	32.9356117248535	-10.7954206466675	-7.79834747314453	-3.08191010844894e-05	-3.08191010844894e-05	0.230163261294365	0.00256657530553639
1590	32.286262512207	-11.1200952529907	-7.79834747314453	-0.00717365415766835	-0.00197886489331722	0.164903730154037	0.0132808275520802
1591	33.5849609375	-12.7434673309326	-7.4087381362915	-3.08191010844894e-05	-0.0107450718060136	0.0389300994575024	-3.08191010844894e-05
1592	33.5849609375	-11.7694435119629	-7.27886867523193	0.00678734155371785	0.00743668992072344	-0.0867188647389412	0.00256657530553639
1593	31.6369152069092	-12.0941181182861	-7.4087381362915	-0.00100484199356288	0.00873538758605719	-0.207497715950012	-0.00847235135734081
1594	29.6888694763184	-10.7954206466675	-7.6684775352478	-0.00912170019000769	0.00873538758605719	-0.255874186754227	-0.00652430532500148
1595	31.6369152069092	-10.7954206466675	-7.99315214157104	0.00646266713738441	0.00711201597005129	-0.212043151259422	0.00743668992072344
1596	34.883659362793	-12.0941181182861	-7.34380340576172	0.000618529506027699	0.00678734155371785	-0.141264155507088	0.000293855206109583
1597	31.6369152069092	-10.7954206466675	-7.79834747314453	0.00321592413820326	0.0100340843200684	-0.0162645354866982	-0.0107450718060136
1598	32.9356117248535	-11.7694435119629	-7.27886867523193	-0.00132951640989631	0.00873538758605719	0.0561378374695778	-0.00847235135734081
1599	34.2343101501465	-11.1200952529907	-7.47367286682129	-0.0152905117720366	0.00613799272105098	0.0795143842697144	-0.00522560812532902
1600	32.9356117248535	-11.1200952529907	-7.79834747314453	-0.00782300252467394	0.00516396993771195	0.0993195176124573	-0.00814767740666866
1601	32.286262512207	-12.4187927246094	-7.6684775352478	-0.00749832857400179	0.000618529506027699	0.0665274113416672	-0.00360223650932312
1602	34.2343101501465	-12.0941181182861	-7.53860807418823	0.00289124972186983	0.00418994715437293	0.0213976856321096	-0.00522560812532902
1603	30.9875659942627	-11.1200952529907	-7.60354280471802	-0.00522560812532902	-0.0026282137259841	-0.0510046854615211	-0.00165419070981443
1604	30.3382167816162	-10.7954206466675	-7.6684775352478	-0.00717365415766835	-0.0026282137259841	-0.134445980191231	0.00743668992072344
1605	31.6369152069092	-10.7954206466675	-7.4087381362915	-0.00327756232582033	-0.00457625929266214	-0.138666749000549	-0.00327756232582033
1606	34.2343101501465	-12.7434673309326	-7.14899873733521	0.00386527273803949	0.00418994715437293	-0.11788759380579	0.00678734155371785
1607	33.5849609375	-10.7954206466675	-7.86328220367432	0.00386527273803949	0.00256657530553639	-0.0656150281429291	0.000943203864153475
1608	34.883659362793	-12.0941181182861	-7.73341274261475	0.0113327819854021	0.00191722682211548	-0.00425158534198999	0.00451462110504508
1609	32.286262512207	-11.444769859314	-7.86328220367432	-0.00230353930965066	-0.00652430532500148	0.0314625911414623	0.00841071270406246
1610	32.9356117248535	-12.4187927246094	-7.73341274261475	-0.00360223650932312	-0.0324982516467571	0.0288651939481497	0.00483929552137852
1611	34.2343101501465	-12.7434673309326	-7.47367286682129	0.00873538758605719	-0.0230826959013939	0.0363327041268349	-0.00132951640989631
1612	34.883659362793	-12.0941181182861	-7.34380340576172	-0.0133424662053585	-0.0126931173726916	0.0447742342948914	0.00191722682211548
1613	32.286262512207	-12.0941181182861	-7.60354280471802	0.0123068047687411	-0.017887907102704	0.0843845009803772	-0.00295288790948689
1614	31.6369152069092	-12.7434673309326	-7.34380340576172	-0.0123684434220195	-0.0224333461374044	0.10711170732975	0.00191722682211548
1615	32.9356117248535	-11.444769859314	-7.99315214157104	0.00548864435404539	-0.0133424662053585	0.102241590619087	-0.00165419070981443
1616	34.2343101501465	-12.0941181182861	-8.25289154052734	0.0106834331527352	-0.00490093370899558	0.0301638916134834	-0.00100484199356288
1617	33.5849609375	-11.7694435119629	-8.12302207946777	0.0155535480007529	-0.00230353930965066	-0.0383423902094364	-0.00100484199356288
1618	34.2343101501465	-11.7694435119629	-7.60354280471802	0.0113327819854021	0.00678734155371785	-0.0549007803201675	-0.00977104809135199
1619	32.9356117248535	-12.0941181182861	-7.47367286682129	-0.00522560812532902	0.00776136433705688	-0.0477579422295094	-0.000680167751852423
1620	33.5849609375	-12.7434673309326	-8.05808639526367	0.00191722682211548	0.00321592413820326	-0.0458098985254765	-0.00295288790948689
1621	32.9356117248535	-11.444769859314	-7.73341274261475	0.000943203864153475	0.0126314787194133	-0.0649656802415848	-0.00100484199356288
1622	31.6369152069092	-12.0941181182861	-7.53860807418823	-0.00327756232582033	0.0295145437121391	-0.0773033052682877	0.00743668992072344
1623	30.9875659942627	-11.444769859314	-8.05808639526367	-0.00490093370899558	0.0246444288641214	-0.0776279792189598	0.000293855206109583
1624	32.9356117248535	-11.444769859314	-7.86328220367432	-0.00327756232582033	0.0191249661147594	-0.0195112787187099	0.00613799272105098
1625	34.883659362793	-12.4187927246094	-7.53860807418823	-0.0110697457566857	0.0175015944987535	0.0707481801509857	0.00126787810586393
1626	34.2343101501465	-12.4187927246094	-7.79834747314453	-0.0117190945893526	0.01847561635077	0.137955769896507	-0.00717365415766835
1627	32.9356117248535	-11.7694435119629	-7.9282169342041	-0.00392691092565656	0.0262678004801273	0.154514148831367	-3.08191010844894e-05
1628	35.5330047607422	-13.0681409835815	-7.73341274261475	-0.00230353930965066	0.00970941036939621	0.101592242717743	-0.00782300252467394
1629	32.9356117248535	-12.4187927246094	-7.9282169342041	0.00126787810586393	-0.0107450718060136	0.0726962238550186	0.00386527273803949
1630	32.9356117248535	-12.7434673309326	-7.6684775352478	-0.00782300252467394	-0.00230353930965066	0.0785403624176979	0.00873538758605719
1631	36.1823539733887	-12.7434673309326	-7.01912927627563	-0.00619963090866804	-0.00814767740666866	0.0879559218883514	0.00841071270406246
1632	32.9356117248535	-13.0681409835815	-7.01912927627563	-0.0117190945893526	-0.00425158534198999	0.0623066499829292	0.00418994715437293
1633	32.9356117248535	-13.0681409835815	-7.47367286682129	-0.0146411629393697	-0.00782300252467394	0.0658780634403229	-0.00295288790948689
1634	33.5849609375	-12.0941181182861	-7.73341274261475	-0.00717365415766835	-0.0156151866540313	0.0788650363683701	-0.00360223650932312
1635	33.5849609375	-11.7694435119629	-8.18795680999756	-0.00555028254166245	0.000618529506027699	0.106137678027153	0.00289124972186983
1636	34.883659362793	-12.7434673309326	-7.86328220367432	-0.00165419070981443	-0.0172385573387146	0.0788650363683701	-3.08191010844894e-05
1637	32.9356117248535	-12.0941181182861	-7.79834747314453	0.00126787810586393	-0.017887907102704	0.0353586822748184	-0.000355493422830477
1638	32.9356117248535	-12.4187927246094	-7.14899873733521	-0.00879702530801296	0.0136055024340749	-0.0370436906814575	-0.00814767740666866
1639	34.883659362793	-13.0681409835815	-7.60354280471802	-0.00717365415766835	-0.00587495695799589	-0.158796563744545	-0.00652430532500148
1640	32.9356117248535	-12.4187927246094	-7.99315214157104	-0.0104203969240189	-0.00295288790948689	-0.221783384680748	-0.00912170019000769
1641	33.5849609375	-11.7694435119629	-8.18795680999756	-3.08191010844894e-05	0.00548864435404539	-0.211069121956825	-0.00165419070981443
1642	31.6369152069092	-11.444769859314	-7.73341274261475	-0.00360223650932312	0.00289124972186983	-0.154900476336479	-0.00230353930965066
1643	31.6369152069092	-11.7694435119629	-7.79834747314453	-0.00619963090866804	0.00970941036939621	-0.0493813157081604	0.00581331877037883
1644	32.286262512207	-12.0941181182861	-7.53860807418823	-0.00295288790948689	0.00483929552137852	-0.0136671401560307	0.00581331877037883
1645	34.883659362793	-13.0681409835815	-7.53860807418823	-3.08191010844894e-05	0.00743668992072344	0.0100340843200684	0.00743668992072344
1646	34.883659362793	-12.0941181182861	-7.9282169342041	0.00126787810586393	0.00678734155371785	-0.0172385573387146	0.00483929552137852
1647	35.5330047607422	-11.444769859314	-8.12302207946777	-0.0026282137259841	0.00646266713738441	0.0116574559360743	-0.00717365415766835
1648	33.5849609375	-12.4187927246094	-7.53860807418823	0.0106834331527352	0.00159255252219737	0.0941247344017029	-0.00100484199356288
1649	34.2343101501465	-13.3928155899048	-7.79834747314453	0.01847561635077	-0.0266541130840778	0.0989948436617851	0.00516396993771195
1650	32.9356117248535	-12.7434673309326	-7.6684775352478	-0.00295288790948689	-0.0324982516467571	0.076592318713665	0.00678734155371785
1651	33.5849609375	-12.7434673309326	-7.34380340576172	0.0295145437121391	-0.0165892094373703	0.0353586822748184	-3.08191010844894e-05
1652	32.286262512207	-13.3928155899048	-7.6684775352478	0.00711201597005129	-0.023407369852066	0.00646266713738441	0.00289124972186983
1653	33.5849609375	-13.0681409835815	-7.73341274261475	-0.00522560812532902	-0.023407369852066	-0.0273034609854221	0.000618529506027699
1654	35.5330047607422	-13.3928155899048	-7.9282169342041	-0.0026282137259841	-0.0107450718060136	-0.0714591667056084	-0.00425158534198999
1655	33.5849609375	-11.444769859314	-8.05808639526367	0.00711201597005129	-0.0123684434220195	-0.0902902781963348	-0.00165419070981443
1656	32.9356117248535	-12.0941181182861	-7.9282169342041	0.0136055024340749	-0.00197886489331722	-0.103926599025726	0.0022419011220336
1657	34.883659362793	-13.3928155899048	-7.27886867523193	-0.00555028254166245	0.00743668992072344	-0.0909396260976791	-0.000680167751852423
1658	33.5849609375	-12.7434673309326	-7.53860807418823	0.00289124972186983	0.0191249661147594	-0.0399657599627972	-3.08191010844894e-05
1659	35.5330047607422	-14.6915130615234	-7.86328220367432	0.00159255252219737	0.012956153601408	-0.0208099745213985	-0.00847235135734081
1660	34.883659362793	-12.0941181182861	-7.99315214157104	-0.00717365415766835	0.0142548503354192	0.000618529506027699	-0.00392691092565656
1661	33.5849609375	-11.7694435119629	-7.73341274261475	-0.00555028254166245	0.0259431265294552	0.0116574559360743	-0.0110697457566857
1662	32.286262512207	-12.0941181182861	-7.53860807418823	-0.0026282137259841	0.0337353087961674	-0.0386670641601086	-0.00197886489331722
1663	34.883659362793	-12.7434673309326	-7.4087381362915	-0.00132951640989631	0.0321119390428066	-0.0815240740776062	-0.00197886489331722
1664	34.2343101501465	-13.717490196228	-7.27886867523193	0.0022419011220336	0.0197743140161037	-0.0760046094655991	-0.0026282137259841
1665	33.5849609375	-12.4187927246094	-8.12302207946777	-0.0110697457566857	0.0246444288641214	-0.00425158534198999	0.00256657530553639
1666	35.5330047607422	-13.717490196228	-7.86328220367432	0.000618529506027699	0.00743668992072344	0.0629559978842735	0.00354059832170606
1667	36.1823539733887	-13.3928155899048	-7.79834747314453	-0.00197886489331722	0.00776136433705688	0.116527259349823	0.000293855206109583
1668	36.1823539733887	-14.042163848877	-7.60354280471802	0.000293855206109583	-0.0211346503347158	0.171072542667389	-0.00490093370899558
1669	33.5849609375	-13.0681409835815	-7.73341274261475	0.000293855206109583	-0.0263294391334057	0.151267409324646	-0.00100484199356288
1670	34.2343101501465	-12.4187927246094	-7.53860807418823	0.0158782228827477	-0.0188619289547205	0.0976961478590965	0.00613799272105098
1671	33.5849609375	-13.0681409835815	-7.53860807418823	0.0123068047687411	-0.0156151866540313	0.0434755384922028	0.0022419011220336
1672	33.5849609375	-13.3928155899048	-7.6684775352478	-0.00717365415766835	-0.00912170019000769	-0.0422384813427925	-0.0026282137259841
1673	34.883659362793	-13.0681409835815	-7.79834747314453	0.0103587592020631	-0.021459324285388	-0.0828227698802948	-0.0126931173726916
1674	35.5330047607422	-13.3928155899048	-7.79834747314453	0.00451462110504508	-0.0182125810533762	-0.0990564897656441	0.000943203864153475
1675	34.2343101501465	-12.0941181182861	-8.12302207946777	0.00906006153672934	-0.0149658378213644	-0.121459014713764	0.00256657530553639
1676	34.2343101501465	-11.444769859314	-7.79834747314453	0.0116574559360743	-0.0227580219507217	-0.0886669084429741	0.00483929552137852
1677	35.5330047607422	-13.717490196228	-6.88925933837891	0.00581331877037883	-0.0123684434220195	-0.0760046094655991	-0.00100484199356288
1678	34.883659362793	-13.717490196228	-7.47367286682129	-0.00522560812532902	0.00418994715437293	-0.131523922085762	-0.00425158534198999
1679	34.883659362793	-14.042163848877	-7.60354280471802	-0.00619963090866804	0.00776136433705688	-0.0516540370881557	-0.00360223650932312
1680	34.2343101501465	-12.0941181182861	-7.9282169342041	-0.00490093370899558	0.00938473641872406	0.0460729338228703	0.0022419011220336
1681	32.286262512207	-11.7694435119629	-7.86328220367432	-0.00197886489331722	0.0162028968334198	0.0791897103190422	-0.00847235135734081
1682	31.6369152069092	-12.0941181182861	-7.47367286682129	-0.00879702530801296	0.0126314787194133	0.102890938520432	0.000943203864153475
1683	34.883659362793	-12.4187927246094	-7.4087381362915	-3.08191010844894e-05	0.0197743140161037	0.0795143842697144	-0.00132951640989631
1684	35.5330047607422	-13.0681409835815	-7.34380340576172	0.0022419011220336	0.0181509424000978	0.0298392176628113	0.012956153601408
1685	34.2343101501465	-12.4187927246094	-7.60354280471802	0.012956153601408	0.00613799272105098	-0.0175632312893867	0.00711201597005129
1686	35.5330047607422	-12.4187927246094	-8.12302207946777	0.00873538758605719	0.00646266713738441	-0.00587495695799589	0.000618529506027699
1687	35.5330047607422	-12.7434673309326	-7.9282169342041	0.00418994715437293	0.0022419011220336	0.0259431265294552	0.00548864435404539
1688	35.5330047607422	-14.3668384552002	-7.60354280471802	0.0126314787194133	0.00191722682211548	0.0704235062003136	-0.00132951640989631
1689	33.5849609375	-13.0681409835815	-7.6684775352478	-3.08191010844894e-05	-0.00132951640989631	0.0889299437403679	0.00581331877037883
1690	32.9356117248535	-13.0681409835815	-7.27886867523193	-0.00944637414067984	0.0152288740500808	0.0564625114202499	0.0123068047687411
1691	33.5849609375	-13.3928155899048	-7.53860807418823	0.00646266713738441	0.01100810803473	0.0136055024340749	0.0106834331527352
1692	33.5849609375	-13.0681409835815	-7.73341274261475	0.0022419011220336	0.01100810803473	-0.0497059896588326	0.0022419011220336
1693	35.5330047607422	-13.0681409835815	-7.53860807418823	0.000293855206109583	-0.00425158534198999	-0.123082384467125	0.00321592413820326
1694	35.5330047607422	-13.0681409835815	-7.73341274261475	-0.00295288790948689	-0.00197886489331722	-0.188341930508614	-0.00132951640989631
1695	34.2343101501465	-13.0681409835815	-7.86328220367432	-0.0110697457566857	0.00256657530553639	-0.188017249107361	-0.00100484199356288
1696	34.2343101501465	-12.4187927246094	-7.6684775352478	-0.00100484199356288	0.000943203864153475	-0.109770737588406	-0.000355493422830477
1697	36.1823539733887	-13.3928155899048	-7.34380340576172	-0.0026282137259841	-0.0169138833880424	-0.0191866029053926	-0.00327756232582033
1698	34.883659362793	-15.0161867141724	-7.6684775352478	-0.00749832857400179	-0.0130177913233638	0.0408781431615353	-0.00684897974133492
1699	34.883659362793	-12.7434673309326	-7.9282169342041	-0.0123684434220195	-0.00749832857400179	0.0684754624962807	-0.00522560812532902
1700	33.5849609375	-12.0941181182861	-7.86328220367432	-0.0136671401560307	-0.00327756232582033	0.0681507885456085	-0.00100484199356288
1701	32.286262512207	-12.4187927246094	-7.73341274261475	-0.0120437685400248	-0.0100957229733467	0.0798390582203865	0.00483929552137852
1702	32.286262512207	-12.0941181182861	-7.47367286682129	0.00256657530553639	0.00418994715437293	0.066202737390995	-0.0026282137259841
1703	33.5849609375	-12.0941181182861	-7.60354280471802	-3.08191010844894e-05	0.00516396993771195	0.036657378077507	-0.000355493422830477
1704	36.8317031860352	-12.7434673309326	-7.79834747314453	-0.00587495695799589	-0.0276281367987394	-0.0360696688294411	-0.00100484199356288
1705	35.5330047607422	-13.3928155899048	-7.9282169342041	0.00451462110504508	-0.00230353930965066	-0.0909396260976791	0.00646266713738441
1706	33.5849609375	-12.0941181182861	-7.79834747314453	0.00418994715437293	0.00938473641872406	-0.098082460463047	0.000293855206109583
1707	34.2343101501465	-13.0681409835815	-7.9282169342041	0.00548864435404539	0.000618529506027699	-0.115614876151085	-0.00230353930965066
1708	34.2343101501465	-14.3668384552002	-7.6684775352478	0.000943203864153475	-0.000355493422830477	-0.0139918150380254	-0.00490093370899558
1709	34.883659362793	-12.4187927246094	-7.53860807418823	0.0132808275520802	0.00548864435404539	0.102566264569759	0.00256657530553639
1710	33.5849609375	-13.0681409835815	-7.34380340576172	0.012956153601408	-0.00165419070981443	0.181137442588806	0.0149041991680861
1711	32.286262512207	-13.3928155899048	-7.73341274261475	-0.00879702530801296	-0.00165419070981443	0.221721738576889	0.0116574559360743
1712	36.1823539733887	-12.4187927246094	-7.9282169342041	0.00418994715437293	0.00159255252219737	0.225942507386208	-0.00684897974133492
1713	35.5330047607422	-12.0941181182861	-8.25289154052734	-0.00100484199356288	-0.00392691092565656	0.206137374043465	-0.00652430532500148
1714	35.5330047607422	-13.3928155899048	-8.05808639526367	0.00354059832170606	0.00256657530553639	0.100942894816399	-0.0143164889886975
1715	36.1823539733887	-13.3928155899048	-7.53860807418823	0.00451462110504508	-0.000680167751852423	-0.0169138833880424	-0.00132951640989631
1716	34.2343101501465	-12.7434673309326	-7.73341274261475	0.00418994715437293	0.00646266713738441	-0.0561994761228561	-0.00230353930965066
1717	34.883659362793	-14.3668384552002	-7.73341274261475	-0.00457625929266214	0.00613799272105098	-0.0529527328908443	-0.00490093370899558
1718	36.1823539733887	-12.7434673309326	-7.6684775352478	0.00386527273803949	0.0213976856321096	-0.00684897974133492	-0.00555028254166245
1719	33.5849609375	-12.4187927246094	-7.86328220367432	-0.00100484199356288	0.0181509424000978	0.0226963832974434	-0.00977104809135199
1720	30.9875659942627	-12.0941181182861	-7.60354280471802	-0.021459324285388	0.00321592413820326	-0.00360223650932312	-0.00295288790948689
1721	34.2343101501465	-13.0681409835815	-7.53860807418823	-0.00587495695799589	0.00841071270406246	-0.0282774847000837	-0.00490093370899558
1722	34.2343101501465	-13.0681409835815	-7.4087381362915	0.00548864435404539	0.0123068047687411	-0.140290126204491	0.00191722682211548
1723	34.2343101501465	-11.7694435119629	-7.73341274261475	0.000943203864153475	0.0194496400654316	-0.178277015686035	-0.0026282137259841
1724	33.5849609375	-12.4187927246094	-7.6684775352478	-0.00360223650932312	0.0171769186854362	-0.185419857501984	0.00418994715437293
1725	36.1823539733887	-13.717490196228	-7.47367286682129	0.00711201597005129	0.00451462110504508	-0.253601461648941	0.00516396993771195
1726	33.5849609375	-13.3928155899048	-7.6684775352478	-0.000355493422830477	-0.00327756232582033	-0.198731496930122	0.00386527273803949
1727	32.9356117248535	-12.7434673309326	-7.6684775352478	0.00873538758605719	-0.00555028254166245	-0.0714591667056084	0.000293855206109583
1728	33.5849609375	-12.4187927246094	-7.79834747314453	0.0126314787194133	-0.0185372550040483	0.0259431265294552	0.000618529506027699
1729	32.286262512207	-12.7434673309326	-7.27886867523193	-0.0026282137259841	-0.0347709693014622	0.060358602553606	0.00418994715437293
1730	33.5849609375	-13.3928155899048	-7.4087381362915	-0.000355493422830477	-0.0292515084147453	0.060358602553606	0.00873538758605719
1731	32.9356117248535	-11.444769859314	-7.99315214157104	0.00678734155371785	-0.0282774847000837	0.0434755384922028	-0.00132951640989631
1732	32.9356117248535	-12.4187927246094	-8.25289154052734	0.00354059832170606	-0.023407369852066	-0.00944637414067984	-0.000680167751852423
1733	34.883659362793	-12.4187927246094	-8.12302207946777	0.00289124972186983	-0.0143164889886975	-0.0792513489723206	-0.00165419070981443
1734	34.883659362793	-11.7694435119629	-7.9282169342041	-0.00457625929266214	-0.00295288790948689	-0.0873682126402855	-0.00522560812532902
1735	36.1823539733887	-13.717490196228	-7.27886867523193	-0.00684897974133492	0.00159255252219737	-0.0425631552934647	0.00191722682211548
1736	35.5330047607422	-14.042163848877	-7.21393346786499	-0.00132951640989631	-0.000355493422830477	0.0434755384922028	-0.00814767740666866
1737	34.2343101501465	-12.0941181182861	-7.79834747314453	0.000618529506027699	0.01847561635077	0.0814624354243279	-0.00652430532500148
1738	36.1823539733887	-13.0681409835815	-7.79834747314453	-0.0123684434220195	0.0165275707840919	0.0804884135723114	-0.00360223650932312
1739	30.9875659942627	-11.444769859314	-7.9282169342041	-0.0240567177534103	0.0217223595827818	0.0681507885456085	-0.00912170019000769
1740	32.9356117248535	-13.0681409835815	-7.53860807418823	-0.0152905117720366	0.00743668992072344	0.0619819760322571	0.00321592413820326
1741	36.1823539733887	-13.0681409835815	-7.47367286682129	-0.0104203969240189	0.00873538758605719	0.0613326244056225	0.00256657530553639
1742	34.2343101501465	-13.0681409835815	-7.47367286682129	-0.00425158534198999	0.01100810803473	0.0652287155389786	0.00354059832170606
1743	32.9356117248535	-12.0941181182861	-7.73341274261475	-0.00425158534198999	0.0155535480007529	0.031137915328145	0.000943203864153475
1744	33.5849609375	-11.7694435119629	-8.05808639526367	0.00386527273803949	0.0178262684494257	-0.00944637414067984	0.00354059832170606
1745	34.883659362793	-13.717490196228	-7.60354280471802	-0.00782300252467394	0.0158782228827477	-0.050680011510849	0.000618529506027699
1746	34.2343101501465	-13.717490196228	-7.86328220367432	-0.00360223650932312	0.00548864435404539	-0.00522560812532902	0.00354059832170606
1747	33.5849609375	-11.7694435119629	-7.73341274261475	-0.00132951640989631	0.00743668992072344	0.00321592413820326	-0.00490093370899558
1748	32.9356117248535	-12.4187927246094	-7.60354280471802	0.00354059832170606	-0.00230353930965066	-0.0549007803201675	0.00126787810586393
1749	31.6369152069092	-13.0681409835815	-7.27886867523193	-0.0120437685400248	-0.0146411629393697	-0.0880175605416298	0.00711201597005129
1750	34.2343101501465	-12.7434673309326	-7.73341274261475	0.00354059832170606	-0.00522560812532902	-0.086394190788269	0.00548864435404539
1751	35.5330047607422	-12.0941181182861	-7.99315214157104	-0.00360223650932312	-0.0104203969240189	0.00483929552137852	-0.000680167751852423
1752	33.5849609375	-11.7694435119629	-8.25289154052734	0.00678734155371785	0.00159255252219737	0.0941247344017029	-0.00619963090866804
1753	32.9356117248535	-12.0941181182861	-7.86328220367432	0.000943203864153475	-0.00522560812532902	0.148020669817924	-0.00197886489331722
1754	34.883659362793	-12.4187927246094	-7.73341274261475	0.00548864435404539	-0.00555028254166245	0.115228563547134	-0.000680167751852423
1755	35.5330047607422	-14.3668384552002	-7.08406400680542	-0.00555028254166245	-0.0162645354866982	0.0554884895682335	0.00321592413820326
1756	34.883659362793	-14.042163848877	-7.53860807418823	0.00126787810586393	-0.00522560812532902	-0.0227580219507217	0.00516396993771195
1757	34.2343101501465	-11.7694435119629	-7.9282169342041	-0.00197886489331722	0.00451462110504508	-0.0951603949069977	-0.00912170019000769
1758	34.2343101501465	-13.3928155899048	-7.9282169342041	-0.00749832857400179	0.000943203864153475	-0.114316180348396	-0.00619963090866804
1759	33.5849609375	-12.0941181182861	-7.60354280471802	-0.0100957229733467	0.00678734155371785	-0.128601849079132	-0.00100484199356288
1760	34.2343101501465	-12.7434673309326	-7.6684775352478	-0.00295288790948689	-0.00977104809135199	-0.137368053197861	0.000943203864153475
1761	35.5330047607422	-13.0681409835815	-7.47367286682129	-0.00230353930965066	-0.00360223650932312	-0.113991506397724	-0.000355493422830477
1762	36.8317031860352	-13.3928155899048	-7.60354280471802	0.00354059832170606	0.00581331877037883	-0.0305502042174339	0.000943203864153475
1763	35.5330047607422	-13.0681409835815	-7.73341274261475	-0.000680167751852423	0.00970941036939621	0.0239950809627771	-0.000355493422830477
1764	34.2343101501465	-12.4187927246094	-8.25289154052734	-0.00230353930965066	0.0106834331527352	0.0593845807015896	0.0022419011220336
1765	35.5330047607422	-14.042163848877	-8.05808639526367	-0.00100484199356288	0.00321592413820326	0.0288651939481497	0.000618529506027699
1766	33.5849609375	-13.3928155899048	-7.79834747314453	-0.00522560812532902	0.013930176384747	0.00418994715437293	0.00191722682211548
1767	35.5330047607422	-13.0681409835815	-7.73341274261475	0.00386527273803949	0.01100810803473	0.00581331877037883	-0.00197886489331722
1768	30.9875659942627	-11.7694435119629	-7.86328220367432	0.00581331877037883	-0.00457625929266214	0.0213976856321096	-0.00587495695799589
1769	34.2343101501465	-13.3928155899048	-7.73341274261475	0.00938473641872406	-0.023407369852066	0.0606832765042782	-0.000355493422830477
1770	33.5849609375	-12.4187927246094	-8.31782627105713	0.0132808275520802	-0.0152905117720366	0.0337353087961674	0.00646266713738441
1771	34.883659362793	-12.4187927246094	-8.4476957321167	0.00938473641872406	-0.0136671401560307	0.0564625114202499	0.00191722682211548
1772	34.883659362793	-12.4187927246094	-8.18795680999756	0.00581331877037883	0.00256657530553639	0.113280512392521	0.00126787810586393
1773	34.883659362793	-11.7694435119629	-7.99315214157104	0.000618529506027699	0.0022419011220336	0.125618144869804	-0.0110697457566857
1774	34.883659362793	-13.3928155899048	-7.53860807418823	-0.00652430532500148	0.00321592413820326	0.0886052697896957	0.000618529506027699
1775	34.883659362793	-13.3928155899048	-7.60354280471802	0.00548864435404539	0.00938473641872406	0.0220470335334539	0.0106834331527352
1776	35.5330047607422	-12.7434673309326	-7.6684775352478	-0.00295288790948689	0.020423661917448	-0.0909396260976791	0.00938473641872406
1777	30.9875659942627	-12.4187927246094	-7.79834747314453	-0.00132951640989631	0.0181509424000978	-0.188341930508614	-0.00717365415766835
1778	32.9356117248535	-12.0941181182861	-7.79834747314453	-0.0133424662053585	0.00873538758605719	-0.160744607448578	0.000618529506027699
1779	35.5330047607422	-12.7434673309326	-7.60354280471802	-0.0120437685400248	0.00191722682211548	-0.126329123973846	-0.000680167751852423
1780	36.1823539733887	-13.3928155899048	-7.73341274261475	-0.0104203969240189	-0.0152905117720366	-0.102303229272366	0.000293855206109583
1781	35.5330047607422	-12.7434673309326	-7.53860807418823	-0.00295288790948689	-0.0185372550040483	-0.0760046094655991	-0.00197886489331722
1782	35.5330047607422	-12.7434673309326	-7.47367286682129	-0.00879702530801296	-0.0120437685400248	-0.0480826161801815	-0.00165419070981443
1783	36.8317031860352	-13.717490196228	-7.6684775352478	-0.00100484199356288	-0.00749832857400179	-0.0237320438027382	0.00126787810586393
1784	34.2343101501465	-13.0681409835815	-7.79834747314453	-0.00327756232582033	-0.00295288790948689	0.0220470335334539	0.00776136433705688
1785	33.5849609375	-12.0941181182861	-7.86328220367432	-0.00197886489331722	0.00678734155371785	0.0613326244056225	-0.00132951640989631
1786	33.5849609375	-13.3928155899048	-7.53860807418823	-0.0113944197073579	0.00191722682211548	0.0960727781057358	0.00548864435404539
1787	30.9875659942627	-13.0681409835815	-7.34380340576172	0.000943203864153475	0.00646266713738441	0.102890938520432	0.00418994715437293
1788	34.2343101501465	-12.0941181182861	-7.86328220367432	0.00483929552137852	-0.0133424662053585	0.0905533134937286	-0.00197886489331722
1789	34.883659362793	-12.4187927246094	-7.79834747314453	0.00581331877037883	0.000618529506027699	0.0730208978056908	0.00548864435404539
1790	33.5849609375	-12.0941181182861	-8.12302207946777	0.00289124972186983	0.00938473641872406	0.0636053457856178	0.00354059832170606
1791	34.2343101501465	-12.4187927246094	-7.73341274261475	0.00516396993771195	0.0269171483814716	0.0918520092964172	0.000618529506027699
1792	34.883659362793	-13.0681409835815	-7.9282169342041	-0.00132951640989631	0.0252937767654657	0.186656907200813	0.00354059832170606
1793	36.8317031860352	-14.3668384552002	-7.60354280471802	-0.00587495695799589	0.0175015944987535	0.271721571683884	-0.00619963090866804
1794	34.883659362793	-13.0681409835815	-7.53860807418823	-3.08191010844894e-05	0.0149041991680861	0.318150013685226	-0.00392691092565656
1795	32.9356117248535	-11.7694435119629	-7.73341274261475	-0.00230353930965066	-0.00230353930965066	0.273669630289078	0.00906006153672934
1796	31.6369152069092	-11.7694435119629	-7.99315214157104	-0.00457625929266214	0.0100340843200684	0.151592090725899	-3.08191010844894e-05
1797	34.2343101501465	-12.7434673309326	-7.73341274261475	-0.00360223650932312	0.00678734155371785	-0.0448358729481697	-0.00490093370899558
1798	34.883659362793	-12.7434673309326	-7.6684775352478	-0.000355493422830477	0.0136055024340749	-0.220484688878059	-0.0026282137259841
1799	33.5849609375	-12.0941181182861	-7.6684775352478	-0.00522560812532902	-0.00230353930965066	-0.31723764538765	-0.0100957229733467
1800	35.5330047607422	-12.7434673309326	-7.79834747314453	0.00256657530553639	-0.00295288790948689	-0.289640307426453	-0.00652430532500148
1801	36.1823539733887	-13.717490196228	-7.73341274261475	-0.00165419070981443	-0.0221086721867323	-0.172108203172684	0.00354059832170606
1802	35.5330047607422	-13.3928155899048	-7.99315214157104	0.00548864435404539	-0.0243813935667276	-0.0824980959296227	-0.00392691092565656
1803	32.9356117248535	-13.0681409835815	-7.99315214157104	-0.00165419070981443	-0.02697878703475	-0.0750305876135826	-3.08191010844894e-05
1804	34.2343101501465	-12.0941181182861	-8.18795680999756	-0.00100484199356288	-0.0139918150380254	-0.0539267547428608	0.000293855206109583
1805	32.9356117248535	-12.7434673309326	-7.79834747314453	-0.0100957229733467	-0.00522560812532902	0.0285405199974775	0.0106834331527352
1806	31.6369152069092	-11.7694435119629	-7.86328220367432	-0.00912170019000769	0.00451462110504508	0.111007794737816	0.00808603875339031
1807	34.883659362793	-12.7434673309326	-7.73341274261475	0.00743668992072344	-0.00327756232582033	0.161981657147408	-0.00652430532500148
1808	34.883659362793	-13.0681409835815	-8.12302207946777	0.00841071270406246	-0.0113944197073579	0.105163656175137	0.0022419011220336
1809	33.5849609375	-11.7694435119629	-8.38276100158691	-0.00490093370899558	-0.0188619289547205	-0.00522560812532902	0.00386527273803949
1810	34.2343101501465	-11.7694435119629	-7.9282169342041	0.00418994715437293	-0.0237320438027382	-0.141913503408432	0.00548864435404539
1811	34.883659362793	-13.717490196228	-7.34380340576172	0.0022419011220336	-0.0224333461374044	-0.166588738560677	0.00743668992072344
1812	36.1823539733887	-14.042163848877	-7.73341274261475	-0.00327756232582033	-0.00165419070981443	-0.133471965789795	-0.00977104809135199
1813	34.883659362793	-12.4187927246094	-7.60354280471802	0.0022419011220336	0.00483929552137852	-0.140939474105835	-3.08191010844894e-05
1814	34.2343101501465	-12.7434673309326	-7.4087381362915	-0.0120437685400248	-0.0143164889886975	-0.127627819776535	0.00321592413820326
1815	32.9356117248535	-13.0681409835815	-7.60354280471802	-0.0104203969240189	-0.00749832857400179	-0.103926599025726	-0.00132951640989631
1816	34.2343101501465	-11.7694435119629	-7.47367286682129	-3.08191010844894e-05	-0.00457625929266214	-0.11334215849638	0.00321592413820326
1817	34.2343101501465	-11.7694435119629	-7.73341274261475	0.00126787810586393	0.00970941036939621	-0.105225294828415	-0.00295288790948689
1818	36.1823539733887	-12.0941181182861	-7.53860807418823	-0.00197886489331722	0.0145795252174139	-0.110095411539078	-0.00652430532500148
1819	35.5330047607422	-13.0681409835815	-7.34380340576172	0.00126787810586393	0.0230210572481155	-0.0941863730549812	-0.00522560812532902
1820	35.5330047607422	-12.4187927246094	-7.53860807418823	-0.00457625929266214	0.0155535480007529	-0.0448358729481697	-0.00392691092565656
1821	34.883659362793	-13.3928155899048	-7.47367286682129	0.000618529506027699	0.00613799272105098	0.00841071270406246	0.00321592413820326
1822	34.883659362793	-13.717490196228	-7.73341274261475	0.00191722682211548	0.0194496400654316	0.0772416666150093	-0.00555028254166245
1823	34.883659362793	-11.7694435119629	-7.79834747314453	0.00126787810586393	0.0243197549134493	0.127241507172585	-3.08191010844894e-05
1824	30.3382167816162	-11.444769859314	-7.9282169342041	-0.00782300252467394	0.0200989879667759	0.188280284404755	0.00483929552137852
1825	34.883659362793	-12.7434673309326	-7.86328220367432	-0.00782300252467394	0.00581331877037883	0.236981421709061	0.00516396993771195
1826	35.5330047607422	-12.7434673309326	-7.34380340576172	-0.00132951640989631	-0.00555028254166245	0.238929465413094	0.00321592413820326
1827	34.883659362793	-11.444769859314	-7.9282169342041	0.00451462110504508	0.00191722682211548	0.181462123990059	-0.000680167751852423
1828	34.2343101501465	-12.0941181182861	-8.38276100158691	0.00451462110504508	0.00548864435404539	0.102241590619087	-0.00295288790948689
1829	33.5849609375	-11.7694435119629	-8.05808639526367	0.00289124972186983	-0.0162645354866982	-0.0149658378213644	0.00548864435404539
1830	36.1823539733887	-13.3928155899048	-7.86328220367432	0.00483929552137852	-0.0133424662053585	-0.0954850688576698	0.00776136433705688
1831	34.883659362793	-13.3928155899048	-7.9282169342041	0.00970941036939621	-0.0237320438027382	-0.0698357969522476	0.00841071270406246
1832	34.883659362793	-12.0941181182861	-7.60354280471802	0.00126787810586393	-0.0104203969240189	-0.0513293594121933	-0.000680167751852423
1833	33.5849609375	-12.7434673309326	-7.21393346786499	0.0022419011220336	-0.0139918150380254	0.00711201597005129	-0.00684897974133492
1834	32.9356117248535	-12.4187927246094	-7.60354280471802	-0.0191866029053926	-0.0172385573387146	0.0752936229109764	-0.00749832857400179
1835	34.2343101501465	-11.444769859314	-8.05808639526367	0.00289124972186983	-0.0221086721867323	0.105488330125809	0.00256657530553639
1836	35.5330047607422	-11.444769859314	-8.18795680999756	-0.0107450718060136	-0.00717365415766835	0.158410251140594	0.00354059832170606
1837	36.8317031860352	-13.0681409835815	-7.6684775352478	0.00906006153672934	0.0142548503354192	0.124644115567207	0.00126787810586393
1838	35.5330047607422	-12.4187927246094	-7.6684775352478	0.0194496400654316	0.0246444288641214	0.0795143842697144	-0.00879702530801296
1839	33.5849609375	-12.0941181182861	-7.79834747314453	-3.08191010844894e-05	0.0239950809627771	-0.0169138833880424	-0.0100957229733467
1840	32.9356117248535	-13.717490196228	-7.21393346786499	0.00613799272105098	0.0103587592020631	-0.127303153276443	-0.0026282137259841
1841	34.2343101501465	-12.4187927246094	-7.47367286682129	-0.00100484199356288	0.025618452578783	-0.193536713719368	-0.00587495695799589
1842	35.5330047607422	-12.4187927246094	-7.6684775352478	0.000618529506027699	0.0350340083241463	-0.151004374027252	-0.00652430532500148
1843	32.286262512207	-13.0681409835815	-7.9282169342041	-0.00555028254166245	0.0265924744307995	-0.0714591667056084	0.000943203864153475
1844	32.9356117248535	-11.444769859314	-7.9282169342041	-0.00879702530801296	0.0239950809627771	0.0343846566975117	0.00159255252219737
1845	34.2343101501465	-11.444769859314	-7.53860807418823	-0.00652430532500148	0.0132808275520802	0.0548391379415989	0.00386527273803949
1846	36.1823539733887	-13.0681409835815	-7.47367286682129	0.00289124972186983	0.0171769186854362	-0.0555501282215118	0.000618529506027699
1847	32.286262512207	-11.444769859314	-7.73341274261475	-0.000355493422830477	0.0149041991680861	-0.135420009493828	0.00678734155371785
1848	35.5330047607422	-13.0681409835815	-7.73341274261475	0.00678734155371785	-0.0026282137259841	-0.186718553304672	-0.00490093370899558
1849	32.9356117248535	-12.4187927246094	-7.6684775352478	-0.00100484199356288	-0.00717365415766835	-0.193536713719368	-0.00230353930965066
1850	34.883659362793	-13.717490196228	-7.27886867523193	0.00321592413820326	-0.00295288790948689	-0.0941863730549812	0.00906006153672934
1851	33.5849609375	-12.7434673309326	-7.53860807418823	0.00906006153672934	-0.00879702530801296	0.000943203864153475	0.00386527273803949
1852	32.286262512207	-12.0941181182861	-7.34380340576172	-0.00587495695799589	0.00289124972186983	-0.00230353930965066	0.00418994715437293
1853	34.2343101501465	-13.3928155899048	-7.34380340576172	0.000293855206109583	-0.00847235135734081	-0.017887907102704	-0.00392691092565656
1854	36.1823539733887	-12.7434673309326	-7.73341274261475	-0.00912170019000769	0.00613799272105098	-0.0260047651827335	-0.00490093370899558
1855	32.9356117248535	-11.444769859314	-8.31782627105713	-0.00619963090866804	-0.00392691092565656	-0.021459324285388	0.0022419011220336
1856	34.883659362793	-11.7694435119629	-7.73341274261475	-0.0113944197073579	-3.08191010844894e-05	-0.0386670641601086	0.0100340843200684
1857	35.5330047607422	-12.4187927246094	-7.4087381362915	-0.00360223650932312	0.00386527273803949	-0.00977104809135199	-0.00197886489331722
1858	34.883659362793	-14.042163848877	-7.27886867523193	-0.00457625929266214	-0.00912170019000769	-0.0169138833880424	-0.00392691092565656
1859	32.9356117248535	-12.0941181182861	-7.6684775352478	-0.0100957229733467	-0.00165419070981443	0.0220470335334539	-0.00132951640989631
1860	33.5849609375	-12.4187927246094	-7.53860807418823	-0.00587495695799589	0.0103587592020631	0.101267568767071	-0.00132951640989631
1861	33.5849609375	-12.7434673309326	-7.9282169342041	-0.0104203969240189	0.00841071270406246	0.196397140622139	-0.000680167751852423
1862	32.9356117248535	-13.0681409835815	-7.86328220367432	-0.00360223650932312	0.0223717093467712	0.222695752978325	0.00581331877037883
1863	35.5330047607422	-13.0681409835815	-7.60354280471802	0.00386527273803949	0.01847561635077	0.1697738468647	-0.00132951640989631
1864	34.883659362793	-12.0941181182861	-7.9282169342041	0.00159255252219737	0.0181509424000978	0.0710728541016579	-0.000680167751852423
1865	34.2343101501465	-11.444769859314	-7.86328220367432	-0.000680167751852423	0.00743668992072344	-0.0295761823654175	0.00548864435404539
1866	34.2343101501465	-13.0681409835815	-7.14899873733521	0.00418994715437293	-0.00522560812532902	-0.135744690895081	0.00256657530553639
1867	34.2343101501465	-12.7434673309326	-7.9282169342041	0.00548864435404539	-0.000355493422830477	-0.183147132396698	0.00970941036939621
1868	36.8317031860352	-13.3928155899048	-7.9282169342041	0.0103587592020631	-0.0110697457566857	-0.136394038796425	0.00159255252219737
1869	32.9356117248535	-12.7434673309326	-7.53860807418823	-0.00100484199356288	-0.0143164889886975	0.0376313999295235	0.0100340843200684
1870	34.2343101501465	-13.0681409835815	-7.60354280471802	0.0162028968334198	-0.0253554154187441	0.118150629103184	0.00191722682211548
1871	32.286262512207	-13.0681409835815	-7.47367286682129	-0.00652430532500148	-0.0198359526693821	0.0879559218883514	0.00711201597005129
1872	35.5330047607422	-13.0681409835815	-7.53860807418823	-0.00165419070981443	-0.0208099745213985	-0.00100484199356288	-0.00425158534198999
1873	35.5330047607422	-12.0941181182861	-7.60354280471802	0.0022419011220336	-0.0211346503347158	-0.0448358729481697	-0.000355493422830477
1874	35.5330047607422	-13.0681409835815	-7.79834747314453	0.0022419011220336	-0.0217839982360601	-0.0568488240242004	0.00126787810586393
1875	34.2343101501465	-13.0681409835815	-7.73341274261475	-0.00425158534198999	-0.0188619289547205	-0.0964590907096863	-0.00100484199356288
1876	32.9356117248535	-12.0941181182861	-7.86328220367432	-0.00197886489331722	-0.0123684434220195	-0.0831474438309669	-0.00522560812532902
1877	35.5330047607422	-14.6915130615234	-7.60354280471802	-0.00230353930965066	-0.0133424662053585	-0.0623682886362076	-0.000355493422830477
1878	34.883659362793	-13.717490196228	-7.34380340576172	0.00646266713738441	0.0022419011220336	-0.0357449948787689	-0.00587495695799589
1879	32.9356117248535	-12.4187927246094	-7.47367286682129	-0.00327756232582033	-0.000680167751852423	0.00548864435404539	-0.00619963090866804
1880	32.9356117248535	-12.7434673309326	-7.9282169342041	-0.00847235135734081	-0.00977104809135199	0.0165275707840919	-0.00652430532500148
1881	32.9356117248535	-13.0681409835815	-7.99315214157104	0.0175015944987535	-0.0247060675173998	0.0376313999295235	-0.00100484199356288
1882	34.2343101501465	-13.0681409835815	-7.60354280471802	0.0178262684494257	0.00354059832170606	0.0343846566975117	0.000618529506027699
1883	33.5849609375	-12.0941181182861	-7.79834747314453	-3.08191010844894e-05	0.00354059832170606	0.0688001364469528	0.00256657530553639
1884	32.9356117248535	-12.7434673309326	-7.9282169342041	0.00159255252219737	0.0123068047687411	0.0519170723855495	0.00970941036939621
1885	36.8317031860352	-13.0681409835815	-7.34380340576172	-0.00132951640989631	0.012956153601408	0.031137915328145	0.0103587592020631
1886	32.9356117248535	-12.0941181182861	-7.6684775352478	-0.000355493422830477	0.00483929552137852	0.0564625114202499	0.00191722682211548
1887	33.5849609375	-13.3928155899048	-7.79834747314453	0.0136055024340749	-0.00100484199356288	0.0902286395430565	0.000943203864153475
1888	33.5849609375	-12.7434673309326	-7.86328220367432	0.00776136433705688	0.00548864435404539	0.109059751033783	-0.00132951640989631
1889	32.9356117248535	-13.3928155899048	-7.60354280471802	0.0100340843200684	0.00970941036939621	0.198345184326172	0.00776136433705688
1890	33.5849609375	-13.0681409835815	-7.6684775352478	-0.0110697457566857	-0.0152905117720366	0.155812844634056	0.0113327819854021
1891	34.2343101501465	-12.7434673309326	-7.6684775352478	-0.00652430532500148	-0.0126931173726916	0.0337353087961674	0.00321592413820326
1892	33.5849609375	-12.4187927246094	-7.47367286682129	-0.00100484199356288	0.00289124972186983	-0.129251196980476	0.000618529506027699
1893	36.1823539733887	-12.7434673309326	-7.99315214157104	-0.00847235135734081	0.000293855206109583	-0.235419705510139	-0.00652430532500148
1894	34.2343101501465	-12.7434673309326	-7.99315214157104	-0.00684897974133492	0.00646266713738441	-0.206523686647415	-0.00425158534198999
1895	34.883659362793	-13.717490196228	-7.53860807418823	-0.00684897974133492	0.012956153601408	-0.149056330323219	0.00678734155371785
1896	33.5849609375	-13.0681409835815	-7.86328220367432	-0.00165419070981443	0.0126314787194133	-0.101329207420349	-0.000355493422830477
1897	35.5330047607422	-14.042163848877	-7.47367286682129	-0.00230353930965066	0.0168522447347641	0.0438002124428749	0.00321592413820326
1898	36.1823539733887	-13.3928155899048	-7.6684775352478	-0.00360223650932312	0.0223717093467712	0.0700988322496414	-0.00782300252467394
1899	31.6369152069092	-12.4187927246094	-7.60354280471802	-0.0120437685400248	0.0178262684494257	0.12204672396183	-0.00652430532500148
1900	32.286262512207	-13.717490196228	-7.60354280471802	-0.0123684434220195	0.0236704051494598	0.110358446836472	0.00548864435404539
1901	35.5330047607422	-13.3928155899048	-7.60354280471802	-0.00425158534198999	0.0165275707840919	0.0785403624176979	-3.08191010844894e-05
1902	33.5849609375	-13.3928155899048	-7.79834747314453	0.00256657530553639	0.0265924744307995	0.00841071270406246	-0.00295288790948689
1903	33.5849609375	-12.4187927246094	-7.9282169342041	-0.00327756232582033	0.0191249661147594	-0.00360223650932312	-0.00295288790948689
1904	33.5849609375	-12.7434673309326	-7.79834747314453	-0.00327756232582033	0.0152288740500808	-0.0110697457566857	-0.00360223650932312
1905	35.5330047607422	-14.3668384552002	-6.88925933837891	0.00354059832170606	0.00646266713738441	-0.0198359526693821	0.00711201597005129
1906	34.2343101501465	-13.717490196228	-7.86328220367432	0.00451462110504508	-0.00230353930965066	-0.0393164120614529	0.00354059832170606
1907	33.5849609375	-11.444769859314	-7.99315214157104	0.00289124972186983	0.013930176384747	-0.0341216214001179	-0.00327756232582033
1908	33.5849609375	-12.7434673309326	-7.53860807418823	0.00841071270406246	0.00581331877037883	0.0152288740500808	-0.00782300252467394
1909	32.286262512207	-13.3928155899048	-7.4087381362915	-0.00977104809135199	-0.0107450718060136	0.0538651160895824	0.00289124972186983
1910	34.883659362793	-13.717490196228	-7.53860807418823	0.00711201597005129	-0.00879702530801296	0.0616573020815849	0.00743668992072344
1911	33.5849609375	-13.0681409835815	-7.6684775352478	0.000943203864153475	-0.0117190945893526	0.0275664981454611	0.00191722682211548
1912	32.9356117248535	-12.4187927246094	-7.99315214157104	-0.000680167751852423	-0.0188619289547205	-0.0217839982360601	0.00126787810586393
1913	34.2343101501465	-12.4187927246094	-7.9282169342041	0.00483929552137852	-0.0126931173726916	-0.0902902781963348	-0.00717365415766835
1914	34.2343101501465	-12.7434673309326	-7.86328220367432	0.00418994715437293	-0.0224333461374044	-0.139316096901894	-0.00230353930965066
1915	33.5849609375	-13.3928155899048	-7.86328220367432	0.00289124972186983	-0.0273034609854221	-0.122433036565781	0.00191722682211548
1916	35.5330047607422	-14.042163848877	-7.53860807418823	0.00451462110504508	-0.0026282137259841	-0.0893162563443184	0.00354059832170606
1917	33.5849609375	-12.4187927246094	-7.73341274261475	0.00321592413820326	0.00743668992072344	-0.0490566417574883	0.00581331877037883
1918	31.6369152069092	-13.717490196228	-7.53860807418823	-0.00717365415766835	0.0113327819854021	0.00321592413820326	-0.00457625929266214
1919	34.2343101501465	-12.4187927246094	-8.12302207946777	-0.00392691092565656	0.00776136433705688	0.0684754624962807	-0.00944637414067984
1920	34.2343101501465	-11.7694435119629	-7.9282169342041	-0.00197886489331722	0.0132808275520802	0.0947740823030472	-0.00782300252467394
1921	32.286262512207	-12.0941181182861	-8.05808639526367	0.0022419011220336	0.0149041991680861	0.0658780634403229	-0.00165419070981443
1922	33.5849609375	-12.0941181182861	-7.99315214157104	-0.0026282137259841	0.0223717093467712	0.0171769186854362	-0.00197886489331722
1923	36.1823539733887	-13.3928155899048	-7.73341274261475	0.0022419011220336	0.0239950809627771	-0.0393164120614529	-3.08191010844894e-05
1924	36.1823539733887	-13.717490196228	-7.27886867523193	-0.00360223650932312	0.00841071270406246	-0.0678877532482147	0.00516396993771195
1925	33.5849609375	-13.0681409835815	-7.53860807418823	0.0022419011220336	0.00418994715437293	-0.0620436146855354	0.00386527273803949
1926	35.5330047607422	-12.4187927246094	-7.60354280471802	0.00159255252219737	0.0278911720961332	-0.0860695168375969	-0.00295288790948689
1927	35.5330047607422	-13.3928155899048	-7.47367286682129	-0.00587495695799589	0.0285405199974775	-0.102303229272366	0.00386527273803949
1928	30.9875659942627	-12.0941181182861	-7.47367286682129	-0.00360223650932312	0.00354059832170606	-0.113666832447052	-0.00327756232582033
1929	34.2343101501465	-13.0681409835815	-7.60354280471802	-0.00100484199356288	0.000618529506027699	-0.133147284388542	0.00516396993771195
1930	34.883659362793	-13.0681409835815	-7.79834747314453	-0.00132951640989631	-0.00684897974133492	-0.0799007043242455	0.00191722682211548
1931	34.2343101501465	-12.0941181182861	-7.53860807418823	0.00613799272105098	-0.0117190945893526	-0.0399657599627972	0.00126787810586393
1932	35.5330047607422	-12.4187927246094	-7.60354280471802	0.0022419011220336	-0.023407369852066	0.013930176384747	-0.00587495695799589
1933	33.5849609375	-11.7694435119629	-7.99315214157104	-0.00132951640989631	-0.0302255302667618	0.0928260311484337	-0.0026282137259841
1934	35.5330047607422	-13.717490196228	-7.73341274261475	-0.0110697457566857	-0.0461345724761486	0.106787025928497	0.000618529506027699
1935	36.1823539733887	-14.3668384552002	-7.53860807418823	0.00191722682211548	-0.0315242260694504	0.0746442750096321	0.000943203864153475
1936	33.5849609375	-11.444769859314	-7.73341274261475	0.0022419011220336	-0.021459324285388	0.0314625911414623	-0.00197886489331722
1937	33.5849609375	-12.7434673309326	-7.27886867523193	-0.00652430532500148	0.00418994715437293	-0.0126931173726916	-0.000355493422830477
1938	32.286262512207	-12.0941181182861	-7.47367286682129	-0.00457625929266214	0.0447742342948914	-0.0552254542708397	-0.00652430532500148
1939	35.5330047607422	-13.0681409835815	-7.47367286682129	0.00191722682211548	0.0399041213095188	-0.00879702530801296	-0.00555028254166245
1940	35.5330047607422	-12.4187927246094	-7.73341274261475	-0.00360223650932312	0.0278911720961332	0.129189550876617	0.000618529506027699
1941	35.5330047607422	-11.7694435119629	-7.99315214157104	-0.00165419070981443	0.0236704051494598	0.329838275909424	-0.00717365415766835
1942	35.5330047607422	-12.4187927246094	-7.73341274261475	-0.00165419070981443	0.00841071270406246	0.511980593204498	0.000943203864153475
1943	36.8317031860352	-13.0681409835815	-7.53860807418823	-0.00132951640989631	-0.00814767740666866	0.556136250495911	0.00548864435404539
1944	35.5330047607422	-13.0681409835815	-7.4087381362915	-0.00944637414067984	-0.0185372550040483	0.48730531334877	-0.00327756232582033
1945	33.5849609375	-11.444769859314	-7.60354280471802	-3.08191010844894e-05	-0.00782300252467394	0.441526234149933	0.00743668992072344
1946	34.883659362793	-12.7434673309326	-7.73341274261475	0.0126314787194133	0.000618529506027699	0.242825567722321	-0.00132951640989631
1947	31.6369152069092	-12.4187927246094	-7.60354280471802	0.0022419011220336	0.0395794473588467	0.110033772885799	0.00289124972186983
1948	33.5849609375	-11.1200952529907	-7.9282169342041	0.0126314787194133	0.0463976077735424	-0.0386670641601086	0.00191722682211548
1949	35.5330047607422	-11.444769859314	-7.73341274261475	-0.000355493422830477	0.045423585921526	-0.315938949584961	0.00256657530553639
1950	35.5330047607422	-12.0941181182861	-7.86328220367432	0.00678734155371785	0.0327612869441509	-0.415289282798767	0.00613799272105098
1951	35.5330047607422	-11.7694435119629	-7.53860807418823	0.00938473641872406	-0.0104203969240189	-0.358471274375916	-0.0026282137259841
1952	34.883659362793	-11.1200952529907	-7.9282169342041	0.01847561635077	-0.0438618510961533	-0.243211895227432	0.00191722682211548
1953	34.883659362793	-12.7434673309326	-7.99315214157104	0.00256657530553639	-0.0834721177816391	-0.188017249107361	-0.00587495695799589
1954	35.5330047607422	-11.7694435119629	-7.86328220367432	-0.00587495695799589	-0.0935370251536369	-0.236069053411484	-0.0107450718060136
1955	36.8317031860352	-12.4187927246094	-7.4087381362915	-0.0113944197073579	-0.0808747261762619	-0.127627819776535	-0.000680167751852423
1956	32.9356117248535	-11.1200952529907	-7.47367286682129	-0.00490093370899558	-0.11042008548975	0.0791897103190422	0.00256657530553639
1957	34.2343101501465	-11.7694435119629	-7.47367286682129	-0.0110697457566857	-0.149381011724472	0.395422488451004	-0.0104203969240189
1958	34.2343101501465	-11.444769859314	-7.60354280471802	-0.00977104809135199	-0.133796632289886	0.568798542022705	-0.00652430532500148
1959	36.8317031860352	-12.7434673309326	-7.86328220367432	-0.0169138833880424	-0.0461345724761486	0.554837584495544	-0.00555028254166245
1960	36.1823539733887	-12.0941181182861	-7.99315214157104	-0.0146411629393697	0.0246444288641214	0.40678608417511	0.0158782228827477
1961	36.8317031860352	-11.444769859314	-7.73341274261475	-0.00555028254166245	0.0717222020030022	0.164254382252693	0.00354059832170606
1962	36.8317031860352	-11.7694435119629	-7.79834747314453	-0.00782300252467394	0.111981816589832	-0.0902902781963348	0.020423661917448
1963	37.4810523986816	-13.3928155899048	-7.34380340576172	-0.0139918150380254	0.140877828001976	-0.122433036565781	-0.00522560812532902
1964	36.8317031860352	-12.0941181182861	-7.21393346786499	-0.00490093370899558	0.162631005048752	-0.00327756232582033	0.0113327819854021
1965	33.5849609375	-11.1200952529907	-7.9282169342041	-0.0152905117720366	0.115228563547134	0.0915273353457451	0.00808603875339031
1966	34.883659362793	-12.0941181182861	-7.73341274261475	-0.0123684434220195	0.0584105588495731	0.182111471891403	0.01100810803473
1967	36.1823539733887	-13.0681409835815	-7.53860807418823	-0.00230353930965066	0.0321119390428066	0.0960727781057358	0.00354059832170606
1968	33.5849609375	-11.444769859314	-7.6684775352478	0.00483929552137852	-0.0162645354866982	-0.043212503194809	0.00613799272105098
1969	38.1304016113281	-12.0941181182861	-7.86328220367432	0.00191722682211548	-0.0503553375601768	-0.280549436807632	0.00938473641872406
1970	34.883659362793	-11.444769859314	-7.73341274261475	0.00516396993771195	-0.0584721975028515	-0.623405575752258	-0.00100484199356288
1971	35.5330047607422	-11.7694435119629	-7.6684775352478	0.00938473641872406	-0.0461345724761486	-0.761067509651184	0.00386527273803949
1972	36.1823539733887	-11.7694435119629	-7.99315214157104	0.0116574559360743	-0.0305502042174339	-0.519509792327881	-0.000680167751852423
1973	35.5330047607422	-12.0941181182861	-7.9282169342041	-3.08191010844894e-05	-0.0113944197073579	-0.235744372010231	0.00191722682211548
1974	36.8317031860352	-11.7694435119629	-8.12302207946777	0.00321592413820326	-0.00425158534198999	0.0902286395430565	0.00256657530553639
1975	36.8317031860352	-12.7434673309326	-7.86328220367432	-0.0104203969240189	0.0123068047687411	0.272695600986481	0.00743668992072344
1976	33.5849609375	-11.7694435119629	-7.73341274261475	-0.000680167751852423	0.0230210572481155	0.380812138319016	0.000618529506027699
1977	38.7797508239746	-12.0941181182861	-7.73341274261475	-0.00100484199356288	-0.0110697457566857	0.396396517753601	-0.00457625929266214
1978	35.5330047607422	-11.444769859314	-8.38276100158691	0.000293855206109583	-0.02697878703475	0.299968242645264	0.000618529506027699
1979	38.1304016113281	-13.0681409835815	-8.12302207946777	0.00321592413820326	0.0132808275520802	0.162631005048752	-0.00230353930965066
1980	38.7797508239746	-12.7434673309326	-7.99315214157104	-0.000680167751852423	-0.00197886489331722	-0.125030428171158	-0.00652430532500148
1981	38.1304016113281	-13.0681409835815	-8.12302207946777	0.00483929552137852	-0.00457625929266214	-0.199056178331375	-3.08191010844894e-05
1982	38.7797508239746	-14.042163848877	-7.99315214157104	-0.00684897974133492	-0.0555501282215118	0.0405534692108631	-0.00230353930965066
1983	38.1304016113281	-13.0681409835815	-7.73341274261475	-0.0113944197073579	-0.123082384467125	0.0473716296255589	-0.00392691092565656
1984	38.7797508239746	-13.3928155899048	-7.73341274261475	-0.00782300252467394	-0.124381080269814	-0.113017484545708	0.00873538758605719
1985	36.8317031860352	-12.7434673309326	-8.25289154052734	-0.0152905117720366	-0.126004457473755	-0.24743264913559	0.0123068047687411
1986	38.7797508239746	-13.0681409835815	-7.99315214157104	0.00386527273803949	-0.109770737588406	-0.433146387338638	0.00678734155371785
1987	40.0784454345703	-12.7434673309326	-7.86328220367432	0.00451462110504508	-0.0766539573669434	-0.197108134627342	0.00548864435404539
1988	38.1304016113281	-13.3928155899048	-7.99315214157104	0.00938473641872406	-0.00847235135734081	0.216526940464973	0.00289124972186983
1989	40.7277946472168	-13.0681409835815	-7.79834747314453	0.0132808275520802	0.125942811369896	0.442175596952438	0.00321592413820326
1990	40.0784454345703	-12.7434673309326	-7.47367286682129	0.0106834331527352	0.182111471891403	0.590551733970642	0.00548864435404539
1991	39.4290962219238	-13.3928155899048	-7.9282169342041	-0.00132951640989631	0.203539967536926	0.594772517681122	-0.00555028254166245
1992	40.0784454345703	-13.717490196228	-7.79834747314453	0.00516396993771195	0.187306255102158	0.401915967464447	-0.0126931173726916
1993	40.7277946472168	-13.0681409835815	-8.12302207946777	-0.0110697457566857	0.0993195176124573	0.0606832765042782	-0.0107450718060136
1994	39.4290962219238	-12.4187927246094	-7.9282169342041	-0.0165892094373703	-0.038017712533474	-0.232172966003418	-0.00619963090866804
1995	40.7277946472168	-13.3928155899048	-7.9282169342041	-0.00977104809135199	-0.168212115764618	-0.496457874774933	-0.00522560812532902
1996	42.6758422851563	-13.717490196228	-7.53860807418823	0.000293855206109583	-0.282497495412827	-0.648405492305756	-0.00230353930965066
1997	40.7277946472168	-13.0681409835815	-8.12302207946777	0.00191722682211548	-0.319185674190521	-0.520483791828156	-0.00587495695799589
1998	43.974536895752	-12.7434673309326	-8.12302207946777	-0.00165419070981443	-0.301977932453156	-0.262692362070084	-0.00652430532500148
1999	43.974536895752	-13.3928155899048	-7.73341274261475	-0.00587495695799589	-0.227952197194099	-0.0948357209563255	-0.0107450718060136
2000	43.974536895752	-14.3668384552002	-7.53860807418823	-0.00587495695799589	-0.116588898003101	-0.133796632289886	-0.0026282137259841
[truncated: 5,040 more rows]
