# Supplementary material for: Precise instruction and consideration of the vertical and horizontal force component increases validity and reliability of the 90:20 Isometric Posterior Chain Test
Source: PLoS One. 2024 Oct 28;19(10):e0312843. doi: 10.1371/journal.pone.0312843 (PMC11515970; doi:10.1371/journal.pone.0312843)
Supplement: S1 File — (ZIP) [file pone.0312843.s001.zip › S1_Raw_Data/M1_P20_iso_1.csv]

1	-2.25648641586304	-0.776296257972717	13.5652227401733	-0.00879702530801296	0.00581331877037883	0.00256657530553639	-0.00782300252467394
2	0.340908020734787	-0.776296257972717	13.9548320770264	-0.0126931173726916	0.00256657530553639	-0.0026282137259841	0.00613799272105098
3	0.340908020734787	-0.776296257972717	13.7600269317627	-0.000680167751852423	-0.00652430532500148	-0.00132951640989631	0.00646266713738441
4	0.990256667137146	-1.10097062587738	13.0457439422607	0.00451462110504508	-0.00132951640989631	-0.00295288790948689	-0.00425158534198999
5	0.340908020734787	-1.10097062587738	13.0457439422607	0.00841071270406246	0.00613799272105098	-0.000355493422830477	0.000293855206109583
6	0.340908020734787	-1.10097062587738	13.1756134033203	0.00289124972186983	0.00386527273803949	0.0022419011220336	-0.00619963090866804
7	-1.607137799263	-1.42564487457275	12.9158735275269	0.00613799272105098	-0.00619963090866804	0.00191722682211548	-3.08191010844894e-05
8	-0.957789242267609	-0.776296257972717	13.1106786727905	-0.00360223650932312	-0.0110697457566857	-0.00100484199356288	0.00646266713738441
9	-0.957789242267609	-0.126947656273842	12.9808082580566	-0.000355493422830477	-0.00132951640989631	-0.00490093370899558	0.00191722682211548
10	-0.957789242267609	0.197726652026176	12.9158735275269	0.00321592413820326	0.00483929552137852	-0.00295288790948689	-0.00165419070981443
11	0.340908020734787	-0.126947656273842	13.1106786727905	0.00516396993771195	-0.00295288790948689	-0.00814767740666866	0.0022419011220336
12	0.340908020734787	-0.776296257972717	13.2405481338501	-0.00749832857400179	0.000943203864153475	-0.00327756232582033	-0.00619963090866804
13	-0.30844059586525	0.522400975227356	12.6561346054077	-0.000680167751852423	-0.00912170019000769	-0.00684897974133492	0.00548864435404539
14	0.340908020734787	0.197726652026176	12.5262641906738	-0.000355493422830477	-0.00522560812532902	-0.00522560812532902	0.00711201597005129
15	-0.957789242267609	0.522400975227356	13.4353523254395	0.00386527273803949	0.00678734155371785	-0.00555028254166245	-0.00360223650932312
16	0.990256667137146	-0.776296257972717	13.8898963928223	-0.00230353930965066	-0.00230353930965066	-0.00165419070981443	-0.00100484199356288
17	1.63960528373718	-1.10097062587738	13.1106786727905	0.00289124972186983	-0.00555028254166245	0.00711201597005129	0.00321592413820326
18	-0.957789242267609	-0.126947656273842	13.0457439422607	-0.00847235135734081	0.00451462110504508	-0.000355493422830477	0.0100340843200684
19	-0.30844059586525	0.197726652026176	12.8509387969971	-0.00587495695799589	-0.00100484199356288	-0.00684897974133492	0.00386527273803949
20	-1.607137799263	-1.10097062587738	13.1106786727905	-0.00327756232582033	0.0100340843200684	-0.00555028254166245	-0.00619963090866804
21	0.340908020734787	-1.10097062587738	13.0457439422607	-0.00327756232582033	0.00711201597005129	-0.00457625929266214	-0.00619963090866804
22	-0.957789242267609	0.197726652026176	13.0457439422607	-0.0100957229733467	0.00483929552137852	0.00126787810586393	0.00159255252219737
23	0.990256667137146	-1.10097062587738	14.0847015380859	0.00841071270406246	-0.000680167751852423	0.00516396993771195	-0.00230353930965066
24	-0.30844059586525	-0.776296257972717	13.9548320770264	0.00418994715437293	-0.00425158534198999	0.000618529506027699	0.000618529506027699
25	1.63960528373718	-2.07499361038208	13.6950922012329	0.000618529506027699	-0.00230353930965066	-0.00327756232582033	-0.00457625929266214
26	0.990256667137146	-1.75031924247742	12.8509387969971	-0.000680167751852423	-0.00327756232582033	-0.00392691092565656	0.000618529506027699
27	-0.957789242267609	-0.126947656273842	12.8509387969971	-0.00425158534198999	-0.00490093370899558	0.00191722682211548	-0.00425158534198999
28	0.340908020734787	-0.126947656273842	12.8509387969971	-0.00197886489331722	-0.00197886489331722	0.00191722682211548	0.00581331877037883
29	0.340908020734787	0.197726652026176	13.1756134033203	-0.00197886489331722	-0.00490093370899558	-0.000680167751852423	0.00289124972186983
30	2.28895401954651	-0.126947656273842	13.5002880096436	-0.00165419070981443	0.00678734155371785	-0.00944637414067984	-0.00749832857400179
31	2.28895401954651	-1.10097062587738	12.7860040664673	0.00938473641872406	0.00646266713738441	-0.00587495695799589	-0.00100484199356288
32	0.340908020734787	-0.126947656273842	12.8509387969971	0.00451462110504508	-0.00230353930965066	-0.00360223650932312	0.00386527273803949
33	0.990256667137146	-1.10097062587738	12.8509387969971	-3.08191010844894e-05	-0.00392691092565656	-0.00230353930965066	0.00873538758605719
34	0.990256667137146	-1.10097062587738	13.1756134033203	0.0022419011220336	0.00418994715437293	-0.00457625929266214	-0.00165419070981443
35	-1.607137799263	0.522400975227356	13.2405481338501	0.00938473641872406	0.0103587592020631	-0.0100957229733467	-0.00392691092565656
36	-0.30844059586525	-0.776296257972717	13.1106786727905	-0.00749832857400179	0.00581331877037883	-0.00814767740666866	-0.00587495695799589
37	-0.30844059586525	-1.10097062587738	13.0457439422607	-0.00717365415766835	-0.00197886489331722	0.0022419011220336	0.0022419011220336
38	-0.957789242267609	0.847075283527374	12.7860040664673	-0.0104203969240189	0.00516396993771195	0.00126787810586393	-0.00327756232582033
39	0.340908020734787	0.197726652026176	13.6950922012329	-0.00587495695799589	0.00873538758605719	-0.00587495695799589	0.00321592413820326
40	0.340908020734787	0.522400975227356	12.9808082580566	-0.00457625929266214	0.00418994715437293	-0.00490093370899558	-0.00587495695799589
41	1.63960528373718	-1.10097062587738	14.0197668075562	0.00126787810586393	0.00159255252219737	-3.08191010844894e-05	-0.00132951640989631
42	0.990256667137146	-1.10097062587738	13.8249616622925	-0.00392691092565656	-0.00132951640989631	0.000618529506027699	0.000943203864153475
43	0.990256667137146	-0.451621979475021	13.5652227401733	-0.00392691092565656	-0.0104203969240189	-0.000680167751852423	0.00321592413820326
44	0.990256667137146	-2.07499361038208	13.0457439422607	0.00548864435404539	-0.0120437685400248	0.00321592413820326	0.00386527273803949
45	-0.30844059586525	-0.776296257972717	13.7600269317627	0.00418994715437293	-0.00230353930965066	0.0022419011220336	-0.00132951640989631
46	0.340908020734787	-0.126947656273842	13.8249616622925	-0.000355493422830477	0.00451462110504508	-0.00555028254166245	-0.00555028254166245
47	-0.30844059586525	-0.126947656273842	14.2145709991455	-0.00197886489331722	0.000618529506027699	0.00483929552137852	-0.00490093370899558
48	-0.957789242267609	-0.126947656273842	13.8249616622925	-0.00197886489331722	0.00451462110504508	0.000293855206109583	0.0106834331527352
49	-0.30844059586525	0.197726652026176	12.5911998748779	0.00418994715437293	0.00386527273803949	-0.0100957229733467	-0.00749832857400179
50	-0.957789242267609	-0.126947656273842	12.6561346054077	-0.00165419070981443	0.00321592413820326	-0.0113944197073579	0.00321592413820326
51	0.340908020734787	-0.126947656273842	13.7600269317627	-0.00197886489331722	0.00289124972186983	-0.00425158534198999	-0.00425158534198999
52	2.28895401954651	-0.126947656273842	13.6950922012329	-0.00100484199356288	-0.000680167751852423	-0.00165419070981443	-0.00490093370899558
53	1.63960528373718	0.522400975227356	13.1756134033203	0.00126787810586393	-0.000680167751852423	-0.000355493422830477	0.00548864435404539
54	2.28895401954651	-1.10097062587738	12.9808082580566	0.0022419011220336	0.000943203864153475	-0.00749832857400179	0.00483929552137852
55	-0.957789242267609	-0.126947656273842	13.5002880096436	0.000943203864153475	0.00873538758605719	0.000293855206109583	0.00581331877037883
56	-0.30844059586525	-1.10097062587738	13.1106786727905	-0.00197886489331722	0.00354059832170606	-0.00684897974133492	-0.00392691092565656
57	-1.607137799263	-0.451621979475021	13.6950922012329	-0.0165892094373703	0.00483929552137852	0.00418994715437293	-0.00132951640989631
58	-2.25648641586304	0.197726652026176	13.8249616622925	0.00516396993771195	-3.08191010844894e-05	-0.000680167751852423	0.00289124972186983
59	-1.607137799263	0.197726652026176	13.9548320770264	-0.00782300252467394	0.00256657530553639	0.00191722682211548	0.00970941036939621
60	-0.30844059586525	0.197726652026176	13.5652227401733	-0.00165419070981443	0.00256657530553639	-0.00977104809135199	-0.00652430532500148
61	-0.957789242267609	0.197726652026176	13.6950922012329	-0.00165419070981443	-0.00425158534198999	-0.0026282137259841	0.0022419011220336
62	0.990256667137146	-1.10097062587738	13.5002880096436	-0.00100484199356288	-0.00717365415766835	0.00808603875339031	-0.00619963090866804
63	2.28895401954651	-2.39966797828674	13.9548320770264	-0.00457625929266214	-0.0156151866540313	-0.00522560812532902	0.00711201597005129
64	1.63960528373718	-1.42564487457275	13.3054828643799	0.00126787810586393	0.00126787810586393	0.00256657530553639	-0.00392691092565656
65	0.990256667137146	-0.126947656273842	13.1106786727905	0.000943203864153475	0.00678734155371785	-0.00522560812532902	0.00126787810586393
66	-0.957789242267609	0.522400975227356	13.6301574707031	0.00613799272105098	0.00191722682211548	-0.00457625929266214	0.00159255252219737
67	0.990256667137146	0.197726652026176	13.5002880096436	-0.00717365415766835	0.000293855206109583	0.00743668992072344	-0.00652430532500148
68	-0.30844059586525	0.522400975227356	12.7210693359375	-0.00587495695799589	0.00191722682211548	-0.00392691092565656	0.00321592413820326
69	2.28895401954651	-1.42564487457275	13.0457439422607	-0.00425158534198999	-0.00100484199356288	0.00581331877037883	-0.00100484199356288
70	0.990256667137146	-0.451621979475021	13.1106786727905	0.00678734155371785	0.00711201597005129	-0.00847235135734081	-0.00522560812532902
71	0.990256667137146	-1.10097062587738	13.3054828643799	0.00678734155371785	-3.08191010844894e-05	-0.00197886489331722	0.00386527273803949
72	0.990256667137146	-0.776296257972717	13.1106786727905	0.000618529506027699	-0.000680167751852423	0.00808603875339031	-0.00165419070981443
73	-0.957789242267609	0.522400975227356	13.5652227401733	-0.00555028254166245	-0.00197886489331722	0.00483929552137852	0.013930176384747
74	-0.957789242267609	-0.451621979475021	13.8898963928223	-0.0100957229733467	0.00354059832170606	0.00386527273803949	0.00646266713738441
75	-2.90583515167236	0.522400975227356	13.6950922012329	-0.00684897974133492	0.00711201597005129	0.00289124972186983	-0.00847235135734081
76	-2.25648641586304	-0.126947656273842	12.9808082580566	-0.00619963090866804	0.000618529506027699	-0.00490093370899558	-0.00100484199356288
77	-2.25648641586304	-0.126947656273842	13.3704175949097	-0.00360223650932312	0.00159255252219737	0.00581331877037883	-0.00392691092565656
78	1.63960528373718	-0.776296257972717	13.0457439422607	-0.00230353930965066	0.000618529506027699	0.000293855206109583	0.00354059832170606
79	-0.30844059586525	-0.451621979475021	13.1106786727905	0.00418994715437293	0.00548864435404539	-0.00100484199356288	0.00289124972186983
80	0.990256667137146	-0.776296257972717	13.7600269317627	0.00451462110504508	0.00289124972186983	0.00386527273803949	-0.00197886489331722
81	0.340908020734787	-0.776296257972717	12.9808082580566	0.00256657530553639	0.00191722682211548	-3.08191010844894e-05	-0.00555028254166245
82	2.28895401954651	-2.07499361038208	13.2405481338501	-0.00327756232582033	-0.0117190945893526	0.00841071270406246	0.00483929552137852
83	1.63960528373718	-1.75031924247742	13.3704175949097	0.00646266713738441	-0.00425158534198999	0.00321592413820326	0.00354059832170606
84	0.340908020734787	-0.126947656273842	12.7860040664673	-3.08191010844894e-05	-0.000355493422830477	-0.00392691092565656	0.00418994715437293
85	0.990256667137146	-0.776296257972717	13.2405481338501	0.00970941036939621	0.00451462110504508	-0.00132951640989631	-0.00165419070981443
86	0.340908020734787	0.197726652026176	12.8509387969971	0.00354059832170606	0.00970941036939621	-0.00652430532500148	-0.0113944197073579
87	0.990256667137146	0.197726652026176	12.7860040664673	-0.00327756232582033	-0.0026282137259841	-0.000680167751852423	0.00581331877037883
88	-0.30844059586525	-0.451621979475021	13.1106786727905	-0.0026282137259841	-0.00165419070981443	-0.00392691092565656	0.000293855206109583
89	0.340908020734787	-0.451621979475021	13.1106786727905	0.00841071270406246	0.00678734155371785	-0.0107450718060136	0.00906006153672934
90	-0.30844059586525	0.847075283527374	12.9808082580566	0.00191722682211548	0.00873538758605719	-0.00360223650932312	-0.00555028254166245
91	0.990256667137146	0.197726652026176	12.9158735275269	0.00516396993771195	0.000618529506027699	0.000943203864153475	-0.0026282137259841
92	1.63960528373718	-0.451621979475021	12.9158735275269	0.00159255252219737	-0.00165419070981443	-0.00230353930965066	0.00483929552137852
93	0.340908020734787	-0.776296257972717	13.0457439422607	-0.0136671401560307	-0.00652430532500148	-0.00132951640989631	0.000618529506027699
94	-1.607137799263	-0.451621979475021	13.5002880096436	-0.0110697457566857	0.00548864435404539	-0.00490093370899558	0.00808603875339031
95	0.990256667137146	-0.776296257972717	12.9158735275269	0.00191722682211548	0.00970941036939621	-0.00327756232582033	-0.00132951640989631
96	-0.957789242267609	0.197726652026176	13.5002880096436	0.000618529506027699	0.000618529506027699	-0.00555028254166245	-0.00749832857400179
97	0.340908020734787	0.197726652026176	13.6301574707031	0.00159255252219737	-0.00230353930965066	0.00256657530553639	0.000293855206109583
98	-0.30844059586525	-0.126947656273842	13.1106786727905	-0.00814767740666866	-0.00100484199356288	-0.00230353930965066	0.00873538758605719
99	-0.30844059586525	-1.10097062587738	13.0457439422607	0.00646266713738441	-0.00912170019000769	0.00386527273803949	0.000293855206109583
100	-0.30844059586525	-1.10097062587738	13.3054828643799	0.00191722682211548	-0.00814767740666866	-0.00392691092565656	-0.00457625929266214
101	1.63960528373718	-1.75031924247742	13.6301574707031	-3.08191010844894e-05	-0.00100484199356288	-0.00457625929266214	-0.00457625929266214
102	1.63960528373718	-0.776296257972717	13.8898963928223	-0.00392691092565656	-0.00457625929266214	-0.000680167751852423	-0.00360223650932312
103	-0.30844059586525	-0.126947656273842	13.0457439422607	0.00256657530553639	-0.000680167751852423	0.00126787810586393	0.00678734155371785
104	-0.957789242267609	0.197726652026176	12.8509387969971	0.00776136433705688	0.00159255252219737	0.000293855206109583	0.00483929552137852
105	0.340908020734787	-0.126947656273842	13.8249616622925	0.00678734155371785	0.00841071270406246	-0.00360223650932312	-0.00457625929266214
106	2.28895401954651	-1.42564487457275	12.9808082580566	0.00516396993771195	0.00386527273803949	-0.00847235135734081	-0.00165419070981443
107	-0.30844059586525	0.197726652026176	12.5262641906738	-0.00132951640989631	0.000943203864153475	-0.00327756232582033	-0.00327756232582033
108	0.990256667137146	0.197726652026176	12.7860040664673	-3.08191010844894e-05	-0.00165419070981443	0.00321592413820326	0.00646266713738441
109	-0.957789242267609	0.522400975227356	12.7210693359375	0.0022419011220336	-0.000355493422830477	0.00289124972186983	-0.00327756232582033
110	0.340908020734787	0.197726652026176	12.9808082580566	-0.0026282137259841	0.01100810803473	-0.00782300252467394	-0.00425158534198999
111	-0.957789242267609	-0.126947656273842	13.2405481338501	-0.00327756232582033	-3.08191010844894e-05	-0.00197886489331722	-0.00132951640989631
112	-0.957789242267609	-0.776296257972717	13.1756134033203	-0.0100957229733467	0.00321592413820326	0.00516396993771195	-0.00392691092565656
113	-0.957789242267609	-1.10097062587738	13.1756134033203	-0.00879702530801296	-0.00425158534198999	-0.00847235135734081	0.00289124972186983
114	0.340908020734787	0.522400975227356	12.8509387969971	0.000618529506027699	0.00646266713738441	-0.00165419070981443	0.00808603875339031
115	1.63960528373718	-1.10097062587738	13.2405481338501	0.00354059832170606	0.00386527273803949	-0.00392691092565656	-0.0026282137259841
116	0.340908020734787	0.522400975227356	13.0457439422607	0.00548864435404539	0.00581331877037883	-0.00782300252467394	-3.08191010844894e-05
117	0.340908020734787	-0.776296257972717	13.2405481338501	-0.00490093370899558	-0.00392691092565656	0.00581331877037883	-3.08191010844894e-05
118	-0.957789242267609	-1.10097062587738	13.6301574707031	-0.00230353930965066	-0.00555028254166245	0.0022419011220336	0.00386527273803949
119	0.340908020734787	-1.10097062587738	13.5002880096436	-3.08191010844894e-05	-0.0104203969240189	-0.00132951640989631	0.00256657530553639
120	-0.957789242267609	-0.451621979475021	13.5652227401733	0.00159255252219737	0.00743668992072344	-0.00847235135734081	-0.00619963090866804
121	2.28895401954651	-0.776296257972717	13.1106786727905	-0.000355493422830477	-3.08191010844894e-05	-0.0130177913233638	0.00386527273803949
122	1.63960528373718	-0.776296257972717	13.1106786727905	0.00159255252219737	-0.00425158534198999	-0.00165419070981443	-0.00360223650932312
123	-0.30844059586525	0.197726652026176	13.1106786727905	0.00191722682211548	0.000943203864153475	-0.00295288790948689	-0.000355493422830477
124	0.990256667137146	-0.451621979475021	12.6561346054077	0.00743668992072344	-0.00360223650932312	-0.00457625929266214	-0.00132951640989631
125	0.340908020734787	0.197726652026176	12.5262641906738	0.00191722682211548	0.011982130818069	0.000293855206109583	-0.00912170019000769
126	2.28895401954651	-1.10097062587738	13.2405481338501	-0.00165419070981443	0.000943203864153475	-0.00425158534198999	-0.00522560812532902
127	0.990256667137146	-0.451621979475021	13.0457439422607	-0.00879702530801296	-0.000355493422830477	0.00581331877037883	-0.00165419070981443
128	0.340908020734787	0.197726652026176	13.1106786727905	-0.000355493422830477	0.00418994715437293	-0.0026282137259841	-0.00100484199356288
129	-0.957789242267609	0.522400975227356	13.8898963928223	-0.00522560812532902	0.00386527273803949	-0.00684897974133492	0.00451462110504508
130	0.340908020734787	-0.451621979475021	13.6301574707031	-0.00847235135734081	-3.08191010844894e-05	-0.0104203969240189	0.00126787810586393
131	-0.957789242267609	-0.451621979475021	13.0457439422607	-0.00717365415766835	-0.00327756232582033	-0.00652430532500148	0.00126787810586393
132	0.340908020734787	-0.451621979475021	12.9158735275269	-0.0100957229733467	-0.00684897974133492	-0.00555028254166245	-0.00295288790948689
133	-0.30844059586525	-0.451621979475021	13.2405481338501	-0.00847235135734081	0.00548864435404539	0.00646266713738441	-0.00555028254166245
134	-0.30844059586525	0.197726652026176	13.1756134033203	0.000943203864153475	0.00159255252219737	0.000618529506027699	-0.000355493422830477
135	0.990256667137146	-1.42564487457275	13.3054828643799	0.00451462110504508	0.00256657530553639	0.000293855206109583	-0.00490093370899558
136	1.63960528373718	-1.75031924247742	13.7600269317627	0.00841071270406246	-3.08191010844894e-05	-0.00490093370899558	-0.00555028254166245
137	0.340908020734787	-1.10097062587738	13.0457439422607	-0.00425158534198999	-0.00555028254166245	-3.08191010844894e-05	-0.000355493422830477
138	-0.30844059586525	-0.776296257972717	12.9158735275269	0.00711201597005129	-0.00522560812532902	0.00159255252219737	0.00191722682211548
139	-0.30844059586525	-0.451621979475021	13.0457439422607	0.00613799272105098	-0.0026282137259841	-0.00944637414067984	0.00289124972186983
140	1.63960528373718	-0.126947656273842	13.3054828643799	-0.00230353930965066	0.00354059832170606	-0.00652430532500148	0.0022419011220336
141	2.93830251693726	-1.10097062587738	13.2405481338501	0.00354059832170606	0.00451462110504508	-0.0110697457566857	-0.00425158534198999
142	-1.607137799263	0.197726652026176	13.5002880096436	0.00126787810586393	-0.00100484199356288	-3.08191010844894e-05	0.00548864435404539
143	0.990256667137146	-0.126947656273842	13.3704175949097	-0.0026282137259841	0.000943203864153475	-0.00132951640989631	0.00743668992072344
144	2.28895401954651	-0.451621979475021	13.6301574707031	0.0022419011220336	0.000293855206109583	-0.0120437685400248	0.00159255252219737
145	-0.30844059586525	0.197726652026176	13.5652227401733	-0.00360223650932312	0.00776136433705688	0.00678734155371785	-0.00522560812532902
146	-0.30844059586525	0.197726652026176	13.3704175949097	0.00289124972186983	0.0100340843200684	-0.00490093370899558	-0.00587495695799589
147	1.63960528373718	-1.42564487457275	13.8249616622925	0.00418994715437293	0.000293855206109583	0.00613799272105098	0.00256657530553639
148	-0.957789242267609	-0.776296257972717	13.1106786727905	-0.00944637414067984	-0.00490093370899558	-0.00392691092565656	0.00451462110504508
149	-0.30844059586525	-0.776296257972717	13.1106786727905	-0.00425158534198999	0.00483929552137852	-0.00652430532500148	0.00321592413820326
150	-0.30844059586525	-0.776296257972717	13.2405481338501	-0.00847235135734081	0.00256657530553639	-0.00327756232582033	-0.00360223650932312
151	-1.607137799263	-0.126947656273842	13.2405481338501	-0.00522560812532902	0.00516396993771195	-0.00782300252467394	-0.00392691092565656
152	-0.30844059586525	-0.126947656273842	13.2405481338501	0.00159255252219737	0.00256657530553639	-0.00360223650932312	0.00256657530553639
153	-0.957789242267609	0.522400975227356	12.8509387969971	-0.0113944197073579	-0.00100484199356288	-0.00360223650932312	0.00256657530553639
154	0.990256667137146	-0.451621979475021	12.7860040664673	0.00678734155371785	-0.00392691092565656	0.0022419011220336	0.00678734155371785
155	-0.30844059586525	-1.75031924247742	13.8249616622925	-0.000680167751852423	-0.00522560812532902	-0.00652430532500148	0.00516396993771195
156	2.28895401954651	-2.72434210777283	13.8249616622925	0.000943203864153475	0.00159255252219737	-0.00879702530801296	-0.00587495695799589
157	0.990256667137146	-1.10097062587738	12.9808082580566	-0.0026282137259841	-0.00977104809135199	0.00126787810586393	0.00711201597005129
158	0.990256667137146	-0.126947656273842	13.8898963928223	-0.00165419070981443	0.00256657530553639	0.000618529506027699	0.00516396993771195
159	0.340908020734787	-0.126947656273842	12.9158735275269	-3.08191010844894e-05	0.00191722682211548	0.00581331877037883	0.000618529506027699
160	2.28895401954651	-0.776296257972717	12.9158735275269	0.00191722682211548	0.00289124972186983	-0.00295288790948689	-0.00782300252467394
161	1.63960528373718	-1.10097062587738	13.8249616622925	0.00289124972186983	0.00776136433705688	-0.0026282137259841	-0.00392691092565656
162	-0.957789242267609	-0.126947656273842	13.3704175949097	-0.00295288790948689	-0.00587495695799589	-0.00652430532500148	-0.00522560812532902
163	1.63960528373718	-1.42564487457275	13.9548320770264	-0.00555028254166245	0.00191722682211548	-0.00392691092565656	0.000943203864153475
164	0.340908020734787	-0.776296257972717	14.0847015380859	0.000618529506027699	0.000943203864153475	-0.0026282137259841	-0.00879702530801296
165	0.990256667137146	-1.10097062587738	13.6950922012329	0.00321592413820326	0.00289124972186983	-3.08191010844894e-05	-0.00360223650932312
166	-0.957789242267609	0.847075283527374	12.7860040664673	-0.00165419070981443	0.00548864435404539	-0.00944637414067984	-0.0104203969240189
167	-0.957789242267609	-0.451621979475021	13.1756134033203	-0.00327756232582033	-0.00814767740666866	-0.00555028254166245	-3.08191010844894e-05
168	-0.957789242267609	-0.451621979475021	13.1756134033203	-0.0139918150380254	0.0103587592020631	0.000943203864153475	-0.00165419070981443
169	-0.30844059586525	-0.776296257972717	14.1496362686157	-0.00912170019000769	-0.0026282137259841	-0.000680167751852423	0.00256657530553639
170	-0.957789242267609	-0.126947656273842	14.1496362686157	0.000618529506027699	0.000293855206109583	-0.00327756232582033	0.00386527273803949
171	0.340908020734787	0.197726652026176	12.7210693359375	-0.00132951640989631	0.0123068047687411	-0.00490093370899558	-0.000680167751852423
172	2.93830251693726	-0.451621979475021	12.9158735275269	-0.00425158534198999	-0.00522560812532902	-0.00165419070981443	-0.00132951640989631
173	-0.957789242267609	-0.126947656273842	12.9158735275269	-0.00197886489331722	-0.00587495695799589	0.00354059832170606	0.00386527273803949
174	2.28895401954651	-2.07499361038208	13.9548320770264	0.00256657530553639	0.00159255252219737	-0.00944637414067984	0.00354059832170606
175	-0.30844059586525	-1.10097062587738	13.1756134033203	-0.00457625929266214	-0.00814767740666866	-0.00619963090866804	-0.00425158534198999
176	0.990256667137146	-2.07499361038208	13.3054828643799	0.00451462110504508	-0.00912170019000769	-0.00619963090866804	0.00418994715437293
177	1.63960528373718	-0.776296257972717	12.9158735275269	-0.00652430532500148	-0.00425158534198999	-0.00295288790948689	-0.00652430532500148
178	0.990256667137146	-1.10097062587738	13.1106786727905	0.000618529506027699	0.00191722682211548	0.00126787810586393	0.00581331877037883
179	2.28895401954651	-0.126947656273842	13.1756134033203	0.00873538758605719	0.000943203864153475	0.00354059832170606	-3.08191010844894e-05
180	1.63960528373718	-0.776296257972717	13.1756134033203	-0.00132951640989631	-0.000355493422830477	-0.00652430532500148	-0.00490093370899558
181	0.340908020734787	0.197726652026176	13.1756134033203	-0.000355493422830477	0.00743668992072344	0.00159255252219737	0.00354059832170606
182	0.990256667137146	-0.126947656273842	12.6561346054077	0.00418994715437293	0.00289124972186983	-0.00555028254166245	-0.000680167751852423
183	1.63960528373718	-1.10097062587738	13.6950922012329	0.00159255252219737	-0.00230353930965066	-0.00230353930965066	0.00970941036939621
184	0.340908020734787	0.197726652026176	12.7860040664673	-0.00295288790948689	0.000293855206109583	-0.00684897974133492	0.00808603875339031
185	1.63960528373718	-0.776296257972717	13.1106786727905	0.00386527273803949	0.0106834331527352	-0.00327756232582033	0.00289124972186983
186	-0.957789242267609	0.197726652026176	12.9808082580566	-0.00360223650932312	0.0022419011220336	-0.00717365415766835	-0.00977104809135199
187	-2.25648641586304	-0.126947656273842	13.2405481338501	-0.00749832857400179	0.00321592413820326	-0.00490093370899558	0.00256657530553639
188	-2.25648641586304	0.522400975227356	12.7210693359375	-0.00392691092565656	0.00191722682211548	-3.08191010844894e-05	-0.00652430532500148
189	-2.25648641586304	0.197726652026176	12.9158735275269	-0.00392691092565656	0.00289124972186983	-0.00814767740666866	0.000618529506027699
190	-0.957789242267609	0.847075283527374	12.9158735275269	0.00613799272105098	0.000293855206109583	-0.00197886489331722	-0.00782300252467394
191	2.28895401954651	-0.451621979475021	12.9158735275269	0.00191722682211548	0.00451462110504508	-0.00425158534198999	-0.0026282137259841
192	0.340908020734787	-0.776296257972717	13.5002880096436	0.000618529506027699	-0.0104203969240189	0.0022419011220336	0.00678734155371785
193	1.63960528373718	-1.42564487457275	13.1756134033203	-0.00457625929266214	-0.00100484199356288	0.00646266713738441	0.00743668992072344
194	0.340908020734787	-1.75031924247742	13.0457439422607	0.00159255252219737	-0.00490093370899558	-0.00327756232582033	0.00354059832170606
195	0.340908020734787	-1.10097062587738	13.5652227401733	0.00418994715437293	0.000293855206109583	-0.00165419070981443	0.0022419011220336
196	0.990256667137146	-0.126947656273842	12.8509387969971	0.00126787810586393	0.00451462110504508	-0.00490093370899558	-0.00100484199356288
197	0.990256667137146	-1.10097062587738	13.9548320770264	0.00321592413820326	-0.00327756232582033	-0.0026282137259841	0.00256657530553639
198	1.63960528373718	-1.10097062587738	13.3054828643799	-0.000680167751852423	-0.000680167751852423	-0.00197886489331722	0.00581331877037883
199	0.340908020734787	-0.776296257972717	13.8898963928223	-0.00197886489331722	0.0022419011220336	-0.00587495695799589	-0.00230353930965066
200	-0.30844059586525	-0.451621979475021	12.9158735275269	0.00808603875339031	0.00191722682211548	-0.00944637414067984	-0.0026282137259841
201	-0.30844059586525	0.522400975227356	12.5911998748779	0.00256657530553639	0.00711201597005129	-3.08191010844894e-05	-0.00652430532500148
202	0.990256667137146	-1.10097062587738	13.6950922012329	-0.00425158534198999	-0.00717365415766835	-0.00782300252467394	0.00191722682211548
203	0.340908020734787	0.522400975227356	13.1756134033203	-0.00360223650932312	-0.00197886489331722	-0.0107450718060136	-0.00100484199356288
204	0.990256667137146	0.522400975227356	13.1106786727905	0.00548864435404539	0.00581331877037883	-0.000680167751852423	-0.00327756232582033
205	0.340908020734787	-0.776296257972717	13.1106786727905	-0.00327756232582033	0.00516396993771195	-0.00392691092565656	-0.00392691092565656
206	-0.30844059586525	-0.451621979475021	12.9808082580566	-0.00522560812532902	0.00938473641872406	-0.00295288790948689	-0.0026282137259841
207	-2.25648641586304	0.522400975227356	12.6561346054077	-0.0162645354866982	-0.00425158534198999	-0.00132951640989631	-3.08191010844894e-05
208	-0.957789242267609	0.197726652026176	12.9158735275269	-0.00782300252467394	-0.00587495695799589	0.00743668992072344	0.00451462110504508
209	-1.607137799263	-0.126947656273842	12.9808082580566	-0.00230353930965066	-0.000355493422830477	-0.000355493422830477	-0.00327756232582033
210	-0.30844059586525	0.197726652026176	13.8249616622925	0.00256657530553639	0.00516396993771195	-0.00360223650932312	0.00289124972186983
211	1.63960528373718	-1.10097062587738	13.8249616622925	-0.00230353930965066	0.00354059832170606	-0.00490093370899558	-0.00684897974133492
212	1.63960528373718	-2.07499361038208	13.0457439422607	0.00483929552137852	-0.00652430532500148	-0.00425158534198999	-0.00360223650932312
213	0.990256667137146	-2.39966797828674	13.1756134033203	-0.00230353930965066	-0.00555028254166245	0.00483929552137852	0.00256657530553639
214	-0.957789242267609	-1.42564487457275	13.1756134033203	-0.000355493422830477	-0.00717365415766835	-0.00522560812532902	-0.00197886489331722
215	0.990256667137146	-1.10097062587738	13.3054828643799	0.00808603875339031	0.00289124972186983	-0.0117190945893526	-0.00587495695799589
216	0.340908020734787	0.847075283527374	13.1756134033203	-0.00295288790948689	0.00776136433705688	0.00159255252219737	-0.00230353930965066
217	-0.30844059586525	-0.126947656273842	12.7860040664673	-0.00327756232582033	-0.00230353930965066	-0.00847235135734081	0.00159255252219737
218	0.340908020734787	0.847075283527374	13.5652227401733	0.00354059832170606	0.00354059832170606	-0.00392691092565656	0.00516396993771195
219	0.340908020734787	0.197726652026176	12.6561346054077	0.0022419011220336	0.00256657530553639	-0.00360223650932312	0.00256657530553639
220	-0.957789242267609	0.197726652026176	12.7860040664673	-0.00230353930965066	-3.08191010844894e-05	-0.00490093370899558	0.00191722682211548
221	0.990256667137146	-0.126947656273842	12.9808082580566	0.00159255252219737	0.000943203864153475	-0.00197886489331722	-0.0104203969240189
222	0.340908020734787	-1.10097062587738	13.3054828643799	-0.00490093370899558	0.000618529506027699	0.000293855206109583	-3.08191010844894e-05
223	-1.607137799263	0.522400975227356	12.7860040664673	-0.00457625929266214	-0.00782300252467394	0.00873538758605719	0.00354059832170606
224	-0.30844059586525	-0.776296257972717	12.9158735275269	0.000618529506027699	0.00289124972186983	-0.00652430532500148	0.00321592413820326
225	-2.25648641586304	0.197726652026176	12.9158735275269	-0.00490093370899558	0.00970941036939621	-0.00457625929266214	-0.0113944197073579
226	-0.30844059586525	-1.10097062587738	13.3054828643799	-0.00490093370899558	0.00354059832170606	-0.00165419070981443	0.00159255252219737
227	0.340908020734787	-0.126947656273842	13.2405481338501	-0.00197886489331722	-0.00327756232582033	0.00386527273803949	0.00386527273803949
228	2.28895401954651	-0.126947656273842	13.1106786727905	-0.00587495695799589	0.000618529506027699	0.00289124972186983	0.00256657530553639
229	1.63960528373718	-0.451621979475021	12.7860040664673	-0.00165419070981443	-0.00165419070981443	-0.00392691092565656	-0.00392691092565656
230	0.990256667137146	-2.07499361038208	13.0457439422607	0.00516396993771195	0.000293855206109583	-0.00847235135734081	-0.00619963090866804
231	0.990256667137146	-2.07499361038208	13.8249616622925	-0.000680167751852423	-0.00392691092565656	-0.0026282137259841	-0.00555028254166245
232	0.990256667137146	-1.10097062587738	13.6301574707031	0.00321592413820326	-0.00912170019000769	-0.00392691092565656	0.000618529506027699
233	0.990256667137146	-0.451621979475021	13.3704175949097	0.000293855206109583	-0.00132951640989631	0.000618529506027699	0.00418994715437293
234	0.340908020734787	0.522400975227356	13.1106786727905	-0.000355493422830477	0.00126787810586393	-0.00165419070981443	-0.00652430532500148
235	0.340908020734787	-1.10097062587738	12.9808082580566	0.00678734155371785	0.000943203864153475	-0.0026282137259841	0.00191722682211548
236	2.28895401954651	-1.10097062587738	12.7210693359375	0.00321592413820326	0.00418994715437293	-0.00165419070981443	-0.00457625929266214
237	-0.30844059586525	0.197726652026176	12.7210693359375	0.00289124972186983	-0.00360223650932312	-0.00327756232582033	0.00711201597005129
238	-0.30844059586525	0.522400975227356	12.7210693359375	-0.00360223650932312	0.000618529506027699	0.00581331877037883	-0.000680167751852423
239	0.340908020734787	0.197726652026176	13.1756134033203	0.00483929552137852	-3.08191010844894e-05	-0.000680167751852423	-3.08191010844894e-05
240	1.63960528373718	0.522400975227356	12.8509387969971	0.000943203864153475	0.00581331877037883	-0.00197886489331722	0.00191722682211548
241	2.28895401954651	-0.776296257972717	13.0457439422607	0.00191722682211548	0.00906006153672934	-0.00100484199356288	-0.0026282137259841
242	-0.30844059586525	-0.451621979475021	12.9158735275269	-0.00555028254166245	-0.00165419070981443	0.00386527273803949	0.00321592413820326
243	0.340908020734787	-0.776296257972717	12.7860040664673	-0.0113944197073579	-0.00847235135734081	0.0022419011220336	0.00646266713738441
244	-1.607137799263	-1.10097062587738	13.9548320770264	-0.00295288790948689	-3.08191010844894e-05	-0.0026282137259841	0.00126787810586393
245	-0.957789242267609	0.197726652026176	14.0197668075562	-3.08191010844894e-05	0.00516396993771195	-0.00360223650932312	-0.000355493422830477
246	-0.957789242267609	0.197726652026176	13.0457439422607	0.000943203864153475	0.00776136433705688	-0.00295288790948689	-0.00132951640989631
247	1.63960528373718	-0.776296257972717	13.0457439422607	-0.00684897974133492	-0.00100484199356288	-0.0026282137259841	-0.00230353930965066
248	1.63960528373718	-1.10097062587738	13.1756134033203	-0.00230353930965066	-0.00132951640989631	-0.000680167751852423	0.00678734155371785
249	0.340908020734787	-1.75031924247742	13.8249616622925	0.00938473641872406	-0.00717365415766835	-3.08191010844894e-05	-0.00425158534198999
250	-0.30844059586525	-2.39966797828674	13.3054828643799	0.00776136433705688	0.000618529506027699	-0.0100957229733467	-0.00100484199356288
251	-0.30844059586525	-0.126947656273842	13.2405481338501	-0.00360223650932312	-0.00847235135734081	0.00126787810586393	-0.0104203969240189
252	0.340908020734787	0.197726652026176	13.6301574707031	-0.00555028254166245	0.00159255252219737	0.00581331877037883	0.000293855206109583
253	0.340908020734787	0.847075283527374	13.5652227401733	0.00191722682211548	0.00418994715437293	-3.08191010844894e-05	0.00743668992072344
254	2.28895401954651	-0.776296257972717	12.7210693359375	-0.00327756232582033	0.00808603875339031	-0.00587495695799589	-0.00165419070981443
255	-0.30844059586525	0.522400975227356	12.7860040664673	0.00191722682211548	0.00841071270406246	-0.0117190945893526	-0.000355493422830477
256	2.28895401954651	-1.10097062587738	13.1756134033203	-0.000355493422830477	0.00191722682211548	-0.0026282137259841	-0.00490093370899558
257	0.990256667137146	-0.776296257972717	13.1756134033203	-0.0026282137259841	-0.00132951640989631	0.000293855206109583	0.000618529506027699
258	1.63960528373718	-0.776296257972717	12.7210693359375	0.000293855206109583	0.000293855206109583	0.00126787810586393	0.00906006153672934
259	0.990256667137146	-1.10097062587738	12.9808082580566	-0.00100484199356288	0.00159255252219737	0.00321592413820326	-0.00360223650932312
260	0.340908020734787	-1.10097062587738	12.9808082580566	0.00613799272105098	0.00743668992072344	-0.00360223650932312	-0.00457625929266214
261	0.340908020734787	-0.776296257972717	13.2405481338501	-0.00132951640989631	0.00906006153672934	-0.000355493422830477	0.00548864435404539
262	-2.90583515167236	-0.451621979475021	13.1106786727905	-0.00522560812532902	0.00256657530553639	0.00126787810586393	0.00548864435404539
263	-1.607137799263	-0.776296257972717	13.4353523254395	-0.00749832857400179	-0.00782300252467394	0.00159255252219737	0.00743668992072344
264	-2.25648641586304	0.522400975227356	13.0457439422607	-0.00230353930965066	0.00873538758605719	-0.00197886489331722	0.00191722682211548
265	0.340908020734787	-0.776296257972717	13.7600269317627	0.00483929552137852	0.000943203864153475	-0.00619963090866804	-0.00197886489331722
266	-0.957789242267609	0.847075283527374	13.6301574707031	-0.00879702530801296	0.00256657530553639	-0.00619963090866804	-0.0026282137259841
267	1.63960528373718	-0.126947656273842	12.9158735275269	-0.00197886489331722	-0.00295288790948689	0.00126787810586393	-0.000355493422830477
268	-0.957789242267609	-0.776296257972717	13.2405481338501	0.000293855206109583	-0.0026282137259841	0.00613799272105098	-3.08191010844894e-05
269	0.990256667137146	-1.42564487457275	13.4353523254395	0.00191722682211548	-0.00684897974133492	-0.0107450718060136	0.01100810803473
270	-2.25648641586304	-0.776296257972717	12.8509387969971	-0.00230353930965066	-0.0107450718060136	0.00126787810586393	-0.00230353930965066
271	0.990256667137146	-0.451621979475021	12.8509387969971	0.00354059832170606	0.000943203864153475	-0.0110697457566857	-0.00295288790948689
272	1.63960528373718	-0.776296257972717	14.0197668075562	0.00191722682211548	-0.00619963090866804	0.00256657530553639	-0.00230353930965066
273	-0.30844059586525	-0.126947656273842	13.6301574707031	0.00516396993771195	-0.00100484199356288	0.000618529506027699	0.00613799272105098
274	0.990256667137146	-0.776296257972717	13.2405481338501	0.00191722682211548	0.000293855206109583	-0.00295288790948689	0.0022419011220336
275	-0.30844059586525	0.522400975227356	12.8509387969971	0.00191722682211548	0.00321592413820326	-0.0100957229733467	-0.00749832857400179
276	-0.957789242267609	-0.776296257972717	12.7860040664673	0.00321592413820326	0.0103587592020631	-0.00782300252467394	0.00256657530553639
277	2.28895401954651	-0.776296257972717	12.9158735275269	0.00451462110504508	-0.00652430532500148	-0.00392691092565656	-0.00522560812532902
278	1.63960528373718	-0.776296257972717	12.9158735275269	-0.00327756232582033	-0.00717365415766835	-0.00132951640989631	-3.08191010844894e-05
279	0.990256667137146	-0.451621979475021	13.9548320770264	-3.08191010844894e-05	0.00516396993771195	0.00354059832170606	-0.00425158534198999
280	0.340908020734787	-1.10097062587738	13.5002880096436	0.00354059832170606	0.00126787810586393	-0.0026282137259841	-0.000680167751852423
281	-2.90583515167236	-0.126947656273842	13.3054828643799	-0.00100484199356288	0.00646266713738441	-0.0026282137259841	0.00451462110504508
282	-1.607137799263	-0.126947656273842	12.7860040664673	-0.00522560812532902	0.00321592413820326	0.0022419011220336	0.000943203864153475
283	-0.957789242267609	-0.451621979475021	13.1756134033203	-0.00230353930965066	-0.00652430532500148	-0.00360223650932312	0.00548864435404539
284	0.340908020734787	0.197726652026176	12.7860040664673	-0.00814767740666866	0.00548864435404539	-0.00425158534198999	-0.000355493422830477
285	0.340908020734787	-0.776296257972717	14.0847015380859	0.00191722682211548	0.00776136433705688	-0.00230353930965066	-0.00197886489331722
286	0.990256667137146	-1.42564487457275	13.3704175949097	0.00126787810586393	-0.00165419070981443	0.00321592413820326	-0.0113944197073579
287	0.340908020734787	-1.10097062587738	13.0457439422607	0.000943203864153475	-0.0149658378213644	-0.000680167751852423	-0.00327756232582033
288	-0.30844059586525	-0.451621979475021	13.5652227401733	0.00354059832170606	-0.0123684434220195	0.00191722682211548	0.00289124972186983
289	0.340908020734787	-0.126947656273842	12.9808082580566	-0.00165419070981443	-0.000680167751852423	0.00159255252219737	0.000618529506027699
290	0.990256667137146	0.197726652026176	12.9158735275269	0.00321592413820326	0.000618529506027699	-0.00295288790948689	0.00191722682211548
291	2.28895401954651	-0.776296257972717	14.0197668075562	-0.00100484199356288	0.00451462110504508	-0.00522560812532902	0.00256657530553639
292	-0.30844059586525	0.847075283527374	14.0197668075562	-0.00555028254166245	0.00354059832170606	0.00451462110504508	0.00386527273803949
293	2.28895401954651	-1.42564487457275	13.5652227401733	-0.000355493422830477	-0.00132951640989631	0.000293855206109583	0.0116574559360743
294	0.340908020734787	-0.776296257972717	13.5002880096436	-0.00295288790948689	0.00191722682211548	-0.000680167751852423	0.00418994715437293
295	1.63960528373718	-0.451621979475021	12.6561346054077	0.00159255252219737	0.00841071270406246	-0.00392691092565656	-0.000355493422830477
296	-0.30844059586525	0.197726652026176	12.8509387969971	0.00126787810586393	0.00776136433705688	-0.00749832857400179	0.00354059832170606
297	0.340908020734787	-1.10097062587738	13.2405481338501	-0.00555028254166245	-3.08191010844894e-05	-0.0026282137259841	-0.00197886489331722
298	0.990256667137146	-0.776296257972717	13.6301574707031	-0.00295288790948689	0.00776136433705688	0.000618529506027699	0.0152288740500808
299	-1.607137799263	-0.776296257972717	13.0457439422607	0.00873538758605719	0.0022419011220336	0.000618529506027699	-0.00165419070981443
300	-3.55518364906311	-0.126947656273842	13.2405481338501	-0.00652430532500148	0.00646266713738441	-0.00295288790948689	-0.00360223650932312
301	-1.607137799263	0.847075283527374	12.8509387969971	-0.00100484199356288	0.00386527273803949	-3.08191010844894e-05	-0.00457625929266214
302	0.340908020734787	-1.10097062587738	12.9158735275269	-0.00847235135734081	0.00938473641872406	-0.00684897974133492	-3.08191010844894e-05
303	-0.30844059586525	0.847075283527374	12.9808082580566	0.000618529506027699	0.00581331877037883	0.0113327819854021	0.00646266713738441
304	1.63960528373718	-1.10097062587738	13.0457439422607	-0.000355493422830477	0.00126787810586393	-0.000355493422830477	0.00743668992072344
305	-1.607137799263	-0.126947656273842	12.7860040664673	-3.08191010844894e-05	0.00256657530553639	-0.0126931173726916	-0.00490093370899558
306	1.63960528373718	-2.39966797828674	13.1756134033203	0.00159255252219737	-0.00555028254166245	-0.00132951640989631	-0.00457625929266214
307	0.990256667137146	-2.39966797828674	13.1106786727905	-0.00295288790948689	-0.00132951640989631	0.00483929552137852	0.00191722682211548
308	0.990256667137146	-1.42564487457275	13.1106786727905	0.00321592413820326	-0.00944637414067984	0.00289124972186983	-0.00100484199356288
309	0.990256667137146	-1.10097062587738	13.4353523254395	0.00418994715437293	0.00451462110504508	-0.00197886489331722	0.00289124972186983
310	0.990256667137146	-0.776296257972717	13.3704175949097	0.00808603875339031	0.00159255252219737	-0.00977104809135199	-0.00165419070981443
311	-1.607137799263	0.197726652026176	13.0457439422607	0.00581331877037883	0.00386527273803949	-0.00490093370899558	-0.00652430532500148
312	0.340908020734787	0.197726652026176	12.5262641906738	-0.00717365415766835	-0.00327756232582033	-0.00100484199356288	-0.00749832857400179
313	2.28895401954651	-0.776296257972717	12.9808082580566	-0.00490093370899558	-0.00327756232582033	-0.00360223650932312	0.00483929552137852
314	-0.30844059586525	-0.126947656273842	12.7210693359375	-3.08191010844894e-05	0.000618529506027699	0.00159255252219737	0.00321592413820326
315	1.63960528373718	-1.42564487457275	13.3054828643799	0.00386527273803949	0.00678734155371785	-0.017887907102704	0.000618529506027699
316	-0.957789242267609	0.847075283527374	12.9158735275269	-0.00360223650932312	0.00126787810586393	-3.08191010844894e-05	-0.00165419070981443
317	0.340908020734787	-0.126947656273842	12.7860040664673	-0.00100484199356288	0.00776136433705688	0.00126787810586393	-0.00132951640989631
318	-1.607137799263	0.197726652026176	13.1106786727905	-0.00555028254166245	-0.00847235135734081	0.00776136433705688	0.00451462110504508
319	-2.25648641586304	0.197726652026176	13.1106786727905	-0.00652430532500148	0.0022419011220336	-0.00490093370899558	0.00646266713738441
320	-2.25648641586304	0.197726652026176	12.9158735275269	-0.0100957229733467	0.00873538758605719	0.000618529506027699	0.0022419011220336
321	-1.607137799263	0.197726652026176	13.0457439422607	0.00548864435404539	0.0022419011220336	-0.00425158534198999	0.00483929552137852
322	1.63960528373718	-0.776296257972717	13.3704175949097	0.00646266713738441	0.00126787810586393	-0.0026282137259841	-0.00782300252467394
323	1.63960528373718	-0.451621979475021	12.7210693359375	-0.00360223650932312	-0.00392691092565656	-0.00165419070981443	-0.00360223650932312
324	0.990256667137146	-1.75031924247742	13.8898963928223	-0.000680167751852423	-0.00522560812532902	0.00711201597005129	-0.000680167751852423
325	-0.30844059586525	-0.451621979475021	12.7860040664673	0.011982130818069	-0.00717365415766835	-0.00490093370899558	-0.00327756232582033
326	0.340908020734787	-1.75031924247742	13.1106786727905	0.000943203864153475	-0.00230353930965066	-3.08191010844894e-05	-0.00619963090866804
327	0.990256667137146	-1.10097062587738	13.4353523254395	0.000293855206109583	-0.00555028254166245	0.00126787810586393	-3.08191010844894e-05
328	2.28895401954651	-1.10097062587738	13.9548320770264	-0.000355493422830477	-0.00392691092565656	-0.00425158534198999	0.00451462110504508
329	0.990256667137146	-0.776296257972717	12.9808082580566	0.00354059832170606	0.00126787810586393	-0.00100484199356288	0.00581331877037883
330	0.990256667137146	-0.776296257972717	13.0457439422607	0.00548864435404539	0.00159255252219737	-0.00847235135734081	-3.08191010844894e-05
331	-0.30844059586525	0.522400975227356	13.3704175949097	-0.00490093370899558	0.00386527273803949	0.00613799272105098	-0.00847235135734081
332	1.63960528373718	-0.776296257972717	12.7210693359375	-0.000680167751852423	0.00906006153672934	0.00191722682211548	0.00386527273803949
333	-0.30844059586525	-0.126947656273842	13.3054828643799	-0.00230353930965066	0.00581331877037883	-0.0104203969240189	0.00418994715437293
334	-0.957789242267609	0.197726652026176	12.8509387969971	0.00906006153672934	0.00126787810586393	0.00386527273803949	-0.00132951640989631
335	1.63960528373718	-1.10097062587738	13.8898963928223	0.00841071270406246	0.000943203864153475	0.000943203864153475	-0.00360223650932312
336	0.990256667137146	-0.451621979475021	13.7600269317627	0.00321592413820326	-3.08191010844894e-05	-0.00360223650932312	-0.00392691092565656
337	-1.607137799263	0.197726652026176	13.7600269317627	-0.0117190945893526	-0.0026282137259841	0.00483929552137852	0.00126787810586393
338	-1.607137799263	0.197726652026176	13.8898963928223	-0.0162645354866982	0.00646266713738441	0.00126787810586393	0.00126787810586393
339	-2.25648641586304	0.197726652026176	13.3054828643799	-0.00457625929266214	-0.00490093370899558	-0.00814767740666866	0.00191722682211548
340	-0.957789242267609	0.847075283527374	13.5652227401733	-0.000355493422830477	0.00646266713738441	-0.00684897974133492	-0.00522560812532902
341	2.28895401954651	-1.10097062587738	13.8249616622925	-0.00230353930965066	0.00159255252219737	-0.00652430532500148	-0.00814767740666866
342	0.990256667137146	-0.776296257972717	12.9808082580566	-0.000680167751852423	-0.00100484199356288	0.00483929552137852	0.00418994715437293
343	2.28895401954651	-1.75031924247742	13.2405481338501	0.000618529506027699	-0.00100484199356288	0.00548864435404539	0.0149041991680861
344	-0.30844059586525	-1.75031924247742	13.2405481338501	0.00516396993771195	0.00548864435404539	-0.00165419070981443	-0.00392691092565656
345	1.63960528373718	-2.07499361038208	13.5002880096436	0.00743668992072344	-0.0026282137259841	-0.00197886489331722	-0.00230353930965066
346	0.340908020734787	-0.776296257972717	12.8509387969971	-0.00132951640989631	-0.00165419070981443	-0.00847235135734081	-0.00132951640989631
347	0.340908020734787	-0.126947656273842	13.5002880096436	-0.00847235135734081	-0.000680167751852423	0.00613799272105098	-0.00327756232582033
348	0.340908020734787	-0.126947656273842	13.7600269317627	-0.00717365415766835	-3.08191010844894e-05	0.00646266713738441	0.00646266713738441
349	0.340908020734787	0.197726652026176	12.9158735275269	-3.08191010844894e-05	0.00386527273803949	0.00451462110504508	0.00451462110504508
350	-0.30844059586525	-0.126947656273842	12.9158735275269	-0.00814767740666866	0.00386527273803949	-0.0117190945893526	0.00354059832170606
351	0.340908020734787	0.197726652026176	12.9808082580566	0.00581331877037883	0.000618529506027699	-0.00717365415766835	-0.00327756232582033
352	2.28895401954651	-0.776296257972717	12.8509387969971	0.00548864435404539	-0.00132951640989631	-0.00360223650932312	-0.00425158534198999
353	-0.957789242267609	0.847075283527374	13.5002880096436	0.00191722682211548	0.00776136433705688	0.00126787810586393	-3.08191010844894e-05
354	2.93830251693726	-0.451621979475021	13.5652227401733	-0.00425158534198999	0.00678734155371785	-0.00782300252467394	0.00483929552137852
355	-0.30844059586525	-0.126947656273842	12.9158735275269	0.00386527273803949	0.00646266713738441	-0.00425158534198999	-0.00197886489331722
356	0.990256667137146	-1.42564487457275	13.3054828643799	-0.00327756232582033	0.00516396993771195	-0.00132951640989631	-0.000355493422830477
357	-1.607137799263	-1.10097062587738	13.1106786727905	-0.0126931173726916	0.00289124972186983	-0.00100484199356288	0.00678734155371785
358	-1.607137799263	0.197726652026176	12.6561346054077	-0.00360223650932312	0.00289124972186983	-0.00392691092565656	0.00386527273803949
359	-0.957789242267609	0.197726652026176	12.9158735275269	-0.0026282137259841	0.000618529506027699	0.00418994715437293	0.00289124972186983
360	0.990256667137146	-0.776296257972717	13.6301574707031	0.00418994715437293	0.00159255252219737	-0.0026282137259841	-0.00522560812532902
361	2.28895401954651	-0.776296257972717	14.0847015380859	-0.0026282137259841	0.00321592413820326	0.00386527273803949	-0.00360223650932312
362	-0.30844059586525	0.197726652026176	13.1756134033203	-0.00587495695799589	-0.00360223650932312	0.0103587592020631	-0.0126931173726916
363	0.990256667137146	-2.39966797828674	13.4353523254395	0.0022419011220336	-0.0113944197073579	0.00126787810586393	0.00289124972186983
364	-1.607137799263	-0.776296257972717	12.9158735275269	0.00354059832170606	-0.0100957229733467	-0.00977104809135199	0.000618529506027699
365	0.990256667137146	-1.42564487457275	13.1756134033203	0.00256657530553639	0.00516396993771195	-0.00327756232582033	-0.0113944197073579
366	0.990256667137146	-0.451621979475021	12.9808082580566	0.00159255252219737	0.00289124972186983	0.00613799272105098	-0.00392691092565656
367	0.990256667137146	-0.126947656273842	12.9158735275269	-0.00619963090866804	0.00126787810586393	-0.00490093370899558	-0.00360223650932312
368	-0.957789242267609	0.197726652026176	12.9808082580566	-0.00327756232582033	-0.000355493422830477	-0.00360223650932312	-0.000680167751852423
369	0.990256667137146	0.197726652026176	12.5911998748779	-3.08191010844894e-05	0.00354059832170606	-0.0026282137259841	0.00321592413820326
370	0.340908020734787	-0.126947656273842	12.461329460144	-0.000355493422830477	0.00126787810586393	-0.00100484199356288	-0.00457625929266214
371	0.990256667137146	-0.776296257972717	12.7860040664673	-0.00327756232582033	0.00451462110504508	-0.00295288790948689	-0.00652430532500148
372	0.990256667137146	-0.776296257972717	13.3054828643799	-0.00912170019000769	0.00418994715437293	0.000618529506027699	-0.00392691092565656
373	1.63960528373718	-0.126947656273842	12.8509387969971	-3.08191010844894e-05	-0.000355493422830477	0.00386527273803949	-0.00100484199356288
374	0.990256667137146	-0.776296257972717	14.2795057296753	0.0022419011220336	0.00289124972186983	-0.0026282137259841	0.00743668992072344
375	-2.25648641586304	0.847075283527374	12.9808082580566	0.00613799272105098	-3.08191010844894e-05	-0.0139918150380254	-0.00197886489331722
376	-2.90583515167236	-0.126947656273842	12.9808082580566	-0.00392691092565656	0.00159255252219737	-0.00425158534198999	-0.000680167751852423
377	-0.30844059586525	-0.451621979475021	13.0457439422607	-0.0156151866540313	-0.00197886489331722	0.00776136433705688	-0.000680167751852423
378	1.63960528373718	-1.10097062587738	13.1756134033203	-0.0136671401560307	-0.00165419070981443	-0.00392691092565656	-0.00230353930965066
379	1.63960528373718	-0.776296257972717	13.1756134033203	0.00191722682211548	0.00354059832170606	0.00289124972186983	0.00321592413820326
380	1.63960528373718	-1.10097062587738	13.4353523254395	-0.00197886489331722	0.00581331877037883	0.000943203864153475	-0.000680167751852423
381	-0.957789242267609	-1.42564487457275	13.7600269317627	0.000943203864153475	0.00483929552137852	-0.00490093370899558	0.000618529506027699
382	-0.30844059586525	-1.10097062587738	12.7210693359375	-0.00749832857400179	-0.00360223650932312	0.00126787810586393	0.00289124972186983
383	-0.30844059586525	-1.10097062587738	13.6301574707031	0.00516396993771195	-0.00847235135734081	-3.08191010844894e-05	0.0116574559360743
384	0.340908020734787	-0.776296257972717	12.8509387969971	-0.00197886489331722	-0.00717365415766835	-0.00457625929266214	0.00678734155371785
385	0.340908020734787	-0.451621979475021	13.3704175949097	-0.00587495695799589	0.01100810803473	-0.00230353930965066	-0.00457625929266214
386	0.340908020734787	-0.776296257972717	13.4353523254395	0.00289124972186983	0.00451462110504508	-0.00619963090866804	-0.00619963090866804
387	0.990256667137146	-0.776296257972717	13.6950922012329	-0.00555028254166245	-0.000680167751852423	0.00191722682211548	-0.00197886489331722
388	1.63960528373718	0.522400975227356	13.1756134033203	-3.08191010844894e-05	0.000618529506027699	-0.000355493422830477	0.0022419011220336
389	0.990256667137146	-0.451621979475021	12.6561346054077	0.00970941036939621	-0.00392691092565656	-0.00555028254166245	0.00516396993771195
390	1.63960528373718	-0.451621979475021	13.1106786727905	-0.00132951640989631	0.00938473641872406	-0.00587495695799589	-0.00295288790948689
391	2.28895401954651	-1.10097062587738	13.3704175949097	0.00418994715437293	-0.000680167751852423	-0.0130177913233638	-0.00392691092565656
392	-0.30844059586525	0.197726652026176	13.7600269317627	-0.00490093370899558	0.00256657530553639	0.00581331877037883	0.00191722682211548
393	1.63960528373718	-1.10097062587738	13.7600269317627	-0.00165419070981443	-0.00132951640989631	-0.00522560812532902	0.0022419011220336
394	-2.90583515167236	-0.776296257972717	13.7600269317627	-0.00555028254166245	0.00256657530553639	-0.0026282137259841	0.00678734155371785
395	-0.957789242267609	-1.10097062587738	13.6950922012329	-0.00619963090866804	0.000293855206109583	0.000943203864153475	-0.00165419070981443
396	-2.25648641586304	0.522400975227356	12.9808082580566	-3.08191010844894e-05	0.00711201597005129	0.000293855206109583	-0.00132951640989631
397	-1.607137799263	-0.776296257972717	13.2405481338501	-0.00100484199356288	0.00581331877037883	0.00646266713738441	0.0022419011220336
398	1.63960528373718	-1.10097062587738	13.2405481338501	0.00743668992072344	-0.00360223650932312	-0.00132951640989631	0.00581331877037883
399	0.340908020734787	-1.10097062587738	13.0457439422607	-0.00132951640989631	0.00548864435404539	-0.00197886489331722	0.00354059832170606
400	-0.30844059586525	-1.75031924247742	13.1106786727905	-0.000680167751852423	0.000293855206109583	-0.00782300252467394	0.00516396993771195
401	-0.957789242267609	-0.451621979475021	12.9158735275269	-3.08191010844894e-05	-0.00230353930965066	-0.00749832857400179	-0.000680167751852423
402	2.28895401954651	-1.75031924247742	13.0457439422607	-0.00230353930965066	-0.00782300252467394	-0.00490093370899558	0.00418994715437293
403	-0.30844059586525	0.522400975227356	13.1756134033203	0.00483929552137852	-0.0026282137259841	0.00613799272105098	0.00581331877037883
404	2.28895401954651	-1.10097062587738	13.1756134033203	0.00126787810586393	0.00418994715437293	-0.00619963090866804	0.000943203864153475
405	-0.30844059586525	0.197726652026176	12.7860040664673	0.00418994715437293	0.00938473641872406	-0.00652430532500148	-0.00165419070981443
406	0.990256667137146	-1.10097062587738	12.9808082580566	0.000293855206109583	0.0100340843200684	0.000293855206109583	-0.00457625929266214
407	0.340908020734787	-0.776296257972717	13.0457439422607	-0.00652430532500148	0.000293855206109583	0.00938473641872406	-0.00295288790948689
408	1.63960528373718	-0.776296257972717	12.9158735275269	-3.08191010844894e-05	0.00483929552137852	-0.00652430532500148	0.0022419011220336
409	1.63960528373718	-1.10097062587738	13.3054828643799	0.00386527273803949	-0.000355493422830477	-0.00392691092565656	-0.00165419070981443
410	2.28895401954651	-1.10097062587738	12.9808082580566	0.00646266713738441	0.00743668992072344	-0.00782300252467394	0.000943203864153475
411	-0.30844059586525	0.197726652026176	12.7860040664673	-0.000355493422830477	0.00548864435404539	-0.00749832857400179	-0.00587495695799589
412	-0.957789242267609	0.522400975227356	12.7860040664673	0.00289124972186983	-0.00749832857400179	0.00386527273803949	-0.00132951640989631
413	0.990256667137146	-0.776296257972717	13.2405481338501	-0.00360223650932312	0.00581331877037883	-0.00295288790948689	0.00256657530553639
414	-2.90583515167236	0.522400975227356	13.1106786727905	-0.0120437685400248	-0.00425158534198999	-0.0130177913233638	-0.00457625929266214
415	0.990256667137146	-1.10097062587738	13.5002880096436	-0.00717365415766835	0.00873538758605719	-0.00457625929266214	-0.00132951640989631
416	-1.607137799263	0.197726652026176	12.7210693359375	0.00191722682211548	0.000943203864153475	-0.0120437685400248	0.00613799272105098
417	1.63960528373718	0.197726652026176	12.7210693359375	-0.00652430532500148	0.000293855206109583	0.00483929552137852	-0.00425158534198999
418	-0.957789242267609	-0.126947656273842	13.1106786727905	-0.00165419070981443	0.0100340843200684	-3.08191010844894e-05	0.00841071270406246
419	0.990256667137146	-1.10097062587738	13.1756134033203	0.00613799272105098	-0.00847235135734081	-0.00522560812532902	0.00321592413820326
420	-0.957789242267609	-1.10097062587738	13.1106786727905	0.00256657530553639	-0.00360223650932312	-0.00912170019000769	-0.00165419070981443
421	0.990256667137146	-1.10097062587738	13.1756134033203	0.00938473641872406	-0.00717365415766835	-0.0130177913233638	-0.00555028254166245
422	0.990256667137146	-1.75031924247742	12.9808082580566	-0.000355493422830477	-0.00879702530801296	-0.00717365415766835	0.00386527273803949
423	0.990256667137146	-1.10097062587738	13.5652227401733	-0.00327756232582033	0.00646266713738441	0.000618529506027699	-0.00684897974133492
424	1.63960528373718	-1.10097062587738	14.0197668075562	0.0103587592020631	-0.000355493422830477	-0.00327756232582033	-0.00295288790948689
425	-0.30844059586525	0.522400975227356	12.8509387969971	0.00483929552137852	0.000293855206109583	-0.0117190945893526	-0.0104203969240189
426	-0.957789242267609	0.197726652026176	13.1106786727905	-0.00490093370899558	0.00418994715437293	-0.0139918150380254	-0.000680167751852423
427	0.340908020734787	-0.126947656273842	13.1106786727905	-0.00360223650932312	-0.000680167751852423	0.00321592413820326	-0.000355493422830477
428	2.28895401954651	-1.10097062587738	12.8509387969971	-0.00587495695799589	-0.00392691092565656	-0.0026282137259841	0.00354059832170606
429	2.28895401954651	-0.776296257972717	12.9808082580566	0.000618529506027699	-0.00587495695799589	-0.00327756232582033	-0.00360223650932312
430	0.990256667137146	-0.126947656273842	13.1106786727905	0.00159255252219737	0.00256657530553639	-0.00327756232582033	0.00256657530553639
431	-0.30844059586525	0.197726652026176	12.9158735275269	-0.00100484199356288	0.000943203864153475	-0.0100957229733467	-0.00652430532500148
432	0.340908020734787	-1.42564487457275	14.0197668075562	-0.00165419070981443	-0.000680167751852423	0.000293855206109583	0.00321592413820326
433	-2.90583515167236	0.197726652026176	13.2405481338501	-0.00717365415766835	0.00289124972186983	0.000293855206109583	0.00159255252219737
434	-2.90583515167236	-0.126947656273842	12.7860040664673	-0.0113944197073579	0.00451462110504508	-0.00295288790948689	-3.08191010844894e-05
435	-0.30844059586525	-0.776296257972717	14.0197668075562	0.0022419011220336	0.00386527273803949	-0.00230353930965066	-0.00197886489331722
436	-0.30844059586525	-0.451621979475021	13.0457439422607	-0.00165419070981443	0.00938473641872406	-0.00912170019000769	-0.00360223650932312
437	-0.30844059586525	0.197726652026176	13.0457439422607	-0.00100484199356288	0.00646266713738441	0.00159255252219737	0.00516396993771195
438	-0.957789242267609	-0.126947656273842	13.1756134033203	-0.00522560812532902	-0.00555028254166245	0.00548864435404539	0.00256657530553639
439	-0.30844059586525	-0.776296257972717	12.9808082580566	-0.00295288790948689	-0.00749832857400179	-0.00327756232582033	0.000293855206109583
440	-0.30844059586525	-0.451621979475021	12.8509387969971	-0.000355493422830477	-0.0026282137259841	-0.00425158534198999	-0.00814767740666866
441	2.28895401954651	-1.75031924247742	12.9808082580566	0.00289124972186983	-0.00360223650932312	-0.00749832857400179	-0.00879702530801296
442	1.63960528373718	-0.776296257972717	13.1756134033203	0.00126787810586393	-0.00327756232582033	0.00548864435404539	-0.00587495695799589
443	2.28895401954651	-1.10097062587738	13.3704175949097	0.0022419011220336	-0.00197886489331722	0.00516396993771195	-0.00360223650932312
444	-0.957789242267609	-0.776296257972717	13.3054828643799	-0.00360223650932312	-0.00360223650932312	-0.00522560812532902	0.00808603875339031
445	1.63960528373718	-1.10097062587738	13.6301574707031	0.00451462110504508	0.00646266713738441	-0.0130177913233638	-0.0130177913233638
446	-0.957789242267609	0.522400975227356	13.3704175949097	0.00354059832170606	0.011982130818069	-0.00327756232582033	0.00159255252219737
447	-0.30844059586525	0.197726652026176	13.4353523254395	0.0022419011220336	-0.000680167751852423	0.00776136433705688	-0.00327756232582033
448	0.340908020734787	-0.126947656273842	13.0457439422607	0.000293855206109583	0.00321592413820326	-0.00197886489331722	0.00354059832170606
449	-0.30844059586525	0.197726652026176	12.9808082580566	0.00386527273803949	-0.00132951640989631	0.00289124972186983	-0.000355493422830477
450	-0.30844059586525	-0.126947656273842	14.0197668075562	0.00386527273803949	0.000293855206109583	-0.00814767740666866	0.00126787810586393
451	-2.25648641586304	0.522400975227356	12.7210693359375	-0.00295288790948689	-3.08191010844894e-05	-0.00360223650932312	-0.00132951640989631
452	-1.607137799263	-1.42564487457275	13.1106786727905	-0.0123684434220195	-0.000355493422830477	-0.00165419070981443	0.000618529506027699
453	-2.25648641586304	0.522400975227356	12.7210693359375	-0.0126931173726916	0.0022419011220336	0.00159255252219737	0.00126787810586393
454	0.990256667137146	-1.10097062587738	12.9808082580566	-0.00522560812532902	-0.000355493422830477	-0.0026282137259841	0.00906006153672934
455	-0.957789242267609	0.522400975227356	13.0457439422607	0.00451462110504508	0.00906006153672934	-0.00165419070981443	0.0022419011220336
456	2.28895401954651	-1.10097062587738	13.3054828643799	-0.0026282137259841	0.00451462110504508	-0.00392691092565656	-0.00230353930965066
457	-0.30844059586525	-0.776296257972717	13.5652227401733	-0.00197886489331722	-0.00392691092565656	0.00808603875339031	-0.00749832857400179
458	-0.30844059586525	-1.10097062587738	12.7860040664673	-0.00197886489331722	-0.00977104809135199	-0.00717365415766835	0.000293855206109583
459	-0.30844059586525	-0.776296257972717	12.9808082580566	0.000943203864153475	-0.0026282137259841	-0.00360223650932312	0.00159255252219737
460	-0.30844059586525	-0.126947656273842	13.6950922012329	0.00581331877037883	-0.000355493422830477	-3.08191010844894e-05	-0.00490093370899558
461	-0.30844059586525	-0.451621979475021	13.1756134033203	0.00418994715437293	-0.000680167751852423	-0.00295288790948689	-0.00684897974133492
462	1.63960528373718	-1.10097062587738	13.2405481338501	0.000618529506027699	0.000943203864153475	0.00451462110504508	-0.00652430532500148
463	0.340908020734787	-0.776296257972717	13.0457439422607	0.00126787810586393	-0.0026282137259841	-3.08191010844894e-05	-0.00100484199356288
464	0.990256667137146	-0.451621979475021	12.5262641906738	0.00126787810586393	-0.00230353930965066	-0.00132951640989631	0.0022419011220336
465	0.990256667137146	0.197726652026176	12.7210693359375	-3.08191010844894e-05	0.00581331877037883	-0.00977104809135199	-0.00295288790948689
466	0.340908020734787	-0.451621979475021	12.9808082580566	0.00159255252219737	0.00906006153672934	-0.00197886489331722	-0.00684897974133492
467	1.63960528373718	-1.10097062587738	13.3704175949097	-0.00392691092565656	-0.00879702530801296	-0.00392691092565656	0.00646266713738441
468	1.63960528373718	-0.451621979475021	13.1756134033203	-0.000680167751852423	0.00873538758605719	0.00289124972186983	0.00776136433705688
469	1.63960528373718	-1.10097062587738	13.0457439422607	-0.00295288790948689	-0.00100484199356288	-0.000680167751852423	0.00581331877037883
470	-2.90583515167236	0.197726652026176	12.8509387969971	-0.000355493422830477	0.00613799272105098	-0.00490093370899558	0.00646266713738441
471	-2.25648641586304	0.197726652026176	12.8509387969971	-0.00132951640989631	-0.00132951640989631	-0.00652430532500148	-0.00197886489331722
472	-2.25648641586304	0.197726652026176	12.9808082580566	-0.0159398596733809	0.000293855206109583	0.00354059832170606	-0.000355493422830477
473	-1.607137799263	0.197726652026176	13.2405481338501	-0.00717365415766835	0.00646266713738441	0.000618529506027699	0.00159255252219737
474	1.63960528373718	-1.10097062587738	13.1756134033203	-0.00392691092565656	0.000618529506027699	-0.00847235135734081	0.00613799272105098
475	-0.957789242267609	0.197726652026176	12.7210693359375	0.00191722682211548	-0.00490093370899558	-0.00684897974133492	-0.00652430532500148
476	1.63960528373718	-1.75031924247742	13.1106786727905	-0.00425158534198999	-0.0026282137259841	-0.00587495695799589	-0.00230353930965066
477	0.990256667137146	-1.42564487457275	12.9158735275269	0.00386527273803949	-0.0113944197073579	-0.00360223650932312	-0.000355493422830477
478	0.340908020734787	-1.10097062587738	12.9808082580566	-0.00684897974133492	-0.00522560812532902	0.00159255252219737	0.00938473641872406
479	-0.957789242267609	-0.776296257972717	13.2405481338501	0.00418994715437293	-0.00230353930965066	-0.00879702530801296	0.000293855206109583
480	1.63960528373718	-0.126947656273842	12.8509387969971	-0.00327756232582033	-0.00165419070981443	-0.00132951640989631	-0.00230353930965066
481	1.63960528373718	-0.776296257972717	13.6950922012329	0.00321592413820326	0.00483929552137852	-0.00490093370899558	0.000943203864153475
482	0.990256667137146	-1.10097062587738	12.9808082580566	-0.0026282137259841	-3.08191010844894e-05	0.00256657530553639	0.00418994715437293
483	-0.30844059586525	-0.126947656273842	12.8509387969971	-0.00717365415766835	0.00321592413820326	0.000293855206109583	0.00191722682211548
484	0.990256667137146	-1.10097062587738	12.9158735275269	0.00970941036939621	-0.00295288790948689	-0.00782300252467394	-0.0026282137259841
485	-0.30844059586525	0.197726652026176	12.9808082580566	0.000293855206109583	-3.08191010844894e-05	-0.00555028254166245	0.00418994715437293
486	0.990256667137146	-0.451621979475021	12.9158735275269	-0.00230353930965066	0.00548864435404539	-0.0139918150380254	-0.00230353930965066
487	1.63960528373718	-1.10097062587738	13.9548320770264	0.00191722682211548	-0.00425158534198999	-3.08191010844894e-05	-0.00360223650932312
488	0.990256667137146	-0.451621979475021	12.9808082580566	0.000618529506027699	-0.00587495695799589	0.000943203864153475	0.00191722682211548
489	0.340908020734787	-1.10097062587738	13.2405481338501	0.000293855206109583	0.000943203864153475	-0.00197886489331722	0.00191722682211548
490	-1.607137799263	0.197726652026176	13.5002880096436	-0.0143164889886975	0.00873538758605719	-0.00425158534198999	0.0022419011220336
491	-2.25648641586304	0.197726652026176	13.0457439422607	-0.00522560812532902	0.00873538758605719	-0.00587495695799589	-0.0026282137259841
492	-0.957789242267609	-0.126947656273842	12.7860040664673	-0.00944637414067984	-0.00230353930965066	-0.000680167751852423	0.00451462110504508
493	0.990256667137146	-1.10097062587738	12.7860040664673	-0.0113944197073579	0.00354059832170606	0.000618529506027699	0.00321592413820326
494	1.63960528373718	-1.10097062587738	13.1106786727905	0.000618529506027699	0.00646266713738441	0.00418994715437293	0.000943203864153475
495	-0.957789242267609	-0.451621979475021	13.0457439422607	0.00743668992072344	0.00321592413820326	-0.00132951640989631	0.000618529506027699
496	1.63960528373718	-2.07499361038208	13.4353523254395	0.00321592413820326	-0.000355493422830477	-0.00782300252467394	0.00191722682211548
497	0.990256667137146	-1.10097062587738	12.7860040664673	0.000618529506027699	-0.0113944197073579	0.00126787810586393	0.00548864435404539
498	-0.30844059586525	-0.776296257972717	13.6950922012329	-0.00327756232582033	-0.00457625929266214	-0.0026282137259841	0.00711201597005129
499	0.340908020734787	0.197726652026176	13.5002880096436	0.000943203864153475	-0.00100484199356288	-0.0026282137259841	-0.0136671401560307
500	-0.957789242267609	-0.126947656273842	13.7600269317627	0.0022419011220336	0.00678734155371785	0.0022419011220336	-0.000355493422830477
501	-1.607137799263	0.522400975227356	13.7600269317627	-3.08191010844894e-05	0.00808603875339031	-0.00749832857400179	-0.00522560812532902
502	-0.30844059586525	0.197726652026176	13.0457439422607	-0.00360223650932312	0.00256657530553639	-0.00522560812532902	0.00354059832170606
503	0.990256667137146	-0.776296257972717	12.8509387969971	-0.00944637414067984	-0.00165419070981443	0.00646266713738441	0.00483929552137852
504	2.28895401954651	-0.776296257972717	12.7860040664673	0.00321592413820326	-0.0026282137259841	-0.00587495695799589	0.00191722682211548
505	-0.30844059586525	0.522400975227356	12.6561346054077	-3.08191010844894e-05	0.0113327819854021	0.00126787810586393	-0.00782300252467394
506	-0.30844059586525	0.197726652026176	12.8509387969971	0.00483929552137852	0.00938473641872406	0.00191722682211548	-0.00100484199356288
507	-0.30844059586525	0.197726652026176	13.7600269317627	-0.00295288790948689	0.00289124972186983	-0.00749832857400179	0.00354059832170606
508	-0.957789242267609	-0.126947656273842	13.8249616622925	-0.00555028254166245	0.000943203864153475	0.00321592413820326	0.00776136433705688
509	-1.607137799263	-0.451621979475021	12.8509387969971	-0.00295288790948689	0.00548864435404539	-0.00555028254166245	0.00191722682211548
510	-1.607137799263	-1.10097062587738	13.1106786727905	-0.00490093370899558	0.00581331877037883	0.000943203864153475	0.00386527273803949
511	-0.30844059586525	-1.10097062587738	13.2405481338501	-0.00490093370899558	0.0022419011220336	-0.00944637414067984	-0.00295288790948689
512	0.340908020734787	0.522400975227356	13.2405481338501	-0.00327756232582033	-3.08191010844894e-05	-0.00327756232582033	0.0022419011220336
513	-0.957789242267609	0.197726652026176	13.8249616622925	-0.00230353930965066	0.00256657530553639	-0.000680167751852423	0.0022419011220336
514	2.28895401954651	-0.776296257972717	14.1496362686157	0.00191722682211548	-0.00327756232582033	0.00159255252219737	-0.0026282137259841
515	2.28895401954651	-1.10097062587738	12.8509387969971	0.00354059832170606	-0.00749832857400179	-0.0146411629393697	-3.08191010844894e-05
516	0.340908020734787	-1.10097062587738	12.8509387969971	0.00483929552137852	0.0022419011220336	-0.00392691092565656	-0.00100484199356288
517	0.340908020734787	-1.42564487457275	13.0457439422607	-0.00425158534198999	-0.00879702530801296	-0.00749832857400179	0.00483929552137852
518	0.990256667137146	-1.10097062587738	13.1756134033203	-0.00295288790948689	-0.00652430532500148	0.00516396993771195	0.00678734155371785
519	0.990256667137146	-0.451621979475021	13.2405481338501	0.00256657530553639	-0.00327756232582033	-0.00555028254166245	-0.00457625929266214
520	0.340908020734787	-0.126947656273842	13.1756134033203	0.00808603875339031	0.00483929552137852	-0.00100484199356288	0.0022419011220336
521	0.990256667137146	0.522400975227356	12.7210693359375	-0.00132951640989631	0.00743668992072344	-0.0107450718060136	-0.00132951640989631
522	0.990256667137146	-1.10097062587738	12.8509387969971	0.00516396993771195	0.00646266713738441	-0.00100484199356288	-0.00230353930965066
523	0.340908020734787	-1.10097062587738	12.9158735275269	0.00516396993771195	-0.00360223650932312	0.00516396993771195	0.00516396993771195
524	-0.30844059586525	-0.126947656273842	13.0457439422607	-0.0026282137259841	0.00418994715437293	-0.00619963090866804	-0.00814767740666866
525	1.63960528373718	-0.776296257972717	13.3704175949097	0.00776136433705688	0.00418994715437293	-0.00587495695799589	-0.00555028254166245
526	-1.607137799263	0.522400975227356	13.8249616622925	-0.00197886489331722	0.00841071270406246	-0.000680167751852423	0.00354059832170606
527	-2.25648641586304	0.197726652026176	13.5652227401733	0.00191722682211548	0.00581331877037883	-0.00132951640989631	-0.00132951640989631
528	-0.957789242267609	-0.451621979475021	13.7600269317627	-0.00912170019000769	-0.00360223650932312	-0.00230353930965066	0.00191722682211548
529	-2.25648641586304	-0.776296257972717	13.0457439422607	-0.00555028254166245	0.00126787810586393	-0.00749832857400179	0.00126787810586393
530	-0.30844059586525	0.522400975227356	13.1106786727905	-3.08191010844894e-05	0.00841071270406246	-0.0159398596733809	-3.08191010844894e-05
531	-0.30844059586525	-0.126947656273842	13.2405481338501	0.0022419011220336	-0.00197886489331722	-0.00522560812532902	-0.0126931173726916
532	1.63960528373718	-1.10097062587738	13.8249616622925	-0.00327756232582033	-0.00684897974133492	0.00418994715437293	0.00581331877037883
533	0.340908020734787	-1.75031924247742	13.0457439422607	-0.00490093370899558	-0.00977104809135199	0.00548864435404539	0.00321592413820326
534	-0.957789242267609	-2.07499361038208	13.8249616622925	-0.00457625929266214	-0.0130177913233638	-0.000680167751852423	-0.00522560812532902
535	0.340908020734787	-1.75031924247742	13.9548320770264	0.00159255252219737	-0.00230353930965066	-0.00360223650932312	-0.000355493422830477
536	-0.30844059586525	-0.126947656273842	13.7600269317627	0.0100340843200684	0.00678734155371785	0.00548864435404539	-0.00912170019000769
537	-0.30844059586525	-0.126947656273842	14.1496362686157	-0.00197886489331722	0.00516396993771195	-0.0026282137259841	0.00256657530553639
538	-0.957789242267609	0.522400975227356	12.7860040664673	-0.00132951640989631	0.00126787810586393	0.00354059832170606	0.0022419011220336
539	0.340908020734787	0.522400975227356	12.7210693359375	0.00386527273803949	0.00808603875339031	-0.00944637414067984	0.00191722682211548
540	-0.30844059586525	0.522400975227356	12.5911998748779	0.00159255252219737	-0.000680167751852423	-0.00490093370899558	-0.0026282137259841
541	2.28895401954651	-1.10097062587738	12.7860040664673	-0.00100484199356288	-0.000680167751852423	-0.00132951640989631	-0.00392691092565656
542	0.990256667137146	-0.126947656273842	13.1756134033203	-0.000355493422830477	0.00354059832170606	0.0022419011220336	0.0022419011220336
543	0.340908020734787	0.197726652026176	13.3054828643799	0.000943203864153475	-0.00230353930965066	-0.00425158534198999	0.00354059832170606
544	-0.957789242267609	0.197726652026176	12.7860040664673	-0.00197886489331722	0.00548864435404539	0.00159255252219737	0.00126787810586393
545	0.340908020734787	-1.10097062587738	13.0457439422607	-0.00684897974133492	0.00256657530553639	-0.00132951640989631	0.00159255252219737
546	-1.607137799263	-1.10097062587738	13.8898963928223	-0.00457625929266214	0.00581331877037883	-0.000355493422830477	0.00126787810586393
547	-2.90583515167236	0.197726652026176	12.9158735275269	-0.0100957229733467	0.00516396993771195	-0.00327756232582033	-0.00197886489331722
548	-2.25648641586304	0.522400975227356	13.2405481338501	-0.000355493422830477	0.000293855206109583	-0.000355493422830477	0.00646266713738441
549	-0.957789242267609	-0.126947656273842	13.0457439422607	-0.00457625929266214	0.000293855206109583	-0.00717365415766835	0.000618529506027699
550	-0.30844059586525	0.522400975227356	12.9158735275269	0.00483929552137852	0.000618529506027699	0.000293855206109583	0.00321592413820326
551	0.990256667137146	-0.451621979475021	12.8509387969971	0.00256657530553639	-0.00230353930965066	-0.00652430532500148	-0.00652430532500148
552	0.990256667137146	-2.39966797828674	13.0457439422607	0.00613799272105098	-0.00555028254166245	-0.00555028254166245	0.00289124972186983
553	1.63960528373718	-1.75031924247742	13.1756134033203	-0.00749832857400179	-0.00879702530801296	0.00581331877037883	-0.00425158534198999
554	0.340908020734787	-0.451621979475021	13.0457439422607	0.00321592413820326	-0.00425158534198999	-0.00490093370899558	0.000943203864153475
555	0.990256667137146	-0.776296257972717	13.4353523254395	0.000943203864153475	0.00873538758605719	-0.00165419070981443	0.000618529506027699
556	1.63960528373718	-0.776296257972717	13.6950922012329	0.00548864435404539	0.00743668992072344	-0.00684897974133492	0.000293855206109583
557	0.340908020734787	-0.126947656273842	13.3704175949097	0.00191722682211548	-0.00522560812532902	-0.00132951640989631	0.00386527273803949
558	0.340908020734787	-0.126947656273842	13.4353523254395	-0.000680167751852423	-0.00295288790948689	-0.000680167751852423	0.00191722682211548
559	-0.30844059586525	0.197726652026176	12.6561346054077	0.00159255252219737	-0.00230353930965066	-0.00522560812532902	0.000618529506027699
560	1.63960528373718	-0.451621979475021	13.7600269317627	0.00808603875339031	0.00678734155371785	-0.00230353930965066	-0.00165419070981443
561	2.28895401954651	-0.776296257972717	14.0847015380859	0.00159255252219737	0.00256657530553639	-0.000355493422830477	-0.00425158534198999
562	0.990256667137146	-0.776296257972717	13.7600269317627	-0.0026282137259841	-0.000680167751852423	0.00289124972186983	-0.00457625929266214
563	-0.957789242267609	0.197726652026176	12.7860040664673	-0.00847235135734081	0.000618529506027699	0.000618529506027699	0.00970941036939621
564	-0.30844059586525	-0.776296257972717	12.9808082580566	-0.00879702530801296	-0.00522560812532902	0.00386527273803949	-0.00197886489331722
565	-3.55518364906311	0.197726652026176	12.9158735275269	0.000618529506027699	0.00418994715437293	-0.00684897974133492	0.00159255252219737
566	-0.957789242267609	-0.451621979475021	13.3054828643799	-0.00944637414067984	0.00256657530553639	-0.00782300252467394	-0.00782300252467394
567	0.340908020734787	-0.776296257972717	14.0847015380859	-0.00522560812532902	-0.0026282137259841	-0.00425158534198999	-0.00100484199356288
568	0.340908020734787	0.522400975227356	13.5002880096436	-0.00684897974133492	-0.00132951640989631	0.00743668992072344	0.00191722682211548
569	0.990256667137146	-0.451621979475021	13.6950922012329	-0.0026282137259841	-0.000355493422830477	-0.00490093370899558	-0.00295288790948689
570	1.63960528373718	-1.75031924247742	12.9158735275269	0.000293855206109583	0.000293855206109583	-0.00749832857400179	-3.08191010844894e-05
571	1.63960528373718	-2.07499361038208	13.1756134033203	0.00418994715437293	0.000618529506027699	-0.0026282137259841	-0.00327756232582033
572	-0.30844059586525	-1.10097062587738	13.3704175949097	0.00159255252219737	-0.00360223650932312	-0.00230353930965066	0.00289124972186983
573	0.340908020734787	-0.451621979475021	13.1756134033203	0.00386527273803949	-0.00230353930965066	0.00191722682211548	-0.00165419070981443
574	-0.30844059586525	0.197726652026176	12.8509387969971	0.000293855206109583	-0.00197886489331722	0.000618529506027699	-0.00132951640989631
575	0.990256667137146	-0.776296257972717	13.1106786727905	0.00678734155371785	0.00289124972186983	-0.00165419070981443	-0.00587495695799589
576	0.990256667137146	-0.776296257972717	13.0457439422607	0.00841071270406246	0.00191722682211548	-0.00879702530801296	-0.00165419070981443
577	0.990256667137146	0.197726652026176	12.7210693359375	-0.00490093370899558	0.00126787810586393	-0.00392691092565656	-0.00457625929266214
578	0.340908020734787	0.522400975227356	12.9158735275269	0.000293855206109583	-0.00782300252467394	0.000943203864153475	-0.000355493422830477
579	-0.30844059586525	1.17174959182739	12.9808082580566	0.00354059832170606	0.00126787810586393	-0.00555028254166245	-0.00197886489331722
580	2.28895401954651	-0.451621979475021	12.8509387969971	0.00613799272105098	0.00548864435404539	-0.0026282137259841	0.00191722682211548
581	0.990256667137146	-0.776296257972717	12.9808082580566	-0.00132951640989631	0.00516396993771195	-0.00847235135734081	-0.00392691092565656
582	-0.957789242267609	-0.451621979475021	13.8898963928223	0.00159255252219737	0.00418994715437293	-0.00132951640989631	0.00159255252219737
583	-1.607137799263	-0.776296257972717	13.8898963928223	-0.00847235135734081	-0.000355493422830477	0.00321592413820326	0.00808603875339031
584	-0.30844059586525	-0.776296257972717	13.4353523254395	-0.00912170019000769	0.00581331877037883	0.00516396993771195	0.00678734155371785
585	-0.957789242267609	0.197726652026176	12.8509387969971	-0.000680167751852423	-0.00100484199356288	-0.00295288790948689	-0.000680167751852423
586	0.340908020734787	0.197726652026176	12.8509387969971	-0.00230353930965066	0.00516396993771195	-0.00327756232582033	-0.00295288790948689
587	0.990256667137146	-1.10097062587738	13.1756134033203	0.00159255252219737	-0.00327756232582033	0.000618529506027699	0.00386527273803949
588	0.990256667137146	-1.75031924247742	13.8898963928223	-0.00360223650932312	-0.00814767740666866	0.00483929552137852	0.00516396993771195
589	1.63960528373718	-2.07499361038208	13.8898963928223	0.00451462110504508	0.000618529506027699	0.00159255252219737	0.00321592413820326
590	2.28895401954651	-2.07499361038208	14.2145709991455	0.00548864435404539	0.000618529506027699	-0.00912170019000769	0.000293855206109583
591	0.340908020734787	-1.10097062587738	13.8898963928223	0.00516396993771195	0.00678734155371785	-0.00392691092565656	-3.08191010844894e-05
592	0.340908020734787	0.522400975227356	13.5002880096436	-0.000355493422830477	0.00126787810586393	0.00711201597005129	0.00256657530553639
593	0.340908020734787	-0.126947656273842	13.7600269317627	-0.00100484199356288	-0.00619963090866804	0.0022419011220336	0.00321592413820326
594	1.63960528373718	-0.126947656273842	12.8509387969971	0.00483929552137852	-0.000680167751852423	-0.00457625929266214	-0.00522560812532902
595	0.340908020734787	-0.126947656273842	13.4353523254395	0.00743668992072344	0.000293855206109583	-0.0100957229733467	-0.00327756232582033
596	0.340908020734787	-0.451621979475021	13.9548320770264	0.00646266713738441	-0.000680167751852423	-0.00749832857400179	-0.00425158534198999
597	2.93830251693726	-1.10097062587738	13.6950922012329	0.00256657530553639	0.00938473641872406	0.00354059832170606	0.00159255252219737
598	1.63960528373718	-0.776296257972717	13.7600269317627	0.00191722682211548	0.000293855206109583	-0.0100957229733467	0.00159255252219737
599	2.93830251693726	-1.42564487457275	12.9808082580566	-0.000355493422830477	0.00873538758605719	0.000293855206109583	-0.000680167751852423
600	-0.30844059586525	-1.10097062587738	13.1106786727905	-0.00132951640989631	0.00256657530553639	-0.00977104809135199	-0.000680167751852423
601	-1.607137799263	-0.776296257972717	13.3704175949097	-0.0120437685400248	0.00581331877037883	-0.0026282137259841	-0.00457625929266214
602	-3.55518364906311	-0.126947656273842	13.2405481338501	-0.00327756232582033	0.00159255252219737	-0.00360223650932312	0.00321592413820326
603	0.340908020734787	-0.776296257972717	13.1106786727905	-0.00652430532500148	-0.00230353930965066	0.000618529506027699	0.00321592413820326
604	-0.30844059586525	0.197726652026176	13.0457439422607	0.000943203864153475	0.00126787810586393	-0.00425158534198999	0.000943203864153475
605	1.63960528373718	-0.776296257972717	13.0457439422607	0.0022419011220336	0.00548864435404539	-0.0100957229733467	-0.00100484199356288
606	-0.957789242267609	-0.776296257972717	12.9808082580566	0.0022419011220336	0.000943203864153475	0.00126787810586393	-0.00230353930965066
607	-0.957789242267609	-0.776296257972717	13.1106786727905	0.000618529506027699	-0.00392691092565656	0.00418994715437293	-0.000355493422830477
608	0.340908020734787	-1.10097062587738	13.3054828643799	0.0022419011220336	-0.00522560812532902	-0.00587495695799589	0.00483929552137852
609	0.340908020734787	-0.451621979475021	12.9808082580566	-0.00132951640989631	0.00321592413820326	-0.00522560812532902	-0.00132951640989631
610	0.990256667137146	-0.126947656273842	13.5652227401733	0.00159255252219737	0.000618529506027699	-0.00749832857400179	-0.00295288790948689
611	-0.957789242267609	0.522400975227356	13.5002880096436	0.00776136433705688	0.00938473641872406	-0.00392691092565656	-0.00295288790948689
612	2.93830251693726	-1.10097062587738	13.0457439422607	0.00354059832170606	0.00711201597005129	0.00126787810586393	-0.00749832857400179
613	-0.30844059586525	0.522400975227356	12.9158735275269	0.000618529506027699	0.00126787810586393	-0.00132951640989631	0.000293855206109583
614	1.63960528373718	-1.10097062587738	13.0457439422607	-0.00197886489331722	0.00841071270406246	0.00483929552137852	0.00191722682211548
615	-0.30844059586525	-0.126947656273842	12.9158735275269	0.000618529506027699	0.000943203864153475	-0.0133424662053585	-0.000355493422830477
616	-0.957789242267609	-0.776296257972717	13.8249616622925	0.000943203864153475	0.00678734155371785	0.00256657530553639	-0.00814767740666866
617	1.63960528373718	-1.10097062587738	13.1756134033203	-0.00100484199356288	0.00711201597005129	0.000618529506027699	0.00386527273803949
618	0.340908020734787	-0.126947656273842	13.1106786727905	-0.00652430532500148	-0.00392691092565656	0.00354059832170606	-0.00197886489331722
619	-0.957789242267609	-1.10097062587738	14.2145709991455	-0.0146411629393697	-0.000680167751852423	-0.00295288790948689	-0.0026282137259841
620	-2.25648641586304	-0.451621979475021	13.9548320770264	-0.00977104809135199	0.00516396993771195	-0.00230353930965066	-0.00230353930965066
621	-0.30844059586525	-0.451621979475021	13.8249616622925	-0.00360223650932312	0.00386527273803949	-0.00522560812532902	-0.00295288790948689
622	-1.607137799263	1.17174959182739	13.5652227401733	-0.00587495695799589	0.00516396993771195	0.0022419011220336	-0.00360223650932312
623	0.340908020734787	-0.776296257972717	13.1106786727905	-0.00197886489331722	-0.000680167751852423	0.000293855206109583	0.00321592413820326
624	-0.957789242267609	-0.126947656273842	13.6301574707031	-0.00100484199356288	-0.00230353930965066	-0.00197886489331722	0.00191722682211548
625	2.93830251693726	-2.07499361038208	14.2145709991455	0.00354059832170606	-0.00684897974133492	0.00126787810586393	-0.00165419070981443
626	1.63960528373718	-1.42564487457275	13.6950922012329	0.00418994715437293	-0.00522560812532902	-0.00912170019000769	-0.000680167751852423
627	0.990256667137146	-0.451621979475021	12.8509387969971	0.00159255252219737	-0.00230353930965066	0.000293855206109583	-0.00230353930965066
628	-0.30844059586525	0.197726652026176	12.9808082580566	-0.00132951640989631	-0.00717365415766835	0.00386527273803949	0.00711201597005129
629	-0.30844059586525	0.197726652026176	12.8509387969971	-0.00749832857400179	0.000943203864153475	-0.00132951640989631	0.00191722682211548
630	-0.30844059586525	0.847075283527374	13.0457439422607	0.00841071270406246	0.00516396993771195	-0.00327756232582033	-0.00652430532500148
631	0.340908020734787	-0.126947656273842	13.0457439422607	-0.00132951640989631	0.00678734155371785	-0.00197886489331722	-0.00197886489331722
632	1.63960528373718	-0.776296257972717	12.9158735275269	-0.00360223650932312	0.00386527273803949	-0.00197886489331722	0.00354059832170606
633	0.340908020734787	-0.451621979475021	12.7210693359375	0.00191722682211548	-0.00295288790948689	-0.0110697457566857	-0.00100484199356288
634	1.63960528373718	-1.75031924247742	13.0457439422607	-0.00457625929266214	0.000943203864153475	-0.00490093370899558	0.00386527273803949
635	0.340908020734787	0.847075283527374	13.5652227401733	-0.00327756232582033	0.00743668992072344	-0.00457625929266214	-0.00295288790948689
636	0.340908020734787	-0.126947656273842	13.1106786727905	0.00516396993771195	-3.08191010844894e-05	-0.00490093370899558	-0.00360223650932312
637	0.340908020734787	-0.776296257972717	13.3054828643799	-0.0149658378213644	0.00613799272105098	0.00678734155371785	0.000618529506027699
638	-0.957789242267609	-0.776296257972717	13.0457439422607	-3.08191010844894e-05	-0.0026282137259841	0.00418994715437293	0.00711201597005129
639	-1.607137799263	-0.776296257972717	12.9158735275269	-0.00165419070981443	0.00548864435404539	-3.08191010844894e-05	-0.0026282137259841
640	-0.957789242267609	-0.776296257972717	13.1106786727905	0.00483929552137852	0.00126787810586393	-0.00684897974133492	0.000618529506027699
641	-0.30844059586525	0.197726652026176	13.0457439422607	-0.00100484199356288	0.000943203864153475	-0.00652430532500148	-0.00847235135734081
642	0.990256667137146	0.197726652026176	13.1106786727905	-0.00555028254166245	0.00581331877037883	0.00548864435404539	-0.00100484199356288
643	-0.957789242267609	-0.451621979475021	13.2405481338501	0.00418994715437293	0.000618529506027699	0.00321592413820326	0.00678734155371785
644	-0.957789242267609	-0.451621979475021	12.8509387969971	-0.00230353930965066	-0.00197886489331722	0.000293855206109583	0.000293855206109583
645	-0.30844059586525	-1.42564487457275	13.1106786727905	-0.00522560812532902	-0.00425158534198999	-0.0133424662053585	-0.00197886489331722
646	0.990256667137146	-1.42564487457275	13.0457439422607	0.00938473641872406	0.00159255252219737	-0.00100484199356288	-0.00717365415766835
647	0.990256667137146	-1.42564487457275	13.0457439422607	0.00159255252219737	-0.00100484199356288	-0.00587495695799589	0.000618529506027699
648	-0.30844059586525	0.522400975227356	12.9808082580566	-0.0026282137259841	-0.0026282137259841	0.00354059832170606	0.00516396993771195
649	0.990256667137146	0.197726652026176	13.1106786727905	0.000293855206109583	0.00289124972186983	0.00581331877037883	0.000618529506027699
650	1.63960528373718	-0.776296257972717	12.6561346054077	0.00873538758605719	0.00483929552137852	0.00191722682211548	0.00321592413820326
651	2.28895401954651	-0.451621979475021	13.6301574707031	0.00808603875339031	0.000618529506027699	-0.00360223650932312	-0.00295288790948689
652	-0.957789242267609	-0.126947656273842	13.5002880096436	-0.00717365415766835	-0.00490093370899558	-0.00684897974133492	-0.00132951640989631
653	1.63960528373718	-0.776296257972717	13.8249616622925	0.00289124972186983	0.000943203864153475	-0.000355493422830477	0.000293855206109583
654	-0.30844059586525	-0.451621979475021	13.3704175949097	0.000293855206109583	0.000293855206109583	-0.0026282137259841	0.00581331877037883
655	1.63960528373718	-0.451621979475021	13.2405481338501	-3.08191010844894e-05	-0.000355493422830477	-0.0026282137259841	-0.00619963090866804
656	-0.957789242267609	0.197726652026176	12.9158735275269	0.00191722682211548	0.00581331877037883	-0.0123684434220195	-0.00619963090866804
657	-1.607137799263	-0.126947656273842	12.9808082580566	-0.0143164889886975	0.000293855206109583	0.00126787810586393	-0.000680167751852423
658	-1.607137799263	-1.42564487457275	13.1106786727905	-0.0120437685400248	-0.00652430532500148	-0.00684897974133492	0.00646266713738441
659	-0.30844059586525	-0.451621979475021	13.8249616622925	-0.0107450718060136	0.000293855206109583	-0.000355493422830477	-0.00717365415766835
660	-0.957789242267609	-1.10097062587738	14.2145709991455	0.00678734155371785	0.0113327819854021	-0.00327756232582033	0.00548864435404539
661	-0.30844059586525	0.197726652026176	13.8249616622925	0.000293855206109583	0.00808603875339031	-0.0113944197073579	0.00159255252219737
662	1.63960528373718	-0.126947656273842	12.7860040664673	0.00191722682211548	0.000943203864153475	0.00126787810586393	-0.00522560812532902
663	-0.30844059586525	-0.451621979475021	13.6301574707031	-0.00100484199356288	-0.00522560812532902	0.00548864435404539	0.00289124972186983
664	2.93830251693726	-2.39966797828674	13.9548320770264	0.000943203864153475	-0.00587495695799589	-0.00100484199356288	0.00256657530553639
665	-0.30844059586525	-0.776296257972717	12.9158735275269	-0.00165419070981443	-0.000355493422830477	0.000293855206109583	-0.000355493422830477
666	1.63960528373718	-1.42564487457275	13.3704175949097	-0.00295288790948689	0.00191722682211548	-0.00555028254166245	-0.00425158534198999
667	0.990256667137146	-1.10097062587738	13.4353523254395	-0.00197886489331722	0.00289124972186983	0.00386527273803949	0.00418994715437293
668	0.990256667137146	-0.776296257972717	13.7600269317627	-0.00132951640989631	-0.00392691092565656	-0.000355493422830477	-0.00295288790948689
669	1.63960528373718	-1.42564487457275	13.1106786727905	0.00418994715437293	0.00483929552137852	0.00873538758605719	0.000943203864153475
670	0.990256667137146	-0.776296257972717	12.9158735275269	0.00418994715437293	0.00418994715437293	-0.00295288790948689	-0.00944637414067984
671	-0.30844059586525	-0.126947656273842	12.9158735275269	0.00354059832170606	0.00126787810586393	-0.00847235135734081	0.00516396993771195
672	-0.957789242267609	0.522400975227356	12.9158735275269	-0.00457625929266214	0.00483929552137852	0.00613799272105098	0.0022419011220336
673	0.990256667137146	-1.10097062587738	13.9548320770264	0.000293855206109583	0.00126787810586393	0.00159255252219737	0.00354059832170606
674	0.340908020734787	0.522400975227356	12.8509387969971	0.00841071270406246	0.00354059832170606	0.00289124972186983	0.00418994715437293
675	2.93830251693726	-0.776296257972717	12.9808082580566	0.00613799272105098	0.00418994715437293	-0.00749832857400179	0.000618529506027699
676	-2.25648641586304	0.522400975227356	13.0457439422607	-0.00327756232582033	0.00159255252219737	-0.00360223650932312	-0.0026282137259841
677	-1.607137799263	0.197726652026176	12.9158735275269	-0.00360223650932312	-0.00327756232582033	0.00354059832170606	0.00386527273803949
678	-2.25648641586304	-0.776296257972717	13.5652227401733	-0.0100957229733467	0.00873538758605719	-0.00100484199356288	-0.00295288790948689
679	0.340908020734787	-0.776296257972717	13.2405481338501	-0.00425158534198999	0.00289124972186983	-0.00522560812532902	0.00256657530553639
680	-0.30844059586525	-0.126947656273842	12.9158735275269	0.0178262684494257	0.00906006153672934	-0.00717365415766835	-0.00879702530801296
681	-0.957789242267609	0.522400975227356	13.6301574707031	0.00159255252219737	0.00386527273803949	-0.00327756232582033	-0.00587495695799589
682	0.990256667137146	-1.42564487457275	13.7600269317627	-0.00457625929266214	-0.00360223650932312	0.000943203864153475	-0.00132951640989631
683	0.990256667137146	-1.42564487457275	13.7600269317627	0.00289124972186983	-0.0113944197073579	0.00159255252219737	-0.00197886489331722
684	0.340908020734787	-2.07499361038208	14.3444404602051	0.000293855206109583	-0.00555028254166245	-0.00587495695799589	0.00159255252219737
685	0.340908020734787	-0.126947656273842	12.7860040664673	0.00191722682211548	0.00126787810586393	-0.00425158534198999	-0.0026282137259841
686	-0.30844059586525	-0.126947656273842	12.8509387969971	0.00289124972186983	-0.0026282137259841	-0.0146411629393697	-0.00425158534198999
687	-0.30844059586525	-0.126947656273842	13.1106786727905	-0.00457625929266214	-0.00717365415766835	0.0022419011220336	-0.00295288790948689
688	1.63960528373718	-1.10097062587738	13.8249616622925	-0.000680167751852423	0.00159255252219737	-0.00360223650932312	0.00646266713738441
689	0.340908020734787	-0.451621979475021	13.0457439422607	0.00451462110504508	-0.00392691092565656	0.00354059832170606	0.00516396993771195
690	0.340908020734787	-0.126947656273842	12.9808082580566	0.000943203864153475	0.00743668992072344	-0.00165419070981443	-0.00814767740666866
691	-0.30844059586525	0.522400975227356	12.7860040664673	0.00516396993771195	0.00191722682211548	-0.00619963090866804	0.000943203864153475
692	1.63960528373718	-1.10097062587738	12.9158735275269	-0.0026282137259841	0.00256657530553639	-0.000680167751852423	-0.00425158534198999
693	-0.30844059586525	0.522400975227356	13.6950922012329	0.0103587592020631	0.00159255252219737	-0.00684897974133492	0.00548864435404539
694	-0.957789242267609	0.197726652026176	12.8509387969971	-0.00392691092565656	-0.00587495695799589	0.000943203864153475	0.00386527273803949
695	-0.30844059586525	-0.776296257972717	13.3704175949097	-0.00555028254166245	0.00841071270406246	-0.00749832857400179	-0.000680167751852423
696	-1.607137799263	-0.776296257972717	13.0457439422607	-0.00912170019000769	-0.00132951640989631	0.000293855206109583	0.000618529506027699
697	-2.90583515167236	-0.451621979475021	13.0457439422607	-0.00425158534198999	0.00483929552137852	-0.00295288790948689	0.000943203864153475
698	-0.957789242267609	0.522400975227356	12.9808082580566	-0.0107450718060136	0.000618529506027699	-0.00327756232582033	0.00289124972186983
699	1.63960528373718	-0.776296257972717	13.1106786727905	0.0022419011220336	0.00354059832170606	-0.00392691092565656	0.00711201597005129
700	-0.957789242267609	0.197726652026176	13.2405481338501	0.000618529506027699	0.00581331877037883	-0.00490093370899558	0.00191722682211548
701	0.990256667137146	-0.451621979475021	13.8898963928223	-3.08191010844894e-05	-0.00425158534198999	-0.0126931173726916	0.00386527273803949
702	-0.30844059586525	-0.776296257972717	14.0197668075562	-0.00717365415766835	-0.00652430532500148	-0.00132951640989631	0.00678734155371785
703	2.28895401954651	-2.72434210777283	13.8249616622925	-0.0026282137259841	-0.00425158534198999	-0.00555028254166245	0.00159255252219737
704	-0.30844059586525	-0.451621979475021	13.4353523254395	-0.00165419070981443	-0.00587495695799589	0.000943203864153475	-0.00684897974133492
705	1.63960528373718	-1.42564487457275	13.1106786727905	0.000943203864153475	-0.000680167751852423	0.000943203864153475	0.0022419011220336
706	0.990256667137146	-1.10097062587738	13.1106786727905	0.000943203864153475	-0.00619963090866804	-0.00295288790948689	-0.00555028254166245
707	2.28895401954651	-0.776296257972717	13.0457439422607	0.000943203864153475	0.00126787810586393	-0.00132951640989631	-0.00165419070981443
708	0.340908020734787	-0.776296257972717	13.8898963928223	-0.00684897974133492	0.000943203864153475	-0.000680167751852423	0.00873538758605719
709	0.340908020734787	-0.451621979475021	13.5652227401733	0.000293855206109583	0.00126787810586393	-0.000680167751852423	-0.00132951640989631
710	1.63960528373718	-0.776296257972717	13.7600269317627	-0.00132951640989631	0.01100810803473	-0.00912170019000769	0.00256657530553639
711	-0.30844059586525	0.522400975227356	12.8509387969971	0.00646266713738441	0.00483929552137852	-0.00490093370899558	-0.00295288790948689
712	0.340908020734787	0.197726652026176	13.1106786727905	0.000943203864153475	0.000618529506027699	0.00289124972186983	0.00613799272105098
713	-0.30844059586525	0.522400975227356	13.2405481338501	0.000293855206109583	0.00548864435404539	0.00191722682211548	0.00581331877037883
714	-0.957789242267609	0.197726652026176	13.1106786727905	-0.00619963090866804	-0.00197886489331722	-0.00490093370899558	0.00743668992072344
715	-1.607137799263	-0.451621979475021	13.8898963928223	-0.00457625929266214	0.0103587592020631	-0.00425158534198999	-0.0026282137259841
716	0.340908020734787	-0.776296257972717	13.6950922012329	-0.0126931173726916	0.00191722682211548	-0.00749832857400179	-0.00295288790948689
717	-0.957789242267609	0.197726652026176	12.7860040664673	-0.00619963090866804	-0.00197886489331722	0.00646266713738441	-0.000355493422830477
718	0.990256667137146	-0.451621979475021	12.8509387969971	-0.0026282137259841	0.000618529506027699	0.00321592413820326	0.00646266713738441
719	0.340908020734787	0.197726652026176	13.8898963928223	0.000618529506027699	0.00354059832170606	-0.00327756232582033	-0.00197886489331722
720	-0.30844059586525	-0.451621979475021	13.1106786727905	-0.000355493422830477	-0.000355493422830477	-0.00165419070981443	-0.00392691092565656
721	-0.30844059586525	-1.10097062587738	13.7600269317627	-0.00165419070981443	-0.00360223650932312	0.00289124972186983	-0.00425158534198999
722	2.28895401954651	-1.75031924247742	13.6950922012329	0.000293855206109583	-0.0104203969240189	-0.00132951640989631	0.00289124972186983
723	2.28895401954651	-2.07499361038208	13.9548320770264	-0.000680167751852423	-0.00652430532500148	0.000943203864153475	0.00289124972186983
724	-0.957789242267609	-0.126947656273842	12.9158735275269	-0.00132951640989631	-0.00847235135734081	0.00516396993771195	-0.00100484199356288
725	1.63960528373718	-1.10097062587738	13.3054828643799	0.00581331877037883	0.00354059832170606	-0.00165419070981443	-0.00587495695799589
726	1.63960528373718	-0.451621979475021	14.0847015380859	0.000943203864153475	0.000618529506027699	-0.00652430532500148	-0.0143164889886975
727	0.990256667137146	0.522400975227356	13.4353523254395	0.00191722682211548	0.00289124972186983	-0.00197886489331722	-0.00197886489331722
728	-0.30844059586525	0.522400975227356	13.2405481338501	-0.00132951640989631	0.00159255252219737	0.00126787810586393	0.00418994715437293
729	1.63960528373718	-0.126947656273842	12.5262641906738	0.00581331877037883	0.000293855206109583	-0.0107450718060136	0.00354059832170606
730	2.28895401954651	-1.10097062587738	13.0457439422607	0.00321592413820326	0.00483929552137852	-0.00684897974133492	0.00354059832170606
731	2.93830251693726	-0.776296257972717	13.1756134033203	0.00386527273803949	0.00191722682211548	-0.00327756232582033	0.000943203864153475
732	-0.30844059586525	0.522400975227356	13.5002880096436	-0.00197886489331722	-0.00197886489331722	0.00483929552137852	-3.08191010844894e-05
733	-0.30844059586525	-0.126947656273842	13.6950922012329	-0.00100484199356288	-0.00490093370899558	-0.00165419070981443	0.0113327819854021
734	-1.607137799263	-0.126947656273842	13.5002880096436	-0.00457625929266214	0.00191722682211548	-0.00230353930965066	0.00159255252219737
735	-1.607137799263	-0.451621979475021	13.1106786727905	-0.00522560812532902	0.00516396993771195	0.00126787810586393	-0.00327756232582033
736	-0.30844059586525	-0.776296257972717	13.2405481338501	-0.00814767740666866	0.00483929552137852	0.000293855206109583	0.000293855206109583
737	-0.957789242267609	0.197726652026176	12.9808082580566	-0.00295288790948689	-0.00100484199356288	0.00678734155371785	-0.00100484199356288
738	-0.30844059586525	0.197726652026176	13.2405481338501	-0.00749832857400179	0.00159255252219737	0.00646266713738441	-3.08191010844894e-05
739	-0.30844059586525	0.197726652026176	12.8509387969971	0.00191722682211548	0.00159255252219737	-0.000680167751852423	-0.00425158534198999
740	-0.30844059586525	-0.451621979475021	13.4353523254395	0.00613799272105098	0.000293855206109583	-0.00555028254166245	0.000293855206109583
741	0.340908020734787	-0.451621979475021	13.5002880096436	0.00516396993771195	-0.00327756232582033	0.00516396993771195	0.00191722682211548
742	2.28895401954651	-2.39966797828674	14.2145709991455	-0.00587495695799589	-0.0126931173726916	-0.00197886489331722	0.00386527273803949
743	0.990256667137146	-1.75031924247742	14.1496362686157	-3.08191010844894e-05	0.00646266713738441	0.00386527273803949	-0.00100484199356288
744	-0.30844059586525	0.197726652026176	13.1106786727905	-3.08191010844894e-05	-0.00587495695799589	-0.00230353930965066	-0.00490093370899558
745	0.990256667137146	-0.776296257972717	13.1106786727905	-0.00327756232582033	0.0116574559360743	-0.000355493422830477	-0.00360223650932312
746	2.28895401954651	-1.42564487457275	13.7600269317627	0.00808603875339031	0.00483929552137852	-0.00684897974133492	-3.08191010844894e-05
747	1.63960528373718	-0.451621979475021	12.7210693359375	-0.0026282137259841	0.00548864435404539	0.00418994715437293	0.0022419011220336
748	1.63960528373718	-0.126947656273842	12.5911998748779	-0.00782300252467394	-0.000355493422830477	-0.00197886489331722	0.00256657530553639
749	0.990256667137146	-0.776296257972717	13.8249616622925	0.00743668992072344	0.00126787810586393	-0.00619963090866804	0.000618529506027699
750	2.28895401954651	-0.776296257972717	13.1756134033203	-0.00230353930965066	0.00191722682211548	0.000293855206109583	-0.00814767740666866
751	0.340908020734787	-0.451621979475021	12.9158735275269	0.000943203864153475	0.000943203864153475	-0.00457625929266214	0.000618529506027699
752	-0.30844059586525	0.522400975227356	12.7860040664673	-0.0123684434220195	-0.00619963090866804	-0.00165419070981443	-0.00327756232582033
753	-1.607137799263	-0.126947656273842	12.9808082580566	-0.00522560812532902	-0.00619963090866804	0.000618529506027699	0.00354059832170606
754	-0.30844059586525	-0.126947656273842	13.0457439422607	-0.0113944197073579	0.000293855206109583	-0.000355493422830477	0.00354059832170606
755	-2.25648641586304	-0.126947656273842	13.3054828643799	-0.0117190945893526	0.00581331877037883	-0.0139918150380254	0.00776136433705688
756	0.340908020734787	-0.451621979475021	13.1106786727905	0.00841071270406246	0.0113327819854021	-0.000355493422830477	-3.08191010844894e-05
757	0.990256667137146	0.197726652026176	12.7860040664673	-0.000355493422830477	0.00126787810586393	-0.00457625929266214	-3.08191010844894e-05
758	-0.957789242267609	-0.126947656273842	12.8509387969971	-0.00295288790948689	-0.000680167751852423	0.00743668992072344	0.0113327819854021
759	0.990256667137146	-0.776296257972717	12.9158735275269	-0.000355493422830477	-0.000355493422830477	-0.00555028254166245	0.00483929552137852
760	-1.607137799263	-0.776296257972717	12.9808082580566	-0.00587495695799589	-0.00425158534198999	-0.0026282137259841	-0.000680167751852423
761	0.340908020734787	-1.10097062587738	13.2405481338501	0.00678734155371785	-0.00847235135734081	0.00159255252219737	-0.00619963090866804
762	0.990256667137146	-1.75031924247742	13.8249616622925	0.00548864435404539	-0.00425158534198999	0.00711201597005129	0.00126787810586393
763	2.28895401954651	-1.42564487457275	13.6950922012329	0.00159255252219737	-0.00295288790948689	0.00159255252219737	-3.08191010844894e-05
764	0.340908020734787	-0.126947656273842	13.7600269317627	0.00678734155371785	-0.000355493422830477	-0.00457625929266214	0.00938473641872406
765	-0.30844059586525	-0.776296257972717	13.8249616622925	0.00483929552137852	0.00418994715437293	-0.00165419070981443	-0.00619963090866804
766	1.63960528373718	-0.776296257972717	13.1756134033203	0.000293855206109583	0.00451462110504508	-0.0107450718060136	0.000618529506027699
767	0.990256667137146	-0.126947656273842	13.0457439422607	-0.00132951640989631	0.00321592413820326	-0.00327756232582033	-0.000355493422830477
768	2.28895401954651	-0.776296257972717	12.6561346054077	0.000943203864153475	0.00159255252219737	0.00159255252219737	0.00159255252219737
769	1.63960528373718	-0.451621979475021	13.6950922012329	0.00159255252219737	0.00256657530553639	-0.00230353930965066	-0.00197886489331722
770	2.28895401954651	-1.10097062587738	13.7600269317627	0.00159255252219737	0.0116574559360743	-0.00717365415766835	-0.00555028254166245
771	-0.30844059586525	0.522400975227356	13.6950922012329	0.00516396993771195	0.00613799272105098	-0.0107450718060136	0.000293855206109583
772	-0.957789242267609	0.197726652026176	13.8249616622925	-0.00327756232582033	-0.0026282137259841	0.00289124972186983	0.00354059832170606
773	-2.90583515167236	0.522400975227356	12.9808082580566	-0.00879702530801296	-3.08191010844894e-05	-0.00717365415766835	0.00808603875339031
774	-0.957789242267609	-1.10097062587738	12.9808082580566	-0.00749832857400179	0.000943203864153475	0.00354059832170606	0.000943203864153475
775	-2.25648641586304	-0.126947656273842	12.8509387969971	-0.00425158534198999	0.00289124972186983	-0.00425158534198999	0.000618529506027699
776	1.63960528373718	-0.451621979475021	13.1106786727905	0.000293855206109583	0.00548864435404539	-0.00197886489331722	-0.00457625929266214
777	0.340908020734787	-0.776296257972717	13.8898963928223	-3.08191010844894e-05	0.00906006153672934	0.00321592413820326	0.00516396993771195
778	0.340908020734787	0.197726652026176	14.0197668075562	0.000618529506027699	-0.00327756232582033	0.00613799272105098	0.0022419011220336
779	0.990256667137146	-1.10097062587738	13.0457439422607	0.000618529506027699	-0.00522560812532902	-0.00392691092565656	-0.00587495695799589
780	-0.30844059586525	-0.451621979475021	12.8509387969971	-0.00100484199356288	-0.00782300252467394	-0.00230353930965066	-0.00684897974133492
781	1.63960528373718	-2.39966797828674	12.8509387969971	-0.000680167751852423	0.00678734155371785	-0.000680167751852423	-0.00555028254166245
782	0.990256667137146	-1.10097062587738	13.1106786727905	-0.00652430532500148	-0.00587495695799589	0.000293855206109583	-0.00555028254166245
783	0.340908020734787	0.197726652026176	13.2405481338501	-0.00490093370899558	-3.08191010844894e-05	0.0022419011220336	0.00451462110504508
784	1.63960528373718	-1.10097062587738	13.9548320770264	0.00808603875339031	-0.00717365415766835	0.00321592413820326	-0.00230353930965066
785	-0.30844059586525	0.522400975227356	13.5002880096436	0.00451462110504508	0.00906006153672934	-0.00814767740666866	-0.00295288790948689
786	0.990256667137146	-0.776296257972717	13.6301574707031	-0.00100484199356288	-3.08191010844894e-05	-0.000355493422830477	0.0022419011220336
787	0.990256667137146	-1.10097062587738	13.6301574707031	-0.00555028254166245	-0.00165419070981443	-0.00360223650932312	-0.00197886489331722
788	1.63960528373718	-1.10097062587738	13.1756134033203	0.00808603875339031	0.0103587592020631	0.00906006153672934	-0.00230353930965066
789	0.990256667137146	-0.776296257972717	13.9548320770264	-0.00619963090866804	-0.00392691092565656	0.00354059832170606	-0.00360223650932312
790	0.340908020734787	-1.42564487457275	13.4353523254395	0.00613799272105098	0.000943203864153475	-0.00619963090866804	-0.00132951640989631
791	-1.607137799263	0.522400975227356	12.7210693359375	-0.00132951640989631	0.00938473641872406	-0.00425158534198999	-0.00522560812532902
792	-1.607137799263	0.197726652026176	12.8509387969971	-0.0110697457566857	0.00451462110504508	-0.00425158534198999	0.000943203864153475
793	-2.25648641586304	-0.451621979475021	13.0457439422607	-0.00230353930965066	0.00256657530553639	0.00451462110504508	0.00483929552137852
794	0.990256667137146	-1.10097062587738	13.2405481338501	-0.00132951640989631	0.000293855206109583	-0.00457625929266214	0.00386527273803949
795	-0.957789242267609	0.522400975227356	12.9808082580566	0.00678734155371785	0.00646266713738441	-0.00717365415766835	0.000293855206109583
796	0.990256667137146	-1.10097062587738	13.3704175949097	-0.0026282137259841	0.000618529506027699	-3.08191010844894e-05	0.00386527273803949
797	-0.30844059586525	-1.10097062587738	12.7860040664673	0.00126787810586393	-0.00360223650932312	-0.00392691092565656	-0.00230353930965066
798	0.340908020734787	-0.776296257972717	12.7210693359375	-0.00522560812532902	-0.00587495695799589	0.00678734155371785	0.00126787810586393
799	-0.957789242267609	-0.776296257972717	13.9548320770264	-0.00230353930965066	-0.00944637414067984	0.000943203864153475	0.000618529506027699
800	-0.30844059586525	-0.776296257972717	13.6950922012329	-0.00977104809135199	0.000943203864153475	0.00613799272105098	0.00191722682211548
801	0.340908020734787	0.522400975227356	14.0197668075562	0.00289124972186983	-0.00522560812532902	-0.00230353930965066	0.00418994715437293
802	1.63960528373718	-0.126947656273842	13.6950922012329	-0.00165419070981443	0.00483929552137852	-0.00132951640989631	0.00581331877037883
803	1.63960528373718	-1.10097062587738	13.7600269317627	-0.00490093370899558	0.00646266713738441	0.00841071270406246	0.00126787810586393
804	0.990256667137146	-0.776296257972717	13.6950922012329	0.000618529506027699	0.00548864435404539	-0.00490093370899558	0.000618529506027699
805	0.340908020734787	0.197726652026176	13.4353523254395	0.00548864435404539	0.00354059832170606	-0.00814767740666866	-0.00100484199356288
806	-0.957789242267609	0.522400975227356	13.5652227401733	0.00289124972186983	0.00873538758605719	0.00483929552137852	0.000293855206109583
807	0.990256667137146	-0.126947656273842	13.8898963928223	-3.08191010844894e-05	-0.00879702530801296	-0.00749832857400179	-3.08191010844894e-05
808	-0.957789242267609	0.522400975227356	13.5652227401733	-0.00197886489331722	0.00159255252219737	0.00191722682211548	0.000293855206109583
809	0.990256667137146	-0.126947656273842	13.5002880096436	-0.00392691092565656	-0.00490093370899558	-0.00749832857400179	0.00516396993771195
810	-0.30844059586525	-1.10097062587738	13.9548320770264	-0.00782300252467394	0.00126787810586393	-0.00522560812532902	-0.00197886489331722
811	-0.957789242267609	-1.10097062587738	13.1106786727905	-0.000355493422830477	0.00418994715437293	-0.00392691092565656	-0.00197886489331722
812	-2.90583515167236	-0.126947656273842	13.7600269317627	-0.0107450718060136	-0.00132951640989631	0.00516396993771195	-0.00392691092565656
813	-0.957789242267609	0.197726652026176	13.8898963928223	-0.0026282137259841	-0.00555028254166245	-0.00392691092565656	-0.00165419070981443
814	-0.30844059586525	-1.10097062587738	13.8249616622925	-0.000680167751852423	-0.000355493422830477	-0.00100484199356288	0.00354059832170606
815	1.63960528373718	-0.776296257972717	13.6301574707031	0.00191722682211548	0.00354059832170606	-0.00425158534198999	-0.00522560812532902
816	-0.30844059586525	-0.451621979475021	13.6950922012329	0.00646266713738441	0.00289124972186983	-0.00977104809135199	-0.00555028254166245
817	-0.30844059586525	-0.776296257972717	13.8249616622925	-0.00327756232582033	-0.0159398596733809	0.00613799272105098	-0.00619963090866804
818	0.340908020734787	-2.07499361038208	13.3704175949097	-0.000355493422830477	-0.00490093370899558	-0.00619963090866804	0.00841071270406246
819	-0.30844059586525	-0.776296257972717	14.2795057296753	0.00159255252219737	-0.00327756232582033	0.0022419011220336	-0.00717365415766835
820	0.990256667137146	0.197726652026176	13.6301574707031	0.00678734155371785	0.00938473641872406	-0.00879702530801296	-3.08191010844894e-05
821	1.63960528373718	0.522400975227356	12.8509387969971	0.00126787810586393	0.00678734155371785	0.00354059832170606	-0.00522560812532902
822	2.93830251693726	-0.776296257972717	13.0457439422607	0.000943203864153475	-0.00490093370899558	-0.00555028254166245	0.00159255252219737
823	-0.30844059586525	-0.126947656273842	12.9158735275269	0.00483929552137852	-0.00425158534198999	0.00256657530553639	-0.000680167751852423
824	0.340908020734787	0.197726652026176	13.6950922012329	0.00386527273803949	-0.000680167751852423	-0.00165419070981443	-0.00782300252467394
825	1.63960528373718	-0.776296257972717	13.9548320770264	0.00159255252219737	0.00873538758605719	-0.00295288790948689	0.0022419011220336
826	0.990256667137146	-1.10097062587738	12.5911998748779	0.00386527273803949	0.00191722682211548	-0.00782300252467394	-0.00457625929266214
827	-1.607137799263	0.197726652026176	13.6950922012329	0.00191722682211548	-0.000355493422830477	0.00159255252219737	0.0022419011220336
828	-0.30844059586525	0.197726652026176	13.8249616622925	-0.00457625929266214	0.00386527273803949	0.000618529506027699	-0.00360223650932312
829	-2.25648641586304	-0.126947656273842	13.1106786727905	-0.00425158534198999	0.00548864435404539	-3.08191010844894e-05	-3.08191010844894e-05
830	-2.25648641586304	0.847075283527374	13.1756134033203	-0.00295288790948689	0.000293855206109583	-0.00132951640989631	-0.00555028254166245
831	-2.90583515167236	0.197726652026176	12.9158735275269	-0.00684897974133492	0.00418994715437293	-0.000680167751852423	-0.00490093370899558
832	-0.30844059586525	-0.451621979475021	12.9808082580566	-0.00912170019000769	-0.00230353930965066	-0.00100484199356288	-0.0026282137259841
833	0.990256667137146	-1.10097062587738	13.0457439422607	-0.00619963090866804	-0.00230353930965066	0.00711201597005129	-0.000355493422830477
834	-0.957789242267609	0.197726652026176	12.9808082580566	0.000618529506027699	0.0022419011220336	0.00418994715437293	0.0103587592020631
835	1.63960528373718	-1.42564487457275	13.1756134033203	0.00841071270406246	0.00159255252219737	-0.00490093370899558	-0.00327756232582033
836	-0.30844059586525	-1.10097062587738	13.1106786727905	0.000293855206109583	0.0022419011220336	-0.00814767740666866	-0.00230353930965066
837	0.340908020734787	-1.42564487457275	12.8509387969971	0.00613799272105098	-0.00944637414067984	-0.00197886489331722	0.0100340843200684
838	-0.30844059586525	-1.10097062587738	12.9158735275269	-0.00782300252467394	-0.00425158534198999	0.000618529506027699	0.00289124972186983
839	0.340908020734787	-0.126947656273842	12.9158735275269	-0.00425158534198999	-0.00457625929266214	0.0022419011220336	0.00646266713738441
840	-0.30844059586525	0.197726652026176	12.9808082580566	0.00711201597005129	-0.00230353930965066	0.0022419011220336	-0.0026282137259841
841	1.63960528373718	-0.451621979475021	13.8249616622925	-0.00132951640989631	-0.00490093370899558	0.00126787810586393	-0.00490093370899558
842	0.340908020734787	-0.776296257972717	13.3054828643799	-0.00457625929266214	-0.0026282137259841	-0.00197886489331722	-3.08191010844894e-05
843	-0.30844059586525	0.522400975227356	12.5911998748779	-0.00392691092565656	-0.00360223650932312	0.00126787810586393	0.00354059832170606
844	1.63960528373718	-0.776296257972717	12.7210693359375	-0.000355493422830477	0.0022419011220336	-0.00555028254166245	-0.00425158534198999
845	-0.30844059586525	0.522400975227356	12.7860040664673	0.00289124972186983	0.00970941036939621	-0.00327756232582033	0.000293855206109583
846	1.63960528373718	-0.776296257972717	13.1106786727905	0.000943203864153475	-0.00100484199356288	-0.00327756232582033	-0.0026282137259841
847	0.340908020734787	-0.776296257972717	14.0197668075562	0.0100340843200684	0.00256657530553639	-0.00555028254166245	0.00451462110504508
848	0.340908020734787	-0.126947656273842	13.1756134033203	-0.00619963090866804	-3.08191010844894e-05	-0.000355493422830477	0.00548864435404539
849	-1.607137799263	0.197726652026176	12.7860040664673	-0.0120437685400248	0.00386527273803949	-0.00295288790948689	0.00873538758605719
850	-0.30844059586525	-0.776296257972717	12.9158735275269	-0.00977104809135199	0.0022419011220336	-0.00912170019000769	0.00581331877037883
851	-0.957789242267609	-0.776296257972717	13.1756134033203	0.0022419011220336	0.00386527273803949	-0.00230353930965066	-0.000355493422830477
852	-0.30844059586525	-0.126947656273842	13.0457439422607	0.00289124972186983	0.00483929552137852	0.00581331877037883	0.00191722682211548
853	-0.957789242267609	0.197726652026176	13.3704175949097	-0.00100484199356288	-0.00652430532500148	0.000293855206109583	0.00126787810586393
854	0.340908020734787	-0.451621979475021	13.7600269317627	0.00126787810586393	0.00126787810586393	-0.00684897974133492	0.0022419011220336
855	0.990256667137146	-2.07499361038208	13.8898963928223	0.00581331877037883	-0.00165419070981443	-0.00327756232582033	-0.00782300252467394
856	1.63960528373718	-1.75031924247742	13.0457439422607	0.00743668992072344	-0.00782300252467394	-0.0117190945893526	-0.0172385573387146
857	-0.30844059586525	-0.776296257972717	12.8509387969971	0.00126787810586393	-0.0100957229733467	0.00516396993771195	-0.00392691092565656
858	-1.607137799263	0.522400975227356	13.1106786727905	0.00418994715437293	-0.00100484199356288	0.000618529506027699	0.00159255252219737
859	-0.30844059586525	0.197726652026176	13.3054828643799	0.00289124972186983	0.00678734155371785	-0.00619963090866804	-0.0026282137259841
860	0.340908020734787	0.522400975227356	12.8509387969971	-0.00295288790948689	0.00743668992072344	-0.00587495695799589	-0.00197886489331722
861	0.990256667137146	-0.776296257972717	12.7860040664673	0.00451462110504508	0.00483929552137852	-0.0026282137259841	0.00418994715437293
862	-0.957789242267609	-0.451621979475021	12.7860040664673	-3.08191010844894e-05	0.00289124972186983	0.00126787810586393	0.00776136433705688
863	2.28895401954651	-0.776296257972717	12.9158735275269	-0.000680167751852423	-0.00555028254166245	0.00451462110504508	0.00126787810586393
864	2.28895401954651	-1.10097062587738	13.9548320770264	-0.00392691092565656	0.000293855206109583	0.00321592413820326	0.00126787810586393
865	0.990256667137146	0.522400975227356	13.2405481338501	0.00516396993771195	0.00776136433705688	-0.00749832857400179	-0.000680167751852423
866	-0.957789242267609	-0.126947656273842	12.8509387969971	-0.000355493422830477	0.00581331877037883	-0.00684897974133492	-0.00522560812532902
867	0.340908020734787	-0.776296257972717	13.8898963928223	0.00126787810586393	0.000618529506027699	-0.00295288790948689	-0.00490093370899558
868	-0.957789242267609	-0.776296257972717	13.1106786727905	-0.0123684434220195	0.00159255252219737	-0.00295288790948689	0.0145795252174139
869	-0.30844059586525	-0.451621979475021	13.1756134033203	-0.00490093370899558	0.00678734155371785	-0.00165419070981443	0.00418994715437293
870	0.340908020734787	-1.10097062587738	13.4353523254395	0.00289124972186983	0.00613799272105098	-0.0120437685400248	-3.08191010844894e-05
871	-0.957789242267609	0.522400975227356	13.3054828643799	-0.0026282137259841	0.00483929552137852	-0.0182125810533762	-0.00782300252467394
872	-0.30844059586525	-0.126947656273842	12.6561346054077	0.00126787810586393	0.00159255252219737	-3.08191010844894e-05	-0.00132951640989631
873	-0.957789242267609	-0.451621979475021	13.6301574707031	-0.00490093370899558	-0.00879702530801296	-0.000355493422830477	0.0116574559360743
874	1.63960528373718	-2.07499361038208	12.9808082580566	0.00321592413820326	-0.00425158534198999	-0.00197886489331722	-0.00165419070981443
875	-0.957789242267609	-1.10097062587738	13.0457439422607	0.00678734155371785	-0.00522560812532902	0.00289124972186983	-0.00132951640989631
876	1.63960528373718	-2.07499361038208	13.3054828643799	0.00613799272105098	-0.0026282137259841	-0.00295288790948689	-0.00327756232582033
877	0.990256667137146	-0.776296257972717	13.3704175949097	-0.00522560812532902	-0.0026282137259841	0.00354059832170606	0.00354059832170606
878	2.28895401954651	-1.10097062587738	12.7860040664673	0.000293855206109583	0.000293855206109583	-0.00457625929266214	0.000618529506027699
879	1.63960528373718	-0.451621979475021	12.7860040664673	0.00386527273803949	0.000293855206109583	-0.0104203969240189	0.00321592413820326
880	1.63960528373718	-1.10097062587738	12.9158735275269	0.000943203864153475	0.00451462110504508	-0.00879702530801296	-0.00879702530801296
881	1.63960528373718	-0.776296257972717	13.0457439422607	-0.00197886489331722	0.00354059832170606	-0.00652430532500148	-0.00197886489331722
882	-0.957789242267609	0.522400975227356	13.7600269317627	-0.0026282137259841	0.00191722682211548	-0.00360223650932312	-0.00847235135734081
883	0.990256667137146	-1.10097062587738	14.0197668075562	-0.0026282137259841	-0.00295288790948689	-0.00944637414067984	0.000293855206109583
884	-0.957789242267609	0.522400975227356	12.7860040664673	-0.00457625929266214	0.00191722682211548	-0.00392691092565656	0.000943203864153475
885	0.990256667137146	-0.776296257972717	12.9808082580566	-0.00360223650932312	0.00451462110504508	-0.0107450718060136	-0.00295288790948689
886	-1.607137799263	0.522400975227356	12.7860040664673	-0.00295288790948689	0.00354059832170606	-0.00360223650932312	0.00386527273803949
887	-2.90583515167236	-0.126947656273842	13.7600269317627	-0.00749832857400179	0.00256657530553639	0.00678734155371785	0.00646266713738441
888	-2.90583515167236	-0.451621979475021	14.0197668075562	-0.0104203969240189	0.00386527273803949	0.00289124972186983	0.0022419011220336
889	-0.30844059586525	-0.451621979475021	13.3704175949097	0.00418994715437293	0.00256657530553639	-0.00555028254166245	0.00678734155371785
890	0.340908020734787	0.197726652026176	12.9808082580566	-0.00295288790948689	0.00321592413820326	-0.00165419070981443	-0.00295288790948689
891	-0.957789242267609	0.197726652026176	12.7860040664673	0.00159255252219737	0.00938473641872406	-0.00912170019000769	-0.00100484199356288
892	0.340908020734787	-2.07499361038208	13.1106786727905	-0.00327756232582033	-0.00652430532500148	0.00451462110504508	-0.00619963090866804
893	0.990256667137146	-1.75031924247742	13.7600269317627	0.00191722682211548	-0.00587495695799589	-0.00165419070981443	-3.08191010844894e-05
894	0.340908020734787	-2.07499361038208	14.1496362686157	-0.00490093370899558	-0.00425158534198999	-0.00652430532500148	0.00581331877037883
895	-1.607137799263	0.522400975227356	13.8898963928223	0.00516396993771195	0.00711201597005129	-0.00490093370899558	-0.00587495695799589
896	0.340908020734787	0.197726652026176	12.9808082580566	-0.000680167751852423	-0.00165419070981443	-0.00100484199356288	-0.00165419070981443
897	1.63960528373718	-0.451621979475021	13.0457439422607	0.020423661917448	0.00321592413820326	-0.00522560812532902	-3.08191010844894e-05
898	2.93830251693726	-1.10097062587738	12.9808082580566	0.00646266713738441	-0.00717365415766835	-0.00717365415766835	0.000618529506027699
899	0.990256667137146	-0.776296257972717	13.6950922012329	-0.0026282137259841	0.00483929552137852	0.00354059832170606	0.00646266713738441
900	2.28895401954651	-1.10097062587738	14.0197668075562	0.00256657530553639	0.00841071270406246	-0.0156151866540313	-0.00100484199356288
901	-0.30844059586525	-0.126947656273842	12.9808082580566	0.000618529506027699	-0.00327756232582033	-0.00749832857400179	-0.00327756232582033
902	0.990256667137146	0.197726652026176	13.5002880096436	-0.0026282137259841	0.00678734155371785	0.00289124972186983	-0.00490093370899558
903	-0.30844059586525	0.197726652026176	12.8509387969971	-0.00100484199356288	-0.0100957229733467	0.00418994715437293	-0.00197886489331722
904	-0.957789242267609	-0.126947656273842	12.9158735275269	-0.0026282137259841	0.00289124972186983	-0.00197886489331722	-0.00165419070981443
905	-2.25648641586304	-1.42564487457275	13.2405481338501	-0.00327756232582033	0.00808603875339031	-0.00100484199356288	0.00256657530553639
906	-2.25648641586304	-1.10097062587738	13.1756134033203	-0.00684897974133492	0.00256657530553639	-0.00230353930965066	-0.000680167751852423
907	-0.957789242267609	-0.126947656273842	13.1756134033203	-0.0117190945893526	0.000943203864153475	0.00191722682211548	0.00581331877037883
908	-0.957789242267609	0.522400975227356	12.7210693359375	-0.0100957229733467	0.000943203864153475	-0.00457625929266214	0.00159255252219737
909	-0.30844059586525	-0.126947656273842	12.9158735275269	-0.000355493422830477	0.00418994715437293	-0.0026282137259841	-0.00327756232582033
910	-0.30844059586525	0.197726652026176	12.9158735275269	0.0022419011220336	0.000293855206109583	-0.00652430532500148	-0.0026282137259841
911	-0.30844059586525	-0.776296257972717	13.0457439422607	0.000293855206109583	-0.00425158534198999	-0.00490093370899558	0.00483929552137852
912	1.63960528373718	-1.75031924247742	13.1106786727905	-0.00749832857400179	-0.00522560812532902	0.0022419011220336	-0.00295288790948689
913	2.28895401954651	-2.07499361038208	13.1106786727905	0.0022419011220336	-0.0143164889886975	-0.00327756232582033	0.00743668992072344
914	0.340908020734787	0.197726652026176	12.8509387969971	0.00289124972186983	-0.00230353930965066	0.000618529506027699	0.0100340843200684
915	1.63960528373718	-1.10097062587738	13.1106786727905	0.00711201597005129	0.00646266713738441	-0.00587495695799589	0.00289124972186983
916	1.63960528373718	-1.10097062587738	13.1106786727905	-0.00490093370899558	0.00354059832170606	-0.00197886489331722	-0.00555028254166245
917	0.340908020734787	-0.126947656273842	12.7860040664673	0.00159255252219737	0.000943203864153475	0.00483929552137852	-0.0026282137259841
918	0.990256667137146	0.197726652026176	12.9808082580566	0.00126787810586393	0.00321592413820326	-0.00490093370899558	0.00808603875339031
919	2.28895401954651	0.197726652026176	12.5262641906738	0.00386527273803949	-0.00457625929266214	0.00354059832170606	-0.00392691092565656
920	1.63960528373718	-1.10097062587738	12.9158735275269	0.00970941036939621	0.00743668992072344	-0.00814767740666866	-0.00165419070981443
921	2.28895401954651	-0.451621979475021	12.9808082580566	0.00191722682211548	0.00516396993771195	-0.00684897974133492	-0.00457625929266214
922	-0.30844059586525	0.197726652026176	13.0457439422607	-0.00197886489331722	-0.000355493422830477	-0.00230353930965066	-0.00230353930965066
923	-0.30844059586525	0.522400975227356	13.1106786727905	-0.00490093370899558	-0.000355493422830477	0.00581331877037883	0.00159255252219737
924	0.340908020734787	-0.776296257972717	13.3054828643799	-0.00717365415766835	0.000618529506027699	0.000293855206109583	0.00256657530553639
925	-2.90583515167236	0.522400975227356	12.7860040664673	0.000618529506027699	0.0022419011220336	-0.00555028254166245	0.000293855206109583
926	-0.957789242267609	-0.776296257972717	13.0457439422607	-0.00522560812532902	0.000943203864153475	-0.00230353930965066	-0.00197886489331722
927	0.340908020734787	-0.126947656273842	12.9158735275269	-0.00619963090866804	-0.00100484199356288	-0.00295288790948689	-0.00327756232582033
928	-0.957789242267609	0.522400975227356	12.9158735275269	-0.00392691092565656	-0.00522560812532902	0.00321592413820326	0.00321592413820326
929	-0.30844059586525	-0.126947656273842	13.2405481338501	0.00159255252219737	0.00289124972186983	0.00321592413820326	-0.000680167751852423
930	-0.957789242267609	0.197726652026176	12.9808082580566	-0.000355493422830477	0.00418994715437293	-0.000680167751852423	-0.000680167751852423
931	1.63960528373718	-0.776296257972717	12.9158735275269	-0.00619963090866804	-0.00587495695799589	-0.00522560812532902	-0.00360223650932312
932	1.63960528373718	-2.07499361038208	13.7600269317627	0.00581331877037883	-0.00490093370899558	0.00191722682211548	-0.0026282137259841
933	0.340908020734787	-2.07499361038208	14.0197668075562	-0.00522560812532902	-0.00977104809135199	-0.000355493422830477	0.000618529506027699
934	1.63960528373718	0.197726652026176	12.9808082580566	0.00191722682211548	-0.00100484199356288	0.00646266713738441	0.00418994715437293
935	0.340908020734787	-0.776296257972717	13.3704175949097	0.011982130818069	0.00126787810586393	-0.0195112787187099	-0.000680167751852423
936	1.63960528373718	-0.776296257972717	13.1756134033203	-0.00457625929266214	0.00126787810586393	-0.00717365415766835	-3.08191010844894e-05
937	1.63960528373718	-0.776296257972717	12.8509387969971	-0.00684897974133492	0.00159255252219737	-0.00457625929266214	-0.00977104809135199
938	0.990256667137146	-0.126947656273842	13.3054828643799	-0.00230353930965066	0.00613799272105098	-0.000680167751852423	0.00418994715437293
939	2.28895401954651	-0.451621979475021	12.6561346054077	0.0116574559360743	0.00191722682211548	-0.00587495695799589	0.0022419011220336
940	0.990256667137146	-1.10097062587738	13.8249616622925	-0.00327756232582033	0.00321592413820326	-0.0107450718060136	-0.00425158534198999
941	0.340908020734787	-1.10097062587738	14.0847015380859	0.00159255252219737	0.00516396993771195	-0.00360223650932312	-0.00230353930965066
942	0.340908020734787	0.197726652026176	13.7600269317627	-0.00392691092565656	-3.08191010844894e-05	-0.00295288790948689	0.00418994715437293
943	0.990256667137146	-0.776296257972717	12.8509387969971	-0.00457625929266214	-0.000355493422830477	-0.00197886489331722	0.00646266713738441
944	-0.957789242267609	-1.10097062587738	13.1106786727905	-0.0026282137259841	0.00191722682211548	-0.00230353930965066	-0.00197886489331722
945	-3.55518364906311	0.522400975227356	12.9808082580566	-0.0026282137259841	0.00581331877037883	0.00191722682211548	-0.00197886489331722
946	0.340908020734787	-1.42564487457275	13.2405481338501	-0.00847235135734081	0.0022419011220336	-0.00652430532500148	-0.000680167751852423
947	0.340908020734787	-0.451621979475021	13.2405481338501	-0.00230353930965066	0.00191722682211548	-0.00360223650932312	-0.00197886489331722
948	0.340908020734787	0.522400975227356	12.7210693359375	0.00256657530553639	-0.00132951640989631	-0.00100484199356288	0.00581331877037883
949	0.340908020734787	0.197726652026176	12.7860040664673	-0.00295288790948689	-0.000680167751852423	0.000618529506027699	0.00516396993771195
950	0.990256667137146	-0.451621979475021	12.9158735275269	0.00159255252219737	0.00256657530553639	-0.00555028254166245	0.00256657530553639
951	-1.607137799263	-1.42564487457275	12.9158735275269	0.00386527273803949	-0.00392691092565656	-0.00295288790948689	-0.0026282137259841
952	1.63960528373718	-2.39966797828674	12.9158735275269	0.000618529506027699	-0.00295288790948689	-0.00587495695799589	-0.00197886489331722
953	1.63960528373718	-2.07499361038208	13.5652227401733	-0.00555028254166245	-0.00814767740666866	-3.08191010844894e-05	0.0116574559360743
954	2.28895401954651	-0.776296257972717	13.0457439422607	0.00646266713738441	0.00646266713738441	-0.00392691092565656	0.000943203864153475
955	0.340908020734787	0.522400975227356	12.9158735275269	-0.000355493422830477	0.00906006153672934	-0.00295288790948689	0.00159255252219737
956	-0.30844059586525	0.197726652026176	13.6950922012329	-0.000355493422830477	-0.00490093370899558	-3.08191010844894e-05	-0.00749832857400179
957	0.340908020734787	0.197726652026176	13.6950922012329	-0.00360223650932312	0.00159255252219737	-0.00230353930965066	0.00354059832170606
958	0.340908020734787	0.847075283527374	12.9158735275269	-0.00327756232582033	0.00483929552137852	0.00191722682211548	0.00581331877037883
959	-0.30844059586525	0.197726652026176	12.8509387969971	-0.000355493422830477	0.00548864435404539	-0.00392691092565656	0.00386527273803949
960	0.990256667137146	0.197726652026176	12.7210693359375	0.00386527273803949	-3.08191010844894e-05	0.00191722682211548	-0.000680167751852423
961	2.28895401954651	-0.776296257972717	13.0457439422607	0.00321592413820326	-0.00360223650932312	-0.00652430532500148	-0.00814767740666866
962	-0.30844059586525	0.522400975227356	13.6301574707031	0.00451462110504508	0.0022419011220336	0.012956153601408	-0.000355493422830477
963	-0.957789242267609	-0.126947656273842	13.0457439422607	-0.0026282137259841	-0.00100484199356288	0.00126787810586393	-0.00197886489331722
964	-0.957789242267609	-0.776296257972717	13.3054828643799	-0.00522560812532902	-0.00197886489331722	-0.00100484199356288	-0.000355493422830477
965	-2.25648641586304	-0.126947656273842	12.9808082580566	-0.00749832857400179	0.00321592413820326	-0.00522560812532902	-3.08191010844894e-05
966	-2.90583515167236	0.522400975227356	13.1106786727905	-0.00425158534198999	-0.00230353930965066	-0.00977104809135199	0.00451462110504508
967	0.990256667137146	-1.10097062587738	12.9808082580566	-0.00717365415766835	0.00256657530553639	0.00646266713738441	-0.0026282137259841
968	0.340908020734787	-0.776296257972717	14.0197668075562	-0.00197886489331722	-0.00717365415766835	0.00191722682211548	0.0022419011220336
969	1.63960528373718	-1.10097062587738	13.9548320770264	-0.00295288790948689	-0.00197886489331722	0.00613799272105098	-0.00132951640989631
970	0.990256667137146	-1.42564487457275	14.2145709991455	0.00776136433705688	0.0100340843200684	-0.00457625929266214	0.00191722682211548
971	0.990256667137146	-1.75031924247742	13.8898963928223	0.00321592413820326	-0.0126931173726916	-0.00782300252467394	-0.00555028254166245
972	0.340908020734787	-1.10097062587738	12.8509387969971	0.00581331877037883	-0.00782300252467394	-0.00782300252467394	0.00743668992072344
973	-0.30844059586525	0.197726652026176	12.8509387969971	-0.000680167751852423	0.00159255252219737	0.000293855206109583	0.0126314787194133
974	1.63960528373718	-0.126947656273842	12.9808082580566	-0.00425158534198999	-0.000355493422830477	-0.000355493422830477	0.00289124972186983
975	0.990256667137146	0.522400975227356	14.0197668075562	-0.00100484199356288	0.00743668992072344	-0.00295288790948689	0.00483929552137852
976	2.28895401954651	-0.776296257972717	14.0197668075562	0.00159255252219737	0.00873538758605719	-0.000680167751852423	-0.00555028254166245
977	1.63960528373718	-0.776296257972717	13.2405481338501	0.00451462110504508	-0.00295288790948689	0.00970941036939621	0.00256657530553639
978	0.990256667137146	-0.126947656273842	12.5262641906738	-0.00197886489331722	0.00743668992072344	0.0022419011220336	0.00548864435404539
979	-0.30844059586525	-0.451621979475021	12.7210693359375	-0.00197886489331722	0.00289124972186983	0.00451462110504508	-0.00230353930965066
980	0.990256667137146	-0.776296257972717	13.0457439422607	0.00581331877037883	0.00321592413820326	-0.00782300252467394	0.000293855206109583
981	0.990256667137146	-1.10097062587738	13.2405481338501	0.00646266713738441	0.00321592413820326	-0.00619963090866804	-0.00100484199356288
982	-1.607137799263	0.197726652026176	13.0457439422607	-0.00100484199356288	-0.00100484199356288	0.00711201597005129	-0.00360223650932312
983	-0.957789242267609	-1.10097062587738	13.1756134033203	-0.00944637414067984	-0.00457625929266214	0.00516396993771195	0.00483929552137852
984	-2.90583515167236	-0.126947656273842	13.0457439422607	-0.00782300252467394	0.000293855206109583	-0.00360223650932312	0.0022419011220336
985	0.340908020734787	-0.776296257972717	13.1756134033203	-0.00295288790948689	0.00321592413820326	-0.00652430532500148	-0.00392691092565656
986	-0.30844059586525	0.522400975227356	12.8509387969971	0.000293855206109583	0.000943203864153475	-0.00425158534198999	-0.00912170019000769
987	0.990256667137146	0.197726652026176	13.3704175949097	0.00873538758605719	0.000618529506027699	0.00678734155371785	0.00711201597005129
988	0.990256667137146	-0.776296257972717	13.3054828643799	-0.00717365415766835	-0.00230353930965066	0.00321592413820326	0.000943203864153475
989	1.63960528373718	-1.42564487457275	13.7600269317627	0.00159255252219737	-0.00490093370899558	0.0022419011220336	0.00483929552137852
990	-1.607137799263	-1.42564487457275	13.0457439422607	-0.000680167751852423	0.00191722682211548	-0.0175632312893867	0.0022419011220336
991	-0.30844059586525	-0.451621979475021	12.7860040664673	0.00548864435404539	-0.00652430532500148	-0.00132951640989631	-0.000355493422830477
992	1.63960528373718	-1.10097062587738	12.9808082580566	-0.00392691092565656	-0.000680167751852423	0.00256657530553639	0.000943203864153475
993	0.340908020734787	0.197726652026176	13.1756134033203	-0.00587495695799589	0.00126787810586393	0.000943203864153475	0.00126787810586393
994	1.63960528373718	-0.776296257972717	13.3054828643799	-0.00165419070981443	0.00548864435404539	0.00289124972186983	0.0022419011220336
995	0.340908020734787	-0.126947656273842	12.6561346054077	0.00126787810586393	0.00354059832170606	0.000293855206109583	-0.00619963090866804
996	1.63960528373718	-1.10097062587738	12.9158735275269	0.000293855206109583	-0.0026282137259841	-0.00879702530801296	0.0022419011220336
997	0.990256667137146	-0.451621979475021	13.6301574707031	-3.08191010844894e-05	0.00126787810586393	-0.00619963090866804	-0.00360223650932312
998	0.990256667137146	-1.10097062587738	13.6950922012329	-0.00652430532500148	0.00321592413820326	-0.00522560812532902	-0.00360223650932312
999	0.990256667137146	-0.126947656273842	13.8898963928223	-0.00619963090866804	-0.00360223650932312	-3.08191010844894e-05	-0.00197886489331722
1000	1.63960528373718	-1.10097062587738	13.8249616622925	0.00613799272105098	0.00321592413820326	-0.00912170019000769	-0.0026282137259841
1001	1.63960528373718	-0.126947656273842	13.6950922012329	0.00289124972186983	0.0022419011220336	-0.00814767740666866	-0.00230353930965066
1002	-0.957789242267609	0.197726652026176	13.6301574707031	-0.00522560812532902	0.00289124972186983	-0.000680167751852423	0.000293855206109583
1003	-2.25648641586304	-0.776296257972717	13.9548320770264	-0.00522560812532902	-0.00749832857400179	-0.00749832857400179	0.00321592413820326
1004	-1.607137799263	-0.126947656273842	12.9808082580566	0.0022419011220336	0.00516396993771195	-0.00327756232582033	0.000618529506027699
1005	-0.30844059586525	-1.10097062587738	13.5652227401733	-0.00457625929266214	0.00678734155371785	-0.00749832857400179	-0.00782300252467394
1006	0.990256667137146	0.197726652026176	12.8509387969971	-0.00555028254166245	0.00711201597005129	0.00386527273803949	-0.000680167751852423
1007	0.340908020734787	-0.126947656273842	12.9808082580566	-0.00587495695799589	0.000293855206109583	-0.00619963090866804	0.00613799272105098
1008	-0.957789242267609	-0.126947656273842	12.9808082580566	0.00289124972186983	0.00354059832170606	0.000943203864153475	-3.08191010844894e-05
1009	0.340908020734787	-1.42564487457275	13.7600269317627	0.00418994715437293	-0.00652430532500148	-0.0026282137259841	0.00613799272105098
1010	-0.30844059586525	-0.776296257972717	12.9808082580566	-0.000680167751852423	-0.0026282137259841	0.000293855206109583	-0.00165419070981443
1011	0.990256667137146	-0.776296257972717	13.1756134033203	-0.00360223650932312	-0.00457625929266214	-0.00587495695799589	0.000293855206109583
1012	1.63960528373718	-0.776296257972717	12.9808082580566	0.000943203864153475	0.00646266713738441	0.00613799272105098	-0.00977104809135199
1013	2.28895401954651	-1.42564487457275	12.8509387969971	0.00159255252219737	-0.00327756232582033	-0.00392691092565656	0.00256657530553639
1014	0.990256667137146	-0.451621979475021	12.9158735275269	0.00354059832170606	0.000618529506027699	0.00386527273803949	-0.0026282137259841
1015	0.990256667137146	0.197726652026176	12.7210693359375	0.000293855206109583	0.00581331877037883	-0.00619963090866804	-3.08191010844894e-05
1016	-0.957789242267609	0.522400975227356	13.1106786727905	0.00256657530553639	0.00581331877037883	-0.00652430532500148	0.000293855206109583
1017	0.990256667137146	-0.776296257972717	13.1756134033203	0.00386527273803949	-0.00327756232582033	0.00191722682211548	-0.000680167751852423
1018	1.63960528373718	-0.776296257972717	13.1106786727905	-0.00100484199356288	0.00191722682211548	-0.00230353930965066	0.00191722682211548
1019	2.28895401954651	-0.776296257972717	13.8249616622925	0.00256657530553639	0.00483929552137852	0.00256657530553639	-0.00165419070981443
1020	0.990256667137146	-0.776296257972717	13.2405481338501	-0.00522560812532902	0.00191722682211548	-0.00977104809135199	-0.00295288790948689
1021	-1.607137799263	-0.776296257972717	13.1756134033203	-0.0026282137259841	0.00646266713738441	-0.00944637414067984	-0.000680167751852423
1022	-2.90583515167236	-0.126947656273842	13.2405481338501	-0.0113944197073579	0.00256657530553639	0.000293855206109583	0.012956153601408
1023	-2.90583515167236	0.847075283527374	12.9158735275269	-0.00944637414067984	0.00321592413820326	0.00289124972186983	-0.000680167751852423
1024	0.340908020734787	-0.126947656273842	12.8509387969971	0.000618529506027699	-0.00100484199356288	-0.0100957229733467	0.00321592413820326
1025	1.63960528373718	-0.451621979475021	12.9808082580566	-0.00197886489331722	0.0100340843200684	-0.00392691092565656	-0.00652430532500148
1026	2.28895401954651	-1.10097062587738	13.1106786727905	-0.000680167751852423	-0.00197886489331722	-0.00619963090866804	-0.00587495695799589
1027	0.340908020734787	-0.126947656273842	13.0457439422607	0.000618529506027699	-0.00652430532500148	0.00289124972186983	0.00289124972186983
1028	-0.957789242267609	-0.776296257972717	13.3704175949097	-0.00132951640989631	-0.000680167751852423	-0.00457625929266214	0.00678734155371785
1029	-0.957789242267609	-0.451621979475021	12.7860040664673	0.00159255252219737	-0.00360223650932312	0.00743668992072344	0.00289124972186983
1030	-0.30844059586525	-0.451621979475021	13.5002880096436	0.00289124972186983	0.000618529506027699	-0.0100957229733467	-0.00587495695799589
1031	1.63960528373718	-0.451621979475021	13.5652227401733	-0.00100484199356288	-0.00230353930965066	-0.00814767740666866	0.00256657530553639
1032	1.63960528373718	-1.10097062587738	13.8249616622925	-0.00847235135734081	0.00418994715437293	0.00646266713738441	0.00126787810586393
1033	1.63960528373718	-1.10097062587738	13.9548320770264	-0.00230353930965066	-0.000355493422830477	0.000943203864153475	0.00938473641872406
1034	-0.957789242267609	-0.451621979475021	13.0457439422607	-0.00132951640989631	0.00126787810586393	-0.0130177913233638	-0.00132951640989631
1035	-0.30844059586525	-1.42564487457275	12.7860040664673	0.00451462110504508	0.00646266713738441	-0.00814767740666866	-0.0026282137259841
1036	-0.30844059586525	0.197726652026176	12.7210693359375	0.0022419011220336	0.000618529506027699	-0.0152905117720366	0.00159255252219737
1037	-0.30844059586525	-0.126947656273842	13.2405481338501	0.00159255252219737	0.00289124972186983	-0.000680167751852423	-0.000355493422830477
1038	0.990256667137146	-0.451621979475021	13.9548320770264	-0.00360223650932312	0.00256657530553639	0.00873538758605719	0.000943203864153475
1039	-0.30844059586525	-0.776296257972717	13.3704175949097	-0.000355493422830477	0.00483929552137852	-0.00619963090866804	0.00516396993771195
1040	-2.25648641586304	0.197726652026176	13.2405481338501	0.00289124972186983	0.00678734155371785	-0.00360223650932312	0.00159255252219737
1041	-1.607137799263	-0.126947656273842	12.7860040664673	-0.00522560812532902	0.00418994715437293	-0.00814767740666866	-0.00425158534198999
1042	-0.957789242267609	-0.776296257972717	12.9808082580566	-0.00295288790948689	-0.00197886489331722	0.00289124972186983	-0.00197886489331722
1043	-0.30844059586525	-0.126947656273842	13.5002880096436	-0.00555028254166245	0.00159255252219737	0.000293855206109583	0.00191722682211548
1044	1.63960528373718	-1.10097062587738	13.2405481338501	0.00516396993771195	-0.00197886489331722	-0.00749832857400179	-0.000355493422830477
1045	-0.30844059586525	-0.126947656273842	13.0457439422607	-0.000680167751852423	0.000293855206109583	-0.00490093370899558	-0.00847235135734081
1046	1.63960528373718	-2.39966797828674	14.2145709991455	0.000618529506027699	-0.0191866029053926	-0.00684897974133492	0.000293855206109583
1047	2.28895401954651	-1.42564487457275	13.6950922012329	-0.00132951640989631	-0.00327756232582033	0.000293855206109583	-0.0026282137259841
1048	-1.607137799263	-0.451621979475021	12.9158735275269	-0.00749832857400179	-0.000355493422830477	0.00646266713738441	0.00256657530553639
1049	-0.957789242267609	0.197726652026176	12.9158735275269	0.000943203864153475	-0.00457625929266214	-0.0136671401560307	-0.00360223650932312
1050	-0.30844059586525	0.522400975227356	12.9808082580566	0.000293855206109583	0.00646266713738441	-0.0026282137259841	-0.00230353930965066
1051	0.340908020734787	0.847075283527374	12.9808082580566	0.00548864435404539	0.00256657530553639	-0.00360223650932312	-0.00425158534198999
1052	2.28895401954651	-1.10097062587738	13.7600269317627	-0.00457625929266214	-0.00327756232582033	0.000293855206109583	0.00126787810586393
1053	0.340908020734787	-0.451621979475021	12.7210693359375	0.000293855206109583	0.00678734155371785	-0.00132951640989631	-0.00360223650932312
1054	3.58765125274658	-0.451621979475021	12.5911998748779	0.00548864435404539	0.000943203864153475	0.00321592413820326	-0.00165419070981443
1055	0.340908020734787	-0.126947656273842	13.0457439422607	0.000293855206109583	0.0100340843200684	0.00451462110504508	0.00808603875339031
1056	2.28895401954651	-0.776296257972717	13.0457439422607	-0.00165419070981443	0.0022419011220336	-0.00100484199356288	-0.00360223650932312
1057	-0.30844059586525	-1.10097062587738	14.0847015380859	0.00191722682211548	0.00126787810586393	-0.00457625929266214	-0.00522560812532902
1058	-1.607137799263	-0.451621979475021	13.8898963928223	-0.00619963090866804	-0.00327756232582033	0.00613799272105098	-0.00100484199356288
1059	-0.957789242267609	-1.10097062587738	13.8249616622925	-0.00230353930965066	0.00159255252219737	-0.00814767740666866	0.00451462110504508
1060	0.990256667137146	-0.776296257972717	13.8249616622925	0.00159255252219737	0.00126787810586393	-0.00814767740666866	-0.00587495695799589
1061	-0.30844059586525	0.522400975227356	13.2405481338501	0.00451462110504508	0.00289124972186983	-0.0100957229733467	0.000618529506027699
1062	-0.957789242267609	0.522400975227356	12.9808082580566	0.000293855206109583	-0.00425158534198999	0.000293855206109583	-0.00425158534198999
1063	1.63960528373718	-0.451621979475021	13.1106786727905	-0.00457625929266214	-0.0100957229733467	-0.00522560812532902	-0.00522560812532902
1064	1.63960528373718	-1.75031924247742	13.3054828643799	0.00581331877037883	-0.00684897974133492	-0.00782300252467394	0.00256657530553639
1065	0.990256667137146	-1.42564487457275	13.5002880096436	0.00321592413820326	0.00256657530553639	-0.00522560812532902	-0.00132951640989631
1066	0.990256667137146	-1.10097062587738	13.8898963928223	0.0022419011220336	0.00321592413820326	-0.00652430532500148	-0.00555028254166245
1067	2.28895401954651	-1.10097062587738	14.0197668075562	0.000943203864153475	-0.00392691092565656	-0.00522560812532902	-3.08191010844894e-05
1068	0.340908020734787	0.197726652026176	13.6950922012329	-0.00360223650932312	0.00126787810586393	-0.000355493422830477	0.000293855206109583
1069	0.990256667137146	0.522400975227356	13.9548320770264	0.00126787810586393	0.00191722682211548	0.000618529506027699	-0.00197886489331722
1070	0.340908020734787	-0.126947656273842	13.4353523254395	0.00516396993771195	0.00548864435404539	-0.0130177913233638	-0.00555028254166245
1071	2.28895401954651	-1.10097062587738	12.7210693359375	0.000618529506027699	0.00256657530553639	-0.00814767740666866	-0.00555028254166245
1072	0.990256667137146	-0.776296257972717	12.9158735275269	-0.0026282137259841	0.00191722682211548	-0.00392691092565656	0.00289124972186983
1073	0.340908020734787	-0.451621979475021	13.6301574707031	-3.08191010844894e-05	-0.00684897974133492	0.00776136433705688	0.00159255252219737
1074	1.63960528373718	-0.776296257972717	13.1756134033203	0.00354059832170606	-0.00327756232582033	-0.00295288790948689	-0.0026282137259841
1075	0.340908020734787	0.197726652026176	13.1106786727905	0.00191722682211548	0.00256657530553639	-0.00327756232582033	-0.00230353930965066
1076	0.340908020734787	-0.776296257972717	13.0457439422607	0.000943203864153475	0.00354059832170606	-0.0162645354866982	-0.00132951640989631
1077	-0.30844059586525	0.197726652026176	13.0457439422607	-0.00555028254166245	0.00808603875339031	-0.00165419070981443	0.0022419011220336
1078	-0.957789242267609	-0.776296257972717	13.2405481338501	-0.0133424662053585	0.00191722682211548	-0.00327756232582033	-3.08191010844894e-05
1079	-1.607137799263	-0.451621979475021	13.0457439422607	0.000618529506027699	-0.00132951640989631	-0.00619963090866804	0.00418994715437293
1080	2.28895401954651	-1.10097062587738	13.3704175949097	0.00289124972186983	0.00483929552137852	-3.08191010844894e-05	-0.00522560812532902
1081	-0.30844059586525	0.197726652026176	13.1106786727905	-0.00132951640989631	0.00743668992072344	-0.00749832857400179	-0.00847235135734081
1082	0.340908020734787	-0.126947656273842	12.8509387969971	-0.00327756232582033	-0.00619963090866804	-0.000680167751852423	0.0022419011220336
1083	0.340908020734787	-1.42564487457275	13.0457439422607	-0.0026282137259841	-0.0126931173726916	0.00191722682211548	0.00418994715437293
1084	0.990256667137146	-2.07499361038208	13.0457439422607	-0.00132951640989631	-3.08191010844894e-05	-0.00132951640989631	0.000293855206109583
1085	-0.957789242267609	-0.776296257972717	12.9808082580566	-0.000680167751852423	-0.00165419070981443	-0.00165419070981443	-0.00717365415766835
1086	0.340908020734787	-1.10097062587738	13.3054828643799	0.00289124972186983	-0.00327756232582033	-0.00360223650932312	-0.0136671401560307
1087	1.63960528373718	-0.776296257972717	13.9548320770264	-0.00587495695799589	-0.00132951640989631	-0.00587495695799589	0.00191722682211548
1088	-0.30844059586525	0.522400975227356	12.7860040664673	-0.00132951640989631	-0.00165419070981443	-3.08191010844894e-05	0.00126787810586393
1089	0.340908020734787	0.197726652026176	12.8509387969971	-0.00360223650932312	-0.00132951640989631	0.000618529506027699	0.000293855206109583
1090	-0.30844059586525	0.847075283527374	12.5911998748779	0.00516396993771195	0.012956153601408	-0.00165419070981443	-0.00977104809135199
1091	0.340908020734787	0.197726652026176	12.6561346054077	-0.00165419070981443	0.00581331877037883	-0.00977104809135199	-0.0026282137259841
1092	0.340908020734787	0.197726652026176	12.9808082580566	-0.00392691092565656	0.00256657530553639	-0.00132951640989631	0.00938473641872406
1093	2.93830251693726	-0.776296257972717	13.3704175949097	-0.00360223650932312	0.000293855206109583	0.00159255252219737	0.00126787810586393
1094	1.63960528373718	-0.776296257972717	12.9808082580566	0.00289124972186983	-0.00100484199356288	-0.00879702530801296	0.00516396993771195
1095	-0.30844059586525	-0.126947656273842	12.7860040664673	-0.00327756232582033	0.00289124972186983	-0.00100484199356288	0.00321592413820326
1096	-2.90583515167236	-0.126947656273842	12.9158735275269	-0.00100484199356288	0.00256657530553639	0.000293855206109583	0.000293855206109583
1097	-2.25648641586304	-0.451621979475021	12.9808082580566	-0.00392691092565656	-3.08191010844894e-05	0.00386527273803949	0.0022419011220336
1098	-3.55518364906311	-0.126947656273842	13.0457439422607	-0.00587495695799589	-0.0026282137259841	-0.00165419070981443	-0.000355493422830477
1099	-2.25648641586304	0.197726652026176	13.0457439422607	0.00646266713738441	-0.00587495695799589	-0.00295288790948689	-0.0026282137259841
1100	1.63960528373718	-1.10097062587738	13.1756134033203	0.00321592413820326	-0.00197886489331722	0.000618529506027699	-0.00360223650932312
1101	0.990256667137146	-0.776296257972717	12.9808082580566	-0.00327756232582033	-0.00717365415766835	-0.00457625929266214	-0.00490093370899558
1102	0.340908020734787	-1.10097062587738	13.8249616622925	-0.0026282137259841	-0.00749832857400179	-0.00327756232582033	0.00516396993771195
1103	-0.957789242267609	-0.451621979475021	13.6950922012329	-0.00684897974133492	-0.00100484199356288	0.00418994715437293	-0.00360223650932312
1104	0.990256667137146	-2.07499361038208	13.2405481338501	-0.000355493422830477	-0.00879702530801296	-0.0026282137259841	0.00191722682211548
1105	0.340908020734787	0.197726652026176	13.8249616622925	0.00386527273803949	0.00646266713738441	0.0022419011220336	-0.00425158534198999
1106	1.63960528373718	-0.126947656273842	13.5002880096436	0.00516396993771195	0.0103587592020631	-0.0100957229733467	0.000618529506027699
1107	0.340908020734787	-0.776296257972717	13.7600269317627	-0.0026282137259841	-0.00197886489331722	0.00418994715437293	-0.00522560812532902
1108	0.990256667137146	-0.776296257972717	13.7600269317627	0.00354059832170606	-0.00132951640989631	-0.00555028254166245	0.00256657530553639
1109	0.990256667137146	-1.10097062587738	12.9158735275269	-3.08191010844894e-05	0.0022419011220336	-0.00944637414067984	-0.00132951640989631
1110	-0.957789242267609	-0.776296257972717	13.2405481338501	0.00548864435404539	0.00126787810586393	0.000618529506027699	-0.00100484199356288
1111	-0.30844059586525	0.197726652026176	13.0457439422607	0.00386527273803949	0.00516396993771195	-0.00684897974133492	-0.00619963090866804
1112	0.990256667137146	-0.451621979475021	12.7860040664673	0.000293855206109583	0.00191722682211548	0.000618529506027699	-0.00814767740666866
1113	0.340908020734787	-0.776296257972717	13.0457439422607	-0.00717365415766835	-0.00782300252467394	0.00191722682211548	0.00159255252219737
1114	-2.90583515167236	0.197726652026176	12.9808082580566	-0.0139918150380254	0.00483929552137852	-0.000355493422830477	0.00191722682211548
1115	-0.30844059586525	-1.10097062587738	13.1756134033203	-0.0149658378213644	0.00678734155371785	-0.00555028254166245	-0.00230353930965066
1116	-0.30844059586525	0.197726652026176	14.0197668075562	-0.00555028254166245	0.00581331877037883	0.00321592413820326	-0.000355493422830477
1117	-0.30844059586525	0.197726652026176	13.5652227401733	-0.0110697457566857	0.000293855206109583	-0.00522560812532902	-0.00100484199356288
1118	-0.30844059586525	0.197726652026176	12.7860040664673	-0.00165419070981443	-3.08191010844894e-05	0.00451462110504508	0.0106834331527352
1119	1.63960528373718	-0.776296257972717	13.1106786727905	0.00418994715437293	-0.000680167751852423	-0.0026282137259841	0.00418994715437293
1120	0.340908020734787	-0.451621979475021	13.7600269317627	0.00483929552137852	0.00386527273803949	0.000943203864153475	-0.00652430532500148
1121	-0.30844059586525	-1.10097062587738	13.7600269317627	0.00256657530553639	-0.00132951640989631	-0.00587495695799589	-0.00782300252467394
1122	1.63960528373718	-2.07499361038208	13.3704175949097	0.00191722682211548	-0.00587495695799589	0.00516396993771195	-3.08191010844894e-05
1123	1.63960528373718	-1.75031924247742	13.1106786727905	-0.00522560812532902	-3.08191010844894e-05	0.00906006153672934	0.000293855206109583
1124	0.340908020734787	-0.126947656273842	12.8509387969971	0.00711201597005129	-0.00295288790948689	0.00711201597005129	0.00970941036939621
1125	0.990256667137146	-0.451621979475021	12.9808082580566	0.000943203864153475	0.00289124972186983	-0.0026282137259841	-0.00165419070981443
1126	-0.30844059586525	-0.126947656273842	13.6301574707031	0.0022419011220336	0.00743668992072344	-0.00165419070981443	-0.00360223650932312
1127	-1.607137799263	0.522400975227356	12.7860040664673	-0.00295288790948689	-0.00652430532500148	-0.00100484199356288	-0.000355493422830477
1128	0.990256667137146	-0.126947656273842	13.1756134033203	-0.00522560812532902	0.00906006153672934	0.000618529506027699	0.0100340843200684
1129	-0.30844059586525	0.522400975227356	12.7860040664673	0.00354059832170606	-0.000680167751852423	-0.00165419070981443	0.000943203864153475
1130	0.990256667137146	0.197726652026176	12.7860040664673	0.00418994715437293	-0.00327756232582033	-0.0100957229733467	0.00191722682211548
1131	-0.30844059586525	0.197726652026176	12.9808082580566	0.00386527273803949	-3.08191010844894e-05	-0.00684897974133492	-0.0026282137259841
1132	0.990256667137146	-1.10097062587738	13.1756134033203	-3.08191010844894e-05	-0.00100484199356288	0.00483929552137852	0.00289124972186983
1133	-2.90583515167236	0.522400975227356	13.1106786727905	-0.00879702530801296	0.00386527273803949	-0.000680167751852423	-3.08191010844894e-05
1134	-1.607137799263	-0.126947656273842	13.1756134033203	-0.00782300252467394	0.00126787810586393	-0.00360223650932312	0.00743668992072344
1135	-2.25648641586304	-0.451621979475021	13.0457439422607	-0.00132951640989631	0.000293855206109583	-0.00522560812532902	0.00126787810586393
1136	1.63960528373718	-0.776296257972717	13.7600269317627	0.00159255252219737	0.00256657530553639	-0.0026282137259841	-0.00749832857400179
1137	-0.957789242267609	-0.126947656273842	12.9158735275269	-3.08191010844894e-05	0.00418994715437293	-0.00100484199356288	-0.00100484199356288
1138	-1.607137799263	-0.126947656273842	12.8509387969971	-0.00814767740666866	-0.00197886489331722	0.00581331877037883	0.00289124972186983
1139	0.340908020734787	-1.10097062587738	13.3054828643799	0.00808603875339031	-0.00587495695799589	-0.00522560812532902	0.00646266713738441
1140	0.340908020734787	-0.776296257972717	13.0457439422607	0.00126787810586393	-0.00327756232582033	0.00386527273803949	-0.00295288790948689
1141	0.990256667137146	-0.776296257972717	12.7860040664673	-0.0026282137259841	-0.00555028254166245	-0.00749832857400179	0.00256657530553639
1142	2.28895401954651	-0.451621979475021	13.6950922012329	-0.000355493422830477	0.000293855206109583	-0.00295288790948689	0.00354059832170606
1143	1.63960528373718	-0.776296257972717	13.1756134033203	-0.00652430532500148	-0.0026282137259841	-0.00100484199356288	0.000293855206109583
1144	-0.957789242267609	0.522400975227356	12.8509387969971	-0.00425158534198999	0.000293855206109583	-0.00230353930965066	-0.00392691092565656
1145	1.63960528373718	-0.776296257972717	13.3054828643799	0.00321592413820326	0.011982130818069	-0.00587495695799589	-0.00100484199356288
1146	1.63960528373718	-0.776296257972717	12.7860040664673	0.00256657530553639	0.00483929552137852	-0.00197886489331722	-0.00230353930965066
1147	-0.30844059586525	0.197726652026176	12.5262641906738	0.00516396993771195	0.000943203864153475	-0.00392691092565656	0.00191722682211548
1148	-0.30844059586525	-0.126947656273842	12.7210693359375	-0.00782300252467394	-0.00684897974133492	-0.00165419070981443	0.000943203864153475
1149	0.340908020734787	-0.126947656273842	12.7210693359375	-0.00425158534198999	0.00126787810586393	0.00321592413820326	-0.00165419070981443
1150	0.990256667137146	0.197726652026176	12.9808082580566	0.00354059832170606	0.0022419011220336	-0.000355493422830477	0.000943203864153475
1151	-0.30844059586525	-0.776296257972717	13.2405481338501	-0.00684897974133492	0.00613799272105098	-0.00555028254166245	-0.00100484199356288
1152	-1.607137799263	-0.126947656273842	13.2405481338501	-0.0113944197073579	0.00646266713738441	-0.0026282137259841	-0.00619963090866804
1153	-0.30844059586525	0.522400975227356	12.7860040664673	-0.00847235135734081	-0.00425158534198999	0.0022419011220336	0.00613799272105098
1154	0.340908020734787	-0.776296257972717	13.1756134033203	-0.0026282137259841	0.0100340843200684	-0.00100484199356288	0.00418994715437293
1155	-0.957789242267609	0.847075283527374	12.8509387969971	0.00418994715437293	0.000618529506027699	-0.00652430532500148	-0.00587495695799589
1156	2.28895401954651	-0.776296257972717	13.9548320770264	-0.00522560812532902	0.00776136433705688	0.00159255252219737	-0.0026282137259841
1157	0.990256667137146	-1.10097062587738	13.3704175949097	0.00159255252219737	0.00289124972186983	-0.0026282137259841	0.000618529506027699
1158	0.340908020734787	-0.776296257972717	12.9158735275269	-0.00295288790948689	-0.00814767740666866	-0.00132951640989631	0.00711201597005129
1159	-0.30844059586525	-1.10097062587738	12.6561346054077	-0.00360223650932312	-0.00847235135734081	-0.00652430532500148	-0.000355493422830477
1160	0.990256667137146	-0.776296257972717	12.6561346054077	0.00256657530553639	-0.00295288790948689	-0.00619963090866804	-0.00295288790948689
1161	0.990256667137146	-1.10097062587738	13.1756134033203	-0.00360223650932312	-0.00100484199356288	-0.0026282137259841	-3.08191010844894e-05
1162	2.28895401954651	-1.10097062587738	13.1756134033203	0.00418994715437293	0.00548864435404539	0.00678734155371785	-0.000680167751852423
1163	-0.957789242267609	0.197726652026176	13.3054828643799	-0.00100484199356288	-0.00165419070981443	-0.00197886489331722	0.00126787810586393
1164	0.340908020734787	-0.126947656273842	12.7860040664673	-0.0104203969240189	0.00289124972186983	-0.000355493422830477	-0.00782300252467394
1165	-0.957789242267609	-0.451621979475021	12.8509387969971	0.00613799272105098	0.00386527273803949	-0.0107450718060136	0.00581331877037883
1166	0.990256667137146	0.197726652026176	12.9158735275269	0.00776136433705688	0.00581331877037883	-0.00360223650932312	-0.00165419070981443
1167	1.63960528373718	-0.451621979475021	12.9808082580566	-0.000355493422830477	0.00159255252219737	-0.00360223650932312	-0.00197886489331722
1168	0.990256667137146	0.522400975227356	12.9808082580566	-0.00360223650932312	0.00483929552137852	0.00354059832170606	0.00354059832170606
1169	0.990256667137146	-0.451621979475021	13.1756134033203	0.00289124972186983	-0.00230353930965066	-0.000680167751852423	0.00159255252219737
1170	-0.957789242267609	-0.776296257972717	13.1106786727905	-0.00132951640989631	0.00386527273803949	-0.00392691092565656	0.00548864435404539
1171	-0.957789242267609	-1.10097062587738	13.1106786727905	-0.00392691092565656	0.00126787810586393	-0.00814767740666866	-0.00132951640989631
1172	-2.90583515167236	0.197726652026176	12.8509387969971	-0.0123684434220195	-3.08191010844894e-05	0.000293855206109583	0.000293855206109583
1173	0.990256667137146	-1.10097062587738	13.8249616622925	-0.00197886489331722	-0.00132951640989631	-0.0026282137259841	0.0113327819854021
1174	0.990256667137146	-0.776296257972717	13.3054828643799	-0.00132951640989631	-0.00197886489331722	0.00289124972186983	0.000618529506027699
1175	0.990256667137146	0.522400975227356	14.0847015380859	0.00159255252219737	0.00256657530553639	-0.00587495695799589	-0.00425158534198999
1176	-0.957789242267609	-0.451621979475021	12.9158735275269	0.00321592413820326	0.0022419011220336	-0.00327756232582033	-0.00132951640989631
1177	1.63960528373718	-1.75031924247742	13.0457439422607	-0.000680167751852423	-0.00555028254166245	0.000293855206109583	-0.0026282137259841
1178	0.990256667137146	-2.07499361038208	13.0457439422607	-0.00392691092565656	-0.00555028254166245	-0.00100484199356288	0.00126787810586393
1179	2.28895401954651	-1.10097062587738	13.1106786727905	-0.00619963090866804	-0.00652430532500148	-0.00165419070981443	-0.00392691092565656
1180	0.990256667137146	-0.776296257972717	13.3704175949097	0.00159255252219737	0.00126787810586393	-0.0126931173726916	-3.08191010844894e-05
1181	0.990256667137146	-0.776296257972717	13.4353523254395	-0.00587495695799589	0.0022419011220336	-0.00392691092565656	-0.0107450718060136
1182	-0.30844059586525	-0.126947656273842	13.5652227401733	0.0022419011220336	0.00289124972186983	-0.00490093370899558	0.00256657530553639
1183	-0.30844059586525	0.522400975227356	13.3054828643799	-0.0026282137259841	0.00354059832170606	0.00321592413820326	0.00678734155371785
1184	0.990256667137146	-0.776296257972717	12.7860040664673	0.00548864435404539	0.00418994715437293	-0.00587495695799589	0.00289124972186983
1185	-0.30844059586525	0.197726652026176	12.7860040664673	0.00841071270406246	-0.00100484199356288	0.000293855206109583	0.00159255252219737
1186	2.28895401954651	-0.776296257972717	13.1756134033203	0.00256657530553639	0.00256657530553639	-0.00132951640989631	0.000293855206109583
1187	0.340908020734787	-0.776296257972717	14.1496362686157	-0.00295288790948689	0.00386527273803949	0.00418994715437293	-0.0026282137259841
1188	1.63960528373718	-0.451621979475021	13.7600269317627	-0.00944637414067984	0.0022419011220336	-0.00132951640989631	0.00289124972186983
1189	-0.30844059586525	-1.10097062587738	13.0457439422607	-0.00327756232582033	0.000943203864153475	0.00289124972186983	0.000618529506027699
1190	-1.607137799263	-1.10097062587738	13.0457439422607	-0.00490093370899558	0.00743668992072344	-0.00457625929266214	-0.00230353930965066
1191	-1.607137799263	-1.10097062587738	13.2405481338501	-0.00100484199356288	0.00646266713738441	0.00126787810586393	0.0022419011220336
1192	0.340908020734787	0.522400975227356	13.1106786727905	-0.00717365415766835	-0.000355493422830477	0.0022419011220336	0.00418994715437293
1193	1.63960528373718	-1.10097062587738	13.4353523254395	0.000943203864153475	-0.00132951640989631	-0.00360223650932312	0.00256657530553639
1194	-0.30844059586525	-0.776296257972717	12.9808082580566	0.00289124972186983	-0.00652430532500148	0.00126787810586393	0.00321592413820326
1195	0.990256667137146	-2.07499361038208	12.9808082580566	0.00841071270406246	-0.00197886489331722	-0.0113944197073579	0.00970941036939621
1196	-0.30844059586525	-0.776296257972717	12.9808082580566	-0.00230353930965066	-0.00327756232582033	-0.00522560812532902	-0.00425158534198999
1197	0.990256667137146	-1.42564487457275	13.8249616622925	0.00256657530553639	-3.08191010844894e-05	0.00483929552137852	-0.000355493422830477
1198	0.990256667137146	-1.10097062587738	14.1496362686157	0.000943203864153475	-0.00717365415766835	0.00516396993771195	0.00289124972186983
1199	2.28895401954651	-1.10097062587738	13.3704175949097	-0.00230353930965066	-3.08191010844894e-05	0.00613799272105098	0.00321592413820326
1200	1.63960528373718	-0.451621979475021	12.9158735275269	0.000618529506027699	0.00646266713738441	-0.00879702530801296	0.00191722682211548
1201	-0.957789242267609	-0.776296257972717	12.7860040664673	0.00354059832170606	0.00321592413820326	-0.00392691092565656	-0.0026282137259841
1202	-0.957789242267609	-0.126947656273842	13.5002880096436	0.00841071270406246	0.00191722682211548	0.00321592413820326	-0.00230353930965066
1203	-0.30844059586525	-0.126947656273842	12.7860040664673	-0.00425158534198999	-0.00425158534198999	0.000618529506027699	-0.000355493422830477
1204	2.28895401954651	-1.10097062587738	13.3054828643799	-0.00295288790948689	-0.00197886489331722	-0.00392691092565656	0.00126787810586393
1205	0.340908020734787	0.522400975227356	12.9808082580566	0.00743668992072344	0.00646266713738441	-0.00749832857400179	-0.00165419070981443
1206	-0.957789242267609	0.197726652026176	12.5262641906738	0.00159255252219737	-0.000680167751852423	-0.0120437685400248	-0.00197886489331722
1207	-0.30844059586525	-0.451621979475021	13.1106786727905	0.000943203864153475	0.00418994715437293	0.00841071270406246	-0.000355493422830477
1208	-0.30844059586525	-0.776296257972717	12.9808082580566	-0.00879702530801296	-0.000355493422830477	-0.00944637414067984	0.01100810803473
1209	-0.30844059586525	-0.776296257972717	13.2405481338501	-0.00684897974133492	-0.00782300252467394	-0.00392691092565656	0.00548864435404539
1210	-0.30844059586525	-0.451621979475021	13.5002880096436	0.0022419011220336	0.00776136433705688	-0.00197886489331722	-0.00360223650932312
1211	-0.30844059586525	0.522400975227356	13.1106786727905	0.00354059832170606	0.00386527273803949	-0.0026282137259841	0.00289124972186983
1212	0.990256667137146	-1.42564487457275	12.9808082580566	0.00678734155371785	0.00159255252219737	-0.00425158534198999	0.00321592413820326
1213	-0.957789242267609	-0.126947656273842	12.7860040664673	0.00159255252219737	0.00483929552137852	0.00126787810586393	-0.00457625929266214
1214	0.340908020734787	-0.776296257972717	13.6301574707031	-3.08191010844894e-05	-0.00392691092565656	-3.08191010844894e-05	-0.000355493422830477
1215	1.63960528373718	-2.39966797828674	14.0197668075562	0.00646266713738441	-0.00392691092565656	-0.00327756232582033	-0.00392691092565656
1216	0.340908020734787	-0.776296257972717	13.9548320770264	0.000293855206109583	-0.000680167751852423	0.000943203864153475	0.00548864435404539
1217	-0.30844059586525	-0.126947656273842	13.1756134033203	0.00354059832170606	0.0022419011220336	0.00191722682211548	-0.00717365415766835
1218	2.28895401954651	-1.10097062587738	13.7600269317627	0.000943203864153475	-0.00619963090866804	-0.000680167751852423	0.00321592413820326
1219	1.63960528373718	-1.10097062587738	13.8249616622925	-0.00327756232582033	0.00646266713738441	0.00126787810586393	0.00711201597005129
1220	2.28895401954651	-0.451621979475021	13.7600269317627	0.00289124972186983	0.00386527273803949	-0.00522560812532902	0.0022419011220336
1221	1.63960528373718	-0.776296257972717	13.8898963928223	0.000943203864153475	0.00126787810586393	-0.0123684434220195	-0.00360223650932312
1222	0.340908020734787	0.522400975227356	13.8898963928223	-0.00587495695799589	-0.000355493422830477	-0.00230353930965066	-0.00327756232582033
1223	0.990256667137146	-0.126947656273842	12.7860040664673	-3.08191010844894e-05	-0.00360223650932312	0.00256657530553639	0.00970941036939621
1224	-0.30844059586525	0.522400975227356	13.5652227401733	0.00256657530553639	0.00678734155371785	-0.00132951640989631	0.000943203864153475
1225	2.28895401954651	-1.10097062587738	13.8249616622925	0.00418994715437293	0.00743668992072344	-0.00295288790948689	0.00289124972186983
1226	-0.957789242267609	-0.776296257972717	13.1756134033203	-0.00360223650932312	0.00256657530553639	-0.00490093370899558	-0.0026282137259841
1227	-1.607137799263	-1.10097062587738	13.7600269317627	-0.0139918150380254	-0.00555028254166245	-0.00230353930965066	-0.000680167751852423
1228	-0.957789242267609	-0.776296257972717	13.9548320770264	-0.00392691092565656	-0.00132951640989631	-0.000680167751852423	0.00418994715437293
1229	1.63960528373718	-1.10097062587738	13.8249616622925	0.00126787810586393	0.000943203864153475	-0.00392691092565656	0.00159255252219737
1230	0.340908020734787	-1.10097062587738	13.3704175949097	0.000618529506027699	0.00483929552137852	-0.00619963090866804	-0.00100484199356288
1231	-0.30844059586525	0.847075283527374	12.8509387969971	0.00354059832170606	-0.00132951640989631	0.000293855206109583	-0.00197886489331722
1232	0.990256667137146	-1.42564487457275	13.1756134033203	0.00126787810586393	-0.00197886489331722	-0.000355493422830477	-0.000680167751852423
1233	-0.957789242267609	-1.42564487457275	14.0197668075562	-0.00555028254166245	-0.0117190945893526	0.00613799272105098	0.00581331877037883
1234	0.340908020734787	-1.42564487457275	14.0197668075562	-0.00749832857400179	-0.00392691092565656	-0.00100484199356288	0.0022419011220336
1235	0.340908020734787	-0.776296257972717	13.7600269317627	0.00906006153672934	0.00159255252219737	-0.00425158534198999	-0.00360223650932312
1236	2.93830251693726	-1.10097062587738	13.5652227401733	-0.00360223650932312	0.000618529506027699	-0.00717365415766835	0.00256657530553639
1237	-0.30844059586525	0.522400975227356	12.7210693359375	-3.08191010844894e-05	0.00256657530553639	0.00646266713738441	0.000618529506027699
1238	-0.30844059586525	-0.126947656273842	12.8509387969971	0.00516396993771195	0.000618529506027699	-0.0107450718060136	0.00581331877037883
1239	0.340908020734787	0.197726652026176	13.1106786727905	-0.000355493422830477	-0.00132951640989631	-0.00555028254166245	-0.00522560812532902
1240	0.340908020734787	-0.126947656273842	12.9808082580566	0.00418994715437293	0.000943203864153475	-0.0136671401560307	0.00418994715437293
1241	-0.30844059586525	0.522400975227356	12.7860040664673	0.00159255252219737	-0.00749832857400179	-0.000680167751852423	-0.000355493422830477
1242	1.63960528373718	-1.10097062587738	13.6301574707031	0.0022419011220336	-0.00392691092565656	0.000618529506027699	-0.00555028254166245
1243	0.340908020734787	-1.10097062587738	13.9548320770264	0.000618529506027699	-0.00392691092565656	0.00159255252219737	0.0123068047687411
1244	-1.607137799263	0.197726652026176	12.9808082580566	-0.00847235135734081	0.000293855206109583	-0.00230353930965066	0.00613799272105098
1245	-0.957789242267609	-0.776296257972717	13.3704175949097	0.000943203864153475	0.00808603875339031	-0.0104203969240189	-0.00197886489331722
1246	-3.55518364906311	0.847075283527374	13.8249616622925	-0.00457625929266214	0.00483929552137852	-0.0100957229733467	-0.00944637414067984
1247	-1.607137799263	-0.126947656273842	13.6301574707031	-0.000680167751852423	0.00743668992072344	-0.00814767740666866	-0.00132951640989631
1248	-1.607137799263	0.522400975227356	12.7210693359375	-0.00522560812532902	0.000943203864153475	-0.00230353930965066	0.0100340843200684
1249	0.990256667137146	0.197726652026176	12.9158735275269	0.00256657530553639	0.00483929552137852	-0.00165419070981443	-0.00230353930965066
1250	-0.30844059586525	0.197726652026176	13.6301574707031	-0.00230353930965066	0.00581331877037883	-0.00100484199356288	0.00451462110504508
1251	2.28895401954651	-1.42564487457275	13.1106786727905	0.00711201597005129	-0.00847235135734081	-0.00457625929266214	-0.00847235135734081
1252	0.340908020734787	-1.75031924247742	13.4353523254395	-0.00165419070981443	-0.00100484199356288	0.00159255252219737	-0.00425158534198999
1253	0.340908020734787	-0.451621979475021	12.7860040664673	-0.00295288790948689	-0.00912170019000769	0.011982130818069	0.00256657530553639
1254	0.990256667137146	-0.776296257972717	13.6950922012329	-0.00165419070981443	-0.00230353930965066	-0.00457625929266214	-0.00132951640989631
1255	-0.957789242267609	-0.126947656273842	13.8249616622925	0.00581331877037883	-3.08191010844894e-05	-0.000680167751852423	-0.00490093370899558
1256	2.28895401954651	-1.10097062587738	13.3054828643799	0.0022419011220336	0.000943203864153475	-0.00197886489331722	-0.00684897974133492
1257	0.340908020734787	0.197726652026176	12.9158735275269	0.000618529506027699	0.00516396993771195	0.00191722682211548	-0.0026282137259841
1258	-0.957789242267609	0.197726652026176	13.5652227401733	-0.00814767740666866	0.00548864435404539	-0.00360223650932312	0.000293855206109583
1259	-0.957789242267609	0.847075283527374	13.3054828643799	-0.00165419070981443	-3.08191010844894e-05	0.00418994715437293	-0.0026282137259841
1260	-0.957789242267609	0.197726652026176	12.7860040664673	0.0022419011220336	0.00451462110504508	-0.00652430532500148	0.000293855206109583
1261	-0.30844059586525	0.522400975227356	12.7860040664673	0.000943203864153475	0.000943203864153475	-0.00587495695799589	-0.00619963090866804
1262	1.63960528373718	-1.10097062587738	13.1756134033203	-0.00490093370899558	0.00159255252219737	0.00386527273803949	-0.00490093370899558
1263	0.990256667137146	-1.10097062587738	14.3444404602051	-0.0026282137259841	-0.00652430532500148	-0.00100484199356288	0.00289124972186983
1264	-2.25648641586304	0.197726652026176	13.7600269317627	-0.0120437685400248	0.00126787810586393	0.00321592413820326	-0.00360223650932312
1265	-1.607137799263	-1.10097062587738	13.8898963928223	-0.00457625929266214	0.00613799272105098	0.0022419011220336	-0.00100484199356288
1266	0.340908020734787	-1.10097062587738	12.9808082580566	0.00126787810586393	0.00808603875339031	-0.00814767740666866	-0.00490093370899558
1267	-1.607137799263	0.197726652026176	12.8509387969971	-0.00717365415766835	0.00548864435404539	0.00451462110504508	-0.00295288790948689
1268	0.990256667137146	0.847075283527374	12.9158735275269	0.00483929552137852	0.00126787810586393	0.0103587592020631	0.0126314787194133
1269	-0.30844059586525	-0.126947656273842	13.2405481338501	0.000293855206109583	0.00289124972186983	0.00256657530553639	0.00354059832170606
1270	0.340908020734787	-0.776296257972717	13.5652227401733	0.00516396993771195	-0.00555028254166245	-0.00782300252467394	-0.00555028254166245
1271	1.63960528373718	-2.72434210777283	13.8898963928223	0.000943203864153475	-0.00977104809135199	-0.00457625929266214	-0.00587495695799589
1272	0.340908020734787	-1.42564487457275	12.9808082580566	0.00873538758605719	-0.00425158534198999	-0.000355493422830477	-0.000680167751852423
1273	1.63960528373718	-0.776296257972717	13.8249616622925	0.00191722682211548	-0.00684897974133492	-0.00392691092565656	0.000293855206109583
1274	0.990256667137146	-0.451621979475021	13.3054828643799	-0.00165419070981443	-0.00197886489331722	0.000943203864153475	0.00126787810586393
1275	0.340908020734787	0.197726652026176	13.9548320770264	0.00126787810586393	0.00548864435404539	-0.00879702530801296	0.000293855206109583
1276	1.63960528373718	-0.451621979475021	13.0457439422607	0.00321592413820326	-0.00197886489331722	-0.00717365415766835	-0.0026282137259841
1277	1.63960528373718	-1.42564487457275	12.7860040664673	-0.00132951640989631	0.00386527273803949	0.00581331877037883	0.00321592413820326
1278	0.340908020734787	0.197726652026176	12.5262641906738	-0.00327756232582033	-0.00327756232582033	-0.00165419070981443	-0.00100484199356288
1279	0.990256667137146	0.197726652026176	12.9158735275269	-0.00230353930965066	-0.00360223650932312	0.00191722682211548	0.00873538758605719
1280	1.63960528373718	-0.126947656273842	12.9808082580566	0.000293855206109583	0.00678734155371785	-0.00847235135734081	-0.00392691092565656
1281	2.28895401954651	-1.10097062587738	14.1496362686157	-0.0026282137259841	0.00191722682211548	-0.00327756232582033	-0.0026282137259841
1282	0.340908020734787	-1.10097062587738	13.0457439422607	-0.00652430532500148	0.0022419011220336	0.0022419011220336	0.00191722682211548
1283	-2.25648641586304	0.522400975227356	12.6561346054077	-0.00490093370899558	-0.00132951640989631	-0.00555028254166245	0.00191722682211548
1284	-0.30844059586525	-0.126947656273842	12.9158735275269	-0.00587495695799589	-0.0026282137259841	0.000293855206109583	0.0022419011220336
1285	0.340908020734787	-0.126947656273842	13.1756134033203	-0.00100484199356288	0.0022419011220336	-0.00100484199356288	-0.00457625929266214
1286	1.63960528373718	-0.776296257972717	13.3704175949097	0.00581331877037883	0.00354059832170606	-0.00522560812532902	-0.00392691092565656
1287	1.63960528373718	-0.776296257972717	13.1756134033203	0.00321592413820326	-0.00295288790948689	0.00776136433705688	-0.00457625929266214
1288	0.990256667137146	-0.776296257972717	13.5652227401733	-0.00652430532500148	-0.00522560812532902	-0.000680167751852423	0.00711201597005129
1289	0.990256667137146	-1.10097062587738	12.7210693359375	-0.00165419070981443	-0.00717365415766835	0.00321592413820326	0.00126787810586393
1290	2.93830251693726	-2.07499361038208	13.1106786727905	0.00906006153672934	0.00321592413820326	-0.00132951640989631	-0.00327756232582033
1291	1.63960528373718	-1.75031924247742	13.1756134033203	0.0022419011220336	0.00321592413820326	-0.00587495695799589	0.00191722682211548
1292	-0.30844059586525	0.197726652026176	13.6950922012329	-0.00100484199356288	-0.00327756232582033	-0.00587495695799589	0.00256657530553639
1293	2.28895401954651	-1.10097062587738	13.4353523254395	0.00418994715437293	0.00256657530553639	0.000943203864153475	0.00743668992072344
1294	1.63960528373718	-1.42564487457275	12.9158735275269	-0.000680167751852423	-0.00230353930965066	-0.00100484199356288	0.00191722682211548
1295	-0.30844059586525	0.197726652026176	12.5911998748779	0.000943203864153475	0.00873538758605719	-0.00684897974133492	-0.00425158534198999
1296	-0.957789242267609	-0.126947656273842	13.5652227401733	0.00841071270406246	-0.000355493422830477	-0.00100484199356288	0.00191722682211548
1297	0.990256667137146	-0.776296257972717	14.0197668075562	0.00483929552137852	0.0022419011220336	-0.0026282137259841	-0.000355493422830477
1298	1.63960528373718	-1.10097062587738	14.0197668075562	0.00256657530553639	-0.000355493422830477	0.00418994715437293	0.0022419011220336
1299	1.63960528373718	-0.451621979475021	14.0197668075562	0.00646266713738441	-0.00327756232582033	-0.00230353930965066	-0.00360223650932312
1300	0.340908020734787	-0.451621979475021	13.8249616622925	-0.00197886489331722	0.00613799272105098	-0.00684897974133492	-0.00230353930965066
1301	-1.607137799263	-0.776296257972717	13.1106786727905	-0.00425158534198999	0.00646266713738441	-0.00619963090866804	0.00256657530553639
1302	-2.90583515167236	0.522400975227356	12.9808082580566	-0.0100957229733467	0.000943203864153475	-0.00100484199356288	-0.00132951640989631
1303	-0.30844059586525	0.197726652026176	12.8509387969971	-0.00587495695799589	-0.00100484199356288	-3.08191010844894e-05	0.00126787810586393
1304	1.63960528373718	-0.451621979475021	14.0847015380859	-0.000680167751852423	0.000618529506027699	-0.00100484199356288	0.00483929552137852
1305	0.340908020734787	0.197726652026176	13.1756134033203	-0.00749832857400179	0.00743668992072344	-0.00879702530801296	-0.00684897974133492
1306	0.990256667137146	-1.42564487457275	13.8249616622925	-0.00197886489331722	0.00354059832170606	-0.00684897974133492	0.00191722682211548
1307	2.93830251693726	-2.07499361038208	13.0457439422607	-0.00165419070981443	-0.00295288790948689	-3.08191010844894e-05	-0.00587495695799589
1308	0.990256667137146	-2.07499361038208	13.1756134033203	-0.00360223650932312	-0.0113944197073579	0.00289124972186983	0.00289124972186983
1309	1.63960528373718	-1.75031924247742	13.0457439422607	0.00126787810586393	-0.0143164889886975	0.00906006153672934	-0.000680167751852423
1310	2.28895401954651	-1.42564487457275	13.3704175949097	-3.08191010844894e-05	0.00321592413820326	-0.00652430532500148	-0.0110697457566857
1311	-0.957789242267609	0.522400975227356	13.2405481338501	0.00646266713738441	0.00548864435404539	-0.0133424662053585	0.000293855206109583
1312	-0.30844059586525	0.197726652026176	12.7210693359375	-0.00587495695799589	0.00581331877037883	0.00613799272105098	0.00548864435404539
1313	0.340908020734787	-0.451621979475021	12.8509387969971	-0.00555028254166245	0.00451462110504508	-0.00522560812532902	0.00451462110504508
1314	-0.30844059586525	0.197726652026176	12.8509387969971	0.000618529506027699	0.00613799272105098	-0.00587495695799589	0.00126787810586393
1315	1.63960528373718	-0.126947656273842	12.9158735275269	0.00451462110504508	0.00808603875339031	0.00126787810586393	-0.00425158534198999
1316	2.28895401954651	-0.126947656273842	12.9158735275269	0.00581331877037883	0.00646266713738441	-0.00944637414067984	-0.00100484199356288
1317	1.63960528373718	-0.776296257972717	13.2405481338501	-0.00457625929266214	0.00256657530553639	0.01100810803473	-0.00230353930965066
1318	3.58765125274658	-1.10097062587738	12.9808082580566	-0.00425158534198999	-0.00490093370899558	0.00321592413820326	0.00581331877037883
1319	0.340908020734787	-0.776296257972717	13.5652227401733	-0.00295288790948689	-0.00684897974133492	-0.00684897974133492	0.00386527273803949
1320	-0.957789242267609	-1.10097062587738	13.6950922012329	-0.00652430532500148	0.0022419011220336	-0.000680167751852423	0.00386527273803949
1321	-0.957789242267609	-0.451621979475021	13.8249616622925	-0.00619963090866804	0.00256657530553639	-0.0113944197073579	0.00126787810586393
1322	-0.957789242267609	-1.10097062587738	13.4353523254395	-0.00717365415766835	-0.00100484199356288	0.00386527273803949	-0.00132951640989631
1323	-0.957789242267609	-0.126947656273842	13.3054828643799	0.00516396993771195	0.000293855206109583	0.000293855206109583	0.00354059832170606
1324	-0.30844059586525	0.197726652026176	13.5652227401733	-0.00132951640989631	0.00743668992072344	0.00970941036939621	0.00289124972186983
1325	0.340908020734787	-1.42564487457275	13.9548320770264	-0.00132951640989631	0.00159255252219737	-0.00457625929266214	0.00159255252219737
1326	-0.957789242267609	-0.451621979475021	13.6301574707031	-0.00100484199356288	-0.00295288790948689	-0.00327756232582033	-0.00555028254166245
1327	0.990256667137146	-1.42564487457275	13.7600269317627	-0.00360223650932312	-0.00717365415766835	-0.00879702530801296	0.00418994715437293
1328	0.340908020734787	-0.451621979475021	13.0457439422607	-0.00360223650932312	-0.00749832857400179	-0.00327756232582033	-0.00327756232582033
1329	0.990256667137146	-0.126947656273842	13.0457439422607	-0.00522560812532902	-0.00295288790948689	-0.00360223650932312	0.00321592413820326
1330	0.990256667137146	-0.451621979475021	13.6301574707031	0.000618529506027699	0.00581331877037883	-0.000680167751852423	-0.00684897974133492
1331	0.340908020734787	-1.10097062587738	13.8249616622925	0.0022419011220336	0.00646266713738441	-0.000680167751852423	-0.00165419070981443
1332	0.340908020734787	-0.776296257972717	13.7600269317627	-0.00457625929266214	0.00743668992072344	0.00126787810586393	-0.00100484199356288
1333	1.63960528373718	-1.10097062587738	12.8509387969971	0.00159255252219737	0.00483929552137852	-0.00684897974133492	0.00451462110504508
1334	0.340908020734787	0.197726652026176	13.0457439422607	-3.08191010844894e-05	-0.00132951640989631	0.000293855206109583	0.00711201597005129
1335	0.990256667137146	-1.10097062587738	13.1106786727905	0.00451462110504508	0.00743668992072344	-0.00522560812532902	-0.00749832857400179
1336	-0.30844059586525	0.197726652026176	12.9158735275269	-0.00392691092565656	0.00743668992072344	-0.00457625929266214	0.00191722682211548
1337	-0.30844059586525	0.197726652026176	12.7860040664673	-0.00132951640989631	-0.000355493422830477	-0.00490093370899558	0.00386527273803949
1338	-0.957789242267609	-0.776296257972717	13.1756134033203	-0.00230353930965066	0.00613799272105098	-0.00132951640989631	0.00646266713738441
1339	-2.90583515167236	0.197726652026176	13.1756134033203	-0.0117190945893526	0.00483929552137852	0.00516396993771195	0.00191722682211548
1340	-2.25648641586304	-0.126947656273842	13.4353523254395	-0.00814767740666866	0.0106834331527352	-0.00814767740666866	0.00126787810586393
1341	-2.25648641586304	0.847075283527374	12.9808082580566	-0.00165419070981443	0.00776136433705688	-0.00165419070981443	-0.00230353930965066
1342	2.28895401954651	-0.451621979475021	12.8509387969971	-0.00425158534198999	-0.000355493422830477	-0.00132951640989631	-0.00717365415766835
1343	1.63960528373718	-1.10097062587738	13.1756134033203	0.000618529506027699	0.000943203864153475	0.00483929552137852	0.000618529506027699
1344	0.990256667137146	-1.10097062587738	13.1106786727905	0.00256657530553639	0.000943203864153475	-0.00490093370899558	-0.00197886489331722
1345	0.990256667137146	-1.10097062587738	13.7600269317627	0.00483929552137852	-0.00100484199356288	-0.000680167751852423	-0.00295288790948689
1346	-0.30844059586525	-1.10097062587738	13.9548320770264	-0.000680167751852423	-0.00717365415766835	0.000618529506027699	-0.00555028254166245
1347	0.340908020734787	-1.42564487457275	13.3704175949097	-0.0113944197073579	-0.00295288790948689	0.00289124972186983	0.00678734155371785
1348	0.340908020734787	-1.10097062587738	12.9808082580566	-0.00587495695799589	0.00483929552137852	0.0022419011220336	0.00711201597005129
1349	0.990256667137146	-1.10097062587738	13.1756134033203	0.00321592413820326	0.00354059832170606	-0.00132951640989631	0.00289124972186983
1350	-0.30844059586525	0.197726652026176	12.9808082580566	0.00418994715437293	0.00581331877037883	-0.00977104809135199	-0.00392691092565656
1351	-1.607137799263	-0.126947656273842	12.9158735275269	0.000943203864153475	0.00646266713738441	-0.0113944197073579	-0.00392691092565656
1352	0.990256667137146	-0.451621979475021	13.1756134033203	0.00126787810586393	-0.000355493422830477	-0.00132951640989631	-0.00425158534198999
1353	-0.957789242267609	0.197726652026176	12.7210693359375	-0.00360223650932312	-0.00327756232582033	-0.00522560812532902	-3.08191010844894e-05
1354	-0.30844059586525	0.522400975227356	12.7210693359375	-3.08191010844894e-05	0.00126787810586393	0.00354059832170606	0.00646266713738441
1355	0.990256667137146	-0.776296257972717	13.0457439422607	0.00516396993771195	0.00808603875339031	-0.00490093370899558	0.000943203864153475
1356	0.990256667137146	-0.776296257972717	13.0457439422607	0.00321592413820326	0.00548864435404539	0.00256657530553639	-0.00490093370899558
1357	-0.30844059586525	0.197726652026176	12.9158735275269	-0.0026282137259841	0.000618529506027699	0.00159255252219737	-0.000680167751852423
1358	-2.90583515167236	-0.126947656273842	13.1756134033203	-0.00782300252467394	0.0022419011220336	0.00354059832170606	0.00191722682211548
1359	-3.55518364906311	-0.126947656273842	12.7860040664673	-0.00814767740666866	0.00418994715437293	-0.00100484199356288	0.00126787810586393
1360	-2.90583515167236	0.197726652026176	12.7860040664673	-0.00847235135734081	0.00841071270406246	-0.00100484199356288	0.00159255252219737
1361	-0.957789242267609	-0.126947656273842	12.7860040664673	0.00354059832170606	-0.00165419070981443	-0.000355493422830477	-0.00522560812532902
1362	0.990256667137146	-0.776296257972717	13.8249616622925	-0.00587495695799589	0.00776136433705688	-0.00165419070981443	-0.00197886489331722
1363	0.990256667137146	-1.10097062587738	13.3704175949097	-0.000355493422830477	-0.0107450718060136	0.00613799272105098	-0.000680167751852423
1364	-0.957789242267609	-0.776296257972717	13.3054828643799	0.00711201597005129	-0.00457625929266214	-0.00619963090866804	0.00386527273803949
1365	2.93830251693726	-2.07499361038208	13.8249616622925	-0.0026282137259841	-0.00749832857400179	-0.00295288790948689	-0.00847235135734081
1366	0.990256667137146	-0.776296257972717	12.8509387969971	-0.00165419070981443	-0.00100484199356288	-0.00587495695799589	-0.00132951640989631
1367	-0.30844059586525	0.197726652026176	13.5652227401733	0.00191722682211548	0.00159255252219737	0.00354059832170606	0.000618529506027699
1368	0.990256667137146	0.197726652026176	12.9158735275269	-0.0107450718060136	-0.00717365415766835	-0.00814767740666866	0.00581331877037883
1369	-0.30844059586525	0.197726652026176	13.7600269317627	0.00451462110504508	0.00581331877037883	-0.00197886489331722	0.0100340843200684
1370	0.340908020734787	-0.126947656273842	12.9158735275269	0.00483929552137852	0.000943203864153475	-0.0117190945893526	-3.08191010844894e-05
1371	-0.30844059586525	0.522400975227356	12.5262641906738	0.00191722682211548	0.00873538758605719	-0.0126931173726916	-0.00295288790948689
1372	1.63960528373718	-1.10097062587738	12.9158735275269	-0.000355493422830477	-3.08191010844894e-05	0.00646266713738441	0.00451462110504508
1373	-0.957789242267609	0.197726652026176	12.8509387969971	-0.00425158534198999	0.00451462110504508	0.00581331877037883	0.000943203864153475
1374	0.990256667137146	-0.776296257972717	13.8898963928223	-3.08191010844894e-05	-0.00165419070981443	0.00354059832170606	-0.00327756232582033
1375	-0.30844059586525	-0.126947656273842	13.1106786727905	0.00451462110504508	0.00613799272105098	-0.00490093370899558	-0.00295288790948689
1376	-0.30844059586525	-1.10097062587738	14.0847015380859	0.000618529506027699	-0.00230353930965066	-0.00912170019000769	0.00191722682211548
1377	-2.25648641586304	-1.10097062587738	13.0457439422607	-0.00684897974133492	0.00191722682211548	-0.00490093370899558	0.00678734155371785
1378	-2.90583515167236	0.522400975227356	12.7210693359375	-0.00619963090866804	0.000943203864153475	0.000943203864153475	0.00126787810586393
1379	-0.957789242267609	0.197726652026176	12.7860040664673	-0.00295288790948689	-0.00197886489331722	-0.00587495695799589	0.00126787810586393
1380	0.990256667137146	0.522400975227356	13.7600269317627	-0.00132951640989631	-0.00327756232582033	-0.00425158534198999	-3.08191010844894e-05
1381	2.28895401954651	-1.10097062587738	13.3054828643799	-0.00197886489331722	0.00581331877037883	-0.00684897974133492	-0.00230353930965066
1382	-0.30844059586525	-1.10097062587738	13.4353523254395	0.000293855206109583	0.00418994715437293	0.00191722682211548	-3.08191010844894e-05
1383	0.990256667137146	-0.776296257972717	13.8898963928223	-0.000355493422830477	-0.00457625929266214	0.00711201597005129	0.00711201597005129
1384	-0.957789242267609	-0.451621979475021	13.5652227401733	-0.00132951640989631	-0.00879702530801296	0.000943203864153475	0.00386527273803949
1385	2.28895401954651	-1.42564487457275	13.8249616622925	0.0022419011220336	-0.00522560812532902	-0.00977104809135199	-0.000355493422830477
1386	0.990256667137146	-0.776296257972717	13.7600269317627	-0.00457625929266214	0.00516396993771195	-0.00392691092565656	-0.00814767740666866
1387	-0.30844059586525	-0.126947656273842	13.7600269317627	-0.00100484199356288	-0.00327756232582033	0.000618529506027699	-0.00132951640989631
1388	-0.957789242267609	0.197726652026176	13.8249616622925	-0.00587495695799589	-0.00555028254166245	0.00516396993771195	0.00970941036939621
1389	0.340908020734787	0.522400975227356	12.461329460144	0.00354059832170606	0.000943203864153475	-0.00587495695799589	0.00321592413820326
1390	-0.957789242267609	0.522400975227356	12.5911998748779	0.0103587592020631	-0.00100484199356288	-0.00392691092565656	-0.00425158534198999
1391	2.28895401954651	-0.451621979475021	12.7860040664673	-0.00165419070981443	0.000293855206109583	-0.00230353930965066	-0.0026282137259841
1392	2.28895401954651	-0.451621979475021	13.9548320770264	-0.000680167751852423	-0.00132951640989631	-0.00814767740666866	-0.00165419070981443
1393	1.63960528373718	-0.451621979475021	13.3054828643799	-0.0026282137259841	-0.000680167751852423	0.00289124972186983	0.00159255252219737
1394	1.63960528373718	-1.10097062587738	13.4353523254395	-0.00360223650932312	-0.00619963090866804	0.000618529506027699	-0.00457625929266214
1395	-2.25648641586304	0.847075283527374	12.7860040664673	-0.00100484199356288	0.00906006153672934	-0.00425158534198999	-3.08191010844894e-05
1396	-1.607137799263	-0.126947656273842	12.8509387969971	0.00646266713738441	-0.00327756232582033	-0.00295288790948689	-0.00230353930965066
1397	-0.30844059586525	-0.776296257972717	13.9548320770264	-0.00555028254166245	0.000293855206109583	-0.00652430532500148	-0.00327756232582033
1398	2.28895401954651	-1.10097062587738	14.1496362686157	0.00483929552137852	-3.08191010844894e-05	0.00418994715437293	0.00354059832170606
1399	0.990256667137146	-1.10097062587738	13.9548320770264	-0.00132951640989631	-0.00295288790948689	0.00743668992072344	0.00418994715437293
1400	2.28895401954651	-1.75031924247742	13.2405481338501	0.00321592413820326	-0.00197886489331722	-0.00457625929266214	-0.00295288790948689
1401	2.28895401954651	-2.39966797828674	13.1106786727905	-0.00197886489331722	0.00191722682211548	-0.00100484199356288	-0.00652430532500148
1402	-0.30844059586525	-1.10097062587738	12.7860040664673	-0.00490093370899558	-0.00944637414067984	0.00289124972186983	-0.00814767740666866
1403	-0.30844059586525	-0.451621979475021	12.9808082580566	-0.000680167751852423	0.00191722682211548	0.00289124972186983	0.00548864435404539
1404	0.990256667137146	-0.776296257972717	13.6301574707031	0.00581331877037883	0.00386527273803949	-0.0026282137259841	-0.00490093370899558
1405	-0.30844059586525	-0.126947656273842	14.2145709991455	-0.000680167751852423	0.00354059832170606	-0.00327756232582033	0.00418994715437293
1406	0.340908020734787	-0.126947656273842	13.3054828643799	-0.00490093370899558	0.00256657530553639	-0.0123684434220195	-0.00944637414067984
1407	2.28895401954651	-0.776296257972717	12.5911998748779	-0.00230353930965066	-0.00165419070981443	-0.00555028254166245	-3.08191010844894e-05
1408	0.340908020734787	0.847075283527374	12.5262641906738	0.0022419011220336	0.000943203864153475	-0.0026282137259841	0.00126787810586393
1409	0.990256667137146	-0.451621979475021	12.7860040664673	-0.00132951640989631	-0.00197886489331722	-0.00490093370899558	0.00483929552137852
1410	0.340908020734787	-0.776296257972717	12.8509387969971	0.00970941036939621	0.00483929552137852	-0.00327756232582033	-0.00782300252467394
1411	2.28895401954651	-0.776296257972717	14.1496362686157	-0.00295288790948689	-0.00197886489331722	-0.00717365415766835	-0.0110697457566857
1412	-2.25648641586304	-0.126947656273842	13.1756134033203	-0.00457625929266214	-0.00165419070981443	0.00191722682211548	0.00256657530553639
1413	-0.957789242267609	-0.776296257972717	12.9808082580566	-0.00814767740666866	0.00191722682211548	0.00386527273803949	0.00613799272105098
1414	-2.90583515167236	-0.126947656273842	13.0457439422607	-0.00490093370899558	0.000618529506027699	-0.000680167751852423	0.0103587592020631
1415	-0.30844059586525	-1.10097062587738	13.0457439422607	-0.00132951640989631	0.00159255252219737	-0.000680167751852423	-0.00165419070981443
1416	-0.30844059586525	0.197726652026176	13.0457439422607	0.00678734155371785	0.00776136433705688	-0.00977104809135199	-0.00295288790948689
1417	-0.957789242267609	-0.126947656273842	14.0847015380859	0.000618529506027699	-0.000355493422830477	-0.000355493422830477	-0.00457625929266214
1418	0.990256667137146	-1.42564487457275	14.1496362686157	-0.00230353930965066	0.00256657530553639	0.00938473641872406	0.00386527273803949
1419	0.340908020734787	-1.42564487457275	13.8249616622925	0.00516396993771195	-0.000355493422830477	-0.00132951640989631	0.000618529506027699
1420	0.990256667137146	-2.07499361038208	13.1756134033203	0.00386527273803949	-0.00684897974133492	-0.00555028254166245	0.000293855206109583
1421	-0.30844059586525	-0.126947656273842	12.8509387969971	0.0171769186854362	0.00548864435404539	-0.00879702530801296	-0.00425158534198999
1422	-0.957789242267609	-0.126947656273842	13.0457439422607	-0.0113944197073579	0.000943203864153475	-0.00392691092565656	-0.00165419070981443
1423	0.340908020734787	0.197726652026176	13.1106786727905	0.00126787810586393	0.00451462110504508	0.00256657530553639	-0.000355493422830477
1424	2.28895401954651	-1.10097062587738	14.0197668075562	-0.000680167751852423	0.00451462110504508	-0.0104203969240189	0.00191722682211548
1425	-0.957789242267609	0.197726652026176	13.5002880096436	0.000293855206109583	0.00678734155371785	-3.08191010844894e-05	-0.00782300252467394
1426	1.63960528373718	-0.776296257972717	12.8509387969971	0.00548864435404539	0.00386527273803949	-0.00749832857400179	-0.00587495695799589
1427	1.63960528373718	-1.10097062587738	12.9808082580566	0.00191722682211548	0.0022419011220336	-0.00457625929266214	-0.00555028254166245
1428	1.63960528373718	-1.10097062587738	13.0457439422607	-0.00132951640989631	-0.00230353930965066	0.000943203864153475	-0.00295288790948689
1429	1.63960528373718	-1.42564487457275	14.2795057296753	-0.00132951640989631	-0.00327756232582033	-0.00652430532500148	0.00321592413820326
1430	0.990256667137146	-0.451621979475021	13.0457439422607	-0.00197886489331722	0.00548864435404539	-0.00230353930965066	-0.00425158534198999
1431	-0.30844059586525	-1.10097062587738	13.1106786727905	0.00126787810586393	-0.00295288790948689	-0.00782300252467394	-0.00425158534198999
1432	-1.607137799263	0.847075283527374	12.7210693359375	-0.00977104809135199	-0.00165419070981443	0.00256657530553639	-0.00165419070981443
1433	-1.607137799263	-0.776296257972717	13.2405481338501	-0.0117190945893526	0.0022419011220336	-0.00360223650932312	0.00678734155371785
1434	-3.55518364906311	0.847075283527374	12.9808082580566	-0.00555028254166245	0.000618529506027699	-0.00425158534198999	0.00451462110504508
1435	0.990256667137146	-0.776296257972717	13.1756134033203	0.00159255252219737	0.00776136433705688	-0.00100484199356288	-0.00132951640989631
1436	0.340908020734787	0.522400975227356	12.5911998748779	-0.00457625929266214	0.000943203864153475	-0.0026282137259841	-0.00749832857400179
1437	-0.30844059586525	0.197726652026176	12.8509387969971	0.00516396993771195	0.00159255252219737	0.00646266713738441	-0.00555028254166245
1438	-0.30844059586525	-1.42564487457275	13.1106786727905	-0.00425158534198999	-0.00619963090866804	0.00548864435404539	0.0022419011220336
1439	0.990256667137146	-1.75031924247742	13.1756134033203	0.000943203864153475	-0.0120437685400248	-0.00165419070981443	0.000293855206109583
1440	-0.30844059586525	-1.10097062587738	13.2405481338501	0.00256657530553639	-0.00425158534198999	-0.00132951640989631	0.00256657530553639
1441	-0.30844059586525	-0.451621979475021	13.1756134033203	0.00354059832170606	-0.00165419070981443	-0.00749832857400179	-0.00132951640989631
1442	1.63960528373718	-1.10097062587738	12.8509387969971	-0.00327756232582033	0.00191722682211548	0.000618529506027699	0.000943203864153475
1443	0.990256667137146	-0.451621979475021	12.9808082580566	0.000293855206109583	-0.0026282137259841	0.00646266713738441	-0.00197886489331722
1444	-0.30844059586525	-0.776296257972717	13.9548320770264	0.000293855206109583	-0.00327756232582033	-0.0113944197073579	0.00516396993771195
1445	-0.30844059586525	0.847075283527374	13.4353523254395	-0.00652430532500148	0.00678734155371785	-0.00327756232582033	-0.00684897974133492
1446	0.340908020734787	-0.126947656273842	13.6950922012329	0.00191722682211548	0.00548864435404539	-0.0130177913233638	-0.00230353930965066
1447	0.990256667137146	-0.126947656273842	13.9548320770264	0.000943203864153475	-0.00327756232582033	-0.00717365415766835	-0.00132951640989631
1448	3.58765125274658	-0.776296257972717	12.9808082580566	-0.00684897974133492	0.0022419011220336	0.00483929552137852	0.00613799272105098
1449	0.990256667137146	-0.776296257972717	13.1106786727905	0.00159255252219737	-0.000355493422830477	-0.00684897974133492	0.00321592413820326
1450	0.340908020734787	-1.10097062587738	13.1106786727905	0.000618529506027699	0.0149041991680861	-0.00782300252467394	-0.00100484199356288
1451	-2.25648641586304	0.197726652026176	13.6950922012329	-0.00100484199356288	0.00613799272105098	-0.00684897974133492	0.00841071270406246
1452	-2.25648641586304	-0.126947656273842	13.8898963928223	-0.0117190945893526	-0.0026282137259841	-0.00425158534198999	0.000618529506027699
1453	-2.90583515167236	0.197726652026176	12.9158735275269	-0.0159398596733809	-0.00392691092565656	0.00613799272105098	0.0022419011220336
1454	-2.25648641586304	-0.126947656273842	12.7860040664673	-0.00230353930965066	-0.00132951640989631	-0.00749832857400179	0.00354059832170606
1455	0.340908020734787	-0.776296257972717	13.1106786727905	-0.00230353930965066	0.00678734155371785	0.0022419011220336	0.00743668992072344
1456	1.63960528373718	-0.451621979475021	12.8509387969971	0.00906006153672934	0.00191722682211548	0.000618529506027699	-0.00619963090866804
1457	-0.957789242267609	-0.776296257972717	13.1106786727905	-0.00684897974133492	-0.00197886489331722	-0.00197886489331722	0.00418994715437293
1458	0.990256667137146	-0.451621979475021	13.8898963928223	-0.0026282137259841	-0.0130177913233638	0.012956153601408	-0.00132951640989631
1459	0.340908020734787	-1.10097062587738	13.7600269317627	-3.08191010844894e-05	-0.00619963090866804	-0.00132951640989631	-0.000680167751852423
1460	-0.30844059586525	-0.126947656273842	13.6301574707031	0.011982130818069	-0.00587495695799589	-0.00327756232582033	0.00159255252219737
1461	0.340908020734787	0.197726652026176	13.6301574707031	0.00451462110504508	-3.08191010844894e-05	-0.0026282137259841	0.000943203864153475
1462	1.63960528373718	-0.451621979475021	13.0457439422607	-0.00425158534198999	-0.000680167751852423	-0.00360223650932312	0.00256657530553639
1463	1.63960528373718	-1.10097062587738	13.2405481338501	-0.00392691092565656	-0.00295288790948689	0.00191722682211548	0.00191722682211548
1464	0.340908020734787	-0.126947656273842	13.0457439422607	-0.00197886489331722	0.00289124972186983	-0.00977104809135199	-0.00132951640989631
1465	1.63960528373718	-1.10097062587738	13.5002880096436	0.00808603875339031	0.00581331877037883	-0.00684897974133492	0.0022419011220336
1466	-0.30844059586525	0.197726652026176	13.4353523254395	-0.00230353930965066	0.00938473641872406	-0.00782300252467394	-0.00490093370899558
1467	-0.30844059586525	0.197726652026176	12.8509387969971	0.00289124972186983	-0.00392691092565656	0.00548864435404539	-0.00197886489331722
1468	-0.30844059586525	-0.776296257972717	13.2405481338501	0.0022419011220336	-0.00392691092565656	0.00483929552137852	0.00516396993771195
1469	0.990256667137146	-0.776296257972717	13.2405481338501	-0.000680167751852423	-3.08191010844894e-05	-0.00197886489331722	-0.00392691092565656
1470	-2.25648641586304	0.197726652026176	13.1756134033203	-0.00425158534198999	0.00548864435404539	0.000618529506027699	0.00256657530553639
1471	-3.55518364906311	0.522400975227356	12.8509387969971	-0.0130177913233638	0.0142548503354192	-0.00165419070981443	-0.00327756232582033
1472	-0.957789242267609	-0.776296257972717	13.8249616622925	-0.00197886489331722	0.0022419011220336	-0.00327756232582033	0.00321592413820326
1473	-1.607137799263	0.522400975227356	13.5652227401733	-0.000355493422830477	-0.00879702530801296	-0.000680167751852423	-0.00100484199356288
1474	0.990256667137146	-0.776296257972717	13.7600269317627	-0.00230353930965066	0.000618529506027699	-0.00425158534198999	-0.000680167751852423
1475	0.340908020734787	0.522400975227356	13.1106786727905	0.00126787810586393	0.00386527273803949	-0.00684897974133492	0.00516396993771195
1476	2.28895401954651	-1.75031924247742	13.8898963928223	-0.00425158534198999	0.00386527273803949	-0.00132951640989631	0.000618529506027699
1477	0.340908020734787	-1.10097062587738	13.5002880096436	0.00548864435404539	-0.00912170019000769	0.00354059832170606	-0.00814767740666866
1478	-0.30844059586525	-1.42564487457275	12.7210693359375	-0.0026282137259841	-0.00425158534198999	0.00386527273803949	0.00970941036939621
1479	-0.957789242267609	-0.451621979475021	13.6950922012329	0.00126787810586393	-0.00392691092565656	-0.00295288790948689	-0.000355493422830477
1480	-0.30844059586525	-0.451621979475021	13.8249616622925	0.00483929552137852	0.0103587592020631	-0.000680167751852423	-0.00165419070981443
1481	0.340908020734787	-0.776296257972717	14.0847015380859	0.00418994715437293	0.000943203864153475	-0.00944637414067984	-0.00197886489331722
1482	0.990256667137146	-1.10097062587738	13.0457439422607	-0.00197886489331722	-0.000355493422830477	0.000618529506027699	-0.00230353930965066
1483	0.990256667137146	-1.10097062587738	12.8509387969971	-0.00490093370899558	0.00256657530553639	0.00386527273803949	0.00548864435404539
1484	0.340908020734787	0.197726652026176	12.5911998748779	0.00646266713738441	0.00776136433705688	-0.00327756232582033	-0.0113944197073579
1485	1.63960528373718	-1.10097062587738	13.0457439422607	0.00906006153672934	0.00808603875339031	-0.0117190945893526	0.00126787810586393
1486	0.990256667137146	0.522400975227356	12.9158735275269	0.00126787810586393	0.00354059832170606	-3.08191010844894e-05	-0.00522560812532902
1487	-0.30844059586525	0.197726652026176	13.1106786727905	-0.00295288790948689	-0.00132951640989631	-3.08191010844894e-05	-0.00132951640989631
1488	-0.30844059586525	0.847075283527374	12.8509387969971	0.00191722682211548	0.00483929552137852	0.000943203864153475	-0.00132951640989631
1489	-0.30844059586525	-0.126947656273842	12.7210693359375	-0.00717365415766835	-0.00197886489331722	-0.00425158534198999	-0.00230353930965066
1490	-2.90583515167236	-0.126947656273842	12.8509387969971	-0.00684897974133492	-0.00132951640989631	-0.00977104809135199	0.00126787810586393
1491	-0.957789242267609	-0.776296257972717	12.9808082580566	0.000618529506027699	0.00516396993771195	-0.00132951640989631	-0.00230353930965066
1492	0.340908020734787	-0.776296257972717	13.3054828643799	-0.00392691092565656	0.00289124972186983	0.00354059832170606	0.00289124972186983
1493	0.990256667137146	-0.126947656273842	13.1756134033203	-0.00100484199356288	-0.00490093370899558	0.0022419011220336	0.00159255252219737
1494	0.990256667137146	-1.42564487457275	12.8509387969971	-0.00490093370899558	-0.00132951640989631	-0.00879702530801296	-0.00100484199356288
1495	-0.957789242267609	-0.126947656273842	12.7860040664673	0.0106834331527352	-0.000355493422830477	-3.08191010844894e-05	-0.00197886489331722
1496	0.340908020734787	-2.39966797828674	13.1756134033203	-0.000680167751852423	-0.00230353930965066	0.00159255252219737	0.000943203864153475
1497	1.63960528373718	-1.75031924247742	12.9808082580566	-0.00100484199356288	-0.0026282137259841	-0.00457625929266214	0.00159255252219737
1498	-0.30844059586525	-0.126947656273842	13.1106786727905	0.00256657530553639	0.000618529506027699	-0.00165419070981443	0.00970941036939621
1499	0.340908020734787	0.197726652026176	13.2405481338501	-0.00555028254166245	0.00126787810586393	0.000943203864153475	-0.00100484199356288
1500	0.340908020734787	0.197726652026176	13.5002880096436	0.00678734155371785	-0.000680167751852423	-0.0149658378213644	0.00581331877037883
1501	2.28895401954651	-0.451621979475021	13.4353523254395	0.00126787810586393	-0.00230353930965066	-0.00587495695799589	-0.00295288790948689
1502	2.93830251693726	-1.10097062587738	12.9808082580566	-0.00197886489331722	-0.00295288790948689	-0.00457625929266214	0.000293855206109583
1503	-0.30844059586525	1.17174959182739	12.9158735275269	0.00646266713738441	-0.00165419070981443	-0.00197886489331722	0.00711201597005129
1504	2.93830251693726	-0.451621979475021	12.9158735275269	-0.00100484199356288	0.00613799272105098	0.000293855206109583	0.00191722682211548
1505	0.340908020734787	-0.451621979475021	13.3704175949097	0.00646266713738441	0.00581331877037883	-0.00230353930965066	-0.000680167751852423
1506	0.990256667137146	-0.776296257972717	12.9808082580566	-0.00100484199356288	0.00678734155371785	-0.00165419070981443	-0.0026282137259841
1507	-0.30844059586525	-0.126947656273842	12.8509387969971	-0.00295288790948689	0.00613799272105098	-0.00652430532500148	-0.000355493422830477
1508	-2.25648641586304	0.197726652026176	12.8509387969971	-0.0126931173726916	-3.08191010844894e-05	0.00321592413820326	0.01100810803473
1509	-2.25648641586304	-0.126947656273842	13.0457439422607	-0.0104203969240189	-0.00490093370899558	0.00256657530553639	-0.00392691092565656
1510	-0.30844059586525	-1.10097062587738	13.1106786727905	0.00386527273803949	0.00646266713738441	-0.00490093370899558	0.00159255252219737
1511	1.63960528373718	-0.776296257972717	13.5002880096436	0.00159255252219737	0.00354059832170606	-0.00782300252467394	-0.00847235135734081
1512	-0.957789242267609	0.847075283527374	12.7210693359375	0.00321592413820326	-0.000680167751852423	0.00873538758605719	0.00256657530553639
1513	1.63960528373718	-1.75031924247742	13.8249616622925	-0.00197886489331722	-0.00457625929266214	-0.00295288790948689	0.00483929552137852
1514	0.990256667137146	-1.75031924247742	13.1106786727905	-0.00165419070981443	-0.00392691092565656	-0.00100484199356288	0.00256657530553639
1515	1.63960528373718	-0.776296257972717	12.9808082580566	-0.00619963090866804	-0.00782300252467394	-0.00847235135734081	-0.000680167751852423
1516	-1.607137799263	-1.10097062587738	13.3704175949097	0.00159255252219737	-0.00587495695799589	0.000618529506027699	0.000943203864153475
1517	1.63960528373718	-1.10097062587738	13.2405481338501	0.00126787810586393	-3.08191010844894e-05	0.000293855206109583	-0.00327756232582033
1518	0.990256667137146	-0.451621979475021	12.5911998748779	-3.08191010844894e-05	-0.00555028254166245	-0.000680167751852423	0.00386527273803949
1519	0.990256667137146	-0.451621979475021	12.7860040664673	0.00743668992072344	0.00386527273803949	-0.0026282137259841	-0.0026282137259841
1520	1.63960528373718	-1.10097062587738	13.6301574707031	0.00646266713738441	0.00581331877037883	-0.00749832857400179	-0.000680167751852423
1521	0.340908020734787	-0.776296257972717	13.6950922012329	0.00808603875339031	-0.00295288790948689	-0.0208099745213985	-0.0146411629393697
1522	-0.30844059586525	-0.776296257972717	13.3704175949097	-0.00879702530801296	0.00386527273803949	-0.000680167751852423	0.00126787810586393
1523	0.990256667137146	0.197726652026176	13.0457439422607	0.00321592413820326	-0.00197886489331722	0.00191722682211548	-0.00197886489331722
1524	1.63960528373718	-1.42564487457275	12.9808082580566	-0.00100484199356288	-0.0026282137259841	-0.00132951640989631	0.00970941036939621
1525	-1.607137799263	0.522400975227356	12.8509387969971	-0.00295288790948689	0.00548864435404539	-0.00782300252467394	-0.00555028254166245
1526	-0.957789242267609	-1.10097062587738	13.1756134033203	-0.0123684434220195	0.00776136433705688	-0.00457625929266214	-0.00555028254166245
1527	-1.607137799263	-0.126947656273842	13.8249616622925	-0.00457625929266214	0.00516396993771195	-0.00457625929266214	0.000943203864153475
1528	0.340908020734787	-0.126947656273842	13.8898963928223	-0.00490093370899558	0.00386527273803949	-0.00100484199356288	0.00938473641872406
1529	0.990256667137146	-0.776296257972717	13.8249616622925	-0.0026282137259841	0.00418994715437293	-0.00360223650932312	-0.00230353930965066
1530	1.63960528373718	-0.776296257972717	13.1106786727905	0.00516396993771195	0.0116574559360743	-0.00587495695799589	0.0022419011220336
1531	1.63960528373718	-1.10097062587738	13.1106786727905	0.00548864435404539	0.00321592413820326	-0.00230353930965066	-0.00619963090866804
1532	0.340908020734787	-0.776296257972717	12.9158735275269	0.000618529506027699	-0.00814767740666866	0.00159255252219737	0.000618529506027699
1533	1.63960528373718	-2.39966797828674	14.1496362686157	-0.00457625929266214	-0.0123684434220195	0.00126787810586393	0.00873538758605719
1534	0.340908020734787	-1.75031924247742	13.3704175949097	0.000293855206109583	-0.00100484199356288	-0.000680167751852423	-0.00132951640989631
1535	1.63960528373718	-0.776296257972717	12.9808082580566	0.00711201597005129	0.00159255252219737	-0.00457625929266214	0.00159255252219737
1536	-0.30844059586525	0.522400975227356	12.8509387969971	0.000618529506027699	-0.00457625929266214	-0.00165419070981443	-0.00392691092565656
1537	1.63960528373718	-1.10097062587738	13.1106786727905	-0.00587495695799589	-0.000680167751852423	-0.00684897974133492	-0.00782300252467394
1538	1.63960528373718	-0.451621979475021	12.9158735275269	-3.08191010844894e-05	-0.00100484199356288	-0.00717365415766835	0.00548864435404539
1539	2.93830251693726	-0.776296257972717	12.9808082580566	-0.00360223650932312	-0.00132951640989631	-0.00587495695799589	0.00159255252219737
1540	1.63960528373718	-0.776296257972717	13.1106786727905	0.00483929552137852	0.00808603875339031	-0.00197886489331722	-0.00165419070981443
1541	2.28895401954651	-0.776296257972717	13.7600269317627	0.000293855206109583	0.00321592413820326	-0.0100957229733467	-0.00360223650932312
1542	-0.30844059586525	-0.126947656273842	13.5652227401733	-0.00132951640989631	0.00191722682211548	0.000293855206109583	-0.0026282137259841
1543	0.340908020734787	0.522400975227356	13.6950922012329	-0.00327756232582033	0.00418994715437293	-0.00522560812532902	0.00386527273803949
1544	0.990256667137146	-1.10097062587738	13.1756134033203	-0.00392691092565656	-0.00360223650932312	0.00354059832170606	-0.00490093370899558
1545	-2.90583515167236	0.197726652026176	13.6950922012329	0.00483929552137852	0.00516396993771195	-0.00425158534198999	-0.0026282137259841
1546	-3.55518364906311	-0.776296257972717	13.5652227401733	-0.00684897974133492	0.00126787810586393	0.000618529506027699	-0.00684897974133492
1547	-0.30844059586525	-0.776296257972717	12.9808082580566	-0.00684897974133492	-0.000680167751852423	0.00256657530553639	-3.08191010844894e-05
1548	-0.30844059586525	-0.776296257972717	14.0197668075562	-0.00555028254166245	-0.00295288790948689	-0.00457625929266214	0.00354059832170606
1549	1.63960528373718	-0.776296257972717	13.1756134033203	-0.00392691092565656	-0.00295288790948689	0.00841071270406246	-0.00652430532500148
1550	1.63960528373718	-1.10097062587738	13.1756134033203	-0.000355493422830477	0.000943203864153475	-0.00782300252467394	0.000943203864153475
1551	0.340908020734787	-0.126947656273842	13.1756134033203	0.0022419011220336	0.0022419011220336	0.000293855206109583	-0.00100484199356288
1552	0.990256667137146	-1.42564487457275	13.2405481338501	0.00159255252219737	-0.00652430532500148	0.0022419011220336	0.00386527273803949
1553	1.63960528373718	-1.42564487457275	12.9808082580566	-0.00327756232582033	-0.0133424662053585	0.000943203864153475	0.01100810803473
1554	0.990256667137146	-0.451621979475021	12.9808082580566	-0.00490093370899558	0.00581331877037883	0.000293855206109583	0.00646266713738441
1555	1.63960528373718	-1.10097062587738	13.1106786727905	0.000943203864153475	0.00711201597005129	-0.00197886489331722	-0.00360223650932312
1556	-0.30844059586525	0.522400975227356	13.6301574707031	0.00516396993771195	0.00841071270406246	0.000293855206109583	0.00126787810586393
1557	0.990256667137146	-0.776296257972717	13.8898963928223	0.00126787810586393	0.0022419011220336	-0.00132951640989631	-0.00392691092565656
1558	1.63960528373718	-1.10097062587738	13.1106786727905	0.00516396993771195	-0.00522560812532902	0.00581331877037883	0.00289124972186983
1559	2.28895401954651	-0.776296257972717	12.8509387969971	0.00386527273803949	0.00191722682211548	-0.00132951640989631	-0.00230353930965066
1560	1.63960528373718	-1.10097062587738	13.0457439422607	0.00418994715437293	0.00613799272105098	-0.00717365415766835	-0.00100484199356288
1561	1.63960528373718	-0.776296257972717	13.1756134033203	0.00321592413820326	-0.0026282137259841	-0.00230353930965066	0.00386527273803949
1562	0.340908020734787	0.522400975227356	12.9158735275269	-0.000355493422830477	-0.00132951640989631	0.00159255252219737	-0.00230353930965066
1563	-1.607137799263	0.197726652026176	13.1756134033203	0.000943203864153475	-0.00100484199356288	-0.00100484199356288	0.00418994715437293
1564	-0.957789242267609	-0.776296257972717	13.2405481338501	-0.0107450718060136	0.00548864435404539	0.00256657530553639	0.000293855206109583
1565	-2.25648641586304	0.522400975227356	12.7210693359375	-0.00360223650932312	0.00646266713738441	-0.0198359526693821	0.00516396993771195
1566	0.340908020734787	0.197726652026176	12.9158735275269	0.00289124972186983	0.000293855206109583	-0.00490093370899558	-0.00327756232582033
1567	2.28895401954651	-0.776296257972717	12.9808082580566	-0.00392691092565656	0.00289124972186983	0.00451462110504508	-0.00392691092565656
1568	0.990256667137146	-1.10097062587738	14.0197668075562	-0.00132951640989631	-0.00749832857400179	0.00321592413820326	0.00191722682211548
1569	1.63960528373718	-1.42564487457275	14.1496362686157	0.00548864435404539	-0.00490093370899558	0.00321592413820326	-0.00100484199356288
1570	-0.30844059586525	-1.75031924247742	13.3054828643799	0.00483929552137852	0.00126787810586393	-0.0026282137259841	-0.00132951640989631
1571	-0.957789242267609	-1.42564487457275	12.8509387969971	0.00354059832170606	-0.00295288790948689	-0.00684897974133492	-0.00230353930965066
1572	0.990256667137146	-1.75031924247742	12.9158735275269	-0.00490093370899558	0.000943203864153475	0.00483929552137852	-0.00197886489331722
1573	-0.30844059586525	0.197726652026176	13.1756134033203	-0.00490093370899558	0.00289124972186983	-0.00392691092565656	0.000943203864153475
1574	0.340908020734787	-0.126947656273842	13.1106786727905	0.00191722682211548	0.000618529506027699	-0.00425158534198999	0.00321592413820326
1575	1.63960528373718	-0.776296257972717	13.3054828643799	0.00256657530553639	0.00711201597005129	-0.00522560812532902	-0.00814767740666866
1576	0.340908020734787	0.197726652026176	13.5002880096436	0.00126787810586393	-0.00100484199356288	-0.00587495695799589	0.0022419011220336
1577	-0.30844059586525	0.847075283527374	12.5262641906738	0.00321592413820326	-0.00977104809135199	-0.00295288790948689	-0.00100484199356288
1578	1.63960528373718	-0.776296257972717	12.8509387969971	0.00126787810586393	-0.000680167751852423	-0.0104203969240189	0.00354059832170606
1579	2.28895401954651	-0.776296257972717	13.0457439422607	-3.08191010844894e-05	-0.00425158534198999	-0.00197886489331722	-0.00230353930965066
1580	2.28895401954651	-0.776296257972717	13.2405481338501	0.00678734155371785	0.00841071270406246	-0.00652430532500148	-0.000355493422830477
1581	-0.30844059586525	0.197726652026176	14.2795057296753	0.00743668992072344	0.00126787810586393	-0.000355493422830477	-0.00132951640989631
1582	-0.957789242267609	0.197726652026176	13.4353523254395	-0.0152905117720366	0.00159255252219737	-0.00132951640989631	-0.00327756232582033
1583	-2.25648641586304	-1.10097062587738	12.8509387969971	-0.0100957229733467	0.000293855206109583	0.00354059832170606	0.00678734155371785
1584	-2.90583515167236	0.197726652026176	13.1106786727905	-0.00230353930965066	-0.00230353930965066	0.000618529506027699	-0.00165419070981443
1585	0.990256667137146	-0.451621979475021	13.0457439422607	0.000618529506027699	0.00938473641872406	-0.00652430532500148	0.00256657530553639
1586	-0.30844059586525	0.197726652026176	13.0457439422607	-0.00197886489331722	0.0100340843200684	-0.00522560812532902	-0.00944637414067984
1587	-0.957789242267609	0.197726652026176	14.2145709991455	-0.00652430532500148	0.00841071270406246	-0.00782300252467394	0.00646266713738441
1588	-0.30844059586525	-1.10097062587738	13.0457439422607	0.000618529506027699	-0.00360223650932312	-3.08191010844894e-05	0.00126787810586393
1589	0.340908020734787	-1.42564487457275	13.8249616622925	-0.00132951640989631	-0.00879702530801296	0.000293855206109583	0.00776136433705688
1590	-0.30844059586525	-0.451621979475021	12.9158735275269	-0.00230353930965066	-0.00132951640989631	-0.00327756232582033	-0.000355493422830477
1591	0.340908020734787	-0.451621979475021	12.9808082580566	0.00418994715437293	0.00191722682211548	-0.00944637414067984	-0.00457625929266214
1592	0.990256667137146	-0.776296257972717	13.2405481338501	0.000943203864153475	-0.00295288790948689	0.00159255252219737	0.000943203864153475
1593	-0.30844059586525	0.197726652026176	13.2405481338501	0.00159255252219737	0.00159255252219737	0.000618529506027699	-0.000680167751852423
1594	-0.957789242267609	0.522400975227356	13.4353523254395	-0.00230353930965066	-0.000680167751852423	0.00159255252219737	-0.00295288790948689
1595	1.63960528373718	-0.776296257972717	13.3704175949097	-0.000355493422830477	0.0022419011220336	-0.00522560812532902	0.000293855206109583
1596	0.990256667137146	0.197726652026176	13.4353523254395	0.000618529506027699	0.000293855206109583	-0.00100484199356288	-0.00230353930965066
1597	-0.30844059586525	0.197726652026176	12.9158735275269	-0.00100484199356288	0.00418994715437293	0.00191722682211548	-0.00392691092565656
1598	0.340908020734787	-1.10097062587738	13.5002880096436	0.00321592413820326	-0.00100484199356288	0.00581331877037883	0.00126787810586393
1599	0.990256667137146	-0.776296257972717	13.4353523254395	0.00321592413820326	0.0113327819854021	0.00289124972186983	0.000943203864153475
1600	-0.957789242267609	-0.776296257972717	13.0457439422607	0.000943203864153475	0.0100340843200684	-0.0100957229733467	0.00289124972186983
1601	-2.25648641586304	0.522400975227356	12.8509387969971	-0.00360223650932312	0.00256657530553639	-0.00392691092565656	-0.00165419070981443
1602	-2.90583515167236	0.847075283527374	13.6950922012329	-0.00814767740666866	-0.00360223650932312	-0.00587495695799589	-0.00327756232582033
1603	-1.607137799263	-0.451621979475021	13.9548320770264	-0.00782300252467394	0.00483929552137852	0.00386527273803949	0.00841071270406246
1604	-0.957789242267609	0.197726652026176	13.9548320770264	0.000293855206109583	-0.00295288790948689	0.00191722682211548	0.000618529506027699
1605	0.990256667137146	-0.451621979475021	13.8898963928223	0.00354059832170606	0.00483929552137852	-0.00327756232582033	-0.0026282137259841
1606	0.340908020734787	0.197726652026176	13.5002880096436	0.00386527273803949	0.000943203864153475	-0.0100957229733467	-0.00587495695799589
1607	-1.607137799263	-0.776296257972717	12.8509387969971	-3.08191010844894e-05	0.000618529506027699	0.00159255252219737	0.00191722682211548
1608	0.340908020734787	-1.42564487457275	12.9158735275269	-3.08191010844894e-05	-0.00912170019000769	-0.00165419070981443	0.00354059832170606
1609	-0.30844059586525	-0.451621979475021	13.8249616622925	-0.00587495695799589	-0.00879702530801296	0.00678734155371785	0.000618529506027699
1610	-0.957789242267609	0.197726652026176	13.3054828643799	0.00678734155371785	0.000293855206109583	-0.00100484199356288	-0.00392691092565656
1611	-0.30844059586525	-1.10097062587738	13.0457439422607	0.00289124972186983	0.00548864435404539	-0.00977104809135199	-0.00749832857400179
1612	0.990256667137146	-0.776296257972717	12.9808082580566	0.00191722682211548	-0.00295288790948689	-0.00360223650932312	-0.00132951640989631
1613	-0.30844059586525	0.197726652026176	12.6561346054077	-0.00587495695799589	-0.00619963090866804	-0.00425158534198999	0.00321592413820326
1614	-0.30844059586525	0.197726652026176	12.5262641906738	0.00191722682211548	0.00126787810586393	-0.00425158534198999	-0.00457625929266214
1615	1.63960528373718	-0.776296257972717	13.9548320770264	0.00386527273803949	0.00289124972186983	-0.00555028254166245	-0.00490093370899558
1616	0.990256667137146	0.197726652026176	13.8249616622925	0.00516396993771195	0.00159255252219737	-0.00717365415766835	-0.000355493422830477
1617	0.340908020734787	0.197726652026176	13.5002880096436	-0.00100484199356288	-0.00230353930965066	-3.08191010844894e-05	-0.00165419070981443
1618	0.340908020734787	-0.776296257972717	13.8249616622925	0.00289124972186983	-0.000355493422830477	-0.00522560812532902	0.0123068047687411
1619	-0.30844059586525	-1.10097062587738	13.0457439422607	-0.00847235135734081	-0.000355493422830477	0.00678734155371785	0.00743668992072344
1620	-0.957789242267609	-1.10097062587738	13.2405481338501	-0.00425158534198999	0.0142548503354192	-0.00165419070981443	0.00776136433705688
1621	0.340908020734787	-0.776296257972717	13.3704175949097	-0.00197886489331722	0.00938473641872406	-0.00847235135734081	-0.00230353930965066
1622	-0.957789242267609	-0.126947656273842	14.0197668075562	-0.00522560812532902	0.00126787810586393	-0.000680167751852423	-0.00327756232582033
1623	0.340908020734787	-0.126947656273842	13.6950922012329	-0.00295288790948689	-0.00360223650932312	0.00906006153672934	-0.000680167751852423
1624	-0.30844059586525	-0.451621979475021	13.6950922012329	0.00613799272105098	-0.00555028254166245	0.00581331877037883	-0.00132951640989631
1625	0.340908020734787	-1.42564487457275	13.2405481338501	-0.00425158534198999	0.000943203864153475	-0.0026282137259841	-0.00749832857400179
1626	1.63960528373718	-1.75031924247742	13.2405481338501	0.0132808275520802	-0.00132951640989631	-0.000355493422830477	-0.00619963090866804
1627	0.990256667137146	-1.42564487457275	13.2405481338501	-0.00165419070981443	-0.0100957229733467	0.00386527273803949	0.00321592413820326
1628	2.28895401954651	-1.10097062587738	13.2405481338501	-0.00425158534198999	-0.00652430532500148	0.00386527273803949	0.00711201597005129
1629	0.990256667137146	-0.776296257972717	13.0457439422607	-0.00230353930965066	-0.000680167751852423	0.0116574559360743	0.00483929552137852
1630	0.340908020734787	-0.126947656273842	13.5002880096436	0.00321592413820326	0.00321592413820326	-0.00912170019000769	-0.00295288790948689
1631	0.340908020734787	0.197726652026176	13.4353523254395	0.00256657530553639	0.00289124972186983	0.000618529506027699	-0.00360223650932312
1632	0.990256667137146	-0.126947656273842	13.6950922012329	-0.00230353930965066	0.00159255252219737	0.00191722682211548	0.000618529506027699
1633	-0.30844059586525	0.197726652026176	13.1106786727905	-0.00327756232582033	0.00451462110504508	-0.00132951640989631	0.00321592413820326
1634	3.58765125274658	-0.776296257972717	13.0457439422607	-0.00490093370899558	0.00354059832170606	-0.00197886489331722	0.00483929552137852
1635	-0.30844059586525	-0.126947656273842	12.7860040664673	0.00289124972186983	0.00581331877037883	-0.00132951640989631	0.00191722682211548
1636	0.340908020734787	-0.776296257972717	13.1106786727905	0.00418994715437293	0.0022419011220336	-0.00295288790948689	-0.00522560812532902
1637	-0.957789242267609	-0.776296257972717	13.0457439422607	-0.00295288790948689	0.00516396993771195	-0.00230353930965066	0.00841071270406246
1638	-1.607137799263	0.197726652026176	12.9808082580566	-0.00490093370899558	-0.00457625929266214	0.00159255252219737	-0.00295288790948689
1639	-0.957789242267609	-0.126947656273842	13.3054828643799	-0.00847235135734081	0.00256657530553639	-0.00814767740666866	-0.00197886489331722
1640	0.990256667137146	-0.126947656273842	12.7210693359375	-0.00197886489331722	0.00938473641872406	0.00386527273803949	-0.00944637414067984
1641	0.990256667137146	-1.10097062587738	13.0457439422607	0.00646266713738441	-0.000680167751852423	-0.00782300252467394	0.000943203864153475
1642	-0.30844059586525	-1.10097062587738	13.0457439422607	-0.00100484199356288	-0.000355493422830477	0.000293855206109583	-0.00425158534198999
1643	0.990256667137146	-2.07499361038208	13.1106786727905	0.00451462110504508	-0.00230353930965066	-0.00684897974133492	0.00321592413820326
1644	0.340908020734787	-0.451621979475021	13.1106786727905	-3.08191010844894e-05	-0.00749832857400179	0.00873538758605719	0.00256657530553639
1645	2.28895401954651	-1.10097062587738	13.1756134033203	0.00321592413820326	0.00646266713738441	-0.00749832857400179	-0.00652430532500148
1646	-0.30844059586525	0.197726652026176	12.7860040664673	-0.00165419070981443	-0.000680167751852423	-0.0026282137259841	-0.00425158534198999
1647	0.340908020734787	-0.126947656273842	12.9158735275269	-0.00457625929266214	0.00646266713738441	-0.00457625929266214	0.00289124972186983
1648	-0.30844059586525	-0.776296257972717	12.9808082580566	-0.00555028254166245	0.00191722682211548	-0.00555028254166245	0.000943203864153475
1649	0.340908020734787	-0.451621979475021	12.9808082580566	0.00516396993771195	0.000618529506027699	-0.000680167751852423	0.00126787810586393
1650	0.340908020734787	0.197726652026176	13.1756134033203	0.00808603875339031	0.00483929552137852	-0.0130177913233638	-0.00360223650932312
1651	-0.30844059586525	0.197726652026176	12.9158735275269	0.00126787810586393	0.00354059832170606	-0.0104203969240189	-0.00782300252467394
1652	1.63960528373718	-0.776296257972717	12.8509387969971	-0.0117190945893526	0.00289124972186983	0.00418994715437293	-0.000680167751852423
1653	1.63960528373718	-0.776296257972717	12.7860040664673	0.00126787810586393	0.000943203864153475	0.00191722682211548	0.00321592413820326
1654	-1.607137799263	-1.10097062587738	13.2405481338501	-0.0133424662053585	0.00126787810586393	0.000618529506027699	0.000943203864153475
1655	-2.90583515167236	0.522400975227356	12.9808082580566	-0.0104203969240189	0.0022419011220336	-0.00652430532500148	-0.000680167751852423
1656	-1.607137799263	-0.451621979475021	14.0847015380859	-0.00490093370899558	0.00126787810586393	-0.0130177913233638	-0.00197886489331722
1657	0.990256667137146	-0.776296257972717	13.8249616622925	0.000943203864153475	-0.0123684434220195	0.000943203864153475	0.00483929552137852
1658	2.28895401954651	-0.776296257972717	12.9808082580566	-0.000680167751852423	0.00126787810586393	0.00678734155371785	-0.00457625929266214
1659	1.63960528373718	-1.42564487457275	13.1756134033203	0.00483929552137852	-0.00392691092565656	-0.00392691092565656	0.00841071270406246
1660	2.28895401954651	-2.07499361038208	13.1756134033203	-0.00230353930965066	-0.00360223650932312	-0.00619963090866804	0.0022419011220336
1661	0.340908020734787	-2.39966797828674	13.3704175949097	0.00711201597005129	0.000618529506027699	-0.00457625929266214	-0.00490093370899558
1662	-0.30844059586525	-0.126947656273842	13.3704175949097	-0.0026282137259841	-0.00782300252467394	-0.00360223650932312	0.000943203864153475
1663	0.340908020734787	0.197726652026176	12.9158735275269	0.00126787810586393	-0.00230353930965066	0.00646266713738441	0.00159255252219737
1664	-0.30844059586525	0.197726652026176	12.8509387969971	-0.00360223650932312	0.00126787810586393	-0.00327756232582033	0.00451462110504508
1665	0.990256667137146	-1.10097062587738	13.2405481338501	0.00581331877037883	0.00906006153672934	-0.00457625929266214	-0.00360223650932312
1666	2.28895401954651	-0.451621979475021	12.7210693359375	0.00289124972186983	0.000943203864153475	-0.00295288790948689	-0.0107450718060136
1667	-0.30844059586525	0.522400975227356	12.9158735275269	-0.00457625929266214	-0.00100484199356288	-0.00522560812532902	0.00289124972186983
1668	-0.957789242267609	0.197726652026176	12.9158735275269	-0.000680167751852423	-0.00295288790948689	0.00516396993771195	-3.08191010844894e-05
1669	0.340908020734787	0.197726652026176	12.6561346054077	-0.00327756232582033	0.00354059832170606	-0.00619963090866804	-3.08191010844894e-05
1670	-0.30844059586525	0.522400975227356	13.6301574707031	0.00711201597005129	-0.00132951640989631	0.000293855206109583	-0.00457625929266214
1671	-0.30844059586525	0.197726652026176	13.5002880096436	-0.00684897974133492	0.00289124972186983	-0.00944637414067984	-0.00587495695799589
1672	0.340908020734787	-1.10097062587738	13.8898963928223	-0.00522560812532902	-0.00327756232582033	-0.000355493422830477	-0.00457625929266214
1673	0.990256667137146	-0.776296257972717	14.0847015380859	-0.0123684434220195	-0.00295288790948689	0.00256657530553639	-0.000680167751852423
1674	-3.55518364906311	-0.451621979475021	13.0457439422607	-0.00717365415766835	-0.00327756232582033	-0.00360223650932312	0.00386527273803949
1675	0.990256667137146	-0.776296257972717	12.7860040664673	-0.00165419070981443	0.00613799272105098	-0.00197886489331722	-0.00392691092565656
1676	-0.957789242267609	0.197726652026176	12.9808082580566	-0.00132951640989631	0.00613799272105098	-0.00587495695799589	-0.00879702530801296
1677	0.340908020734787	-0.451621979475021	13.1106786727905	0.00159255252219737	0.00354059832170606	-0.00425158534198999	-0.00132951640989631
1678	2.28895401954651	-1.10097062587738	14.0847015380859	-0.0026282137259841	-0.000680167751852423	0.00354059832170606	0.00418994715437293
1679	2.28895401954651	-1.75031924247742	13.4353523254395	0.00678734155371785	-0.00847235135734081	-0.00587495695799589	0.000943203864153475
1680	0.340908020734787	-2.39966797828674	13.1756134033203	0.0022419011220336	-0.00490093370899558	0.00418994715437293	-0.00555028254166245
1681	-0.30844059586525	-0.126947656273842	12.8509387969971	-0.00197886489331722	-3.08191010844894e-05	-0.00847235135734081	0.00159255252219737
1682	1.63960528373718	-0.451621979475021	12.7860040664673	-0.00132951640989631	-0.00295288790948689	-0.00457625929266214	0.00321592413820326
1683	0.340908020734787	0.522400975227356	12.9808082580566	0.00191722682211548	-0.000680167751852423	0.00516396993771195	0.00159255252219737
1684	2.28895401954651	-1.10097062587738	12.9808082580566	-0.00457625929266214	0.00191722682211548	-0.00587495695799589	0.00256657530553639
1685	-0.957789242267609	0.522400975227356	13.8898963928223	-0.00230353930965066	0.00873538758605719	0.00354059832170606	-0.00132951640989631
1686	1.63960528373718	-0.776296257972717	13.6301574707031	0.00516396993771195	0.00126787810586393	-0.00847235135734081	0.00581331877037883
1687	0.990256667137146	0.197726652026176	12.7210693359375	0.00548864435404539	-0.00230353930965066	0.00159255252219737	0.00126787810586393
1688	0.990256667137146	-0.126947656273842	12.9158735275269	-0.00132951640989631	0.0022419011220336	0.00159255252219737	0.00743668992072344
1689	-0.957789242267609	0.522400975227356	12.9158735275269	-0.00490093370899558	0.00873538758605719	-0.00522560812532902	0.00970941036939621
1690	-0.957789242267609	-0.126947656273842	13.8249616622925	-0.00425158534198999	0.00451462110504508	-0.0100957229733467	-0.00457625929266214
1691	-0.30844059586525	-0.776296257972717	14.0197668075562	-0.00425158534198999	0.00711201597005129	-0.00814767740666866	0.00483929552137852
1692	-1.607137799263	-0.776296257972717	13.7600269317627	-0.00847235135734081	0.00191722682211548	-0.0026282137259841	0.0022419011220336
1693	-0.957789242267609	-1.10097062587738	13.0457439422607	-0.00490093370899558	0.0022419011220336	-0.00457625929266214	0.00191722682211548
1694	-0.30844059586525	0.522400975227356	12.9158735275269	0.00516396993771195	-0.00425158534198999	0.00126787810586393	-0.000355493422830477
1695	0.990256667137146	-0.451621979475021	13.1756134033203	0.000618529506027699	0.00548864435404539	-0.00197886489331722	0.00711201597005129
1696	-0.957789242267609	0.197726652026176	13.1756134033203	0.00483929552137852	0.00191722682211548	-0.00619963090866804	-0.00457625929266214
1697	0.340908020734787	-1.42564487457275	13.6301574707031	-0.00360223650932312	-0.00522560812532902	-0.00717365415766835	0.00289124972186983
1698	0.340908020734787	-0.776296257972717	13.6950922012329	-0.00295288790948689	-0.00652430532500148	-0.00197886489331722	0.00191722682211548
1699	0.990256667137146	-1.10097062587738	13.1756134033203	-0.00684897974133492	-0.00100484199356288	-0.00295288790948689	0.00386527273803949
1700	0.340908020734787	-0.126947656273842	12.9808082580566	0.00548864435404539	0.00516396993771195	0.000293855206109583	0.000293855206109583
1701	0.990256667137146	0.197726652026176	12.7860040664673	0.00483929552137852	0.0022419011220336	-0.00555028254166245	-0.00327756232582033
1702	0.990256667137146	-0.776296257972717	13.4353523254395	-0.00425158534198999	-0.00360223650932312	0.00418994715437293	0.000293855206109583
1703	1.63960528373718	-1.10097062587738	12.7210693359375	-0.00197886489331722	0.00516396993771195	0.000943203864153475	0.00516396993771195
1704	0.340908020734787	-0.776296257972717	12.9158735275269	-0.00425158534198999	0.00386527273803949	-0.0107450718060136	0.0022419011220336
1705	0.340908020734787	0.847075283527374	12.6561346054077	0.000618529506027699	0.00289124972186983	-0.0026282137259841	-0.00230353930965066
1706	0.990256667137146	-0.776296257972717	13.8898963928223	0.01100810803473	0.00159255252219737	-0.0110697457566857	-0.00327756232582033
1707	1.63960528373718	-0.776296257972717	13.1756134033203	0.00548864435404539	0.0022419011220336	-0.000680167751852423	-0.00457625929266214
1708	0.990256667137146	-0.451621979475021	13.2405481338501	0.000293855206109583	0.00321592413820326	0.000293855206109583	-0.00230353930965066
1709	0.340908020734787	0.197726652026176	12.7210693359375	-0.00717365415766835	0.00256657530553639	0.000618529506027699	-0.00360223650932312
1710	-0.30844059586525	-0.776296257972717	13.0457439422607	-0.00847235135734081	0.00256657530553639	-0.00717365415766835	-0.00749832857400179
1711	-2.25648641586304	-0.451621979475021	13.3054828643799	-0.00879702530801296	0.0155535480007529	-0.00100484199356288	-0.00295288790948689
1712	-0.30844059586525	-0.451621979475021	13.3054828643799	-0.00360223650932312	-0.00197886489331722	0.00418994715437293	0.0022419011220336
1713	-1.607137799263	0.197726652026176	13.2405481338501	-0.00522560812532902	0.00516396993771195	0.00418994715437293	0.00451462110504508
1714	1.63960528373718	-0.451621979475021	12.9158735275269	-0.00360223650932312	-0.00295288790948689	-0.00132951640989631	-3.08191010844894e-05
1715	0.340908020734787	-1.10097062587738	13.8898963928223	0.00548864435404539	0.00289124972186983	0.00256657530553639	0.00126787810586393
1716	1.63960528373718	-2.07499361038208	13.7600269317627	0.00418994715437293	-0.00425158534198999	0.000293855206109583	-0.0026282137259841
1717	0.340908020734787	-1.10097062587738	13.6301574707031	0.000618529506027699	-0.0110697457566857	-0.00100484199356288	0.00321592413820326
1718	-0.30844059586525	-0.776296257972717	13.7600269317627	-0.00587495695799589	-0.00490093370899558	0.00938473641872406	-0.00132951640989631
1719	0.340908020734787	0.197726652026176	13.2405481338501	0.00516396993771195	0.00841071270406246	0.00126787810586393	-0.000355493422830477
1720	-0.957789242267609	0.197726652026176	12.8509387969971	-0.00360223650932312	0.00386527273803949	-0.00619963090866804	0.00159255252219737
1721	1.63960528373718	-0.776296257972717	13.0457439422607	-0.00522560812532902	0.00321592413820326	-0.00944637414067984	-0.00522560812532902
1722	0.990256667137146	-0.776296257972717	12.9158735275269	-0.00327756232582033	0.00191722682211548	0.00581331877037883	0.00451462110504508
1723	2.28895401954651	-1.10097062587738	12.9808082580566	-0.00749832857400179	-0.00197886489331722	0.000943203864153475	0.00841071270406246
1724	0.340908020734787	-0.126947656273842	12.9808082580566	-0.000355493422830477	0.00191722682211548	-0.00100484199356288	0.00256657530553639
1725	1.63960528373718	-0.776296257972717	13.1756134033203	0.00581331877037883	-0.00327756232582033	-0.00295288790948689	-0.00555028254166245
1726	0.340908020734787	0.847075283527374	12.9158735275269	-0.000355493422830477	0.00938473641872406	-0.00912170019000769	0.00451462110504508
1727	0.990256667137146	-1.10097062587738	13.8898963928223	-0.00490093370899558	0.00289124972186983	0.00354059832170606	0.0022419011220336
1728	-1.607137799263	-0.451621979475021	13.8249616622925	-0.0104203969240189	-0.00132951640989631	-3.08191010844894e-05	0.00678734155371785
1729	-0.957789242267609	-1.10097062587738	13.1756134033203	-0.00814767740666866	-0.000355493422830477	0.00516396993771195	0.00841071270406246
1730	-0.30844059586525	-0.776296257972717	13.3054828643799	-0.00652430532500148	-0.00100484199356288	-3.08191010844894e-05	-0.00360223650932312
1731	-1.607137799263	-0.126947656273842	13.1756134033203	-0.00392691092565656	0.00354059832170606	-0.00392691092565656	-0.00717365415766835
1732	-0.30844059586525	0.522400975227356	12.8509387969971	0.000618529506027699	-0.00100484199356288	-0.00230353930965066	0.00256657530553639
1733	0.340908020734787	-0.126947656273842	12.7210693359375	-0.00295288790948689	0.00289124972186983	-0.00132951640989631	0.000293855206109583
1734	0.990256667137146	-1.10097062587738	13.0457439422607	-0.0026282137259841	-0.00165419070981443	0.000293855206109583	0.000293855206109583
1735	-0.30844059586525	-0.776296257972717	13.6301574707031	-0.000355493422830477	-0.0107450718060136	0.00159255252219737	-0.00749832857400179
1736	1.63960528373718	-2.07499361038208	13.3704175949097	-0.00295288790948689	-0.00100484199356288	-0.00749832857400179	-0.00490093370899558
1737	0.990256667137146	-1.10097062587738	14.1496362686157	0.000618529506027699	-0.00100484199356288	0.00191722682211548	-0.00132951640989631
1738	0.340908020734787	0.197726652026176	13.5652227401733	-0.00132951640989631	0.0022419011220336	-0.00587495695799589	0.0022419011220336
1739	-0.30844059586525	0.197726652026176	13.5652227401733	0.00678734155371785	-3.08191010844894e-05	-0.0120437685400248	0.000943203864153475
1740	2.93830251693726	-0.776296257972717	12.8509387969971	0.00581331877037883	0.00581331877037883	-0.000680167751852423	0.000618529506027699
1741	2.28895401954651	-0.776296257972717	13.0457439422607	0.00256657530553639	0.0113327819854021	-0.0123684434220195	-0.000680167751852423
1742	-0.30844059586525	-0.776296257972717	12.9808082580566	-0.00100484199356288	0.00126787810586393	-0.00360223650932312	-0.00165419070981443
1743	-0.957789242267609	-0.451621979475021	13.2405481338501	-0.00165419070981443	0.00581331877037883	0.000943203864153475	0.00159255252219737
1744	-0.30844059586525	0.197726652026176	12.7210693359375	0.0106834331527352	0.00613799272105098	-0.00100484199356288	0.000943203864153475
1745	2.28895401954651	-0.776296257972717	13.0457439422607	-0.000355493422830477	-0.000355493422830477	-0.00652430532500148	-0.00847235135734081
1746	-0.957789242267609	0.197726652026176	12.9808082580566	0.00289124972186983	0.00711201597005129	-0.00782300252467394	-0.00295288790948689
1747	-2.25648641586304	-0.126947656273842	13.1756134033203	-0.00717365415766835	0.000293855206109583	-0.00555028254166245	-0.000680167751852423
1748	-2.90583515167236	0.197726652026176	13.3054828643799	-0.00717365415766835	-0.00522560812532902	0.00191722682211548	0.00354059832170606
1749	-2.25648641586304	-0.451621979475021	13.3054828643799	-0.0113944197073579	0.00451462110504508	-0.00684897974133492	0.000943203864153475
1750	-1.607137799263	0.522400975227356	13.6301574707031	0.00256657530553639	0.0022419011220336	-0.00749832857400179	-0.00165419070981443
1751	0.990256667137146	0.197726652026176	12.8509387969971	0.00516396993771195	-0.00100484199356288	-0.00879702530801296	0.000943203864153475
1752	0.990256667137146	-0.776296257972717	13.1106786727905	-3.08191010844894e-05	-0.00490093370899558	0.000618529506027699	-0.000355493422830477
1753	2.93830251693726	-1.75031924247742	13.1756134033203	-0.00295288790948689	-0.00100484199356288	0.00256657530553639	0.00516396993771195
1754	1.63960528373718	-2.39966797828674	13.3054828643799	0.00191722682211548	-0.0143164889886975	0.00321592413820326	0.00126787810586393
1755	0.340908020734787	-1.10097062587738	13.6301574707031	0.00159255252219737	-0.00684897974133492	-0.00425158534198999	-0.00457625929266214
1756	-0.30844059586525	-0.451621979475021	13.6950922012329	-0.000355493422830477	0.00321592413820326	0.000293855206109583	0.000943203864153475
1757	1.63960528373718	-1.10097062587738	13.8249616622925	-0.00360223650932312	0.00841071270406246	-0.00197886489331722	-0.00392691092565656
1758	2.28895401954651	-0.776296257972717	13.1756134033203	-0.00717365415766835	-0.00360223650932312	0.0022419011220336	-0.00165419070981443
1759	1.63960528373718	-0.776296257972717	13.1106786727905	0.00126787810586393	0.000943203864153475	0.00126787810586393	-0.00100484199356288
1760	2.28895401954651	-0.776296257972717	14.0847015380859	0.00256657530553639	0.000943203864153475	-0.00814767740666866	-0.000355493422830477
1761	1.63960528373718	-0.126947656273842	13.6301574707031	0.00548864435404539	0.00451462110504508	-0.00295288790948689	-0.00587495695799589
1762	0.340908020734787	-0.126947656273842	12.7210693359375	-0.00100484199356288	0.00386527273803949	-0.00619963090866804	0.00321592413820326
1763	-0.30844059586525	0.522400975227356	12.9808082580566	-0.00165419070981443	0.000293855206109583	0.00970941036939621	0.00321592413820326
1764	1.63960528373718	-0.126947656273842	12.9158735275269	-3.08191010844894e-05	0.00354059832170606	-0.00522560812532902	0.00256657530553639
1765	0.340908020734787	-0.451621979475021	13.2405481338501	-0.00327756232582033	0.00126787810586393	-0.00490093370899558	-0.00490093370899558
1766	-0.30844059586525	-1.10097062587738	14.0847015380859	-0.00490093370899558	0.00906006153672934	-0.00847235135734081	-0.00522560812532902
1767	-2.90583515167236	0.197726652026176	12.7210693359375	-0.00944637414067984	-3.08191010844894e-05	-0.000355493422830477	-0.0026282137259841
1768	-0.957789242267609	0.197726652026176	13.6301574707031	-0.00619963090866804	0.00289124972186983	-0.00327756232582033	0.00581331877037883
1769	-0.957789242267609	0.522400975227356	13.5652227401733	0.00516396993771195	0.00418994715437293	-3.08191010844894e-05	0.00159255252219737
1770	0.340908020734787	-0.126947656273842	13.7600269317627	0.00191722682211548	0.00159255252219737	-0.000680167751852423	-0.00457625929266214
1771	1.63960528373718	-1.42564487457275	13.3054828643799	-0.00295288790948689	0.00808603875339031	-0.00327756232582033	0.000943203864153475
1772	0.990256667137146	-1.75031924247742	13.2405481338501	0.00159255252219737	-0.00295288790948689	-0.00100484199356288	-0.00392691092565656
1773	2.28895401954651	-2.39966797828674	13.2405481338501	0.00418994715437293	-0.0169138833880424	0.01100810803473	0.00938473641872406
1774	-0.957789242267609	-0.451621979475021	13.1106786727905	-0.00100484199356288	-0.0113944197073579	-0.00327756232582033	0.00289124972186983
1775	1.63960528373718	-1.42564487457275	12.9808082580566	0.00321592413820326	0.00581331877037883	-0.00944637414067984	0.000618529506027699
1776	0.340908020734787	0.847075283527374	12.9808082580566	0.00711201597005129	0.00126787810586393	-0.00587495695799589	-0.0107450718060136
1777	0.990256667137146	-1.10097062587738	13.4353523254395	-0.00100484199356288	0.00126787810586393	0.00321592413820326	0.00289124972186983
1778	0.340908020734787	-0.451621979475021	13.1106786727905	-0.00587495695799589	-0.00132951640989631	0.000943203864153475	0.00354059832170606
1779	2.93830251693726	-1.10097062587738	12.7860040664673	-0.00457625929266214	0.0022419011220336	0.00581331877037883	-0.00295288790948689
1780	0.990256667137146	-0.776296257972717	12.8509387969971	0.00483929552137852	-0.00295288790948689	-0.0133424662053585	0.000293855206109583
1781	0.340908020734787	0.197726652026176	13.5652227401733	0.00678734155371785	0.00548864435404539	-0.000355493422830477	-0.00327756232582033
1782	-0.30844059586525	0.522400975227356	13.6950922012329	0.00159255252219737	-0.00652430532500148	-0.00392691092565656	0.00256657530553639
1783	0.990256667137146	-0.126947656273842	13.9548320770264	-0.00327756232582033	-3.08191010844894e-05	0.00191722682211548	0.00516396993771195
1784	0.990256667137146	-1.10097062587738	12.9808082580566	-0.0026282137259841	-0.00425158534198999	0.00808603875339031	-0.00100484199356288
1785	-2.90583515167236	-0.126947656273842	12.8509387969971	-0.00100484199356288	0.00159255252219737	-0.00652430532500148	-0.00230353930965066
1786	-1.607137799263	-0.776296257972717	13.2405481338501	-0.00847235135734081	0.00678734155371785	0.0022419011220336	-0.00587495695799589
1787	-1.607137799263	-0.451621979475021	13.1106786727905	-0.0110697457566857	0.00159255252219737	-0.00132951640989631	0.00321592413820326
1788	-0.30844059586525	-0.776296257972717	14.1496362686157	-0.0026282137259841	-0.00425158534198999	0.00646266713738441	0.00873538758605719
1789	0.990256667137146	-0.126947656273842	13.4353523254395	-0.00327756232582033	-0.00230353930965066	-0.00749832857400179	-0.00522560812532902
1790	1.63960528373718	-1.42564487457275	13.1106786727905	0.00256657530553639	-0.0026282137259841	-0.0126931173726916	-0.00165419070981443
1791	0.990256667137146	-1.10097062587738	13.1106786727905	-0.00295288790948689	-0.00814767740666866	0.00159255252219737	-0.00392691092565656
1792	0.990256667137146	-1.42564487457275	13.5652227401733	0.00354059832170606	-0.0110697457566857	-0.00652430532500148	-0.00197886489331722
1793	-0.957789242267609	-1.42564487457275	14.0197668075562	-0.00392691092565656	-0.00782300252467394	0.012956153601408	0.00678734155371785
1794	0.990256667137146	-0.451621979475021	13.1756134033203	0.00418994715437293	-0.00555028254166245	-0.00879702530801296	0.00418994715437293
1795	1.63960528373718	-0.776296257972717	13.3054828643799	0.00256657530553639	-3.08191010844894e-05	-0.00360223650932312	0.000618529506027699
1796	0.340908020734787	-0.126947656273842	12.8509387969971	-3.08191010844894e-05	0.000943203864153475	-0.00490093370899558	-0.00425158534198999
1797	-0.30844059586525	-0.126947656273842	12.9808082580566	0.0022419011220336	-0.000355493422830477	-0.00327756232582033	0.00159255252219737
1798	1.63960528373718	-1.10097062587738	12.8509387969971	0.000618529506027699	0.00321592413820326	0.00516396993771195	0.000618529506027699
1799	1.63960528373718	-1.10097062587738	12.9808082580566	0.00646266713738441	0.00678734155371785	-0.000355493422830477	0.000618529506027699
1800	1.63960528373718	-0.776296257972717	13.3054828643799	0.0103587592020631	0.0132808275520802	-0.00587495695799589	0.00191722682211548
1801	-0.957789242267609	0.197726652026176	13.1106786727905	0.00289124972186983	-0.00100484199356288	-0.00782300252467394	-0.00295288790948689
1802	-0.957789242267609	0.522400975227356	12.7860040664673	-0.00165419070981443	-0.000355493422830477	0.00321592413820326	0.00191722682211548
1803	1.63960528373718	-0.776296257972717	12.9808082580566	-0.00717365415766835	-0.00132951640989631	-0.00392691092565656	0.00613799272105098
1804	-1.607137799263	-0.126947656273842	13.1106786727905	-0.00912170019000769	0.00191722682211548	-0.00327756232582033	0.00191722682211548
1805	-2.25648641586304	0.197726652026176	12.9158735275269	-0.00392691092565656	-0.00425158534198999	-0.00684897974133492	-0.00392691092565656
1806	-2.90583515167236	0.197726652026176	13.1756134033203	-0.00847235135734081	0.0126314787194133	-0.00717365415766835	-0.00197886489331722
1807	1.63960528373718	-1.42564487457275	13.1106786727905	-0.00295288790948689	-0.000680167751852423	0.00159255252219737	0.0022419011220336
1808	0.990256667137146	-0.776296257972717	13.1106786727905	0.000293855206109583	-0.00230353930965066	0.00126787810586393	0.00386527273803949
1809	2.28895401954651	-1.75031924247742	13.1106786727905	0.00483929552137852	-0.00132951640989631	-0.00100484199356288	-0.00360223650932312
1810	1.63960528373718	-1.75031924247742	13.1756134033203	-0.00327756232582033	-0.0026282137259841	0.00191722682211548	0.000293855206109583
1811	-0.957789242267609	-1.42564487457275	13.0457439422607	0.00354059832170606	-0.00879702530801296	0.00386527273803949	-0.00230353930965066
1812	0.340908020734787	-1.10097062587738	13.1106786727905	-0.000680167751852423	0.0022419011220336	0.00159255252219737	-0.00360223650932312
1813	0.340908020734787	-0.126947656273842	13.5652227401733	-0.00392691092565656	-0.00749832857400179	0.00418994715437293	0.00451462110504508
1814	-0.30844059586525	0.197726652026176	13.8249616622925	0.000943203864153475	-3.08191010844894e-05	0.000943203864153475	-3.08191010844894e-05
1815	0.990256667137146	-0.451621979475021	13.1106786727905	0.00938473641872406	0.0142548503354192	-0.00749832857400179	-0.00619963090866804
1816	1.63960528373718	-0.451621979475021	12.7860040664673	-0.00295288790948689	0.00743668992072344	-0.00392691092565656	0.000943203864153475
1817	-0.30844059586525	0.522400975227356	12.8509387969971	0.0022419011220336	0.000943203864153475	-0.00392691092565656	-0.00360223650932312
1818	0.990256667137146	-0.126947656273842	12.9158735275269	-0.00587495695799589	-0.00392691092565656	-0.00555028254166245	0.00776136433705688
1819	0.340908020734787	-0.451621979475021	12.9158735275269	-0.000680167751852423	0.00354059832170606	-0.00392691092565656	0.00289124972186983
1820	0.990256667137146	-0.451621979475021	13.7600269317627	-0.000680167751852423	0.00938473641872406	-0.00847235135734081	0.00289124972186983
1821	-0.30844059586525	0.197726652026176	13.5002880096436	0.00126787810586393	0.00483929552137852	-0.0123684434220195	0.00386527273803949
1822	-0.30844059586525	-0.126947656273842	13.5652227401733	0.00451462110504508	0.000293855206109583	0.00516396993771195	-0.00457625929266214
1823	-0.30844059586525	-0.776296257972717	13.3054828643799	-0.00490093370899558	-0.00165419070981443	0.000293855206109583	0.00581331877037883
1824	-2.25648641586304	-0.126947656273842	13.0457439422607	-0.0026282137259841	0.00451462110504508	0.000943203864153475	0.00418994715437293
1825	-0.957789242267609	-0.776296257972717	13.0457439422607	0.00256657530553639	0.00613799272105098	-0.00847235135734081	-0.00555028254166245
1826	-1.607137799263	0.522400975227356	12.7860040664673	-0.00327756232582033	0.0022419011220336	-0.000680167751852423	-0.00684897974133492
1827	-0.957789242267609	0.197726652026176	13.8249616622925	-0.00425158534198999	0.00451462110504508	-0.00132951640989631	-0.000355493422830477
1828	-0.30844059586525	0.197726652026176	13.8249616622925	-0.000355493422830477	-0.00490093370899558	-0.00555028254166245	-3.08191010844894e-05
1829	0.340908020734787	-0.776296257972717	13.3704175949097	-0.00165419070981443	-0.00327756232582033	-0.0126931173726916	0.00386527273803949
1830	-0.30844059586525	-0.451621979475021	12.9158735275269	0.00289124972186983	-0.00392691092565656	-0.00100484199356288	-0.00522560812532902
1831	2.28895401954651	-1.10097062587738	12.7210693359375	0.00970941036939621	0.000293855206109583	0.000943203864153475	0.00354059832170606
1832	0.990256667137146	-1.42564487457275	13.0457439422607	-0.00425158534198999	0.000618529506027699	-0.00197886489331722	-0.00555028254166245
1833	0.340908020734787	-0.126947656273842	12.7860040664673	-0.000355493422830477	-3.08191010844894e-05	-0.00132951640989631	0.00678734155371785
1834	1.63960528373718	-0.451621979475021	13.0457439422607	-0.00457625929266214	-0.00295288790948689	0.0022419011220336	0.00418994715437293
1835	0.990256667137146	0.197726652026176	13.3054828643799	0.00646266713738441	-0.00197886489331722	-0.00587495695799589	0.00516396993771195
1836	0.990256667137146	-1.42564487457275	12.8509387969971	0.00581331877037883	0.00289124972186983	-0.0100957229733467	-0.0026282137259841
1837	-0.30844059586525	0.197726652026176	12.5262641906738	0.00548864435404539	-0.00197886489331722	-0.00197886489331722	-0.00587495695799589
1838	0.340908020734787	-0.126947656273842	12.8509387969971	0.00159255252219737	-0.00490093370899558	-0.00684897974133492	0.00581331877037883
1839	-0.30844059586525	0.522400975227356	12.7860040664673	0.000943203864153475	-0.00619963090866804	-0.00165419070981443	-0.0026282137259841
1840	-0.30844059586525	0.197726652026176	13.2405481338501	0.00289124972186983	0.00548864435404539	0.00418994715437293	0.0022419011220336
1841	-0.957789242267609	0.847075283527374	13.8898963928223	0.00451462110504508	0.01100810803473	-0.00165419070981443	-0.00555028254166245
1842	-0.957789242267609	-1.10097062587738	13.1756134033203	-0.0117190945893526	0.00646266713738441	-0.00100484199356288	0.00386527273803949
1843	-1.607137799263	-0.776296257972717	12.9808082580566	-0.0026282137259841	0.00483929552137852	-0.00197886489331722	0.00873538758605719
1844	-1.607137799263	0.197726652026176	12.8509387969971	-0.00295288790948689	0.00548864435404539	-0.00230353930965066	0.00256657530553639
1845	0.990256667137146	-0.776296257972717	13.0457439422607	0.00581331877037883	0.00678734155371785	-0.00425158534198999	-0.000680167751852423
1846	2.28895401954651	-1.10097062587738	13.1106786727905	0.00256657530553639	0.00841071270406246	-0.00717365415766835	-0.00457625929266214
1847	-0.957789242267609	0.522400975227356	13.2405481338501	0.00256657530553639	0.00808603875339031	0.00516396993771195	-0.00230353930965066
1848	0.340908020734787	-0.776296257972717	12.7860040664673	0.0022419011220336	-0.00717365415766835	-0.000355493422830477	0.00711201597005129
1849	-0.957789242267609	-1.10097062587738	12.9158735275269	-0.0026282137259841	-0.00425158534198999	0.00289124972186983	0.00646266713738441
1850	-0.30844059586525	-1.10097062587738	13.6301574707031	-3.08191010844894e-05	-0.00522560812532902	-0.00977104809135199	-0.00490093370899558
1851	0.990256667137146	-1.10097062587738	13.1756134033203	0.00743668992072344	0.000618529506027699	-0.00392691092565656	-0.00295288790948689
1852	0.990256667137146	-0.776296257972717	13.3054828643799	-0.00684897974133492	0.00159255252219737	-0.00555028254166245	-0.00555028254166245
1853	1.63960528373718	-0.126947656273842	13.1106786727905	-0.00132951640989631	-0.00165419070981443	-0.00490093370899558	0.00776136433705688
1854	2.28895401954651	-0.126947656273842	13.6301574707031	-0.00197886489331722	0.00451462110504508	-0.00165419070981443	-0.00295288790948689
1855	1.63960528373718	0.522400975227356	13.4353523254395	0.00516396993771195	0.0022419011220336	-0.0100957229733467	-0.00230353930965066
1856	0.990256667137146	-0.451621979475021	13.0457439422607	0.00321592413820326	0.00354059832170606	-0.00392691092565656	-0.00230353930965066
1857	2.28895401954651	-0.126947656273842	13.0457439422607	0.00321592413820326	-0.00490093370899558	-0.00782300252467394	-0.00522560812532902
1858	-0.30844059586525	0.522400975227356	13.8249616622925	-0.00814767740666866	-0.00684897974133492	-0.00197886489331722	0.00646266713738441
1859	0.340908020734787	0.197726652026176	13.8249616622925	-0.00425158534198999	-0.00165419070981443	-0.00230353930965066	0.00159255252219737
1860	-3.55518364906311	0.197726652026176	12.7860040664673	0.00289124972186983	0.00321592413820326	-0.00587495695799589	-0.00717365415766835
1861	-2.25648641586304	0.197726652026176	12.7860040664673	-3.08191010844894e-05	0.00678734155371785	-0.00490093370899558	0.00126787810586393
1862	-1.607137799263	-1.10097062587738	13.1756134033203	-0.00652430532500148	0.00873538758605719	0.00581331877037883	-0.00814767740666866
1863	0.340908020734787	-0.776296257972717	13.2405481338501	-0.00197886489331722	0.00386527273803949	-0.00814767740666866	0.00289124972186983
1864	0.990256667137146	-0.776296257972717	13.4353523254395	0.00256657530553639	-0.00132951640989631	-0.00392691092565656	0.00289124972186983
1865	-0.30844059586525	-0.126947656273842	13.2405481338501	-0.00197886489331722	0.00386527273803949	-0.00717365415766835	-0.00879702530801296
1866	1.63960528373718	-1.42564487457275	12.9808082580566	0.00126787810586393	-0.00295288790948689	-0.00782300252467394	-0.00717365415766835
1867	0.340908020734787	-1.75031924247742	12.9808082580566	-0.00132951640989631	-0.00197886489331722	-0.00327756232582033	-0.00587495695799589
1868	1.63960528373718	-2.07499361038208	13.0457439422607	-0.00425158534198999	-0.00847235135734081	-0.00327756232582033	-0.000680167751852423
1869	0.990256667137146	-0.776296257972717	13.8898963928223	0.00256657530553639	0.00126787810586393	0.00418994715437293	0.00354059832170606
1870	2.28895401954651	-0.776296257972717	14.2795057296753	0.00711201597005129	0.000943203864153475	-0.0107450718060136	-0.00327756232582033
1871	0.340908020734787	-0.451621979475021	13.2405481338501	-0.00425158534198999	0.00126787810586393	-0.0107450718060136	-0.0100957229733467
1872	0.990256667137146	-0.126947656273842	12.6561346054077	-0.00132951640989631	0.00321592413820326	-0.00100484199356288	-0.00490093370899558
1873	0.990256667137146	-1.10097062587738	12.7860040664673	-3.08191010844894e-05	-0.00587495695799589	-3.08191010844894e-05	0.00126787810586393
1874	2.28895401954651	-1.10097062587738	12.9158735275269	-0.00197886489331722	0.000293855206109583	-0.00132951640989631	0.0145795252174139
1875	-0.957789242267609	0.197726652026176	13.6950922012329	0.00386527273803949	0.0145795252174139	-0.00230353930965066	-0.00230353930965066
1876	2.28895401954651	-1.10097062587738	14.1496362686157	0.000293855206109583	0.00386527273803949	-0.00327756232582033	0.00418994715437293
1877	0.990256667137146	-0.451621979475021	13.1756134033203	0.00191722682211548	-0.00100484199356288	0.00451462110504508	-0.000355493422830477
1878	-1.607137799263	0.197726652026176	12.7210693359375	-0.00425158534198999	-0.00295288790948689	0.00191722682211548	-3.08191010844894e-05
1879	-2.25648641586304	0.197726652026176	12.9158735275269	0.000943203864153475	0.00646266713738441	-0.00230353930965066	0.00776136433705688
1880	-2.90583515167236	0.197726652026176	12.9158735275269	-0.00360223650932312	0.00841071270406246	-0.000680167751852423	-0.0110697457566857
1881	-0.30844059586525	0.197726652026176	13.8898963928223	0.00159255252219737	0.00418994715437293	-3.08191010844894e-05	-0.00555028254166245
1882	0.340908020734787	-0.451621979475021	13.4353523254395	0.000618529506027699	0.000943203864153475	-0.00360223650932312	-0.00100484199356288
1883	0.340908020734787	-0.126947656273842	13.3704175949097	-0.000680167751852423	-0.00490093370899558	-0.00425158534198999	0.0100340843200684
1884	1.63960528373718	-1.10097062587738	13.1756134033203	0.000293855206109583	-0.00717365415766835	0.00289124972186983	-0.00165419070981443
1885	0.340908020734787	-1.10097062587738	12.9158735275269	0.0142548503354192	0.00354059832170606	-0.0133424662053585	-0.00132951640989631
1886	0.990256667137146	-2.07499361038208	13.1756134033203	0.00256657530553639	-0.00587495695799589	0.000943203864153475	-0.0026282137259841
1887	2.93830251693726	-1.10097062587738	13.8249616622925	-0.00295288790948689	-0.00619963090866804	-0.00132951640989631	-0.00132951640989631
1888	0.990256667137146	-1.10097062587738	14.1496362686157	-0.00652430532500148	-0.00425158534198999	-0.0026282137259841	0.00808603875339031
1889	2.28895401954651	-1.10097062587738	13.1756134033203	0.000293855206109583	-0.00587495695799589	-3.08191010844894e-05	-0.00230353930965066
1890	1.63960528373718	-0.451621979475021	12.9158735275269	-0.00230353930965066	0.00678734155371785	-0.00684897974133492	0.00354059832170606
1891	0.990256667137146	-0.126947656273842	12.7860040664673	0.00808603875339031	0.00581331877037883	-0.0100957229733467	-0.000355493422830477
1892	0.990256667137146	0.847075283527374	12.5911998748779	0.00321592413820326	0.00256657530553639	0.00841071270406246	-0.00295288790948689
1893	1.63960528373718	-0.451621979475021	12.9808082580566	0.000943203864153475	0.000618529506027699	0.00906006153672934	0.00451462110504508
1894	0.990256667137146	-1.10097062587738	13.4353523254395	-0.00457625929266214	0.00418994715437293	0.0022419011220336	0.00646266713738441
1895	0.340908020734787	0.847075283527374	12.7860040664673	0.00678734155371785	0.00321592413820326	-0.0123684434220195	-0.00360223650932312
1896	-0.30844059586525	-0.451621979475021	13.8898963928223	0.00126787810586393	0.00743668992072344	-0.0104203969240189	0.00289124972186983
1897	-1.607137799263	-0.451621979475021	13.1106786727905	0.00289124972186983	0.00256657530553639	0.0022419011220336	0.00159255252219737
1898	0.990256667137146	-0.451621979475021	12.9808082580566	-0.00782300252467394	-0.00360223650932312	-0.0100957229733467	0.00743668992072344
1899	-2.25648641586304	0.522400975227356	12.9808082580566	-0.00749832857400179	-0.00490093370899558	0.00776136433705688	0.00938473641872406
1900	-0.30844059586525	-0.126947656273842	13.1756134033203	-0.00360223650932312	0.00386527273803949	-0.0152905117720366	0.00159255252219737
1901	0.340908020734787	-0.126947656273842	13.7600269317627	-0.000680167751852423	0.00289124972186983	-0.00684897974133492	-3.08191010844894e-05
1902	2.28895401954651	-0.776296257972717	13.8898963928223	-0.00360223650932312	0.00289124972186983	-0.000355493422830477	0.00126787810586393
1903	-0.957789242267609	-0.126947656273842	12.9808082580566	-0.00555028254166245	-0.0026282137259841	0.000293855206109583	0.000943203864153475
1904	1.63960528373718	-2.39966797828674	13.2405481338501	-0.00457625929266214	-0.00652430532500148	0.00646266713738441	0.00354059832170606
1905	0.340908020734787	-1.10097062587738	13.1756134033203	0.00289124972186983	0.00483929552137852	-0.0110697457566857	-0.00100484199356288
1906	-0.30844059586525	-1.75031924247742	13.3704175949097	-0.00360223650932312	-0.00912170019000769	-0.00425158534198999	-0.00652430532500148
1907	1.63960528373718	-1.10097062587738	13.1106786727905	-0.00587495695799589	-0.00100484199356288	-0.00230353930965066	0.00354059832170606
1908	0.340908020734787	-0.776296257972717	13.0457439422607	-0.00425158534198999	0.00516396993771195	0.000293855206109583	-0.00392691092565656
1909	1.63960528373718	-0.776296257972717	13.1106786727905	0.00354059832170606	-0.00749832857400179	-3.08191010844894e-05	0.00191722682211548
1910	1.63960528373718	0.197726652026176	13.0457439422607	-0.00295288790948689	-0.00100484199356288	-0.00944637414067984	-0.00587495695799589
1911	0.990256667137146	0.197726652026176	12.9808082580566	0.00418994715437293	0.00418994715437293	-0.00782300252467394	0.00256657530553639
1912	0.340908020734787	0.522400975227356	12.8509387969971	-0.00977104809135199	0.00548864435404539	0.00743668992072344	-0.00392691092565656
1913	2.93830251693726	-0.776296257972717	13.0457439422607	-0.00619963090866804	0.00451462110504508	-0.00522560812532902	0.00808603875339031
1914	-0.957789242267609	-0.126947656273842	13.1106786727905	0.00256657530553639	-0.00295288790948689	0.000618529506027699	0.00873538758605719
1915	2.28895401954651	-1.42564487457275	13.6301574707031	-3.08191010844894e-05	-0.00522560812532902	-0.00879702530801296	-0.00360223650932312
1916	-2.25648641586304	0.522400975227356	12.9808082580566	-0.00100484199356288	0.00906006153672934	-0.00197886489331722	-0.00132951640989631
1917	-0.957789242267609	-1.10097062587738	13.3054828643799	-0.00814767740666866	0.000943203864153475	0.00646266713738441	-0.000355493422830477
1918	-0.957789242267609	-0.776296257972717	13.3054828643799	0.00321592413820326	-0.00100484199356288	-0.00230353930965066	0.00808603875339031
1919	0.340908020734787	-0.776296257972717	12.9158735275269	-0.0130177913233638	-0.00749832857400179	-0.00879702530801296	-0.00132951640989631
1920	0.990256667137146	-1.10097062587738	13.1106786727905	0.00321592413820326	0.00711201597005129	0.00289124972186983	-0.00165419070981443
1921	1.63960528373718	-0.776296257972717	13.1106786727905	0.00548864435404539	0.000618529506027699	0.00159255252219737	-0.00944637414067984
1922	0.340908020734787	-1.10097062587738	13.1756134033203	-0.0026282137259841	-0.00197886489331722	-0.00425158534198999	0.000293855206109583
1923	-0.957789242267609	-0.451621979475021	13.1756134033203	-0.00457625929266214	-0.0130177913233638	-0.00197886489331722	0.00873538758605719
1924	1.63960528373718	-2.07499361038208	13.0457439422607	-0.00684897974133492	-0.00165419070981443	-0.0130177913233638	0.00126787810586393
1925	-0.957789242267609	-0.451621979475021	12.7860040664673	-0.00782300252467394	0.00581331877037883	-0.00295288790948689	-0.00327756232582033
1926	0.340908020734787	-0.126947656273842	13.6950922012329	0.00256657530553639	0.00191722682211548	-0.00522560812532902	-0.00555028254166245
1927	0.340908020734787	-0.776296257972717	13.9548320770264	0.00159255252219737	0.00256657530553639	0.00516396993771195	-0.00132951640989631
1928	2.93830251693726	-0.776296257972717	13.8249616622925	-0.00100484199356288	-0.00132951640989631	0.00386527273803949	0.00321592413820326
1929	1.63960528373718	-0.776296257972717	14.0197668075562	-0.00165419070981443	0.00646266713738441	-0.00879702530801296	0.00711201597005129
1930	-0.957789242267609	-0.776296257972717	13.5652227401733	0.00646266713738441	0.0022419011220336	-0.0136671401560307	-0.00360223650932312
1931	-0.957789242267609	0.197726652026176	13.4353523254395	0.00646266713738441	-0.000355493422830477	-0.00197886489331722	-0.00555028254166245
1932	0.990256667137146	-0.776296257972717	13.5652227401733	0.00289124972186983	-0.00165419070981443	-3.08191010844894e-05	-0.00392691092565656
1933	-0.957789242267609	-0.776296257972717	13.1106786727905	-0.00132951640989631	-0.00327756232582033	-0.00652430532500148	0.00613799272105098
1934	-0.957789242267609	0.522400975227356	13.0457439422607	-0.0026282137259841	0.00256657530553639	-0.00295288790948689	0.00191722682211548
1935	0.340908020734787	-1.10097062587738	13.3704175949097	-0.00132951640989631	-3.08191010844894e-05	-0.00977104809135199	-0.00132951640989631
1936	-2.25648641586304	0.847075283527374	12.6561346054077	-0.00425158534198999	-0.00100484199356288	-0.00132951640989631	0.00418994715437293
1937	-0.30844059586525	-0.776296257972717	13.1756134033203	-0.00879702530801296	-0.00100484199356288	0.00159255252219737	-0.0026282137259841
1938	1.63960528373718	-0.776296257972717	13.1106786727905	-0.000680167751852423	-0.00360223650932312	-0.00327756232582033	0.0022419011220336
1939	2.93830251693726	-1.10097062587738	13.9548320770264	0.00126787810586393	-0.00327756232582033	0.0022419011220336	0.00386527273803949
1940	0.990256667137146	-1.42564487457275	13.2405481338501	0.0022419011220336	0.0106834331527352	-0.0026282137259841	-0.00327756232582033
1941	2.28895401954651	-1.75031924247742	13.3054828643799	0.00678734155371785	-0.00392691092565656	-0.0113944197073579	0.00256657530553639
1942	-0.30844059586525	-1.10097062587738	12.8509387969971	-0.00457625929266214	-0.00100484199356288	0.00808603875339031	-0.00392691092565656
1943	0.990256667137146	-0.776296257972717	12.7210693359375	-0.00100484199356288	-3.08191010844894e-05	0.00191722682211548	0.0022419011220336
1944	0.340908020734787	0.197726652026176	12.9808082580566	0.000293855206109583	-0.00360223650932312	0.000943203864153475	-3.08191010844894e-05
1945	0.990256667137146	-0.776296257972717	13.0457439422607	0.00126787810586393	0.00776136433705688	-0.00749832857400179	-0.00425158534198999
1946	-1.607137799263	0.197726652026176	13.1106786727905	0.000943203864153475	0.000943203864153475	-0.0113944197073579	-0.00425158534198999
1947	0.340908020734787	0.522400975227356	12.9808082580566	0.000293855206109583	0.00321592413820326	-0.00327756232582033	-0.00295288790948689
1948	0.340908020734787	0.197726652026176	12.9158735275269	-0.00847235135734081	0.00678734155371785	-0.00847235135734081	0.00516396993771195
1949	-0.30844059586525	0.522400975227356	12.5911998748779	-0.00555028254166245	-0.00295288790948689	-3.08191010844894e-05	0.00289124972186983
1950	0.990256667137146	0.197726652026176	13.6301574707031	0.00191722682211548	0.00646266713738441	-0.00165419070981443	-0.000680167751852423
1951	0.990256667137146	0.847075283527374	13.6301574707031	0.00646266713738441	0.00321592413820326	-0.00100484199356288	-0.0026282137259841
1952	2.28895401954651	-1.10097062587738	14.1496362686157	-0.000680167751852423	0.00386527273803949	-0.00619963090866804	0.0022419011220336
1953	-1.607137799263	0.522400975227356	12.9808082580566	-0.0100957229733467	0.00256657530553639	0.00191722682211548	0.00743668992072344
1954	-2.25648641586304	-0.126947656273842	12.7210693359375	-0.00717365415766835	-0.00197886489331722	0.00289124972186983	0.00451462110504508
1955	-0.957789242267609	-1.10097062587738	13.8249616622925	-0.00425158534198999	0.0142548503354192	-0.00132951640989631	-0.000355493422830477
1956	-0.957789242267609	-0.126947656273842	13.5002880096436	-0.00717365415766835	0.00516396993771195	-0.00522560812532902	-0.00360223650932312
1957	-0.957789242267609	0.197726652026176	12.9808082580566	-0.00132951640989631	0.00256657530553639	0.00191722682211548	-0.00327756232582033
1958	1.63960528373718	-1.10097062587738	13.5002880096436	-0.000680167751852423	-0.000355493422830477	0.00159255252219737	-0.00425158534198999
1959	1.63960528373718	-1.10097062587738	13.1106786727905	0.00256657530553639	-0.00684897974133492	-0.00360223650932312	0.00516396993771195
1960	2.28895401954651	-1.75031924247742	12.9808082580566	0.000943203864153475	-0.000680167751852423	-0.00197886489331722	-0.00912170019000769
1961	0.340908020734787	-2.07499361038208	13.9548320770264	0.000943203864153475	-0.00425158534198999	-0.00684897974133492	-0.00490093370899558
1962	-0.30844059586525	-0.126947656273842	12.9158735275269	-0.00165419070981443	-0.00230353930965066	0.00321592413820326	-0.0026282137259841
1963	1.63960528373718	-1.10097062587738	13.2405481338501	-0.00327756232582033	-0.000680167751852423	0.000618529506027699	-0.00100484199356288
1964	-0.30844059586525	0.197726652026176	13.8898963928223	0.00159255252219737	-0.00230353930965066	0.00256657530553639	0.000293855206109583
1965	2.28895401954651	-1.10097062587738	13.0457439422607	-0.0026282137259841	-3.08191010844894e-05	-0.00684897974133492	-0.00100484199356288
1966	-0.30844059586525	0.522400975227356	12.5262641906738	0.00938473641872406	0.00873538758605719	-0.00295288790948689	-0.00490093370899558
1967	0.990256667137146	-0.126947656273842	12.5911998748779	0.000943203864153475	0.00613799272105098	0.00516396993771195	-0.0026282137259841
1968	-0.30844059586525	0.197726652026176	12.7860040664673	-0.00912170019000769	-0.00165419070981443	0.00808603875339031	0.00646266713738441
1969	0.990256667137146	0.197726652026176	12.8509387969971	0.00646266713738441	0.000293855206109583	-0.00522560812532902	0.00289124972186983
1970	-0.30844059586525	0.197726652026176	13.8898963928223	0.00126787810586393	0.00808603875339031	0.00516396993771195	0.00483929552137852
1971	2.93830251693726	-0.776296257972717	13.8249616622925	0.00906006153672934	0.00970941036939621	-0.00814767740666866	-0.00652430532500148
1972	1.63960528373718	-0.126947656273842	13.8249616622925	0.00191722682211548	-0.000355493422830477	-0.00100484199356288	-0.000355493422830477
1973	-1.607137799263	0.522400975227356	12.7860040664673	-0.0110697457566857	0.00126787810586393	0.00386527273803949	-0.00490093370899558
1974	-1.607137799263	0.197726652026176	13.0457439422607	-0.00879702530801296	-0.000680167751852423	-0.00782300252467394	0.00289124972186983
1975	-0.957789242267609	-0.451621979475021	13.4353523254395	-0.00587495695799589	0.00548864435404539	0.00451462110504508	0.000293855206109583
1976	-0.30844059586525	-1.10097062587738	13.9548320770264	-0.0104203969240189	0.00548864435404539	-0.0107450718060136	-0.00490093370899558
1977	-0.957789242267609	0.522400975227356	13.4353523254395	-0.00490093370899558	0.00159255252219737	0.00613799272105098	0.00321592413820326
1978	1.63960528373718	0.197726652026176	13.0457439422607	-0.00295288790948689	-0.00360223650932312	-0.00555028254166245	-0.00165419070981443
1979	0.990256667137146	-0.776296257972717	12.9808082580566	0.00581331877037883	-0.00814767740666866	-0.00555028254166245	0.0100340843200684
1980	-0.30844059586525	-1.75031924247742	13.1756134033203	0.000293855206109583	-0.00782300252467394	0.00126787810586393	0.00289124972186983
1981	-0.30844059586525	-1.42564487457275	13.1106786727905	0.00386527273803949	-3.08191010844894e-05	-0.00457625929266214	0.000943203864153475
1982	-1.607137799263	-1.10097062587738	13.1106786727905	0.00613799272105098	-0.00684897974133492	0.0106834331527352	-0.00100484199356288
1983	2.28895401954651	-1.75031924247742	13.8898963928223	-0.00197886489331722	-0.00165419070981443	0.00386527273803949	0.00451462110504508
1984	0.340908020734787	0.197726652026176	12.9158735275269	0.00289124972186983	-0.00100484199356288	-0.00132951640989631	0.00418994715437293
1985	1.63960528373718	-1.10097062587738	13.2405481338501	0.00418994715437293	0.00548864435404539	0.00159255252219737	-0.000680167751852423
1986	1.63960528373718	-0.451621979475021	12.7860040664673	0.00159255252219737	-0.00100484199356288	-0.00522560812532902	-0.00782300252467394
1987	-0.30844059586525	0.197726652026176	12.9158735275269	-0.00100484199356288	-3.08191010844894e-05	-0.00100484199356288	0.0022419011220336
1988	-0.957789242267609	0.847075283527374	12.8509387969971	0.0022419011220336	-0.0026282137259841	-0.00587495695799589	0.00646266713738441
1989	0.340908020734787	0.197726652026176	12.5911998748779	0.00256657530553639	0.000293855206109583	-0.00652430532500148	0.00581331877037883
1990	0.340908020734787	0.197726652026176	12.7860040664673	0.00354059832170606	0.00354059832170606	-0.0104203969240189	-0.00327756232582033
1991	2.93830251693726	-1.10097062587738	13.1106786727905	0.00873538758605719	0.00743668992072344	0.00516396993771195	0.00191722682211548
1992	-0.957789242267609	-0.776296257972717	13.8249616622925	-0.00619963090866804	0.00418994715437293	-0.00587495695799589	0.00678734155371785
1993	-0.957789242267609	0.197726652026176	13.0457439422607	-0.00392691092565656	-0.00100484199356288	0.000943203864153475	0.00516396993771195
1994	-0.957789242267609	-0.451621979475021	13.1756134033203	-0.0156151866540313	-0.00100484199356288	-0.00555028254166245	0.00451462110504508
1995	-2.25648641586304	0.197726652026176	12.7860040664673	-0.00652430532500148	0.00711201597005129	-0.00132951640989631	-0.00132951640989631
1996	-0.30844059586525	-0.776296257972717	13.1106786727905	0.00451462110504508	0.00938473641872406	-0.0026282137259841	-0.00555028254166245
1997	0.340908020734787	0.197726652026176	12.9158735275269	0.00354059832170606	0.00451462110504508	0.00581331877037883	-0.000680167751852423
1998	-0.30844059586525	-0.451621979475021	13.0457439422607	-0.00490093370899558	-0.00619963090866804	0.00743668992072344	0.00386527273803949
1999	-0.30844059586525	-0.451621979475021	13.1106786727905	-3.08191010844894e-05	-0.0100957229733467	-0.00457625929266214	0.00159255252219737
2000	-0.30844059586525	-1.10097062587738	12.9808082580566	-0.00652430532500148	-0.00587495695799589	-0.00749832857400179	-0.00230353930965066
[truncated: 6,520 more rows]
