# Supplementary material for: Precise instruction and consideration of the vertical and horizontal force component increases validity and reliability of the 90:20 Isometric Posterior Chain Test
Source: PLoS One. 2024 Oct 28;19(10):e0312843. doi: 10.1371/journal.pone.0312843 (PMC11515970; doi:10.1371/journal.pone.0312843)
Supplement: S1 File — (ZIP) [file pone.0312843.s001.zip › S1_Raw_Data/M1_P20_iso_2.csv]

1	0.340908020734787	-1.10097062587738	13.4353523254395	-0.00619963090866804	0.00126787810586393	0.000618529506027699	-0.00587495695799589
2	-1.607137799263	-0.126947656273842	12.8509387969971	0.00321592413820326	0.00711201597005129	-0.00295288790948689	-0.00457625929266214
3	-0.957789242267609	-0.126947656273842	13.1106786727905	-0.00392691092565656	0.00354059832170606	-0.00360223650932312	0.00906006153672934
4	-0.30844059586525	-1.75031924247742	13.0457439422607	-0.00522560812532902	-0.00295288790948689	0.00354059832170606	-3.08191010844894e-05
5	0.340908020734787	-2.39966797828674	12.9808082580566	-3.08191010844894e-05	-0.00165419070981443	-0.00619963090866804	0.00289124972186983
6	-0.957789242267609	-1.42564487457275	12.9808082580566	0.00418994715437293	0.0022419011220336	-0.00977104809135199	-0.00100484199356288
7	-1.607137799263	-1.10097062587738	13.2405481338501	0.0022419011220336	-0.00522560812532902	-0.000355493422830477	0.00289124972186983
8	0.990256667137146	-1.42564487457275	12.6561346054077	0.00516396993771195	-0.00717365415766835	0.00646266713738441	-0.0026282137259841
9	0.990256667137146	-1.42564487457275	12.6561346054077	-0.00392691092565656	-0.00587495695799589	-0.00132951640989631	0.000943203864153475
10	0.340908020734787	-0.776296257972717	13.0457439422607	0.00938473641872406	0.00418994715437293	-0.00197886489331722	0.0022419011220336
11	-0.957789242267609	-0.126947656273842	12.9158735275269	0.000943203864153475	0.00711201597005129	-0.00749832857400179	-0.0026282137259841
12	-0.957789242267609	0.197726652026176	12.9158735275269	0.000293855206109583	0.000293855206109583	-0.00165419070981443	0.000293855206109583
13	0.340908020734787	-0.776296257972717	13.1106786727905	-0.00132951640989631	0.00289124972186983	-0.00360223650932312	0.000293855206109583
14	0.340908020734787	-1.10097062587738	12.7860040664673	0.00256657530553639	0.00191722682211548	-0.00847235135734081	0.00289124972186983
15	0.990256667137146	-0.776296257972717	12.9158735275269	0.00386527273803949	0.0100340843200684	-0.00847235135734081	0.00126787810586393
16	-0.30844059586525	-0.126947656273842	13.1106786727905	0.00354059832170606	-0.000680167751852423	-0.00425158534198999	-0.00295288790948689
17	-0.957789242267609	0.197726652026176	12.8509387969971	0.00678734155371785	0.00289124972186983	0.00516396993771195	0.000618529506027699
18	0.990256667137146	-1.10097062587738	13.3054828643799	-0.00197886489331722	-0.00360223650932312	-0.00490093370899558	0.00289124972186983
19	-0.957789242267609	-0.126947656273842	13.1106786727905	-0.00132951640989631	-0.00457625929266214	0.000943203864153475	0.00678734155371785
20	-2.90583515167236	-0.126947656273842	12.5911998748779	-3.08191010844894e-05	0.00321592413820326	0.000943203864153475	0.00159255252219737
21	-4.20453214645386	0.197726652026176	13.0457439422607	-0.00879702530801296	0.00581331877037883	-0.00327756232582033	0.00159255252219737
22	-2.25648641586304	-1.10097062587738	13.1756134033203	-0.00782300252467394	0.000293855206109583	0.00289124972186983	0.00970941036939621
23	-1.607137799263	0.522400975227356	12.8509387969971	-0.000680167751852423	-0.000355493422830477	0.00126787810586393	-0.00100484199356288
24	-1.607137799263	-0.126947656273842	13.2405481338501	-0.000680167751852423	0.00126787810586393	-0.00327756232582033	0.00808603875339031
25	-0.30844059586525	0.522400975227356	12.6561346054077	0.000618529506027699	0.00743668992072344	-0.00360223650932312	-0.00717365415766835
26	-0.957789242267609	-0.126947656273842	12.8509387969971	0.00159255252219737	0.00418994715437293	-0.00749832857400179	-0.00327756232582033
27	0.340908020734787	-1.10097062587738	13.0457439422607	-0.00132951640989631	0.00451462110504508	-3.08191010844894e-05	-0.00652430532500148
28	1.63960528373718	-2.39966797828674	13.2405481338501	-0.00230353930965066	-0.00717365415766835	-0.00490093370899558	0.00289124972186983
29	-0.957789242267609	-1.75031924247742	13.3054828643799	-0.0026282137259841	-0.00327756232582033	0.000943203864153475	-0.0026282137259841
30	-0.30844059586525	-1.10097062587738	13.2405481338501	-0.00847235135734081	0.000293855206109583	0.00321592413820326	-0.00295288790948689
31	0.990256667137146	-1.75031924247742	13.2405481338501	0.00841071270406246	0.000293855206109583	-0.000680167751852423	-0.00782300252467394
32	0.990256667137146	-1.10097062587738	12.9158735275269	0.00159255252219737	0.00451462110504508	0.00321592413820326	-0.0026282137259841
33	-0.957789242267609	-0.451621979475021	12.7860040664673	-0.00295288790948689	0.00646266713738441	0.000943203864153475	0.00126787810586393
34	-1.607137799263	0.197726652026176	12.8509387969971	-0.00165419070981443	0.00159255252219737	0.000943203864153475	0.00970941036939621
35	-0.30844059586525	0.197726652026176	12.9158735275269	-0.00360223650932312	0.011982130818069	-0.0104203969240189	0.00126787810586393
36	0.990256667137146	-0.451621979475021	12.9808082580566	-0.00392691092565656	0.00613799272105098	-0.0026282137259841	-0.00392691092565656
37	0.990256667137146	-1.10097062587738	13.0457439422607	0.00418994715437293	0.00126787810586393	-0.0026282137259841	0.00289124972186983
38	-0.957789242267609	0.847075283527374	12.3963947296143	0.00451462110504508	0.0022419011220336	0.00126787810586393	0.000293855206109583
39	0.990256667137146	-1.42564487457275	13.0457439422607	-0.00944637414067984	0.00418994715437293	-0.000680167751852423	0.00711201597005129
40	0.340908020734787	-0.451621979475021	12.7860040664673	0.000618529506027699	0.00743668992072344	0.00159255252219737	0.00386527273803949
41	-0.957789242267609	0.197726652026176	13.0457439422607	-0.0026282137259841	0.00581331877037883	-0.00879702530801296	-0.00522560812532902
42	-0.30844059586525	0.522400975227356	13.3054828643799	-0.00230353930965066	0.000293855206109583	-0.00717365415766835	0.00289124972186983
43	1.63960528373718	-1.10097062587738	13.1106786727905	-0.00652430532500148	0.00289124972186983	-0.00327756232582033	0.00516396993771195
44	-0.957789242267609	-0.776296257972717	12.9808082580566	-0.00782300252467394	0.00873538758605719	-0.00555028254166245	0.000943203864153475
45	-0.957789242267609	-1.10097062587738	13.1106786727905	-0.000355493422830477	0.00581331877037883	-0.00879702530801296	0.00321592413820326
46	-0.957789242267609	-0.776296257972717	13.2405481338501	-0.00392691092565656	-0.0026282137259841	-0.00847235135734081	-0.00555028254166245
47	0.340908020734787	-1.10097062587738	13.3054828643799	-0.00522560812532902	-0.0026282137259841	0.00548864435404539	-0.00749832857400179
48	-0.30844059586525	-0.126947656273842	13.1106786727905	-0.00749832857400179	-0.000680167751852423	-0.00165419070981443	-0.00197886489331722
49	0.990256667137146	-0.126947656273842	12.7210693359375	0.000293855206109583	0.00613799272105098	-0.00555028254166245	0.00483929552137852
50	0.340908020734787	-1.42564487457275	13.0457439422607	-3.08191010844894e-05	-0.000680167751852423	-0.00100484199356288	-0.00100484199356288
51	-1.607137799263	-0.776296257972717	12.8509387969971	0.00970941036939621	0.00191722682211548	-0.00425158534198999	-0.00555028254166245
52	-0.30844059586525	-2.39966797828674	13.2405481338501	-0.00197886489331722	-0.00912170019000769	-0.00197886489331722	-0.00360223650932312
53	2.28895401954651	-2.39966797828674	13.2405481338501	-3.08191010844894e-05	-0.00457625929266214	0.00548864435404539	0.00126787810586393
54	2.28895401954651	-2.07499361038208	13.3054828643799	0.00548864435404539	-0.00327756232582033	-0.00879702530801296	0.00386527273803949
55	1.63960528373718	-1.10097062587738	12.9808082580566	0.00548864435404539	0.00548864435404539	-0.00684897974133492	0.00581331877037883
56	0.340908020734787	-1.10097062587738	12.9158735275269	-0.00457625929266214	0.0116574559360743	-0.00425158534198999	-0.000355493422830477
57	-0.30844059586525	0.522400975227356	12.6561346054077	-0.00230353930965066	-3.08191010844894e-05	0.0022419011220336	0.00548864435404539
58	0.340908020734787	-0.451621979475021	12.9808082580566	0.00581331877037883	0.000293855206109583	-0.00230353930965066	-3.08191010844894e-05
59	-0.957789242267609	-0.451621979475021	13.2405481338501	0.0022419011220336	0.00191722682211548	-0.00132951640989631	0.000618529506027699
60	0.340908020734787	0.197726652026176	12.7860040664673	0.00711201597005129	-0.00295288790948689	-0.0110697457566857	-0.00230353930965066
61	0.990256667137146	-0.776296257972717	12.3963947296143	-0.00165419070981443	0.00483929552137852	-0.00782300252467394	-0.00197886489331722
62	0.340908020734787	0.197726652026176	12.3963947296143	-0.00652430532500148	-0.00392691092565656	-0.00197886489331722	0.00516396993771195
63	-0.957789242267609	0.197726652026176	12.7210693359375	0.000943203864153475	-0.00165419070981443	0.0152288740500808	0.0116574559360743
64	-0.30844059586525	-0.776296257972717	13.1106786727905	0.00354059832170606	-0.00295288790948689	-0.00749832857400179	0.00938473641872406
65	-0.30844059586525	-1.10097062587738	13.1756134033203	0.00418994715437293	-0.000355493422830477	0.00516396993771195	-0.00619963090866804
66	-1.607137799263	0.197726652026176	12.8509387969971	-0.00132951640989631	0.00776136433705688	-0.00912170019000769	-0.00360223650932312
67	-2.90583515167236	-0.126947656273842	12.9158735275269	-0.00132951640989631	0.00191722682211548	-0.00490093370899558	-3.08191010844894e-05
68	-0.957789242267609	-0.451621979475021	12.9158735275269	-0.00652430532500148	-3.08191010844894e-05	0.00906006153672934	-3.08191010844894e-05
69	-0.30844059586525	-0.776296257972717	13.1756134033203	-0.0100957229733467	0.00581331877037883	-0.00847235135734081	0.00581331877037883
70	-1.607137799263	0.522400975227356	13.0457439422607	0.00711201597005129	-0.00100484199356288	0.00711201597005129	0.000943203864153475
71	0.340908020734787	-1.10097062587738	13.5002880096436	-0.000355493422830477	0.00126787810586393	-0.00490093370899558	-0.0026282137259841
72	-0.957789242267609	0.197726652026176	12.5262641906738	-0.00100484199356288	-0.00360223650932312	0.000293855206109583	-0.00490093370899558
73	-0.957789242267609	-0.451621979475021	12.5911998748779	-0.000680167751852423	-0.00132951640989631	-0.00555028254166245	-0.000680167751852423
74	-1.607137799263	-0.451621979475021	12.8509387969971	0.00126787810586393	-0.00684897974133492	-0.00522560812532902	-0.00132951640989631
75	-0.30844059586525	-1.10097062587738	12.7860040664673	0.00289124972186983	-0.00587495695799589	-0.00425158534198999	-0.000355493422830477
76	0.990256667137146	-0.776296257972717	12.7210693359375	0.000618529506027699	0.000618529506027699	-0.00782300252467394	-0.00652430532500148
77	1.63960528373718	-1.42564487457275	13.3054828643799	-0.000355493422830477	0.0022419011220336	0.00548864435404539	-0.0026282137259841
78	0.340908020734787	-1.42564487457275	13.0457439422607	0.00451462110504508	0.00354059832170606	-0.00327756232582033	0.00126787810586393
79	0.340908020734787	0.522400975227356	12.6561346054077	0.000293855206109583	0.00159255252219737	0.00354059832170606	0.000618529506027699
80	0.990256667137146	-1.10097062587738	12.9158735275269	0.00354059832170606	-0.00230353930965066	-0.00619963090866804	0.00191722682211548
81	0.340908020734787	0.197726652026176	12.8509387969971	-0.000355493422830477	0.00256657530553639	-0.00782300252467394	-0.00295288790948689
82	0.990256667137146	-1.10097062587738	12.9808082580566	-0.00295288790948689	0.00873538758605719	-0.00165419070981443	-0.00295288790948689
83	0.990256667137146	-0.776296257972717	12.7210693359375	-0.00717365415766835	-0.00652430532500148	0.00678734155371785	-0.000355493422830477
84	0.340908020734787	0.197726652026176	12.7210693359375	-0.00652430532500148	-0.00295288790948689	-0.0110697457566857	-0.00165419070981443
85	-0.30844059586525	0.197726652026176	12.7210693359375	0.00451462110504508	0.00191722682211548	0.000618529506027699	-0.00522560812532902
86	-1.607137799263	0.522400975227356	12.8509387969971	0.00483929552137852	0.00256657530553639	-0.00360223650932312	-0.00587495695799589
87	1.63960528373718	-1.10097062587738	13.0457439422607	-0.0026282137259841	-0.00392691092565656	0.00289124972186983	-0.00587495695799589
88	0.340908020734787	-0.776296257972717	13.3054828643799	-0.00619963090866804	0.00678734155371785	-3.08191010844894e-05	-0.00230353930965066
89	-1.607137799263	0.197726652026176	13.1106786727905	-0.00977104809135199	0.00548864435404539	-0.0026282137259841	0.00678734155371785
90	-1.607137799263	-0.451621979475021	12.7860040664673	-0.00392691092565656	0.00516396993771195	-0.0123684434220195	0.000943203864153475
91	-3.55518364906311	0.197726652026176	13.0457439422607	-0.000680167751852423	0.00354059832170606	0.00191722682211548	-0.00457625929266214
92	0.990256667137146	-1.10097062587738	13.0457439422607	-0.00652430532500148	0.00483929552137852	-0.0026282137259841	0.00159255252219737
93	0.340908020734787	-1.10097062587738	13.1756134033203	-0.00555028254166245	0.00354059832170606	-0.000355493422830477	-3.08191010844894e-05
94	2.28895401954651	-1.42564487457275	13.5002880096436	0.00159255252219737	-0.0026282137259841	0.00289124972186983	-0.00132951640989631
95	0.340908020734787	-0.776296257972717	13.3054828643799	0.00126787810586393	0.00646266713738441	0.00516396993771195	-3.08191010844894e-05
96	0.990256667137146	-2.07499361038208	12.7210693359375	-0.00327756232582033	-0.00360223650932312	0.000943203864153475	-0.00360223650932312
97	-0.957789242267609	-1.42564487457275	13.1756134033203	-0.00100484199356288	-0.0100957229733467	0.00808603875339031	-3.08191010844894e-05
98	-0.30844059586525	-1.42564487457275	12.8509387969971	0.00451462110504508	-0.00847235135734081	0.00613799272105098	-0.00295288790948689
99	0.340908020734787	-1.75031924247742	13.3054828643799	0.000618529506027699	0.00354059832170606	0.00126787810586393	-0.00132951640989631
100	-0.957789242267609	-0.451621979475021	13.3704175949097	-0.000680167751852423	-0.00132951640989631	-0.00912170019000769	-0.0026282137259841
101	1.63960528373718	-1.10097062587738	13.0457439422607	0.00191722682211548	0.00711201597005129	-0.00717365415766835	0.000618529506027699
102	-0.30844059586525	0.197726652026176	12.7860040664673	-0.000680167751852423	0.00483929552137852	-0.00782300252467394	-0.00295288790948689
103	0.990256667137146	-1.10097062587738	12.9158735275269	0.000943203864153475	-0.00295288790948689	-0.00100484199356288	0.000618529506027699
104	0.340908020734787	-0.451621979475021	12.8509387969971	-0.00197886489331722	0.000943203864153475	-0.00749832857400179	0.00581331877037883
105	0.990256667137146	-0.776296257972717	12.7210693359375	0.00548864435404539	0.00873538758605719	-0.00977104809135199	0.00289124972186983
106	1.63960528373718	-0.776296257972717	13.0457439422607	0.0022419011220336	0.0022419011220336	-0.00132951640989631	0.000618529506027699
107	2.28895401954651	-1.10097062587738	12.9808082580566	-3.08191010844894e-05	0.00841071270406246	-0.00100484199356288	-0.00230353930965066
108	0.340908020734787	-1.10097062587738	12.9808082580566	-0.00197886489331722	-0.00327756232582033	0.00776136433705688	0.00646266713738441
109	0.340908020734787	-0.126947656273842	12.7210693359375	0.00354059832170606	0.00191722682211548	0.00354059832170606	-0.00360223650932312
110	-2.25648641586304	0.197726652026176	12.7210693359375	-0.00197886489331722	0.00581331877037883	-0.0026282137259841	-3.08191010844894e-05
111	-0.957789242267609	-1.42564487457275	13.3054828643799	-0.00132951640989631	0.00581331877037883	0.000618529506027699	-0.00392691092565656
112	-2.90583515167236	0.522400975227356	13.1756134033203	-0.00977104809135199	0.000943203864153475	-0.00522560812532902	-0.00132951640989631
113	-2.25648641586304	-0.126947656273842	12.7860040664673	-0.00522560812532902	0.00256657530553639	0.000943203864153475	0.00159255252219737
114	-2.25648641586304	0.197726652026176	12.8509387969971	0.000293855206109583	-0.00100484199356288	-0.00490093370899558	0.00418994715437293
115	0.340908020734787	-0.126947656273842	12.8509387969971	-0.000355493422830477	0.00938473641872406	0.000943203864153475	-0.00814767740666866
116	0.340908020734787	-0.776296257972717	13.2405481338501	0.00256657530553639	0.00126787810586393	-0.0113944197073579	-0.000680167751852423
117	0.340908020734787	-0.126947656273842	13.3704175949097	-0.00717365415766835	-0.0026282137259841	-0.000355493422830477	-0.00490093370899558
118	1.63960528373718	-2.07499361038208	13.1756134033203	0.00483929552137852	-0.00912170019000769	0.000293855206109583	0.00581331877037883
119	1.63960528373718	-1.75031924247742	13.0457439422607	-0.000355493422830477	-0.00782300252467394	-0.0026282137259841	0.00516396993771195
120	-0.30844059586525	-1.10097062587738	12.9158735275269	-0.000680167751852423	-0.00522560812532902	-0.00327756232582033	-0.00100484199356288
121	0.990256667137146	-1.10097062587738	13.1106786727905	0.00126787810586393	-0.00295288790948689	-0.0026282137259841	-0.00652430532500148
122	1.63960528373718	-1.10097062587738	13.1106786727905	0.0126314787194133	0.00191722682211548	0.0022419011220336	0.00321592413820326
123	-0.957789242267609	-0.126947656273842	13.1106786727905	0.00159255252219737	-0.00619963090866804	0.000293855206109583	-0.00230353930965066
124	0.340908020734787	0.197726652026176	12.7210693359375	0.00256657530553639	0.00191722682211548	0.00159255252219737	0.00906006153672934
125	-0.957789242267609	0.522400975227356	12.7860040664673	0.00386527273803949	0.00418994715437293	0.00808603875339031	-0.00132951640989631
126	0.340908020734787	-0.126947656273842	12.6561346054077	-0.0026282137259841	0.000618529506027699	-0.00230353930965066	-3.08191010844894e-05
127	-0.957789242267609	0.197726652026176	12.5262641906738	-0.0026282137259841	0.00159255252219737	0.00808603875339031	-0.00360223650932312
128	0.340908020734787	-1.42564487457275	12.7210693359375	-0.00100484199356288	-0.00457625929266214	0.00581331877037883	0.00613799272105098
129	0.340908020734787	-1.10097062587738	13.3054828643799	0.00386527273803949	-0.00132951640989631	0.00321592413820326	0.00126787810586393
130	-0.957789242267609	0.522400975227356	12.8509387969971	0.0022419011220336	0.00256657530553639	-0.00652430532500148	-0.00457625929266214
131	0.990256667137146	-0.776296257972717	12.8509387969971	0.00581331877037883	0.00516396993771195	-0.00522560812532902	0.000293855206109583
132	-0.957789242267609	0.197726652026176	12.8509387969971	0.0194496400654316	-0.00457625929266214	-0.0110697457566857	-0.00132951640989631
133	-0.30844059586525	0.197726652026176	13.1106786727905	-0.0107450718060136	0.000293855206109583	-0.00165419070981443	0.00743668992072344
134	-2.25648641586304	0.522400975227356	13.3704175949097	-0.00652430532500148	-0.00295288790948689	-0.00652430532500148	0.00451462110504508
135	-2.25648641586304	-0.451621979475021	13.3054828643799	-0.00782300252467394	0.0022419011220336	-0.00749832857400179	0.00516396993771195
136	-3.55518364906311	0.522400975227356	12.8509387969971	-0.00619963090866804	0.00386527273803949	-0.0113944197073579	0.00256657530553639
137	-2.25648641586304	-0.126947656273842	12.7860040664673	-0.0026282137259841	0.00289124972186983	-0.00197886489331722	0.00386527273803949
138	0.340908020734787	-0.776296257972717	13.2405481338501	-0.00327756232582033	-0.0026282137259841	-0.00295288790948689	-0.00100484199356288
139	2.28895401954651	-1.10097062587738	12.9158735275269	0.00256657530553639	0.0022419011220336	-0.00555028254166245	0.00581331877037883
140	-0.30844059586525	-0.776296257972717	14.1496362686157	-0.0026282137259841	0.0126314787194133	-0.00652430532500148	0.00354059832170606
141	-0.30844059586525	-0.126947656273842	12.8509387969971	-3.08191010844894e-05	-0.00457625929266214	-0.00132951640989631	-0.000680167751852423
142	0.990256667137146	-1.75031924247742	12.7860040664673	-0.00814767740666866	-0.00652430532500148	0.000618529506027699	0.00256657530553639
143	1.63960528373718	-2.72434210777283	12.8509387969971	0.0022419011220336	-0.0146411629393697	0.0175015944987535	0.00581331877037883
144	-0.957789242267609	-1.42564487457275	12.7860040664673	-0.00652430532500148	-0.00587495695799589	0.00938473641872406	0.0022419011220336
145	-0.957789242267609	-0.776296257972717	12.9808082580566	0.000293855206109583	-0.00684897974133492	0.0126314787194133	-0.00360223650932312
146	-0.30844059586525	-0.451621979475021	13.1756134033203	-0.00197886489331722	0.00451462110504508	0.00938473641872406	0.00581331877037883
147	1.63960528373718	-0.451621979475021	12.5911998748779	0.0022419011220336	-0.00360223650932312	0.00256657530553639	-0.00814767740666866
148	0.990256667137146	-1.10097062587738	13.2405481338501	-0.00132951640989631	-0.00132951640989631	0.00451462110504508	0.00451462110504508
149	0.340908020734787	0.197726652026176	12.9158735275269	0.00256657530553639	-0.00295288790948689	-0.00327756232582033	0.00548864435404539
150	0.990256667137146	-1.10097062587738	13.1106786727905	0.0022419011220336	0.00613799272105098	-0.0143164889886975	-0.000680167751852423
151	-1.607137799263	0.522400975227356	12.7860040664673	0.0022419011220336	0.000618529506027699	-0.0117190945893526	-0.00879702530801296
152	-0.30844059586525	0.197726652026176	13.1106786727905	0.00613799272105098	0.0022419011220336	-0.00619963090866804	-0.00425158534198999
153	0.340908020734787	-0.776296257972717	12.8509387969971	-0.00197886489331722	0.00321592413820326	0.00159255252219737	0.00743668992072344
154	0.990256667137146	-1.10097062587738	12.7210693359375	0.00516396993771195	0.00613799272105098	0.00289124972186983	0.00613799272105098
155	-0.957789242267609	-0.776296257972717	12.8509387969971	0.000293855206109583	0.00483929552137852	-3.08191010844894e-05	-0.00132951640989631
156	-0.30844059586525	-0.126947656273842	12.9808082580566	0.000618529506027699	0.000943203864153475	0.000618529506027699	-0.000355493422830477
157	-0.957789242267609	-0.126947656273842	13.0457439422607	-0.00295288790948689	-0.00619963090866804	-3.08191010844894e-05	-0.00100484199356288
158	-0.957789242267609	-0.776296257972717	12.9158735275269	-0.0100957229733467	-0.00132951640989631	0.00548864435404539	0.00321592413820326
159	-1.607137799263	-0.776296257972717	12.8509387969971	-0.0120437685400248	-0.00100484199356288	-0.00100484199356288	0.00483929552137852
160	-2.90583515167236	-1.10097062587738	13.1106786727905	-0.00425158534198999	0.00418994715437293	-0.0182125810533762	0.000618529506027699
161	-0.30844059586525	-0.776296257972717	13.1756134033203	-0.00717365415766835	0.00646266713738441	-0.0204853005707264	0.000618529506027699
162	-0.957789242267609	0.197726652026176	13.1756134033203	-3.08191010844894e-05	0.00321592413820326	-0.00944637414067984	-0.00165419070981443
163	0.990256667137146	-0.776296257972717	13.5652227401733	0.00159255252219737	0.00191722682211548	-0.00392691092565656	-0.00749832857400179
164	1.63960528373718	-0.776296257972717	13.1106786727905	0.00354059832170606	-0.00425158534198999	-0.00652430532500148	-0.00587495695799589
165	-0.30844059586525	-1.75031924247742	12.9158735275269	0.00970941036939621	0.00191722682211548	-0.00165419070981443	-0.00132951640989631
166	0.990256667137146	-1.42564487457275	13.1106786727905	0.00289124972186983	-0.000680167751852423	-0.00522560812532902	-0.00392691092565656
167	1.63960528373718	-2.39966797828674	13.1756134033203	-0.00165419070981443	-0.00295288790948689	-0.00490093370899558	0.00354059832170606
168	-0.957789242267609	-0.451621979475021	13.3054828643799	-0.00360223650932312	-0.00652430532500148	0.00321592413820326	0.00386527273803949
169	-0.957789242267609	-0.451621979475021	13.1106786727905	-0.00522560812532902	0.00354059832170606	-0.00100484199356288	0.0022419011220336
170	-0.30844059586525	-0.451621979475021	13.0457439422607	0.00483929552137852	0.00906006153672934	-0.00717365415766835	0.00451462110504508
171	1.63960528373718	-0.451621979475021	12.5262641906738	0.00711201597005129	0.00386527273803949	-0.00587495695799589	-0.00847235135734081
172	-0.30844059586525	0.522400975227356	12.7210693359375	0.000618529506027699	0.00256657530553639	-0.00782300252467394	0.000293855206109583
173	0.340908020734787	0.197726652026176	12.7860040664673	-0.00619963090866804	-0.00814767740666866	0.00451462110504508	-0.00295288790948689
174	0.340908020734787	0.197726652026176	12.9158735275269	-0.00327756232582033	0.00451462110504508	-3.08191010844894e-05	0.00711201597005129
175	-0.957789242267609	0.197726652026176	12.3963947296143	0.00483929552137852	0.00126787810586393	0.00581331877037883	-0.00360223650932312
176	0.340908020734787	0.197726652026176	12.5262641906738	-3.08191010844894e-05	-0.000680167751852423	0.00483929552137852	-0.00360223650932312
177	1.63960528373718	-0.776296257972717	12.7210693359375	-0.00652430532500148	0.00159255252219737	0.00191722682211548	-0.000680167751852423
178	0.340908020734787	-1.42564487457275	13.2405481338501	-0.00360223650932312	0.00289124972186983	0.00256657530553639	0.00613799272105098
179	-0.957789242267609	-0.776296257972717	13.2405481338501	0.00418994715437293	-0.00100484199356288	-0.00100484199356288	0.0103587592020631
180	-2.25648641586304	0.197726652026176	13.1756134033203	0.00191722682211548	0.00451462110504508	-0.021459324285388	0.00191722682211548
181	-2.25648641586304	-1.42564487457275	12.9808082580566	0.00873538758605719	0.0113327819854021	-0.0130177913233638	-0.00490093370899558
182	-3.55518364906311	-0.126947656273842	12.6561346054077	-0.0130177913233638	0.00548864435404539	-0.0123684434220195	0.00256657530553639
183	-2.90583515167236	0.522400975227356	12.9808082580566	-0.00782300252467394	-0.00457625929266214	-0.0026282137259841	-0.0104203969240189
184	-0.30844059586525	-1.10097062587738	13.3054828643799	-0.00230353930965066	-0.00230353930965066	0.0106834331527352	0.0103587592020631
185	0.990256667137146	-0.451621979475021	13.3054828643799	-0.00522560812532902	0.00321592413820326	0.011982130818069	-0.000680167751852423
186	1.63960528373718	-1.10097062587738	13.3704175949097	0.00418994715437293	-0.00165419070981443	0.0162028968334198	0.00646266713738441
187	-2.25648641586304	-0.126947656273842	12.7210693359375	0.00126787810586393	-0.00230353930965066	0.0123068047687411	-0.00132951640989631
188	-0.30844059586525	-0.776296257972717	12.8509387969971	-0.00295288790948689	-0.00717365415766835	0.0100340843200684	0.00451462110504508
189	0.990256667137146	-2.07499361038208	13.1106786727905	-0.00360223650932312	-0.00652430532500148	0.00191722682211548	0.00938473641872406
190	0.340908020734787	-1.10097062587738	13.0457439422607	-0.00392691092565656	0.00386527273803949	-0.0201606266200542	0.000293855206109583
191	0.990256667137146	-1.42564487457275	13.5652227401733	0.00126787810586393	-0.00587495695799589	-0.0211346503347158	-0.00912170019000769
192	0.340908020734787	-0.451621979475021	12.9158735275269	-3.08191010844894e-05	0.00581331877037883	-0.0217839982360601	-0.00587495695799589
193	-0.30844059586525	-0.126947656273842	12.7860040664673	-0.00684897974133492	-0.000680167751852423	-0.0123684434220195	0.000618529506027699
194	-0.30844059586525	0.197726652026176	12.7860040664673	0.00776136433705688	-0.00197886489331722	0.00126787810586393	0.0022419011220336
195	-0.30844059586525	0.197726652026176	12.9158735275269	-0.00132951640989631	0.00743668992072344	-0.0165892094373703	0.00354059832170606
196	0.990256667137146	-0.451621979475021	12.5911998748779	0.00743668992072344	0.00483929552137852	-0.00197886489331722	-0.00295288790948689
197	0.990256667137146	-0.776296257972717	13.0457439422607	-0.00295288790948689	0.00386527273803949	-0.0120437685400248	-0.000355493422830477
198	-0.957789242267609	-0.776296257972717	12.7860040664673	0.00191722682211548	-0.0026282137259841	-0.00360223650932312	0.000943203864153475
199	-0.957789242267609	-0.126947656273842	12.7860040664673	-0.00132951640989631	0.00159255252219737	-0.00977104809135199	0.00841071270406246
200	-0.30844059586525	0.197726652026176	12.7210693359375	0.00386527273803949	0.00678734155371785	-0.00977104809135199	-0.00587495695799589
201	-0.957789242267609	-0.451621979475021	13.2405481338501	-0.00165419070981443	-0.00197886489331722	-0.00944637414067984	-0.00197886489331722
202	0.340908020734787	-0.451621979475021	13.2405481338501	-0.00619963090866804	0.00418994715437293	-0.00944637414067984	-0.00392691092565656
203	-0.957789242267609	0.197726652026176	13.1106786727905	-0.00652430532500148	0.00289124972186983	-0.00165419070981443	0.00289124972186983
204	-3.55518364906311	0.522400975227356	12.8509387969971	-0.000680167751852423	0.00776136433705688	-0.00100484199356288	0.00418994715437293
205	-2.90583515167236	-0.126947656273842	12.9158735275269	-0.00782300252467394	0.0103587592020631	-0.00879702530801296	-0.00165419070981443
206	-2.90583515167236	0.197726652026176	12.9158735275269	-0.00749832857400179	0.011982130818069	-0.00814767740666866	-0.00457625929266214
207	-0.957789242267609	0.197726652026176	12.9158735275269	-0.000680167751852423	0.0022419011220336	0.0022419011220336	0.00159255252219737
208	0.340908020734787	-1.10097062587738	13.4353523254395	-0.00652430532500148	-0.00392691092565656	0.00516396993771195	-0.00652430532500148
209	0.990256667137146	-0.776296257972717	13.2405481338501	0.00321592413820326	0.00289124972186983	0.00711201597005129	0.00159255252219737
210	-0.957789242267609	-0.126947656273842	12.7210693359375	0.00516396993771195	0.00906006153672934	0.00776136433705688	0.00256657530553639
211	0.990256667137146	-2.07499361038208	13.1106786727905	-0.00230353930965066	-0.00132951640989631	0.0136055024340749	-0.00165419070981443
212	0.990256667137146	-2.07499361038208	13.1756134033203	-0.00327756232582033	-0.00717365415766835	0.00776136433705688	0.00159255252219737
213	0.340908020734787	-0.776296257972717	12.9808082580566	-0.00749832857400179	-0.00652430532500148	0.01100810803473	-0.00392691092565656
214	-0.30844059586525	-1.10097062587738	13.2405481338501	0.00126787810586393	-0.00230353930965066	0.00743668992072344	0.00711201597005129
215	-0.957789242267609	0.197726652026176	12.8509387969971	0.0103587592020631	0.00451462110504508	-0.00457625929266214	-0.00879702530801296
216	1.63960528373718	-1.10097062587738	13.0457439422607	0.00354059832170606	0.00483929552137852	-0.00457625929266214	-0.00457625929266214
217	0.990256667137146	-1.10097062587738	13.0457439422607	-0.00132951640989631	0.00256657530553639	0.0100340843200684	-0.0026282137259841
218	-0.30844059586525	-0.126947656273842	12.9158735275269	-0.00587495695799589	-0.00425158534198999	0.01100810803473	-0.000680167751852423
219	0.990256667137146	0.197726652026176	12.7860040664673	0.00159255252219737	0.00126787810586393	0.00938473641872406	-0.000680167751852423
220	0.990256667137146	-0.776296257972717	13.2405481338501	0.00386527273803949	0.0145795252174139	0.00386527273803949	-0.0026282137259841
221	-0.957789242267609	0.197726652026176	12.7210693359375	0.000943203864153475	0.00191722682211548	0.00321592413820326	-0.00555028254166245
222	0.990256667137146	-0.776296257972717	12.9808082580566	-0.00814767740666866	0.00451462110504508	0.000943203864153475	0.00191722682211548
223	0.340908020734787	-0.776296257972717	12.9808082580566	-0.00619963090866804	0.000618529506027699	-0.0243813935667276	0.000618529506027699
224	-0.30844059586525	-0.126947656273842	12.9158735275269	-0.00425158534198999	0.00743668992072344	-0.0240567177534103	-0.00360223650932312
225	-0.957789242267609	0.197726652026176	12.9158735275269	0.00126787810586393	0.00938473641872406	-0.0198359526693821	-0.000355493422830477
226	-0.30844059586525	-0.126947656273842	13.1106786727905	0.000293855206109583	0.00646266713738441	-0.00587495695799589	-0.00619963090866804
227	-0.957789242267609	-1.10097062587738	13.1756134033203	-0.00717365415766835	-0.00197886489331722	0.013930176384747	-3.08191010844894e-05
228	-0.957789242267609	-1.10097062587738	13.6950922012329	-0.00977104809135199	-0.0026282137259841	0.0197743140161037	0.00418994715437293
229	-3.55518364906311	-0.451621979475021	12.9808082580566	-0.00457625929266214	-0.00619963090866804	0.0175015944987535	0.00386527273803949
230	-0.30844059586525	-1.10097062587738	13.1756134033203	-0.00197886489331722	0.00841071270406246	-0.00684897974133492	-0.00100484199356288
231	-0.957789242267609	0.197726652026176	13.1756134033203	0.000943203864153475	-0.00457625929266214	0.00289124972186983	-0.00522560812532902
232	-0.957789242267609	-0.451621979475021	13.5652227401733	0.00516396993771195	0.00386527273803949	-0.00717365415766835	-0.00132951640989631
233	0.990256667137146	-1.10097062587738	13.1756134033203	-0.00230353930965066	0.00289124972186983	-0.0227580219507217	0.00289124972186983
234	0.340908020734787	-1.42564487457275	13.6950922012329	-0.00912170019000769	0.0022419011220336	-0.0247060675173998	0.00191722682211548
235	0.990256667137146	-1.75031924247742	13.8898963928223	0.00808603875339031	-0.00100484199356288	-0.0305502042174339	0.00321592413820326
236	-0.30844059586525	-1.75031924247742	13.1756134033203	0.000618529506027699	-0.00360223650932312	-0.0198359526693821	-0.00100484199356288
237	-0.957789242267609	-0.776296257972717	13.1106786727905	0.00126787810586393	-3.08191010844894e-05	-0.0113944197073579	0.00289124972186983
238	0.990256667137146	-1.10097062587738	13.1756134033203	-0.00230353930965066	0.00386527273803949	0.00418994715437293	0.00126787810586393
239	2.93830251693726	-0.776296257972717	13.0457439422607	0.00354059832170606	0.000618529506027699	-0.0026282137259841	0.0103587592020631
240	-0.30844059586525	-0.451621979475021	13.0457439422607	0.00289124972186983	0.0113327819854021	-0.00360223650932312	0.00451462110504508
241	0.990256667137146	-0.451621979475021	12.7860040664673	0.000293855206109583	0.00191722682211548	-0.00717365415766835	-0.00912170019000769
242	-0.30844059586525	-0.451621979475021	12.9808082580566	-0.000355493422830477	0.00159255252219737	-0.00295288790948689	0.00418994715437293
243	0.990256667137146	-1.10097062587738	13.1106786727905	-0.000680167751852423	0.00159255252219737	-0.00392691092565656	0.00386527273803949
244	-0.957789242267609	0.522400975227356	12.7860040664673	-3.08191010844894e-05	0.00386527273803949	0.0022419011220336	0.00191722682211548
245	0.340908020734787	-0.126947656273842	12.7210693359375	0.00418994715437293	0.00483929552137852	-0.00555028254166245	0.000618529506027699
246	-0.30844059586525	0.197726652026176	12.9158735275269	0.000293855206109583	0.00289124972186983	-0.00587495695799589	-0.00619963090866804
247	-0.957789242267609	0.197726652026176	12.7860040664673	0.00418994715437293	-0.00360223650932312	-0.00490093370899558	-0.00555028254166245
248	-0.30844059586525	-0.126947656273842	12.7210693359375	0.000293855206109583	-0.00684897974133492	-0.00327756232582033	-0.00197886489331722
249	-1.607137799263	-1.10097062587738	13.3704175949097	-0.00522560812532902	-0.00100484199356288	-0.00165419070981443	-3.08191010844894e-05
250	-3.55518364906311	-1.10097062587738	13.1106786727905	-0.0126931173726916	0.00711201597005129	-0.00360223650932312	-0.000680167751852423
251	-1.607137799263	-1.10097062587738	13.0457439422607	0.000618529506027699	0.00289124972186983	0.00386527273803949	-0.0159398596733809
252	-1.607137799263	-0.126947656273842	12.9158735275269	-0.00490093370899558	0.00321592413820326	0.000618529506027699	0.00191722682211548
253	-0.30844059586525	0.197726652026176	13.0457439422607	-0.00457625929266214	-0.00165419070981443	0.000618529506027699	-3.08191010844894e-05
254	1.63960528373718	-0.451621979475021	13.1106786727905	0.00548864435404539	0.00159255252219737	0.00776136433705688	0.00516396993771195
255	0.340908020734787	-0.776296257972717	13.5002880096436	0.00808603875339031	0.00289124972186983	0.00516396993771195	-0.00100484199356288
256	0.990256667137146	-1.75031924247742	13.1756134033203	-3.08191010844894e-05	-0.00782300252467394	0.00159255252219737	-0.00132951640989631
257	-0.957789242267609	-1.10097062587738	12.8509387969971	0.000618529506027699	-0.00944637414067984	0.00841071270406246	0.00841071270406246
258	-0.30844059586525	-1.42564487457275	12.9158735275269	-0.0026282137259841	-0.00684897974133492	0.0103587592020631	-0.00360223650932312
259	0.340908020734787	-1.75031924247742	13.8249616622925	-0.00165419070981443	-0.00749832857400179	0.0022419011220336	0.00354059832170606
260	-0.30844059586525	-0.451621979475021	13.7600269317627	-0.00197886489331722	0.000943203864153475	0.00126787810586393	0.00321592413820326
261	0.340908020734787	-1.10097062587738	13.4353523254395	0.00256657530553639	0.00386527273803949	0.00126787810586393	-0.00230353930965066
262	0.340908020734787	-0.451621979475021	12.8509387969971	0.00191722682211548	0.0022419011220336	0.00386527273803949	-0.00230353930965066
263	-1.607137799263	0.197726652026176	12.7860040664673	-0.0100957229733467	-3.08191010844894e-05	0.000618529506027699	0.000618529506027699
264	-0.30844059586525	-0.126947656273842	12.7860040664673	-0.00295288790948689	0.00548864435404539	-0.0100957229733467	-3.08191010844894e-05
265	-0.30844059586525	0.197726652026176	13.5002880096436	0.01100810803473	0.0106834331527352	-0.0130177913233638	0.00159255252219737
266	0.340908020734787	0.522400975227356	12.7860040664673	0.00191722682211548	0.000618529506027699	-0.00555028254166245	-0.0100957229733467
267	0.990256667137146	-1.10097062587738	13.9548320770264	0.00516396993771195	-0.000680167751852423	-0.0126931173726916	0.000943203864153475
268	0.990256667137146	-0.776296257972717	12.9808082580566	-0.00555028254166245	0.00126787810586393	0.00516396993771195	0.00418994715437293
269	-0.30844059586525	0.522400975227356	12.8509387969971	-0.00392691092565656	0.000293855206109583	-0.00490093370899558	0.00743668992072344
270	0.990256667137146	-0.126947656273842	12.8509387969971	-0.00360223650932312	0.00743668992072344	0.000293855206109583	-0.00230353930965066
271	0.340908020734787	-0.126947656273842	12.9808082580566	0.000618529506027699	0.00191722682211548	0.000943203864153475	-0.0100957229733467
272	-1.607137799263	-0.451621979475021	13.3704175949097	-0.00392691092565656	0.00191722682211548	0.00451462110504508	0.00191722682211548
273	-0.30844059586525	-0.776296257972717	13.1106786727905	-0.0139918150380254	0.00289124972186983	-0.00100484199356288	0.00776136433705688
274	-3.55518364906311	0.197726652026176	13.5652227401733	-0.00457625929266214	0.00159255252219737	0.00516396993771195	0.00776136433705688
275	-0.30844059586525	-0.126947656273842	13.6301574707031	0.000618529506027699	0.00970941036939621	0.000618529506027699	0.00159255252219737
276	-0.957789242267609	0.197726652026176	12.9158735275269	-0.00132951640989631	0.00483929552137852	-0.00100484199356288	-0.00327756232582033
277	1.63960528373718	-1.10097062587738	12.9158735275269	0.00613799272105098	-0.000680167751852423	0.00386527273803949	0.00191722682211548
278	0.990256667137146	-2.07499361038208	13.3054828643799	-0.00165419070981443	-0.00457625929266214	0.000293855206109583	0.000293855206109583
279	-0.957789242267609	-1.42564487457275	13.3054828643799	-0.00619963090866804	-0.0123684434220195	0.0100340843200684	0.00191722682211548
280	-0.30844059586525	-1.10097062587738	12.7860040664673	-0.000680167751852423	-0.00490093370899558	-0.00295288790948689	0.000293855206109583
281	-0.30844059586525	-1.75031924247742	13.1106786727905	-0.000355493422830477	-0.00879702530801296	0.00256657530553639	-0.0117190945893526
282	1.63960528373718	-2.39966797828674	13.8898963928223	0.00678734155371785	0.0022419011220336	0.000618529506027699	-0.000355493422830477
283	-0.30844059586525	-0.776296257972717	12.9808082580566	-0.0026282137259841	-0.0026282137259841	0.00483929552137852	-0.00165419070981443
284	0.340908020734787	-0.126947656273842	13.3704175949097	0.00256657530553639	0.00159255252219737	-0.00555028254166245	0.00159255252219737
285	0.990256667137146	0.197726652026176	12.9158735275269	0.00386527273803949	0.0116574559360743	-0.00587495695799589	-0.00327756232582033
286	1.63960528373718	-0.776296257972717	12.8509387969971	0.000943203864153475	0.00354059832170606	-0.00782300252467394	0.00191722682211548
287	0.340908020734787	-0.126947656273842	13.6301574707031	0.00256657530553639	-0.00132951640989631	0.000943203864153475	-0.000355493422830477
288	0.340908020734787	-0.126947656273842	13.3704175949097	-3.08191010844894e-05	-0.00555028254166245	-0.00360223650932312	0.00516396993771195
289	1.63960528373718	-0.451621979475021	13.8249616622925	-0.00197886489331722	0.00776136433705688	0.00321592413820326	-0.00230353930965066
290	2.28895401954651	-1.75031924247742	14.1496362686157	0.00516396993771195	0.00451462110504508	-0.00749832857400179	0.000618529506027699
291	-0.957789242267609	0.197726652026176	12.8509387969971	-0.00230353930965066	-0.00100484199356288	0.00678734155371785	0.00256657530553639
292	0.340908020734787	-0.776296257972717	12.9808082580566	-0.00327756232582033	0.00126787810586393	0.00354059832170606	-0.000355493422830477
293	-0.957789242267609	-1.10097062587738	13.0457439422607	-0.00749832857400179	-0.00652430532500148	0.00841071270406246	0.00191722682211548
294	-0.957789242267609	-0.776296257972717	12.9158735275269	-0.00392691092565656	-0.000355493422830477	0.00841071270406246	-0.0026282137259841
295	-2.90583515167236	-0.451621979475021	13.0457439422607	-0.00230353930965066	0.00613799272105098	-0.0107450718060136	-0.000680167751852423
296	0.990256667137146	-1.10097062587738	13.2405481338501	-0.00132951640989631	0.00613799272105098	-0.00555028254166245	-0.00425158534198999
297	0.340908020734787	-1.10097062587738	13.0457439422607	0.000618529506027699	0.00743668992072344	0.00321592413820326	0.00386527273803949
298	0.340908020734787	-0.451621979475021	13.7600269317627	0.00289124972186983	0.00191722682211548	0.00516396993771195	0.00386527273803949
299	-0.957789242267609	0.197726652026176	12.9808082580566	0.000618529506027699	-0.00100484199356288	-0.00490093370899558	0.00386527273803949
300	0.340908020734787	-1.10097062587738	13.1106786727905	0.00126787810586393	-0.00587495695799589	0.000618529506027699	0.00289124972186983
301	-0.957789242267609	-1.10097062587738	13.2405481338501	-0.00490093370899558	-0.00165419070981443	-0.00587495695799589	-0.000355493422830477
302	0.990256667137146	-1.10097062587738	13.4353523254395	0.00159255252219737	-0.0104203969240189	-0.00132951640989631	0.0022419011220336
303	2.28895401954651	-2.07499361038208	13.1756134033203	0.000293855206109583	-0.00619963090866804	-0.00230353930965066	-0.00132951640989631
304	1.63960528373718	-1.42564487457275	12.9808082580566	-0.000355493422830477	0.000618529506027699	-3.08191010844894e-05	0.00321592413820326
305	2.28895401954651	-1.10097062587738	12.9808082580566	0.00289124972186983	0.00126787810586393	-0.00230353930965066	0.000293855206109583
306	-0.957789242267609	-0.776296257972717	13.1756134033203	0.000943203864153475	-0.000680167751852423	-0.00457625929266214	0.00191722682211548
307	-0.30844059586525	-0.126947656273842	12.9808082580566	-0.00327756232582033	0.00841071270406246	-0.0026282137259841	0.000293855206109583
308	0.990256667137146	-1.10097062587738	12.8509387969971	-0.00165419070981443	-0.00132951640989631	0.00256657530553639	0.00516396993771195
309	2.28895401954651	-0.776296257972717	12.7860040664673	-0.0026282137259841	-0.00392691092565656	-0.00360223650932312	-0.00165419070981443
310	0.340908020734787	0.197726652026176	12.6561346054077	0.00711201597005129	0.00743668992072344	-0.00522560812532902	0.00126787810586393
311	1.63960528373718	-1.10097062587738	12.9158735275269	-0.00392691092565656	0.00743668992072344	-0.00230353930965066	-0.00749832857400179
312	-0.957789242267609	0.197726652026176	13.1106786727905	0.0022419011220336	-0.00425158534198999	-0.00652430532500148	0.000293855206109583
313	-0.30844059586525	-0.451621979475021	13.2405481338501	0.00191722682211548	-0.000680167751852423	0.00321592413820326	0.00191722682211548
314	1.63960528373718	-1.42564487457275	13.4353523254395	-0.00490093370899558	-0.00197886489331722	-0.00782300252467394	0.00289124972186983
315	-0.957789242267609	-0.776296257972717	13.7600269317627	0.000618529506027699	0.00159255252219737	0.000618529506027699	0.00386527273803949
316	-0.957789242267609	-0.776296257972717	13.8898963928223	-0.00717365415766835	0.00906006153672934	-0.00619963090866804	-0.00360223650932312
317	-2.90583515167236	-0.451621979475021	13.0457439422607	-0.00295288790948689	0.00256657530553639	0.00808603875339031	-0.00944637414067984
318	-0.957789242267609	-0.451621979475021	12.9808082580566	-0.0123684434220195	0.00126787810586393	0.00159255252219737	0.00354059832170606
319	0.990256667137146	0.197726652026176	12.9158735275269	0.000293855206109583	0.000293855206109583	0.00126787810586393	-0.00132951640989631
320	-0.30844059586525	-0.451621979475021	13.5002880096436	-0.000355493422830477	-0.00100484199356288	-0.00879702530801296	0.00646266713738441
321	0.990256667137146	-0.776296257972717	12.7210693359375	0.00808603875339031	-0.000355493422830477	0.000943203864153475	-0.000680167751852423
322	0.340908020734787	-1.10097062587738	12.7860040664673	-0.00684897974133492	-0.00619963090866804	-0.00197886489331722	-0.00165419070981443
323	-0.30844059586525	-1.10097062587738	13.8249616622925	-0.00100484199356288	-0.00717365415766835	0.000293855206109583	0.00126787810586393
324	0.340908020734787	-2.07499361038208	13.1756134033203	-0.00295288790948689	-0.00100484199356288	0.00711201597005129	0.00743668992072344
325	0.340908020734787	-0.451621979475021	13.3054828643799	0.00613799272105098	0.000293855206109583	-0.00230353930965066	-0.00165419070981443
326	-0.30844059586525	-0.451621979475021	13.1756134033203	-0.00132951640989631	0.00418994715437293	-0.00717365415766835	-0.00684897974133492
327	0.340908020734787	-0.451621979475021	12.8509387969971	0.00159255252219737	-0.00165419070981443	0.00906006153672934	-0.0026282137259841
328	0.990256667137146	-0.776296257972717	12.9158735275269	-0.000355493422830477	0.00938473641872406	0.00483929552137852	0.00191722682211548
329	0.340908020734787	0.197726652026176	12.8509387969971	0.00126787810586393	-0.00295288790948689	0.00581331877037883	0.000293855206109583
330	0.340908020734787	0.522400975227356	13.3704175949097	-0.00132951640989631	0.00386527273803949	-0.00197886489331722	-0.00749832857400179
331	1.63960528373718	-1.10097062587738	13.9548320770264	0.00483929552137852	0.00418994715437293	-0.00490093370899558	-0.00619963090866804
332	1.63960528373718	-0.451621979475021	13.6950922012329	-0.00295288790948689	0.00256657530553639	0.00841071270406246	-0.0026282137259841
333	-0.30844059586525	-0.126947656273842	13.5652227401733	-0.00132951640989631	0.00289124972186983	-0.00230353930965066	0.00159255252219737
334	0.340908020734787	0.522400975227356	13.5652227401733	-0.00490093370899558	-0.00360223650932312	0.0022419011220336	-0.0026282137259841
335	-0.957789242267609	-0.126947656273842	13.1756134033203	0.00126787810586393	-3.08191010844894e-05	-0.0159398596733809	0.00646266713738441
336	-2.25648641586304	0.197726652026176	13.8249616622925	-0.00684897974133492	0.0113327819854021	-0.00295288790948689	-0.00165419070981443
337	-2.25648641586304	-0.126947656273842	13.2405481338501	-0.0136671401560307	0.00516396993771195	-0.00944637414067984	-3.08191010844894e-05
338	-1.607137799263	-0.126947656273842	12.9158735275269	-0.0113944197073579	0.00613799272105098	0.00418994715437293	0.00841071270406246
339	-0.30844059586525	-0.776296257972717	13.8249616622925	-0.00587495695799589	-0.00392691092565656	-0.00490093370899558	-0.00457625929266214
340	-1.607137799263	0.197726652026176	13.5652227401733	0.00191722682211548	0.00906006153672934	-0.00457625929266214	0.00256657530553639
341	1.63960528373718	-0.451621979475021	13.9548320770264	0.00516396993771195	0.00418994715437293	-0.00230353930965066	0.00451462110504508
342	0.990256667137146	-1.10097062587738	13.1106786727905	0.00321592413820326	-0.00295288790948689	0.000943203864153475	-0.00165419070981443
343	-1.607137799263	-0.776296257972717	13.1756134033203	-0.0026282137259841	-0.00652430532500148	-0.00165419070981443	-0.00230353930965066
344	-0.30844059586525	-1.10097062587738	12.9808082580566	-0.00717365415766835	-0.00652430532500148	-0.00165419070981443	0.00126787810586393
345	-0.30844059586525	-1.42564487457275	12.6561346054077	0.00906006153672934	-0.00490093370899558	0.0022419011220336	-0.00100484199356288
346	0.340908020734787	-1.75031924247742	12.9158735275269	0.000618529506027699	0.00191722682211548	-0.00652430532500148	-3.08191010844894e-05
347	0.990256667137146	-1.10097062587738	13.9548320770264	0.00548864435404539	-0.00230353930965066	0.0022419011220336	-0.00425158534198999
348	0.340908020734787	-0.451621979475021	13.9548320770264	0.00126787810586393	0.000943203864153475	0.0022419011220336	0.00386527273803949
349	-0.30844059586525	1.17174959182739	13.8898963928223	0.00256657530553639	-0.0026282137259841	0.00646266713738441	-0.00457625929266214
350	0.990256667137146	-1.10097062587738	12.9158735275269	0.00418994715437293	-0.00132951640989631	-0.00295288790948689	0.000618529506027699
351	-0.30844059586525	0.197726652026176	12.5262641906738	0.000618529506027699	0.00873538758605719	-0.00132951640989631	-0.00360223650932312
352	2.28895401954651	-1.42564487457275	12.8509387969971	-0.000680167751852423	-0.00230353930965066	-0.00717365415766835	-3.08191010844894e-05
353	0.990256667137146	-0.126947656273842	12.8509387969971	0.000943203864153475	0.000943203864153475	0.00646266713738441	0.00581331877037883
354	0.990256667137146	-0.126947656273842	13.0457439422607	-0.00749832857400179	-0.000680167751852423	-0.00555028254166245	0.000943203864153475
355	-0.957789242267609	-0.126947656273842	12.9808082580566	0.00516396993771195	0.00873538758605719	-0.00814767740666866	-3.08191010844894e-05
356	0.340908020734787	-0.126947656273842	13.5002880096436	0.00516396993771195	0.00581331877037883	-0.0104203969240189	-0.00230353930965066
357	0.340908020734787	-0.451621979475021	13.5652227401733	-0.0100957229733467	0.00516396993771195	-0.00327756232582033	-0.00197886489331722
358	-0.30844059586525	-1.10097062587738	13.8249616622925	-0.00327756232582033	0.00613799272105098	0.00159255252219737	-3.08191010844894e-05
359	-2.25648641586304	0.197726652026176	13.9548320770264	-0.00782300252467394	-3.08191010844894e-05	0.00126787810586393	-0.0026282137259841
360	-0.30844059586525	-1.10097062587738	13.2405481338501	-0.00165419070981443	-0.00100484199356288	0.000293855206109583	0.000618529506027699
361	-0.957789242267609	0.197726652026176	14.0197668075562	-0.00619963090866804	0.000618529506027699	-0.00977104809135199	0.00289124972186983
362	0.990256667137146	-0.776296257972717	13.7600269317627	0.00126787810586393	0.00321592413820326	-0.00100484199356288	-0.00295288790948689
363	0.340908020734787	-1.10097062587738	13.1106786727905	-0.00197886489331722	-0.00327756232582033	-0.00652430532500148	0.000618529506027699
364	0.990256667137146	-0.776296257972717	13.6301574707031	-0.00425158534198999	-0.00457625929266214	-0.00425158534198999	-0.00684897974133492
365	0.340908020734787	-2.07499361038208	13.8249616622925	0.00386527273803949	-0.00684897974133492	-0.00782300252467394	0.00516396993771195
366	1.63960528373718	-2.07499361038208	14.1496362686157	-0.00230353930965066	-0.00814767740666866	-0.0104203969240189	-0.00652430532500148
367	1.63960528373718	-1.75031924247742	13.7600269317627	0.00386527273803949	-0.00912170019000769	-0.0110697457566857	0.00289124972186983
368	-0.957789242267609	-0.126947656273842	12.8509387969971	0.000943203864153475	-0.00522560812532902	-0.00749832857400179	0.000293855206109583
369	1.63960528373718	-0.776296257972717	12.9808082580566	0.000618529506027699	0.00256657530553639	-0.00392691092565656	0.00256657530553639
370	1.63960528373718	-0.451621979475021	13.2405481338501	0.000293855206109583	0.00386527273803949	-0.00197886489331722	0.00289124972186983
371	1.63960528373718	-0.451621979475021	13.0457439422607	0.00451462110504508	0.000293855206109583	-0.0110697457566857	-0.00522560812532902
372	-1.607137799263	0.522400975227356	13.6301574707031	-0.00847235135734081	-0.00132951640989631	0.00483929552137852	-0.00490093370899558
373	2.28895401954651	-1.10097062587738	12.7860040664673	-0.00132951640989631	0.00678734155371785	-0.00132951640989631	0.00289124972186983
374	1.63960528373718	-1.10097062587738	12.8509387969971	-0.00165419070981443	-0.0026282137259841	-0.00684897974133492	0.00289124972186983
375	1.63960528373718	-1.10097062587738	12.9158735275269	0.00646266713738441	0.00321592413820326	-0.00425158534198999	-0.00652430532500148
376	1.63960528373718	-1.10097062587738	13.1756134033203	-0.00295288790948689	-0.00100484199356288	-0.0026282137259841	-0.00165419070981443
377	0.990256667137146	-1.10097062587738	14.0197668075562	0.00906006153672934	0.000943203864153475	0.00970941036939621	-0.00782300252467394
378	-1.607137799263	0.197726652026176	13.9548320770264	0.000618529506027699	-0.000680167751852423	0.00581331877037883	-0.00230353930965066
379	-0.957789242267609	0.197726652026176	13.4353523254395	-0.00847235135734081	0.00711201597005129	-0.00327756232582033	-0.00457625929266214
380	-2.25648641586304	-1.10097062587738	14.0197668075562	-0.00749832857400179	0.00938473641872406	-0.00327756232582033	0.00646266713738441
381	-3.55518364906311	0.522400975227356	13.6301574707031	-0.00717365415766835	0.00483929552137852	-0.00522560812532902	-0.00847235135734081
382	-0.957789242267609	-0.126947656273842	13.7600269317627	-0.00912170019000769	0.00354059832170606	0.0022419011220336	-3.08191010844894e-05
383	0.990256667137146	-0.451621979475021	14.0197668075562	-0.000355493422830477	0.000943203864153475	0.000293855206109583	-0.00132951640989631
384	0.990256667137146	-1.10097062587738	14.1496362686157	0.000293855206109583	0.00159255252219737	-0.000355493422830477	0.00386527273803949
385	-0.30844059586525	-0.776296257972717	13.7600269317627	0.00256657530553639	-0.00425158534198999	0.00126787810586393	0.00289124972186983
386	0.340908020734787	-1.42564487457275	13.0457439422607	0.00354059832170606	0.00418994715437293	-0.00587495695799589	-0.0026282137259841
387	-0.30844059586525	-1.10097062587738	12.7860040664673	-0.00749832857400179	-0.00490093370899558	0.00159255252219737	-0.00684897974133492
388	2.28895401954651	-2.39966797828674	13.1756134033203	0.000293855206109583	-0.00555028254166245	0.00321592413820326	0.00289124972186983
389	-0.957789242267609	-0.776296257972717	13.4353523254395	-0.000680167751852423	-0.00555028254166245	0.00289124972186983	-0.00100484199356288
390	-0.30844059586525	-0.126947656273842	13.1106786727905	0.00516396993771195	-0.00230353930965066	0.000943203864153475	-3.08191010844894e-05
391	0.990256667137146	-1.10097062587738	13.1106786727905	0.00126787810586393	0.00711201597005129	-0.00555028254166245	0.000293855206109583
392	0.340908020734787	-0.451621979475021	12.7860040664673	0.00159255252219737	0.00191722682211548	0.00191722682211548	-0.00165419070981443
393	0.340908020734787	0.197726652026176	13.5652227401733	-0.00165419070981443	0.00191722682211548	0.00159255252219737	0.00354059832170606
394	-0.30844059586525	0.522400975227356	12.8509387969971	0.00386527273803949	0.00256657530553639	-0.00392691092565656	-0.0107450718060136
395	0.340908020734787	-0.126947656273842	13.3704175949097	0.00418994715437293	0.00516396993771195	-0.00295288790948689	-0.00425158534198999
396	-0.30844059586525	0.197726652026176	12.7210693359375	-0.00100484199356288	0.00548864435404539	-0.00555028254166245	-0.00230353930965066
397	-0.30844059586525	-0.126947656273842	12.7860040664673	-0.00230353930965066	-0.00490093370899558	-0.00684897974133492	-0.00619963090866804
398	1.63960528373718	-0.451621979475021	12.8509387969971	-0.00197886489331722	-0.00490093370899558	0.00256657530553639	0.00126787810586393
399	2.28895401954651	-1.10097062587738	13.8898963928223	-0.00684897974133492	0.00386527273803949	-0.00100484199356288	0.00418994715437293
400	-1.607137799263	0.522400975227356	13.7600269317627	0.00646266713738441	0.00873538758605719	-0.00100484199356288	0.00191722682211548
401	0.340908020734787	-0.776296257972717	13.5002880096436	-0.00522560812532902	0.00159255252219737	-0.00847235135734081	0.00516396993771195
402	-2.25648641586304	0.197726652026176	13.5652227401733	-0.00977104809135199	0.00191722682211548	0.00418994715437293	0.0022419011220336
403	-2.90583515167236	-0.126947656273842	13.5652227401733	-0.00977104809135199	-0.00749832857400179	-0.00457625929266214	0.00354059832170606
404	-1.607137799263	0.197726652026176	12.9158735275269	0.000943203864153475	0.00743668992072344	-0.00230353930965066	0.00483929552137852
405	-0.957789242267609	0.197726652026176	12.8509387969971	0.00159255252219737	-3.08191010844894e-05	-0.00392691092565656	0.00256657530553639
406	-0.957789242267609	-0.126947656273842	13.0457439422607	0.000943203864153475	0.00191722682211548	-0.00425158534198999	0.000293855206109583
407	0.990256667137146	-0.776296257972717	13.1756134033203	-0.00100484199356288	-0.00684897974133492	-0.00100484199356288	-0.00360223650932312
408	0.340908020734787	-2.07499361038208	13.9548320770264	0.0022419011220336	-0.00814767740666866	0.000293855206109583	0.00646266713738441
409	-0.30844059586525	-1.10097062587738	13.6950922012329	0.00451462110504508	-0.00197886489331722	-0.00619963090866804	-0.00197886489331722
410	0.340908020734787	-1.75031924247742	13.9548320770264	0.00808603875339031	0.000618529506027699	-0.0113944197073579	-0.000680167751852423
411	-0.957789242267609	-0.126947656273842	13.7600269317627	0.00516396993771195	-3.08191010844894e-05	-0.00295288790948689	-0.000355493422830477
412	0.340908020734787	-1.10097062587738	13.3704175949097	0.000293855206109583	-0.00392691092565656	-0.00132951640989631	-0.00490093370899558
413	0.990256667137146	-0.776296257972717	14.0197668075562	-0.00425158534198999	-0.00879702530801296	-0.00165419070981443	-0.00295288790948689
414	-0.30844059586525	-0.126947656273842	12.7210693359375	0.00581331877037883	-0.00619963090866804	-0.00587495695799589	0.000293855206109583
415	-0.957789242267609	0.197726652026176	12.6561346054077	0.00354059832170606	0.00743668992072344	-0.0100957229733467	-0.00977104809135199
416	0.990256667137146	0.197726652026176	12.461329460144	0.00451462110504508	0.00841071270406246	-0.0143164889886975	0.00159255252219737
417	1.63960528373718	-0.451621979475021	12.9808082580566	-0.0026282137259841	0.0022419011220336	-0.0026282137259841	-0.00295288790948689
418	2.28895401954651	-0.776296257972717	13.2405481338501	0.0149041991680861	0.000618529506027699	-0.00100484199356288	0.00386527273803949
419	-0.30844059586525	0.197726652026176	13.3054828643799	-0.00360223650932312	0.0022419011220336	-0.00165419070981443	0.00289124972186983
420	2.28895401954651	0.197726652026176	13.5652227401733	-0.00100484199356288	0.0022419011220336	-0.00392691092565656	0.0022419011220336
421	-1.607137799263	-0.451621979475021	13.8249616622925	-0.00197886489331722	0.000943203864153475	-0.00230353930965066	0.012956153601408
422	-0.30844059586525	-1.10097062587738	13.1106786727905	-0.00522560812532902	0.00548864435404539	0.00256657530553639	-0.00392691092565656
423	-1.607137799263	-0.451621979475021	13.6950922012329	-0.00944637414067984	0.00483929552137852	-0.00425158534198999	-3.08191010844894e-05
424	-2.25648641586304	-0.126947656273842	13.8898963928223	-0.00977104809135199	0.00354059832170606	-0.00522560812532902	-0.00165419070981443
425	-2.25648641586304	0.197726652026176	14.0847015380859	-0.00392691092565656	0.00678734155371785	0.00548864435404539	-0.000355493422830477
426	0.340908020734787	-1.42564487457275	13.6950922012329	0.00289124972186983	0.00191722682211548	0.0022419011220336	-0.00197886489331722
427	0.340908020734787	-0.776296257972717	13.7600269317627	0.00613799272105098	0.00678734155371785	0.00711201597005129	-0.00165419070981443
428	-0.30844059586525	-0.126947656273842	13.6301574707031	-0.00912170019000769	0.00289124972186983	0.0113327819854021	0.00776136433705688
429	0.990256667137146	-1.75031924247742	13.3054828643799	0.00126787810586393	0.000618529506027699	0.00289124972186983	0.00548864435404539
430	-0.957789242267609	-1.75031924247742	14.0847015380859	0.00581331877037883	-0.0113944197073579	-0.000680167751852423	-0.00782300252467394
431	0.990256667137146	-2.39966797828674	13.3704175949097	0.00451462110504508	-0.00100484199356288	-0.0107450718060136	0.0022419011220336
432	-1.607137799263	0.197726652026176	12.8509387969971	0.0022419011220336	0.00191722682211548	-3.08191010844894e-05	-0.00782300252467394
433	0.340908020734787	-1.10097062587738	13.1106786727905	-0.00100484199356288	-0.000355493422830477	0.000293855206109583	0.00841071270406246
434	0.990256667137146	-0.126947656273842	13.0457439422607	-0.00165419070981443	0.00646266713738441	-0.00230353930965066	-0.000680167751852423
435	2.28895401954651	-1.42564487457275	13.8898963928223	0.00386527273803949	0.0022419011220336	-0.00587495695799589	-0.000355493422830477
436	0.340908020734787	-0.776296257972717	13.9548320770264	0.00776136433705688	0.00581331877037883	0.000943203864153475	-0.00490093370899558
437	0.340908020734787	-0.776296257972717	13.8249616622925	-0.00197886489331722	0.00451462110504508	-0.00490093370899558	0.00256657530553639
438	-0.957789242267609	0.197726652026176	13.3054828643799	0.00418994715437293	-0.00619963090866804	0.00321592413820326	-0.000680167751852423
439	1.63960528373718	-0.451621979475021	12.5911998748779	-0.00392691092565656	0.00256657530553639	-0.00197886489331722	0.0100340843200684
440	0.990256667137146	-0.776296257972717	12.9158735275269	0.00548864435404539	0.00743668992072344	-0.00782300252467394	-0.00197886489331722
441	-0.30844059586525	-0.126947656273842	12.8509387969971	0.000293855206109583	0.0106834331527352	0.00516396993771195	-0.00295288790948689
442	-0.957789242267609	-0.451621979475021	13.1756134033203	0.00418994715437293	0.000293855206109583	-0.00197886489331722	-0.00652430532500148
443	0.990256667137146	-1.42564487457275	13.3054828643799	-0.0110697457566857	-3.08191010844894e-05	-0.00717365415766835	0.00516396993771195
444	-0.30844059586525	-0.776296257972717	13.1106786727905	-0.0110697457566857	-0.00360223650932312	-0.00652430532500148	-0.00327756232582033
445	-1.607137799263	-1.42564487457275	13.1106786727905	-0.00457625929266214	0.00354059832170606	-0.000355493422830477	0.00451462110504508
446	-2.90583515167236	-0.776296257972717	13.2405481338501	0.00678734155371785	0.00386527273803949	-0.00522560812532902	-0.00490093370899558
447	-1.607137799263	0.197726652026176	12.9808082580566	-0.00165419070981443	0.00386527273803949	-0.00847235135734081	-0.00392691092565656
448	-0.30844059586525	-0.776296257972717	14.0197668075562	-0.00197886489331722	-0.00165419070981443	-0.00555028254166245	-0.00619963090866804
449	-0.957789242267609	0.522400975227356	13.1106786727905	0.00548864435404539	-0.00295288790948689	-0.00425158534198999	-0.00425158534198999
450	-0.30844059586525	-0.126947656273842	12.7860040664673	-0.00555028254166245	0.00451462110504508	-0.00425158534198999	-0.0026282137259841
451	-0.30844059586525	-1.42564487457275	12.9808082580566	0.00970941036939621	0.00321592413820326	-0.00522560812532902	0.0022419011220336
452	1.63960528373718	-2.72434210777283	13.1756134033203	-0.00327756232582033	-0.0113944197073579	-0.0133424662053585	0.000943203864153475
453	-0.30844059586525	-0.451621979475021	12.8509387969971	-0.00652430532500148	-0.00457625929266214	-0.00652430532500148	0.00191722682211548
454	0.340908020734787	-1.10097062587738	13.1756134033203	0.00516396993771195	-0.00749832857400179	-0.00619963090866804	0.0022419011220336
455	-0.957789242267609	0.197726652026176	13.6950922012329	-0.000355493422830477	0.000943203864153475	-0.00749832857400179	0.00289124972186983
456	-0.30844059586525	0.522400975227356	13.5652227401733	-0.00165419070981443	0.0116574559360743	-0.0120437685400248	-0.000355493422830477
457	0.340908020734787	-0.126947656273842	12.9808082580566	-0.00327756232582033	-0.00457625929266214	-3.08191010844894e-05	0.00776136433705688
458	0.990256667137146	-1.10097062587738	13.0457439422607	0.000618529506027699	0.000293855206109583	0.00354059832170606	0.0022419011220336
459	0.340908020734787	-0.776296257972717	13.1106786727905	-0.00392691092565656	-3.08191010844894e-05	-0.0117190945893526	-0.00230353930965066
460	-0.30844059586525	-0.126947656273842	13.0457439422607	-3.08191010844894e-05	0.00451462110504508	-0.00684897974133492	-0.00165419070981443
461	0.990256667137146	-1.10097062587738	13.6950922012329	0.00938473641872406	0.00418994715437293	-0.00879702530801296	0.00386527273803949
462	-0.30844059586525	0.197726652026176	12.7210693359375	0.000618529506027699	0.00678734155371785	-0.00100484199356288	0.00256657530553639
463	0.990256667137146	-0.451621979475021	12.9808082580566	-0.00684897974133492	0.00256657530553639	-0.00327756232582033	0.00516396993771195
464	0.340908020734787	0.847075283527374	12.9808082580566	-0.00295288790948689	0.000293855206109583	-0.000355493422830477	0.00354059832170606
465	-0.957789242267609	-0.126947656273842	13.1756134033203	-0.00230353930965066	0.00418994715437293	0.0022419011220336	-0.000355493422830477
466	-2.90583515167236	0.197726652026176	13.1106786727905	-0.00360223650932312	0.00386527273803949	-0.0133424662053585	0.000293855206109583
467	-2.90583515167236	0.197726652026176	12.8509387969971	-0.00717365415766835	0.000943203864153475	-0.00457625929266214	-0.0026282137259841
468	-1.607137799263	-1.10097062587738	13.0457439422607	-0.00814767740666866	-0.00230353930965066	0.0022419011220336	0.00841071270406246
469	0.340908020734787	-1.10097062587738	13.1106786727905	-0.00165419070981443	0.00126787810586393	-0.00230353930965066	-3.08191010844894e-05
470	0.340908020734787	-0.451621979475021	13.3054828643799	0.00159255252219737	0.000943203864153475	0.000943203864153475	-0.00392691092565656
471	-0.30844059586525	0.197726652026176	13.0457439422607	0.00354059832170606	0.00321592413820326	-3.08191010844894e-05	-0.00165419070981443
472	-0.30844059586525	-0.451621979475021	13.4353523254395	0.00451462110504508	0.00191722682211548	-0.00782300252467394	-0.00165419070981443
473	2.28895401954651	-1.75031924247742	13.0457439422607	-0.00457625929266214	-0.0100957229733467	0.00646266713738441	0.00646266713738441
474	1.63960528373718	-2.39966797828674	13.1106786727905	-0.00100484199356288	-0.00392691092565656	0.00386527273803949	0.00321592413820326
475	0.990256667137146	-2.07499361038208	13.0457439422607	0.00126787810586393	-0.0026282137259841	-0.00360223650932312	-0.00490093370899558
476	1.63960528373718	-1.75031924247742	13.3054828643799	0.00256657530553639	0.000293855206109583	-0.00425158534198999	0.00256657530553639
477	0.990256667137146	-1.10097062587738	13.3054828643799	-0.00392691092565656	-0.000680167751852423	-0.00197886489331722	-0.00230353930965066
478	0.340908020734787	-0.126947656273842	13.2405481338501	-0.00230353930965066	-3.08191010844894e-05	0.0145795252174139	0.00386527273803949
479	0.340908020734787	0.847075283527374	12.7210693359375	-0.00717365415766835	-0.00457625929266214	0.00126787810586393	-0.00132951640989631
480	1.63960528373718	-0.776296257972717	12.8509387969971	-0.00425158534198999	0.00776136433705688	-0.0149658378213644	0.000293855206109583
481	-0.957789242267609	0.847075283527374	12.7210693359375	0.00159255252219737	0.00548864435404539	-0.00100484199356288	0.000293855206109583
482	1.63960528373718	-1.42564487457275	12.9808082580566	0.000293855206109583	0.00256657530553639	-0.00490093370899558	-0.00165419070981443
483	0.990256667137146	-0.451621979475021	13.0457439422607	-0.00392691092565656	0.00386527273803949	0.00613799272105098	-0.00490093370899558
484	0.990256667137146	-0.126947656273842	13.0457439422607	-0.00522560812532902	0.00289124972186983	-0.00814767740666866	0.00711201597005129
485	-0.30844059586525	0.522400975227356	12.7860040664673	-0.000680167751852423	0.00516396993771195	0.000618529506027699	-0.00392691092565656
486	2.28895401954651	-1.10097062587738	12.8509387969971	0.00159255252219737	0.00613799272105098	-0.00879702530801296	-0.00165419070981443
487	0.990256667137146	-0.776296257972717	13.1106786727905	-0.0026282137259841	-0.0026282137259841	-0.00392691092565656	0.0100340843200684
488	-1.607137799263	-0.126947656273842	13.7600269317627	-0.00749832857400179	-0.00197886489331722	0.00289124972186983	-0.00847235135734081
489	-1.607137799263	-1.10097062587738	13.3054828643799	-0.0120437685400248	-0.00392691092565656	-0.0100957229733467	0.00808603875339031
490	-2.90583515167236	0.197726652026176	12.9158735275269	-0.00392691092565656	0.00613799272105098	0.00516396993771195	0.00191722682211548
491	-0.30844059586525	-1.10097062587738	13.0457439422607	-0.000355493422830477	0.00386527273803949	-0.00327756232582033	0.000943203864153475
492	-0.957789242267609	0.197726652026176	12.7860040664673	-0.00197886489331722	0.00613799272105098	0.0022419011220336	-0.00360223650932312
493	-0.30844059586525	-0.126947656273842	13.0457439422607	-0.00619963090866804	0.00548864435404539	0.000293855206109583	0.00646266713738441
494	-0.957789242267609	-0.451621979475021	13.3704175949097	0.00159255252219737	-0.00490093370899558	-0.00197886489331722	-0.00197886489331722
495	-0.30844059586525	-1.42564487457275	13.6301574707031	0.0022419011220336	-0.00457625929266214	-0.00977104809135199	-0.00457625929266214
496	-0.30844059586525	-0.776296257972717	12.9158735275269	0.00548864435404539	-0.00457625929266214	0.000943203864153475	-0.00100484199356288
497	0.340908020734787	-1.42564487457275	12.7860040664673	-3.08191010844894e-05	-0.0100957229733467	-0.00100484199356288	-0.0026282137259841
498	0.990256667137146	-1.75031924247742	12.9808082580566	0.00126787810586393	-0.0152905117720366	0.00613799272105098	-0.00230353930965066
499	2.28895401954651	-1.42564487457275	12.7860040664673	0.00386527273803949	-0.00457625929266214	-0.00230353930965066	0.01100810803473
500	0.990256667137146	-0.776296257972717	13.2405481338501	-0.00197886489331722	0.00970941036939621	-0.00555028254166245	0.00159255252219737
501	0.990256667137146	0.197726652026176	13.1756134033203	0.0145795252174139	0.00256657530553639	-0.0146411629393697	-0.00360223650932312
502	-0.30844059586525	0.197726652026176	12.7860040664673	0.0126314787194133	0.00548864435404539	-0.000680167751852423	0.00678734155371785
503	2.93830251693726	-0.776296257972717	12.8509387969971	-0.00327756232582033	0.00581331877037883	0.00743668992072344	-0.000355493422830477
504	1.63960528373718	-1.10097062587738	12.7860040664673	0.0142548503354192	-0.00100484199356288	-0.000355493422830477	0.00483929552137852
505	1.63960528373718	-0.776296257972717	12.9158735275269	0.00808603875339031	0.00516396993771195	-0.00782300252467394	0.00841071270406246
506	0.990256667137146	-0.776296257972717	13.9548320770264	-0.00230353930965066	0.00321592413820326	-0.00522560812532902	-0.00230353930965066
507	-0.30844059586525	-0.126947656273842	14.1496362686157	0.0022419011220336	-0.00555028254166245	-0.0100957229733467	-0.00555028254166245
508	-0.957789242267609	-0.126947656273842	13.5652227401733	-0.00587495695799589	0.00159255252219737	-0.00100484199356288	-0.00327756232582033
509	-1.607137799263	-0.451621979475021	12.7860040664673	0.000618529506027699	-0.00132951640989631	0.00386527273803949	0.0116574559360743
510	-0.957789242267609	-0.126947656273842	12.8509387969971	-0.000680167751852423	0.00418994715437293	-0.00879702530801296	-0.00132951640989631
511	-3.55518364906311	-0.451621979475021	13.0457439422607	-0.0113944197073579	0.000618529506027699	-0.00944637414067984	0.00126787810586393
512	-0.957789242267609	-1.10097062587738	13.4353523254395	-0.00977104809135199	0.00516396993771195	-0.00522560812532902	0.00321592413820326
513	-2.25648641586304	0.522400975227356	13.1106786727905	-0.00197886489331722	0.000618529506027699	-0.0026282137259841	-0.00197886489331722
514	-0.30844059586525	0.197726652026176	13.5002880096436	0.000293855206109583	0.000943203864153475	-0.00100484199356288	-3.08191010844894e-05
515	-0.957789242267609	0.522400975227356	12.8509387969971	-0.00100484199356288	0.00776136433705688	-0.00912170019000769	-0.000680167751852423
516	0.340908020734787	-0.451621979475021	12.9158735275269	0.00386527273803949	-0.00522560812532902	-0.00717365415766835	-0.00587495695799589
517	1.63960528373718	-1.42564487457275	12.7210693359375	-0.00652430532500148	-0.00457625929266214	-0.00814767740666866	-3.08191010844894e-05
518	2.28895401954651	-2.39966797828674	13.3704175949097	-0.00165419070981443	-0.00782300252467394	0.00711201597005129	0.00321592413820326
519	1.63960528373718	-2.07499361038208	13.2405481338501	0.000293855206109583	-0.00879702530801296	-0.00717365415766835	0.00548864435404539
520	0.990256667137146	-0.451621979475021	12.8509387969971	0.00321592413820326	0.000293855206109583	-3.08191010844894e-05	0.0022419011220336
521	0.340908020734787	-1.10097062587738	13.0457439422607	-0.00165419070981443	0.00483929552137852	-0.00490093370899558	-0.000680167751852423
522	0.990256667137146	-0.451621979475021	12.9158735275269	0.00256657530553639	0.00418994715437293	-0.00132951640989631	0.00483929552137852
523	0.340908020734787	0.197726652026176	12.9808082580566	-0.00295288790948689	-0.00392691092565656	0.00354059832170606	0.00256657530553639
524	-0.957789242267609	-0.126947656273842	12.9158735275269	0.00646266713738441	0.00126787810586393	-0.00652430532500148	0.00938473641872406
525	-1.607137799263	-0.126947656273842	12.8509387969971	0.00289124972186983	0.00808603875339031	-0.00912170019000769	0.000293855206109583
526	-0.957789242267609	0.197726652026176	13.3054828643799	0.00321592413820326	0.00159255252219737	-0.00100484199356288	-0.00490093370899558
527	-0.957789242267609	-0.451621979475021	12.7210693359375	0.00646266713738441	0.00386527273803949	-0.000680167751852423	0.00159255252219737
528	1.63960528373718	-0.776296257972717	13.1106786727905	-0.00132951640989631	-0.000355493422830477	0.00418994715437293	-0.00555028254166245
529	0.990256667137146	-1.10097062587738	13.2405481338501	0.00354059832170606	0.00451462110504508	-0.00295288790948689	0.00808603875339031
530	0.340908020734787	-0.451621979475021	13.3704175949097	0.0106834331527352	0.00386527273803949	-0.00490093370899558	-0.00749832857400179
531	-2.25648641586304	0.197726652026176	12.9808082580566	-0.00360223650932312	-0.00100484199356288	-0.00652430532500148	0.000293855206109583
532	-2.90583515167236	0.522400975227356	12.9158735275269	-0.00977104809135199	-3.08191010844894e-05	-0.00392691092565656	0.00289124972186983
533	0.340908020734787	-1.10097062587738	12.9158735275269	-0.00360223650932312	-0.00392691092565656	-0.00684897974133492	-0.0026282137259841
534	-0.30844059586525	-0.776296257972717	13.6950922012329	-0.00522560812532902	0.00191722682211548	0.00321592413820326	0.00483929552137852
535	0.990256667137146	-0.451621979475021	13.0457439422607	-0.00100484199356288	0.00386527273803949	-0.00360223650932312	-0.000355493422830477
536	0.990256667137146	-0.126947656273842	13.3054828643799	0.00191722682211548	0.00516396993771195	-0.00587495695799589	-0.00555028254166245
537	2.28895401954651	-1.75031924247742	13.1106786727905	-0.00360223650932312	0.00321592413820326	0.00646266713738441	-0.00879702530801296
538	1.63960528373718	-2.39966797828674	13.1106786727905	-0.000680167751852423	-0.00522560812532902	0.00191722682211548	0.00354059832170606
539	0.340908020734787	-1.75031924247742	12.8509387969971	-0.000355493422830477	-0.00684897974133492	-0.00879702530801296	-3.08191010844894e-05
540	0.340908020734787	-2.07499361038208	13.3054828643799	0.00646266713738441	-0.00717365415766835	0.0022419011220336	0.000293855206109583
541	-0.30844059586525	-0.126947656273842	13.8898963928223	0.00126787810586393	-0.00100484199356288	-0.00555028254166245	-0.0113944197073579
542	-0.30844059586525	0.197726652026176	14.0197668075562	-0.0026282137259841	0.00483929552137852	-0.00230353930965066	-0.00230353930965066
543	-0.957789242267609	-0.451621979475021	13.1106786727905	-0.000680167751852423	-0.00684897974133492	0.00191722682211548	-0.00555028254166245
544	-0.30844059586525	-1.10097062587738	12.8509387969971	0.000293855206109583	-0.00327756232582033	-0.00684897974133492	0.00289124972186983
545	-0.30844059586525	-0.126947656273842	12.9158735275269	0.00126787810586393	0.00289124972186983	-0.00847235135734081	-0.0026282137259841
546	-0.957789242267609	0.197726652026176	13.6301574707031	0.00191722682211548	0.00483929552137852	-0.00360223650932312	-0.00522560812532902
547	-0.30844059586525	0.197726652026176	13.6950922012329	0.0022419011220336	0.00841071270406246	0.00354059832170606	-0.00392691092565656
548	0.990256667137146	-1.42564487457275	14.0847015380859	-0.000355493422830477	-0.00295288790948689	-0.00197886489331722	0.00289124972186983
549	1.63960528373718	-0.776296257972717	13.0457439422607	0.00483929552137852	0.00418994715437293	-0.00652430532500148	0.00386527273803949
550	-0.30844059586525	-0.126947656273842	12.7860040664673	0.00418994715437293	0.00256657530553639	0.000943203864153475	-0.000680167751852423
551	-0.30844059586525	-0.776296257972717	13.1106786727905	-0.00165419070981443	0.00548864435404539	-0.00684897974133492	0.00191722682211548
552	-1.607137799263	0.197726652026176	13.6950922012329	-0.00652430532500148	0.00548864435404539	-0.0026282137259841	0.00613799272105098
553	-2.25648641586304	0.197726652026176	14.0197668075562	-0.00555028254166245	0.00126787810586393	0.00386527273803949	0.00906006153672934
554	1.63960528373718	-1.42564487457275	13.3704175949097	-0.00749832857400179	-0.00717365415766835	0.00289124972186983	0.00581331877037883
555	0.340908020734787	-0.776296257972717	12.9808082580566	0.00354059832170606	0.00451462110504508	-0.00360223650932312	-3.08191010844894e-05
556	0.340908020734787	-1.42564487457275	13.0457439422607	0.00970941036939621	0.00646266713738441	0.00159255252219737	-0.00684897974133492
557	-0.957789242267609	-1.42564487457275	13.0457439422607	-0.000355493422830477	-0.00392691092565656	0.00581331877037883	0.000293855206109583
558	-0.30844059586525	-1.10097062587738	13.8249616622925	-0.000355493422830477	-0.00327756232582033	0.0100340843200684	-0.00392691092565656
559	0.990256667137146	-2.39966797828674	14.2145709991455	-0.0026282137259841	-0.00717365415766835	-0.000355493422830477	0.00873538758605719
560	-0.30844059586525	-0.126947656273842	12.9808082580566	0.00776136433705688	0.00321592413820326	-0.00749832857400179	-0.0100957229733467
561	1.63960528373718	-1.42564487457275	13.1106786727905	0.00776136433705688	0.00483929552137852	-0.00522560812532902	-0.00490093370899558
562	-0.957789242267609	0.522400975227356	12.7210693359375	0.00418994715437293	-0.00360223650932312	-0.000355493422830477	0.00548864435404539
563	0.340908020734787	-0.126947656273842	12.7860040664673	-0.00295288790948689	-0.00327756232582033	0.00354059832170606	0.00256657530553639
564	-0.957789242267609	0.522400975227356	13.7600269317627	-0.00230353930965066	0.00191722682211548	0.000293855206109583	-0.00197886489331722
565	-0.30844059586525	-0.451621979475021	13.7600269317627	-0.00132951640989631	0.00743668992072344	-0.0120437685400248	-0.00327756232582033
566	-1.607137799263	0.522400975227356	12.7210693359375	0.00451462110504508	-0.00100484199356288	-0.00425158534198999	0.00256657530553639
567	0.990256667137146	-0.126947656273842	12.7210693359375	-0.00522560812532902	0.00289124972186983	-0.00619963090866804	-0.00100484199356288
568	0.990256667137146	-0.451621979475021	12.8509387969971	0.00354059832170606	-0.000355493422830477	0.00126787810586393	-0.000355493422830477
569	-0.30844059586525	-0.126947656273842	12.9808082580566	-0.00490093370899558	0.00548864435404539	-0.00100484199356288	0.000943203864153475
570	-0.957789242267609	0.197726652026176	12.9158735275269	-0.00132951640989631	0.00646266713738441	-0.00684897974133492	-0.00749832857400179
571	-2.25648641586304	-0.451621979475021	13.4353523254395	-0.00652430532500148	0.00126787810586393	0.0022419011220336	-0.00132951640989631
572	-1.607137799263	-0.776296257972717	13.0457439422607	-0.00425158534198999	0.00289124972186983	0.00548864435404539	-3.08191010844894e-05
573	-1.607137799263	0.197726652026176	12.8509387969971	-0.0139918150380254	-3.08191010844894e-05	0.00256657530553639	0.00159255252219737
574	-0.30844059586525	-0.126947656273842	12.9158735275269	-0.00132951640989631	0.000293855206109583	0.00126787810586393	-0.00165419070981443
575	-0.957789242267609	0.522400975227356	12.9158735275269	0.00451462110504508	0.00483929552137852	-0.00392691092565656	-0.00327756232582033
576	-1.607137799263	-0.451621979475021	13.0457439422607	0.0022419011220336	0.00841071270406246	0.000293855206109583	-0.00392691092565656
577	-1.607137799263	-0.126947656273842	14.0197668075562	0.0022419011220336	-0.00197886489331722	0.00873538758605719	-0.000680167751852423
578	0.990256667137146	-2.07499361038208	13.7600269317627	0.00418994715437293	-0.0100957229733467	-0.00230353930965066	0.00418994715437293
579	0.990256667137146	-2.07499361038208	12.9808082580566	0.00354059832170606	-0.00490093370899558	0.00191722682211548	0.000943203864153475
580	0.340908020734787	-0.776296257972717	12.9158735275269	-0.000355493422830477	0.000943203864153475	-0.00165419070981443	0.00289124972186983
581	0.990256667137146	-0.776296257972717	13.1106786727905	0.00483929552137852	0.00159255252219737	-0.00782300252467394	-0.00230353930965066
582	1.63960528373718	-0.776296257972717	13.2405481338501	-0.00165419070981443	-0.000355493422830477	-0.00360223650932312	-0.00100484199356288
583	-0.30844059586525	0.197726652026176	13.1106786727905	0.00483929552137852	0.00256657530553639	-0.00814767740666866	0.0022419011220336
584	-0.30844059586525	-0.126947656273842	12.6561346054077	-0.00555028254166245	-0.0107450718060136	0.00321592413820326	0.00841071270406246
585	-1.607137799263	0.522400975227356	12.5911998748779	0.00289124972186983	0.0100340843200684	-0.0110697457566857	0.00743668992072344
586	0.340908020734787	-0.126947656273842	12.6561346054077	-0.00749832857400179	-0.00327756232582033	-0.000355493422830477	-0.00684897974133492
587	0.990256667137146	-1.42564487457275	13.1756134033203	0.00321592413820326	-3.08191010844894e-05	0.00126787810586393	0.0022419011220336
588	-0.30844059586525	-0.126947656273842	13.3704175949097	-0.00295288790948689	-0.000355493422830477	-0.00165419070981443	0.000943203864153475
589	0.990256667137146	-0.776296257972717	13.3054828643799	0.00289124972186983	0.00516396993771195	-0.00132951640989631	0.00873538758605719
590	0.990256667137146	-1.10097062587738	12.9808082580566	-0.00132951640989631	0.0100340843200684	-0.0107450718060136	-0.00749832857400179
591	-2.90583515167236	-0.126947656273842	12.8509387969971	-0.00197886489331722	-0.00100484199356288	-0.00197886489331722	-0.00327756232582033
592	-2.90583515167236	-0.776296257972717	13.1756134033203	-0.00782300252467394	0.00743668992072344	0.00354059832170606	-0.00100484199356288
593	-0.957789242267609	-1.10097062587738	13.2405481338501	-0.00619963090866804	-0.0026282137259841	0.00289124972186983	0.00808603875339031
594	-0.30844059586525	-0.451621979475021	13.0457439422607	-0.00327756232582033	-0.00392691092565656	-0.00425158534198999	0.00354059832170606
595	0.990256667137146	0.197726652026176	13.1756134033203	0.0100340843200684	0.00646266713738441	0.00159255252219737	0.00938473641872406
596	0.990256667137146	-0.126947656273842	12.7210693359375	0.00483929552137852	0.0022419011220336	-0.00230353930965066	-0.00392691092565656
597	2.28895401954651	-1.75031924247742	13.1106786727905	0.00159255252219737	-0.00749832857400179	-0.00100484199356288	0.00386527273803949
598	0.340908020734787	-1.75031924247742	13.1106786727905	0.00191722682211548	-0.00879702530801296	0.00191722682211548	-0.000680167751852423
599	0.340908020734787	-1.42564487457275	13.7600269317627	-0.0026282137259841	-0.00392691092565656	-0.00619963090866804	0.00418994715437293
600	0.990256667137146	-1.75031924247742	13.4353523254395	-0.000680167751852423	-0.00132951640989631	0.00191722682211548	0.00159255252219737
601	0.340908020734787	-0.451621979475021	13.1106786727905	-0.00197886489331722	0.00613799272105098	-0.00977104809135199	-0.00490093370899558
602	0.990256667137146	-1.10097062587738	12.9808082580566	0.000293855206109583	0.00451462110504508	-0.00132951640989631	0.000943203864153475
603	1.63960528373718	-1.42564487457275	12.9158735275269	-0.00132951640989631	-0.00295288790948689	-0.000680167751852423	-0.00295288790948689
604	0.990256667137146	-1.10097062587738	12.9808082580566	-0.000680167751852423	0.00516396993771195	-0.000680167751852423	0.00581331877037883
605	0.340908020734787	-0.776296257972717	12.9158735275269	0.0165275707840919	0.00418994715437293	-0.0100957229733467	-0.00165419070981443
606	0.340908020734787	-1.10097062587738	13.8249616622925	-0.00165419070981443	0.00289124972186983	-0.00847235135734081	-0.00295288790948689
607	-0.30844059586525	-0.451621979475021	13.9548320770264	0.00321592413820326	0.00354059832170606	-0.00392691092565656	-0.00619963090866804
608	-0.30844059586525	-0.126947656273842	12.8509387969971	-0.00717365415766835	-0.000355493422830477	-0.00230353930965066	0.00354059832170606
609	0.990256667137146	-0.776296257972717	13.1106786727905	0.00191722682211548	0.00321592413820326	-0.00425158534198999	0.00191722682211548
610	-0.957789242267609	-0.451621979475021	13.1756134033203	-0.000355493422830477	0.0116574559360743	-0.0139918150380254	0.00678734155371785
611	0.340908020734787	-0.776296257972717	13.1106786727905	-0.0026282137259841	0.00548864435404539	-0.00490093370899558	-0.0100957229733467
612	-2.25648641586304	-0.451621979475021	13.1756134033203	-0.0198359526693821	-0.00814767740666866	-0.000680167751852423	-0.00165419070981443
613	-2.90583515167236	-0.776296257972717	13.3054828643799	-0.00132951640989631	-0.000355493422830477	0.00516396993771195	0.00126787810586393
614	-1.607137799263	-1.42564487457275	12.9808082580566	-0.00360223650932312	-0.000680167751852423	-0.00619963090866804	0.0022419011220336
615	0.340908020734787	-0.451621979475021	12.9808082580566	0.000618529506027699	0.00613799272105098	-0.000355493422830477	-0.00132951640989631
616	2.28895401954651	-1.10097062587738	13.1106786727905	0.00256657530553639	-0.00327756232582033	-0.00392691092565656	-0.00132951640989631
617	0.990256667137146	-1.10097062587738	13.1756134033203	-0.00977104809135199	0.00386527273803949	0.012956153601408	0.00581331877037883
618	0.340908020734787	-0.776296257972717	13.2405481338501	-0.00132951640989631	-0.00100484199356288	-0.000355493422830477	0.000943203864153475
619	-0.30844059586525	-1.42564487457275	13.0457439422607	-0.000355493422830477	-0.00749832857400179	0.00418994715437293	-0.00490093370899558
620	0.340908020734787	-2.07499361038208	13.0457439422607	0.00613799272105098	-0.00230353930965066	0.00386527273803949	0.0022419011220336
621	-0.30844059586525	-0.451621979475021	12.9158735275269	-3.08191010844894e-05	-0.00165419070981443	-0.00555028254166245	-0.00360223650932312
622	-0.30844059586525	-0.126947656273842	12.9158735275269	-0.0026282137259841	-0.00132951640989631	0.00191722682211548	-0.00425158534198999
623	0.340908020734787	-0.776296257972717	13.3054828643799	-0.00392691092565656	-0.00230353930965066	-0.0026282137259841	0.00126787810586393
624	0.990256667137146	-0.451621979475021	13.2405481338501	-0.00847235135734081	-0.00619963090866804	-0.00230353930965066	0.00321592413820326
625	0.990256667137146	-0.776296257972717	13.1756134033203	0.00873538758605719	0.00418994715437293	-0.0100957229733467	0.000293855206109583
626	1.63960528373718	-0.776296257972717	12.7210693359375	0.00321592413820326	0.00938473641872406	-0.00749832857400179	-0.00814767740666866
627	-0.957789242267609	-0.126947656273842	12.7210693359375	-0.0026282137259841	0.00289124972186983	0.00418994715437293	0.0022419011220336
628	0.340908020734787	-0.451621979475021	12.9158735275269	-3.08191010844894e-05	0.00159255252219737	0.00126787810586393	0.000943203864153475
629	-0.957789242267609	0.197726652026176	12.9808082580566	-0.00490093370899558	0.000943203864153475	-0.00490093370899558	0.0022419011220336
630	-1.607137799263	0.522400975227356	13.0457439422607	0.000943203864153475	0.00354059832170606	0.00191722682211548	0.00191722682211548
631	-0.957789242267609	-1.42564487457275	13.2405481338501	-0.00100484199356288	0.00126787810586393	-0.00392691092565656	-0.00555028254166245
632	-1.607137799263	-1.10097062587738	12.7860040664673	-0.0136671401560307	-0.00327756232582033	0.00646266713738441	-0.00327756232582033
633	-2.90583515167236	0.197726652026176	12.7210693359375	-0.00392691092565656	-0.00425158534198999	-0.000355493422830477	0.0022419011220336
634	-2.90583515167236	-0.126947656273842	12.8509387969971	-0.00230353930965066	0.000943203864153475	0.000293855206109583	0.00386527273803949
635	-1.607137799263	0.197726652026176	12.9808082580566	0.00321592413820326	0.00289124972186983	0.00873538758605719	0.00581331877037883
636	-1.607137799263	-0.451621979475021	13.1756134033203	0.000293855206109583	0.00841071270406246	-0.00327756232582033	-0.00555028254166245
637	0.340908020734787	-0.126947656273842	13.0457439422607	-0.000355493422830477	-0.00912170019000769	0.0022419011220336	-0.00425158534198999
638	0.340908020734787	-1.75031924247742	13.0457439422607	-0.00165419070981443	-0.00555028254166245	0.000293855206109583	0.00451462110504508
639	0.340908020734787	-2.07499361038208	13.1106786727905	-0.00879702530801296	-0.00944637414067984	-0.00587495695799589	-0.000355493422830477
640	-1.607137799263	-1.42564487457275	12.7860040664673	0.000618529506027699	0.00256657530553639	-0.00587495695799589	0.00159255252219737
641	0.990256667137146	-1.75031924247742	12.9158735275269	-0.000680167751852423	-0.00847235135734081	-0.00165419070981443	-0.00165419070981443
642	-0.957789242267609	-0.451621979475021	13.1756134033203	-0.00619963090866804	0.00711201597005129	-3.08191010844894e-05	-0.00100484199356288
643	-0.30844059586525	0.522400975227356	12.9808082580566	0.00256657530553639	-0.00490093370899558	0.00289124972186983	0.00451462110504508
644	0.340908020734787	-0.451621979475021	13.1106786727905	0.000943203864153475	0.000943203864153475	-0.00814767740666866	0.00548864435404539
645	-1.607137799263	0.522400975227356	13.0457439422607	0.0022419011220336	0.00483929552137852	-0.0100957229733467	0.00289124972186983
646	0.340908020734787	0.197726652026176	12.6561346054077	-0.00392691092565656	0.00548864435404539	-0.0126931173726916	-0.00522560812532902
647	-0.30844059586525	0.197726652026176	12.461329460144	0.000293855206109583	0.00126787810586393	-0.00100484199356288	-0.00555028254166245
648	2.28895401954651	-1.10097062587738	13.1756134033203	-0.00684897974133492	0.00483929552137852	-0.00327756232582033	0.00873538758605719
649	0.990256667137146	-0.776296257972717	12.9808082580566	-0.00392691092565656	-0.00165419070981443	-0.00197886489331722	0.00191722682211548
650	2.28895401954651	-1.10097062587738	12.8509387969971	-0.000680167751852423	0.00548864435404539	-0.00295288790948689	-0.00100484199356288
651	-1.607137799263	0.197726652026176	12.7860040664673	-0.00619963090866804	-0.00587495695799589	-0.00749832857400179	0.00256657530553639
652	-0.30844059586525	-1.10097062587738	13.3054828643799	0.00516396993771195	-0.0143164889886975	0.00289124972186983	-0.00522560812532902
653	-1.607137799263	-0.776296257972717	13.1756134033203	-0.0133424662053585	0.00873538758605719	-0.00360223650932312	0.00354059832170606
654	0.340908020734787	-0.126947656273842	13.1756134033203	-0.00814767740666866	-0.00295288790948689	0.00386527273803949	0.00418994715437293
655	-1.607137799263	0.197726652026176	12.9808082580566	0.00191722682211548	0.00386527273803949	-3.08191010844894e-05	0.000943203864153475
656	0.990256667137146	-0.451621979475021	12.7210693359375	0.00418994715437293	0.000943203864153475	0.000943203864153475	-0.00684897974133492
657	1.63960528373718	-0.776296257972717	13.0457439422607	0.00321592413820326	0.000293855206109583	0.0022419011220336	0.000293855206109583
658	0.340908020734787	-0.776296257972717	13.1756134033203	0.00289124972186983	0.00126787810586393	0.00159255252219737	-0.000355493422830477
659	-0.957789242267609	-0.776296257972717	13.1106786727905	-0.00457625929266214	-0.00847235135734081	0.00321592413820326	-0.000355493422830477
660	0.990256667137146	-1.75031924247742	13.1756134033203	0.00743668992072344	-0.00197886489331722	-0.00230353930965066	0.00289124972186983
661	0.990256667137146	-2.07499361038208	13.0457439422607	0.000293855206109583	-0.0133424662053585	-0.0104203969240189	-0.00132951640989631
662	1.63960528373718	-1.10097062587738	13.0457439422607	-3.08191010844894e-05	-0.00457625929266214	0.000618529506027699	-0.00327756232582033
663	2.28895401954651	-0.776296257972717	12.7210693359375	0.00841071270406246	-0.00457625929266214	-0.00457625929266214	0.00256657530553639
664	-0.957789242267609	-0.126947656273842	12.9158735275269	-0.00360223650932312	-0.000355493422830477	0.00483929552137852	0.00841071270406246
665	0.340908020734787	-0.451621979475021	12.8509387969971	0.00581331877037883	0.00321592413820326	0.00191722682211548	-0.00295288790948689
666	0.340908020734787	-0.776296257972717	12.9808082580566	-0.00295288790948689	0.00159255252219737	-0.00392691092565656	-0.00230353930965066
667	0.990256667137146	-1.10097062587738	13.5652227401733	-0.00230353930965066	0.00256657530553639	-0.00100484199356288	-0.0026282137259841
668	-0.30844059586525	-0.126947656273842	12.8509387969971	-0.00100484199356288	-0.00197886489331722	0.00126787810586393	0.00776136433705688
669	1.63960528373718	-1.10097062587738	12.7860040664673	-0.000355493422830477	-0.00555028254166245	0.00256657530553639	-0.00977104809135199
670	-1.607137799263	-0.776296257972717	13.2405481338501	0.00970941036939621	-0.000680167751852423	-0.00652430532500148	-0.00230353930965066
671	0.990256667137146	-1.10097062587738	13.0457439422607	0.00743668992072344	-0.000355493422830477	-0.00100484199356288	-0.00684897974133492
672	-1.607137799263	0.197726652026176	14.0197668075562	0.00613799272105098	0.00581331877037883	-0.00782300252467394	-0.00944637414067984
673	-0.957789242267609	-0.776296257972717	13.8249616622925	-0.00490093370899558	0.00126787810586393	0.00418994715437293	0.00126787810586393
674	-1.607137799263	-0.776296257972717	13.0457439422607	-0.0113944197073579	0.00776136433705688	-0.00197886489331722	0.000943203864153475
675	-0.957789242267609	-0.451621979475021	12.7860040664673	-0.00100484199356288	0.00191722682211548	0.00126787810586393	0.00256657530553639
676	-0.30844059586525	-0.776296257972717	13.1106786727905	0.000293855206109583	0.0106834331527352	-0.00327756232582033	-0.00327756232582033
677	-0.30844059586525	-0.451621979475021	13.0457439422607	-0.000355493422830477	0.00776136433705688	-0.00555028254166245	-0.00684897974133492
678	0.340908020734787	0.522400975227356	12.9808082580566	-0.00522560812532902	0.00678734155371785	-0.00295288790948689	-0.00132951640989631
679	0.340908020734787	-0.126947656273842	12.7210693359375	-0.00100484199356288	-0.00360223650932312	-0.00425158534198999	-0.0026282137259841
680	1.63960528373718	-2.39966797828674	12.9158735275269	0.00451462110504508	0.00256657530553639	-0.00490093370899558	-0.00132951640989631
681	-0.30844059586525	-1.10097062587738	12.6561346054077	0.00776136433705688	-3.08191010844894e-05	0.00418994715437293	-0.0026282137259841
682	0.340908020734787	-1.42564487457275	13.1106786727905	0.00678734155371785	-0.00425158534198999	-0.00197886489331722	0.00256657530553639
683	0.990256667137146	-1.10097062587738	13.5002880096436	0.00159255252219737	-0.00684897974133492	0.00321592413820326	0.000618529506027699
684	1.63960528373718	-1.42564487457275	13.1106786727905	0.00256657530553639	-0.0026282137259841	-0.00425158534198999	0.00548864435404539
685	0.990256667137146	-1.10097062587738	13.0457439422607	0.00289124972186983	0.00321592413820326	-0.00197886489331722	0.000618529506027699
686	0.990256667137146	-1.42564487457275	12.9808082580566	0.00289124972186983	0.00191722682211548	-0.00295288790948689	-0.00197886489331722
687	-0.957789242267609	-0.126947656273842	13.0457439422607	-0.00100484199356288	0.00451462110504508	-0.00230353930965066	-0.00522560812532902
688	-0.30844059586525	0.197726652026176	12.7860040664673	0.0022419011220336	0.00548864435404539	-0.00360223650932312	-0.00132951640989631
689	-0.957789242267609	0.197726652026176	12.9158735275269	-0.00944637414067984	0.00256657530553639	-0.00360223650932312	-0.00100484199356288
690	-0.30844059586525	0.522400975227356	13.3704175949097	0.000293855206109583	0.0100340843200684	-0.00555028254166245	-0.00652430532500148
691	0.990256667137146	-1.42564487457275	13.8249616622925	0.00354059832170606	0.00483929552137852	-0.00619963090866804	-0.00749832857400179
692	0.340908020734787	-0.451621979475021	12.8509387969971	-0.00100484199356288	0.00451462110504508	-0.00327756232582033	-0.00619963090866804
693	-0.30844059586525	-0.126947656273842	13.0457439422607	-0.00230353930965066	0.00354059832170606	-0.00132951640989631	-0.000680167751852423
694	-2.90583515167236	0.522400975227356	13.1106786727905	-0.00132951640989631	-0.00425158534198999	-0.00165419070981443	0.00126787810586393
695	-1.607137799263	-0.126947656273842	13.2405481338501	-0.0165892094373703	0.00418994715437293	-0.00392691092565656	-0.00327756232582033
696	-4.20453214645386	0.522400975227356	12.8509387969971	-0.00944637414067984	0.00646266713738441	-0.00749832857400179	-0.00587495695799589
697	-0.957789242267609	-0.126947656273842	12.7860040664673	-0.00522560812532902	-0.000680167751852423	0.00483929552137852	-0.00879702530801296
698	-0.30844059586525	-1.10097062587738	13.1106786727905	0.000618529506027699	0.00516396993771195	0.00289124972186983	0.00743668992072344
699	1.63960528373718	-1.10097062587738	13.3054828643799	-0.00782300252467394	-0.000680167751852423	-0.00522560812532902	0.00159255252219737
700	-0.957789242267609	0.197726652026176	13.1756134033203	0.00516396993771195	0.00289124972186983	-0.0026282137259841	0.00256657530553639
701	0.990256667137146	-1.42564487457275	13.3054828643799	0.00938473641872406	0.0100340843200684	-0.00425158534198999	-0.00360223650932312
702	-0.957789242267609	-1.10097062587738	12.7860040664673	0.00126787810586393	-0.00652430532500148	0.000943203864153475	0.000293855206109583
703	-0.30844059586525	-1.42564487457275	12.6561346054077	-0.00684897974133492	-0.00327756232582033	-0.000355493422830477	0.000618529506027699
704	-0.30844059586525	-1.42564487457275	13.1756134033203	-0.00684897974133492	-0.00782300252467394	-0.00295288790948689	-0.00132951640989631
705	-0.30844059586525	-1.42564487457275	13.2405481338501	0.00354059832170606	0.00516396993771195	-0.00132951640989631	-0.00392691092565656
706	0.990256667137146	-0.126947656273842	13.3704175949097	-0.00327756232582033	0.00126787810586393	-0.00879702530801296	0.00126787810586393
707	-0.957789242267609	0.197726652026176	12.9808082580566	-0.00327756232582033	0.000943203864153475	-3.08191010844894e-05	-0.0113944197073579
708	0.990256667137146	-1.42564487457275	12.9158735275269	-0.00457625929266214	0.00191722682211548	0.00321592413820326	0.0100340843200684
709	0.340908020734787	-0.451621979475021	12.7210693359375	-0.00555028254166245	-0.00425158534198999	-0.0026282137259841	0.000943203864153475
710	1.63960528373718	-1.42564487457275	12.8509387969971	0.00938473641872406	0.01100810803473	-0.00977104809135199	-0.000680167751852423
711	-0.30844059586525	0.847075283527374	12.7210693359375	0.00516396993771195	0.00548864435404539	-0.00944637414067984	-3.08191010844894e-05
712	1.63960528373718	-1.10097062587738	13.3054828643799	-0.00100484199356288	-0.00197886489331722	-0.00425158534198999	-0.00782300252467394
713	1.63960528373718	-0.451621979475021	13.0457439422607	0.000618529506027699	0.00646266713738441	0.0022419011220336	0.00354059832170606
714	2.93830251693726	-0.126947656273842	12.8509387969971	-0.00230353930965066	0.00354059832170606	-0.00717365415766835	0.00678734155371785
715	-1.607137799263	0.522400975227356	12.7210693359375	0.000293855206109583	0.00646266713738441	-0.00197886489331722	-0.00392691092565656
716	-0.30844059586525	-0.776296257972717	12.9808082580566	-0.00100484199356288	0.00289124972186983	-0.00587495695799589	0.00289124972186983
717	-2.25648641586304	-0.776296257972717	13.2405481338501	-0.0110697457566857	-0.00100484199356288	-3.08191010844894e-05	0.000618529506027699
718	-2.25648641586304	-0.451621979475021	13.4353523254395	-0.00230353930965066	0.000618529506027699	-0.00587495695799589	0.00354059832170606
719	-1.607137799263	-0.126947656273842	12.9808082580566	-0.00782300252467394	0.00159255252219737	0.000293855206109583	0.00191722682211548
720	0.340908020734787	-0.776296257972717	12.7860040664673	0.00354059832170606	0.000618529506027699	-0.00749832857400179	0.00743668992072344
721	-0.957789242267609	-1.10097062587738	12.8509387969971	0.00906006153672934	0.00191722682211548	0.00126787810586393	-0.00392691092565656
722	1.63960528373718	-1.42564487457275	12.8509387969971	-0.00197886489331722	0.00256657530553639	-0.000355493422830477	-0.00230353930965066
723	0.340908020734787	-1.10097062587738	13.0457439422607	-0.00327756232582033	-0.00230353930965066	0.0022419011220336	0.00516396993771195
724	-0.30844059586525	-0.776296257972717	13.2405481338501	-0.00327756232582033	-0.00684897974133492	-0.00392691092565656	-0.00295288790948689
725	-0.957789242267609	-1.75031924247742	12.9158735275269	-0.000680167751852423	0.00191722682211548	-0.00782300252467394	0.000943203864153475
726	-0.30844059586525	-0.451621979475021	12.7860040664673	0.00354059832170606	-0.00425158534198999	-0.00230353930965066	-0.00944637414067984
727	1.63960528373718	-1.42564487457275	13.1756134033203	0.00191722682211548	-0.00197886489331722	-0.00619963090866804	0.00256657530553639
728	0.340908020734787	-0.776296257972717	12.7860040664673	-0.00100484199356288	-0.000680167751852423	-0.000355493422830477	-0.00165419070981443
729	1.63960528373718	-1.10097062587738	13.0457439422607	-0.000355493422830477	0.000943203864153475	-0.00879702530801296	-0.000680167751852423
730	-0.957789242267609	0.522400975227356	13.0457439422607	-3.08191010844894e-05	0.00581331877037883	-0.00100484199356288	-0.00425158534198999
731	1.63960528373718	-0.451621979475021	12.5262641906738	-0.00100484199356288	0.0103587592020631	-0.0100957229733467	-0.00100484199356288
732	-0.30844059586525	0.197726652026176	12.8509387969971	-0.000355493422830477	0.00159255252219737	-0.00392691092565656	-0.00132951640989631
733	0.990256667137146	-0.776296257972717	13.1106786727905	-0.00165419070981443	0.00126787810586393	0.00126787810586393	0.00451462110504508
734	0.990256667137146	-1.42564487457275	13.1756134033203	-3.08191010844894e-05	-0.00457625929266214	-0.00230353930965066	-3.08191010844894e-05
735	0.990256667137146	-1.75031924247742	13.3054828643799	0.00289124972186983	0.0022419011220336	-0.00392691092565656	0.00451462110504508
736	-0.30844059586525	-1.10097062587738	13.1756134033203	-0.00425158534198999	0.000943203864153475	-0.00847235135734081	0.00256657530553639
737	-2.90583515167236	-0.126947656273842	12.8509387969971	-0.00717365415766835	0.0022419011220336	-3.08191010844894e-05	-0.00230353930965066
738	-3.55518364906311	-0.126947656273842	12.9808082580566	-0.00782300252467394	0.00418994715437293	0.00711201597005129	0.00289124972186983
739	-1.607137799263	0.522400975227356	12.8509387969971	-0.0117190945893526	0.00321592413820326	-0.00197886489331722	-0.00165419070981443
740	-0.30844059586525	-1.10097062587738	13.3704175949097	0.00418994715437293	0.0116574559360743	-0.0110697457566857	0.00126787810586393
741	-0.957789242267609	0.197726652026176	13.1106786727905	-0.00132951640989631	0.00548864435404539	-0.00132951640989631	0.00418994715437293
742	-0.957789242267609	-1.42564487457275	12.8509387969971	-0.00100484199356288	0.00548864435404539	-0.00132951640989631	0.00321592413820326
743	0.340908020734787	-1.42564487457275	13.1106786727905	0.00256657530553639	-0.00912170019000769	0.00321592413820326	-0.000355493422830477
744	2.28895401954651	-2.39966797828674	12.8509387969971	-0.00555028254166245	-0.00652430532500148	-0.00295288790948689	0.00808603875339031
745	2.28895401954651	-2.07499361038208	12.8509387969971	0.00581331877037883	-0.00457625929266214	-0.00295288790948689	-0.00425158534198999
746	2.93830251693726	-1.42564487457275	12.9158735275269	-0.000355493422830477	0.00159255252219737	-0.00457625929266214	-0.00197886489331722
747	0.990256667137146	-1.10097062587738	13.1756134033203	-0.00522560812532902	-3.08191010844894e-05	-0.00327756232582033	-0.00619963090866804
748	-0.30844059586525	0.197726652026176	12.7860040664673	-3.08191010844894e-05	0.00126787810586393	0.00418994715437293	0.00256657530553639
749	-0.957789242267609	-0.126947656273842	12.3963947296143	0.00256657530553639	0.00418994715437293	-0.00295288790948689	-3.08191010844894e-05
750	0.340908020734787	0.522400975227356	12.6561346054077	-0.000680167751852423	0.00873538758605719	-0.00490093370899558	-0.00425158534198999
751	0.990256667137146	-1.10097062587738	13.6950922012329	0.00646266713738441	0.00418994715437293	-0.0146411629393697	-0.00327756232582033
752	1.63960528373718	-1.42564487457275	13.4353523254395	0.00451462110504508	0.00613799272105098	-0.00457625929266214	-0.00457625929266214
753	-0.957789242267609	-0.126947656273842	13.1106786727905	0.0022419011220336	-0.00132951640989631	0.00418994715437293	0.00483929552137852
754	-0.957789242267609	0.197726652026176	12.9158735275269	-0.00652430532500148	-0.00165419070981443	0.0022419011220336	0.0022419011220336
755	-0.30844059586525	0.197726652026176	12.9158735275269	0.00321592413820326	0.00483929552137852	-0.00555028254166245	-0.00295288790948689
756	-0.957789242267609	0.522400975227356	12.9158735275269	0.00289124972186983	0.00191722682211548	-0.00490093370899558	-0.00587495695799589
757	-2.25648641586304	0.197726652026176	12.9808082580566	-0.00295288790948689	-0.00132951640989631	-0.00555028254166245	-3.08191010844894e-05
758	-0.957789242267609	-0.451621979475021	13.2405481338501	-0.00782300252467394	0.00159255252219737	0.000293855206109583	0.00256657530553639
759	-2.25648641586304	-1.42564487457275	13.2405481338501	-0.0133424662053585	0.00159255252219737	-0.00814767740666866	0.00256657530553639
760	-2.25648641586304	-0.126947656273842	12.7210693359375	-0.00197886489331722	0.00678734155371785	-0.00230353930965066	0.000293855206109583
761	0.990256667137146	-0.451621979475021	12.5262641906738	0.00354059832170606	0.000943203864153475	-0.000680167751852423	-0.00587495695799589
762	-0.957789242267609	0.522400975227356	12.5911998748779	-0.00230353930965066	0.000618529506027699	0.00418994715437293	-0.00555028254166245
763	0.340908020734787	-1.10097062587738	12.9158735275269	-0.00230353930965066	-0.00619963090866804	-3.08191010844894e-05	-0.000680167751852423
764	1.63960528373718	-1.75031924247742	12.9808082580566	-0.00100484199356288	-0.00165419070981443	-0.000355493422830477	0.00386527273803949
765	1.63960528373718	-2.72434210777283	13.1756134033203	0.00289124972186983	-0.00327756232582033	-0.0026282137259841	0.00321592413820326
766	0.340908020734787	-1.75031924247742	12.9808082580566	0.00321592413820326	-0.00457625929266214	-0.00814767740666866	-0.00197886489331722
767	-0.30844059586525	-0.776296257972717	12.9808082580566	-3.08191010844894e-05	0.000618529506027699	-0.00490093370899558	-0.00425158534198999
768	-1.607137799263	-0.126947656273842	12.9158735275269	0.000618529506027699	-0.00327756232582033	-0.00522560812532902	-0.00522560812532902
769	-0.957789242267609	-0.126947656273842	12.9158735275269	0.00581331877037883	-3.08191010844894e-05	-0.000680167751852423	-0.00457625929266214
770	0.990256667137146	-1.10097062587738	13.3054828643799	-0.00230353930965066	0.00159255252219737	0.00191722682211548	-0.00327756232582033
771	-0.957789242267609	0.197726652026176	12.9158735275269	0.000618529506027699	0.000943203864153475	-0.00197886489331722	-0.00587495695799589
772	0.990256667137146	-1.42564487457275	12.9158735275269	-0.00912170019000769	0.00711201597005129	-0.00132951640989631	-3.08191010844894e-05
773	0.990256667137146	-0.776296257972717	12.7860040664673	-0.0026282137259841	0.00191722682211548	0.000618529506027699	-3.08191010844894e-05
774	0.340908020734787	-0.451621979475021	12.7860040664673	0.000618529506027699	0.00581331877037883	-0.00327756232582033	0.00354059832170606
775	-0.30844059586525	0.522400975227356	12.6561346054077	0.00451462110504508	0.00191722682211548	-0.00912170019000769	-0.00782300252467394
776	0.990256667137146	-0.776296257972717	12.8509387969971	0.00743668992072344	0.00256657530553639	-0.00652430532500148	0.0103587592020631
777	-0.30844059586525	-0.451621979475021	13.2405481338501	-0.000680167751852423	0.00191722682211548	-0.000680167751852423	-0.000680167751852423
778	-0.957789242267609	-0.451621979475021	13.1106786727905	-0.00717365415766835	0.00159255252219737	0.0100340843200684	0.00743668992072344
779	-3.55518364906311	0.197726652026176	12.9158735275269	-0.00912170019000769	0.00159255252219737	-0.000680167751852423	0.00970941036939621
780	-1.607137799263	0.197726652026176	12.7210693359375	-0.00425158534198999	-0.000680167751852423	-0.00684897974133492	0.00451462110504508
781	-0.30844059586525	-1.42564487457275	13.2405481338501	-0.00652430532500148	0.00808603875339031	-0.00197886489331722	0.00321592413820326
782	1.63960528373718	-1.42564487457275	13.1756134033203	-0.00490093370899558	-3.08191010844894e-05	-0.00327756232582033	0.000293855206109583
783	-0.957789242267609	0.197726652026176	12.9158735275269	-0.00360223650932312	-0.000355493422830477	0.00451462110504508	0.00386527273803949
784	-0.30844059586525	-0.451621979475021	13.5652227401733	-0.00425158534198999	-0.00132951640989631	-0.00100484199356288	0.00256657530553639
785	-0.30844059586525	-1.10097062587738	12.9158735275269	-3.08191010844894e-05	-0.00425158534198999	-0.00977104809135199	0.00289124972186983
786	0.340908020734787	-1.42564487457275	12.7860040664673	0.0126314787194133	-0.00814767740666866	-0.00165419070981443	-0.0100957229733467
787	-0.957789242267609	-1.10097062587738	12.7210693359375	0.00938473641872406	-0.00165419070981443	0.000943203864153475	-0.00230353930965066
788	0.990256667137146	-1.75031924247742	13.1756134033203	-0.00295288790948689	-0.00295288790948689	0.0022419011220336	0.000618529506027699
789	1.63960528373718	-1.10097062587738	13.1106786727905	0.00581331877037883	0.00159255252219737	0.00743668992072344	0.00191722682211548
790	-0.30844059586525	-0.451621979475021	13.1106786727905	0.00548864435404539	0.01100810803473	-0.00684897974133492	-0.00360223650932312
791	0.340908020734787	-0.451621979475021	12.6561346054077	0.00451462110504508	0.00646266713738441	-0.00425158534198999	-0.00879702530801296
792	-0.30844059586525	0.522400975227356	12.5262641906738	-0.0026282137259841	0.00126787810586393	-0.00749832857400179	-0.00717365415766835
793	2.93830251693726	-0.776296257972717	13.0457439422607	-3.08191010844894e-05	-0.00392691092565656	-0.00392691092565656	-0.000355493422830477
794	0.990256667137146	-0.451621979475021	13.2405481338501	0.00516396993771195	0.00321592413820326	-0.00230353930965066	-0.00230353930965066
795	2.28895401954651	-1.10097062587738	12.9808082580566	-0.00360223650932312	0.00581331877037883	-0.00749832857400179	0.00159255252219737
796	0.990256667137146	-0.776296257972717	12.9808082580566	0.00808603875339031	0.00581331877037883	-0.00197886489331722	-0.00100484199356288
797	0.990256667137146	-0.126947656273842	12.9158735275269	0.000293855206109583	-0.00165419070981443	-0.00360223650932312	-0.00230353930965066
798	-0.957789242267609	0.197726652026176	12.8509387969971	-0.00555028254166245	-0.0026282137259841	-3.08191010844894e-05	-0.000355493422830477
799	-1.607137799263	-0.126947656273842	13.0457439422607	-0.00327756232582033	0.00613799272105098	0.00548864435404539	0.00418994715437293
800	-1.607137799263	-1.10097062587738	13.4353523254395	-0.00814767740666866	0.00743668992072344	-0.00555028254166245	-3.08191010844894e-05
801	-2.25648641586304	-0.126947656273842	12.7210693359375	0.00289124972186983	0.00159255252219737	-0.000355493422830477	0.0022419011220336
802	-0.957789242267609	-0.776296257972717	13.1106786727905	-0.0026282137259841	-0.000355493422830477	-0.00522560812532902	-0.00522560812532902
803	0.340908020734787	-0.776296257972717	13.0457439422607	-0.00100484199356288	-0.0026282137259841	0.00354059832170606	0.00289124972186983
804	0.340908020734787	-0.776296257972717	12.9808082580566	0.000293855206109583	0.00289124972186983	-0.00197886489331722	0.00418994715437293
805	0.990256667137146	-1.10097062587738	13.1106786727905	-0.000355493422830477	0.00418994715437293	-0.00197886489331722	-0.00295288790948689
806	0.340908020734787	-2.07499361038208	13.3054828643799	-0.00457625929266214	-3.08191010844894e-05	0.000943203864153475	-0.00555028254166245
807	-0.30844059586525	-1.75031924247742	12.7210693359375	-0.00457625929266214	-0.00684897974133492	0.00321592413820326	-0.00619963090866804
808	-0.30844059586525	-1.42564487457275	12.6561346054077	-0.000355493422830477	-0.00944637414067984	0.00289124972186983	-3.08191010844894e-05
809	-0.957789242267609	-0.126947656273842	12.6561346054077	-0.00230353930965066	0.00126787810586393	0.00873538758605719	-0.00327756232582033
810	-0.957789242267609	-0.126947656273842	13.0457439422607	0.00159255252219737	-3.08191010844894e-05	-0.0165892094373703	0.00386527273803949
811	0.340908020734787	-1.10097062587738	13.4353523254395	0.00548864435404539	-0.00165419070981443	-0.00327756232582033	-0.00327756232582033
812	1.63960528373718	-0.776296257972717	12.9808082580566	0.000618529506027699	0.000943203864153475	-0.00684897974133492	0.000293855206109583
813	-0.957789242267609	0.197726652026176	12.6561346054077	0.000293855206109583	0.00256657530553639	0.00516396993771195	-0.00197886489331722
814	0.990256667137146	-0.126947656273842	12.5911998748779	-0.00132951640989631	0.000943203864153475	-0.000355493422830477	-0.00392691092565656
815	-0.30844059586525	0.197726652026176	12.7860040664673	0.00483929552137852	0.00938473641872406	-0.00782300252467394	-0.00360223650932312
816	0.340908020734787	-0.126947656273842	12.5911998748779	0.00646266713738441	0.00516396993771195	-0.00425158534198999	0.00191722682211548
817	-0.957789242267609	-0.126947656273842	13.2405481338501	0.00613799272105098	0.00159255252219737	-0.0026282137259841	-0.00555028254166245
818	0.990256667137146	-1.42564487457275	13.0457439422607	0.000618529506027699	-0.00230353930965066	0.00386527273803949	-0.00684897974133492
819	0.990256667137146	-0.776296257972717	13.1756134033203	-0.000680167751852423	-0.0026282137259841	-0.00652430532500148	0.00906006153672934
820	-1.607137799263	0.197726652026176	12.9158735275269	0.000943203864153475	0.00451462110504508	-0.00425158534198999	-0.00100484199356288
821	-0.957789242267609	-0.776296257972717	13.2405481338501	-0.00652430532500148	0.00126787810586393	-0.00490093370899558	-0.00360223650932312
822	-4.20453214645386	0.522400975227356	13.0457439422607	-0.00912170019000769	0.00159255252219737	-0.00847235135734081	0.00451462110504508
823	-2.25648641586304	-0.451621979475021	13.5652227401733	-0.00360223650932312	-0.00165419070981443	0.00159255252219737	-0.00132951640989631
824	-0.957789242267609	-0.451621979475021	13.1756134033203	0.00289124972186983	0.00613799272105098	0.00386527273803949	0.00159255252219737
825	1.63960528373718	-1.10097062587738	13.1106786727905	0.000943203864153475	0.00808603875339031	-0.0100957229733467	0.00256657530553639
826	-0.957789242267609	-0.451621979475021	12.7860040664673	0.000943203864153475	-0.00392691092565656	-0.00230353930965066	0.00191722682211548
827	0.340908020734787	-0.451621979475021	12.5911998748779	0.00321592413820326	-0.00717365415766835	-0.00522560812532902	0.00256657530553639
828	-0.30844059586525	-0.451621979475021	12.9808082580566	-0.00717365415766835	-0.00847235135734081	0.00159255252219737	-0.00100484199356288
829	0.990256667137146	-1.42564487457275	13.2405481338501	-0.00132951640989631	-0.00555028254166245	-0.00360223650932312	0.00938473641872406
830	0.340908020734787	-1.42564487457275	12.7860040664673	0.00581331877037883	0.000293855206109583	-0.00814767740666866	-0.00619963090866804
831	-0.30844059586525	-0.776296257972717	12.7860040664673	0.000943203864153475	0.00613799272105098	-0.00522560812532902	-0.00165419070981443
832	1.63960528373718	-1.10097062587738	12.9158735275269	-0.00619963090866804	0.00159255252219737	-0.00360223650932312	-0.00587495695799589
833	0.990256667137146	-0.776296257972717	13.1106786727905	-0.00360223650932312	0.00386527273803949	0.0155535480007529	-0.0026282137259841
834	0.340908020734787	-0.126947656273842	13.1756134033203	-0.0026282137259841	0.00516396993771195	-0.00100484199356288	0.00256657530553639
835	0.990256667137146	0.197726652026176	13.0457439422607	0.00451462110504508	0.00256657530553639	-0.00977104809135199	-0.00132951640989631
836	0.990256667137146	-0.776296257972717	12.5262641906738	-0.000355493422830477	0.00256657530553639	-0.00879702530801296	-0.00197886489331722
837	0.990256667137146	-0.451621979475021	12.5262641906738	0.00191722682211548	0.00386527273803949	0.000293855206109583	-0.00295288790948689
838	-0.30844059586525	0.197726652026176	13.0457439422607	-0.00360223650932312	-0.00782300252467394	-0.00295288790948689	0.00483929552137852
839	-0.957789242267609	0.197726652026176	12.7860040664673	0.000618529506027699	0.000293855206109583	-0.00230353930965066	-0.00360223650932312
840	-0.30844059586525	-0.126947656273842	12.9808082580566	0.00191722682211548	0.00354059832170606	-0.0104203969240189	0.00354059832170606
841	0.340908020734787	-0.451621979475021	13.1106786727905	-0.00197886489331722	0.00354059832170606	0.00126787810586393	0.00321592413820326
842	0.990256667137146	-1.42564487457275	12.7860040664673	-0.00230353930965066	-0.000355493422830477	-0.00652430532500148	-0.000680167751852423
843	-2.90583515167236	0.847075283527374	12.7860040664673	-0.0133424662053585	0.00418994715437293	-0.00555028254166245	-0.00165419070981443
844	-2.25648641586304	0.197726652026176	12.8509387969971	-0.0120437685400248	-0.00360223650932312	-0.00522560812532902	0.00613799272105098
845	-1.607137799263	-0.126947656273842	12.9158735275269	-0.00847235135734081	0.00841071270406246	-0.00425158534198999	-0.00457625929266214
846	0.340908020734787	-0.126947656273842	13.0457439422607	-0.00100484199356288	-0.0026282137259841	-0.00619963090866804	-0.00165419070981443
847	-0.30844059586525	0.197726652026176	13.1756134033203	0.00483929552137852	-0.00100484199356288	0.00354059832170606	0.00321592413820326
848	0.340908020734787	-1.10097062587738	13.0457439422607	-0.00457625929266214	-0.00392691092565656	-0.00165419070981443	0.00159255252219737
849	1.63960528373718	-2.07499361038208	13.2405481338501	0.00581331877037883	-0.00132951640989631	-0.000355493422830477	0.00743668992072344
850	-0.30844059586525	-1.42564487457275	13.6950922012329	0.00191722682211548	-0.00100484199356288	-0.00490093370899558	-0.00457625929266214
851	0.990256667137146	-2.39966797828674	13.3054828643799	0.000943203864153475	-0.00360223650932312	-0.00749832857400179	-0.00360223650932312
852	-0.30844059586525	-0.451621979475021	12.9808082580566	0.000293855206109583	-0.00782300252467394	-0.000355493422830477	-0.0026282137259841
853	0.340908020734787	-0.776296257972717	13.4353523254395	0.00483929552137852	-0.00912170019000769	-0.00230353930965066	-0.00132951640989631
854	0.990256667137146	-0.451621979475021	13.0457439422607	-0.00132951640989631	-0.00587495695799589	0.00808603875339031	0.00613799272105098
855	1.63960528373718	-1.10097062587738	13.1106786727905	0.000293855206109583	0.00743668992072344	-0.00944637414067984	0.000618529506027699
856	-0.957789242267609	-0.126947656273842	13.7600269317627	0.00613799272105098	0.00256657530553639	-0.00684897974133492	-0.00392691092565656
857	-0.30844059586525	-0.126947656273842	12.7860040664673	-0.00425158534198999	-0.00619963090866804	-0.00782300252467394	-0.00360223650932312
858	0.340908020734787	0.522400975227356	12.7860040664673	-3.08191010844894e-05	0.00418994715437293	-0.00717365415766835	0.000943203864153475
859	1.63960528373718	-1.10097062587738	12.5262641906738	-0.000355493422830477	-0.00425158534198999	-0.00912170019000769	0.000618529506027699
860	0.990256667137146	-1.10097062587738	12.6561346054077	0.00581331877037883	0.00743668992072344	-0.00197886489331722	0.00321592413820326
861	0.340908020734787	-0.126947656273842	12.7210693359375	-0.000355493422830477	0.00451462110504508	-0.00684897974133492	0.000618529506027699
862	0.990256667137146	-1.10097062587738	13.2405481338501	0.00581331877037883	0.00581331877037883	-0.00100484199356288	0.00711201597005129
863	0.340908020734787	-1.10097062587738	12.9158735275269	-0.00652430532500148	-0.00165419070981443	-0.00490093370899558	-0.00295288790948689
864	-1.607137799263	-0.776296257972717	12.9158735275269	-0.00717365415766835	-0.00652430532500148	0.00678734155371785	0.0100340843200684
865	-2.25648641586304	-0.126947656273842	12.7860040664673	-0.00522560812532902	0.000293855206109583	-0.0130177913233638	0.00678734155371785
866	-1.607137799263	-0.776296257972717	12.7860040664673	-0.00392691092565656	-0.000355493422830477	-0.00230353930965066	-0.00100484199356288
867	-0.30844059586525	-0.776296257972717	13.0457439422607	0.000293855206109583	0.00483929552137852	-0.00619963090866804	-0.00522560812532902
868	-0.957789242267609	-0.126947656273842	13.1106786727905	-0.00522560812532902	0.00483929552137852	-0.00587495695799589	-0.00230353930965066
869	0.340908020734787	-0.126947656273842	12.9808082580566	0.00646266713738441	-3.08191010844894e-05	0.00386527273803949	-0.00392691092565656
870	-0.30844059586525	-0.451621979475021	13.3704175949097	0.00711201597005129	0.00613799272105098	-0.00912170019000769	0.00256657530553639
871	0.340908020734787	-1.10097062587738	13.0457439422607	-0.00230353930965066	-0.00879702530801296	-0.00295288790948689	-0.00587495695799589
872	1.63960528373718	-2.39966797828674	13.0457439422607	0.00126787810586393	-0.00327756232582033	-0.000680167751852423	-0.000680167751852423
873	-0.957789242267609	-0.776296257972717	12.8509387969971	0.00451462110504508	-0.00749832857400179	-0.0026282137259841	-0.000355493422830477
874	0.340908020734787	-0.126947656273842	13.7600269317627	-0.00555028254166245	-0.0104203969240189	-0.00522560812532902	-0.000680167751852423
875	-0.957789242267609	0.197726652026176	13.1106786727905	-0.00425158534198999	0.0022419011220336	-0.00555028254166245	0.00418994715437293
876	0.340908020734787	-0.126947656273842	13.1106786727905	0.00516396993771195	0.000618529506027699	-0.00132951640989631	-0.00360223650932312
877	1.63960528373718	-0.776296257972717	12.9808082580566	-0.0026282137259841	-0.00360223650932312	-0.00100484199356288	0.00321592413820326
878	0.990256667137146	-0.776296257972717	12.9158735275269	-0.00457625929266214	-0.0026282137259841	-3.08191010844894e-05	0.00678734155371785
879	0.990256667137146	-1.10097062587738	12.6561346054077	-0.00230353930965066	0.00159255252219737	-0.00879702530801296	0.0022419011220336
880	0.340908020734787	0.197726652026176	12.9158735275269	-0.000680167751852423	0.00743668992072344	-0.0133424662053585	0.000943203864153475
881	1.63960528373718	-0.776296257972717	12.9808082580566	-0.0026282137259841	0.00289124972186983	-0.00230353930965066	-0.00782300252467394
882	-0.30844059586525	0.197726652026176	12.9158735275269	-3.08191010844894e-05	0.00711201597005129	0.00159255252219737	0.0022419011220336
883	0.990256667137146	-1.10097062587738	13.1756134033203	-0.000355493422830477	0.00159255252219737	-0.000680167751852423	0.00354059832170606
884	0.990256667137146	-0.776296257972717	12.9158735275269	-0.000355493422830477	-0.00847235135734081	0.000943203864153475	0.0022419011220336
885	-1.607137799263	-1.10097062587738	12.9808082580566	-0.000355493422830477	0.00873538758605719	-0.00100484199356288	0.00451462110504508
886	-2.25648641586304	-0.451621979475021	12.9808082580566	-0.00944637414067984	0.0022419011220336	-0.00587495695799589	-0.00295288790948689
887	-3.55518364906311	-0.451621979475021	13.4353523254395	-0.00619963090866804	-0.000355493422830477	-0.0026282137259841	0.00126787810586393
888	-2.25648641586304	0.522400975227356	13.1756134033203	-0.00132951640989631	0.00418994715437293	-0.00100484199356288	-0.00230353930965066
889	0.340908020734787	0.197726652026176	12.7860040664673	-0.00490093370899558	-0.00360223650932312	-0.000680167751852423	0.00646266713738441
890	0.990256667137146	-1.42564487457275	12.7210693359375	0.00354059832170606	0.00678734155371785	-0.00652430532500148	0.00256657530553639
891	-0.30844059586525	-0.126947656273842	12.9158735275269	-0.000680167751852423	-3.08191010844894e-05	-0.0026282137259841	-0.00977104809135199
892	-0.957789242267609	-1.10097062587738	13.1756134033203	0.00126787810586393	0.000293855206109583	-0.00587495695799589	-0.00392691092565656
893	1.63960528373718	-2.07499361038208	13.3704175949097	-0.00392691092565656	-0.0107450718060136	0.00873538758605719	0.00776136433705688
894	0.990256667137146	-2.07499361038208	13.2405481338501	0.000943203864153475	-0.0130177913233638	0.0100340843200684	-0.00132951640989631
895	2.28895401954651	-1.75031924247742	12.9808082580566	-0.00197886489331722	0.000293855206109583	-0.00457625929266214	-0.00197886489331722
896	0.990256667137146	-1.42564487457275	13.0457439422607	0.00159255252219737	0.000943203864153475	-0.0123684434220195	-0.0026282137259841
897	-0.30844059586525	-1.10097062587738	13.0457439422607	0.00289124972186983	0.00321592413820326	0.00418994715437293	-0.00165419070981443
898	-0.957789242267609	0.197726652026176	13.0457439422607	-0.00717365415766835	0.00548864435404539	0.00418994715437293	-0.00100484199356288
899	-0.30844059586525	-0.126947656273842	13.1106786727905	-0.00295288790948689	0.00321592413820326	-0.00197886489331722	-0.00652430532500148
900	0.990256667137146	-0.126947656273842	12.7210693359375	0.00678734155371785	0.00776136433705688	-0.0104203969240189	0.00418994715437293
901	0.990256667137146	-1.10097062587738	12.9158735275269	-0.00197886489331722	0.00126787810586393	-0.00555028254166245	-0.00360223650932312
902	0.990256667137146	-1.42564487457275	12.8509387969971	0.00906006153672934	0.000943203864153475	-0.00749832857400179	-3.08191010844894e-05
903	-0.957789242267609	0.197726652026176	12.9158735275269	-0.00457625929266214	0.00516396993771195	0.00386527273803949	-0.00652430532500148
904	-0.957789242267609	-0.776296257972717	13.3054828643799	-0.0026282137259841	0.00159255252219737	-0.00100484199356288	0.0022419011220336
905	0.340908020734787	-0.776296257972717	13.0457439422607	0.0188002903014421	0.00906006153672934	0.00354059832170606	-0.00522560812532902
906	-0.30844059586525	-1.10097062587738	12.8509387969971	-0.00555028254166245	0.00256657530553639	-0.00782300252467394	0.00418994715437293
907	-3.55518364906311	0.197726652026176	12.5262641906738	-0.0100957229733467	-0.00100484199356288	-0.00717365415766835	-0.000355493422830477
908	-3.55518364906311	-0.126947656273842	12.5911998748779	-0.00814767740666866	0.00646266713738441	-0.00977104809135199	0.00354059832170606
909	0.340908020734787	-0.776296257972717	13.1756134033203	-0.00912170019000769	0.00126787810586393	0.00256657530553639	-0.00132951640989631
910	1.63960528373718	-0.451621979475021	12.9808082580566	0.00191722682211548	0.00321592413820326	-0.00587495695799589	0.00711201597005129
911	0.990256667137146	-1.10097062587738	13.1756134033203	0.00548864435404539	0.00743668992072344	-0.00230353930965066	-0.00652430532500148
912	1.63960528373718	-1.10097062587738	12.7210693359375	-0.000355493422830477	0.00516396993771195	0.00159255252219737	-0.00100484199356288
913	0.990256667137146	-1.42564487457275	12.7210693359375	-0.00490093370899558	-0.00977104809135199	-3.08191010844894e-05	0.0103587592020631
914	1.63960528373718	-2.72434210777283	12.9808082580566	-0.00100484199356288	-0.00879702530801296	0.00321592413820326	0.000618529506027699
915	-0.30844059586525	-2.07499361038208	13.2405481338501	0.00354059832170606	-0.000355493422830477	0.000943203864153475	-0.00132951640989631
916	0.990256667137146	-1.75031924247742	13.4353523254395	0.00159255252219737	-0.00100484199356288	-0.00912170019000769	-0.00457625929266214
917	-0.957789242267609	-0.451621979475021	13.1756134033203	-0.00100484199356288	-0.00360223650932312	0.0022419011220336	-0.000680167751852423
918	-0.957789242267609	0.197726652026176	12.7210693359375	-0.00100484199356288	-0.00132951640989631	-0.00100484199356288	-0.00100484199356288
919	-0.30844059586525	-0.126947656273842	12.8509387969971	-0.00132951640989631	-0.00555028254166245	0.00613799272105098	0.00451462110504508
920	0.990256667137146	-0.776296257972717	13.1106786727905	0.00191722682211548	0.00354059832170606	-0.000355493422830477	-0.00425158534198999
921	-0.30844059586525	0.197726652026176	12.7860040664673	-0.00360223650932312	0.00970941036939621	-0.00782300252467394	-0.00457625929266214
922	1.63960528373718	-0.776296257972717	13.1756134033203	-0.0026282137259841	-0.00749832857400179	-0.00555028254166245	0.00321592413820326
923	0.340908020734787	-1.42564487457275	12.5911998748779	-0.00457625929266214	0.000293855206109583	0.00159255252219737	-0.00295288790948689
924	-0.957789242267609	0.522400975227356	12.7210693359375	-0.00522560812532902	0.00126787810586393	-0.00490093370899558	0.00548864435404539
925	-0.957789242267609	0.197726652026176	12.9158735275269	0.00938473641872406	0.00321592413820326	-0.0136671401560307	0.00678734155371785
926	-0.957789242267609	0.197726652026176	12.8509387969971	0.00776136433705688	0.00873538758605719	-0.0126931173726916	-0.00782300252467394
927	-0.30844059586525	0.197726652026176	13.1106786727905	-0.00522560812532902	0.000943203864153475	-0.000680167751852423	0.00386527273803949
928	-0.957789242267609	-1.10097062587738	13.3054828643799	-0.00977104809135199	-0.00490093370899558	0.000943203864153475	0.00808603875339031
929	-3.55518364906311	-0.451621979475021	12.9808082580566	-0.0100957229733467	0.00256657530553639	-0.000680167751852423	0.0106834331527352
930	-0.957789242267609	-1.10097062587738	12.8509387969971	-3.08191010844894e-05	0.00418994715437293	-0.00197886489331722	0.00548864435404539
931	-0.30844059586525	-0.451621979475021	12.7860040664673	-0.00197886489331722	0.00906006153672934	-0.00165419070981443	0.00548864435404539
932	2.28895401954651	-1.10097062587738	13.2405481338501	-0.00490093370899558	-0.00230353930965066	0.00548864435404539	-0.00555028254166245
933	1.63960528373718	-1.42564487457275	13.3704175949097	-0.00587495695799589	-0.00360223650932312	0.00873538758605719	0.000618529506027699
934	0.990256667137146	-1.10097062587738	13.4353523254395	-0.00165419070981443	-0.000355493422830477	0.000618529506027699	0.011982130818069
935	1.63960528373718	-2.07499361038208	13.0457439422607	-0.00100484199356288	-0.00295288790948689	-0.00425158534198999	-0.00327756232582033
936	0.990256667137146	-2.39966797828674	13.0457439422607	-0.00392691092565656	-0.00879702530801296	-0.00879702530801296	-0.00717365415766835
937	-0.30844059586525	-1.10097062587738	13.0457439422607	0.00418994715437293	-0.00522560812532902	0.00191722682211548	-0.00327756232582033
938	0.340908020734787	-0.126947656273842	12.9808082580566	0.00289124972186983	-0.00847235135734081	-0.000680167751852423	0.00808603875339031
939	0.340908020734787	-0.776296257972717	13.1756134033203	-0.00490093370899558	-0.000680167751852423	0.00354059832170606	0.00321592413820326
940	0.340908020734787	-0.776296257972717	13.3704175949097	-0.00230353930965066	0.00841071270406246	0.000618529506027699	0.00321592413820326
941	0.990256667137146	-0.451621979475021	12.6561346054077	0.00646266713738441	0.00873538758605719	-0.00814767740666866	-0.00230353930965066
942	-0.30844059586525	0.197726652026176	12.5911998748779	-0.00197886489331722	-0.00360223650932312	0.00321592413820326	0.000618529506027699
943	1.63960528373718	-0.776296257972717	12.8509387969971	-0.00425158534198999	0.00321592413820326	-0.00327756232582033	0.00808603875339031
944	2.93830251693726	-1.10097062587738	12.9158735275269	-0.00360223650932312	-0.00100484199356288	0.00289124972186983	0.00418994715437293
945	1.63960528373718	-0.776296257972717	13.0457439422607	0.00289124972186983	0.0123068047687411	-0.00619963090866804	0.00678734155371785
946	1.63960528373718	-0.776296257972717	13.1106786727905	0.00613799272105098	0.00483929552137852	-0.00425158534198999	-0.00230353930965066
947	0.990256667137146	-0.776296257972717	12.8509387969971	-0.00197886489331722	0.00159255252219737	-3.08191010844894e-05	-0.0026282137259841
948	-0.30844059586525	-1.10097062587738	12.9808082580566	-0.00230353930965066	0.0022419011220336	0.00354059832170606	-0.00197886489331722
949	-2.90583515167236	0.522400975227356	12.9158735275269	-0.0133424662053585	-0.000680167751852423	0.00321592413820326	0.00581331877037883
950	-2.90583515167236	-0.776296257972717	13.1756134033203	-0.000355493422830477	0.00354059832170606	-0.00360223650932312	-0.000355493422830477
951	-3.55518364906311	-0.126947656273842	13.2405481338501	0.00483929552137852	0.00808603875339031	-0.00555028254166245	-0.000355493422830477
952	-2.25648641586304	0.522400975227356	13.0457439422607	-0.0100957229733467	0.000618529506027699	-3.08191010844894e-05	0.000293855206109583
953	0.340908020734787	-1.10097062587738	13.1756134033203	-0.00295288790948689	-0.00100484199356288	-3.08191010844894e-05	0.000293855206109583
954	-0.30844059586525	-0.776296257972717	13.1106786727905	-0.00392691092565656	-0.00100484199356288	-0.00490093370899558	0.00354059832170606
955	2.28895401954651	-1.75031924247742	13.1756134033203	0.00970941036939621	-0.0026282137259841	-0.00425158534198999	0.00256657530553639
956	-0.30844059586525	-0.776296257972717	13.1106786727905	-0.00100484199356288	0.00321592413820326	-0.0110697457566857	-0.00197886489331722
957	0.340908020734787	-1.42564487457275	12.8509387969971	0.000618529506027699	-0.0152905117720366	-0.00847235135734081	0.0022419011220336
958	-0.30844059586525	-1.42564487457275	13.0457439422607	0.00613799272105098	-0.00652430532500148	-0.00749832857400179	-0.00360223650932312
959	-0.30844059586525	-0.451621979475021	12.7860040664673	-0.000355493422830477	-0.00327756232582033	0.00548864435404539	0.00191722682211548
960	-0.30844059586525	0.197726652026176	12.7210693359375	0.00191722682211548	0.00711201597005129	-0.000355493422830477	0.000618529506027699
961	1.63960528373718	-1.10097062587738	13.1756134033203	-0.000680167751852423	-0.00132951640989631	0.000943203864153475	-0.00879702530801296
962	-0.957789242267609	-0.126947656273842	12.7210693359375	0.00256657530553639	-0.00132951640989631	-0.00100484199356288	0.00321592413820326
963	-0.957789242267609	0.197726652026176	13.1106786727905	-0.00132951640989631	-3.08191010844894e-05	0.00289124972186983	0.000618529506027699
964	0.990256667137146	-1.10097062587738	12.9808082580566	0.00191722682211548	-0.000355493422830477	-0.00360223650932312	-3.08191010844894e-05
965	2.28895401954651	-1.10097062587738	12.7860040664673	-3.08191010844894e-05	0.00386527273803949	-3.08191010844894e-05	0.000943203864153475
966	2.28895401954651	-1.10097062587738	13.1106786727905	0.00581331877037883	-0.0026282137259841	-0.00522560812532902	-0.00132951640989631
967	-0.957789242267609	-0.776296257972717	12.9808082580566	0.00159255252219737	0.00386527273803949	0.00354059832170606	-0.00587495695799589
968	-0.30844059586525	-0.126947656273842	13.0457439422607	-3.08191010844894e-05	-0.00100484199356288	-0.000355493422830477	-3.08191010844894e-05
969	0.990256667137146	-1.10097062587738	13.1756134033203	-0.00100484199356288	0.00451462110504508	0.0022419011220336	-0.00977104809135199
970	-2.90583515167236	-0.126947656273842	12.9808082580566	-0.00295288790948689	0.00938473641872406	-3.08191010844894e-05	0.00483929552137852
971	-1.607137799263	-0.776296257972717	12.9808082580566	-0.0100957229733467	0.00841071270406246	-0.0107450718060136	-0.00425158534198999
972	-2.90583515167236	0.197726652026176	12.9158735275269	-3.08191010844894e-05	0.00581331877037883	0.00321592413820326	-0.00912170019000769
973	-2.90583515167236	0.847075283527374	12.8509387969971	-0.00684897974133492	0.00678734155371785	-0.00100484199356288	0.00483929552137852
974	-0.957789242267609	0.197726652026176	13.0457439422607	0.00841071270406246	0.00191722682211548	0.00256657530553639	0.00191722682211548
975	-0.957789242267609	0.522400975227356	13.2405481338501	0.00191722682211548	0.00678734155371785	0.00386527273803949	0.00613799272105098
976	-0.30844059586525	0.197726652026176	12.9158735275269	0.000943203864153475	-0.00749832857400179	-0.00392691092565656	-0.00717365415766835
977	-0.30844059586525	-1.42564487457275	13.1106786727905	0.000293855206109583	0.000618529506027699	-0.0026282137259841	0.00289124972186983
978	0.990256667137146	-2.39966797828674	13.0457439422607	-0.00782300252467394	-0.00425158534198999	0.00906006153672934	0.00613799272105098
979	-1.607137799263	-1.10097062587738	12.9158735275269	0.00646266713738441	-0.00847235135734081	-0.00197886489331722	0.000618529506027699
980	1.63960528373718	-1.10097062587738	12.9808082580566	-3.08191010844894e-05	0.00289124972186983	0.00256657530553639	0.00548864435404539
981	0.990256667137146	-0.776296257972717	13.3704175949097	0.00613799272105098	-3.08191010844894e-05	-0.00327756232582033	-0.00165419070981443
982	1.63960528373718	-1.10097062587738	12.9808082580566	-0.00522560812532902	-0.00132951640989631	-0.00132951640989631	0.00126787810586393
983	-0.957789242267609	-0.126947656273842	12.5911998748779	0.00321592413820326	-0.00100484199356288	-0.00360223650932312	0.00516396993771195
984	-0.30844059586525	0.522400975227356	12.6561346054077	-0.00165419070981443	0.00126787810586393	-0.000355493422830477	-0.00295288790948689
985	-0.30844059586525	-0.126947656273842	13.0457439422607	0.00516396993771195	0.00289124972186983	-0.0104203969240189	-0.00230353930965066
986	-0.30844059586525	0.197726652026176	12.8509387969971	0.00418994715437293	0.00841071270406246	-0.000355493422830477	-0.00490093370899558
987	-0.30844059586525	-0.126947656273842	13.8249616622925	-0.00555028254166245	-0.000355493422830477	0.00581331877037883	-0.000355493422830477
988	-0.957789242267609	0.197726652026176	13.4353523254395	0.00354059832170606	-0.00327756232582033	-0.00132951640989631	-0.00100484199356288
989	0.990256667137146	-1.10097062587738	13.1106786727905	-0.00684897974133492	0.00483929552137852	-0.00132951640989631	0.00354059832170606
990	0.990256667137146	0.522400975227356	12.6561346054077	0.00581331877037883	0.00354059832170606	0.00451462110504508	-0.00522560812532902
991	0.340908020734787	-1.10097062587738	12.9158735275269	-0.00327756232582033	0.00256657530553639	-0.00749832857400179	-0.00392691092565656
992	0.340908020734787	-0.776296257972717	13.2405481338501	-0.00912170019000769	0.00126787810586393	0.00289124972186983	-0.00327756232582033
993	-2.25648641586304	-0.126947656273842	13.1756134033203	-0.0117190945893526	-0.00132951640989631	-0.00717365415766835	0.01100810803473
994	-2.25648641586304	0.197726652026176	12.7860040664673	-0.00457625929266214	0.00678734155371785	0.00581331877037883	0.00256657530553639
995	-0.957789242267609	0.197726652026176	12.7210693359375	0.000293855206109583	0.00841071270406246	-0.0100957229733467	0.00646266713738441
996	0.340908020734787	-0.776296257972717	13.6301574707031	0.00581331877037883	0.00873538758605719	0.00126787810586393	-0.00132951640989631
997	1.63960528373718	-1.10097062587738	13.1756134033203	-0.00132951640989631	-3.08191010844894e-05	0.00386527273803949	-0.00165419070981443
998	-0.957789242267609	-0.126947656273842	13.2405481338501	-3.08191010844894e-05	-0.00132951640989631	0.00191722682211548	-0.00100484199356288
999	1.63960528373718	-1.42564487457275	14.0847015380859	-0.00230353930965066	-0.00360223650932312	0.00451462110504508	0.00354059832170606
1000	0.340908020734787	-2.07499361038208	13.7600269317627	0.00354059832170606	-0.00457625929266214	-0.0026282137259841	0.00613799272105098
1001	-0.30844059586525	-1.42564487457275	12.9158735275269	0.000943203864153475	0.000943203864153475	-0.00392691092565656	0.00126787810586393
1002	0.990256667137146	-1.75031924247742	13.2405481338501	-0.00100484199356288	-0.00132951640989631	0.0022419011220336	-0.00490093370899558
1003	1.63960528373718	-1.42564487457275	12.9808082580566	-0.000680167751852423	-0.00392691092565656	0.00159255252219737	-0.00197886489331722
1004	-0.957789242267609	0.197726652026176	13.0457439422607	-0.000355493422830477	0.00451462110504508	-0.00100484199356288	0.00776136433705688
1005	-0.30844059586525	0.197726652026176	12.9808082580566	0.0162028968334198	0.00581331877037883	-0.00197886489331722	-0.00847235135734081
1006	-0.30844059586525	-0.126947656273842	12.7860040664673	-0.00392691092565656	0.013930176384747	-0.00457625929266214	-0.00652430532500148
1007	-0.957789242267609	0.522400975227356	12.3314599990845	0.000293855206109583	-0.00100484199356288	-0.00555028254166245	-0.00814767740666866
1008	0.990256667137146	-1.10097062587738	12.5262641906738	0.00126787810586393	0.0022419011220336	-0.00912170019000769	-0.00197886489331722
1009	-0.957789242267609	-0.126947656273842	12.7210693359375	-0.00457625929266214	0.00451462110504508	-0.0100957229733467	0.00613799272105098
1010	2.28895401954651	-0.776296257972717	12.9808082580566	0.00516396993771195	0.00678734155371785	-0.0120437685400248	-0.00555028254166245
1011	-0.957789242267609	0.197726652026176	12.5911998748779	-0.00132951640989631	0.00483929552137852	-0.0104203969240189	-0.00230353930965066
1012	2.28895401954651	-1.10097062587738	12.8509387969971	-0.00132951640989631	0.00678734155371785	0.0022419011220336	-0.00490093370899558
1013	0.990256667137146	-1.10097062587738	13.0457439422607	-0.0026282137259841	0.00191722682211548	-0.00197886489331722	0.0022419011220336
1014	-0.30844059586525	-1.10097062587738	13.1756134033203	-0.00425158534198999	0.00418994715437293	-0.00944637414067984	0.00808603875339031
1015	-1.607137799263	-0.451621979475021	13.3054828643799	-0.00749832857400179	-0.00230353930965066	-0.00522560812532902	0.000618529506027699
1016	-0.957789242267609	-1.10097062587738	13.4353523254395	-0.00490093370899558	0.00873538758605719	-0.00132951640989631	-0.00652430532500148
1017	-2.90583515167236	0.197726652026176	12.8509387969971	-0.0113944197073579	-0.00230353930965066	-0.0107450718060136	-0.00457625929266214
1018	-0.957789242267609	-0.451621979475021	12.7860040664673	0.00126787810586393	-0.00165419070981443	0.0022419011220336	-0.00197886489331722
1019	-0.30844059586525	-1.10097062587738	13.1756134033203	-0.00132951640989631	0.00191722682211548	-0.00100484199356288	0.00483929552137852
1020	-0.957789242267609	-0.776296257972717	13.1106786727905	0.000618529506027699	0.00289124972186983	-3.08191010844894e-05	-0.00425158534198999
1021	0.340908020734787	-1.42564487457275	13.1106786727905	-0.00522560812532902	-0.00230353930965066	-0.00749832857400179	-0.00100484199356288
1022	-0.957789242267609	-0.451621979475021	13.1756134033203	0.00289124972186983	-0.00100484199356288	0.000618529506027699	-0.00782300252467394
1023	0.340908020734787	-2.39966797828674	13.1756134033203	0.00581331877037883	-0.00749832857400179	0.00711201597005129	0.00386527273803949
1024	0.340908020734787	-1.75031924247742	12.9158735275269	-0.00197886489331722	-0.00360223650932312	0.00451462110504508	0.00159255252219737
1025	1.63960528373718	-0.776296257972717	13.0457439422607	0.000618529506027699	0.0022419011220336	-0.00684897974133492	-0.00197886489331722
1026	0.340908020734787	0.197726652026176	13.7600269317627	0.00581331877037883	0.00808603875339031	-0.00847235135734081	-0.00360223650932312
1027	2.28895401954651	-1.10097062587738	13.3704175949097	-0.00652430532500148	0.00354059832170606	-0.00457625929266214	-0.00165419070981443
1028	0.990256667137146	-0.776296257972717	13.3054828643799	-0.000680167751852423	-0.00165419070981443	-0.000680167751852423	0.00483929552137852
1029	0.990256667137146	-0.126947656273842	12.6561346054077	-0.000355493422830477	0.000618529506027699	-0.00879702530801296	0.00516396993771195
1030	0.990256667137146	-0.451621979475021	12.3963947296143	0.0113327819854021	0.00126787810586393	-0.00165419070981443	-0.00360223650932312
1031	0.990256667137146	-0.126947656273842	12.3963947296143	0.00451462110504508	-0.00132951640989631	-0.00652430532500148	0.0022419011220336
1032	-1.607137799263	-0.126947656273842	12.8509387969971	-0.00132951640989631	-0.00197886489331722	-0.00814767740666866	-0.00360223650932312
1033	0.990256667137146	-0.451621979475021	13.2405481338501	0.00289124972186983	0.000293855206109583	0.00743668992072344	-0.00165419070981443
1034	0.990256667137146	-0.776296257972717	13.0457439422607	0.00321592413820326	0.00483929552137852	-0.00522560812532902	0.00808603875339031
1035	-0.957789242267609	-0.776296257972717	12.7210693359375	0.0022419011220336	0.00354059832170606	-0.00490093370899558	0.00191722682211548
1036	-2.25648641586304	0.197726652026176	12.6561346054077	-0.00360223650932312	0.000618529506027699	-0.00717365415766835	-3.08191010844894e-05
1037	-2.25648641586304	0.197726652026176	12.6561346054077	-0.00847235135734081	-0.00165419070981443	-0.00360223650932312	-0.00392691092565656
1038	-0.957789242267609	-1.10097062587738	13.3054828643799	-0.0143164889886975	0.00516396993771195	0.00483929552137852	0.00581331877037883
1039	-1.607137799263	0.197726652026176	13.3704175949097	-0.00522560812532902	-0.00100484199356288	0.0100340843200684	-3.08191010844894e-05
1040	-1.607137799263	-0.126947656273842	13.0457439422607	-0.00230353930965066	0.00646266713738441	-0.0026282137259841	-0.000355493422830477
1041	0.340908020734787	-0.776296257972717	12.9808082580566	0.00159255252219737	0.00678734155371785	-0.00652430532500148	-0.0113944197073579
1042	-0.957789242267609	-0.126947656273842	12.9158735275269	-0.00522560812532902	-0.00165419070981443	-0.00295288790948689	-0.000355493422830477
1043	-0.957789242267609	-0.776296257972717	13.1756134033203	0.00483929552137852	-0.00814767740666866	-3.08191010844894e-05	0.00841071270406246
1044	0.990256667137146	-2.39966797828674	13.3054828643799	0.00646266713738441	-0.0143164889886975	-0.00490093370899558	0.00548864435404539
1045	0.990256667137146	-1.75031924247742	14.0197668075562	-0.000680167751852423	-0.00165419070981443	0.00581331877037883	0.00483929552137852
1046	2.28895401954651	-1.10097062587738	13.1756134033203	0.00646266713738441	0.00581331877037883	-0.00490093370899558	0.00191722682211548
1047	0.990256667137146	-0.776296257972717	13.1106786727905	-0.00425158534198999	-0.00165419070981443	-0.000355493422830477	0.00354059832170606
1048	0.340908020734787	-0.126947656273842	12.8509387969971	-0.00132951640989631	-0.00879702530801296	0.00451462110504508	-0.00295288790948689
1049	-0.30844059586525	0.197726652026176	12.7860040664673	0.00678734155371785	0.00581331877037883	-0.00847235135734081	0.00126787810586393
1050	-0.957789242267609	-0.126947656273842	12.8509387969971	0.00646266713738441	0.00743668992072344	-0.00587495695799589	-0.00457625929266214
1051	0.990256667137146	-1.10097062587738	13.3054828643799	0.0145795252174139	0.0022419011220336	-0.00619963090866804	-0.00100484199356288
1052	-0.30844059586525	0.197726652026176	12.6561346054077	-0.00132951640989631	0.00548864435404539	-0.0162645354866982	-0.00197886489331722
1053	-0.957789242267609	0.197726652026176	12.6561346054077	-0.00457625929266214	-0.00425158534198999	0.00126787810586393	0.000943203864153475
1054	0.340908020734787	0.197726652026176	12.5911998748779	-0.000355493422830477	-0.00100484199356288	-0.00230353930965066	0.000293855206109583
1055	-1.607137799263	-0.451621979475021	12.6561346054077	-0.000680167751852423	0.00646266713738441	-0.00977104809135199	-3.08191010844894e-05
1056	-0.957789242267609	0.197726652026176	12.8509387969971	0.00191722682211548	0.00841071270406246	-3.08191010844894e-05	-0.00197886489331722
1057	-0.30844059586525	-1.42564487457275	13.2405481338501	-0.0104203969240189	0.00321592413820326	-0.00522560812532902	0.00906006153672934
1058	-1.607137799263	-0.776296257972717	13.1756134033203	-0.0107450718060136	-0.000355493422830477	0.00256657530553639	0.00256657530553639
1059	-2.90583515167236	-0.126947656273842	12.9158735275269	0.00516396993771195	-0.00165419070981443	-0.00132951640989631	0.00970941036939621
1060	-1.607137799263	0.522400975227356	12.5911998748779	-0.00295288790948689	0.00321592413820326	-0.00392691092565656	0.00516396993771195
1061	0.340908020734787	-1.10097062587738	12.9158735275269	-0.00230353930965066	0.00906006153672934	-0.00230353930965066	-0.00327756232582033
1062	0.990256667137146	-0.776296257972717	13.1756134033203	0.00159255252219737	0.00548864435404539	-0.000355493422830477	-0.00197886489331722
1063	0.340908020734787	-0.126947656273842	13.1756134033203	-0.00360223650932312	-0.00327756232582033	0.00256657530553639	-0.00100484199356288
1064	-0.957789242267609	-1.10097062587738	12.9158735275269	0.000293855206109583	-0.00555028254166245	-0.00230353930965066	0.00776136433705688
1065	0.340908020734787	-2.07499361038208	12.9808082580566	-0.00132951640989631	-0.00457625929266214	0.00646266713738441	0.00354059832170606
1066	-0.30844059586525	-2.07499361038208	13.2405481338501	0.00483929552137852	-0.000355493422830477	0.0022419011220336	0.00386527273803949
1067	-0.30844059586525	-0.451621979475021	12.8509387969971	0.00386527273803949	-0.00100484199356288	-0.00327756232582033	-0.00619963090866804
1068	-0.957789242267609	-0.126947656273842	13.1756134033203	-0.00132951640989631	-0.00132951640989631	0.00743668992072344	-3.08191010844894e-05
1069	2.28895401954651	-0.776296257972717	14.2795057296753	0.00516396993771195	0.000618529506027699	-0.00490093370899558	0.00191722682211548
1070	-0.30844059586525	-0.126947656273842	13.6301574707031	0.00159255252219737	0.00548864435404539	0.00289124972186983	0.00418994715437293
1071	2.28895401954651	-0.776296257972717	12.9808082580566	0.00289124972186983	-0.000355493422830477	-3.08191010844894e-05	-0.00619963090866804
1072	0.340908020734787	-0.776296257972717	12.8509387969971	0.00548864435404539	-0.0026282137259841	-0.00847235135734081	-0.00165419070981443
1073	-0.30844059586525	0.522400975227356	12.5911998748779	-0.00587495695799589	-0.00555028254166245	-0.00490093370899558	-0.000680167751852423
1074	-0.957789242267609	0.197726652026176	12.9158735275269	-0.000355493422830477	-0.00100484199356288	-0.00684897974133492	0.00354059832170606
1075	-0.957789242267609	0.522400975227356	12.9158735275269	-3.08191010844894e-05	0.00159255252219737	-0.00360223650932312	-0.0026282137259841
1076	1.63960528373718	-0.776296257972717	12.7210693359375	0.000618529506027699	0.00451462110504508	-0.0104203969240189	0.00516396993771195
1077	1.63960528373718	-0.776296257972717	12.9808082580566	-3.08191010844894e-05	-0.00100484199356288	0.00646266713738441	0.000943203864153475
1078	-0.30844059586525	0.197726652026176	12.7860040664673	-0.00912170019000769	0.00354059832170606	-3.08191010844894e-05	0.00354059832170606
1079	-0.30844059586525	-0.126947656273842	12.9808082580566	-0.00717365415766835	-0.00392691092565656	-0.00814767740666866	-0.00100484199356288
1080	-0.957789242267609	-1.10097062587738	13.4353523254395	-0.00684897974133492	0.00191722682211548	-0.00587495695799589	0.00256657530553639
1081	-2.90583515167236	-0.126947656273842	13.6950922012329	-0.0026282137259841	0.00873538758605719	-0.00295288790948689	-0.00555028254166245
1082	0.340908020734787	-1.10097062587738	12.9808082580566	0.000293855206109583	0.00678734155371785	-0.000355493422830477	-0.00230353930965066
1083	0.990256667137146	-0.126947656273842	12.9158735275269	-0.0026282137259841	-3.08191010844894e-05	0.0022419011220336	0.00354059832170606
1084	-0.30844059586525	0.197726652026176	12.8509387969971	-0.00132951640989631	0.000618529506027699	0.00613799272105098	0.00516396993771195
1085	-1.607137799263	-0.451621979475021	12.9808082580566	-3.08191010844894e-05	0.00386527273803949	-0.000680167751852423	-0.0026282137259841
1086	0.340908020734787	-1.10097062587738	13.1106786727905	0.000293855206109583	0.000618529506027699	0.000943203864153475	0.000293855206109583
1087	-0.30844059586525	-1.10097062587738	12.9808082580566	-0.00392691092565656	-0.00879702530801296	-0.00230353930965066	-0.00230353930965066
1088	0.340908020734787	-2.39966797828674	12.6561346054077	0.00126787810586393	-0.0133424662053585	0.000293855206109583	0.000943203864153475
1089	0.340908020734787	-1.42564487457275	12.7210693359375	0.00289124972186983	-0.00717365415766835	0.00159255252219737	0.00126787810586393
1090	0.990256667137146	-0.776296257972717	12.9158735275269	0.0022419011220336	0.0113327819854021	-0.00392691092565656	-0.00619963090866804
1091	-0.30844059586525	-0.126947656273842	13.3704175949097	0.00126787810586393	0.00256657530553639	-0.00490093370899558	-0.00100484199356288
1092	0.990256667137146	-0.451621979475021	13.4353523254395	-0.00165419070981443	-0.000680167751852423	0.00191722682211548	0.0022419011220336
1093	2.28895401954651	-0.776296257972717	13.1106786727905	0.00386527273803949	-0.00457625929266214	-0.00555028254166245	-0.00457625929266214
1094	1.63960528373718	-0.451621979475021	12.6561346054077	0.00386527273803949	0.00516396993771195	-0.000355493422830477	-0.00100484199356288
1095	1.63960528373718	-1.10097062587738	12.6561346054077	0.00289124972186983	0.00289124972186983	-0.0110697457566857	-0.00132951640989631
1096	0.340908020734787	-0.776296257972717	12.9808082580566	0.00483929552137852	0.00548864435404539	-0.00327756232582033	-0.00619963090866804
1097	1.63960528373718	-1.42564487457275	13.2405481338501	0.0022419011220336	0.00418994715437293	0.00289124972186983	-0.00749832857400179
1098	-0.957789242267609	0.197726652026176	13.1106786727905	-0.00100484199356288	0.00191722682211548	-0.00879702530801296	0.00808603875339031
1099	2.28895401954651	-1.10097062587738	13.7600269317627	-0.00327756232582033	-0.00457625929266214	0.000943203864153475	0.000943203864153475
1100	0.340908020734787	-1.10097062587738	12.9158735275269	-0.0104203969240189	0.00256657530553639	-0.00879702530801296	0.00191722682211548
1101	-1.607137799263	0.197726652026176	12.5911998748779	0.00256657530553639	-0.00619963090866804	0.00613799272105098	-0.00587495695799589
1102	-2.90583515167236	-0.451621979475021	13.3054828643799	-0.0136671401560307	0.00873538758605719	-0.00230353930965066	0.00418994715437293
1103	-2.25648641586304	-1.10097062587738	13.2405481338501	-0.00652430532500148	-0.00100484199356288	0.00743668992072344	0.00321592413820326
1104	-0.957789242267609	0.197726652026176	13.3054828643799	-0.00132951640989631	-0.00132951640989631	-0.00295288790948689	0.00711201597005129
1105	-1.607137799263	0.522400975227356	12.5262641906738	-0.0026282137259841	0.00646266713738441	-0.00295288790948689	-3.08191010844894e-05
1106	-1.607137799263	-0.451621979475021	12.5911998748779	0.00191722682211548	0.00646266713738441	-0.00197886489331722	-0.00360223650932312
1107	0.990256667137146	-0.451621979475021	12.5911998748779	0.00483929552137852	-0.00132951640989631	-0.00425158534198999	-0.00684897974133492
1108	0.990256667137146	-1.75031924247742	12.8509387969971	-0.00295288790948689	-0.00847235135734081	0.00256657530553639	0.00126787810586393
1109	-0.957789242267609	-0.451621979475021	12.9158735275269	0.00321592413820326	-0.00749832857400179	0.000293855206109583	0.00386527273803949
1110	0.990256667137146	-2.39966797828674	13.3054828643799	-0.00360223650932312	-0.00490093370899558	-0.00165419070981443	-0.00165419070981443
1111	-0.30844059586525	-0.126947656273842	13.5002880096436	0.00451462110504508	0.000293855206109583	-0.00652430532500148	-0.000355493422830477
1112	0.990256667137146	-0.451621979475021	12.9808082580566	-0.00425158534198999	0.00321592413820326	-0.00230353930965066	0.00386527273803949
1113	0.990256667137146	-0.776296257972717	13.1106786727905	-0.000355493422830477	0.00159255252219737	0.0123068047687411	0.000618529506027699
1114	1.63960528373718	-0.776296257972717	13.1106786727905	-0.00425158534198999	0.0022419011220336	-0.000680167751852423	0.00483929552137852
1115	-0.30844059586525	-1.10097062587738	13.1106786727905	0.000293855206109583	0.00451462110504508	-0.00652430532500148	0.00256657530553639
1116	-0.30844059586525	-0.776296257972717	12.7860040664673	0.00516396993771195	0.00256657530553639	-0.00619963090866804	0.00354059832170606
1117	-1.607137799263	-0.126947656273842	12.5262641906738	0.00191722682211548	0.000618529506027699	-0.0123684434220195	-0.00165419070981443
1118	0.990256667137146	-1.10097062587738	12.5911998748779	-0.00392691092565656	-0.00230353930965066	-0.00360223650932312	-0.00392691092565656
1119	0.990256667137146	-1.42564487457275	13.0457439422607	-0.00360223650932312	-0.00165419070981443	0.000943203864153475	0.00159255252219737
1120	-0.957789242267609	0.522400975227356	13.1756134033203	0.00256657530553639	0.00906006153672934	-0.00230353930965066	-0.00132951640989631
1121	0.340908020734787	-1.42564487457275	13.5002880096436	0.00743668992072344	0.00548864435404539	0.00548864435404539	-0.00197886489331722
1122	-1.607137799263	0.197726652026176	12.7860040664673	-0.0026282137259841	0.000293855206109583	-0.00100484199356288	-0.00295288790948689
1123	-0.30844059586525	-1.42564487457275	13.9548320770264	-0.00944637414067984	-3.08191010844894e-05	0.00418994715437293	0.00873538758605719
1124	-1.607137799263	-0.451621979475021	12.9158735275269	-0.0110697457566857	0.00256657530553639	-0.00100484199356288	-0.00457625929266214
1125	-1.607137799263	-1.10097062587738	12.9158735275269	-0.00977104809135199	0.00159255252219737	0.00256657530553639	0.00548864435404539
1126	0.340908020734787	-0.776296257972717	12.9808082580566	0.000618529506027699	0.00516396993771195	-0.00295288790948689	-0.000680167751852423
1127	0.990256667137146	-1.10097062587738	13.1756134033203	-0.00392691092565656	0.00873538758605719	-0.000680167751852423	0.00159255252219737
1128	0.990256667137146	-0.451621979475021	13.1106786727905	-0.00944637414067984	0.000293855206109583	0.000293855206109583	0.00191722682211548
1129	-0.30844059586525	-1.10097062587738	12.5911998748779	0.00776136433705688	-0.00132951640989631	-0.0120437685400248	0.00776136433705688
1130	-0.30844059586525	-1.10097062587738	13.0457439422607	0.00483929552137852	-3.08191010844894e-05	-0.00230353930965066	0.00321592413820326
1131	2.28895401954651	-1.10097062587738	13.0457439422607	-0.000355493422830477	-0.00197886489331722	0.000943203864153475	-0.00684897974133492
1132	-0.957789242267609	-0.776296257972717	13.1106786727905	-0.0026282137259841	0.0022419011220336	0.00321592413820326	-0.00197886489331722
1133	-0.30844059586525	-0.126947656273842	13.3054828643799	-0.00684897974133492	-0.000680167751852423	0.00678734155371785	0.00126787810586393
1134	-0.30844059586525	-1.10097062587738	13.1106786727905	-0.0026282137259841	-0.00295288790948689	0.0022419011220336	-0.00327756232582033
1135	-0.30844059586525	-0.451621979475021	12.9158735275269	0.01100810803473	0.00678734155371785	-0.00555028254166245	-0.00132951640989631
1136	-0.957789242267609	-0.451621979475021	12.7860040664673	-0.00295288790948689	0.00581331877037883	-0.00522560812532902	-0.00360223650932312
1137	0.340908020734787	0.197726652026176	12.7210693359375	0.00256657530553639	-0.00132951640989631	-0.0100957229733467	-0.00165419070981443
1138	0.990256667137146	-1.10097062587738	13.1756134033203	0.00159255252219737	0.00711201597005129	-0.00360223650932312	0.0103587592020631
1139	-0.30844059586525	0.522400975227356	12.9808082580566	-0.00684897974133492	0.00321592413820326	0.000943203864153475	0.00516396993771195
1140	-1.607137799263	-0.126947656273842	12.8509387969971	0.00354059832170606	0.00938473641872406	-0.00912170019000769	-3.08191010844894e-05
1141	1.63960528373718	-0.776296257972717	12.9808082580566	0.00386527273803949	-0.0026282137259841	-0.00977104809135199	0.00354059832170606
1142	-0.30844059586525	0.197726652026176	12.9808082580566	-0.00587495695799589	0.0022419011220336	-0.00165419070981443	-0.00392691092565656
1143	-1.607137799263	0.197726652026176	12.9158735275269	-0.00392691092565656	0.00646266713738441	0.000293855206109583	0.000293855206109583
1144	-1.607137799263	-0.776296257972717	14.2795057296753	-0.00619963090866804	-0.00684897974133492	-0.00555028254166245	0.00386527273803949
1145	-1.607137799263	-0.776296257972717	13.1756134033203	-0.00457625929266214	0.00256657530553639	-0.00132951640989631	-0.000355493422830477
1146	0.340908020734787	-1.10097062587738	12.9158735275269	0.00256657530553639	-0.000680167751852423	-0.0110697457566857	0.00191722682211548
1147	-0.30844059586525	-0.776296257972717	13.0457439422607	-0.00132951640989631	0.00711201597005129	0.00613799272105098	-0.00132951640989631
1148	-0.30844059586525	-0.126947656273842	12.9808082580566	-0.00165419070981443	-0.00197886489331722	0.0022419011220336	-0.00230353930965066
1149	1.63960528373718	0.197726652026176	13.1756134033203	-0.00717365415766835	-0.00295288790948689	-0.0026282137259841	0.00451462110504508
1150	-0.30844059586525	-0.776296257972717	13.3054828643799	0.00289124972186983	-0.00425158534198999	0.000293855206109583	-0.00360223650932312
1151	-0.30844059586525	-2.39966797828674	12.9158735275269	0.00548864435404539	0.000943203864153475	-0.00230353930965066	-0.00490093370899558
1152	-0.30844059586525	-1.42564487457275	12.461329460144	0.000618529506027699	0.00159255252219737	0.00159255252219737	0.00159255252219737
1153	-2.25648641586304	-0.126947656273842	12.6561346054077	-0.0123684434220195	-0.00619963090866804	0.00711201597005129	0.000293855206109583
1154	-0.30844059586525	0.197726652026176	12.5911998748779	0.00256657530553639	-0.00522560812532902	0.00256657530553639	-0.00360223650932312
1155	-1.607137799263	0.197726652026176	13.1106786727905	-3.08191010844894e-05	0.00386527273803949	0.00159255252219737	0.00386527273803949
1156	-1.607137799263	0.522400975227356	13.1756134033203	0.000618529506027699	-0.00165419070981443	0.00321592413820326	-0.000355493422830477
1157	0.340908020734787	-0.776296257972717	12.9158735275269	-3.08191010844894e-05	0.0149041991680861	-0.00360223650932312	0.00191722682211548
1158	0.340908020734787	-0.451621979475021	12.7860040664673	-0.00814767740666866	0.00678734155371785	0.000293855206109583	-0.00392691092565656
1159	0.990256667137146	0.522400975227356	12.7210693359375	0.00711201597005129	-0.000680167751852423	-0.00197886489331722	0.00354059832170606
1160	0.340908020734787	-0.126947656273842	12.8509387969971	0.00613799272105098	0.00646266713738441	-0.00457625929266214	0.00776136433705688
1161	-0.30844059586525	-0.126947656273842	13.2405481338501	0.000293855206109583	0.00418994715437293	-0.00392691092565656	-0.00165419070981443
1162	0.340908020734787	-0.776296257972717	13.3054828643799	-0.0026282137259841	0.00418994715437293	0.0113327819854021	-0.000680167751852423
1163	-0.30844059586525	-0.126947656273842	12.8509387969971	-0.0113944197073579	-0.000680167751852423	-0.00230353930965066	-0.00230353930965066
1164	-2.90583515167236	0.197726652026176	12.8509387969971	0.0022419011220336	-0.000680167751852423	-0.00555028254166245	0.00289124972186983
1165	-3.55518364906311	-1.10097062587738	13.0457439422607	-0.00132951640989631	0.00418994715437293	-0.00295288790948689	0.00289124972186983
1166	-4.20453214645386	-0.776296257972717	13.0457439422607	-0.00847235135734081	-0.00619963090866804	-0.00165419070981443	0.00483929552137852
1167	-1.607137799263	-0.126947656273842	12.9808082580566	-0.00555028254166245	0.00776136433705688	0.000618529506027699	0.00289124972186983
1168	-0.957789242267609	0.197726652026176	13.9548320770264	-0.00814767740666866	-0.000355493422830477	-3.08191010844894e-05	0.00256657530553639
1169	0.340908020734787	-1.10097062587738	13.7600269317627	-0.00132951640989631	0.000293855206109583	0.00191722682211548	-3.08191010844894e-05
1170	0.990256667137146	-1.10097062587738	12.9158735275269	0.00256657530553639	0.00289124972186983	-0.00522560812532902	0.00418994715437293
1171	-0.30844059586525	-1.10097062587738	13.0457439422607	0.000943203864153475	0.00256657530553639	-0.00619963090866804	-0.0130177913233638
1172	1.63960528373718	-2.39966797828674	13.3704175949097	0.0022419011220336	-0.00555028254166245	-0.00165419070981443	-0.00684897974133492
1173	-0.30844059586525	-1.75031924247742	13.1106786727905	-0.000355493422830477	-0.00684897974133492	0.00483929552137852	0.00289124972186983
1174	0.990256667137146	-1.42564487457275	13.1756134033203	0.000943203864153475	-0.00977104809135199	0.000293855206109583	0.00613799272105098
1175	0.990256667137146	-0.451621979475021	12.7860040664673	0.00126787810586393	0.00483929552137852	0.0022419011220336	-0.00165419070981443
1176	1.63960528373718	-0.776296257972717	13.0457439422607	-0.00522560812532902	0.00159255252219737	-0.0136671401560307	-0.00295288790948689
1177	0.340908020734787	-0.451621979475021	13.0457439422607	0.000618529506027699	0.00126787810586393	0.00516396993771195	-0.00230353930965066
1178	0.990256667137146	-0.126947656273842	12.7860040664673	-0.00230353930965066	-0.00165419070981443	-0.00522560812532902	-0.00457625929266214
1179	1.63960528373718	-0.776296257972717	12.5262641906738	-0.00522560812532902	-0.000680167751852423	-0.00295288790948689	0.000943203864153475
1180	2.28895401954651	-0.776296257972717	12.9158735275269	0.00418994715437293	0.00191722682211548	-0.00717365415766835	0.00256657530553639
1181	-0.30844059586525	-0.126947656273842	12.3314599990845	0.00126787810586393	0.0022419011220336	-0.0100957229733467	-0.00165419070981443
1182	1.63960528373718	-1.10097062587738	12.6561346054077	0.000618529506027699	-0.00457625929266214	-0.000355493422830477	-0.00425158534198999
1183	0.340908020734787	-0.776296257972717	12.8509387969971	-0.00587495695799589	-0.00132951640989631	-0.00132951640989631	0.00191722682211548
1184	-0.957789242267609	-0.126947656273842	12.7210693359375	0.0022419011220336	0.00159255252219737	0.00581331877037883	0.0106834331527352
1185	-0.30844059586525	-0.126947656273842	13.1106786727905	0.00581331877037883	-0.00100484199356288	-0.00619963090866804	0.00776136433705688
1186	-2.25648641586304	0.197726652026176	12.9808082580566	-0.00165419070981443	0.000293855206109583	-0.0026282137259841	-0.0100957229733467
1187	-2.90583515167236	-0.126947656273842	12.7860040664673	-0.00619963090866804	0.000943203864153475	0.000293855206109583	0.00711201597005129
1188	-0.957789242267609	-0.776296257972717	12.7860040664673	-0.00652430532500148	0.00191722682211548	-0.000355493422830477	0.00126787810586393
1189	1.63960528373718	-1.10097062587738	13.1106786727905	0.00646266713738441	-0.00197886489331722	-0.00490093370899558	0.00678734155371785
1190	0.990256667137146	-0.451621979475021	13.1756134033203	0.00581331877037883	0.0113327819854021	-0.000680167751852423	-0.00230353930965066
1191	-0.30844059586525	-0.126947656273842	13.9548320770264	-0.00327756232582033	0.00548864435404539	-0.0133424662053585	-0.00165419070981443
1192	0.990256667137146	-0.776296257972717	13.1106786727905	0.00678734155371785	0.00711201597005129	0.00711201597005129	0.00386527273803949
1193	2.28895401954651	-1.75031924247742	13.0457439422607	-0.00782300252467394	-0.00392691092565656	0.00483929552137852	0.00548864435404539
1194	0.990256667137146	-1.75031924247742	13.7600269317627	-0.000355493422830477	-0.00587495695799589	-0.00230353930965066	0.00289124972186983
1195	2.28895401954651	-1.75031924247742	13.1106786727905	0.00483929552137852	0.00191722682211548	-3.08191010844894e-05	0.00581331877037883
1196	1.63960528373718	-1.42564487457275	14.0197668075562	-0.00197886489331722	-0.00165419070981443	-0.00132951640989631	-0.00522560812532902
1197	0.340908020734787	-0.451621979475021	14.2145709991455	0.000618529506027699	0.0022419011220336	-0.00132951640989631	0.00289124972186983
1198	-0.957789242267609	0.197726652026176	13.0457439422607	-0.00392691092565656	0.00159255252219737	0.0022419011220336	-0.00814767740666866
1199	0.990256667137146	-0.776296257972717	12.9808082580566	-0.000355493422830477	-0.00230353930965066	-0.00522560812532902	0.00418994715437293
1200	0.340908020734787	-1.10097062587738	12.7210693359375	0.00970941036939621	0.013930176384747	0.00711201597005129	-0.0026282137259841
1201	1.63960528373718	0.197726652026176	12.461329460144	0.00678734155371785	0.00646266713738441	-0.00717365415766835	0.0022419011220336
1202	-0.30844059586525	-0.126947656273842	12.7860040664673	0.00126787810586393	0.00613799272105098	0.000618529506027699	-0.000355493422830477
1203	1.63960528373718	-0.776296257972717	13.2405481338501	-0.00490093370899558	-0.00295288790948689	0.00743668992072344	-0.00360223650932312
1204	1.63960528373718	-1.10097062587738	12.7210693359375	0.0022419011220336	-0.00392691092565656	-0.00197886489331722	-0.00132951640989631
1205	0.990256667137146	0.197726652026176	12.461329460144	0.0022419011220336	0.00970941036939621	-0.00619963090866804	0.00159255252219737
1206	0.990256667137146	-0.776296257972717	12.6561346054077	0.00581331877037883	0.00548864435404539	-0.00814767740666866	0.00646266713738441
1207	-0.30844059586525	-0.451621979475021	13.1106786727905	0.00159255252219737	-0.000355493422830477	0.000943203864153475	-0.00457625929266214
1208	-1.607137799263	-1.10097062587738	13.3054828643799	-0.0123684434220195	-0.0026282137259841	-0.0107450718060136	0.00159255252219737
1209	-4.20453214645386	0.522400975227356	13.0457439422607	-0.0139918150380254	0.000293855206109583	0.000293855206109583	-3.08191010844894e-05
1210	-0.957789242267609	-0.776296257972717	13.1106786727905	-0.00814767740666866	0.00548864435404539	0.00159255252219737	-0.00327756232582033
1211	-2.90583515167236	-0.126947656273842	12.8509387969971	0.00516396993771195	0.00970941036939621	-0.0117190945893526	-0.00197886489331722
1212	-0.30844059586525	-0.126947656273842	13.2405481338501	0.00191722682211548	0.00321592413820326	0.0022419011220336	-0.0026282137259841
1213	0.990256667137146	-0.776296257972717	13.3054828643799	-0.00652430532500148	0.00354059832170606	-0.00392691092565656	-0.00100484199356288
1214	1.63960528373718	-1.10097062587738	13.4353523254395	0.000293855206109583	-0.00847235135734081	-0.00327756232582033	0.00548864435404539
1215	0.340908020734787	-1.42564487457275	13.2405481338501	-0.00197886489331722	0.000618529506027699	-0.00230353930965066	-0.00100484199356288
1216	0.340908020734787	-2.07499361038208	13.8249616622925	0.00159255252219737	-0.00360223650932312	-0.00652430532500148	-0.00652430532500148
1217	-0.957789242267609	-1.10097062587738	12.9808082580566	0.000618529506027699	-0.0110697457566857	-0.00165419070981443	-0.00100484199356288
1218	-0.30844059586525	-0.451621979475021	12.9158735275269	0.00516396993771195	-0.00782300252467394	-0.00814767740666866	-0.00684897974133492
1219	0.340908020734787	-0.451621979475021	12.9808082580566	-0.00295288790948689	-0.00912170019000769	-0.00230353930965066	0.00418994715437293
1220	-0.30844059586525	0.522400975227356	13.1756134033203	0.00516396993771195	0.00191722682211548	0.00191722682211548	-0.000680167751852423
1221	0.340908020734787	-1.42564487457275	13.3054828643799	-0.00295288790948689	0.00289124972186983	-0.000355493422830477	-0.00457625929266214
1222	-0.30844059586525	0.522400975227356	12.5911998748779	0.00126787810586393	0.0022419011220336	-0.00100484199356288	0.000618529506027699
1223	-0.30844059586525	-0.451621979475021	13.6301574707031	-0.00132951640989631	-0.00100484199356288	-0.00132951640989631	-0.00165419070981443
1224	1.63960528373718	-0.451621979475021	12.7860040664673	0.00191722682211548	-0.00132951640989631	0.00581331877037883	0.00354059832170606
1225	2.28895401954651	-1.10097062587738	13.8249616622925	-0.00165419070981443	0.00289124972186983	-0.00295288790948689	-0.00360223650932312
1226	0.990256667137146	-0.776296257972717	14.0847015380859	-3.08191010844894e-05	0.00970941036939621	-0.0126931173726916	0.000943203864153475
1227	1.63960528373718	-1.10097062587738	13.1106786727905	0.00354059832170606	-0.000355493422830477	-0.00197886489331722	-0.00132951640989631
1228	-0.30844059586525	-0.126947656273842	12.7860040664673	0.00321592413820326	-0.00295288790948689	0.00386527273803949	0.00126787810586393
1229	0.340908020734787	-0.776296257972717	12.9808082580566	0.000943203864153475	0.00191722682211548	-0.00100484199356288	0.00386527273803949
1230	-1.607137799263	0.197726652026176	12.9158735275269	-0.00327756232582033	0.00841071270406246	0.000293855206109583	-0.00425158534198999
1231	-1.607137799263	-0.776296257972717	13.3054828643799	0.00743668992072344	0.00938473641872406	-0.00814767740666866	0.00289124972186983
1232	-3.55518364906311	-0.126947656273842	13.1756134033203	-0.00879702530801296	0.00646266713738441	0.00678734155371785	-0.00555028254166245
1233	-2.90583515167236	-0.126947656273842	12.5911998748779	-0.00717365415766835	-0.00197886489331722	-0.00392691092565656	-0.00619963090866804
1234	-1.607137799263	-0.126947656273842	12.9158735275269	-0.00717365415766835	0.00191722682211548	0.0022419011220336	-0.000355493422830477
1235	-0.957789242267609	0.197726652026176	12.9808082580566	-0.000355493422830477	0.00548864435404539	-0.00587495695799589	-0.00165419070981443
1236	-0.957789242267609	-0.126947656273842	13.0457439422607	-0.00132951640989631	0.00191722682211548	-0.00392691092565656	-0.0026282137259841
1237	-0.30844059586525	0.197726652026176	13.0457439422607	-0.00457625929266214	-0.00230353930965066	0.00191722682211548	-0.00555028254166245
1238	1.63960528373718	-1.75031924247742	13.3704175949097	-0.00619963090866804	-0.00587495695799589	-0.0100957229733467	0.00256657530553639
1239	-0.957789242267609	-0.451621979475021	12.7860040664673	-0.00522560812532902	-0.0133424662053585	-0.00522560812532902	-0.00197886489331722
1240	0.990256667137146	-1.10097062587738	12.9158735275269	0.00159255252219737	0.00126787810586393	-0.00847235135734081	0.00873538758605719
1241	0.340908020734787	-1.10097062587738	13.1756134033203	-0.00100484199356288	0.00711201597005129	-0.0113944197073579	-0.00197886489331722
1242	1.63960528373718	-1.42564487457275	13.0457439422607	0.00126787810586393	0.00289124972186983	-0.00457625929266214	0.00418994715437293
1243	-0.957789242267609	0.522400975227356	13.1756134033203	0.00126787810586393	-0.00587495695799589	0.000293855206109583	-0.000680167751852423
1244	-0.30844059586525	-0.776296257972717	13.8898963928223	-0.00425158534198999	0.000293855206109583	0.000618529506027699	0.00711201597005129
1245	0.340908020734787	-0.451621979475021	12.7860040664673	0.00613799272105098	0.00841071270406246	-0.00619963090866804	0.00548864435404539
1246	1.63960528373718	-0.776296257972717	12.8509387969971	0.00289124972186983	0.00516396993771195	-0.00587495695799589	0.00191722682211548
1247	0.340908020734787	0.197726652026176	12.7860040664673	0.00483929552137852	0.0022419011220336	-0.00295288790948689	-0.00100484199356288
1248	0.340908020734787	0.197726652026176	13.6301574707031	-0.00717365415766835	-3.08191010844894e-05	0.00386527273803949	-0.000680167751852423
1249	0.340908020734787	-1.42564487457275	13.5002880096436	0.00256657530553639	-0.000355493422830477	-0.00522560812532902	0.00516396993771195
1250	-0.30844059586525	0.197726652026176	12.7210693359375	0.0103587592020631	0.00613799272105098	-0.00230353930965066	-0.00392691092565656
1251	0.990256667137146	-1.10097062587738	13.2405481338501	0.000293855206109583	0.000293855206109583	-0.00230353930965066	-0.00619963090866804
1252	-0.957789242267609	-0.451621979475021	13.1106786727905	-0.0107450718060136	0.000618529506027699	0.00581331877037883	-0.00392691092565656
1253	-1.607137799263	-0.126947656273842	12.9808082580566	-0.000355493422830477	0.0022419011220336	-0.00977104809135199	-0.00360223650932312
1254	-2.90583515167236	0.197726652026176	13.0457439422607	-0.0113944197073579	-0.00425158534198999	-0.000680167751852423	0.00386527273803949
1255	-2.90583515167236	-0.126947656273842	12.9808082580566	0.000943203864153475	0.00548864435404539	-3.08191010844894e-05	0.00126787810586393
1256	-0.30844059586525	-0.776296257972717	12.5262641906738	-0.00522560812532902	0.00646266713738441	-0.00132951640989631	-0.00944637414067984
1257	1.63960528373718	-1.10097062587738	12.7860040664673	0.00321592413820326	-0.00295288790948689	0.00191722682211548	-0.00230353930965066
1258	-0.30844059586525	0.847075283527374	12.7210693359375	-0.00587495695799589	-0.00165419070981443	-0.00619963090866804	0.000943203864153475
1259	1.63960528373718	-1.75031924247742	13.0457439422607	-0.00749832857400179	-0.00490093370899558	0.00191722682211548	0.00711201597005129
1260	0.990256667137146	-2.07499361038208	13.9548320770264	0.000293855206109583	-3.08191010844894e-05	-0.00165419070981443	-0.000355493422830477
1261	-0.30844059586525	-1.42564487457275	13.8249616622925	-0.00392691092565656	0.000943203864153475	-0.0104203969240189	-0.00165419070981443
1262	0.990256667137146	-1.75031924247742	13.7600269317627	-0.000355493422830477	-0.00879702530801296	-3.08191010844894e-05	0.00159255252219737
1263	0.990256667137146	-1.75031924247742	13.6301574707031	-0.00327756232582033	-0.00360223650932312	0.00548864435404539	0.00418994715437293
1264	-0.957789242267609	0.197726652026176	13.0457439422607	0.0022419011220336	0.000293855206109583	0.000943203864153475	0.00483929552137852
1265	-0.957789242267609	-0.126947656273842	12.9808082580566	0.000943203864153475	-0.00100484199356288	0.00483929552137852	-0.00197886489331722
1266	-0.957789242267609	-0.126947656273842	13.1106786727905	0.00191722682211548	0.0113327819854021	-0.00457625929266214	-0.00197886489331722
1267	0.340908020734787	0.197726652026176	12.6561346054077	0.00289124972186983	0.000618529506027699	0.000943203864153475	-0.00327756232582033
1268	0.990256667137146	-0.776296257972717	12.8509387969971	-0.00327756232582033	-0.00457625929266214	0.00483929552137852	0.0022419011220336
1269	-0.30844059586525	-0.776296257972717	13.5652227401733	-3.08191010844894e-05	0.000943203864153475	-0.00944637414067984	0.00483929552137852
1270	0.990256667137146	-0.776296257972717	13.7600269317627	0.00483929552137852	0.00873538758605719	0.00289124972186983	0.00191722682211548
1271	-0.30844059586525	0.197726652026176	12.9808082580566	0.00613799272105098	-0.000680167751852423	-0.00879702530801296	-0.00619963090866804
1272	2.28895401954651	-1.42564487457275	13.5652227401733	-0.00197886489331722	-0.00652430532500148	0.00354059832170606	-0.00360223650932312
1273	0.990256667137146	-0.451621979475021	12.9808082580566	0.000618529506027699	0.000293855206109583	0.000618529506027699	-0.00457625929266214
1274	0.340908020734787	-1.10097062587738	12.9808082580566	-0.00977104809135199	-0.0026282137259841	0.00159255252219737	0.00581331877037883
1275	-1.607137799263	-0.451621979475021	12.9808082580566	0.00808603875339031	0.00483929552137852	-0.00457625929266214	0.00711201597005129
1276	-0.30844059586525	-1.10097062587738	13.1756134033203	-0.0136671401560307	0.00613799272105098	-0.00944637414067984	0.00126787810586393
1277	-2.90583515167236	0.197726652026176	13.3704175949097	-0.00100484199356288	0.00354059832170606	0.00548864435404539	-0.00165419070981443
1278	-0.30844059586525	0.522400975227356	13.2405481338501	-0.00132951640989631	0.000618529506027699	-0.00912170019000769	0.00451462110504508
1279	-0.957789242267609	-1.10097062587738	12.9158735275269	0.00321592413820326	-0.00230353930965066	-0.000680167751852423	0.00256657530553639
1280	-0.30844059586525	-0.451621979475021	12.7210693359375	0.00873538758605719	0.00386527273803949	-0.0104203969240189	0.0022419011220336
1281	-0.957789242267609	-0.126947656273842	12.8509387969971	0.00483929552137852	0.00646266713738441	-0.00717365415766835	-0.00100484199356288
1282	-0.30844059586525	-1.42564487457275	13.2405481338501	-0.00847235135734081	0.000293855206109583	0.00354059832170606	-0.00684897974133492
1283	0.990256667137146	-2.39966797828674	13.1756134033203	0.000293855206109583	-0.00879702530801296	0.000293855206109583	-0.00165419070981443
1284	0.340908020734787	-1.10097062587738	13.1106786727905	0.00191722682211548	-0.00197886489331722	0.000293855206109583	-0.00100484199356288
1285	-0.30844059586525	-0.776296257972717	12.8509387969971	0.0022419011220336	-0.00230353930965066	-0.00684897974133492	-0.000355493422830477
1286	0.340908020734787	0.197726652026176	12.3314599990845	-0.00197886489331722	0.00418994715437293	-0.00847235135734081	-0.00879702530801296
1287	-0.957789242267609	0.197726652026176	12.7210693359375	-0.00132951640989631	-0.00132951640989631	0.00776136433705688	0.00451462110504508
1288	-0.957789242267609	0.197726652026176	12.8509387969971	0.00516396993771195	-0.00230353930965066	-0.00132951640989631	-0.00360223650932312
1289	0.990256667137146	-1.10097062587738	13.7600269317627	-0.00295288790948689	0.00191722682211548	0.00159255252219737	0.00451462110504508
1290	1.63960528373718	-0.126947656273842	13.9548320770264	0.01847561635077	0.000943203864153475	-0.00782300252467394	-0.00490093370899558
1291	0.990256667137146	-1.10097062587738	12.8509387969971	0.00451462110504508	0.00126787810586393	-0.0126931173726916	0.00321592413820326
1292	-0.30844059586525	0.522400975227356	12.7210693359375	0.0022419011220336	0.0022419011220336	0.00418994715437293	-0.000355493422830477
1293	-0.957789242267609	0.197726652026176	12.9158735275269	-0.00165419070981443	0.00256657530553639	-0.000680167751852423	0.00483929552137852
1294	-0.30844059586525	0.847075283527374	12.9158735275269	-0.00684897974133492	-0.00100484199356288	0.00256657530553639	0.00516396993771195
1295	0.340908020734787	-0.126947656273842	13.1756134033203	0.00678734155371785	0.00386527273803949	-0.00100484199356288	-0.000355493422830477
1296	-0.30844059586525	-0.776296257972717	13.3054828643799	-0.00684897974133492	0.00354059832170606	-0.00782300252467394	0.000618529506027699
1297	-1.607137799263	0.197726652026176	13.0457439422607	-0.0123684434220195	-0.00295288790948689	0.00289124972186983	-0.00100484199356288
1298	-1.607137799263	-0.776296257972717	12.8509387969971	-0.0136671401560307	0.00126787810586393	0.000293855206109583	0.00159255252219737
1299	0.340908020734787	-1.10097062587738	13.1106786727905	-0.00295288790948689	0.00354059832170606	-0.00425158534198999	0.000293855206109583
1300	-0.30844059586525	-0.126947656273842	12.9808082580566	-3.08191010844894e-05	0.00548864435404539	-0.00490093370899558	0.00191722682211548
1301	1.63960528373718	-1.10097062587738	13.3054828643799	0.00386527273803949	0.00646266713738441	-0.00392691092565656	-0.00132951640989631
1302	-0.30844059586525	-0.126947656273842	12.9808082580566	0.000943203864153475	-0.0026282137259841	0.00418994715437293	-0.00912170019000769
1303	0.340908020734787	-1.10097062587738	12.7860040664673	0.00126787810586393	-0.00100484199356288	0.00126787810586393	-0.00295288790948689
1304	-0.30844059586525	-1.42564487457275	12.8509387969971	-3.08191010844894e-05	-0.00782300252467394	0.000618529506027699	0.000943203864153475
1305	-0.30844059586525	-0.776296257972717	12.7860040664673	0.000618529506027699	0.000618529506027699	0.00159255252219737	-0.00132951640989631
1306	-0.957789242267609	-0.451621979475021	13.1756134033203	0.000618529506027699	0.0022419011220336	-0.00360223650932312	-0.00425158534198999
1307	0.340908020734787	-0.451621979475021	13.2405481338501	0.00191722682211548	-0.000355493422830477	0.000618529506027699	-0.0100957229733467
1308	0.990256667137146	-1.42564487457275	13.1756134033203	-0.00360223650932312	-0.00360223650932312	0.00159255252219737	0.00418994715437293
1309	0.990256667137146	0.197726652026176	12.5262641906738	-0.00230353930965066	0.00289124972186983	0.00354059832170606	-0.00425158534198999
1310	0.990256667137146	-0.451621979475021	12.8509387969971	0.00354059832170606	0.00743668992072344	-0.00555028254166245	-0.00295288790948689
1311	-0.30844059586525	0.522400975227356	12.6561346054077	-3.08191010844894e-05	0.00906006153672934	-0.00847235135734081	-0.00749832857400179
1312	1.63960528373718	-1.10097062587738	13.7600269317627	-0.00230353930965066	0.00581331877037883	-0.00490093370899558	0.00483929552137852
1313	0.340908020734787	0.522400975227356	13.7600269317627	0.00256657530553639	0.00321592413820326	0.00548864435404539	-3.08191010844894e-05
1314	0.340908020734787	-0.126947656273842	12.7860040664673	-3.08191010844894e-05	-0.0026282137259841	-0.00847235135734081	0.00581331877037883
1315	-0.30844059586525	0.197726652026176	12.8509387969971	0.00873538758605719	0.00646266713738441	0.000293855206109583	0.00126787810586393
1316	-0.30844059586525	-0.126947656273842	12.9808082580566	0.00289124972186983	0.00743668992072344	-0.00749832857400179	-0.000355493422830477
1317	-3.55518364906311	0.522400975227356	13.0457439422607	-0.00522560812532902	0.00451462110504508	0.00808603875339031	-0.00327756232582033
1318	-0.30844059586525	-1.10097062587738	13.2405481338501	-0.00847235135734081	-0.00197886489331722	-0.00165419070981443	0.00321592413820326
1319	-2.90583515167236	-0.776296257972717	13.4353523254395	-0.0107450718060136	0.00289124972186983	0.00159255252219737	0.00159255252219737
1320	0.340908020734787	-1.10097062587738	12.7210693359375	0.000943203864153475	0.0100340843200684	0.00711201597005129	0.00126787810586393
1321	-1.607137799263	-0.776296257972717	13.1106786727905	0.00256657530553639	0.00516396993771195	-0.000355493422830477	-0.00490093370899558
1322	0.340908020734787	-1.10097062587738	13.0457439422607	-0.00457625929266214	0.00321592413820326	0.00159255252219737	-0.00944637414067984
1323	0.340908020734787	-0.126947656273842	12.7860040664673	-0.00327756232582033	-3.08191010844894e-05	-0.00490093370899558	-0.00392691092565656
1324	-0.957789242267609	-1.10097062587738	12.8509387969971	-0.00879702530801296	-0.00425158534198999	-0.00392691092565656	0.00841071270406246
1325	-0.30844059586525	-1.42564487457275	12.8509387969971	0.00354059832170606	-0.0026282137259841	-0.000355493422830477	-0.00425158534198999
1326	0.340908020734787	-1.10097062587738	12.7210693359375	0.00970941036939621	0.00256657530553639	-0.00490093370899558	-0.00522560812532902
1327	0.990256667137146	-1.42564487457275	13.0457439422607	-0.00490093370899558	0.000618529506027699	0.000943203864153475	-0.00197886489331722
1328	-0.30844059586525	0.197726652026176	13.1756134033203	0.00126787810586393	-0.00132951640989631	0.000293855206109583	-3.08191010844894e-05
1329	1.63960528373718	-1.42564487457275	13.4353523254395	-0.000680167751852423	0.00321592413820326	-0.00100484199356288	0.00678734155371785
1330	0.990256667137146	-0.451621979475021	14.2145709991455	-0.00392691092565656	0.00386527273803949	0.000618529506027699	-0.00327756232582033
1331	0.340908020734787	0.197726652026176	12.7860040664673	0.00581331877037883	0.00646266713738441	-0.0143164889886975	-0.00295288790948689
1332	-0.30844059586525	0.522400975227356	12.6561346054077	-0.00327756232582033	0.00256657530553639	-0.00392691092565656	-0.00392691092565656
1333	2.28895401954651	-1.10097062587738	12.9158735275269	0.00386527273803949	-0.000680167751852423	0.00418994715437293	0.00483929552137852
1334	0.340908020734787	-0.776296257972717	12.8509387969971	-0.00457625929266214	0.00613799272105098	-0.00555028254166245	0.00354059832170606
1335	0.990256667137146	-0.126947656273842	13.0457439422607	0.00354059832170606	-0.00197886489331722	-0.00749832857400179	0.00126787810586393
1336	0.340908020734787	-0.126947656273842	13.1106786727905	-0.0026282137259841	0.00581331877037883	-0.000680167751852423	-0.00327756232582033
1337	0.990256667137146	-0.776296257972717	13.1106786727905	-0.00425158534198999	-0.00100484199356288	0.0022419011220336	0.00126787810586393
1338	-1.607137799263	-1.10097062587738	12.9158735275269	-0.00879702530801296	-0.00847235135734081	-0.00425158534198999	0.00289124972186983
1339	-2.25648641586304	-0.126947656273842	12.8509387969971	-0.00782300252467394	0.00191722682211548	-0.00425158534198999	0.000618529506027699
1340	0.340908020734787	-1.42564487457275	13.2405481338501	-0.00717365415766835	0.00256657530553639	-0.00392691092565656	-0.00100484199356288
1341	-0.30844059586525	0.197726652026176	13.0457439422607	0.00418994715437293	0.00678734155371785	0.00354059832170606	0.00613799272105098
1342	0.340908020734787	-0.776296257972717	14.2795057296753	-0.00392691092565656	-0.00165419070981443	-0.00230353930965066	-0.00652430532500148
1343	0.990256667137146	-1.10097062587738	13.0457439422607	-3.08191010844894e-05	0.000618529506027699	0.00191722682211548	0.00483929552137852
1344	0.990256667137146	-2.07499361038208	13.0457439422607	-0.00457625929266214	-0.00425158534198999	-0.00360223650932312	0.00418994715437293
1345	1.63960528373718	-2.39966797828674	13.0457439422607	0.00386527273803949	-0.00327756232582033	-0.00100484199356288	-0.00132951640989631
1346	0.990256667137146	-2.07499361038208	13.2405481338501	0.00548864435404539	-0.00132951640989631	-0.00100484199356288	0.00159255252219737
1347	-0.957789242267609	-0.776296257972717	13.9548320770264	0.00354059832170606	-0.00392691092565656	0.000943203864153475	-0.000680167751852423
1348	-0.30844059586525	-0.126947656273842	14.0197668075562	0.000618529506027699	-0.00230353930965066	0.00354059832170606	-0.00230353930965066
1349	-0.30844059586525	0.522400975227356	12.7210693359375	0.00613799272105098	-0.00327756232582033	-0.00360223650932312	0.000293855206109583
1350	-0.30844059586525	-0.126947656273842	12.7860040664673	0.00613799272105098	-0.000355493422830477	-0.00360223650932312	-0.00100484199356288
1351	1.63960528373718	-0.451621979475021	12.8509387969971	0.0022419011220336	0.00808603875339031	-0.00295288790948689	-0.00230353930965066
1352	0.990256667137146	0.197726652026176	12.461329460144	0.0022419011220336	-0.00100484199356288	-0.00522560812532902	-0.00100484199356288
1353	-0.30844059586525	0.522400975227356	12.5911998748779	-0.00490093370899558	-0.00100484199356288	0.00159255252219737	0.00483929552137852
1354	0.340908020734787	-0.776296257972717	13.3054828643799	-0.00457625929266214	0.00256657530553639	-0.00132951640989631	0.00451462110504508
1355	0.990256667137146	-0.451621979475021	12.9808082580566	0.0022419011220336	0.00418994715437293	0.000293855206109583	-0.00100484199356288
1356	0.990256667137146	-1.42564487457275	12.9808082580566	0.00938473641872406	0.00516396993771195	0.00386527273803949	0.000943203864153475
1357	-1.607137799263	0.197726652026176	12.9158735275269	-0.00879702530801296	-0.00132951640989631	0.0022419011220336	0.000943203864153475
1358	-1.607137799263	0.197726652026176	12.9158735275269	-0.00782300252467394	-3.08191010844894e-05	0.000293855206109583	0.00354059832170606
1359	-2.25648641586304	-1.10097062587738	13.3054828643799	-0.0100957229733467	0.00191722682211548	0.00191722682211548	0.00841071270406246
1360	-2.25648641586304	0.197726652026176	12.9808082580566	0.00256657530553639	0.00613799272105098	-0.0110697457566857	0.00256657530553639
1361	-0.957789242267609	-0.776296257972717	12.9158735275269	0.00289124972186983	0.00970941036939621	0.00646266713738441	0.00289124972186983
1362	-0.957789242267609	-0.126947656273842	12.9158735275269	-0.00944637414067984	0.00289124972186983	-0.00425158534198999	0.000943203864153475
1363	-0.957789242267609	0.197726652026176	13.1106786727905	-0.000680167751852423	-0.000355493422830477	0.00418994715437293	0.0022419011220336
1364	0.340908020734787	-0.776296257972717	13.1756134033203	0.00321592413820326	-0.00522560812532902	0.00678734155371785	-0.00327756232582033
1365	0.990256667137146	-1.42564487457275	13.5002880096436	-0.00327756232582033	-0.00165419070981443	-0.00587495695799589	-0.00555028254166245
1366	-0.30844059586525	-2.07499361038208	13.2405481338501	0.00711201597005129	0.00191722682211548	0.00289124972186983	-0.00360223650932312
1367	-0.957789242267609	-1.42564487457275	12.9158735275269	-0.00814767740666866	-0.00165419070981443	-0.000355493422830477	-0.0026282137259841
1368	0.990256667137146	-0.451621979475021	12.8509387969971	-0.00749832857400179	-0.00879702530801296	-0.000680167751852423	-0.00230353930965066
1369	0.990256667137146	-0.451621979475021	12.9808082580566	0.000618529506027699	-0.000355493422830477	-0.00749832857400179	0.00418994715437293
1370	0.990256667137146	-0.451621979475021	13.1756134033203	-0.00100484199356288	-0.000355493422830477	-0.00327756232582033	-0.00165419070981443
1371	-0.30844059586525	0.197726652026176	13.1106786727905	0.00711201597005129	0.00548864435404539	-0.00879702530801296	-0.00165419070981443
1372	0.340908020734787	-1.10097062587738	13.0457439422607	-0.00587495695799589	-0.00100484199356288	-0.000680167751852423	-0.000680167751852423
1373	1.63960528373718	-0.126947656273842	12.5911998748779	-0.00230353930965066	0.000293855206109583	0.00451462110504508	0.0022419011220336
1374	-0.957789242267609	0.197726652026176	12.6561346054077	0.00159255252219737	0.00516396993771195	-0.00457625929266214	0.00516396993771195
1375	-0.30844059586525	0.197726652026176	12.9158735275269	-0.00100484199356288	-0.00100484199356288	-0.00392691092565656	-0.00652430532500148
1376	-1.607137799263	0.197726652026176	12.9808082580566	-3.08191010844894e-05	0.00938473641872406	-0.00490093370899558	0.000943203864153475
1377	1.63960528373718	-0.451621979475021	13.1756134033203	0.00321592413820326	0.00289124972186983	0.000943203864153475	0.00451462110504508
1378	0.990256667137146	-1.10097062587738	12.8509387969971	-0.00587495695799589	0.00451462110504508	0.00354059832170606	-0.00100484199356288
1379	-2.25648641586304	-0.776296257972717	12.7210693359375	0.000293855206109583	0.00159255252219737	-0.00847235135734081	0.00126787810586393
1380	-1.607137799263	-0.776296257972717	12.7210693359375	-0.00944637414067984	-0.000355493422830477	-0.00230353930965066	0.000943203864153475
1381	-1.607137799263	-1.42564487457275	13.0457439422607	0.00321592413820326	0.00873538758605719	-0.00684897974133492	-0.00132951640989631
1382	-0.30844059586525	-1.10097062587738	13.3054828643799	-0.00522560812532902	0.000943203864153475	-0.00457625929266214	-0.00197886489331722
1383	-0.30844059586525	0.197726652026176	13.1756134033203	-0.0026282137259841	-3.08191010844894e-05	-0.00165419070981443	-3.08191010844894e-05
1384	-0.957789242267609	-0.126947656273842	12.5911998748779	0.00159255252219737	0.00386527273803949	-0.00327756232582033	-0.00100484199356288
1385	-1.607137799263	-0.126947656273842	12.7860040664673	-0.00327756232582033	-0.00360223650932312	-0.00230353930965066	-0.00197886489331722
1386	-0.30844059586525	-0.776296257972717	12.9158735275269	0.00938473641872406	-0.00555028254166245	-0.00490093370899558	-0.00684897974133492
1387	1.63960528373718	-1.42564487457275	12.9158735275269	-0.00100484199356288	-0.00490093370899558	-0.00230353930965066	-0.0104203969240189
1388	2.28895401954651	-2.07499361038208	13.3704175949097	0.000618529506027699	-0.0113944197073579	-0.00197886489331722	-0.000680167751852423
1389	1.63960528373718	-1.10097062587738	13.5652227401733	0.00451462110504508	0.00516396993771195	0.00126787810586393	0.00289124972186983
1390	1.63960528373718	-0.451621979475021	13.1106786727905	0.00126787810586393	-3.08191010844894e-05	-0.00717365415766835	-0.00197886489331722
1391	0.990256667137146	0.197726652026176	12.7210693359375	0.00386527273803949	0.00386527273803949	-0.00717365415766835	-0.00814767740666866
1392	-0.30844059586525	0.197726652026176	13.5002880096436	0.00321592413820326	0.00354059832170606	-0.00100484199356288	-0.00197886489331722
1393	-0.30844059586525	-0.776296257972717	13.6950922012329	-0.00944637414067984	0.00159255252219737	-3.08191010844894e-05	0.000618529506027699
1394	2.28895401954651	-1.10097062587738	12.9808082580566	-0.00132951640989631	0.00418994715437293	-0.00684897974133492	0.00386527273803949
1395	0.340908020734787	-1.10097062587738	13.1106786727905	0.000293855206109583	0.00776136433705688	0.000293855206109583	0.00516396993771195
1396	0.990256667137146	-0.776296257972717	13.0457439422607	-0.0026282137259841	0.00711201597005129	-0.00392691092565656	0.00386527273803949
1397	0.340908020734787	-1.10097062587738	12.9808082580566	0.0022419011220336	0.00613799272105098	0.00289124972186983	-0.00100484199356288
1398	-0.30844059586525	0.197726652026176	12.9158735275269	-0.00522560812532902	0.0022419011220336	-3.08191010844894e-05	0.00159255252219737
1399	-1.607137799263	0.197726652026176	12.9808082580566	-0.0026282137259841	-0.00327756232582033	-0.0026282137259841	0.00418994715437293
1400	-0.30844059586525	-1.42564487457275	13.2405481338501	-3.08191010844894e-05	0.00191722682211548	-0.00392691092565656	0.0022419011220336
1401	-3.55518364906311	0.197726652026176	13.3054828643799	-0.00457625929266214	-0.00457625929266214	-0.0104203969240189	0.00159255252219737
1402	-2.25648641586304	-0.776296257972717	12.7860040664673	-0.00847235135734081	0.00159255252219737	-0.00749832857400179	-0.00425158534198999
1403	0.990256667137146	-1.10097062587738	13.1106786727905	0.00159255252219737	-0.00392691092565656	-0.00425158534198999	0.00354059832170606
1404	0.990256667137146	-0.451621979475021	13.0457439422607	-0.0026282137259841	0.000618529506027699	-0.0026282137259841	-0.00132951640989631
1405	0.990256667137146	-1.10097062587738	13.1106786727905	-0.00132951640989631	0.00321592413820326	-0.00457625929266214	-0.00457625929266214
1406	0.340908020734787	-1.10097062587738	13.2405481338501	0.00451462110504508	0.00256657530553639	-0.00847235135734081	-0.00522560812532902
1407	1.63960528373718	-2.07499361038208	13.3704175949097	-0.000355493422830477	-0.00490093370899558	-0.00230353930965066	0.00289124972186983
1408	-1.607137799263	-1.10097062587738	12.7210693359375	-3.08191010844894e-05	-0.00490093370899558	0.00159255252219737	0.0022419011220336
1409	-0.30844059586525	-1.10097062587738	12.8509387969971	-0.00197886489331722	0.00191722682211548	0.000293855206109583	0.00776136433705688
1410	0.340908020734787	-0.126947656273842	12.6561346054077	-0.00522560812532902	0.00191722682211548	-0.00684897974133492	0.00191722682211548
1411	2.28895401954651	-1.42564487457275	13.2405481338501	0.00516396993771195	0.00191722682211548	-0.00425158534198999	0.00678734155371785
1412	-0.30844059586525	-0.126947656273842	13.0457439422607	0.00646266713738441	0.00418994715437293	0.00581331877037883	-0.00425158534198999
1413	-0.30844059586525	-0.451621979475021	12.9808082580566	0.00126787810586393	-0.00847235135734081	-0.00132951640989631	0.00516396993771195
1414	-0.30844059586525	-0.126947656273842	12.9158735275269	-0.000680167751852423	0.00321592413820326	-0.00360223650932312	0.00289124972186983
1415	0.340908020734787	-1.42564487457275	12.7860040664673	0.00938473641872406	0.00386527273803949	-0.00197886489331722	0.00256657530553639
1416	-0.30844059586525	-1.10097062587738	12.9808082580566	0.000943203864153475	0.00256657530553639	0.000618529506027699	0.00776136433705688
1417	-0.30844059586525	0.522400975227356	12.9158735275269	-0.00132951640989631	-0.00197886489331722	-0.00425158534198999	0.00289124972186983
1418	-0.957789242267609	0.197726652026176	13.0457439422607	-0.00522560812532902	0.0022419011220336	0.00159255252219737	-0.00619963090866804
1419	0.340908020734787	-0.776296257972717	13.1106786727905	-0.00295288790948689	-0.00587495695799589	-0.00814767740666866	-0.00295288790948689
1420	-2.25648641586304	0.197726652026176	12.8509387969971	-3.08191010844894e-05	0.00516396993771195	-0.00522560812532902	-3.08191010844894e-05
1421	-2.25648641586304	-0.451621979475021	13.0457439422607	-0.00684897974133492	0.00289124972186983	-0.00197886489331722	0.00289124972186983
1422	-3.55518364906311	0.197726652026176	12.9158735275269	-0.00165419070981443	0.000618529506027699	-0.00587495695799589	-0.00555028254166245
1423	-2.90583515167236	0.522400975227356	13.1106786727905	-0.00847235135734081	-0.000680167751852423	-0.00165419070981443	0.00418994715437293
1424	0.990256667137146	-1.10097062587738	13.3704175949097	-0.00132951640989631	0.00289124972186983	-0.00360223650932312	0.00646266713738441
1425	0.990256667137146	-1.10097062587738	13.1756134033203	-0.000355493422830477	0.000618529506027699	0.00289124972186983	0.00354059832170606
1426	-0.30844059586525	-0.776296257972717	12.9808082580566	0.000293855206109583	0.00613799272105098	-0.00912170019000769	-0.00587495695799589
1427	-0.30844059586525	-0.451621979475021	12.9808082580566	0.00711201597005129	0.000618529506027699	-0.00684897974133492	0.000293855206109583
1428	0.990256667137146	-1.42564487457275	12.9158735275269	-0.00977104809135199	-0.00847235135734081	0.00711201597005129	0.00256657530553639
1429	-0.30844059586525	-2.07499361038208	12.9808082580566	0.000618529506027699	-0.00425158534198999	0.000943203864153475	0.00743668992072344
1430	-0.30844059586525	-1.42564487457275	13.5002880096436	0.0100340843200684	0.00289124972186983	-0.00879702530801296	-0.00619963090866804
1431	-0.957789242267609	-0.126947656273842	12.9808082580566	-0.000680167751852423	0.0022419011220336	-0.00555028254166245	-0.0104203969240189
1432	0.340908020734787	-1.42564487457275	12.9808082580566	0.0022419011220336	0.00581331877037883	-0.000680167751852423	0.00354059832170606
1433	0.340908020734787	-0.451621979475021	12.8509387969971	0.000293855206109583	-0.000355493422830477	-0.00132951640989631	-0.00360223650932312
1434	-0.957789242267609	0.847075283527374	12.5911998748779	-0.00295288790948689	0.00776136433705688	-0.00165419070981443	0.00613799272105098
1435	-1.607137799263	-0.126947656273842	12.8509387969971	0.00126787810586393	0.00354059832170606	-0.0130177913233638	0.000943203864153475
1436	-2.25648641586304	0.522400975227356	13.0457439422607	-0.000680167751852423	0.0022419011220336	-0.0139918150380254	-0.00522560812532902
1437	-0.30844059586525	0.197726652026176	12.8509387969971	0.00126787810586393	0.00418994715437293	0.00321592413820326	0.00159255252219737
1438	1.63960528373718	-0.451621979475021	13.0457439422607	-0.00230353930965066	-0.00652430532500148	0.00159255252219737	0.000618529506027699
1439	-0.957789242267609	-0.776296257972717	13.1756134033203	0.00386527273803949	0.00581331877037883	0.00548864435404539	0.00613799272105098
1440	0.340908020734787	-0.451621979475021	12.8509387969971	-0.000355493422830477	0.00776136433705688	0.00191722682211548	0.0022419011220336
1441	-1.607137799263	-0.776296257972717	13.3054828643799	-0.0113944197073579	-0.00132951640989631	-0.00814767740666866	0.000293855206109583
1442	-1.607137799263	-0.776296257972717	13.3704175949097	0.000943203864153475	0.00256657530553639	-0.00457625929266214	-0.00165419070981443
1443	-2.25648641586304	-0.126947656273842	12.7210693359375	-0.00814767740666866	0.00256657530553639	-0.00230353930965066	-0.00100484199356288
1444	-0.957789242267609	-0.126947656273842	12.7860040664673	0.000943203864153475	-0.000355493422830477	0.00743668992072344	0.00451462110504508
1445	0.340908020734787	0.522400975227356	12.7210693359375	0.00646266713738441	0.00743668992072344	-0.00295288790948689	-0.000680167751852423
1446	-0.957789242267609	0.197726652026176	12.8509387969971	0.000293855206109583	0.0022419011220336	-0.00165419070981443	-0.00555028254166245
1447	1.63960528373718	-1.75031924247742	12.8509387969971	-0.00619963090866804	-0.00197886489331722	0.011982130818069	-0.00165419070981443
1448	0.990256667137146	-2.07499361038208	13.2405481338501	0.00289124972186983	-0.00619963090866804	0.00354059832170606	0.0022419011220336
1449	0.990256667137146	-2.07499361038208	12.8509387969971	0.00678734155371785	-0.00652430532500148	0.0022419011220336	-0.0026282137259841
1450	-0.957789242267609	-0.451621979475021	13.0457439422607	0.00191722682211548	0.00126787810586393	-0.00327756232582033	-0.00197886489331722
1451	1.63960528373718	-1.10097062587738	12.7860040664673	0.0022419011220336	0.0022419011220336	0.00289124972186983	-0.00392691092565656
1452	-0.30844059586525	-0.451621979475021	13.0457439422607	-0.00490093370899558	-0.000680167751852423	-0.000355493422830477	-0.00555028254166245
1453	1.63960528373718	-1.10097062587738	13.2405481338501	-0.0117190945893526	-0.00360223650932312	-0.00327756232582033	-0.00392691092565656
1454	0.990256667137146	-0.776296257972717	13.3704175949097	0.00483929552137852	0.000293855206109583	-0.00555028254166245	0.0100340843200684
1455	0.990256667137146	-0.451621979475021	12.7860040664673	0.00548864435404539	0.00451462110504508	-0.00879702530801296	-0.0026282137259841
1456	0.990256667137146	-1.10097062587738	12.8509387969971	-0.00360223650932312	0.00711201597005129	-0.00392691092565656	-0.00100484199356288
1457	0.990256667137146	-0.451621979475021	12.9808082580566	-0.00360223650932312	0.00451462110504508	-0.00684897974133492	0.00126787810586393
1458	0.990256667137146	0.197726652026176	12.8509387969971	0.000618529506027699	-0.00392691092565656	-0.00912170019000769	-3.08191010844894e-05
1459	-0.30844059586525	0.197726652026176	13.6950922012329	0.0022419011220336	0.00613799272105098	-0.00392691092565656	-0.0026282137259841
1460	1.63960528373718	-1.42564487457275	14.2795057296753	0.00289124972186983	0.00289124972186983	0.00191722682211548	0.0022419011220336
1461	-3.55518364906311	-0.126947656273842	13.5652227401733	-0.0026282137259841	0.00451462110504508	-0.00522560812532902	0.000293855206109583
1462	-1.607137799263	-1.10097062587738	13.1106786727905	-0.00295288790948689	0.00386527273803949	0.00418994715437293	0.00516396993771195
1463	-1.607137799263	-1.10097062587738	13.1756134033203	-0.0126931173726916	0.00126787810586393	-0.00165419070981443	-0.00132951640989631
1464	0.340908020734787	-0.776296257972717	12.9158735275269	-0.00587495695799589	-0.00684897974133492	0.00581331877037883	0.00483929552137852
1465	0.340908020734787	-0.451621979475021	13.1756134033203	-0.00522560812532902	0.0103587592020631	-0.00230353930965066	-0.00327756232582033
1466	1.63960528373718	-1.10097062587738	14.1496362686157	0.00776136433705688	-0.00295288790948689	-0.00490093370899558	-0.00425158534198999
1467	0.990256667137146	-1.10097062587738	13.8898963928223	0.00289124972186983	0.00126787810586393	-0.000355493422830477	-0.000355493422830477
1468	-0.957789242267609	-1.10097062587738	13.5002880096436	0.000293855206109583	-0.00360223650932312	0.00516396993771195	-0.00717365415766835
1469	-0.957789242267609	-0.776296257972717	13.6950922012329	-0.00197886489331722	-0.00879702530801296	0.0022419011220336	-0.000355493422830477
1470	1.63960528373718	-2.07499361038208	13.1756134033203	0.00483929552137852	-0.0136671401560307	-0.00327756232582033	-0.00165419070981443
1471	0.340908020734787	-1.42564487457275	13.4353523254395	0.00613799272105098	-0.00230353930965066	-0.00652430532500148	-0.00522560812532902
1472	0.990256667137146	-0.776296257972717	13.1106786727905	-0.00327756232582033	0.000618529506027699	-0.000680167751852423	-0.00587495695799589
1473	-0.30844059586525	-0.126947656273842	12.9158735275269	0.00126787810586393	0.000618529506027699	-0.000355493422830477	0.00354059832170606
1474	-0.957789242267609	0.522400975227356	12.7860040664673	-0.00425158534198999	-3.08191010844894e-05	0.00321592413820326	0.00613799272105098
1475	-0.30844059586525	-0.776296257972717	12.9808082580566	0.00548864435404539	0.00970941036939621	-3.08191010844894e-05	-0.000355493422830477
1476	-0.957789242267609	-0.451621979475021	12.9158735275269	-0.00100484199356288	0.00451462110504508	-0.00717365415766835	-0.0026282137259841
1477	0.990256667137146	-0.126947656273842	12.8509387969971	-0.000680167751852423	0.00321592413820326	-0.0156151866540313	0.00418994715437293
1478	-0.957789242267609	0.522400975227356	12.7860040664673	-0.00295288790948689	0.000618529506027699	0.00483929552137852	-0.000680167751852423
1479	2.28895401954651	-1.42564487457275	12.9808082580566	0.00386527273803949	-0.00360223650932312	0.00386527273803949	0.00970941036939621
1480	0.340908020734787	0.197726652026176	12.7860040664673	0.00548864435404539	-3.08191010844894e-05	0.00386527273803949	0.00548864435404539
1481	0.340908020734787	-1.42564487457275	13.9548320770264	0.00126787810586393	0.00581331877037883	-0.00132951640989631	-0.00490093370899558
1482	-0.30844059586525	-0.776296257972717	13.2405481338501	-0.00327756232582033	0.00289124972186983	-0.00132951640989631	-0.00392691092565656
1483	-2.90583515167236	-0.126947656273842	13.1106786727905	-0.0123684434220195	-0.0026282137259841	-0.00490093370899558	0.00159255252219737
1484	-4.20453214645386	0.197726652026176	12.9808082580566	-0.0126931173726916	-0.00165419070981443	0.00321592413820326	0.00581331877037883
1485	-2.90583515167236	-0.126947656273842	13.5002880096436	-0.000680167751852423	-0.00165419070981443	-0.00555028254166245	0.000618529506027699
1486	-0.957789242267609	0.197726652026176	13.6950922012329	0.00451462110504508	0.0103587592020631	-0.00522560812532902	-0.00587495695799589
1487	0.340908020734787	-0.451621979475021	13.1756134033203	0.00126787810586393	0.00548864435404539	0.000618529506027699	-0.00555028254166245
1488	-0.30844059586525	-0.776296257972717	13.3054828643799	0.00289124972186983	-0.00782300252467394	-0.00360223650932312	-0.00684897974133492
1489	0.990256667137146	-0.776296257972717	13.3704175949097	-0.000680167751852423	-0.00425158534198999	0.00354059832170606	0.000943203864153475
1490	1.63960528373718	-2.39966797828674	13.9548320770264	0.00191722682211548	-0.00327756232582033	-0.0126931173726916	0.00483929552137852
1491	-0.957789242267609	-0.776296257972717	13.5652227401733	0.00256657530553639	-0.00327756232582033	-0.00587495695799589	-0.00392691092565656
1492	1.63960528373718	-2.07499361038208	13.8898963928223	0.00354059832170606	-0.0026282137259841	-0.00749832857400179	0.00126787810586393
1493	0.340908020734787	-1.42564487457275	13.1756134033203	-0.00230353930965066	-0.00717365415766835	-0.00684897974133492	0.00711201597005129
1494	-0.30844059586525	-0.451621979475021	13.0457439422607	-0.00295288790948689	0.00451462110504508	-0.00230353930965066	-0.0026282137259841
1495	-2.25648641586304	-0.126947656273842	13.1756134033203	0.00970941036939621	0.00483929552137852	-0.00197886489331722	0.0022419011220336
1496	-0.30844059586525	-0.126947656273842	12.9808082580566	0.00321592413820326	0.000618529506027699	-0.00879702530801296	-0.00555028254166245
1497	0.340908020734787	0.197726652026176	12.5262641906738	0.00126787810586393	0.00126787810586393	-0.00360223650932312	0.00386527273803949
1498	1.63960528373718	-1.10097062587738	12.5911998748779	-0.00944637414067984	-0.00360223650932312	-0.00197886489331722	-0.000355493422830477
1499	-0.957789242267609	-0.126947656273842	12.6561346054077	0.00289124972186983	0.00808603875339031	-0.00132951640989631	0.00776136433705688
1500	1.63960528373718	-1.42564487457275	13.0457439422607	0.00483929552137852	0.0022419011220336	-0.00912170019000769	-0.00165419070981443
1501	-0.957789242267609	0.522400975227356	13.3054828643799	0.00191722682211548	0.00516396993771195	-0.00847235135734081	0.000293855206109583
1502	0.990256667137146	-0.776296257972717	13.2405481338501	0.00256657530553639	-0.00360223650932312	-0.00522560812532902	-0.0026282137259841
1503	0.340908020734787	-0.451621979475021	13.0457439422607	0.00256657530553639	0.000618529506027699	-0.00425158534198999	-0.00847235135734081
1504	-1.607137799263	0.522400975227356	12.7860040664673	-0.00717365415766835	-0.00360223650932312	0.000943203864153475	0.00256657530553639
1505	-2.25648641586304	-0.451621979475021	12.8509387969971	-3.08191010844894e-05	0.00386527273803949	-0.00522560812532902	0.00873538758605719
1506	-0.957789242267609	-0.451621979475021	13.2405481338501	-0.00522560812532902	0.000293855206109583	-0.00717365415766835	-0.00490093370899558
1507	0.340908020734787	-1.10097062587738	13.4353523254395	-0.000355493422830477	0.012956153601408	-0.00230353930965066	-0.00522560812532902
1508	-1.607137799263	0.197726652026176	13.8249616622925	-0.00555028254166245	0.00191722682211548	0.00678734155371785	0.000293855206109583
1509	0.990256667137146	-1.42564487457275	13.8898963928223	-0.00295288790948689	-0.00360223650932312	0.00159255252219737	0.00386527273803949
1510	-0.957789242267609	0.197726652026176	13.5002880096436	-0.000355493422830477	-0.000680167751852423	-0.00165419070981443	0.000293855206109583
1511	1.63960528373718	-2.07499361038208	13.1106786727905	-0.0026282137259841	-0.00457625929266214	-0.000680167751852423	-0.00749832857400179
1512	-0.957789242267609	-0.776296257972717	13.8249616622925	0.00256657530553639	-0.00619963090866804	-0.00522560812532902	-0.00749832857400179
1513	2.93830251693726	-2.07499361038208	14.0847015380859	-0.000680167751852423	0.000293855206109583	-0.00327756232582033	0.000943203864153475
1514	0.990256667137146	-1.42564487457275	13.3054828643799	-0.00814767740666866	-0.00522560812532902	-0.00555028254166245	0.00678734155371785
1515	1.63960528373718	-1.10097062587738	13.8249616622925	0.00808603875339031	-0.00327756232582033	0.00191722682211548	-3.08191010844894e-05
1516	0.990256667137146	-0.776296257972717	13.8898963928223	0.0022419011220336	-0.0026282137259841	-0.00782300252467394	-0.00230353930965066
1517	0.990256667137146	-1.10097062587738	13.6950922012329	-0.0026282137259841	0.00581331877037883	-0.000355493422830477	-0.00197886489331722
1518	-0.30844059586525	-0.776296257972717	13.7600269317627	-0.00132951640989631	0.00256657530553639	-0.00327756232582033	-0.00360223650932312
1519	-0.30844059586525	0.197726652026176	13.6950922012329	0.00126787810586393	-0.00100484199356288	0.00483929552137852	-3.08191010844894e-05
1520	-0.30844059586525	-0.451621979475021	14.0197668075562	0.00191722682211548	0.00354059832170606	-0.0026282137259841	0.000293855206109583
1521	-0.30844059586525	0.197726652026176	12.8509387969971	0.00321592413820326	0.00743668992072344	0.00126787810586393	-0.00684897974133492
1522	-0.30844059586525	-0.126947656273842	12.9808082580566	-0.00652430532500148	0.00354059832170606	0.00289124972186983	0.00678734155371785
1523	0.340908020734787	-0.451621979475021	12.9808082580566	0.00191722682211548	0.01100810803473	0.00126787810586393	0.00256657530553639
1524	-0.30844059586525	-1.42564487457275	13.2405481338501	-0.00555028254166245	-0.00782300252467394	-0.00295288790948689	0.00354059832170606
1525	-2.25648641586304	-0.451621979475021	13.3054828643799	-0.00392691092565656	0.00646266713738441	-0.000355493422830477	0.00289124972186983
1526	-0.957789242267609	-1.10097062587738	14.0847015380859	-0.00555028254166245	0.0022419011220336	-0.00652430532500148	-0.00165419070981443
1527	-2.90583515167236	0.522400975227356	12.7860040664673	-0.000680167751852423	0.000293855206109583	-0.00165419070981443	-0.00490093370899558
1528	0.340908020734787	-0.126947656273842	12.8509387969971	-0.00717365415766835	-0.00555028254166245	0.00548864435404539	0.0022419011220336
1529	-1.607137799263	-0.126947656273842	12.9808082580566	0.00126787810586393	-0.00165419070981443	0.00418994715437293	0.00711201597005129
1530	0.990256667137146	-0.451621979475021	12.9158735275269	0.0126314787194133	0.00191722682211548	0.000293855206109583	-0.00100484199356288
1531	0.990256667137146	-1.75031924247742	13.4353523254395	-0.00100484199356288	-0.00360223650932312	-0.00749832857400179	-0.00457625929266214
1532	0.340908020734787	-1.10097062587738	13.8249616622925	-0.000680167751852423	-0.0123684434220195	-0.000355493422830477	-0.00132951640989631
1533	0.340908020734787	-1.10097062587738	13.7600269317627	-0.00197886489331722	-0.0110697457566857	-0.00587495695799589	-0.00100484199356288
1534	0.990256667137146	-1.75031924247742	13.8249616622925	-0.000355493422830477	-0.00165419070981443	0.000943203864153475	0.00354059832170606
1535	1.63960528373718	-1.10097062587738	13.2405481338501	0.00678734155371785	0.00711201597005129	0.00159255252219737	-0.00295288790948689
1536	0.340908020734787	-0.776296257972717	13.9548320770264	0.00159255252219737	0.00418994715437293	-0.000355493422830477	-0.00749832857400179
1537	0.990256667137146	-1.10097062587738	14.2795057296753	0.000293855206109583	0.000293855206109583	0.00321592413820326	0.00613799272105098
1538	0.990256667137146	-0.451621979475021	13.6950922012329	-0.00230353930965066	-0.00165419070981443	-0.00782300252467394	-3.08191010844894e-05
1539	-0.957789242267609	0.197726652026176	12.5911998748779	0.00191722682211548	0.000293855206109583	0.00483929552137852	-0.000680167751852423
1540	-0.957789242267609	0.522400975227356	12.7210693359375	0.00256657530553639	0.00256657530553639	-0.00652430532500148	-0.00132951640989631
1541	2.28895401954651	-0.776296257972717	13.1106786727905	0.00256657530553639	0.00289124972186983	-0.00522560812532902	-0.00327756232582033
1542	0.990256667137146	-0.451621979475021	13.2405481338501	-0.00457625929266214	-3.08191010844894e-05	0.00289124972186983	-0.00392691092565656
1543	0.990256667137146	-0.776296257972717	13.1106786727905	-0.0107450718060136	-0.00457625929266214	-0.00912170019000769	0.00289124972186983
1544	-0.957789242267609	0.197726652026176	13.0457439422607	-0.00100484199356288	-0.00360223650932312	-0.0120437685400248	0.000618529506027699
1545	-0.957789242267609	-1.10097062587738	12.7860040664673	-0.00944637414067984	0.0106834331527352	0.000293855206109583	0.000618529506027699
1546	-0.957789242267609	-0.776296257972717	12.9808082580566	-0.0175632312893867	0.00938473641872406	-0.00165419070981443	-0.00425158534198999
1547	-0.957789242267609	0.197726652026176	12.9808082580566	0.00418994715437293	-0.00132951640989631	-0.00327756232582033	-0.00522560812532902
1548	-0.30844059586525	-0.451621979475021	13.0457439422607	-0.00587495695799589	-0.00555028254166245	0.000618529506027699	-0.00522560812532902
1549	-0.30844059586525	0.197726652026176	13.1756134033203	0.0022419011220336	-0.000680167751852423	0.000293855206109583	-0.00425158534198999
1550	0.340908020734787	-1.42564487457275	13.0457439422607	0.00159255252219737	-0.0026282137259841	0.000618529506027699	0.00191722682211548
1551	0.340908020734787	-0.776296257972717	13.5002880096436	0.00548864435404539	-0.00619963090866804	-0.00977104809135199	-0.00847235135734081
1552	0.990256667137146	-2.72434210777283	13.9548320770264	-3.08191010844894e-05	-0.00490093370899558	0.000943203864153475	-0.00684897974133492
1553	0.340908020734787	-0.126947656273842	12.7860040664673	0.0178262684494257	-0.00749832857400179	0.00159255252219737	0.00256657530553639
1554	-0.957789242267609	-0.126947656273842	13.1106786727905	-0.00457625929266214	-0.0026282137259841	-0.00295288790948689	0.00906006153672934
1555	-0.957789242267609	0.197726652026176	13.1756134033203	0.00711201597005129	0.00776136433705688	0.000293855206109583	0.00581331877037883
1556	-0.30844059586525	-0.126947656273842	13.6950922012329	0.00159255252219737	0.00386527273803949	-0.00295288790948689	-3.08191010844894e-05
1557	-0.30844059586525	0.847075283527374	13.3704175949097	0.000293855206109583	0.00191722682211548	-0.000355493422830477	-0.00132951640989631
1558	0.990256667137146	-1.10097062587738	13.5652227401733	0.00159255252219737	-0.00132951640989631	-0.00132951640989631	0.00548864435404539
1559	0.340908020734787	-0.776296257972717	13.0457439422607	0.00321592413820326	-0.00100484199356288	-0.00360223650932312	-0.0026282137259841
1560	-0.957789242267609	-0.126947656273842	13.6301574707031	0.00191722682211548	-0.00197886489331722	-0.00814767740666866	-0.000680167751852423
1561	0.990256667137146	-0.776296257972717	14.1496362686157	0.00711201597005129	0.00289124972186983	-0.00392691092565656	0.0022419011220336
1562	0.990256667137146	-0.126947656273842	13.5652227401733	0.00256657530553639	0.000293855206109583	-0.000355493422830477	-3.08191010844894e-05
1563	-0.30844059586525	-0.126947656273842	12.7210693359375	0.00126787810586393	0.00678734155371785	0.000293855206109583	0.000618529506027699
1564	-2.90583515167236	-0.451621979475021	12.9808082580566	-0.00230353930965066	-0.00327756232582033	-0.00295288790948689	-0.00197886489331722
1565	-3.55518364906311	-0.126947656273842	13.2405481338501	-0.00457625929266214	0.00613799272105098	-0.0107450718060136	0.00126787810586393
1566	-1.607137799263	0.522400975227356	13.0457439422607	0.00483929552137852	0.0022419011220336	0.00191722682211548	-0.000680167751852423
1567	-1.607137799263	-0.126947656273842	13.3054828643799	-0.00555028254166245	0.00191722682211548	-0.00100484199356288	0.000618529506027699
1568	0.340908020734787	-1.10097062587738	13.0457439422607	0.00289124972186983	0.00191722682211548	0.00418994715437293	-0.00165419070981443
1569	1.63960528373718	-1.10097062587738	13.1106786727905	0.000293855206109583	0.00256657530553639	-0.000680167751852423	0.00386527273803949
1570	-0.957789242267609	-0.126947656273842	12.9158735275269	-0.00100484199356288	0.00191722682211548	-0.00490093370899558	0.00159255252219737
1571	0.990256667137146	-1.42564487457275	13.0457439422607	0.00743668992072344	-0.00490093370899558	-0.00944637414067984	-0.00230353930965066
1572	0.340908020734787	-1.10097062587738	13.1756134033203	-0.00132951640989631	-0.0107450718060136	0.00548864435404539	-0.0026282137259841
1573	1.63960528373718	-1.75031924247742	13.3054828643799	-3.08191010844894e-05	-0.00132951640989631	-0.00490093370899558	-0.00132951640989631
1574	0.990256667137146	-0.451621979475021	13.0457439422607	-0.00555028254166245	-0.000680167751852423	-0.00230353930965066	0.00548864435404539
1575	0.990256667137146	-1.10097062587738	12.7860040664673	0.00678734155371785	0.00191722682211548	-0.00782300252467394	0.000618529506027699
1576	0.340908020734787	-0.776296257972717	12.7210693359375	-0.0026282137259841	0.00776136433705688	-0.0107450718060136	-0.0026282137259841
1577	2.28895401954651	-1.10097062587738	12.9158735275269	0.000618529506027699	-0.00327756232582033	-0.00944637414067984	-0.00522560812532902
1578	0.340908020734787	-1.10097062587738	12.9808082580566	-0.00100484199356288	-0.00327756232582033	-0.00132951640989631	-3.08191010844894e-05
1579	0.990256667137146	-0.126947656273842	12.9808082580566	-0.00132951640989631	-0.000355493422830477	-0.00782300252467394	0.000618529506027699
1580	-0.30844059586525	-0.776296257972717	12.9158735275269	0.00256657530553639	0.00678734155371785	-0.00230353930965066	0.00126787810586393
1581	-0.957789242267609	-0.126947656273842	12.6561346054077	-0.00684897974133492	0.0123068047687411	-0.00749832857400179	0.0022419011220336
1582	-0.30844059586525	-0.126947656273842	12.9808082580566	-3.08191010844894e-05	0.00386527273803949	0.00289124972186983	-0.00717365415766835
1583	1.63960528373718	-1.10097062587738	13.8249616622925	0.000618529506027699	-0.0026282137259841	0.000943203864153475	0.00581331877037883
1584	-0.957789242267609	-1.42564487457275	14.2145709991455	-0.00684897974133492	0.00386527273803949	-0.000355493422830477	0.01100810803473
1585	-0.957789242267609	-0.776296257972717	13.3704175949097	0.00191722682211548	0.00386527273803949	-0.00619963090866804	0.000293855206109583
1586	-0.957789242267609	-0.776296257972717	13.1756134033203	-0.0120437685400248	0.00451462110504508	-0.0100957229733467	0.00159255252219737
1587	-0.957789242267609	0.197726652026176	13.6950922012329	-0.00295288790948689	0.00256657530553639	0.00516396993771195	-0.0026282137259841
1588	-1.607137799263	-0.451621979475021	13.0457439422607	-0.00230353930965066	0.00289124972186983	0.00321592413820326	0.00808603875339031
1589	-0.957789242267609	0.522400975227356	12.9158735275269	-0.00132951640989631	0.00191722682211548	0.00613799272105098	-0.00230353930965066
1590	-0.30844059586525	-0.451621979475021	13.0457439422607	0.00613799272105098	0.00678734155371785	-0.00360223650932312	-0.00100484199356288
1591	0.990256667137146	-1.75031924247742	13.3704175949097	0.00711201597005129	0.00256657530553639	-0.00587495695799589	-0.00684897974133492
1592	-0.30844059586525	-0.776296257972717	12.8509387969971	0.0022419011220336	-0.00684897974133492	-0.00197886489331722	0.00354059832170606
1593	-0.957789242267609	-1.42564487457275	12.8509387969971	0.00321592413820326	-0.00295288790948689	0.00418994715437293	0.00191722682211548
1594	0.990256667137146	-1.75031924247742	13.1106786727905	0.00256657530553639	-3.08191010844894e-05	-0.000680167751852423	0.0022419011220336
1595	0.990256667137146	-1.42564487457275	13.1106786727905	-0.00327756232582033	-0.00100484199356288	-0.00197886489331722	0.00386527273803949
1596	1.63960528373718	-1.42564487457275	13.2405481338501	0.00548864435404539	0.00970941036939621	-0.00457625929266214	-0.00327756232582033
1597	0.990256667137146	-0.776296257972717	13.0457439422607	-0.00360223650932312	0.00289124972186983	-3.08191010844894e-05	0.00159255252219737
1598	-0.30844059586525	-0.126947656273842	12.6561346054077	0.00126787810586393	-0.00490093370899558	-0.00165419070981443	-0.00165419070981443
1599	0.990256667137146	-0.451621979475021	12.6561346054077	-0.00652430532500148	-3.08191010844894e-05	-0.00717365415766835	0.00548864435404539
1600	-0.957789242267609	0.197726652026176	12.7210693359375	0.000943203864153475	-3.08191010844894e-05	-0.00295288790948689	-0.00555028254166245
1601	0.990256667137146	-1.10097062587738	13.1106786727905	-0.00132951640989631	0.00776136433705688	-3.08191010844894e-05	0.000618529506027699
1602	0.340908020734787	-0.451621979475021	13.0457439422607	-0.00425158534198999	0.00354059832170606	-0.00100484199356288	-0.000355493422830477
1603	-0.957789242267609	0.197726652026176	13.9548320770264	-0.00197886489331722	0.000293855206109583	0.000618529506027699	0.000943203864153475
1604	1.63960528373718	-0.776296257972717	13.6301574707031	0.00126787810586393	-0.00425158534198999	-0.00327756232582033	0.000943203864153475
1605	0.340908020734787	-1.42564487457275	13.2405481338501	-0.000680167751852423	0.00354059832170606	-0.00879702530801296	0.000293855206109583
1606	-2.90583515167236	0.522400975227356	13.8249616622925	-0.00717365415766835	0.00906006153672934	-0.00522560812532902	-0.00392691092565656
1607	-2.90583515167236	0.197726652026176	12.9808082580566	-0.00912170019000769	0.00256657530553639	0.000293855206109583	-0.0026282137259841
1608	-0.30844059586525	-0.776296257972717	13.3054828643799	-0.0100957229733467	0.000618529506027699	0.00191722682211548	0.00159255252219737
1609	1.63960528373718	0.197726652026176	12.9808082580566	-0.00165419070981443	-0.000680167751852423	-0.00977104809135199	0.00548864435404539
1610	0.340908020734787	-0.451621979475021	13.6950922012329	0.00613799272105098	0.00483929552137852	0.000618529506027699	0.000293855206109583
1611	0.990256667137146	-0.776296257972717	13.1106786727905	0.00256657530553639	0.00711201597005129	-0.000680167751852423	-0.00100484199356288
1612	0.990256667137146	-1.42564487457275	13.0457439422607	0.00354059832170606	-0.00717365415766835	-0.00295288790948689	-0.00392691092565656
1613	0.340908020734787	-0.776296257972717	13.0457439422607	-0.00132951640989631	-0.0139918150380254	0.00678734155371785	-0.00360223650932312
1614	-0.30844059586525	-1.75031924247742	13.1756134033203	-0.00230353930965066	-0.0100957229733467	0.00191722682211548	0.00516396993771195
1615	0.340908020734787	-1.10097062587738	13.0457439422607	0.0022419011220336	-0.00457625929266214	-0.00230353930965066	0.000943203864153475
1616	-0.30844059586525	-0.126947656273842	12.8509387969971	0.00483929552137852	-0.00165419070981443	-0.00100484199356288	0.00354059832170606
1617	0.340908020734787	-0.776296257972717	12.9158735275269	-0.00425158534198999	0.00126787810586393	0.000293855206109583	-0.00522560812532902
1618	-0.30844059586525	-0.126947656273842	12.9808082580566	-0.00847235135734081	0.000943203864153475	0.000618529506027699	0.00581331877037883
1619	0.990256667137146	-1.10097062587738	13.0457439422607	-0.00327756232582033	-0.00197886489331722	0.00354059832170606	0.00256657530553639
1620	0.340908020734787	-0.451621979475021	12.9808082580566	0.000618529506027699	0.00646266713738441	-0.00522560812532902	0.00418994715437293
1621	0.990256667137146	-0.776296257972717	12.9158735275269	-0.00100484199356288	0.00646266713738441	-0.00457625929266214	-0.00132951640989631
1622	0.990256667137146	-1.10097062587738	12.6561346054077	0.00646266713738441	0.00354059832170606	-0.0026282137259841	-0.00392691092565656
1623	-0.957789242267609	0.197726652026176	12.7210693359375	0.00451462110504508	-0.00295288790948689	-0.00522560812532902	-0.00619963090866804
1624	-0.30844059586525	-0.126947656273842	13.0457439422607	0.000618529506027699	0.00516396993771195	-0.00360223650932312	0.00646266713738441
1625	-0.957789242267609	0.847075283527374	12.9158735275269	-0.00587495695799589	0.000618529506027699	-0.00490093370899558	0.00159255252219737
1626	-0.957789242267609	-0.451621979475021	13.3054828643799	0.000293855206109583	0.0100340843200684	-0.0162645354866982	-0.000355493422830477
1627	-1.607137799263	-0.126947656273842	12.6561346054077	0.00256657530553639	0.00159255252219737	-0.00392691092565656	-0.00327756232582033
1628	-1.607137799263	-0.776296257972717	13.0457439422607	-0.0123684434220195	0.00321592413820326	-0.00392691092565656	0.00678734155371785
1629	-2.25648641586304	-0.451621979475021	13.1756134033203	-0.0188619289547205	-0.000355493422830477	-0.00100484199356288	0.00808603875339031
1630	-0.957789242267609	-1.10097062587738	13.0457439422607	-0.00197886489331722	0.00418994715437293	-0.000355493422830477	-0.00197886489331722
1631	-1.607137799263	0.522400975227356	13.7600269317627	0.000943203864153475	0.00256657530553639	-0.00230353930965066	-0.00360223650932312
1632	-0.957789242267609	-1.10097062587738	14.2145709991455	0.00289124972186983	0.00191722682211548	0.00321592413820326	-0.00749832857400179
1633	-0.30844059586525	-1.10097062587738	13.0457439422607	0.000618529506027699	0.00354059832170606	0.00678734155371785	-0.000355493422830477
1634	0.340908020734787	-2.39966797828674	12.7210693359375	-0.00457625929266214	-0.00944637414067984	-0.00165419070981443	-0.00555028254166245
1635	-0.957789242267609	-1.10097062587738	12.9158735275269	-3.08191010844894e-05	-0.00295288790948689	0.0022419011220336	0.00678734155371785
1636	0.340908020734787	-1.10097062587738	12.9158735275269	0.000943203864153475	-0.00360223650932312	0.00386527273803949	-0.00555028254166245
1637	0.990256667137146	-1.42564487457275	14.2145709991455	-0.00230353930965066	0.00289124972186983	-0.00230353930965066	0.0022419011220336
1638	0.990256667137146	-0.776296257972717	13.4353523254395	0.00159255252219737	-0.000680167751852423	0.00646266713738441	0.000293855206109583
1639	-0.30844059586525	-0.126947656273842	12.8509387969971	-0.00230353930965066	-0.00360223650932312	0.000293855206109583	0.00483929552137852
1640	1.63960528373718	-0.776296257972717	12.9808082580566	0.00321592413820326	0.00418994715437293	0.000943203864153475	-0.00490093370899558
1641	-0.30844059586525	-0.126947656273842	12.7210693359375	0.00354059832170606	0.0100340843200684	-0.00749832857400179	-0.000680167751852423
1642	0.990256667137146	-0.451621979475021	12.8509387969971	-0.00132951640989631	0.00516396993771195	-0.00165419070981443	-0.00847235135734081
1643	2.93830251693726	-0.776296257972717	12.9808082580566	0.00581331877037883	-0.00100484199356288	-0.00619963090866804	0.00418994715437293
1644	-0.30844059586525	0.197726652026176	13.1106786727905	0.00191722682211548	-0.00230353930965066	0.00581331877037883	0.00321592413820326
1645	0.340908020734787	-0.126947656273842	12.7210693359375	0.000943203864153475	0.00289124972186983	-0.00457625929266214	0.00841071270406246
1646	0.340908020734787	-0.126947656273842	12.8509387969971	0.000618529506027699	0.00906006153672934	-0.00230353930965066	-0.00230353930965066
1647	1.63960528373718	-1.10097062587738	13.0457439422607	0.000293855206109583	0.00191722682211548	-0.00652430532500148	-0.00327756232582033
1648	-0.957789242267609	-0.451621979475021	13.1106786727905	-0.00132951640989631	0.0022419011220336	0.0022419011220336	0.00289124972186983
1649	-2.90583515167236	0.197726652026176	14.0197668075562	-0.0117190945893526	-0.00100484199356288	-0.0113944197073579	-0.00165419070981443
1650	-3.55518364906311	0.197726652026176	13.9548320770264	-0.00132951640989631	0.00289124972186983	0.000618529506027699	-0.00619963090866804
1651	-1.607137799263	-1.42564487457275	12.9808082580566	-0.00165419070981443	0.00743668992072344	-0.00782300252467394	0.000618529506027699
1652	-0.957789242267609	0.197726652026176	12.9808082580566	-0.00457625929266214	-0.00587495695799589	-0.00457625929266214	-0.0026282137259841
1653	-1.607137799263	0.197726652026176	13.0457439422607	0.00321592413820326	-3.08191010844894e-05	0.00743668992072344	-0.00555028254166245
1654	1.63960528373718	-1.42564487457275	14.1496362686157	-0.00522560812532902	0.00354059832170606	-0.00425158534198999	0.000618529506027699
1655	0.990256667137146	-0.776296257972717	14.1496362686157	0.00256657530553639	0.00483929552137852	-0.00360223650932312	-0.00327756232582033
1656	0.990256667137146	-1.75031924247742	14.2145709991455	0.0022419011220336	0.000618529506027699	-0.00717365415766835	0.000293855206109583
1657	-0.30844059586525	-0.776296257972717	13.6301574707031	0.00354059832170606	-0.00392691092565656	0.00386527273803949	-0.00392691092565656
1658	0.340908020734787	-0.776296257972717	12.7860040664673	0.0022419011220336	-0.00944637414067984	-0.0110697457566857	0.00873538758605719
1659	0.340908020734787	-0.776296257972717	13.0457439422607	-0.00619963090866804	-0.0110697457566857	0.00386527273803949	-0.00165419070981443
1660	0.340908020734787	-0.451621979475021	13.1756134033203	0.000943203864153475	0.00548864435404539	-0.00814767740666866	0.000943203864153475
1661	-0.30844059586525	0.197726652026176	13.9548320770264	0.00321592413820326	0.00386527273803949	-0.00457625929266214	0.00321592413820326
1662	0.340908020734787	0.197726652026176	13.8898963928223	-0.00392691092565656	0.00354059832170606	-0.00879702530801296	-0.00197886489331722
1663	0.990256667137146	-0.776296257972717	12.7860040664673	-0.00652430532500148	-0.00230353930965066	0.00418994715437293	0.00418994715437293
1664	1.63960528373718	-0.776296257972717	12.8509387969971	-0.00425158534198999	-0.00165419070981443	-0.0104203969240189	0.00159255252219737
1665	0.340908020734787	-0.776296257972717	12.8509387969971	0.00873538758605719	0.00483929552137852	0.000943203864153475	0.00483929552137852
1666	1.63960528373718	-0.776296257972717	13.0457439422607	0.00808603875339031	-0.00132951640989631	-0.00879702530801296	-0.00327756232582033
1667	0.340908020734787	-1.42564487457275	13.4353523254395	0.00386527273803949	0.000618529506027699	0.000618529506027699	-3.08191010844894e-05
1668	-0.30844059586525	0.197726652026176	12.9808082580566	-0.00132951640989631	-3.08191010844894e-05	0.00418994715437293	-0.00587495695799589
1669	-0.30844059586525	-0.126947656273842	13.6301574707031	0.00516396993771195	-0.00587495695799589	0.00321592413820326	0.00256657530553639
1670	-0.957789242267609	-0.451621979475021	12.9808082580566	-0.00100484199356288	0.000293855206109583	-0.00522560812532902	-0.00360223650932312
1671	-2.90583515167236	0.197726652026176	13.1106786727905	0.00256657530553639	0.00711201597005129	-0.00392691092565656	-3.08191010844894e-05
1672	-2.90583515167236	-0.776296257972717	13.1756134033203	-0.0136671401560307	0.00678734155371785	-0.00230353930965066	-0.00879702530801296
1673	-2.90583515167236	0.197726652026176	13.0457439422607	-0.00814767740666866	0.00418994715437293	-0.0026282137259841	0.00776136433705688
1674	-2.25648641586304	0.522400975227356	12.9808082580566	-0.00555028254166245	-0.00197886489331722	0.00321592413820326	-0.00100484199356288
1675	-1.607137799263	-0.126947656273842	12.9158735275269	0.00289124972186983	0.0022419011220336	-0.0107450718060136	0.00386527273803949
1676	-1.607137799263	0.847075283527374	12.7860040664673	-0.00100484199356288	0.00938473641872406	0.00159255252219737	-0.00327756232582033
1677	0.990256667137146	-0.126947656273842	12.9158735275269	0.000618529506027699	0.000618529506027699	-0.0120437685400248	-0.00295288790948689
1678	0.990256667137146	-1.42564487457275	13.1756134033203	-0.00132951640989631	-0.00652430532500148	0.0113327819854021	-0.00360223650932312
1679	0.340908020734787	-2.39966797828674	13.6301574707031	-0.00425158534198999	-0.00295288790948689	-0.00132951640989631	0.00646266713738441
1680	-0.957789242267609	-0.776296257972717	12.9808082580566	-3.08191010844894e-05	-0.00717365415766835	0.00191722682211548	-0.00457625929266214
1681	1.63960528373718	-1.75031924247742	13.8249616622925	0.0171769186854362	-0.00425158534198999	-3.08191010844894e-05	-0.00230353930965066
1682	-0.30844059586525	-0.776296257972717	13.6950922012329	0.000293855206109583	-0.00619963090866804	0.000943203864153475	-0.0026282137259841
1683	-0.957789242267609	-0.126947656273842	13.5652227401733	-0.00490093370899558	-0.00197886489331722	0.000618529506027699	-0.0026282137259841
1684	-0.30844059586525	0.197726652026176	13.9548320770264	-0.00360223650932312	-3.08191010844894e-05	-0.00619963090866804	0.00581331877037883
1685	-1.607137799263	-0.776296257972717	14.1496362686157	-0.00490093370899558	0.00548864435404539	-0.00360223650932312	-0.00490093370899558
1686	-0.957789242267609	-0.451621979475021	13.4353523254395	0.000293855206109583	0.0123068047687411	-0.00814767740666866	0.00289124972186983
1687	-0.957789242267609	0.197726652026176	13.2405481338501	0.00711201597005129	0.00483929552137852	-0.00522560812532902	-0.00555028254166245
1688	0.340908020734787	-1.10097062587738	12.8509387969971	-0.00944637414067984	-0.00522560812532902	-0.00490093370899558	-0.00100484199356288
1689	0.340908020734787	-0.451621979475021	12.9808082580566	0.000618529506027699	0.00191722682211548	-0.00392691092565656	-0.000355493422830477
1690	-0.30844059586525	-1.10097062587738	13.3704175949097	0.00126787810586393	0.000618529506027699	-0.00879702530801296	-0.000355493422830477
1691	-1.607137799263	0.522400975227356	12.7860040664673	0.00613799272105098	-0.00490093370899558	-3.08191010844894e-05	-0.00847235135734081
1692	-0.957789242267609	-0.451621979475021	12.7860040664673	-0.00457625929266214	-0.00360223650932312	-0.00912170019000769	-0.00555028254166245
1693	-1.607137799263	-0.126947656273842	13.1106786727905	-3.08191010844894e-05	0.000943203864153475	0.00386527273803949	0.00548864435404539
1694	-0.957789242267609	-0.776296257972717	13.1106786727905	-0.00490093370899558	0.00613799272105098	-0.00717365415766835	-3.08191010844894e-05
1695	-2.25648641586304	-0.451621979475021	12.9158735275269	-0.00165419070981443	-0.00132951640989631	0.00289124972186983	-0.00392691092565656
1696	-0.30844059586525	-0.776296257972717	13.3054828643799	-0.00749832857400179	0.00613799272105098	-0.00392691092565656	0.00808603875339031
1697	0.990256667137146	-0.776296257972717	13.1756134033203	-0.00100484199356288	0.00289124972186983	0.00159255252219737	-0.000680167751852423
1698	-0.30844059586525	-0.776296257972717	12.9808082580566	-0.00197886489331722	-0.00295288790948689	0.00548864435404539	0.00483929552137852
1699	-0.30844059586525	-0.126947656273842	13.5652227401733	-0.00132951640989631	-0.00100484199356288	0.00321592413820326	0.000293855206109583
1700	1.63960528373718	-1.75031924247742	13.8898963928223	0.00321592413820326	-3.08191010844894e-05	0.000618529506027699	-0.00230353930965066
1701	-0.30844059586525	-1.10097062587738	13.7600269317627	-0.00197886489331722	-0.000680167751852423	0.00321592413820326	0.00711201597005129
1702	0.990256667137146	-2.39966797828674	14.1496362686157	0.00354059832170606	-0.00490093370899558	0.000618529506027699	-0.000680167751852423
1703	0.990256667137146	-2.07499361038208	13.8249616622925	-0.0130177913233638	-0.00814767740666866	0.00646266713738441	0.00256657530553639
1704	-0.957789242267609	-0.126947656273842	13.5002880096436	-0.00230353930965066	-0.00100484199356288	-0.00360223650932312	0.00126787810586393
1705	-0.30844059586525	-0.126947656273842	13.5652227401733	0.00516396993771195	0.00159255252219737	-0.00652430532500148	-0.000355493422830477
1706	-0.30844059586525	0.197726652026176	13.6950922012329	0.00678734155371785	0.00581331877037883	-0.00197886489331722	-0.00392691092565656
1707	0.990256667137146	-0.776296257972717	14.0197668075562	0.000293855206109583	0.00711201597005129	-0.0136671401560307	0.000618529506027699
1708	1.63960528373718	-0.776296257972717	14.0197668075562	-0.000355493422830477	-0.00587495695799589	0.000943203864153475	-0.00295288790948689
1709	0.340908020734787	0.197726652026176	13.6950922012329	-0.00230353930965066	0.000293855206109583	-0.00912170019000769	-0.00327756232582033
1710	-0.30844059586525	0.522400975227356	12.461329460144	0.00581331877037883	0.00289124972186983	-0.00684897974133492	-0.00555028254166245
1711	2.28895401954651	-1.10097062587738	12.9158735275269	0.00483929552137852	0.00321592413820326	-0.00782300252467394	-0.00457625929266214
1712	-1.607137799263	0.847075283527374	12.8509387969971	0.00483929552137852	0.00256657530553639	-0.00295288790948689	0.00159255252219737
1713	0.340908020734787	0.522400975227356	13.1106786727905	0.000293855206109583	0.00483929552137852	0.00873538758605719	0.00191722682211548
1714	0.340908020734787	-1.10097062587738	14.2145709991455	-0.000680167751852423	0.00191722682211548	-0.000680167751852423	0.000943203864153475
1715	0.990256667137146	-0.451621979475021	13.1106786727905	-0.00457625929266214	-0.000680167751852423	-0.00100484199356288	-0.00360223650932312
1716	-0.30844059586525	-1.10097062587738	12.9808082580566	-0.00619963090866804	0.00646266713738441	-0.00944637414067984	0.00581331877037883
1717	-2.90583515167236	0.197726652026176	12.5911998748779	-0.00814767740666866	0.0022419011220336	-0.00457625929266214	-0.00360223650932312
1718	-3.55518364906311	-0.126947656273842	12.5911998748779	-0.000355493422830477	-0.00327756232582033	-0.00197886489331722	0.000943203864153475
1719	-0.30844059586525	-1.10097062587738	13.1756134033203	-0.00165419070981443	0.00386527273803949	-0.0026282137259841	0.00516396993771195
1720	-1.607137799263	-0.126947656273842	13.4353523254395	0.00808603875339031	-3.08191010844894e-05	-0.00392691092565656	0.000618529506027699
1721	-0.30844059586525	0.197726652026176	12.7860040664673	-3.08191010844894e-05	0.00548864435404539	-0.0026282137259841	-0.00360223650932312
1722	-1.607137799263	-0.451621979475021	13.0457439422607	-0.00490093370899558	-0.00717365415766835	-0.00425158534198999	-0.00360223650932312
1723	0.990256667137146	-2.07499361038208	13.1106786727905	-0.00165419070981443	-0.0104203969240189	-0.00100484199356288	-0.000355493422830477
1724	-0.30844059586525	-2.39966797828674	13.2405481338501	0.00191722682211548	-0.00944637414067984	0.00354059832170606	0.0100340843200684
1725	1.63960528373718	-2.07499361038208	13.3054828643799	0.00938473641872406	0.000943203864153475	-0.00522560812532902	-0.00165419070981443
1726	0.990256667137146	-1.75031924247742	13.4353523254395	0.00321592413820326	0.00451462110504508	-0.00360223650932312	-0.00392691092565656
1727	0.340908020734787	-0.776296257972717	12.9808082580566	0.0022419011220336	0.00191722682211548	-0.00230353930965066	-0.00912170019000769
1728	-0.957789242267609	0.197726652026176	12.7210693359375	-0.00132951640989631	-0.00684897974133492	-0.00230353930965066	0.00159255252219737
1729	-1.607137799263	0.522400975227356	13.5652227401733	-3.08191010844894e-05	0.0022419011220336	0.00386527273803949	0.00256657530553639
1730	1.63960528373718	-1.10097062587738	12.9158735275269	0.00451462110504508	0.000293855206109583	-0.00327756232582033	0.000293855206109583
1731	-0.30844059586525	0.522400975227356	13.8898963928223	0.00938473641872406	0.00808603875339031	-0.00749832857400179	-0.00165419070981443
1732	1.63960528373718	-0.776296257972717	13.6950922012329	-0.000680167751852423	-0.000355493422830477	-0.00814767740666866	-0.00230353930965066
1733	-0.30844059586525	0.197726652026176	12.6561346054077	-0.00197886489331722	0.00483929552137852	0.00126787810586393	-0.00100484199356288
1734	0.340908020734787	0.197726652026176	12.8509387969971	0.00289124972186983	0.00289124972186983	-0.00587495695799589	0.00483929552137852
1735	-0.30844059586525	0.197726652026176	13.0457439422607	-0.000355493422830477	0.011982130818069	-0.00327756232582033	-0.00360223650932312
1736	0.990256667137146	0.197726652026176	13.6950922012329	0.00289124972186983	0.0103587592020631	-0.00457625929266214	-0.000680167751852423
1737	-1.607137799263	0.197726652026176	14.0197668075562	-0.00522560812532902	0.00289124972186983	-0.00392691092565656	0.00548864435404539
1738	-0.957789242267609	-1.10097062587738	13.8898963928223	-0.0107450718060136	-0.00132951640989631	0.00159255252219737	-0.00782300252467394
1739	-2.90583515167236	-0.776296257972717	13.1756134033203	-0.0152905117720366	-3.08191010844894e-05	0.00354059832170606	0.00126787810586393
1740	-1.607137799263	0.522400975227356	12.7860040664673	-0.00587495695799589	0.00191722682211548	-0.00360223650932312	0.000293855206109583
1741	-0.30844059586525	-1.42564487457275	13.1756134033203	-0.000355493422830477	0.000293855206109583	-3.08191010844894e-05	-0.0026282137259841
1742	0.340908020734787	0.197726652026176	12.9158735275269	-0.00717365415766835	0.00289124972186983	-0.00100484199356288	-0.00684897974133492
1743	-0.30844059586525	-0.451621979475021	13.2405481338501	-0.0120437685400248	0.00418994715437293	-0.00425158534198999	0.00191722682211548
1744	-0.957789242267609	-0.451621979475021	12.8509387969971	0.00548864435404539	0.00354059832170606	0.00776136433705688	-0.00100484199356288
1745	0.340908020734787	-1.42564487457275	12.9808082580566	0.000943203864153475	-0.00132951640989631	-0.0120437685400248	0.00548864435404539
1746	-0.957789242267609	-1.10097062587738	12.5911998748779	0.00418994715437293	-0.0107450718060136	-0.00490093370899558	-0.00327756232582033
1747	0.990256667137146	-1.10097062587738	12.7860040664673	-0.00360223650932312	-0.00197886489331722	-0.00684897974133492	-0.0026282137259841
1748	0.990256667137146	-1.10097062587738	12.9158735275269	0.000618529506027699	0.000618529506027699	0.00289124972186983	0.00126787810586393
1749	2.93830251693726	-1.10097062587738	13.4353523254395	-0.00425158534198999	0.000293855206109583	0.00159255252219737	0.011982130818069
1750	-0.30844059586525	-0.451621979475021	13.1756134033203	0.00743668992072344	0.00646266713738441	-0.00132951640989631	-0.000355493422830477
1751	0.990256667137146	-0.451621979475021	12.7210693359375	0.00613799272105098	0.00841071270406246	-0.00295288790948689	-0.00230353930965066
1752	-0.30844059586525	0.197726652026176	12.6561346054077	0.00321592413820326	-0.000355493422830477	-0.00327756232582033	-0.00814767740666866
1753	0.990256667137146	-0.776296257972717	12.9808082580566	-0.000680167751852423	0.00159255252219737	0.000618529506027699	-0.0026282137259841
1754	1.63960528373718	-0.776296257972717	12.9808082580566	-0.00100484199356288	-0.00522560812532902	0.00191722682211548	-0.000680167751852423
1755	1.63960528373718	-1.10097062587738	13.1756134033203	0.00256657530553639	0.00776136433705688	-0.0113944197073579	0.00256657530553639
1756	0.990256667137146	-1.10097062587738	13.0457439422607	-0.00782300252467394	0.000293855206109583	-0.00295288790948689	0.00483929552137852
1757	0.990256667137146	-1.10097062587738	12.9808082580566	0.0022419011220336	0.00159255252219737	-0.0100957229733467	-0.00392691092565656
1758	0.340908020734787	-0.126947656273842	12.9808082580566	-0.00944637414067984	-0.00684897974133492	0.00159255252219737	-3.08191010844894e-05
1759	-0.957789242267609	0.197726652026176	12.9808082580566	-0.0104203969240189	-0.0026282137259841	-0.00100484199356288	0.00808603875339031
1760	-0.30844059586525	-1.75031924247742	13.2405481338501	-0.00555028254166245	0.00613799272105098	-0.00619963090866804	0.00321592413820326
1761	-3.55518364906311	0.522400975227356	13.3054828643799	-0.00555028254166245	-0.00392691092565656	-0.00295288790948689	0.00548864435404539
1762	-0.957789242267609	-1.42564487457275	13.0457439422607	-0.0126931173726916	0.00289124972186983	-0.00490093370899558	0.00678734155371785
1763	-0.30844059586525	-0.776296257972717	12.8509387969971	-0.00425158534198999	-0.0026282137259841	-0.00522560812532902	0.000943203864153475
1764	-0.957789242267609	0.197726652026176	12.8509387969971	0.00159255252219737	-0.00100484199356288	0.00289124972186983	0.00354059832170606
1765	-0.957789242267609	0.522400975227356	12.8509387969971	-3.08191010844894e-05	0.00613799272105098	-0.0104203969240189	0.00191722682211548
1766	-0.30844059586525	-0.451621979475021	13.8249616622925	0.000293855206109583	0.00256657530553639	-0.00490093370899558	-0.00392691092565656
1767	0.990256667137146	-1.42564487457275	13.9548320770264	-0.00295288790948689	-0.00522560812532902	0.00743668992072344	-0.00684897974133492
1768	1.63960528373718	-2.39966797828674	13.1106786727905	-0.00360223650932312	-0.0120437685400248	0.00386527273803949	0.0022419011220336
1769	-0.30844059586525	-0.776296257972717	12.9808082580566	-0.0026282137259841	-0.00847235135734081	0.00418994715437293	0.00581331877037883
1770	-0.30844059586525	-0.451621979475021	12.8509387969971	0.01100810803473	-3.08191010844894e-05	-0.00327756232582033	-0.000355493422830477
1771	0.990256667137146	-0.776296257972717	13.1756134033203	0.00548864435404539	0.00386527273803949	-0.00717365415766835	-0.0026282137259841
1772	-0.957789242267609	0.197726652026176	12.9808082580566	-0.0026282137259841	0.00548864435404539	-0.00100484199356288	-0.00327756232582033
1773	0.340908020734787	0.197726652026176	13.1106786727905	0.00418994715437293	0.000618529506027699	0.00159255252219737	-0.000680167751852423
1774	-0.30844059586525	-0.776296257972717	12.8509387969971	0.00159255252219737	-0.00652430532500148	-0.00100484199356288	0.00386527273803949
1775	0.340908020734787	-1.42564487457275	12.9158735275269	-0.00197886489331722	0.00483929552137852	-0.0123684434220195	0.00126787810586393
1776	0.340908020734787	-0.451621979475021	12.9158735275269	0.00873538758605719	0.00711201597005129	-3.08191010844894e-05	-0.00782300252467394
1777	-0.957789242267609	-0.126947656273842	12.9158735275269	-0.00295288790948689	-0.00360223650932312	-0.00522560812532902	-0.00165419070981443
1778	-0.30844059586525	0.522400975227356	12.9808082580566	-0.00555028254166245	-0.00587495695799589	0.000943203864153475	0.00483929552137852
1779	1.63960528373718	-0.776296257972717	13.3054828643799	0.0022419011220336	-0.00197886489331722	0.00613799272105098	-0.00360223650932312
1780	-0.957789242267609	0.847075283527374	12.7210693359375	0.00873538758605719	0.00581331877037883	-0.00230353930965066	0.00354059832170606
1781	0.340908020734787	-0.126947656273842	13.5652227401733	-0.00782300252467394	0.00743668992072344	-0.00977104809135199	0.00354059832170606
1782	-2.25648641586304	0.197726652026176	12.9808082580566	-0.00295288790948689	0.00646266713738441	0.0022419011220336	0.00483929552137852
1783	-0.30844059586525	-0.776296257972717	13.2405481338501	-0.0117190945893526	0.000943203864153475	-0.00197886489331722	-0.00100484199356288
1784	0.340908020734787	-1.10097062587738	13.3054828643799	0.000293855206109583	0.00191722682211548	0.000943203864153475	0.00678734155371785
1785	0.990256667137146	-0.776296257972717	13.2405481338501	-0.00165419070981443	0.00354059832170606	-0.000680167751852423	-0.00132951640989631
1786	0.990256667137146	-0.451621979475021	12.9158735275269	-3.08191010844894e-05	0.00711201597005129	0.000293855206109583	-0.00912170019000769
1787	0.990256667137146	-1.42564487457275	13.1106786727905	0.00321592413820326	0.00451462110504508	-0.00360223650932312	-0.00197886489331722
1788	-0.30844059586525	-0.776296257972717	12.9808082580566	-0.00749832857400179	-0.00522560812532902	0.00354059832170606	0.00289124972186983
1789	-0.957789242267609	-1.10097062587738	12.9158735275269	0.00516396993771195	-0.00555028254166245	-0.000680167751852423	0.000293855206109583
1790	0.340908020734787	-2.39966797828674	13.5002880096436	0.00613799272105098	0.00191722682211548	-0.00587495695799589	0.00516396993771195
1791	-0.957789242267609	-0.451621979475021	13.0457439422607	0.000293855206109583	0.00386527273803949	-0.00814767740666866	-0.00879702530801296
1792	0.340908020734787	-1.10097062587738	13.1756134033203	0.00354059832170606	0.000618529506027699	-0.00652430532500148	-3.08191010844894e-05
1793	0.340908020734787	-0.451621979475021	12.9808082580566	-0.00132951640989631	0.000943203864153475	0.0103587592020631	-0.00327756232582033
1794	-0.957789242267609	0.197726652026176	12.7210693359375	0.0022419011220336	-0.00230353930965066	-0.000355493422830477	0.00126787810586393
1795	-0.30844059586525	0.522400975227356	12.6561346054077	0.00321592413820326	0.00191722682211548	-0.00587495695799589	0.00159255252219737
1796	-0.957789242267609	-0.451621979475021	13.0457439422607	-0.00197886489331722	-0.00197886489331722	-0.00327756232582033	-0.00457625929266214
1797	1.63960528373718	-0.776296257972717	12.6561346054077	0.00256657530553639	0.00256657530553639	-0.00944637414067984	0.00126787810586393
1798	2.28895401954651	-1.10097062587738	13.6301574707031	-0.00814767740666866	0.000293855206109583	-0.00847235135734081	-0.00457625929266214
1799	-0.957789242267609	0.197726652026176	12.8509387969971	0.00354059832170606	-0.00360223650932312	0.00191722682211548	0.00841071270406246
1800	-0.30844059586525	0.197726652026176	12.9158735275269	-0.00132951640989631	0.00938473641872406	0.00126787810586393	0.0022419011220336
1801	0.340908020734787	-1.10097062587738	13.1756134033203	0.00841071270406246	0.00711201597005129	0.000293855206109583	0.00483929552137852
1802	-0.957789242267609	-0.126947656273842	13.8898963928223	-0.00684897974133492	0.00159255252219737	-0.0026282137259841	0.00646266713738441
1803	-3.55518364906311	-0.126947656273842	12.9158735275269	-0.00619963090866804	0.00516396993771195	0.0106834331527352	0.00581331877037883
1804	-2.90583515167236	-1.10097062587738	13.0457439422607	-0.00100484199356288	-0.00360223650932312	-3.08191010844894e-05	0.00711201597005129
1805	-2.90583515167236	-1.10097062587738	13.2405481338501	-3.08191010844894e-05	0.00808603875339031	-0.00522560812532902	-0.00132951640989631
1806	-1.607137799263	-0.451621979475021	13.3054828643799	0.00516396993771195	0.000293855206109583	-0.000355493422830477	-0.00782300252467394
1807	-0.957789242267609	0.197726652026176	13.1756134033203	0.000293855206109583	0.00386527273803949	-0.00230353930965066	0.00321592413820326
1808	0.990256667137146	-0.126947656273842	13.1756134033203	-0.00392691092565656	-0.00490093370899558	0.00483929552137852	-0.000355493422830477
1809	0.990256667137146	-1.42564487457275	13.1106786727905	-0.00555028254166245	-0.00392691092565656	-0.00165419070981443	0.00386527273803949
1810	-0.957789242267609	-0.776296257972717	12.7860040664673	0.011982130818069	-0.0026282137259841	-0.0110697457566857	0.00386527273803949
1811	0.340908020734787	-1.42564487457275	12.8509387969971	-0.00197886489331722	-0.0100957229733467	0.0022419011220336	0.000618529506027699
1812	-0.957789242267609	-0.451621979475021	12.8509387969971	0.00548864435404539	-0.000680167751852423	-0.000355493422830477	-0.000680167751852423
1813	0.990256667137146	-1.10097062587738	13.2405481338501	-0.00327756232582033	-0.0026282137259841	0.000943203864153475	-0.00165419070981443
1814	0.990256667137146	-0.776296257972717	14.1496362686157	-0.00684897974133492	0.0022419011220336	0.00483929552137852	0.00289124972186983
1815	2.28895401954651	-1.42564487457275	12.9158735275269	0.0123068047687411	0.00483929552137852	-0.00912170019000769	-0.000355493422830477
1816	0.990256667137146	-0.776296257972717	12.9158735275269	0.00289124972186983	0.00256657530553639	-0.00230353930965066	-3.08191010844894e-05
1817	0.990256667137146	-1.10097062587738	12.9158735275269	0.0022419011220336	-0.00879702530801296	0.00126787810586393	-0.0026282137259841
1818	-1.607137799263	-0.126947656273842	12.6561346054077	0.00548864435404539	0.000943203864153475	-0.00392691092565656	0.000618529506027699
1819	-0.30844059586525	-0.126947656273842	13.6301574707031	-0.00490093370899558	-0.00100484199356288	0.000293855206109583	-0.000680167751852423
1820	0.340908020734787	-0.451621979475021	14.0847015380859	0.0022419011220336	0.00841071270406246	-0.000680167751852423	-0.00490093370899558
1821	-0.957789242267609	-0.451621979475021	12.7210693359375	0.00743668992072344	0.00289124972186983	-0.00100484199356288	-0.00327756232582033
1822	1.63960528373718	-0.776296257972717	13.1106786727905	-0.00619963090866804	0.0106834331527352	-0.00197886489331722	-0.00132951640989631
1823	0.990256667137146	-0.451621979475021	12.9158735275269	-0.00197886489331722	0.00354059832170606	-0.00165419070981443	-0.00100484199356288
1824	-2.90583515167236	0.197726652026176	13.0457439422607	-0.0123684434220195	-0.00230353930965066	0.00938473641872406	0.0106834331527352
1825	-2.25648641586304	0.197726652026176	13.9548320770264	-0.00425158534198999	-0.00230353930965066	-0.0100957229733467	-0.00360223650932312
1826	-2.90583515167236	0.197726652026176	13.7600269317627	-0.00230353930965066	0.000943203864153475	-0.000355493422830477	-0.00522560812532902
1827	-0.957789242267609	0.522400975227356	12.7210693359375	-0.000680167751852423	0.00256657530553639	-0.00295288790948689	-0.00717365415766835
1828	1.63960528373718	-1.10097062587738	13.1106786727905	-0.00944637414067984	-0.00197886489331722	-0.00197886489331722	0.00613799272105098
1829	-0.957789242267609	-0.126947656273842	13.1756134033203	-0.00555028254166245	0.000618529506027699	0.0022419011220336	-0.00230353930965066
1830	2.28895401954651	-1.10097062587738	13.0457439422607	0.000943203864153475	0.00516396993771195	-0.00944637414067984	-0.00425158534198999
1831	0.990256667137146	-1.42564487457275	13.4353523254395	-0.000355493422830477	0.00256657530553639	-0.00619963090866804	-0.00425158534198999
1832	2.93830251693726	-2.39966797828674	13.8898963928223	-0.000355493422830477	-0.0026282137259841	-0.000680167751852423	-0.00100484199356288
1833	0.340908020734787	-0.776296257972717	13.5002880096436	-0.000355493422830477	-0.00717365415766835	-3.08191010844894e-05	-0.00457625929266214
1834	1.63960528373718	-0.451621979475021	13.6301574707031	-0.00197886489331722	-0.00717365415766835	0.000943203864153475	0.00516396993771195
1835	-0.957789242267609	-0.126947656273842	12.9158735275269	0.01100810803473	0.00548864435404539	0.00613799272105098	0.00483929552137852
1836	-0.30844059586525	-0.126947656273842	13.1106786727905	-0.00165419070981443	0.00418994715437293	-0.00749832857400179	-0.00587495695799589
1837	-1.607137799263	0.197726652026176	13.8898963928223	0.00581331877037883	0.00256657530553639	0.0022419011220336	-0.00457625929266214
1838	1.63960528373718	-1.10097062587738	13.5652227401733	-0.00100484199356288	0.00418994715437293	-0.00295288790948689	0.00191722682211548
1839	0.340908020734787	-1.10097062587738	12.8509387969971	0.0022419011220336	-0.0026282137259841	-0.00132951640989631	0.00418994715437293
1840	-0.957789242267609	0.522400975227356	12.7210693359375	0.00776136433705688	0.00906006153672934	-0.0104203969240189	0.00321592413820326
1841	0.340908020734787	-0.126947656273842	12.9158735275269	0.00451462110504508	0.00776136433705688	-0.00197886489331722	-0.00197886489331722
1842	-0.957789242267609	0.522400975227356	13.0457439422607	-0.00295288790948689	0.0022419011220336	0.000293855206109583	-0.00360223650932312
1843	0.340908020734787	-1.75031924247742	13.5002880096436	-0.00977104809135199	0.00418994715437293	-0.000680167751852423	-3.08191010844894e-05
1844	-0.30844059586525	-0.776296257972717	12.9808082580566	-0.00100484199356288	0.00126787810586393	0.00386527273803949	0.00191722682211548
1845	-0.957789242267609	-1.10097062587738	12.9158735275269	-0.00230353930965066	0.0155535480007529	-0.00555028254166245	0.00451462110504508
1846	-2.25648641586304	-0.451621979475021	13.1106786727905	-0.0100957229733467	0.00256657530553639	-0.00360223650932312	-0.00165419070981443
1847	-0.957789242267609	-1.10097062587738	13.1106786727905	-0.00360223650932312	0.00191722682211548	-0.00100484199356288	0.00386527273803949
1848	-1.607137799263	-0.776296257972717	13.3054828643799	-0.00847235135734081	-0.000680167751852423	-0.00392691092565656	0.00126787810586393
1849	-0.30844059586525	-0.126947656273842	13.8898963928223	-0.00392691092565656	-0.00327756232582033	-0.00197886489331722	-0.00132951640989631
1850	-0.30844059586525	-0.776296257972717	13.6950922012329	0.00354059832170606	0.00906006153672934	-0.000680167751852423	-3.08191010844894e-05
1851	-0.30844059586525	-0.126947656273842	12.8509387969971	0.000943203864153475	0.000293855206109583	-0.00814767740666866	-0.00684897974133492
1852	-0.30844059586525	-1.42564487457275	13.1106786727905	-0.00425158534198999	0.00159255252219737	-0.00230353930965066	-0.00165419070981443
1853	1.63960528373718	-2.07499361038208	13.2405481338501	-0.00619963090866804	-0.00782300252467394	0.00289124972186983	-0.00230353930965066
1854	0.990256667137146	-2.07499361038208	13.5652227401733	0.00256657530553639	-0.00749832857400179	0.000943203864153475	0.00256657530553639
1855	0.990256667137146	-1.42564487457275	13.0457439422607	0.00126787810586393	-0.000680167751852423	-0.0026282137259841	-0.000355493422830477
1856	0.340908020734787	-1.10097062587738	13.1106786727905	0.00191722682211548	0.00711201597005129	-0.00555028254166245	-0.00100484199356288
1857	0.990256667137146	-1.42564487457275	13.0457439422607	0.00581331877037883	-3.08191010844894e-05	0.00516396993771195	-0.00295288790948689
1858	0.340908020734787	-0.451621979475021	12.9808082580566	-0.00100484199356288	-0.000680167751852423	0.00191722682211548	0.00191722682211548
1859	-0.30844059586525	0.197726652026176	12.7860040664673	0.0022419011220336	-0.00197886489331722	-0.00879702530801296	-0.00425158534198999
1860	-1.607137799263	0.197726652026176	13.0457439422607	-0.000680167751852423	0.00256657530553639	-0.0100957229733467	0.00418994715437293
1861	0.990256667137146	-0.776296257972717	12.8509387969971	0.00256657530553639	0.00386527273803949	0.00126787810586393	-0.0104203969240189
1862	0.340908020734787	-0.451621979475021	12.6561346054077	0.000293855206109583	0.000618529506027699	-0.00197886489331722	-0.00392691092565656
1863	-0.957789242267609	0.522400975227356	12.8509387969971	-0.00684897974133492	-0.00197886489331722	-0.00782300252467394	-0.000355493422830477
1864	0.990256667137146	-1.42564487457275	14.0197668075562	0.0022419011220336	-0.00392691092565656	-0.00197886489331722	0.00418994715437293
1865	0.340908020734787	-0.126947656273842	13.8249616622925	0.00289124972186983	0.00516396993771195	-0.00490093370899558	0.00256657530553639
1866	0.990256667137146	-1.42564487457275	14.1496362686157	0.000943203864153475	0.000293855206109583	-0.00944637414067984	0.00321592413820326
1867	-2.90583515167236	-0.451621979475021	13.7600269317627	-0.00522560812532902	-0.00360223650932312	0.000943203864153475	0.000943203864153475
1868	-2.25648641586304	-0.126947656273842	12.8509387969971	-0.0100957229733467	-0.00327756232582033	-0.00652430532500148	-0.00132951640989631
1869	-0.30844059586525	-1.10097062587738	12.9158735275269	-0.00490093370899558	-0.00522560812532902	0.00289124972186983	0.00841071270406246
1870	-0.957789242267609	0.197726652026176	13.0457439422607	0.00646266713738441	0.00711201597005129	-0.00814767740666866	0.00289124972186983
1871	0.340908020734787	-0.776296257972717	13.4353523254395	0.00841071270406246	0.00159255252219737	-0.00522560812532902	-0.00132951640989631
1872	-0.30844059586525	0.197726652026176	12.9808082580566	-0.000355493422830477	0.000618529506027699	0.000618529506027699	-0.00522560812532902
1873	-0.957789242267609	-0.776296257972717	13.6950922012329	-0.000355493422830477	0.000293855206109583	0.00354059832170606	0.0022419011220336
1874	0.340908020734787	-2.07499361038208	13.0457439422607	-0.0026282137259841	-0.0100957229733467	-0.00100484199356288	0.00386527273803949
1875	-0.957789242267609	-2.07499361038208	13.2405481338501	0.00386527273803949	0.000293855206109583	-0.00360223650932312	0.00386527273803949
1876	-0.30844059586525	-0.776296257972717	13.0457439422607	-0.00295288790948689	-0.00490093370899558	-0.000355493422830477	-0.00457625929266214
1877	-1.607137799263	-0.451621979475021	13.2405481338501	-0.00425158534198999	0.000293855206109583	0.00321592413820326	-0.00197886489331722
1878	0.990256667137146	0.197726652026176	13.1756134033203	-0.00392691092565656	-0.00360223650932312	0.00776136433705688	-0.00425158534198999
1879	1.63960528373718	-1.10097062587738	13.6301574707031	-0.00490093370899558	-0.00555028254166245	-0.0107450718060136	0.00711201597005129
1880	0.990256667137146	-0.776296257972717	12.8509387969971	0.00873538758605719	0.00743668992072344	-0.00165419070981443	-0.000355493422830477
1881	-0.957789242267609	0.197726652026176	12.7210693359375	-0.00555028254166245	0.00743668992072344	-0.0133424662053585	0.00126787810586393
1882	0.990256667137146	-0.451621979475021	12.9158735275269	0.000943203864153475	0.00191722682211548	-0.000355493422830477	0.000618529506027699
1883	0.990256667137146	-0.126947656273842	13.0457439422607	-0.00392691092565656	-0.000355493422830477	-0.00977104809135199	-0.00132951640989631
1884	-0.957789242267609	0.522400975227356	13.6950922012329	-0.00652430532500148	0.00613799272105098	-0.00847235135734081	0.00191722682211548
1885	-0.30844059586525	-0.126947656273842	12.7860040664673	0.00191722682211548	-0.00522560812532902	-0.00100484199356288	0.00808603875339031
1886	-1.607137799263	0.522400975227356	12.9808082580566	0.00483929552137852	0.000943203864153475	-0.00457625929266214	0.000943203864153475
1887	-1.607137799263	-0.126947656273842	12.7210693359375	-0.00782300252467394	0.00126787810586393	0.0022419011220336	0.00483929552137852
1888	-1.607137799263	-0.776296257972717	13.0457439422607	-0.0117190945893526	0.00126787810586393	-0.00717365415766835	0.00646266713738441
1889	-0.30844059586525	-0.776296257972717	13.5002880096436	-0.00684897974133492	-0.00100484199356288	0.00289124972186983	0.00354059832170606
1890	-0.30844059586525	-0.776296257972717	12.8509387969971	0.00126787810586393	0.000943203864153475	-0.00100484199356288	0.000618529506027699
1891	-0.30844059586525	-1.10097062587738	13.8249616622925	0.00191722682211548	0.00970941036939621	-0.0107450718060136	0.000293855206109583
1892	-0.30844059586525	-1.10097062587738	13.0457439422607	-0.00295288790948689	-0.00327756232582033	-0.000680167751852423	-0.00490093370899558
1893	-0.30844059586525	0.197726652026176	12.8509387969971	-3.08191010844894e-05	-0.00360223650932312	0.00126787810586393	-0.00230353930965066
1894	-0.30844059586525	-0.776296257972717	13.1106786727905	0.000618529506027699	-0.00587495695799589	-0.00360223650932312	-0.00197886489331722
1895	0.340908020734787	-0.776296257972717	13.1756134033203	-0.000355493422830477	-0.0107450718060136	-0.00100484199356288	0.000618529506027699
1896	-0.957789242267609	-1.10097062587738	12.9808082580566	-0.00230353930965066	-0.00717365415766835	-0.00684897974133492	-0.00230353930965066
1897	0.990256667137146	-0.776296257972717	13.6301574707031	-0.00392691092565656	-0.00132951640989631	-0.00295288790948689	-0.00717365415766835
1898	0.990256667137146	-1.10097062587738	13.8898963928223	0.000293855206109583	0.00548864435404539	-0.00100484199356288	-0.00230353930965066
1899	0.340908020734787	-0.451621979475021	14.0197668075562	0.00321592413820326	-0.00327756232582033	0.00451462110504508	0.00289124972186983
1900	0.340908020734787	-0.776296257972717	14.0197668075562	-0.00197886489331722	0.00483929552137852	-0.000355493422830477	0.00321592413820326
1901	0.340908020734787	0.522400975227356	12.9808082580566	0.00483929552137852	0.0022419011220336	-0.00555028254166245	0.00548864435404539
1902	0.340908020734787	-0.451621979475021	12.7860040664673	0.00386527273803949	0.00321592413820326	-0.00100484199356288	-0.00490093370899558
1903	0.990256667137146	-1.10097062587738	12.7210693359375	-0.00717365415766835	-0.00619963090866804	-0.00165419070981443	0.00321592413820326
1904	1.63960528373718	0.197726652026176	12.7860040664673	-0.0026282137259841	-0.00132951640989631	0.0116574559360743	0.00711201597005129
1905	-0.30844059586525	-0.126947656273842	12.9158735275269	0.00743668992072344	0.00354059832170606	-0.00587495695799589	-0.0026282137259841
1906	-0.30844059586525	0.197726652026176	12.9808082580566	0.00126787810586393	0.00483929552137852	-0.00100484199356288	-0.00717365415766835
1907	0.990256667137146	-0.126947656273842	13.0457439422607	-0.00425158534198999	0.00451462110504508	0.000943203864153475	-0.00100484199356288
1908	-0.30844059586525	-1.10097062587738	12.9808082580566	-0.00457625929266214	0.00808603875339031	-0.00425158534198999	0.00191722682211548
1909	-2.90583515167236	-0.126947656273842	13.0457439422607	-0.00425158534198999	0.00256657530553639	-0.00457625929266214	0.00386527273803949
1910	-1.607137799263	-1.10097062587738	13.9548320770264	-0.00619963090866804	0.00354059832170606	-0.00392691092565656	0.00191722682211548
1911	-3.55518364906311	-0.126947656273842	13.8249616622925	-0.0113944197073579	0.00548864435404539	-0.00717365415766835	0.00516396993771195
1912	-0.957789242267609	-0.451621979475021	13.3054828643799	0.00418994715437293	0.00159255252219737	-0.00522560812532902	-0.0110697457566857
1913	0.340908020734787	-0.776296257972717	13.2405481338501	-0.00814767740666866	0.00808603875339031	-0.00165419070981443	0.0100340843200684
1914	0.990256667137146	-0.776296257972717	12.9158735275269	-0.00100484199356288	0.00516396993771195	0.00159255252219737	-0.00782300252467394
1915	0.340908020734787	-1.42564487457275	13.1756134033203	0.0103587592020631	0.00548864435404539	-0.00847235135734081	0.00906006153672934
1916	2.28895401954651	-1.75031924247742	13.0457439422607	0.00386527273803949	-0.00295288790948689	0.000943203864153475	-0.00717365415766835
1917	-0.957789242267609	-1.42564487457275	13.2405481338501	-0.00360223650932312	-0.00327756232582033	-0.00555028254166245	-0.00555028254166245
1918	-0.30844059586525	-0.451621979475021	14.0197668075562	-0.00197886489331722	-0.00457625929266214	-0.000355493422830477	0.00354059832170606
1919	0.990256667137146	-0.451621979475021	12.9158735275269	-0.00912170019000769	0.00191722682211548	-0.00652430532500148	0.00970941036939621
1920	-0.957789242267609	0.197726652026176	12.7860040664673	-3.08191010844894e-05	0.000943203864153475	-0.00197886489331722	0.00191722682211548
1921	2.28895401954651	-0.776296257972717	13.1756134033203	-3.08191010844894e-05	0.0022419011220336	-0.00457625929266214	-0.00197886489331722
1922	-1.607137799263	0.197726652026176	13.0457439422607	0.000943203864153475	0.00386527273803949	0.00191722682211548	-0.00457625929266214
1923	0.340908020734787	-1.10097062587738	13.1106786727905	-0.00165419070981443	-0.00360223650932312	-0.00360223650932312	0.00321592413820326
1924	0.990256667137146	-0.776296257972717	13.0457439422607	-3.08191010844894e-05	0.00646266713738441	-0.00879702530801296	0.00581331877037883
1925	2.93830251693726	-1.10097062587738	12.7860040664673	0.00678734155371785	0.00743668992072344	0.000943203864153475	0.00191722682211548
1926	0.990256667137146	-0.451621979475021	12.9808082580566	0.00159255252219737	0.000943203864153475	-0.0110697457566857	-0.000355493422830477
1927	1.63960528373718	-1.10097062587738	13.1106786727905	-0.00360223650932312	0.000943203864153475	0.00548864435404539	-0.00360223650932312
1928	0.340908020734787	-1.10097062587738	13.1106786727905	-0.00684897974133492	0.00191722682211548	-0.00100484199356288	0.00289124972186983
1929	-2.25648641586304	0.197726652026176	13.2405481338501	-0.00132951640989631	0.00126787810586393	0.00516396993771195	0.00354059832170606
1930	-1.607137799263	-0.126947656273842	13.1106786727905	-0.0104203969240189	0.0022419011220336	-0.00360223650932312	-0.00360223650932312
1931	-0.30844059586525	-0.776296257972717	12.9158735275269	-0.00619963090866804	0.00289124972186983	-0.00522560812532902	-0.00392691092565656
1932	-2.25648641586304	-0.126947656273842	12.9158735275269	-0.0107450718060136	0.000293855206109583	-0.0026282137259841	-0.00360223650932312
1933	-1.607137799263	0.522400975227356	12.9808082580566	-0.000355493422830477	0.00191722682211548	0.00711201597005129	0.00191722682211548
1934	-0.30844059586525	0.197726652026176	13.3054828643799	-0.000355493422830477	-0.00230353930965066	-0.0130177913233638	0.00256657530553639
1935	-0.30844059586525	0.522400975227356	13.3704175949097	0.00678734155371785	0.00613799272105098	0.000293855206109583	0.000943203864153475
1936	0.340908020734787	-0.126947656273842	12.9158735275269	0.00743668992072344	0.000943203864153475	-0.00684897974133492	-0.000680167751852423
1937	-0.30844059586525	-0.126947656273842	12.7210693359375	-0.00100484199356288	-0.00717365415766835	0.00159255252219737	0.00159255252219737
1938	1.63960528373718	-2.07499361038208	13.1106786727905	0.00159255252219737	-0.0136671401560307	-0.00749832857400179	0.00548864435404539
1939	-0.30844059586525	-1.10097062587738	12.7860040664673	-0.00522560812532902	-0.00977104809135199	0.00354059832170606	0.00678734155371785
1940	1.63960528373718	-0.776296257972717	13.0457439422607	-0.00132951640989631	-0.000355493422830477	-0.0026282137259841	0.000293855206109583
1941	2.28895401954651	-1.10097062587738	13.5002880096436	0.000943203864153475	-3.08191010844894e-05	-0.00327756232582033	-0.000355493422830477
1942	2.28895401954651	-0.776296257972717	12.7860040664673	-0.00100484199356288	-0.00100484199356288	-0.00230353930965066	-0.000680167751852423
1943	-0.30844059586525	0.197726652026176	12.7210693359375	0.00548864435404539	0.000943203864153475	-0.00425158534198999	0.00354059832170606
1944	0.990256667137146	-1.42564487457275	13.0457439422607	-3.08191010844894e-05	0.00581331877037883	0.00386527273803949	0.00483929552137852
1945	0.990256667137146	-1.10097062587738	13.0457439422607	0.00451462110504508	0.000293855206109583	-0.00522560812532902	0.00418994715437293
1946	0.990256667137146	-1.10097062587738	12.9158735275269	-3.08191010844894e-05	0.00289124972186983	-0.0026282137259841	-0.00879702530801296
1947	-0.30844059586525	-1.10097062587738	13.2405481338501	0.00191722682211548	-0.00327756232582033	-0.00230353930965066	0.00159255252219737
1948	-0.957789242267609	0.197726652026176	12.5911998748779	0.000943203864153475	-0.00360223650932312	0.00191722682211548	0.000943203864153475
1949	-0.30844059586525	-0.451621979475021	13.6301574707031	-0.00490093370899558	-0.00619963090866804	0.00873538758605719	-3.08191010844894e-05
1950	-1.607137799263	0.522400975227356	12.9158735275269	0.000618529506027699	0.00970941036939621	0.00126787810586393	-0.00490093370899558
1951	-0.30844059586525	-1.10097062587738	13.2405481338501	-0.00392691092565656	0.00906006153672934	-0.0123684434220195	-0.00392691092565656
1952	-1.607137799263	0.197726652026176	13.1756134033203	-0.0113944197073579	0.00289124972186983	0.00126787810586393	0.00256657530553639
1953	-3.55518364906311	0.522400975227356	13.7600269317627	-0.00457625929266214	0.00483929552137852	-0.00132951640989631	0.000943203864153475
1954	-2.25648641586304	0.522400975227356	12.7860040664673	-0.00652430532500148	0.00126787810586393	0.00678734155371785	-0.00132951640989631
1955	-2.25648641586304	0.522400975227356	12.8509387969971	-0.00392691092565656	0.00516396993771195	-0.00457625929266214	0.00289124972186983
1956	-0.957789242267609	0.522400975227356	12.8509387969971	0.00159255252219737	-3.08191010844894e-05	0.00516396993771195	-0.00197886489331722
1957	1.63960528373718	-1.10097062587738	13.1756134033203	0.00191722682211548	0.00711201597005129	0.00548864435404539	-0.000355493422830477
1958	-0.30844059586525	-2.07499361038208	13.4353523254395	0.000618529506027699	-0.00295288790948689	0.00289124972186983	0.00646266713738441
1959	1.63960528373718	-2.07499361038208	13.1756134033203	-0.00360223650932312	-0.00457625929266214	0.00289124972186983	0.00418994715437293
1960	0.990256667137146	-2.07499361038208	13.1106786727905	-0.00327756232582033	-0.00100484199356288	-0.00490093370899558	-0.00197886489331722
1961	-0.957789242267609	-1.10097062587738	12.9158735275269	0.0022419011220336	-0.00100484199356288	-0.00555028254166245	-0.00100484199356288
1962	0.990256667137146	-1.42564487457275	13.1756134033203	-0.00360223650932312	-0.00684897974133492	-0.0139918150380254	-0.00230353930965066
1963	-0.30844059586525	-0.126947656273842	13.0457439422607	0.00126787810586393	-0.000680167751852423	-0.000680167751852423	-0.00230353930965066
1964	-0.30844059586525	-0.126947656273842	13.2405481338501	0.00516396993771195	0.000293855206109583	-0.00717365415766835	0.00711201597005129
1965	0.340908020734787	-0.126947656273842	12.8509387969971	0.00776136433705688	-0.00100484199356288	-0.00490093370899558	-0.00165419070981443
1966	-0.30844059586525	-0.126947656273842	12.8509387969971	0.00808603875339031	0.00126787810586393	-0.000680167751852423	-0.00132951640989631
1967	-0.957789242267609	0.522400975227356	12.5911998748779	-0.00197886489331722	-0.000680167751852423	-0.0169138833880424	-0.00197886489331722
1968	-0.957789242267609	0.522400975227356	12.7210693359375	0.00126787810586393	-0.000355493422830477	-0.00522560812532902	0.00386527273803949
1969	0.990256667137146	-0.451621979475021	12.9808082580566	-0.00165419070981443	0.00256657530553639	-0.00197886489331722	0.000618529506027699
1970	0.990256667137146	-1.10097062587738	13.3054828643799	-0.00197886489331722	0.00613799272105098	-0.00814767740666866	-0.00100484199356288
1971	-0.957789242267609	0.522400975227356	12.9808082580566	0.00646266713738441	0.00581331877037883	-0.0110697457566857	0.00159255252219737
1972	1.63960528373718	-1.10097062587738	13.1106786727905	0.000618529506027699	0.00516396993771195	-0.00522560812532902	-0.00814767740666866
1973	0.990256667137146	-0.126947656273842	12.8509387969971	-0.00327756232582033	-0.00717365415766835	0.00418994715437293	0.00678734155371785
1974	-0.957789242267609	0.197726652026176	12.9808082580566	-0.00327756232582033	0.00256657530553639	-0.00425158534198999	0.000618529506027699
1975	-2.90583515167236	0.197726652026176	13.8249616622925	-0.00457625929266214	0.00906006153672934	-0.00944637414067984	0.00776136433705688
1976	-0.957789242267609	-0.451621979475021	13.8898963928223	-0.00457625929266214	0.00159255252219737	-0.0100957229733467	0.00386527273803949
1977	-0.957789242267609	-0.776296257972717	13.0457439422607	-0.0026282137259841	0.00548864435404539	-0.00197886489331722	0.00191722682211548
1978	-0.957789242267609	-0.126947656273842	12.9808082580566	-0.00782300252467394	0.00159255252219737	0.00191722682211548	0.00483929552137852
1979	0.340908020734787	-1.10097062587738	13.0457439422607	-0.00619963090866804	0.00418994715437293	-0.0026282137259841	0.00289124972186983
1980	1.63960528373718	-1.10097062587738	13.1756134033203	0.00711201597005129	0.00321592413820326	-0.00717365415766835	0.000293855206109583
1981	-0.957789242267609	-0.126947656273842	13.8249616622925	0.00289124972186983	0.00646266713738441	-0.00717365415766835	-0.00392691092565656
1982	0.340908020734787	-2.07499361038208	13.4353523254395	0.00483929552137852	0.000618529506027699	0.0103587592020631	-0.00490093370899558
1983	0.990256667137146	-2.07499361038208	13.1756134033203	-0.00555028254166245	-0.00717365415766835	-3.08191010844894e-05	0.00289124972186983
1984	0.340908020734787	-0.451621979475021	12.7860040664673	0.000943203864153475	-0.00392691092565656	0.00516396993771195	0.00191722682211548
1985	-0.30844059586525	-0.451621979475021	12.9808082580566	-0.00749832857400179	0.00191722682211548	-0.00295288790948689	-0.00295288790948689
1986	-0.30844059586525	0.197726652026176	12.9808082580566	0.00483929552137852	0.00776136433705688	-0.000355493422830477	-0.00327756232582033
1987	0.990256667137146	-0.126947656273842	13.8898963928223	0.00159255252219737	0.000618529506027699	-0.00782300252467394	-0.00555028254166245
1988	0.990256667137146	-0.451621979475021	13.8898963928223	-0.000680167751852423	-0.00197886489331722	0.000943203864153475	-0.000680167751852423
1989	2.93830251693726	-1.10097062587738	12.9158735275269	-0.00392691092565656	0.00483929552137852	-0.00165419070981443	0.00354059832170606
1990	0.340908020734787	-0.776296257972717	12.461329460144	0.000293855206109583	0.00581331877037883	0.00191722682211548	0.00321592413820326
1991	-0.30844059586525	0.197726652026176	12.3963947296143	0.00516396993771195	0.00646266713738441	0.0022419011220336	-0.00100484199356288
1992	0.990256667137146	-0.776296257972717	12.7210693359375	0.00613799272105098	0.00289124972186983	0.00386527273803949	-0.00165419070981443
1993	1.63960528373718	-0.776296257972717	13.3054828643799	-0.00165419070981443	0.00516396993771195	-0.00652430532500148	-3.08191010844894e-05
1994	0.990256667137146	-0.776296257972717	13.4353523254395	0.00256657530553639	-0.00132951640989631	0.00841071270406246	0.00321592413820326
1995	0.990256667137146	-0.776296257972717	13.0457439422607	-0.00197886489331722	0.00548864435404539	-0.00165419070981443	-3.08191010844894e-05
1996	0.340908020734787	-1.10097062587738	13.1756134033203	0.00776136433705688	0.00451462110504508	0.00483929552137852	0.00581331877037883
1997	-2.25648641586304	-0.776296257972717	13.1106786727905	-0.00392691092565656	0.000943203864153475	-0.00977104809135199	-0.00587495695799589
1998	-3.55518364906311	-0.126947656273842	13.0457439422607	-0.0110697457566857	-0.00327756232582033	0.00646266713738441	-0.00165419070981443
1999	-2.90583515167236	0.522400975227356	14.0847015380859	-0.00912170019000769	0.00483929552137852	0.00548864435404539	-0.00165419070981443
2000	-2.90583515167236	-0.126947656273842	13.8898963928223	-0.000680167751852423	-0.00100484199356288	-0.00327756232582033	0.00516396993771195
[truncated: 6,940 more rows]
