# Supplementary material for: Precise instruction and consideration of the vertical and horizontal force component increases validity and reliability of the 90:20 Isometric Posterior Chain Test
Source: PLoS One. 2024 Oct 28;19(10):e0312843. doi: 10.1371/journal.pone.0312843 (PMC11515970; doi:10.1371/journal.pone.0312843)
Supplement: S1 File — (ZIP) [file pone.0312843.s001.zip › S1_Raw_Data/M1_P20_iso_3.csv]

1	-1.607137799263	-0.776296257972717	13.6950922012329	-0.0117190945893526	-0.00490093370899558	0.00354059832170606	0.00418994715437293
2	0.340908020734787	-1.10097062587738	13.8249616622925	-3.08191010844894e-05	0.00581331877037883	-0.00717365415766835	0.00776136433705688
3	-0.30844059586525	-1.10097062587738	14.0197668075562	-0.00457625929266214	0.00548864435404539	0.00516396993771195	0.00126787810586393
4	-0.957789242267609	-0.126947656273842	13.6950922012329	0.00451462110504508	0.00808603875339031	-0.00327756232582033	-0.0026282137259841
5	-0.30844059586525	-0.776296257972717	14.0847015380859	-0.00165419070981443	-0.00425158534198999	-0.00555028254166245	-0.00360223650932312
6	-0.30844059586525	-2.07499361038208	13.8249616622925	-0.00132951640989631	-0.00619963090866804	-0.000680167751852423	0.00289124972186983
7	-1.607137799263	-1.10097062587738	13.6301574707031	-0.00197886489331722	-0.00717365415766835	-0.00490093370899558	-0.00295288790948689
8	-0.30844059586525	-0.126947656273842	13.6950922012329	0.00191722682211548	-0.0026282137259841	0.00646266713738441	-0.00652430532500148
9	0.340908020734787	-1.10097062587738	13.9548320770264	-0.00100484199356288	-0.00132951640989631	-0.00197886489331722	-0.00555028254166245
10	0.340908020734787	-0.126947656273842	13.9548320770264	-0.000680167751852423	0.00516396993771195	-0.0104203969240189	-0.00749832857400179
11	1.63960528373718	-0.776296257972717	14.0847015380859	0.00483929552137852	-0.00230353930965066	-0.000680167751852423	-0.00100484199356288
12	0.990256667137146	-0.451621979475021	13.4353523254395	-0.00425158534198999	0.000618529506027699	-0.00749832857400179	0.00418994715437293
13	0.990256667137146	-0.776296257972717	13.6301574707031	0.00321592413820326	0.000618529506027699	-0.00392691092565656	0.00159255252219737
14	-0.957789242267609	0.197726652026176	13.5002880096436	-0.00197886489331722	0.00159255252219737	-0.00425158534198999	-0.00165419070981443
15	-0.957789242267609	0.197726652026176	13.7600269317627	0.00613799272105098	0.00159255252219737	0.000618529506027699	0.00516396993771195
16	-1.607137799263	0.522400975227356	13.9548320770264	-0.0026282137259841	-0.00490093370899558	0.00289124972186983	0.00711201597005129
17	-1.607137799263	-1.10097062587738	14.0847015380859	-0.00977104809135199	0.00678734155371785	0.00451462110504508	-0.00165419070981443
18	-1.607137799263	-0.776296257972717	13.6950922012329	-0.00782300252467394	0.00516396993771195	-0.00977104809135199	-0.00100484199356288
19	-2.90583515167236	-0.126947656273842	13.6301574707031	-3.08191010844894e-05	0.0022419011220336	-0.00814767740666866	-0.00652430532500148
20	-1.607137799263	-0.126947656273842	13.6950922012329	-3.08191010844894e-05	0.00256657530553639	0.000293855206109583	0.00191722682211548
21	-0.957789242267609	0.197726652026176	13.9548320770264	-0.00522560812532902	-0.00100484199356288	-0.00197886489331722	0.00126787810586393
22	-0.30844059586525	-0.451621979475021	14.0847015380859	-0.00360223650932312	-0.00782300252467394	-0.00132951640989631	0.000293855206109583
23	-0.30844059586525	-0.776296257972717	13.6950922012329	-0.00165419070981443	-0.00717365415766835	-0.00100484199356288	-0.00490093370899558
24	0.340908020734787	-1.10097062587738	13.6301574707031	0.00646266713738441	0.000293855206109583	-0.00457625929266214	0.00159255252219737
25	0.340908020734787	-0.776296257972717	13.7600269317627	0.000618529506027699	0.00191722682211548	-0.00522560812532902	-0.00490093370899558
26	0.340908020734787	-0.126947656273842	13.9548320770264	-0.00522560812532902	-0.00327756232582033	0.00354059832170606	0.0145795252174139
27	0.990256667137146	-1.10097062587738	13.9548320770264	0.00386527273803949	0.00256657530553639	0.00613799272105098	0.00873538758605719
28	-0.957789242267609	0.197726652026176	13.7600269317627	0.00386527273803949	0.00159255252219737	-0.00814767740666866	0.00418994715437293
29	-0.30844059586525	0.197726652026176	12.7860040664673	0.000618529506027699	0.00970941036939621	-0.00652430532500148	0.00159255252219737
30	0.340908020734787	-1.10097062587738	12.8509387969971	-3.08191010844894e-05	0.00321592413820326	-0.00425158534198999	-0.00522560812532902
31	0.340908020734787	-1.10097062587738	13.7600269317627	-0.00425158534198999	-0.00879702530801296	-0.000355493422830477	0.00321592413820326
32	-0.957789242267609	-0.451621979475021	13.7600269317627	-0.00132951640989631	0.00451462110504508	0.00451462110504508	-0.00684897974133492
33	-1.607137799263	-0.126947656273842	13.8898963928223	-0.00555028254166245	0.0106834331527352	-0.00457625929266214	-0.00490093370899558
34	-0.957789242267609	0.197726652026176	14.2145709991455	-3.08191010844894e-05	0.000293855206109583	0.00613799272105098	-0.00684897974133492
35	-2.25648641586304	-0.776296257972717	13.5002880096436	-0.0026282137259841	0.00321592413820326	-0.00457625929266214	0.00711201597005129
36	-1.607137799263	-0.451621979475021	13.7600269317627	-0.00555028254166245	-0.00684897974133492	-0.00587495695799589	-0.000680167751852423
37	-0.30844059586525	0.197726652026176	13.6950922012329	-0.00749832857400179	0.00386527273803949	-0.00392691092565656	-0.00165419070981443
38	0.340908020734787	-0.776296257972717	13.9548320770264	0.00354059832170606	0.00548864435404539	-0.00457625929266214	0.00483929552137852
39	2.28895401954651	-1.10097062587738	13.8249616622925	-0.00652430532500148	-0.00132951640989631	-3.08191010844894e-05	-0.00490093370899558
40	-1.607137799263	-0.776296257972717	13.8898963928223	0.00126787810586393	0.00386527273803949	-0.00879702530801296	0.00159255252219737
41	-0.30844059586525	-1.42564487457275	13.8249616622925	-0.00522560812532902	-0.00360223650932312	0.00516396993771195	-0.00230353930965066
42	-0.957789242267609	-0.451621979475021	13.5652227401733	0.000293855206109583	-0.00555028254166245	-0.00197886489331722	0.0022419011220336
43	1.63960528373718	-0.451621979475021	13.6301574707031	0.00483929552137852	0.00873538758605719	-0.00360223650932312	0.0022419011220336
44	0.340908020734787	-1.10097062587738	14.1496362686157	0.00483929552137852	-0.00165419070981443	-0.00230353930965066	-0.00132951640989631
45	0.340908020734787	-0.451621979475021	13.9548320770264	0.00483929552137852	0.00451462110504508	-0.00749832857400179	-0.00457625929266214
46	0.990256667137146	-0.451621979475021	13.6950922012329	-0.00100484199356288	-0.00522560812532902	0.00354059832170606	0.00906006153672934
47	0.990256667137146	-0.451621979475021	13.3704175949097	0.00386527273803949	0.000943203864153475	-0.00197886489331722	-0.00197886489331722
48	0.990256667137146	-0.776296257972717	13.6301574707031	0.0103587592020631	-0.00360223650932312	-0.0149658378213644	-0.00165419070981443
49	-0.30844059586525	0.197726652026176	13.6950922012329	-0.0026282137259841	0.00841071270406246	-0.000680167751852423	-0.0026282137259841
50	-0.30844059586525	-0.126947656273842	13.8249616622925	0.00321592413820326	0.00938473641872406	0.000293855206109583	-0.00392691092565656
51	-1.607137799263	0.522400975227356	13.8898963928223	-0.00457625929266214	0.000943203864153475	-0.00782300252467394	0.000618529506027699
52	-1.607137799263	0.197726652026176	13.5652227401733	-0.00847235135734081	0.00873538758605719	0.00354059832170606	0.0100340843200684
53	-3.55518364906311	-0.126947656273842	13.5002880096436	-0.00684897974133492	0.000943203864153475	0.000293855206109583	0.00256657530553639
54	-1.607137799263	-1.10097062587738	13.7600269317627	-0.00132951640989631	0.00126787810586393	-0.000680167751852423	-0.00295288790948689
55	0.340908020734787	-1.10097062587738	13.9548320770264	-0.000680167751852423	0.00516396993771195	-0.00879702530801296	-0.00425158534198999
56	-0.957789242267609	-0.451621979475021	13.3054828643799	0.00321592413820326	-0.00619963090866804	-0.000680167751852423	0.00906006153672934
57	-0.957789242267609	-0.451621979475021	13.1756134033203	-0.00165419070981443	-0.00490093370899558	0.00678734155371785	-0.00457625929266214
58	-0.30844059586525	-0.776296257972717	13.6301574707031	0.00613799272105098	-3.08191010844894e-05	-0.0117190945893526	-0.00555028254166245
59	1.63960528373718	-2.39966797828674	13.9548320770264	0.00191722682211548	-0.00100484199356288	-0.000355493422830477	-0.00912170019000769
60	0.990256667137146	-1.42564487457275	13.8249616622925	0.000943203864153475	-0.00522560812532902	-0.00847235135734081	-0.00847235135734081
61	0.990256667137146	-0.451621979475021	13.8898963928223	-0.00360223650932312	-3.08191010844894e-05	0.00159255252219737	0.00970941036939621
62	0.340908020734787	-0.451621979475021	14.0847015380859	-0.00619963090866804	0.00191722682211548	0.00451462110504508	-0.00295288790948689
63	0.990256667137146	-1.10097062587738	13.8898963928223	0.0103587592020631	0.0022419011220336	-0.00457625929266214	0.00516396993771195
64	-0.957789242267609	0.197726652026176	12.7860040664673	0.00418994715437293	-0.00360223650932312	-0.00587495695799589	-0.00197886489331722
65	-0.30844059586525	0.197726652026176	13.4353523254395	-0.000680167751852423	0.00970941036939621	-0.00360223650932312	-0.00132951640989631
66	-0.30844059586525	-0.776296257972717	13.8249616622925	-0.00100484199356288	-0.00749832857400179	-0.00132951640989631	0.00906006153672934
67	0.340908020734787	-0.126947656273842	13.6950922012329	-0.00165419070981443	0.00321592413820326	0.00516396993771195	-0.0026282137259841
68	0.990256667137146	-0.776296257972717	14.1496362686157	-0.00327756232582033	0.00289124972186983	0.00321592413820326	-0.00360223650932312
69	-0.957789242267609	-1.10097062587738	13.6950922012329	0.00159255252219737	0.00354059832170606	-0.00847235135734081	-0.00360223650932312
70	-2.90583515167236	0.197726652026176	13.5652227401733	-0.00457625929266214	0.00678734155371785	-0.00392691092565656	0.000293855206109583
71	-3.55518364906311	0.197726652026176	13.6301574707031	-0.0120437685400248	0.00418994715437293	-0.000355493422830477	0.0022419011220336
72	-1.607137799263	-0.126947656273842	12.9808082580566	-0.00327756232582033	-0.00100484199356288	0.00418994715437293	0.00970941036939621
73	0.340908020734787	-0.451621979475021	13.2405481338501	0.00451462110504508	-0.00230353930965066	-0.00717365415766835	0.00256657530553639
74	1.63960528373718	-1.10097062587738	13.5002880096436	0.00678734155371785	0.000293855206109583	-0.00782300252467394	-0.00587495695799589
75	-1.607137799263	-0.776296257972717	14.0197668075562	0.00483929552137852	-0.00327756232582033	-0.00100484199356288	0.000943203864153475
76	0.340908020734787	-1.42564487457275	13.5002880096436	-0.00392691092565656	-0.0130177913233638	-0.00197886489331722	0.00126787810586393
77	0.340908020734787	-1.75031924247742	13.8249616622925	-0.00457625929266214	-0.00879702530801296	-3.08191010844894e-05	-0.00197886489331722
78	-0.30844059586525	-0.126947656273842	13.6950922012329	0.00483929552137852	-0.00100484199356288	-0.00814767740666866	-0.000680167751852423
79	-0.30844059586525	0.847075283527374	13.8249616622925	0.01100810803473	0.00289124972186983	-0.00327756232582033	-0.00327756232582033
80	0.990256667137146	-1.10097062587738	14.2145709991455	-0.00555028254166245	0.00451462110504508	0.00126787810586393	-0.00684897974133492
81	0.990256667137146	-0.776296257972717	13.6950922012329	0.00418994715437293	-0.00457625929266214	-0.00522560812532902	0.000618529506027699
82	0.990256667137146	-1.10097062587738	13.5652227401733	0.000293855206109583	-0.00360223650932312	-0.000680167751852423	-0.00230353930965066
83	-0.30844059586525	-0.126947656273842	13.5002880096436	0.00289124972186983	-0.000680167751852423	-0.00165419070981443	-0.00392691092565656
84	-0.957789242267609	0.197726652026176	13.5652227401733	-0.00230353930965066	0.00256657530553639	-0.00425158534198999	-0.00684897974133492
85	0.340908020734787	-1.42564487457275	14.0847015380859	0.000943203864153475	0.0103587592020631	0.00126787810586393	-0.00132951640989631
86	-0.957789242267609	-0.451621979475021	14.1496362686157	0.000293855206109583	-0.00165419070981443	0.00776136433705688	0.00126787810586393
87	-2.25648641586304	0.197726652026176	13.5652227401733	-0.00977104809135199	0.00126787810586393	0.000618529506027699	-3.08191010844894e-05
88	-3.55518364906311	0.522400975227356	12.7860040664673	-0.00457625929266214	0.00289124972186983	-0.000680167751852423	-3.08191010844894e-05
89	-0.30844059586525	-1.42564487457275	13.8898963928223	-0.00912170019000769	0.00321592413820326	-0.00587495695799589	0.000293855206109583
90	0.340908020734787	-0.776296257972717	13.9548320770264	-0.00425158534198999	0.00906006153672934	-0.00879702530801296	0.00516396993771195
91	1.63960528373718	-1.10097062587738	14.0197668075562	-0.00684897974133492	0.00548864435404539	0.00126787810586393	0.000293855206109583
92	1.63960528373718	-1.10097062587738	13.2405481338501	-0.00684897974133492	0.00483929552137852	-0.00230353930965066	0.00256657530553639
93	0.990256667137146	-1.75031924247742	13.7600269317627	0.0100340843200684	-0.0026282137259841	-0.00684897974133492	0.00256657530553639
94	-0.30844059586525	-1.10097062587738	13.6950922012329	-0.00295288790948689	-0.0146411629393697	-0.00197886489331722	-0.00230353930965066
95	-1.607137799263	-1.10097062587738	13.6301574707031	-0.00392691092565656	-0.000355493422830477	0.00906006153672934	-0.00587495695799589
96	0.990256667137146	-1.10097062587738	13.0457439422607	0.00646266713738441	-0.00392691092565656	0.00354059832170606	-0.0026282137259841
97	-0.957789242267609	-0.126947656273842	14.0197668075562	0.00191722682211548	-0.00197886489331722	0.00711201597005129	-0.000355493422830477
98	0.340908020734787	-0.776296257972717	14.0197668075562	0.00418994715437293	0.00808603875339031	-0.0191866029053926	-0.00619963090866804
99	-0.957789242267609	0.522400975227356	13.5002880096436	0.00386527273803949	-0.000355493422830477	-0.00132951640989631	-0.0026282137259841
100	-0.30844059586525	-0.126947656273842	13.3704175949097	0.00483929552137852	0.00548864435404539	-0.000355493422830477	-0.00295288790948689
101	-0.957789242267609	0.522400975227356	13.3704175949097	-0.00522560812532902	0.0022419011220336	0.00289124972186983	0.0116574559360743
102	-0.30844059586525	0.197726652026176	13.7600269317627	-0.00327756232582033	-0.00197886489331722	-0.00197886489331722	0.0022419011220336
103	-0.30844059586525	0.522400975227356	13.9548320770264	0.00159255252219737	0.00613799272105098	0.000293855206109583	-3.08191010844894e-05
104	0.990256667137146	-1.10097062587738	13.6950922012329	0.00418994715437293	0.00970941036939621	-0.0146411629393697	-0.00425158534198999
105	-1.607137799263	-0.776296257972717	13.8898963928223	-0.00490093370899558	0.00451462110504508	0.000293855206109583	-0.00392691092565656
106	-1.607137799263	-0.126947656273842	13.5002880096436	-0.0133424662053585	-0.00165419070981443	-3.08191010844894e-05	0.00711201597005129
107	-0.30844059586525	-0.776296257972717	14.0197668075562	-0.00522560812532902	0.00321592413820326	0.00289124972186983	0.0100340843200684
108	-0.957789242267609	0.197726652026176	13.8898963928223	0.00970941036939621	0.00256657530553639	-0.00327756232582033	0.00516396993771195
109	-0.957789242267609	0.197726652026176	14.0197668075562	0.00354059832170606	0.00613799272105098	-0.00457625929266214	0.00321592413820326
110	-0.957789242267609	-1.10097062587738	13.6950922012329	-0.00165419070981443	-0.000355493422830477	0.00646266713738441	0.00256657530553639
111	-0.30844059586525	-2.07499361038208	13.8898963928223	-0.00684897974133492	-0.00587495695799589	0.00451462110504508	0.00159255252219737
112	-0.957789242267609	-1.42564487457275	13.9548320770264	-0.00295288790948689	-0.0026282137259841	-0.00197886489331722	-3.08191010844894e-05
113	-0.957789242267609	-0.451621979475021	13.6950922012329	0.00906006153672934	-0.00425158534198999	-0.00490093370899558	0.0022419011220336
114	-0.30844059586525	0.522400975227356	13.8249616622925	-3.08191010844894e-05	0.00938473641872406	-0.00327756232582033	0.000618529506027699
115	1.63960528373718	-0.776296257972717	14.0197668075562	-0.00490093370899558	0.00126787810586393	-0.00230353930965066	-0.00587495695799589
116	0.990256667137146	-0.451621979475021	13.6301574707031	-0.00295288790948689	0.00354059832170606	0.00386527273803949	-0.000355493422830477
117	0.340908020734787	0.197726652026176	13.4353523254395	0.00126787810586393	0.00191722682211548	-0.00197886489331722	-0.00100484199356288
118	-0.957789242267609	-0.126947656273842	13.6301574707031	0.00159255252219737	0.00548864435404539	-0.00230353930965066	-0.00717365415766835
119	2.28895401954651	-0.776296257972717	13.8249616622925	-0.00100484199356288	0.00386527273803949	-0.0110697457566857	-0.000680167751852423
120	0.340908020734787	-1.10097062587738	13.3054828643799	0.000293855206109583	0.00711201597005129	-0.00132951640989631	-0.00782300252467394
121	-0.30844059586525	-0.451621979475021	13.0457439422607	-0.00230353930965066	-0.0104203969240189	0.00646266713738441	0.00776136433705688
122	-1.607137799263	-0.776296257972717	12.8509387969971	-0.0100957229733467	0.00191722682211548	0.0022419011220336	0.00548864435404539
123	-2.25648641586304	-0.776296257972717	13.8249616622925	0.00970941036939621	0.00418994715437293	-0.00425158534198999	-3.08191010844894e-05
124	-2.90583515167236	-0.451621979475021	14.0847015380859	-0.00165419070981443	0.0022419011220336	-0.00782300252467394	-0.00295288790948689
125	-0.957789242267609	1.17174959182739	13.7600269317627	-0.00652430532500148	0.00808603875339031	0.000293855206109583	-0.00782300252467394
126	0.990256667137146	-1.10097062587738	14.474310874939	-0.00132951640989631	-0.00100484199356288	0.000293855206109583	0.00418994715437293
127	-0.957789242267609	0.197726652026176	13.6950922012329	-0.00197886489331722	-0.00782300252467394	-0.00555028254166245	-0.00165419070981443
128	1.63960528373718	-1.75031924247742	13.8898963928223	0.00548864435404539	0.00289124972186983	-0.000680167751852423	0.00289124972186983
129	0.990256667137146	-1.75031924247742	13.5652227401733	0.00483929552137852	-0.0100957229733467	-0.0110697457566857	-0.00230353930965066
130	0.340908020734787	-0.776296257972717	13.6950922012329	-0.00100484199356288	-0.00684897974133492	0.00126787810586393	-0.00912170019000769
131	-0.30844059586525	0.197726652026176	13.6950922012329	-0.00295288790948689	0.000293855206109583	0.00126787810586393	0.00159255252219737
132	0.340908020734787	-0.126947656273842	13.9548320770264	0.0022419011220336	-0.00230353930965066	-0.00360223650932312	0.00159255252219737
133	0.990256667137146	-0.451621979475021	13.7600269317627	-0.00587495695799589	0.0022419011220336	-0.00587495695799589	-0.00619963090866804
134	0.990256667137146	-0.776296257972717	13.5652227401733	0.00743668992072344	0.00256657530553639	-0.00457625929266214	-0.00230353930965066
135	-0.30844059586525	-0.451621979475021	13.6950922012329	0.0100340843200684	0.00289124972186983	-0.00522560812532902	-0.00587495695799589
136	-0.30844059586525	0.197726652026176	13.5002880096436	0.00126787810586393	-3.08191010844894e-05	0.000618529506027699	-0.000355493422830477
137	0.990256667137146	-1.10097062587738	13.9548320770264	-0.00100484199356288	0.00678734155371785	-0.00457625929266214	0.00873538758605719
138	-0.957789242267609	0.197726652026176	13.9548320770264	0.00841071270406246	0.00711201597005129	-3.08191010844894e-05	-0.00295288790948689
139	-2.25648641586304	-1.10097062587738	13.8898963928223	-0.00197886489331722	0.00646266713738441	-0.00847235135734081	-0.00295288790948689
140	-2.25648641586304	-0.451621979475021	13.6950922012329	-0.00814767740666866	0.00418994715437293	0.00321592413820326	0.0022419011220336
141	-1.607137799263	-1.10097062587738	13.9548320770264	-0.0110697457566857	-0.00100484199356288	-0.000680167751852423	-0.00392691092565656
142	-0.30844059586525	-0.451621979475021	13.9548320770264	-0.00490093370899558	0.00354059832170606	0.00191722682211548	-0.000355493422830477
143	0.990256667137146	-0.776296257972717	14.0847015380859	0.00386527273803949	0.0100340843200684	-0.00327756232582033	0.000293855206109583
144	-0.957789242267609	0.197726652026176	13.8898963928223	0.00906006153672934	-0.00230353930965066	-0.00132951640989631	-0.00360223650932312
145	0.990256667137146	-1.10097062587738	12.7210693359375	0.000293855206109583	-0.00652430532500148	0.000618529506027699	0.00483929552137852
146	-0.957789242267609	-1.75031924247742	13.0457439422607	-0.00165419070981443	-0.0123684434220195	-0.000680167751852423	-0.00165419070981443
147	-0.30844059586525	-0.776296257972717	13.6301574707031	-0.00490093370899558	-0.00425158534198999	0.00289124972186983	0.0106834331527352
148	-0.30844059586525	-0.451621979475021	13.8249616622925	0.00776136433705688	0.00613799272105098	-0.00944637414067984	-0.00132951640989631
149	1.63960528373718	-1.10097062587738	13.8898963928223	0.00191722682211548	0.00516396993771195	-0.00230353930965066	-0.00749832857400179
150	0.340908020734787	-1.10097062587738	14.0197668075562	0.00516396993771195	-0.00132951640989631	-0.00457625929266214	-0.00425158534198999
151	0.990256667137146	-0.451621979475021	13.6301574707031	0.0022419011220336	0.00548864435404539	-0.00847235135734081	-0.00944637414067984
152	0.990256667137146	-0.776296257972717	12.8509387969971	-0.00165419070981443	0.00386527273803949	-0.00944637414067984	0.00613799272105098
153	0.340908020734787	-1.10097062587738	13.7600269317627	-0.0026282137259841	0.00808603875339031	0.000943203864153475	-0.00912170019000769
154	-0.30844059586525	0.197726652026176	13.8249616622925	0.00256657530553639	0.00386527273803949	-0.0107450718060136	-3.08191010844894e-05
155	-0.957789242267609	0.197726652026176	13.8898963928223	-0.00327756232582033	0.00191722682211548	-0.000680167751852423	-0.000680167751852423
156	-0.30844059586525	-0.126947656273842	13.5652227401733	-0.00847235135734081	0.00191722682211548	-0.00814767740666866	0.00289124972186983
157	-2.90583515167236	-0.776296257972717	13.7600269317627	-0.00392691092565656	0.00191722682211548	0.0022419011220336	0.00126787810586393
158	-0.30844059586525	-0.776296257972717	13.8249616622925	-0.00360223650932312	0.00776136433705688	-0.00327756232582033	-0.00165419070981443
159	-1.607137799263	0.847075283527374	13.6950922012329	-0.00522560812532902	0.00938473641872406	-0.00847235135734081	-0.0110697457566857
160	-0.30844059586525	-0.126947656273842	13.8249616622925	0.00581331877037883	0.00646266713738441	-0.00587495695799589	0.0022419011220336
161	-0.957789242267609	0.522400975227356	13.8898963928223	-0.00100484199356288	0.0022419011220336	-0.0026282137259841	-0.00230353930965066
162	-0.957789242267609	-0.776296257972717	13.6301574707031	-3.08191010844894e-05	-0.0107450718060136	0.00126787810586393	0.000943203864153475
163	-1.607137799263	-0.776296257972717	13.8249616622925	0.00159255252219737	-0.0110697457566857	-3.08191010844894e-05	0.00613799272105098
164	0.990256667137146	-1.75031924247742	13.5652227401733	0.00386527273803949	-0.00197886489331722	-0.00132951640989631	-0.000680167751852423
165	0.340908020734787	-1.42564487457275	13.2405481338501	0.00126787810586393	-0.00392691092565656	0.000618529506027699	-0.000680167751852423
166	-0.30844059586525	0.197726652026176	13.1106786727905	-0.0026282137259841	-0.00295288790948689	-0.00197886489331722	-0.000680167751852423
167	0.990256667137146	-1.10097062587738	14.1496362686157	-0.0100957229733467	-0.00230353930965066	-0.00749832857400179	0.00711201597005129
168	-1.607137799263	0.197726652026176	13.3054828643799	0.0022419011220336	0.00321592413820326	0.000293855206109583	-3.08191010844894e-05
169	-0.30844059586525	-0.126947656273842	13.5652227401733	0.000618529506027699	0.00191722682211548	-0.0100957229733467	-0.00327756232582033
170	0.340908020734787	-0.451621979475021	13.6950922012329	0.00678734155371785	0.00386527273803949	0.00386527273803949	0.0022419011220336
171	1.63960528373718	-0.776296257972717	13.8898963928223	-0.00717365415766835	0.00321592413820326	-0.0026282137259841	-0.00197886489331722
172	0.990256667137146	-0.451621979475021	14.0847015380859	0.00289124972186983	0.0113327819854021	-0.00197886489331722	0.00711201597005129
173	-0.957789242267609	0.197726652026176	13.8249616622925	0.00386527273803949	0.00646266713738441	-0.00100484199356288	0.000618529506027699
174	-2.90583515167236	0.197726652026176	13.5652227401733	-0.00425158534198999	-0.00360223650932312	0.000293855206109583	0.00159255252219737
175	-1.607137799263	-1.10097062587738	13.4353523254395	-0.00749832857400179	0.000293855206109583	-0.00555028254166245	0.00159255252219737
176	-1.607137799263	-1.10097062587738	13.8898963928223	-3.08191010844894e-05	-0.00165419070981443	0.00159255252219737	0.00289124972186983
177	-2.25648641586304	0.197726652026176	13.6950922012329	0.00678734155371785	-0.00555028254166245	0.00516396993771195	-0.00295288790948689
178	0.340908020734787	-1.10097062587738	14.2795057296753	-0.00684897974133492	-0.000355493422830477	-0.00392691092565656	-3.08191010844894e-05
179	-0.30844059586525	-0.776296257972717	13.8249616622925	0.00548864435404539	0.00256657530553639	0.00126787810586393	-0.00392691092565656
180	-0.957789242267609	-1.42564487457275	13.6950922012329	-0.00295288790948689	-0.00425158534198999	-0.00457625929266214	-0.00132951640989631
181	-0.957789242267609	-0.776296257972717	13.6950922012329	0.00126787810586393	-0.00879702530801296	0.00289124972186983	-0.00587495695799589
182	-0.30844059586525	-0.451621979475021	13.7600269317627	-0.00522560812532902	-0.00587495695799589	0.000618529506027699	0.00970941036939621
183	0.990256667137146	-0.451621979475021	13.8249616622925	0.00159255252219737	0.00256657530553639	0.000293855206109583	0.000618529506027699
184	1.63960528373718	-1.10097062587738	14.2145709991455	0.0022419011220336	-3.08191010844894e-05	-0.00912170019000769	-0.00879702530801296
185	-0.957789242267609	0.197726652026176	13.5002880096436	-0.00587495695799589	-0.00457625929266214	0.00646266713738441	-0.00230353930965066
186	2.28895401954651	-1.42564487457275	13.2405481338501	-0.00132951640989631	-0.000355493422830477	-0.00619963090866804	0.00126787810586393
187	0.340908020734787	-1.10097062587738	13.6301574707031	-3.08191010844894e-05	0.00386527273803949	0.00191722682211548	0.00321592413820326
188	2.28895401954651	-1.10097062587738	13.8898963928223	0.000293855206109583	0.00841071270406246	-0.00717365415766835	-0.00100484199356288
189	-0.30844059586525	0.522400975227356	13.0457439422607	0.0022419011220336	0.0022419011220336	0.000293855206109583	-0.00230353930965066
190	-0.957789242267609	0.197726652026176	13.9548320770264	0.00159255252219737	0.00354059832170606	-0.00132951640989631	-0.000355493422830477
191	-3.55518364906311	0.197726652026176	13.6301574707031	-0.0133424662053585	0.00354059832170606	-0.00717365415766835	-0.00230353930965066
192	-3.55518364906311	0.197726652026176	12.7210693359375	-0.00749832857400179	0.000618529506027699	0.00354059832170606	0.00808603875339031
193	-1.607137799263	0.197726652026176	13.7600269317627	-0.00165419070981443	0.00126787810586393	-0.0120437685400248	-0.00392691092565656
194	0.340908020734787	-0.126947656273842	13.8898963928223	0.0022419011220336	0.00126787810586393	-0.00197886489331722	-0.00295288790948689
195	2.28895401954651	-1.10097062587738	14.0847015380859	-0.00132951640989631	0.000293855206109583	-0.00619963090866804	-0.00197886489331722
196	-0.957789242267609	0.197726652026176	13.3054828643799	0.00613799272105098	-0.0026282137259841	0.00711201597005129	0.00483929552137852
197	2.28895401954651	-1.42564487457275	13.5652227401733	-0.00100484199356288	-0.00555028254166245	-0.0026282137259841	0.000293855206109583
198	-0.30844059586525	-0.776296257972717	13.6301574707031	0.00613799272105098	-0.000680167751852423	0.000293855206109583	-0.000355493422830477
199	1.63960528373718	-1.42564487457275	13.8249616622925	-0.00360223650932312	0.00711201597005129	-0.00749832857400179	-0.00197886489331722
200	0.990256667137146	-0.776296257972717	13.8249616622925	0.0132808275520802	0.00354059832170606	0.00321592413820326	-0.00230353930965066
201	0.990256667137146	-1.10097062587738	13.9548320770264	0.000293855206109583	-0.00100484199356288	0.00613799272105098	0.00159255252219737
202	0.340908020734787	-1.10097062587738	14.0847015380859	-0.00490093370899558	-0.0026282137259841	-0.00230353930965066	0.00126787810586393
203	0.990256667137146	-0.776296257972717	13.5002880096436	-0.000355493422830477	0.00970941036939621	-0.00619963090866804	0.000618529506027699
204	0.340908020734787	-0.126947656273842	13.5652227401733	0.00581331877037883	0.00483929552137852	-0.0026282137259841	0.000618529506027699
205	-0.957789242267609	0.197726652026176	13.5652227401733	-0.00230353930965066	0.00256657530553639	0.000943203864153475	-0.00619963090866804
206	0.990256667137146	-1.10097062587738	13.9548320770264	-0.00132951640989631	0.00548864435404539	-0.00230353930965066	0.00354059832170606
207	-1.607137799263	0.522400975227356	13.8898963928223	-0.00392691092565656	-0.00847235135734081	-3.08191010844894e-05	0.00451462110504508
208	-0.957789242267609	-1.42564487457275	14.0197668075562	-0.00490093370899558	0.00418994715437293	-0.0110697457566857	0.00581331877037883
209	-1.607137799263	-0.451621979475021	13.8249616622925	-0.00587495695799589	0.00646266713738441	-0.00619963090866804	-0.00360223650932312
210	-0.30844059586525	0.197726652026176	13.5652227401733	-0.00360223650932312	0.00678734155371785	-3.08191010844894e-05	0.00451462110504508
211	-0.30844059586525	0.197726652026176	13.6301574707031	-0.00327756232582033	0.00191722682211548	-0.00295288790948689	-0.00132951640989631
212	0.990256667137146	-0.126947656273842	13.6950922012329	0.00386527273803949	0.00386527273803949	-0.00392691092565656	0.00613799272105098
213	0.990256667137146	-1.75031924247742	14.2145709991455	-0.00360223650932312	0.000618529506027699	-0.00587495695799589	0.0022419011220336
214	-0.30844059586525	-2.39966797828674	13.8249616622925	-0.00100484199356288	-0.0026282137259841	-0.0117190945893526	-0.00230353930965066
215	-0.957789242267609	-0.776296257972717	13.5652227401733	0.00321592413820326	-0.00425158534198999	-0.000355493422830477	-0.00425158534198999
216	-0.30844059586525	-0.126947656273842	12.8509387969971	0.00126787810586393	-0.00230353930965066	0.000293855206109583	0.00159255252219737
217	0.340908020734787	-1.42564487457275	13.2405481338501	0.00289124972186983	-0.00327756232582033	-0.00490093370899558	0.00386527273803949
218	0.990256667137146	0.522400975227356	13.8249616622925	-0.00197886489331722	0.00938473641872406	-3.08191010844894e-05	0.00418994715437293
219	-0.957789242267609	0.197726652026176	13.8898963928223	0.00646266713738441	0.00581331877037883	-0.0185372550040483	-0.0100957229733467
220	-0.30844059586525	0.522400975227356	12.7210693359375	-0.00425158534198999	0.00743668992072344	-0.00490093370899558	0.00418994715437293
221	-0.30844059586525	-0.776296257972717	12.7860040664673	0.0022419011220336	0.00289124972186983	-0.00717365415766835	0.00159255252219737
222	-0.957789242267609	0.197726652026176	13.7600269317627	0.00191722682211548	-0.00100484199356288	-0.00652430532500148	0.00191722682211548
223	0.340908020734787	0.197726652026176	13.5652227401733	0.000943203864153475	0.00613799272105098	0.00159255252219737	-0.00327756232582033
224	-0.957789242267609	0.197726652026176	13.8898963928223	0.000293855206109583	0.00613799272105098	-0.00457625929266214	0.00191722682211548
225	0.340908020734787	-0.126947656273842	14.0847015380859	0.000293855206109583	0.00354059832170606	-0.00490093370899558	0.00289124972186983
226	-2.90583515167236	0.197726652026176	13.5002880096436	-0.0107450718060136	0.0022419011220336	0.000943203864153475	-3.08191010844894e-05
227	-1.607137799263	-0.451621979475021	13.5652227401733	-0.0130177913233638	-0.00230353930965066	-0.0104203969240189	-3.08191010844894e-05
228	-1.607137799263	0.197726652026176	13.7600269317627	-0.00197886489331722	0.00646266713738441	-0.0117190945893526	0.00191722682211548
229	0.340908020734787	-0.776296257972717	14.0197668075562	0.0113327819854021	-0.00197886489331722	-0.0126931173726916	-0.0104203969240189
230	-0.30844059586525	-1.10097062587738	14.2795057296753	0.000293855206109583	-0.00165419070981443	-0.00327756232582033	-0.000355493422830477
231	0.990256667137146	-2.07499361038208	14.0197668075562	-0.00132951640989631	-0.00814767740666866	-3.08191010844894e-05	-0.000355493422830477
232	1.63960528373718	-2.72434210777283	14.0197668075562	0.00743668992072344	-0.0126931173726916	-0.000355493422830477	0.00321592413820326
233	0.340908020734787	-1.42564487457275	14.1496362686157	0.00126787810586393	-0.00392691092565656	-0.0026282137259841	-0.00165419070981443
234	-0.30844059586525	-0.126947656273842	13.7600269317627	-0.00295288790948689	0.00711201597005129	-0.00652430532500148	-0.00100484199356288
235	-0.30844059586525	0.197726652026176	12.9808082580566	-0.0026282137259841	-0.00684897974133492	0.00289124972186983	-0.00295288790948689
236	1.63960528373718	-1.10097062587738	14.0847015380859	-0.00230353930965066	0.00354059832170606	0.00289124972186983	0.0022419011220336
237	-1.607137799263	-0.126947656273842	13.5652227401733	-0.000680167751852423	-3.08191010844894e-05	-0.00912170019000769	0.000618529506027699
238	2.28895401954651	-1.42564487457275	13.5652227401733	-3.08191010844894e-05	0.00483929552137852	-0.00327756232582033	-0.00197886489331722
239	0.990256667137146	-0.451621979475021	13.6301574707031	0.00613799272105098	0.00711201597005129	-0.0107450718060136	-0.00295288790948689
240	-0.30844059586525	0.197726652026176	13.6301574707031	0.00321592413820326	0.00938473641872406	0.00354059832170606	-0.00652430532500148
241	-0.957789242267609	0.197726652026176	12.9158735275269	0.000943203864153475	-0.00100484199356288	-0.00360223650932312	0.00548864435404539
242	-2.25648641586304	0.197726652026176	13.9548320770264	-0.00100484199356288	0.000618529506027699	-0.00165419070981443	-0.000355493422830477
243	-1.607137799263	-0.776296257972717	13.6950922012329	-0.00555028254166245	0.0022419011220336	-0.00522560812532902	0.00841071270406246
244	-1.607137799263	-0.776296257972717	13.8249616622925	-0.00619963090866804	0.00646266713738441	-0.00392691092565656	-0.00879702530801296
245	-1.607137799263	-0.451621979475021	13.7600269317627	-0.00425158534198999	0.00646266713738441	-0.00717365415766835	0.00711201597005129
246	-1.607137799263	0.847075283527374	13.6950922012329	-0.00457625929266214	0.00126787810586393	0.00321592413820326	0.00289124972186983
247	0.990256667137146	-0.776296257972717	13.9548320770264	-0.000355493422830477	0.000943203864153475	-0.000355493422830477	0.00776136433705688
248	-0.957789242267609	0.197726652026176	13.9548320770264	-0.0026282137259841	0.011982130818069	-0.00100484199356288	-0.00295288790948689
249	0.340908020734787	-0.776296257972717	13.5652227401733	0.00354059832170606	-3.08191010844894e-05	-0.0113944197073579	0.0022419011220336
250	-0.957789242267609	-2.07499361038208	12.9808082580566	0.00256657530553639	-0.00879702530801296	-3.08191010844894e-05	-3.08191010844894e-05
251	0.990256667137146	-1.75031924247742	13.7600269317627	-0.00457625929266214	-3.08191010844894e-05	0.000618529506027699	0.00126787810586393
252	-1.607137799263	-1.10097062587738	14.0197668075562	0.00386527273803949	-0.00165419070981443	0.00289124972186983	-0.0026282137259841
253	-0.30844059586525	0.197726652026176	13.8249616622925	0.00191722682211548	-0.00100484199356288	0.00289124972186983	-0.000355493422830477
254	-0.30844059586525	0.197726652026176	13.1756134033203	0.00321592413820326	0.00970941036939621	-0.0026282137259841	-0.00782300252467394
255	1.63960528373718	-0.776296257972717	13.4353523254395	0.00256657530553639	-0.0026282137259841	0.00354059832170606	-0.00490093370899558
256	-0.30844059586525	-0.776296257972717	13.5652227401733	-0.00230353930965066	-0.00619963090866804	0.000943203864153475	0.00289124972186983
257	-0.957789242267609	0.522400975227356	13.6301574707031	-0.00360223650932312	-0.00522560812532902	0.00191722682211548	-3.08191010844894e-05
258	-0.957789242267609	0.197726652026176	13.8898963928223	-0.00165419070981443	-3.08191010844894e-05	-0.0110697457566857	-0.00197886489331722
259	1.63960528373718	-0.451621979475021	14.0197668075562	-0.00100484199356288	0.0106834331527352	-0.00392691092565656	-0.00100484199356288
260	-0.30844059586525	-1.10097062587738	14.1496362686157	0.0022419011220336	0.00613799272105098	-0.00360223650932312	0.00256657530553639
261	-0.957789242267609	-0.126947656273842	12.9158735275269	-0.0113944197073579	-0.00717365415766835	0.00126787810586393	0.00289124972186983
262	-0.957789242267609	-0.776296257972717	13.0457439422607	0.00354059832170606	-0.00165419070981443	-0.00197886489331722	-0.00457625929266214
263	-0.957789242267609	-0.451621979475021	13.0457439422607	-0.00197886489331722	0.00743668992072344	-0.00490093370899558	-0.0026282137259841
264	-0.957789242267609	0.197726652026176	13.9548320770264	0.000943203864153475	0.00581331877037883	-0.00295288790948689	-0.00425158534198999
265	-1.607137799263	0.522400975227356	13.8898963928223	-0.000680167751852423	0.000618529506027699	-0.00295288790948689	0.00516396993771195
266	1.63960528373718	-1.42564487457275	13.8898963928223	-0.00717365415766835	-0.000680167751852423	0.00711201597005129	-0.00457625929266214
267	-0.30844059586525	-0.776296257972717	13.5652227401733	-3.08191010844894e-05	-0.00749832857400179	0.00256657530553639	0.00613799272105098
268	1.63960528373718	-1.75031924247742	13.8898963928223	0.000293855206109583	-0.000355493422830477	-0.0026282137259841	0.00613799272105098
269	0.340908020734787	-0.776296257972717	13.6301574707031	0.000618529506027699	0.00418994715437293	-0.00684897974133492	-0.00652430532500148
270	-0.957789242267609	0.197726652026176	13.5652227401733	-0.000680167751852423	0.00321592413820326	-0.00652430532500148	-0.00425158534198999
271	-0.30844059586525	-0.126947656273842	13.8898963928223	0.00354059832170606	-0.00652430532500148	-0.00619963090866804	0.00451462110504508
272	-0.957789242267609	0.847075283527374	13.5002880096436	-0.00425158534198999	0.00354059832170606	-0.00522560812532902	0.00678734155371785
273	-0.30844059586525	-0.126947656273842	13.3054828643799	0.00126787810586393	0.00711201597005129	-0.00425158534198999	0.0022419011220336
274	0.340908020734787	-0.776296257972717	13.6950922012329	0.012956153601408	0.00678734155371785	0.00548864435404539	-0.00684897974133492
275	-0.30844059586525	-0.451621979475021	13.8249616622925	-0.00555028254166245	0.00354059832170606	-0.00684897974133492	0.00126787810586393
276	-0.30844059586525	0.522400975227356	13.8249616622925	-3.08191010844894e-05	-0.00100484199356288	0.0100340843200684	0.00354059832170606
277	0.340908020734787	-1.10097062587738	14.1496362686157	-0.0026282137259841	0.00451462110504508	-0.00490093370899558	0.00354059832170606
278	-2.90583515167236	0.197726652026176	13.6301574707031	-0.00295288790948689	0.00354059832170606	-0.00327756232582033	0.00613799272105098
279	-2.25648641586304	0.522400975227356	13.5002880096436	-0.00587495695799589	0.00808603875339031	-0.00392691092565656	0.00483929552137852
280	-4.20453214645386	-0.126947656273842	13.8898963928223	0.00418994715437293	0.000293855206109583	-0.00717365415766835	-0.00100484199356288
281	-0.30844059586525	-1.10097062587738	13.8249616622925	-0.00425158534198999	0.00321592413820326	0.00776136433705688	0.00256657530553639
282	-0.957789242267609	-0.126947656273842	13.9548320770264	-0.00392691092565656	-0.00619963090866804	-0.00132951640989631	0.00906006153672934
283	-0.957789242267609	-0.451621979475021	13.9548320770264	0.00841071270406246	0.00483929552137852	-0.00197886489331722	-0.00749832857400179
284	-0.957789242267609	-0.776296257972717	13.6950922012329	0.00289124972186983	-0.0026282137259841	-0.00295288790948689	-0.00425158534198999
285	0.340908020734787	-1.75031924247742	13.6950922012329	-0.00165419070981443	-0.00230353930965066	-0.00490093370899558	-0.00132951640989631
286	-0.957789242267609	-1.42564487457275	13.9548320770264	-0.00457625929266214	-0.00717365415766835	0.00126787810586393	0.000293855206109583
287	-1.607137799263	0.197726652026176	13.6301574707031	-0.00295288790948689	0.00776136433705688	-3.08191010844894e-05	0.000618529506027699
288	0.990256667137146	-0.126947656273842	13.9548320770264	0.00581331877037883	0.00711201597005129	-0.0123684434220195	0.00418994715437293
289	0.340908020734787	-0.451621979475021	14.0847015380859	-0.00522560812532902	0.00289124972186983	0.000943203864153475	-0.00425158534198999
290	0.990256667137146	-0.776296257972717	12.7860040664673	0.00418994715437293	0.00321592413820326	-0.0100957229733467	-0.00360223650932312
291	0.990256667137146	-1.10097062587738	12.3963947296143	0.00126787810586393	0.00841071270406246	-0.00197886489331722	0.00289124972186983
292	1.63960528373718	-1.10097062587738	13.6950922012329	-0.00100484199356288	0.00483929552137852	-0.00392691092565656	0.00938473641872406
293	0.990256667137146	-0.776296257972717	13.9548320770264	-0.00197886489331722	-0.00197886489331722	0.000293855206109583	-0.00327756232582033
294	-0.957789242267609	0.197726652026176	14.0197668075562	0.00386527273803949	0.00516396993771195	-0.00100484199356288	-0.00749832857400179
295	-2.25648641586304	0.197726652026176	13.8898963928223	-0.0026282137259841	-0.0026282137259841	-0.00457625929266214	0.00418994715437293
296	-2.90583515167236	-0.776296257972717	13.6950922012329	-0.0130177913233638	-0.00100484199356288	-3.08191010844894e-05	-0.00165419070981443
297	-3.55518364906311	-0.451621979475021	13.0457439422607	-0.00619963090866804	0.00386527273803949	-0.00327756232582033	-3.08191010844894e-05
298	-1.607137799263	-0.776296257972717	13.1106786727905	-0.00652430532500148	-0.0026282137259841	-0.00749832857400179	-0.00132951640989631
299	-1.607137799263	-0.126947656273842	13.6301574707031	0.00906006153672934	0.00841071270406246	-0.00165419070981443	-0.0026282137259841
300	-1.607137799263	0.197726652026176	13.8249616622925	0.0022419011220336	0.00386527273803949	-0.00977104809135199	-0.00295288790948689
301	-0.30844059586525	-0.776296257972717	13.8249616622925	-0.00295288790948689	-0.00912170019000769	0.00256657530553639	0.000943203864153475
302	-0.957789242267609	-0.776296257972717	13.6301574707031	0.00613799272105098	-0.00814767740666866	0.00126787810586393	0.0022419011220336
303	1.63960528373718	-1.10097062587738	13.6301574707031	0.00386527273803949	-0.00392691092565656	-0.00230353930965066	0.00289124972186983
304	0.340908020734787	-1.10097062587738	13.8249616622925	0.00451462110504508	0.00646266713738441	-0.00360223650932312	-0.00425158534198999
305	-0.30844059586525	-1.10097062587738	13.8898963928223	0.00321592413820326	-3.08191010844894e-05	-0.00652430532500148	-3.08191010844894e-05
306	-0.957789242267609	-0.126947656273842	13.8249616622925	-0.00230353930965066	-0.00197886489331722	0.00191722682211548	-3.08191010844894e-05
307	0.990256667137146	-0.776296257972717	13.7600269317627	0.00289124972186983	0.00159255252219737	-0.000680167751852423	0.00321592413820326
308	-0.30844059586525	-0.126947656273842	13.3704175949097	-0.00619963090866804	0.00776136433705688	-0.0117190945893526	0.0106834331527352
309	-0.957789242267609	0.197726652026176	13.5002880096436	0.00581331877037883	0.0103587592020631	-0.00327756232582033	-0.00490093370899558
310	0.990256667137146	-1.10097062587738	14.0197668075562	0.00418994715437293	0.000293855206109583	-0.00587495695799589	-0.00327756232582033
311	0.990256667137146	-0.451621979475021	14.0197668075562	-0.00782300252467394	0.00678734155371785	0.01100810803473	0.00321592413820326
312	-0.957789242267609	-1.10097062587738	14.2795057296753	-0.00684897974133492	-0.00165419070981443	0.00126787810586393	0.00126787810586393
313	-2.90583515167236	-0.451621979475021	14.1496362686157	-0.00879702530801296	0.00289124972186983	-0.00879702530801296	0.00256657530553639
314	-2.90583515167236	-0.126947656273842	13.5002880096436	-0.00360223650932312	0.00483929552137852	-0.00652430532500148	-0.00425158534198999
315	-0.30844059586525	-0.126947656273842	13.4353523254395	0.000618529506027699	0.00483929552137852	0.00321592413820326	-0.00457625929266214
316	0.340908020734787	0.197726652026176	13.8898963928223	-0.00392691092565656	-0.000680167751852423	-0.00100484199356288	-0.00100484199356288
317	-0.957789242267609	0.197726652026176	13.6301574707031	-0.00132951640989631	0.00256657530553639	0.000943203864153475	-0.000680167751852423
318	0.340908020734787	-0.776296257972717	13.9548320770264	0.00418994715437293	0.000618529506027699	-0.00814767740666866	-0.0026282137259841
319	0.340908020734787	-2.07499361038208	13.8898963928223	0.00808603875339031	-0.00425158534198999	0.00256657530553639	-0.000355493422830477
320	2.28895401954651	-2.07499361038208	13.8249616622925	0.00646266713738441	-0.00717365415766835	-0.00944637414067984	0.00418994715437293
321	0.990256667137146	-1.10097062587738	13.8249616622925	-0.00717365415766835	0.000943203864153475	0.00126787810586393	0.00256657530553639
322	0.340908020734787	-0.776296257972717	13.8249616622925	-0.00165419070981443	-0.00425158534198999	0.000943203864153475	-0.00132951640989631
323	0.990256667137146	-0.776296257972717	14.0197668075562	0.0022419011220336	0.00126787810586393	0.000618529506027699	0.000618529506027699
324	-0.30844059586525	-0.126947656273842	13.7600269317627	0.00256657530553639	0.000293855206109583	-0.00360223650932312	-0.00717365415766835
325	-0.30844059586525	0.522400975227356	13.3704175949097	0.00289124972186983	0.00418994715437293	-0.00100484199356288	-0.000355493422830477
326	0.340908020734787	-0.451621979475021	13.4353523254395	-0.00652430532500148	-0.00132951640989631	0.00354059832170606	-0.00425158534198999
327	-0.30844059586525	-0.776296257972717	13.8898963928223	-0.0026282137259841	0.00483929552137852	-0.00490093370899558	-0.000355493422830477
328	0.990256667137146	-0.451621979475021	13.0457439422607	-0.00360223650932312	0.00646266713738441	-0.00652430532500148	0.00191722682211548
329	-0.30844059586525	0.197726652026176	13.6950922012329	0.000618529506027699	0.00386527273803949	0.00418994715437293	-0.00295288790948689
330	-2.90583515167236	0.522400975227356	13.9548320770264	-0.00749832857400179	0.00321592413820326	-0.00684897974133492	-0.00132951640989631
331	-2.25648641586304	-0.451621979475021	13.6950922012329	-0.0133424662053585	-0.00749832857400179	-0.00490093370899558	-3.08191010844894e-05
332	-2.90583515167236	0.522400975227356	13.4353523254395	-0.00490093370899558	-0.00132951640989631	0.00159255252219737	0.00354059832170606
333	-1.607137799263	-0.126947656273842	13.6950922012329	-0.00295288790948689	0.00678734155371785	-0.00197886489331722	0.00321592413820326
334	-0.30844059586525	-0.451621979475021	14.0847015380859	0.00321592413820326	0.00483929552137852	-0.00230353930965066	-0.00295288790948689
335	1.63960528373718	-1.10097062587738	14.0847015380859	0.000618529506027699	0.00159255252219737	-0.00457625929266214	0.00126787810586393
336	-0.957789242267609	-0.451621979475021	13.9548320770264	-0.00879702530801296	-0.0126931173726916	0.00386527273803949	0.00873538758605719
337	0.990256667137146	-2.07499361038208	13.6950922012329	0.00873538758605719	-0.00782300252467394	0.00354059832170606	-0.00782300252467394
338	-0.957789242267609	-0.451621979475021	13.5652227401733	0.00159255252219737	-0.00814767740666866	-0.00197886489331722	0.000293855206109583
339	-0.957789242267609	0.197726652026176	13.5002880096436	0.00516396993771195	0.00841071270406246	-0.00295288790948689	-0.00230353930965066
340	-0.957789242267609	-0.776296257972717	14.0197668075562	-0.00555028254166245	0.00483929552137852	-0.00814767740666866	-0.00100484199356288
341	0.990256667137146	-0.126947656273842	14.0197668075562	-0.00555028254166245	0.000943203864153475	-0.00132951640989631	-0.000355493422830477
342	-0.30844059586525	0.197726652026176	13.8249616622925	-0.00619963090866804	-0.000680167751852423	-0.00522560812532902	-0.00327756232582033
343	-0.957789242267609	0.522400975227356	13.1756134033203	0.00126787810586393	-0.000680167751852423	-0.0123684434220195	-0.00392691092565656
344	2.28895401954651	-0.126947656273842	12.6561346054077	-0.00100484199356288	0.0100340843200684	-0.00197886489331722	-0.00165419070981443
345	1.63960528373718	-1.10097062587738	13.7600269317627	0.00548864435404539	0.00191722682211548	-0.00814767740666866	-0.00490093370899558
346	-0.30844059586525	-0.126947656273842	13.7600269317627	0.000618529506027699	0.000943203864153475	-0.00555028254166245	0.00646266713738441
347	-1.607137799263	0.197726652026176	13.8249616622925	-0.00327756232582033	0.00354059832170606	0.00159255252219737	0.00678734155371785
348	-2.90583515167236	-0.776296257972717	14.0197668075562	-0.00197886489331722	0.00418994715437293	-0.00132951640989631	0.00418994715437293
349	-1.607137799263	-1.10097062587738	14.0197668075562	-0.00327756232582033	0.00418994715437293	-0.00684897974133492	0.00451462110504508
350	-0.957789242267609	0.197726652026176	13.5652227401733	-3.08191010844894e-05	0.0123068047687411	0.000293855206109583	-0.0110697457566857
351	-2.25648641586304	-0.126947656273842	13.6950922012329	-0.00197886489331722	-0.00165419070981443	-0.00522560812532902	0.0103587592020631
352	-1.607137799263	0.197726652026176	12.9808082580566	-0.0026282137259841	-3.08191010844894e-05	-0.000680167751852423	-0.00652430532500148
353	-0.30844059586525	-0.451621979475021	13.1106786727905	0.00451462110504508	-0.00425158534198999	-0.00619963090866804	-0.0026282137259841
354	0.990256667137146	-2.07499361038208	13.3054828643799	-0.00197886489331722	0.0022419011220336	0.00613799272105098	-0.00327756232582033
355	0.990256667137146	-1.75031924247742	13.6950922012329	0.000293855206109583	-0.00814767740666866	0.000943203864153475	-0.00165419070981443
356	0.990256667137146	-0.776296257972717	14.1496362686157	0.00159255252219737	-0.0026282137259841	-0.000355493422830477	-0.00230353930965066
357	0.340908020734787	-0.126947656273842	14.0197668075562	0.00613799272105098	0.000618529506027699	-0.00100484199356288	0.00483929552137852
358	-0.957789242267609	-0.126947656273842	13.8249616622925	0.00906006153672934	0.00321592413820326	-0.00977104809135199	-0.00295288790948689
359	1.63960528373718	-1.10097062587738	13.8898963928223	-0.000680167751852423	0.00321592413820326	-0.00555028254166245	-0.00782300252467394
360	-0.30844059586525	-1.10097062587738	13.8249616622925	0.00808603875339031	0.000618529506027699	0.000293855206109583	-0.00165419070981443
361	0.990256667137146	-1.10097062587738	13.6950922012329	-0.00782300252467394	-0.00392691092565656	0.00483929552137852	0.00483929552137852
362	0.340908020734787	-0.776296257972717	13.0457439422607	0.0022419011220336	0.00159255252219737	0.00354059832170606	0.0022419011220336
363	-1.607137799263	0.197726652026176	13.6950922012329	0.00743668992072344	0.0103587592020631	0.000618529506027699	-0.00522560812532902
364	-1.607137799263	-0.126947656273842	13.8898963928223	-0.00717365415766835	0.00678734155371785	-0.00684897974133492	0.00321592413820326
365	-3.55518364906311	0.522400975227356	14.0197668075562	-0.00522560812532902	-0.00295288790948689	0.00743668992072344	-0.0026282137259841
366	-2.25648641586304	0.197726652026176	13.7600269317627	-0.00977104809135199	-0.00879702530801296	-0.00457625929266214	0.0022419011220336
367	0.990256667137146	-0.451621979475021	13.6301574707031	-0.00327756232582033	-0.00295288790948689	0.00289124972186983	0.00451462110504508
368	0.340908020734787	0.197726652026176	13.6301574707031	-0.0026282137259841	0.00321592413820326	-0.0110697457566857	0.00354059832170606
369	0.990256667137146	-1.10097062587738	13.0457439422607	-0.00100484199356288	-0.00555028254166245	-0.00847235135734081	-0.00749832857400179
370	1.63960528373718	-1.42564487457275	12.9808082580566	-0.00132951640989631	0.000293855206109583	-0.0100957229733467	-0.00749832857400179
371	-0.957789242267609	-0.776296257972717	13.8898963928223	-0.00230353930965066	-0.00814767740666866	0.0022419011220336	0.000943203864153475
372	0.340908020734787	-0.776296257972717	13.5652227401733	0.00256657530553639	0.000943203864153475	0.00776136433705688	0.00970941036939621
373	-0.30844059586525	-0.126947656273842	13.6301574707031	0.00289124972186983	0.00289124972186983	-0.00814767740666866	0.000943203864153475
374	-0.30844059586525	0.197726652026176	13.5002880096436	-0.00132951640989631	-0.00490093370899558	-0.0113944197073579	-0.00100484199356288
375	1.63960528373718	-0.776296257972717	13.8898963928223	0.00451462110504508	0.00646266713738441	-0.00782300252467394	0.00289124972186983
376	-0.30844059586525	-1.10097062587738	13.7600269317627	-3.08191010844894e-05	-0.00327756232582033	0.00451462110504508	-0.00230353930965066
377	0.340908020734787	-0.776296257972717	14.0847015380859	-0.00392691092565656	-0.00100484199356288	-0.00165419070981443	-0.000355493422830477
378	-0.30844059586525	-0.126947656273842	13.4353523254395	0.00873538758605719	0.00548864435404539	-0.00165419070981443	-0.00847235135734081
379	-0.957789242267609	0.522400975227356	13.6301574707031	-0.00555028254166245	0.00451462110504508	-0.00684897974133492	-0.00392691092565656
380	-1.607137799263	0.197726652026176	13.4353523254395	-0.00684897974133492	0.00841071270406246	0.00451462110504508	-0.00944637414067984
381	-0.957789242267609	-0.451621979475021	13.6301574707031	-0.0123684434220195	-0.00360223650932312	-0.00230353930965066	0.0132808275520802
382	-1.607137799263	-0.451621979475021	13.9548320770264	-0.0130177913233638	0.00126787810586393	-0.00619963090866804	0.00873538758605719
383	-1.607137799263	-0.126947656273842	13.9548320770264	-0.00132951640989631	0.0100340843200684	-0.0120437685400248	-0.00295288790948689
384	1.63960528373718	-1.10097062587738	13.8249616622925	0.00418994715437293	-0.000355493422830477	-0.00749832857400179	0.00418994715437293
385	0.990256667137146	-1.42564487457275	13.8898963928223	-0.000355493422830477	0.00418994715437293	0.00613799272105098	-0.00847235135734081
386	-0.30844059586525	-0.776296257972717	13.5652227401733	-0.00100484199356288	-0.00295288790948689	-0.0026282137259841	-0.00100484199356288
387	2.28895401954651	-3.04901647567749	13.8898963928223	0.00678734155371785	-0.0123684434220195	0.00483929552137852	0.00581331877037883
388	0.990256667137146	-0.776296257972717	13.8898963928223	0.00354059832170606	0.0022419011220336	-0.00977104809135199	0.0022419011220336
389	-0.957789242267609	0.197726652026176	13.1106786727905	0.0022419011220336	0.00970941036939621	0.00354059832170606	-0.00295288790948689
390	-0.957789242267609	0.197726652026176	12.8509387969971	-0.00327756232582033	0.00321592413820326	-0.00522560812532902	-0.00197886489331722
391	-0.30844059586525	0.197726652026176	12.5911998748779	0.000293855206109583	-0.00652430532500148	0.000618529506027699	-0.00100484199356288
392	-1.607137799263	-0.126947656273842	12.8509387969971	-3.08191010844894e-05	0.00386527273803949	-0.00555028254166245	0.000618529506027699
393	-1.607137799263	0.847075283527374	13.6301574707031	0.00354059832170606	0.00906006153672934	-0.00132951640989631	-0.00327756232582033
394	0.990256667137146	-1.10097062587738	14.0197668075562	0.00581331877037883	0.00386527273803949	-0.00944637414067984	-0.000680167751852423
395	0.990256667137146	-0.126947656273842	13.3054828643799	0.00581331877037883	0.00289124972186983	-0.000680167751852423	-0.00230353930965066
396	2.28895401954651	-0.776296257972717	12.9808082580566	0.00354059832170606	0.00451462110504508	-0.00717365415766835	0.00678734155371785
397	-2.25648641586304	0.197726652026176	12.7860040664673	0.00321592413820326	0.00483929552137852	0.0136055024340749	0.00873538758605719
398	-0.957789242267609	-0.776296257972717	13.8898963928223	-0.00652430532500148	0.00743668992072344	-0.00457625929266214	0.00613799272105098
399	-0.957789242267609	-0.776296257972717	13.7600269317627	0.00159255252219737	0.00386527273803949	-0.00132951640989631	-0.0026282137259841
400	-1.607137799263	0.522400975227356	13.7600269317627	-0.00197886489331722	0.00126787810586393	0.00418994715437293	-0.00100484199356288
401	-0.957789242267609	0.197726652026176	13.6950922012329	-0.00165419070981443	-3.08191010844894e-05	0.000618529506027699	0.000943203864153475
402	-1.607137799263	-0.126947656273842	13.6301574707031	-0.00457625929266214	-0.00132951640989631	0.00321592413820326	0.00159255252219737
403	-0.957789242267609	-0.776296257972717	13.6301574707031	0.00516396993771195	-0.00132951640989631	0.000618529506027699	0.00354059832170606
404	0.990256667137146	-2.39966797828674	13.8898963928223	0.00354059832170606	0.00289124972186983	0.00386527273803949	-0.00587495695799589
405	0.340908020734787	-1.75031924247742	14.1496362686157	0.00451462110504508	0.00321592413820326	-0.000355493422830477	0.00256657530553639
406	0.990256667137146	-0.776296257972717	14.2145709991455	-0.00392691092565656	-0.0026282137259841	0.0100340843200684	0.00321592413820326
407	0.340908020734787	-0.126947656273842	13.8898963928223	-0.00425158534198999	-0.00392691092565656	-3.08191010844894e-05	0.00938473641872406
408	0.990256667137146	-0.451621979475021	13.6950922012329	0.00256657530553639	0.00126787810586393	-0.00717365415766835	-0.00555028254166245
409	2.28895401954651	-0.451621979475021	13.3054828643799	0.00386527273803949	0.00256657530553639	-0.00652430532500148	0.00418994715437293
410	-1.607137799263	0.522400975227356	13.4353523254395	0.00776136433705688	0.0022419011220336	-0.000355493422830477	-0.00165419070981443
411	-0.30844059586525	0.197726652026176	13.6301574707031	0.000293855206109583	0.000618529506027699	-0.000680167751852423	0.00159255252219737
412	-0.30844059586525	0.197726652026176	13.1106786727905	0.00354059832170606	-0.00782300252467394	-0.00132951640989631	0.00548864435404539
413	0.990256667137146	-0.776296257972717	13.0457439422607	0.00841071270406246	0.0100340843200684	0.00159255252219737	0.00321592413820326
414	-0.30844059586525	-0.776296257972717	13.8249616622925	-0.00587495695799589	0.00126787810586393	-0.0107450718060136	0.0022419011220336
415	-2.90583515167236	-1.10097062587738	13.7600269317627	-0.0110697457566857	0.00711201597005129	-0.00100484199356288	-0.00392691092565656
416	-3.55518364906311	0.197726652026176	13.8249616622925	-0.00847235135734081	0.00776136433705688	-0.00327756232582033	0.00256657530553639
417	-0.30844059586525	-0.126947656273842	13.6950922012329	-0.00652430532500148	-0.00587495695799589	0.00776136433705688	-0.00490093370899558
418	-0.957789242267609	-0.126947656273842	13.9548320770264	0.00743668992072344	0.000293855206109583	-0.00295288790948689	-0.00327756232582033
419	0.990256667137146	-0.451621979475021	13.8898963928223	-0.00132951640989631	0.00354059832170606	-0.00684897974133492	-0.00684897974133492
420	1.63960528373718	-1.75031924247742	12.9808082580566	-0.00230353930965066	-0.00360223650932312	-0.0026282137259841	-0.00327756232582033
421	0.990256667137146	-1.75031924247742	12.8509387969971	-0.00425158534198999	-0.00749832857400179	-0.00522560812532902	-0.000680167751852423
422	2.93830251693726	-1.42564487457275	12.9808082580566	-0.0100957229733467	-0.00619963090866804	0.00581331877037883	0.00191722682211548
423	0.990256667137146	-1.10097062587738	13.3704175949097	0.00126787810586393	0.00386527273803949	-0.0026282137259841	-0.00555028254166245
424	0.990256667137146	-0.776296257972717	14.0847015380859	0.00256657530553639	0.0100340843200684	-0.00360223650932312	0.00354059832170606
425	-0.957789242267609	-0.126947656273842	13.5002880096436	0.00678734155371785	0.00516396993771195	0.00256657530553639	-0.00100484199356288
426	0.340908020734787	-0.776296257972717	13.5652227401733	0.000293855206109583	-0.00782300252467394	0.000618529506027699	0.00321592413820326
427	-0.30844059586525	0.522400975227356	13.3054828643799	0.00289124972186983	-0.00717365415766835	-0.00165419070981443	0.00678734155371785
428	0.340908020734787	-1.10097062587738	12.9808082580566	-0.00619963090866804	0.00256657530553639	-0.0104203969240189	-0.0026282137259841
429	0.990256667137146	-1.10097062587738	14.0847015380859	0.00646266713738441	0.00613799272105098	-0.00814767740666866	-0.00425158534198999
430	0.990256667137146	-0.776296257972717	14.0847015380859	0.00289124972186983	-0.00132951640989631	-0.00197886489331722	-0.00392691092565656
431	-0.957789242267609	-1.10097062587738	13.8898963928223	-0.00100484199356288	-0.0026282137259841	0.00126787810586393	0.00159255252219737
432	-2.25648641586304	-0.451621979475021	13.8249616622925	-0.00847235135734081	-0.00717365415766835	-0.00327756232582033	0.000293855206109583
433	-0.957789242267609	-0.776296257972717	13.8898963928223	0.000618529506027699	0.00289124972186983	-0.00814767740666866	0.00126787810586393
434	-2.25648641586304	0.197726652026176	13.7600269317627	0.000943203864153475	0.00516396993771195	-0.000355493422830477	-0.0107450718060136
435	-0.30844059586525	0.197726652026176	13.1756134033203	-0.00490093370899558	0.00613799272105098	-0.00977104809135199	-0.00977104809135199
436	-0.957789242267609	-0.126947656273842	13.6301574707031	-0.00360223650932312	-0.00392691092565656	-0.00717365415766835	-0.00684897974133492
437	1.63960528373718	-1.75031924247742	13.7600269317627	0.00906006153672934	-0.0026282137259841	0.00483929552137852	-3.08191010844894e-05
438	0.990256667137146	-1.42564487457275	13.5002880096436	0.00483929552137852	-0.00457625929266214	0.0022419011220336	0.0022419011220336
439	-0.957789242267609	-0.776296257972717	13.6950922012329	-0.00490093370899558	-0.00230353930965066	-0.00295288790948689	-0.00652430532500148
440	0.340908020734787	-1.10097062587738	14.3444404602051	0.00386527273803949	0.00354059832170606	-0.00327756232582033	-0.00360223650932312
441	0.990256667137146	-0.776296257972717	14.2795057296753	-0.000680167751852423	-0.00327756232582033	0.00191722682211548	-0.00100484199356288
442	0.340908020734787	-0.776296257972717	13.8898963928223	0.0022419011220336	0.000943203864153475	-0.000680167751852423	0.00581331877037883
443	-0.957789242267609	-0.451621979475021	13.6301574707031	0.00678734155371785	0.0100340843200684	-0.000680167751852423	-0.00132951640989631
444	-0.957789242267609	-0.451621979475021	13.4353523254395	-0.00327756232582033	0.00256657530553639	-0.0169138833880424	-0.000680167751852423
445	-0.30844059586525	-0.451621979475021	13.5002880096436	0.00354059832170606	0.000293855206109583	-0.00165419070981443	-0.00944637414067984
446	-0.30844059586525	0.197726652026176	13.0457439422607	-0.0104203969240189	0.00126787810586393	-0.00425158534198999	0.00678734155371785
447	0.990256667137146	-0.451621979475021	14.1496362686157	0.00191722682211548	0.0022419011220336	0.00289124972186983	0.00386527273803949
448	-1.607137799263	0.197726652026176	13.5002880096436	-0.00295288790948689	0.00906006153672934	0.000293855206109583	0.00126787810586393
449	-3.55518364906311	0.197726652026176	13.7600269317627	-0.00425158534198999	0.00289124972186983	-0.00360223650932312	-0.000680167751852423
450	-0.957789242267609	-1.42564487457275	13.9548320770264	-0.00490093370899558	0.000943203864153475	-0.00230353930965066	0.00126787810586393
451	-0.30844059586525	-1.10097062587738	13.8898963928223	0.000293855206109583	0.000293855206109583	0.00808603875339031	0.00289124972186983
452	0.340908020734787	-0.451621979475021	14.1496362686157	-0.00392691092565656	-0.0117190945893526	-0.00555028254166245	0.00256657530553639
453	-0.957789242267609	-0.126947656273842	13.9548320770264	-0.00360223650932312	0.00418994715437293	-0.00360223650932312	0.00191722682211548
454	-0.30844059586525	-1.10097062587738	13.4353523254395	0.00289124972186983	-0.00782300252467394	-0.0026282137259841	-0.0026282137259841
455	0.990256667137146	-2.07499361038208	13.8249616622925	-0.00522560812532902	-0.0104203969240189	0.00354059832170606	-0.00522560812532902
456	0.340908020734787	-1.42564487457275	14.0197668075562	0.000618529506027699	-3.08191010844894e-05	-0.00392691092565656	0.0022419011220336
457	-0.957789242267609	-0.451621979475021	13.8898963928223	0.0022419011220336	-0.00490093370899558	-0.00295288790948689	0.00581331877037883
458	0.990256667137146	-0.776296257972717	14.0847015380859	0.00354059832170606	0.00906006153672934	0.000943203864153475	-0.00555028254166245
459	0.340908020734787	-0.126947656273842	13.6950922012329	0.00191722682211548	-3.08191010844894e-05	-0.00782300252467394	-0.00555028254166245
460	-0.30844059586525	0.522400975227356	13.1756134033203	0.00321592413820326	-3.08191010844894e-05	-0.00717365415766835	0.000293855206109583
461	-0.30844059586525	0.197726652026176	12.6561346054077	0.00548864435404539	0.00159255252219737	-0.00977104809135199	-0.00555028254166245
462	-0.957789242267609	0.197726652026176	13.5652227401733	-0.00100484199356288	0.00451462110504508	0.000943203864153475	0.00873538758605719
463	0.340908020734787	-0.126947656273842	13.6950922012329	0.00191722682211548	0.00321592413820326	-0.00782300252467394	0.00126787810586393
464	0.340908020734787	0.197726652026176	14.0197668075562	0.00678734155371785	0.00191722682211548	-0.00879702530801296	-0.00132951640989631
465	-0.30844059586525	-0.451621979475021	13.8898963928223	-0.0143164889886975	0.00256657530553639	-0.00555028254166245	0.000618529506027699
466	-2.25648641586304	-0.776296257972717	13.5652227401733	-0.00425158534198999	0.00386527273803949	-0.000680167751852423	-0.00360223650932312
467	-0.30844059586525	-1.10097062587738	13.8249616622925	-0.0026282137259841	0.00126787810586393	0.00354059832170606	0.00483929552137852
468	-0.30844059586525	-1.10097062587738	13.8898963928223	0.000293855206109583	0.00711201597005129	0.000293855206109583	-0.00165419070981443
469	-0.30844059586525	0.197726652026176	13.6950922012329	0.00126787810586393	0.00548864435404539	-0.00327756232582033	-0.00652430532500148
470	-1.607137799263	-0.451621979475021	13.2405481338501	0.000943203864153475	-0.000680167751852423	-0.00782300252467394	0.0022419011220336
471	-1.607137799263	-0.451621979475021	13.5652227401733	-0.00782300252467394	-0.00197886489331722	0.00516396993771195	0.000293855206109583
472	-0.30844059586525	-1.42564487457275	13.5652227401733	-0.00197886489331722	-0.0126931173726916	-0.00327756232582033	-0.00165419070981443
473	-0.957789242267609	0.522400975227356	13.7600269317627	-0.00392691092565656	0.00126787810586393	-0.00847235135734081	-0.00490093370899558
474	0.340908020734787	-1.10097062587738	13.1756134033203	0.00873538758605719	0.0106834331527352	-0.00782300252467394	-0.00295288790948689
475	0.990256667137146	-0.776296257972717	14.1496362686157	-0.00392691092565656	0.00938473641872406	0.00678734155371785	-0.00457625929266214
476	0.340908020734787	-0.776296257972717	13.9548320770264	-0.000355493422830477	-0.00132951640989631	0.00678734155371785	0.000618529506027699
477	-0.30844059586525	0.522400975227356	13.2405481338501	-0.00457625929266214	-0.00230353930965066	-3.08191010844894e-05	0.00451462110504508
478	0.340908020734787	-0.126947656273842	13.5002880096436	0.00873538758605719	0.00386527273803949	-3.08191010844894e-05	0.00191722682211548
479	0.990256667137146	-1.10097062587738	13.6950922012329	0.00970941036939621	0.00386527273803949	-0.00912170019000769	-0.000355493422830477
480	0.990256667137146	-0.776296257972717	13.7600269317627	-0.00847235135734081	-0.00100484199356288	0.00354059832170606	0.00386527273803949
481	0.340908020734787	0.197726652026176	13.9548320770264	-0.00814767740666866	0.00646266713738441	0.00289124972186983	-0.000680167751852423
482	-0.30844059586525	-0.451621979475021	13.8898963928223	-0.00522560812532902	-0.00197886489331722	0.00354059832170606	0.00321592413820326
483	-0.957789242267609	-1.42564487457275	13.1756134033203	-0.000680167751852423	0.00776136433705688	-0.00392691092565656	0.00483929552137852
484	-1.607137799263	-0.776296257972717	13.8898963928223	-0.00360223650932312	0.00418994715437293	-0.00197886489331722	-0.00652430532500148
485	-2.90583515167236	0.522400975227356	13.6301574707031	0.000293855206109583	0.00289124972186983	-0.00360223650932312	-0.00230353930965066
486	0.340908020734787	-0.451621979475021	13.8249616622925	-0.00652430532500148	0.00321592413820326	0.00516396993771195	-0.00197886489331722
487	0.340908020734787	-0.451621979475021	13.8898963928223	-0.00977104809135199	-0.00100484199356288	-0.00100484199356288	0.00581331877037883
488	-0.30844059586525	-1.42564487457275	13.9548320770264	-0.00165419070981443	0.000293855206109583	0.00159255252219737	-0.00165419070981443
489	0.990256667137146	-2.39966797828674	13.5002880096436	0.00646266713738441	-0.00522560812532902	-0.00814767740666866	-0.00230353930965066
490	-0.30844059586525	-0.776296257972717	13.6301574707031	0.000943203864153475	-0.00717365415766835	0.00159255252219737	-0.00457625929266214
491	0.340908020734787	-0.451621979475021	13.5652227401733	0.00126787810586393	0.00613799272105098	-0.00425158534198999	0.00159255252219737
492	-0.957789242267609	-0.451621979475021	13.6950922012329	-0.00457625929266214	-0.00490093370899558	0.0103587592020631	-0.000680167751852423
493	0.340908020734787	-0.776296257972717	14.0847015380859	0.000293855206109583	0.00256657530553639	-0.00684897974133492	0.000618529506027699
494	1.63960528373718	-1.10097062587738	13.2405481338501	0.00743668992072344	0.00841071270406246	-0.00327756232582033	-0.00197886489331722
495	-0.957789242267609	0.522400975227356	12.5262641906738	-0.00165419070981443	0.00581331877037883	-0.00197886489331722	-0.00782300252467394
496	0.990256667137146	-0.126947656273842	13.5652227401733	-3.08191010844894e-05	-0.00230353930965066	-0.00392691092565656	-0.00652430532500148
497	0.340908020734787	-0.776296257972717	13.6301574707031	0.00159255252219737	-0.00327756232582033	0.0022419011220336	-0.00425158534198999
498	-0.30844059586525	-0.126947656273842	12.9808082580566	0.00678734155371785	0.00938473641872406	-0.0107450718060136	-0.00847235135734081
499	-1.607137799263	0.847075283527374	14.1496362686157	0.00191722682211548	0.01100810803473	-0.00457625929266214	-0.00425158534198999
500	-0.957789242267609	-1.10097062587738	13.8249616622925	-0.00425158534198999	0.00386527273803949	-0.00165419070981443	-0.000680167751852423
501	-2.25648641586304	-0.776296257972717	13.8249616622925	-0.0123684434220195	0.00386527273803949	-0.00165419070981443	-0.00619963090866804
502	-0.30844059586525	-0.776296257972717	13.8898963928223	-0.00490093370899558	-0.00360223650932312	-0.0026282137259841	0.000943203864153475
503	0.340908020734787	-0.776296257972717	13.8249616622925	0.00581331877037883	0.00678734155371785	-0.00230353930965066	0.013930176384747
504	-0.30844059586525	-0.776296257972717	13.9548320770264	0.0022419011220336	-0.000355493422830477	-0.0123684434220195	-0.00327756232582033
505	-1.607137799263	-0.776296257972717	14.0197668075562	-0.00165419070981443	-0.00457625929266214	-0.00132951640989631	0.00159255252219737
506	-0.30844059586525	-1.10097062587738	13.5002880096436	0.00126787810586393	-0.00197886489331722	-0.000680167751852423	0.00548864435404539
507	0.990256667137146	-2.07499361038208	13.8898963928223	-0.00165419070981443	-0.00977104809135199	-0.00100484199356288	0.0022419011220336
508	-0.30844059586525	0.197726652026176	13.5652227401733	0.00516396993771195	0.00711201597005129	0.00613799272105098	0.00191722682211548
509	-0.30844059586525	0.522400975227356	13.7600269317627	-3.08191010844894e-05	0.00581331877037883	-0.00132951640989631	0.00516396993771195
510	-0.30844059586525	0.847075283527374	13.8898963928223	-0.00490093370899558	0.00159255252219737	-0.00652430532500148	-0.00619963090866804
511	-0.30844059586525	0.522400975227356	13.8898963928223	-0.00425158534198999	0.000618529506027699	-0.00165419070981443	0.0022419011220336
512	-0.30844059586525	0.522400975227356	13.3054828643799	-0.00814767740666866	-0.00197886489331722	-3.08191010844894e-05	0.00321592413820326
513	0.340908020734787	0.197726652026176	13.3054828643799	0.000293855206109583	0.00808603875339031	-0.00230353930965066	0.00256657530553639
514	1.63960528373718	-0.776296257972717	13.0457439422607	0.00808603875339031	-0.000680167751852423	-0.00490093370899558	-0.00490093370899558
515	0.990256667137146	-0.776296257972717	12.8509387969971	0.0022419011220336	0.00289124972186983	0.0022419011220336	0.000943203864153475
516	0.340908020734787	-0.776296257972717	13.9548320770264	-0.0026282137259841	0.00548864435404539	-0.000355493422830477	0.00159255252219737
517	-1.607137799263	0.197726652026176	14.0197668075562	-0.00425158534198999	-0.00392691092565656	0.00516396993771195	0.0100340843200684
518	-1.607137799263	-1.10097062587738	13.8249616622925	-0.0110697457566857	0.00483929552137852	-0.0117190945893526	0.00906006153672934
519	-2.25648641586304	-0.126947656273842	13.6950922012329	-0.00652430532500148	0.013930176384747	-0.00295288790948689	-0.00522560812532902
520	-1.607137799263	-0.126947656273842	13.6950922012329	-0.00684897974133492	-0.00132951640989631	0.0022419011220336	0.00418994715437293
521	-0.30844059586525	-0.451621979475021	13.8249616622925	-0.00327756232582033	-0.000355493422830477	-0.00392691092565656	0.00321592413820326
522	-0.30844059586525	-1.10097062587738	14.1496362686157	0.011982130818069	-0.000355493422830477	-0.000680167751852423	0.00386527273803949
523	-0.957789242267609	-0.451621979475021	14.2145709991455	-0.00327756232582033	-0.00490093370899558	-0.00132951640989631	-0.00100484199356288
524	-1.607137799263	-1.10097062587738	13.4353523254395	0.00483929552137852	-0.00327756232582033	-0.00652430532500148	-0.00392691092565656
525	1.63960528373718	-1.10097062587738	13.7600269317627	0.0022419011220336	-0.0107450718060136	-0.00360223650932312	0.000943203864153475
526	1.63960528373718	-1.10097062587738	13.5002880096436	0.000293855206109583	0.00516396993771195	0.0022419011220336	0.00354059832170606
527	0.340908020734787	-1.10097062587738	13.9548320770264	0.00581331877037883	0.00126787810586393	-0.000355493422830477	0.00581331877037883
528	2.93830251693726	-0.451621979475021	13.9548320770264	0.00451462110504508	-0.00100484199356288	0.000618529506027699	-0.00295288790948689
529	-0.957789242267609	0.197726652026176	13.6301574707031	0.00256657530553639	0.00906006153672934	-0.00619963090866804	0.00516396993771195
530	-0.957789242267609	0.197726652026176	13.5652227401733	0.00191722682211548	0.00483929552137852	-0.00847235135734081	-0.00587495695799589
531	-1.607137799263	0.197726652026176	13.4353523254395	-0.00197886489331722	0.00256657530553639	0.00191722682211548	-0.00847235135734081
532	-0.30844059586525	0.197726652026176	13.5002880096436	-0.00165419070981443	0.00516396993771195	-0.00879702530801296	-0.00197886489331722
533	-0.30844059586525	0.197726652026176	13.8249616622925	-0.00295288790948689	0.00191722682211548	-0.00360223650932312	-0.00132951640989631
534	0.340908020734787	-1.10097062587738	14.2145709991455	0.00386527273803949	0.00321592413820326	-0.00490093370899558	-0.00749832857400179
535	-1.607137799263	-1.10097062587738	13.9548320770264	-0.00132951640989631	0.00159255252219737	-0.0026282137259841	0.00581331877037883
536	-4.20453214645386	-0.776296257972717	13.8249616622925	-0.0120437685400248	-0.00100484199356288	-0.00457625929266214	0.00191722682211548
537	-2.25648641586304	-0.126947656273842	13.7600269317627	-0.000355493422830477	-0.00197886489331722	-0.00749832857400179	0.00159255252219737
538	0.340908020734787	-0.776296257972717	13.8898963928223	-0.000355493422830477	0.00646266713738441	0.00386527273803949	-0.00295288790948689
539	0.340908020734787	0.197726652026176	13.6950922012329	0.000943203864153475	0.01100810803473	-0.00230353930965066	-0.00619963090866804
540	-1.607137799263	-0.126947656273842	13.8898963928223	-0.00392691092565656	0.00159255252219737	-0.00652430532500148	-0.00132951640989631
541	0.340908020734787	-2.07499361038208	13.8249616622925	0.00159255252219737	-0.00944637414067984	-3.08191010844894e-05	0.00483929552137852
542	-0.30844059586525	-2.39966797828674	13.8249616622925	0.00289124972186983	-0.0104203969240189	0.00191722682211548	-0.00132951640989631
543	-0.30844059586525	-1.75031924247742	13.8898963928223	-0.00165419070981443	-0.00490093370899558	0.00159255252219737	-0.00944637414067984
544	-0.957789242267609	-0.451621979475021	13.6950922012329	0.00126787810586393	0.0100340843200684	0.00126787810586393	-0.00197886489331722
545	-0.957789242267609	0.197726652026176	13.8249616622925	-0.00425158534198999	-0.00165419070981443	-0.00522560812532902	0.000618529506027699
546	1.63960528373718	-0.451621979475021	14.2795057296753	-0.00717365415766835	0.0022419011220336	-0.000680167751852423	0.00841071270406246
547	-0.30844059586525	0.847075283527374	13.3704175949097	-0.00132951640989631	-0.00100484199356288	-0.00457625929266214	-0.00490093370899558
548	-0.957789242267609	-0.451621979475021	13.5002880096436	0.0022419011220336	0.00678734155371785	-0.00652430532500148	0.00841071270406246
549	-0.30844059586525	-0.776296257972717	13.6950922012329	-0.00392691092565656	0.00906006153672934	-0.00490093370899558	-3.08191010844894e-05
550	1.63960528373718	-1.10097062587738	13.7600269317627	0.00646266713738441	0.000943203864153475	-0.0100957229733467	-0.00295288790948689
551	0.340908020734787	-0.776296257972717	14.0847015380859	-0.000355493422830477	0.00126787810586393	0.00743668992072344	0.00841071270406246
552	-0.957789242267609	-0.126947656273842	13.1756134033203	-3.08191010844894e-05	-0.00327756232582033	-0.00619963090866804	0.00191722682211548
553	-4.20453214645386	0.197726652026176	12.7210693359375	-0.00197886489331722	0.00938473641872406	0.00126787810586393	0.000618529506027699
554	-1.607137799263	-1.10097062587738	13.5002880096436	-0.00717365415766835	0.00581331877037883	-0.0026282137259841	0.00386527273803949
555	-0.957789242267609	-0.451621979475021	14.0197668075562	-0.00165419070981443	-0.00100484199356288	-0.00230353930965066	0.00354059832170606
556	-0.957789242267609	-0.776296257972717	13.9548320770264	-0.00165419070981443	0.000943203864153475	0.00873538758605719	-0.0026282137259841
557	0.990256667137146	-0.776296257972717	13.8898963928223	-0.00132951640989631	0.00418994715437293	0.00548864435404539	-0.00912170019000769
558	-0.957789242267609	-0.451621979475021	13.6950922012329	0.00776136433705688	-0.00132951640989631	-0.0026282137259841	-0.00684897974133492
559	0.340908020734787	-2.39966797828674	13.8249616622925	-0.000680167751852423	-0.00425158534198999	0.00483929552137852	-0.00717365415766835
560	0.990256667137146	-1.10097062587738	14.0197668075562	0.00516396993771195	-0.000680167751852423	-0.0026282137259841	-0.00619963090866804
561	0.990256667137146	-1.75031924247742	13.8898963928223	-0.000680167751852423	-0.00425158534198999	-0.00555028254166245	-0.00619963090866804
562	0.340908020734787	-0.451621979475021	13.8898963928223	0.00159255252219737	-0.000680167751852423	-0.00522560812532902	0.00451462110504508
563	2.93830251693726	-0.776296257972717	14.2145709991455	0.000618529506027699	-0.0026282137259841	-0.00490093370899558	0.00191722682211548
564	-0.957789242267609	-0.126947656273842	13.7600269317627	-0.000680167751852423	0.00873538758605719	-0.000680167751852423	-0.00912170019000769
565	0.340908020734787	-0.451621979475021	13.3054828643799	0.00386527273803949	-0.000355493422830477	-0.00522560812532902	0.000943203864153475
566	0.990256667137146	-1.10097062587738	13.6301574707031	-0.0110697457566857	-0.0026282137259841	0.00159255252219737	0.00613799272105098
567	-0.957789242267609	-0.451621979475021	13.8898963928223	-0.00132951640989631	0.00289124972186983	-0.00555028254166245	-0.00230353930965066
568	0.340908020734787	-0.451621979475021	14.0197668075562	0.00126787810586393	0.00613799272105098	-0.00392691092565656	0.00126787810586393
569	-2.90583515167236	0.197726652026176	13.8898963928223	-0.00197886489331722	0.00256657530553639	0.00808603875339031	-0.00392691092565656
570	-4.20453214645386	-0.126947656273842	13.6950922012329	-0.0104203969240189	0.00126787810586393	-0.00619963090866804	0.00483929552137852
571	-2.90583515167236	0.522400975227356	13.5002880096436	-0.00425158534198999	-0.000355493422830477	0.00776136433705688	-0.00327756232582033
572	-1.607137799263	-0.126947656273842	13.6950922012329	0.00451462110504508	-0.00295288790948689	-0.00522560812532902	-0.00100484199356288
573	-1.607137799263	0.197726652026176	13.6301574707031	-3.08191010844894e-05	0.00516396993771195	0.00191722682211548	-0.000680167751852423
574	0.990256667137146	-1.42564487457275	13.8898963928223	-0.00100484199356288	-0.00197886489331722	-0.0104203969240189	-0.000680167751852423
575	0.340908020734787	-2.07499361038208	14.2145709991455	0.00289124972186983	-0.00360223650932312	0.00483929552137852	-0.00684897974133492
576	0.340908020734787	-1.10097062587738	13.5652227401733	-0.00165419070981443	-0.0130177913233638	0.00678734155371785	0.00159255252219737
577	0.990256667137146	-2.07499361038208	13.7600269317627	-0.00100484199356288	-0.00295288790948689	-0.00100484199356288	-0.00749832857400179
578	-0.30844059586525	-0.451621979475021	12.8509387969971	0.00776136433705688	-0.00457625929266214	-0.00847235135734081	-0.00100484199356288
579	-0.30844059586525	0.197726652026176	13.1756134033203	0.000293855206109583	0.00646266713738441	-0.00587495695799589	-0.00977104809135199
580	0.990256667137146	-1.10097062587738	13.2405481338501	-0.00587495695799589	-0.000680167751852423	-0.00782300252467394	-0.00717365415766835
581	1.63960528373718	-1.10097062587738	13.9548320770264	-0.00782300252467394	0.00483929552137852	0.00418994715437293	-0.00717365415766835
582	0.340908020734787	-0.451621979475021	13.4353523254395	0.000293855206109583	-0.00165419070981443	-0.00749832857400179	0.00289124972186983
583	-0.30844059586525	-0.776296257972717	13.7600269317627	-0.00360223650932312	0.00776136433705688	-0.00944637414067984	-0.00165419070981443
584	-1.607137799263	0.847075283527374	13.6950922012329	0.00451462110504508	-0.000680167751852423	-0.00814767740666866	-0.00327756232582033
585	0.990256667137146	-1.10097062587738	13.7600269317627	-0.00652430532500148	0.00354059832170606	-0.000680167751852423	0.000943203864153475
586	-0.957789242267609	-0.451621979475021	14.2795057296753	-0.00652430532500148	-0.000680167751852423	0.00354059832170606	0.00938473641872406
587	-2.25648641586304	0.197726652026176	13.5652227401733	-0.0110697457566857	0.00191722682211548	-0.00425158534198999	0.0022419011220336
588	-2.25648641586304	-1.10097062587738	13.8249616622925	-0.00360223650932312	0.0123068047687411	0.00581331877037883	0.00873538758605719
589	0.340908020734787	-0.776296257972717	13.7600269317627	-0.00522560812532902	0.00938473641872406	-0.0026282137259841	0.00256657530553639
590	0.340908020734787	-0.451621979475021	13.6950922012329	0.00191722682211548	0.00321592413820326	-0.00425158534198999	-0.00717365415766835
591	-0.30844059586525	0.197726652026176	13.6950922012329	-0.00230353930965066	0.00321592413820326	-0.00295288790948689	0.00776136433705688
592	0.340908020734787	-0.451621979475021	14.0197668075562	0.00678734155371785	-0.00457625929266214	0.00321592413820326	0.00321592413820326
593	0.990256667137146	-2.07499361038208	13.6301574707031	-0.00132951640989631	0.00191722682211548	-0.00879702530801296	-0.00295288790948689
594	0.990256667137146	-2.39966797828674	13.0457439422607	0.00159255252219737	-0.00457625929266214	-0.0126931173726916	-0.000355493422830477
595	-0.30844059586525	-0.126947656273842	13.8249616622925	0.00581331877037883	0.00191722682211548	-0.00717365415766835	-0.0100957229733467
596	0.340908020734787	-1.42564487457275	13.8249616622925	-0.00360223650932312	-0.00132951640989631	0.00126787810586393	0.000618529506027699
597	0.340908020734787	-0.776296257972717	14.0847015380859	-0.0026282137259841	-0.00100484199356288	0.00418994715437293	0.000293855206109583
598	1.63960528373718	-0.776296257972717	13.9548320770264	0.00386527273803949	0.0106834331527352	-0.00782300252467394	-0.00652430532500148
599	-1.607137799263	-0.126947656273842	13.3704175949097	-0.00295288790948689	0.00191722682211548	-0.00457625929266214	0.00483929552137852
600	0.340908020734787	0.197726652026176	12.5911998748779	-0.00230353930965066	0.00548864435404539	-0.00360223650932312	0.000618529506027699
601	-0.957789242267609	-0.126947656273842	13.0457439422607	-0.00100484199356288	0.00418994715437293	0.00711201597005129	-0.000355493422830477
602	0.340908020734787	0.197726652026176	13.5652227401733	0.00516396993771195	0.00451462110504508	0.00256657530553639	0.00581331877037883
603	-0.30844059586525	0.197726652026176	13.1106786727905	0.0022419011220336	-0.00295288790948689	-0.0026282137259841	0.000293855206109583
604	0.340908020734787	-0.126947656273842	13.6301574707031	0.000943203864153475	0.00386527273803949	-0.00295288790948689	0.000618529506027699
605	-1.607137799263	-1.10097062587738	13.8898963928223	0.00386527273803949	0.00646266713738441	0.00386527273803949	-0.000355493422830477
606	-3.55518364906311	0.197726652026176	13.6950922012329	-0.00619963090866804	-0.00132951640989631	-0.0110697457566857	0.00451462110504508
607	0.340908020734787	-1.10097062587738	13.8249616622925	0.00256657530553639	0.00451462110504508	-0.00295288790948689	0.0106834331527352
608	-0.957789242267609	0.522400975227356	13.8249616622925	0.00808603875339031	0.000618529506027699	-0.00847235135734081	0.0022419011220336
609	0.990256667137146	-1.42564487457275	13.4353523254395	0.000293855206109583	0.00613799272105098	-0.00847235135734081	-0.000355493422830477
610	0.990256667137146	-1.75031924247742	13.8249616622925	0.00808603875339031	-0.00555028254166245	-0.00457625929266214	-0.00522560812532902
611	1.63960528373718	-2.39966797828674	12.9808082580566	0.00418994715437293	-0.00295288790948689	0.00126787810586393	0.00808603875339031
612	0.990256667137146	-1.75031924247742	13.8898963928223	-0.00327756232582033	-0.00392691092565656	-0.00457625929266214	-0.000680167751852423
613	2.28895401954651	-1.10097062587738	14.0847015380859	-0.000355493422830477	0.00808603875339031	-0.00749832857400179	-0.00100484199356288
614	-0.30844059586525	0.197726652026176	13.8249616622925	0.00126787810586393	0.00548864435404539	-0.00619963090866804	-0.0026282137259841
615	0.340908020734787	0.197726652026176	13.7600269317627	0.00613799272105098	-0.000355493422830477	-0.00619963090866804	-0.00165419070981443
616	0.990256667137146	-1.10097062587738	13.6301574707031	-0.00100484199356288	-0.00100484199356288	0.00483929552137852	0.00289124972186983
617	-0.957789242267609	-0.126947656273842	13.4353523254395	-0.00912170019000769	0.00159255252219737	-0.00847235135734081	-0.00392691092565656
618	0.340908020734787	-0.776296257972717	13.8249616622925	0.00451462110504508	0.00256657530553639	-0.00717365415766835	0.00613799272105098
619	0.990256667137146	-0.776296257972717	13.6301574707031	-0.00230353930965066	0.00451462110504508	-0.000355493422830477	-0.00977104809135199
620	-1.607137799263	0.197726652026176	13.8898963928223	-0.00457625929266214	0.000293855206109583	-0.00425158534198999	-0.000680167751852423
621	-0.957789242267609	0.847075283527374	13.6950922012329	-0.00197886489331722	-0.00230353930965066	0.00581331877037883	-0.00490093370899558
622	-4.20453214645386	0.197726652026176	13.5652227401733	-0.0126931173726916	0.00289124972186983	-0.00457625929266214	0.00808603875339031
623	-2.90583515167236	0.522400975227356	13.5652227401733	0.00289124972186983	0.00646266713738441	-0.00457625929266214	0.0103587592020631
624	0.340908020734787	-1.10097062587738	13.8249616622925	-0.00879702530801296	0.0022419011220336	-0.00197886489331722	-0.00522560812532902
625	-2.25648641586304	-0.776296257972717	13.8898963928223	-0.00327756232582033	0.000618529506027699	0.00354059832170606	-0.00684897974133492
626	0.990256667137146	0.197726652026176	14.0197668075562	-0.000680167751852423	-0.000680167751852423	-0.00295288790948689	0.000293855206109583
627	-0.30844059586525	-1.42564487457275	13.8898963928223	-0.00652430532500148	-0.00360223650932312	0.011982130818069	0.00256657530553639
628	-0.30844059586525	-0.776296257972717	13.5002880096436	0.00483929552137852	-0.0026282137259841	-0.00814767740666866	-0.00100484199356288
629	-1.607137799263	-1.10097062587738	13.6301574707031	-0.000355493422830477	-0.00100484199356288	0.0022419011220336	-0.00327756232582033
630	0.990256667137146	-1.75031924247742	13.8898963928223	0.00418994715437293	-0.00165419070981443	0.00321592413820326	-0.00782300252467394
631	0.340908020734787	-1.10097062587738	14.2145709991455	-0.00457625929266214	-0.00457625929266214	0.00418994715437293	0.00516396993771195
632	0.990256667137146	-0.776296257972717	14.2145709991455	0.00483929552137852	0.00191722682211548	0.000293855206109583	0.0103587592020631
633	-0.957789242267609	-0.126947656273842	13.6301574707031	-0.000680167751852423	0.00808603875339031	-0.000680167751852423	0.00581331877037883
634	-1.607137799263	0.522400975227356	13.3054828643799	0.00418994715437293	0.00841071270406246	-0.00230353930965066	0.000943203864153475
635	1.63960528373718	-1.10097062587738	13.6950922012329	-0.0026282137259841	-0.00392691092565656	-0.00522560812532902	-0.00165419070981443
636	-0.957789242267609	-0.126947656273842	13.6301574707031	0.000293855206109583	-0.00587495695799589	0.000293855206109583	-0.0026282137259841
637	0.340908020734787	-0.126947656273842	13.8249616622925	-0.00457625929266214	-0.00522560812532902	-0.000680167751852423	0.00386527273803949
638	-1.607137799263	0.197726652026176	13.8249616622925	0.00289124972186983	0.00321592413820326	-0.00490093370899558	0.000618529506027699
639	0.340908020734787	-1.10097062587738	13.6301574707031	0.00126787810586393	0.00321592413820326	-3.08191010844894e-05	-3.08191010844894e-05
640	-2.25648641586304	-0.776296257972717	13.8898963928223	-0.00522560812532902	-0.00230353930965066	-0.00717365415766835	-0.00100484199356288
641	0.340908020734787	-1.10097062587738	13.7600269317627	-0.0026282137259841	-0.00100484199356288	0.00126787810586393	0.000293855206109583
642	-0.30844059586525	-1.10097062587738	13.1756134033203	-0.00165419070981443	0.000943203864153475	0.00516396993771195	0.0022419011220336
643	0.990256667137146	-1.10097062587738	14.0847015380859	0.0116574559360743	0.00581331877037883	-0.00295288790948689	0.00354059832170606
644	-0.957789242267609	-0.776296257972717	13.7600269317627	0.00646266713738441	-0.00100484199356288	-0.00490093370899558	-0.00197886489331722
645	-0.957789242267609	-1.10097062587738	13.6301574707031	-0.00197886489331722	-0.00522560812532902	-0.000680167751852423	-0.00782300252467394
646	0.990256667137146	-2.07499361038208	14.0847015380859	-0.00490093370899558	-0.00522560812532902	0.00581331877037883	0.00354059832170606
647	-0.30844059586525	-0.451621979475021	13.8898963928223	-0.00197886489331722	-0.000680167751852423	-0.00230353930965066	0.00126787810586393
648	1.63960528373718	-0.776296257972717	14.0197668075562	0.00321592413820326	0.00711201597005129	-0.00652430532500148	0.00354059832170606
649	-0.30844059586525	0.847075283527374	13.8898963928223	-0.00100484199356288	0.00516396993771195	-3.08191010844894e-05	0.000618529506027699
650	0.340908020734787	-0.126947656273842	13.5002880096436	0.00159255252219737	0.00613799272105098	-0.00197886489331722	0.00256657530553639
651	-1.607137799263	0.522400975227356	13.4353523254395	-0.00619963090866804	-0.00327756232582033	-0.00295288790948689	0.00354059832170606
652	0.990256667137146	0.197726652026176	13.4353523254395	-0.00327756232582033	0.000293855206109583	-3.08191010844894e-05	-0.0026282137259841
653	-0.957789242267609	0.522400975227356	13.6301574707031	-0.00100484199356288	0.00743668992072344	-0.00457625929266214	-0.00360223650932312
654	0.340908020734787	-0.126947656273842	12.9808082580566	0.00581331877037883	0.000293855206109583	-0.00555028254166245	-0.00425158534198999
655	0.340908020734787	-0.776296257972717	13.3704175949097	0.00354059832170606	0.00776136433705688	0.00126787810586393	-0.00100484199356288
656	-1.607137799263	0.522400975227356	13.5652227401733	-0.00392691092565656	-0.00490093370899558	0.00321592413820326	0.00191722682211548
657	-2.25648641586304	-0.776296257972717	13.2405481338501	-0.0165892094373703	0.00191722682211548	0.00516396993771195	0.0022419011220336
658	-3.55518364906311	0.197726652026176	12.7860040664673	0.00191722682211548	0.00321592413820326	-0.00782300252467394	-0.00555028254166245
659	-1.607137799263	0.197726652026176	13.7600269317627	0.00418994715437293	0.000293855206109583	-0.0152905117720366	-0.00392691092565656
660	-0.30844059586525	-0.451621979475021	14.0197668075562	-0.00132951640989631	0.0022419011220336	-0.00847235135734081	-0.0130177913233638
661	1.63960528373718	-1.42564487457275	14.474310874939	0.000943203864153475	0.00321592413820326	-0.00360223650932312	-0.00392691092565656
662	-0.30844059586525	-1.10097062587738	14.0197668075562	0.00548864435404539	-0.00392691092565656	-0.000355493422830477	0.00451462110504508
663	0.340908020734787	-1.42564487457275	13.8898963928223	0.00711201597005129	-0.00360223650932312	-0.00749832857400179	-0.00392691092565656
664	-0.957789242267609	-0.776296257972717	13.5002880096436	-0.000680167751852423	-0.00522560812532902	-0.00749832857400179	-0.00197886489331722
665	1.63960528373718	-1.10097062587738	13.8249616622925	0.00678734155371785	0.00159255252219737	-0.0026282137259841	0.000943203864153475
666	0.340908020734787	-1.10097062587738	13.2405481338501	-0.00132951640989631	0.000618529506027699	-0.00100484199356288	0.00646266713738441
667	-0.30844059586525	0.197726652026176	13.6950922012329	-0.00717365415766835	-0.000355493422830477	0.0113327819854021	0.00613799272105098
668	0.990256667137146	-1.10097062587738	13.6950922012329	0.00678734155371785	0.00548864435404539	-0.00847235135734081	0.00516396993771195
669	0.990256667137146	-1.10097062587738	13.5002880096436	0.000293855206109583	0.00483929552137852	0.00354059832170606	-0.000680167751852423
670	-0.957789242267609	-0.126947656273842	13.6301574707031	-0.00749832857400179	0.0022419011220336	-0.0113944197073579	-0.00165419070981443
671	-1.607137799263	0.197726652026176	13.7600269317627	-0.0026282137259841	0.000293855206109583	0.00646266713738441	0.00418994715437293
672	-0.957789242267609	-0.126947656273842	13.9548320770264	0.000943203864153475	-0.000680167751852423	-0.000355493422830477	0.00711201597005129
673	-1.607137799263	0.522400975227356	13.6301574707031	0.00191722682211548	0.00289124972186983	-0.00327756232582033	-0.00392691092565656
674	-2.25648641586304	-1.10097062587738	13.8249616622925	-0.00717365415766835	0.00386527273803949	-0.00879702530801296	0.00191722682211548
675	-4.20453214645386	-0.126947656273842	13.0457439422607	-0.00457625929266214	0.00548864435404539	-0.00230353930965066	-0.00327756232582033
676	0.340908020734787	-1.10097062587738	13.8898963928223	-0.00490093370899558	0.00354059832170606	-0.00717365415766835	-3.08191010844894e-05
677	-0.30844059586525	-0.451621979475021	13.8249616622925	-0.00327756232582033	0.00191722682211548	0.00808603875339031	0.00126787810586393
678	0.990256667137146	-0.776296257972717	14.1496362686157	0.00678734155371785	0.000943203864153475	-0.00425158534198999	-0.00327756232582033
679	-0.30844059586525	-0.776296257972717	13.5652227401733	-0.00360223650932312	0.000293855206109583	-3.08191010844894e-05	-0.00360223650932312
680	0.340908020734787	-1.42564487457275	13.5652227401733	0.00159255252219737	0.00321592413820326	-0.00360223650932312	-0.00100484199356288
681	-1.607137799263	-0.451621979475021	12.9158735275269	-0.00165419070981443	-0.00425158534198999	0.000618529506027699	0.00776136433705688
682	-0.30844059586525	-0.451621979475021	13.7600269317627	0.00159255252219737	-0.000355493422830477	0.00483929552137852	-0.00197886489331722
683	-0.30844059586525	-0.126947656273842	13.8249616622925	0.000293855206109583	-0.000355493422830477	-0.0130177913233638	0.00321592413820326
684	0.990256667137146	-1.10097062587738	13.3054828643799	0.0022419011220336	0.000293855206109583	-0.00197886489331722	-0.00684897974133492
685	1.63960528373718	-0.776296257972717	13.5652227401733	-3.08191010844894e-05	-0.00230353930965066	-0.00457625929266214	-0.00132951640989631
686	-0.957789242267609	0.522400975227356	13.1756134033203	0.0022419011220336	0.0022419011220336	-0.00619963090866804	0.00191722682211548
687	0.340908020734787	0.197726652026176	13.5652227401733	-0.000680167751852423	-0.00132951640989631	-0.00782300252467394	0.00451462110504508
688	-0.30844059586525	0.847075283527374	13.7600269317627	0.00613799272105098	0.00159255252219737	-0.0026282137259841	-0.00230353930965066
689	0.990256667137146	-1.10097062587738	14.0847015380859	-3.08191010844894e-05	0.00841071270406246	-0.00684897974133492	0.00483929552137852
690	-0.957789242267609	-0.451621979475021	13.7600269317627	-0.00165419070981443	0.0022419011220336	0.0022419011220336	0.00126787810586393
691	-1.607137799263	0.197726652026176	13.5652227401733	-0.00457625929266214	-0.00230353930965066	-0.00555028254166245	0.000943203864153475
692	-3.55518364906311	0.197726652026176	13.5002880096436	-0.0100957229733467	0.00159255252219737	0.011982130818069	0.00841071270406246
693	-0.30844059586525	-1.10097062587738	13.8249616622925	0.00483929552137852	0.00581331877037883	-0.0026282137259841	-0.00132951640989631
694	-0.30844059586525	-1.42564487457275	13.9548320770264	-0.000355493422830477	0.00483929552137852	-0.00165419070981443	-0.00165419070981443
695	-0.957789242267609	0.197726652026176	13.9548320770264	0.00289124972186983	0.00418994715437293	-0.00100484199356288	-0.00327756232582033
696	-0.30844059586525	-1.42564487457275	13.9548320770264	-0.000355493422830477	0.00418994715437293	0.000293855206109583	0.000293855206109583
697	-0.30844059586525	-0.776296257972717	13.5002880096436	0.000293855206109583	-0.00425158534198999	0.00451462110504508	0.000293855206109583
698	0.990256667137146	-2.07499361038208	13.8898963928223	0.00354059832170606	-0.00425158534198999	-0.00100484199356288	0.000293855206109583
699	1.63960528373718	-0.451621979475021	13.7600269317627	0.00451462110504508	-0.00132951640989631	0.000618529506027699	-0.00749832857400179
700	-0.957789242267609	0.197726652026176	13.7600269317627	-3.08191010844894e-05	0.00289124972186983	-0.00295288790948689	-0.00165419070981443
701	-0.957789242267609	0.847075283527374	13.3054828643799	-0.00230353930965066	0.00321592413820326	-0.00197886489331722	0.00289124972186983
702	0.340908020734787	0.197726652026176	13.5652227401733	-0.00425158534198999	0.00646266713738441	-0.0120437685400248	0.00159255252219737
703	1.63960528373718	-0.451621979475021	13.3704175949097	0.00581331877037883	0.00743668992072344	-0.0110697457566857	-0.00100484199356288
704	2.28895401954651	-1.10097062587738	13.6301574707031	-0.00425158534198999	0.00386527273803949	-0.0126931173726916	-0.00392691092565656
705	-0.30844059586525	0.197726652026176	13.5652227401733	0.00256657530553639	0.00516396993771195	0.000293855206109583	-0.00814767740666866
706	0.340908020734787	0.197726652026176	13.8249616622925	0.000293855206109583	-0.00652430532500148	-0.00197886489331722	0.00321592413820326
707	0.340908020734787	-1.42564487457275	14.1496362686157	-3.08191010844894e-05	0.00776136433705688	0.00289124972186983	0.00743668992072344
708	-3.55518364906311	0.197726652026176	13.5652227401733	0.000618529506027699	0.00646266713738441	-0.00814767740666866	0.00743668992072344
709	-4.20453214645386	-0.776296257972717	13.8898963928223	-0.00814767740666866	0.00354059832170606	0.0022419011220336	0.000618529506027699
710	-0.30844059586525	-1.10097062587738	14.0197668075562	0.00191722682211548	0.00159255252219737	-3.08191010844894e-05	0.00386527273803949
711	0.340908020734787	-0.776296257972717	14.0847015380859	-0.00165419070981443	-0.00197886489331722	-0.00230353930965066	0.00256657530553639
712	0.340908020734787	-0.451621979475021	14.0197668075562	-0.000355493422830477	0.00159255252219737	0.000293855206109583	0.0022419011220336
713	0.340908020734787	-1.75031924247742	14.2145709991455	0.000943203864153475	0.0022419011220336	-0.00327756232582033	-0.00132951640989631
714	-0.30844059586525	-1.75031924247742	13.7600269317627	0.00386527273803949	-0.00555028254166245	0.00126787810586393	0.000943203864153475
715	-0.30844059586525	-0.451621979475021	12.9808082580566	0.000293855206109583	0.00386527273803949	-0.00944637414067984	-0.00490093370899558
716	-1.607137799263	0.197726652026176	13.6301574707031	-0.000680167751852423	0.000943203864153475	0.01100810803473	-0.00230353930965066
717	0.990256667137146	-0.126947656273842	13.8249616622925	0.000618529506027699	0.00191722682211548	-0.00100484199356288	0.00191722682211548
718	-0.957789242267609	0.197726652026176	13.9548320770264	0.0100340843200684	0.00321592413820326	-0.00100484199356288	0.000293855206109583
719	0.990256667137146	-0.776296257972717	13.6950922012329	0.00581331877037883	0.00581331877037883	-0.00717365415766835	-0.00457625929266214
720	1.63960528373718	-0.776296257972717	13.5652227401733	0.000293855206109583	0.00581331877037883	0.000293855206109583	-0.00327756232582033
721	2.93830251693726	-1.10097062587738	13.7600269317627	0.00159255252219737	-0.00425158534198999	0.00418994715437293	0.00548864435404539
722	0.340908020734787	-0.776296257972717	13.0457439422607	-0.00425158534198999	-3.08191010844894e-05	-0.00197886489331722	0.00678734155371785
723	0.990256667137146	-0.776296257972717	13.2405481338501	0.00451462110504508	0.00354059832170606	-0.0159398596733809	0.000293855206109583
724	-1.607137799263	-0.126947656273842	13.9548320770264	0.00191722682211548	0.00354059832170606	0.000618529506027699	-0.000680167751852423
725	-2.25648641586304	0.197726652026176	13.5002880096436	-0.00912170019000769	-0.00197886489331722	-0.00165419070981443	-0.00425158534198999
726	-0.957789242267609	-0.776296257972717	13.6301574707031	-0.00555028254166245	-0.00652430532500148	0.00126787810586393	0.00126787810586393
727	-0.957789242267609	-0.776296257972717	14.0847015380859	-0.0110697457566857	-0.000680167751852423	-0.00132951640989631	0.00354059832170606
728	0.340908020734787	-0.776296257972717	13.8249616622925	0.00126787810586393	0.00646266713738441	-0.0117190945893526	-0.0026282137259841
729	-0.957789242267609	0.522400975227356	13.7600269317627	0.00711201597005129	-3.08191010844894e-05	-0.00587495695799589	-0.00457625929266214
730	0.990256667137146	-1.75031924247742	14.2795057296753	-0.00425158534198999	-0.00100484199356288	-0.00100484199356288	-0.000355493422830477
731	0.990256667137146	-1.75031924247742	13.8249616622925	-0.000680167751852423	-0.00230353930965066	-0.0026282137259841	0.00386527273803949
732	1.63960528373718	-2.07499361038208	13.8249616622925	-0.00522560812532902	-0.00749832857400179	0.00451462110504508	0.0103587592020631
733	0.340908020734787	-1.75031924247742	13.8898963928223	0.00256657530553639	-0.00587495695799589	-0.00197886489331722	-0.00197886489331722
734	0.340908020734787	-0.126947656273842	13.5652227401733	0.00711201597005129	0.0022419011220336	-0.00327756232582033	-0.00619963090866804
735	-0.957789242267609	0.522400975227356	13.8898963928223	-0.00295288790948689	0.00483929552137852	-0.00360223650932312	-0.000680167751852423
736	0.340908020734787	0.197726652026176	13.6301574707031	-0.00165419070981443	0.00289124972186983	-0.00652430532500148	0.00321592413820326
737	0.340908020734787	-0.776296257972717	13.5652227401733	0.00126787810586393	0.00483929552137852	0.00548864435404539	0.00289124972186983
738	-0.30844059586525	0.522400975227356	13.3054828643799	0.00841071270406246	0.00678734155371785	-0.000680167751852423	-0.00490093370899558
739	-0.957789242267609	0.197726652026176	13.5652227401733	-0.00197886489331722	0.00483929552137852	-0.00814767740666866	-0.00230353930965066
740	0.340908020734787	-0.776296257972717	13.9548320770264	-0.00814767740666866	0.00321592413820326	-0.00652430532500148	-0.00555028254166245
741	0.990256667137146	-1.10097062587738	14.2795057296753	-0.00392691092565656	0.000943203864153475	0.00159255252219737	-0.00457625929266214
742	-1.607137799263	-0.126947656273842	14.0197668075562	-0.00717365415766835	0.00354059832170606	0.000618529506027699	0.00354059832170606
743	-2.25648641586304	-0.126947656273842	13.6301574707031	0.00126787810586393	0.00646266713738441	-0.00360223650932312	0.000293855206109583
744	-2.90583515167236	0.522400975227356	13.5652227401733	-0.00684897974133492	0.0126314787194133	-0.00425158534198999	-0.00782300252467394
745	0.990256667137146	-1.10097062587738	13.8249616622925	-0.00230353930965066	-0.00100484199356288	0.000618529506027699	0.000943203864153475
746	0.340908020734787	-0.776296257972717	13.8898963928223	0.00289124972186983	0.00289124972186983	0.00289124972186983	0.00386527273803949
747	0.340908020734787	0.197726652026176	13.9548320770264	-0.00100484199356288	-0.00197886489331722	0.000618529506027699	0.00321592413820326
748	0.340908020734787	-1.42564487457275	14.1496362686157	0.0103587592020631	-0.00717365415766835	-0.00522560812532902	0.00418994715437293
749	0.990256667137146	-1.75031924247742	13.5002880096436	0.00516396993771195	-0.00392691092565656	0.00159255252219737	-0.000355493422830477
750	-1.607137799263	-0.776296257972717	13.5652227401733	-0.00100484199356288	-0.00490093370899558	0.0022419011220336	0.00321592413820326
751	-0.957789242267609	-0.451621979475021	13.6950922012329	-0.000355493422830477	-0.00295288790948689	0.00191722682211548	-0.00295288790948689
752	-1.607137799263	-0.126947656273842	13.8898963928223	-0.00360223650932312	-0.00912170019000769	-0.00230353930965066	-0.00165419070981443
753	-1.607137799263	0.197726652026176	14.2145709991455	0.00418994715437293	0.00418994715437293	-0.00490093370899558	-0.00165419070981443
754	0.340908020734787	-0.451621979475021	13.4353523254395	-0.00230353930965066	0.00159255252219737	-0.00944637414067984	-0.00295288790948689
755	1.63960528373718	-0.776296257972717	13.5652227401733	0.00354059832170606	0.00516396993771195	0.0022419011220336	-0.00360223650932312
756	1.63960528373718	-1.42564487457275	13.6950922012329	-0.00100484199356288	0.00159255252219737	-0.00749832857400179	0.00386527273803949
757	-0.30844059586525	-0.126947656273842	13.6950922012329	-0.00295288790948689	-0.00132951640989631	0.00776136433705688	0.00483929552137852
758	2.28895401954651	-0.776296257972717	14.0197668075562	0.00873538758605719	-3.08191010844894e-05	-0.00522560812532902	-0.00360223650932312
759	-1.607137799263	0.522400975227356	14.0847015380859	-0.00230353930965066	0.00386527273803949	-0.00360223650932312	-0.00457625929266214
760	-1.607137799263	-0.126947656273842	13.5652227401733	-0.00555028254166245	0.00321592413820326	-3.08191010844894e-05	-0.00295288790948689
761	-4.20453214645386	-0.126947656273842	13.6950922012329	-0.00197886489331722	-0.00295288790948689	0.00126787810586393	-0.000355493422830477
762	-2.90583515167236	-0.126947656273842	13.6950922012329	-0.0104203969240189	0.00321592413820326	0.000618529506027699	0.00256657530553639
763	-0.957789242267609	0.522400975227356	13.8249616622925	-0.00132951640989631	0.00159255252219737	0.00483929552137852	-0.00132951640989631
764	0.340908020734787	-1.10097062587738	14.0197668075562	0.0191249661147594	-0.000355493422830477	-0.00684897974133492	-0.00425158534198999
765	0.990256667137146	-1.42564487457275	14.1496362686157	-0.0117190945893526	-0.00392691092565656	0.0022419011220336	-0.000355493422830477
766	-1.607137799263	-0.451621979475021	13.5002880096436	0.00321592413820326	-0.00814767740666866	0.000293855206109583	-0.00100484199356288
767	0.990256667137146	-1.42564487457275	13.7600269317627	-0.00912170019000769	-0.0104203969240189	-0.00230353930965066	0.00483929552137852
768	-0.957789242267609	-0.126947656273842	12.7860040664673	0.00548864435404539	-0.000355493422830477	-0.00912170019000769	0.000618529506027699
769	1.63960528373718	-1.42564487457275	14.0847015380859	-0.00327756232582033	-0.00360223650932312	-0.00522560812532902	-0.00652430532500148
770	0.990256667137146	-0.776296257972717	14.0197668075562	0.00451462110504508	0.00321592413820326	-0.00912170019000769	-0.00230353930965066
771	-0.30844059586525	0.197726652026176	13.5002880096436	0.00841071270406246	0.00386527273803949	-0.00619963090866804	-0.00132951640989631
772	-0.30844059586525	0.197726652026176	13.3704175949097	-0.00100484199356288	-0.00197886489331722	0.00191722682211548	0.00548864435404539
773	1.63960528373718	-0.776296257972717	13.4353523254395	0.00386527273803949	0.00711201597005129	-0.00814767740666866	0.00289124972186983
774	0.340908020734787	-1.10097062587738	13.8249616622925	0.00354059832170606	0.00548864435404539	-0.00425158534198999	-0.00230353930965066
775	-0.30844059586525	0.197726652026176	13.7600269317627	-0.000355493422830477	0.00256657530553639	0.00743668992072344	0.0022419011220336
776	0.340908020734787	-0.776296257972717	14.2145709991455	-3.08191010844894e-05	-0.00490093370899558	0.00256657530553639	-0.00522560812532902
777	-1.607137799263	0.522400975227356	13.5002880096436	-0.00555028254166245	-0.00425158534198999	-0.00717365415766835	-0.00749832857400179
778	-2.25648641586304	-1.10097062587738	13.8898963928223	-0.00749832857400179	-0.000680167751852423	0.000618529506027699	0.00970941036939621
779	-1.607137799263	0.197726652026176	13.8249616622925	-0.00977104809135199	0.00354059832170606	-0.00814767740666866	-0.00360223650932312
780	-0.957789242267609	-0.126947656273842	13.7600269317627	-0.00522560812532902	-0.0026282137259841	-0.00327756232582033	-0.00100484199356288
781	-0.957789242267609	0.522400975227356	13.8249616622925	-0.00684897974133492	0.0022419011220336	0.00581331877037883	-0.00230353930965066
782	0.340908020734787	-0.126947656273842	13.0457439422607	0.00451462110504508	-0.00652430532500148	-0.00814767740666866	0.00776136433705688
783	0.340908020734787	-1.42564487457275	13.1106786727905	0.00548864435404539	-0.00814767740666866	-0.00522560812532902	0.000943203864153475
784	1.63960528373718	-2.07499361038208	13.8249616622925	-0.00327756232582033	0.00256657530553639	-0.00717365415766835	0.000943203864153475
785	-0.957789242267609	-0.776296257972717	13.6950922012329	0.00386527273803949	-0.00619963090866804	0.00938473641872406	-0.00749832857400179
786	0.340908020734787	-0.451621979475021	13.7600269317627	0.000618529506027699	0.00126787810586393	0.000293855206109583	0.00808603875339031
787	0.340908020734787	-1.10097062587738	14.2145709991455	-0.00425158534198999	-0.000680167751852423	0.00970941036939621	0.00841071270406246
788	-0.30844059586525	0.197726652026176	13.5652227401733	-0.00327756232582033	0.00646266713738441	0.00126787810586393	0.000293855206109583
789	-0.957789242267609	0.197726652026176	13.4353523254395	0.0022419011220336	0.000943203864153475	-0.000355493422830477	-0.00749832857400179
790	0.990256667137146	-1.10097062587738	13.5652227401733	-0.0026282137259841	0.00354059832170606	-0.0113944197073579	0.00289124972186983
791	0.990256667137146	-1.10097062587738	13.7600269317627	0.00289124972186983	0.000618529506027699	-0.00197886489331722	-0.00327756232582033
792	0.990256667137146	-0.451621979475021	13.8898963928223	-0.00587495695799589	0.000618529506027699	0.000293855206109583	0.00256657530553639
793	0.340908020734787	-0.451621979475021	14.2145709991455	0.00418994715437293	0.00354059832170606	-0.00555028254166245	-0.00295288790948689
794	-0.957789242267609	0.197726652026176	13.5652227401733	0.00289124972186983	0.00743668992072344	-0.00717365415766835	-0.0123684434220195
795	-0.957789242267609	0.197726652026176	13.5002880096436	-0.00197886489331722	0.00548864435404539	-0.0113944197073579	-0.00132951640989631
796	-2.90583515167236	0.847075283527374	13.6950922012329	-0.00749832857400179	0.00354059832170606	0.00548864435404539	0.000618529506027699
797	-0.30844059586525	-1.10097062587738	13.6950922012329	-0.00619963090866804	0.00646266713738441	0.00386527273803949	0.00321592413820326
798	-1.607137799263	-0.126947656273842	13.7600269317627	-0.00522560812532902	-0.00425158534198999	-0.00652430532500148	0.000293855206109583
799	1.63960528373718	-0.776296257972717	14.2145709991455	0.00646266713738441	0.00289124972186983	-0.0126931173726916	-0.00230353930965066
800	0.990256667137146	-1.42564487457275	13.7600269317627	0.00743668992072344	-0.000355493422830477	-0.00555028254166245	0.00646266713738441
801	1.63960528373718	-2.07499361038208	14.0197668075562	-0.00230353930965066	-0.00457625929266214	0.00646266713738441	0.00483929552137852
802	0.340908020734787	-2.39966797828674	14.0847015380859	0.00613799272105098	-0.0123684434220195	-0.00814767740666866	0.000943203864153475
803	0.340908020734787	-1.42564487457275	13.8249616622925	0.00711201597005129	-0.00522560812532902	0.00256657530553639	-3.08191010844894e-05
804	-1.607137799263	-0.126947656273842	14.0197668075562	0.00483929552137852	-0.00100484199356288	-0.00684897974133492	-0.00132951640989631
805	0.340908020734787	0.522400975227356	13.9548320770264	0.0022419011220336	0.00354059832170606	-0.00197886489331722	-0.00619963090866804
806	0.340908020734787	-1.10097062587738	13.8249616622925	-0.00717365415766835	0.000943203864153475	0.00191722682211548	0.00256657530553639
807	-1.607137799263	0.847075283527374	13.4353523254395	0.0022419011220336	0.00159255252219737	-0.00977104809135199	0.00289124972186983
808	1.63960528373718	-0.776296257972717	13.6950922012329	0.00516396993771195	0.00256657530553639	-0.0123684434220195	0.00483929552137852
809	-0.30844059586525	0.197726652026176	13.6301574707031	-0.00132951640989631	0.0103587592020631	-0.0117190945893526	-3.08191010844894e-05
810	-0.30844059586525	-0.126947656273842	13.8898963928223	-0.00132951640989631	0.00873538758605719	-0.00490093370899558	-0.00165419070981443
811	-0.957789242267609	0.522400975227356	13.6301574707031	-0.000680167751852423	-0.00132951640989631	0.00386527273803949	-0.00392691092565656
812	-0.957789242267609	0.522400975227356	13.5652227401733	-0.00392691092565656	0.0022419011220336	-3.08191010844894e-05	0.0103587592020631
813	-2.90583515167236	0.197726652026176	13.5652227401733	-0.00425158534198999	0.00646266713738441	-0.00165419070981443	0.00516396993771195
814	-3.55518364906311	0.197726652026176	13.6301574707031	-0.00132951640989631	0.00418994715437293	0.00256657530553639	-0.00132951640989631
815	-0.957789242267609	-0.451621979475021	14.2795057296753	-0.00295288790948689	0.0022419011220336	-0.00717365415766835	0.000943203864153475
816	0.340908020734787	-0.776296257972717	14.1496362686157	-0.00360223650932312	-0.00392691092565656	0.00256657530553639	0.00256657530553639
817	0.340908020734787	-0.776296257972717	13.8898963928223	-0.00327756232582033	-0.00490093370899558	-0.00327756232582033	0.00581331877037883
818	-0.957789242267609	-0.126947656273842	13.5002880096436	0.00581331877037883	-3.08191010844894e-05	-0.00912170019000769	-0.00555028254166245
819	0.340908020734787	-0.776296257972717	13.7600269317627	0.00743668992072344	-0.00392691092565656	-0.00522560812532902	-0.00717365415766835
820	-0.957789242267609	-0.776296257972717	13.8249616622925	0.000943203864153475	-0.0100957229733467	-0.00392691092565656	0.000293855206109583
821	0.990256667137146	-1.42564487457275	13.9548320770264	0.00256657530553639	-0.00652430532500148	-0.00230353930965066	0.00289124972186983
822	-0.957789242267609	-0.126947656273842	14.2145709991455	-0.00522560812532902	-0.00230353930965066	-0.00847235135734081	0.00159255252219737
823	0.340908020734787	-0.126947656273842	13.4353523254395	0.00386527273803949	0.00906006153672934	-0.00100484199356288	-0.00392691092565656
824	-0.30844059586525	0.197726652026176	13.3704175949097	-3.08191010844894e-05	0.00126787810586393	-0.00814767740666866	-0.00327756232582033
825	1.63960528373718	-0.776296257972717	13.5652227401733	0.00808603875339031	0.00289124972186983	-0.00879702530801296	0.000618529506027699
826	-1.607137799263	-0.126947656273842	13.7600269317627	-0.00230353930965066	-0.00295288790948689	0.00321592413820326	0.00126787810586393
827	-0.30844059586525	-0.126947656273842	13.8898963928223	-0.00392691092565656	0.00548864435404539	0.00191722682211548	0.00386527273803949
828	-0.957789242267609	-0.451621979475021	14.1496362686157	0.00321592413820326	-0.00132951640989631	-0.00132951640989631	0.00159255252219737
829	0.340908020734787	-0.776296257972717	13.7600269317627	-0.00457625929266214	0.00938473641872406	-0.00100484199356288	-0.00165419070981443
830	-2.90583515167236	-0.126947656273842	13.6950922012329	-0.00555028254166245	-3.08191010844894e-05	-0.00392691092565656	0.00289124972186983
831	-3.55518364906311	-0.126947656273842	13.6301574707031	-0.00684897974133492	0.000293855206109583	0.00321592413820326	-0.00132951640989631
832	-1.607137799263	-0.126947656273842	13.6950922012329	-0.00879702530801296	-0.00522560812532902	-0.00749832857400179	0.00516396993771195
833	0.340908020734787	0.522400975227356	13.8898963928223	0.000943203864153475	0.00483929552137852	-0.00132951640989631	0.00256657530553639
834	0.990256667137146	-0.451621979475021	13.9548320770264	0.0123068047687411	0.0022419011220336	-0.00847235135734081	-0.00197886489331722
835	-1.607137799263	-0.126947656273842	13.7600269317627	-0.00457625929266214	0.00548864435404539	0.00418994715437293	-0.0026282137259841
836	0.990256667137146	-2.72434210777283	14.1496362686157	-0.00360223650932312	-0.00490093370899558	-0.00230353930965066	0.000618529506027699
837	-0.30844059586525	-0.451621979475021	13.9548320770264	-0.00230353930965066	-0.00652430532500148	-0.00490093370899558	0.000293855206109583
838	0.990256667137146	-1.75031924247742	14.0197668075562	0.00418994715437293	-0.00587495695799589	0.00256657530553639	0.000618529506027699
839	0.340908020734787	0.197726652026176	13.8249616622925	0.00191722682211548	0.00841071270406246	-0.0026282137259841	-0.00100484199356288
840	0.340908020734787	-0.126947656273842	13.5652227401733	-0.00230353930965066	0.000618529506027699	-0.00230353930965066	0.00418994715437293
841	-0.30844059586525	0.197726652026176	13.4353523254395	0.000943203864153475	0.00354059832170606	0.00808603875339031	0.000943203864153475
842	-0.957789242267609	0.197726652026176	13.5002880096436	0.00386527273803949	-0.00132951640989631	-0.00619963090866804	-0.000355493422830477
843	-0.30844059586525	0.522400975227356	12.7210693359375	-0.00165419070981443	0.000618529506027699	-0.00652430532500148	0.00808603875339031
844	0.990256667137146	-0.451621979475021	13.1106786727905	0.00516396993771195	0.0106834331527352	-0.00295288790948689	-0.00912170019000769
845	-0.30844059586525	-0.776296257972717	14.0847015380859	-0.0026282137259841	0.00256657530553639	-0.00425158534198999	-0.000355493422830477
846	-0.957789242267609	0.197726652026176	13.5652227401733	0.000943203864153475	0.00191722682211548	0.000293855206109583	0.000293855206109583
847	-0.957789242267609	-1.10097062587738	13.8249616622925	-0.00555028254166245	-0.00490093370899558	-0.00295288790948689	0.011982130818069
848	-2.90583515167236	0.847075283527374	13.6301574707031	-0.00360223650932312	0.00256657530553639	-0.00392691092565656	0.0022419011220336
849	-0.957789242267609	-0.451621979475021	13.8898963928223	0.000618529506027699	0.00776136433705688	-0.0107450718060136	0.000943203864153475
850	-0.30844059586525	-0.776296257972717	14.0847015380859	-0.000355493422830477	-0.00522560812532902	0.000293855206109583	-0.00100484199356288
851	0.990256667137146	-1.10097062587738	14.0197668075562	-0.00684897974133492	-0.00425158534198999	0.00483929552137852	0.00418994715437293
852	0.990256667137146	-1.10097062587738	13.7600269317627	-0.00132951640989631	0.00321592413820326	-0.00230353930965066	-0.00197886489331722
853	1.63960528373718	-2.07499361038208	13.6950922012329	0.00386527273803949	-0.00295288790948689	-0.000680167751852423	0.00191722682211548
854	-0.957789242267609	-2.07499361038208	13.8898963928223	0.000943203864153475	-0.00555028254166245	0.00256657530553639	0.00126787810586393
855	-0.957789242267609	-0.451621979475021	13.7600269317627	0.00159255252219737	-0.000680167751852423	0.00354059832170606	-0.00684897974133492
856	-0.30844059586525	0.197726652026176	13.9548320770264	-0.00782300252467394	0.00873538758605719	0.00191722682211548	0.00256657530553639
857	-0.30844059586525	0.522400975227356	13.7600269317627	-0.00360223650932312	-3.08191010844894e-05	0.00126787810586393	-0.000680167751852423
858	-0.30844059586525	-0.451621979475021	13.6301574707031	0.00516396993771195	-0.00392691092565656	-0.00100484199356288	-0.00360223650932312
859	0.990256667137146	-0.451621979475021	13.5652227401733	-0.00490093370899558	0.0106834331527352	-0.00555028254166245	-0.0104203969240189
860	0.340908020734787	-0.776296257972717	13.7600269317627	0.00776136433705688	0.00354059832170606	-0.00197886489331722	-0.00132951640989631
861	0.340908020734787	0.197726652026176	13.6301574707031	-0.00132951640989631	0.0022419011220336	0.00256657530553639	-0.00197886489331722
862	0.990256667137146	-1.10097062587738	13.1756134033203	0.000293855206109583	0.000293855206109583	-0.00652430532500148	-0.000355493422830477
863	-0.30844059586525	-0.451621979475021	13.0457439422607	0.000618529506027699	0.0022419011220336	0.00126787810586393	0.00548864435404539
864	-1.607137799263	-1.10097062587738	13.8249616622925	-0.00230353930965066	0.00581331877037883	-0.00912170019000769	-0.00652430532500148
865	-3.55518364906311	0.522400975227356	13.6301574707031	-0.00555028254166245	0.000943203864153475	-0.00327756232582033	-0.000355493422830477
866	-0.957789242267609	-1.10097062587738	13.8249616622925	-0.00327756232582033	0.000293855206109583	0.000618529506027699	0.00776136433705688
867	-0.30844059586525	-0.776296257972717	13.9548320770264	-0.00490093370899558	0.00938473641872406	-0.00165419070981443	-0.00165419070981443
868	0.990256667137146	-1.10097062587738	14.0197668075562	-0.00132951640989631	-0.000355493422830477	0.00321592413820326	-0.00522560812532902
869	-0.957789242267609	-0.126947656273842	12.9158735275269	0.000943203864153475	0.000618529506027699	-0.000680167751852423	-0.00555028254166245
870	-0.30844059586525	-1.42564487457275	12.9158735275269	0.00548864435404539	-0.00360223650932312	0.00743668992072344	-0.000680167751852423
871	0.340908020734787	-2.39966797828674	14.0197668075562	-0.00392691092565656	-0.00360223650932312	-3.08191010844894e-05	-0.00327756232582033
872	0.340908020734787	-1.10097062587738	13.8898963928223	-0.0100957229733467	-0.00230353930965066	0.00418994715437293	0.00126787810586393
873	0.340908020734787	0.197726652026176	13.9548320770264	0.00159255252219737	0.00289124972186983	-0.0100957229733467	-0.00197886489331722
874	-0.957789242267609	0.522400975227356	13.8898963928223	0.0123068047687411	0.000618529506027699	-0.00814767740666866	-0.00425158534198999
875	1.63960528373718	-1.42564487457275	13.6301574707031	-0.0026282137259841	0.00321592413820326	-0.00392691092565656	0.000943203864153475
876	-1.607137799263	0.522400975227356	12.3963947296143	-0.00684897974133492	-0.00197886489331722	-0.00197886489331722	0.00581331877037883
877	1.63960528373718	-1.10097062587738	12.9158735275269	-0.00684897974133492	-0.000680167751852423	-3.08191010844894e-05	-0.00619963090866804
878	-0.957789242267609	0.197726652026176	13.5652227401733	0.0116574559360743	0.00646266713738441	0.00126787810586393	0.00841071270406246
879	-0.957789242267609	-1.10097062587738	13.4353523254395	0.00873538758605719	0.00386527273803949	-0.0117190945893526	0.00126787810586393
880	0.990256667137146	-0.776296257972717	14.0197668075562	0.00256657530553639	0.00354059832170606	-0.00360223650932312	0.00354059832170606
881	-0.957789242267609	-0.776296257972717	13.7600269317627	-0.00684897974133492	0.00386527273803949	0.00256657530553639	0.00646266713738441
882	-2.25648641586304	-1.10097062587738	13.8898963928223	-0.00619963090866804	-0.00360223650932312	-0.00230353930965066	0.00776136433705688
883	-2.25648641586304	-1.10097062587738	13.8249616622925	-0.00944637414067984	0.00386527273803949	-0.00230353930965066	0.00451462110504508
884	-0.30844059586525	0.197726652026176	13.0457439422607	-0.00100484199356288	0.00256657530553639	-0.00522560812532902	-0.000680167751852423
885	0.990256667137146	-0.451621979475021	13.1106786727905	0.00418994715437293	0.0022419011220336	0.00743668992072344	-0.00587495695799589
886	0.990256667137146	-1.75031924247742	13.2405481338501	-0.00457625929266214	-0.00295288790948689	-0.00425158534198999	0.000943203864153475
887	-0.30844059586525	-0.776296257972717	13.3054828643799	-0.00197886489331722	-0.0100957229733467	-3.08191010844894e-05	0.00418994715437293
888	1.63960528373718	-2.07499361038208	14.0847015380859	-3.08191010844894e-05	-0.00814767740666866	0.00646266713738441	0.00126787810586393
889	0.990256667137146	-0.776296257972717	14.0197668075562	-0.000355493422830477	-0.00619963090866804	0.00678734155371785	-0.00684897974133492
890	-0.30844059586525	0.197726652026176	14.0197668075562	0.000618529506027699	0.00354059832170606	0.00289124972186983	0.000943203864153475
891	-1.607137799263	0.197726652026176	14.2145709991455	0.00191722682211548	-0.000355493422830477	-3.08191010844894e-05	0.0022419011220336
892	-0.30844059586525	0.522400975227356	13.4353523254395	-0.00457625929266214	0.00678734155371785	-0.00944637414067984	-0.00392691092565656
893	-0.957789242267609	0.522400975227356	13.2405481338501	-0.00360223650932312	0.00451462110504508	-0.0136671401560307	-0.00197886489331722
894	0.990256667137146	-0.451621979475021	13.3704175949097	-0.00490093370899558	0.00743668992072344	-0.0104203969240189	-0.000680167751852423
895	1.63960528373718	-0.776296257972717	13.9548320770264	0.00321592413820326	0.00808603875339031	0.00159255252219737	-0.000680167751852423
896	-0.30844059586525	-0.776296257972717	14.0197668075562	0.00256657530553639	0.00354059832170606	-0.00327756232582033	-0.00684897974133492
897	-0.957789242267609	-0.776296257972717	14.2145709991455	-0.00457625929266214	0.00159255252219737	-0.00100484199356288	0.00159255252219737
898	-0.957789242267609	-0.451621979475021	13.8898963928223	-0.0026282137259841	0.00159255252219737	-0.00230353930965066	-0.00490093370899558
899	-2.90583515167236	0.197726652026176	13.7600269317627	-0.0026282137259841	0.00159255252219737	-0.0100957229733467	-0.00230353930965066
900	-2.25648641586304	0.522400975227356	13.7600269317627	-0.00230353930965066	0.00808603875339031	-0.000680167751852423	-0.00457625929266214
901	-0.957789242267609	0.522400975227356	13.7600269317627	-0.00457625929266214	0.00126787810586393	0.000293855206109583	0.000943203864153475
902	-0.30844059586525	0.522400975227356	13.8898963928223	-0.00587495695799589	-0.00652430532500148	-3.08191010844894e-05	0.00321592413820326
903	-0.30844059586525	-0.776296257972717	13.6950922012329	-0.000355493422830477	0.0022419011220336	-0.00717365415766835	-0.00619963090866804
904	0.990256667137146	-1.75031924247742	13.5652227401733	0.00321592413820326	-0.00360223650932312	-0.00100484199356288	0.00321592413820326
905	1.63960528373718	-1.75031924247742	13.8249616622925	0.00613799272105098	-0.00619963090866804	-0.00555028254166245	0.00159255252219737
906	-1.607137799263	-0.126947656273842	13.7600269317627	-0.00132951640989631	-0.00360223650932312	0.00321592413820326	0.00613799272105098
907	0.990256667137146	0.197726652026176	13.6301574707031	-0.00457625929266214	-0.00425158534198999	-0.00132951640989631	0.00321592413820326
908	-0.957789242267609	-0.126947656273842	13.3704175949097	0.00970941036939621	0.00873538758605719	-0.00360223650932312	0.00126787810586393
909	2.93830251693726	-1.10097062587738	13.6301574707031	0.000293855206109583	0.0103587592020631	-0.00717365415766835	-0.0126931173726916
910	-0.30844059586525	-0.126947656273842	13.3054828643799	0.00548864435404539	-0.000355493422830477	-0.0113944197073579	-3.08191010844894e-05
911	-0.30844059586525	0.197726652026176	13.4353523254395	-0.000680167751852423	0.00516396993771195	0.00711201597005129	0.00256657530553639
912	-0.957789242267609	0.197726652026176	13.6950922012329	-0.00295288790948689	0.0100340843200684	-0.00522560812532902	-0.00295288790948689
913	0.340908020734787	0.522400975227356	14.0197668075562	0.00418994715437293	-0.000355493422830477	-0.00555028254166245	-0.00425158534198999
914	-0.957789242267609	-1.10097062587738	14.1496362686157	-0.00782300252467394	0.00386527273803949	-0.00652430532500148	-0.0026282137259841
915	-2.25648641586304	-0.451621979475021	13.7600269317627	-0.00425158534198999	0.00386527273803949	-0.00360223650932312	-0.00425158534198999
916	-0.30844059586525	-1.10097062587738	13.7600269317627	-0.00360223650932312	0.00418994715437293	0.00321592413820326	0.00386527273803949
917	-1.607137799263	0.522400975227356	13.6950922012329	-0.00457625929266214	0.00321592413820326	0.000618529506027699	0.00191722682211548
918	1.63960528373718	-0.776296257972717	13.9548320770264	0.00581331877037883	-0.00360223650932312	-0.00522560812532902	0.000293855206109583
919	-0.30844059586525	-1.10097062587738	14.2795057296753	-0.00392691092565656	0.00321592413820326	0.000618529506027699	-0.00749832857400179
920	0.340908020734787	-1.42564487457275	13.6301574707031	0.00743668992072344	-0.00944637414067984	-0.00392691092565656	0.000293855206109583
921	-0.957789242267609	-1.42564487457275	13.5652227401733	-0.00197886489331722	-0.00684897974133492	0.00256657530553639	0.00808603875339031
922	0.340908020734787	-1.10097062587738	13.6301574707031	0.00256657530553639	-0.00522560812532902	0.0022419011220336	0.00386527273803949
923	0.340908020734787	-1.10097062587738	13.9548320770264	-0.000680167751852423	0.00159255252219737	-0.00619963090866804	0.00451462110504508
924	0.990256667137146	-0.776296257972717	14.0847015380859	-0.00165419070981443	0.000618529506027699	-0.00522560812532902	-0.00555028254166245
925	-0.30844059586525	-0.126947656273842	14.2145709991455	0.00321592413820326	0.00906006153672934	-0.000355493422830477	-0.0026282137259841
926	-0.957789242267609	0.522400975227356	13.5652227401733	-0.00555028254166245	-0.00132951640989631	-0.00327756232582033	0.000618529506027699
927	0.990256667137146	-1.10097062587738	13.8249616622925	0.000293855206109583	0.00126787810586393	-0.00782300252467394	0.00678734155371785
928	-0.30844059586525	0.522400975227356	13.5652227401733	0.00483929552137852	0.0022419011220336	-0.00522560812532902	0.000943203864153475
929	0.340908020734787	-0.776296257972717	13.2405481338501	0.00776136433705688	0.00516396993771195	-0.0126931173726916	0.00126787810586393
930	-0.30844059586525	-0.776296257972717	14.0847015380859	-0.00132951640989631	0.00354059832170606	0.0022419011220336	0.00483929552137852
931	-0.30844059586525	-1.10097062587738	14.0197668075562	-0.00847235135734081	-0.00457625929266214	0.00386527273803949	-0.00197886489331722
932	-2.25648641586304	-0.776296257972717	13.7600269317627	-0.0113944197073579	0.00159255252219737	0.00418994715437293	0.00581331877037883
933	-0.30844059586525	-1.42564487457275	13.7600269317627	-0.00165419070981443	-0.000680167751852423	-0.000355493422830477	-0.00425158534198999
934	0.990256667137146	-0.451621979475021	13.9548320770264	-0.00782300252467394	0.00678734155371785	0.00289124972186983	-0.0026282137259841
935	-0.957789242267609	0.197726652026176	13.6950922012329	0.00613799272105098	0.00354059832170606	-0.00392691092565656	-0.00782300252467394
936	-1.607137799263	-0.451621979475021	14.0197668075562	-0.00197886489331722	-0.00327756232582033	0.00386527273803949	0.00191722682211548
937	0.990256667137146	-2.07499361038208	13.7600269317627	0.00678734155371785	-0.00425158534198999	-0.00360223650932312	0.000943203864153475
938	-0.30844059586525	-0.776296257972717	13.7600269317627	0.00808603875339031	0.000293855206109583	-0.00132951640989631	0.00418994715437293
939	0.990256667137146	-1.42564487457275	13.8898963928223	0.00548864435404539	0.00613799272105098	0.00418994715437293	-0.0123684434220195
940	0.990256667137146	-1.10097062587738	13.9548320770264	0.00808603875339031	0.00354059832170606	-0.00522560812532902	-0.00327756232582033
941	0.340908020734787	-0.451621979475021	13.9548320770264	0.00418994715437293	-0.00230353930965066	0.00354059832170606	0.000293855206109583
942	1.63960528373718	-1.10097062587738	14.2145709991455	-0.0026282137259841	-0.00197886489331722	-0.0104203969240189	0.00191722682211548
943	-0.957789242267609	-0.451621979475021	13.5002880096436	0.000293855206109583	0.00159255252219737	-0.00619963090866804	-0.00555028254166245
944	-0.30844059586525	0.197726652026176	13.3704175949097	-0.00197886489331722	0.012956153601408	-0.00847235135734081	-0.00555028254166245
945	-0.30844059586525	0.522400975227356	13.4353523254395	0.00159255252219737	0.00451462110504508	0.000618529506027699	-0.00490093370899558
946	2.28895401954651	-0.451621979475021	13.8898963928223	0.000943203864153475	0.00906006153672934	-0.00132951640989631	0.01100810803473
947	-1.607137799263	-0.451621979475021	14.0847015380859	-0.00132951640989631	0.00126787810586393	-0.00100484199356288	0.00548864435404539
948	-0.957789242267609	-1.10097062587738	14.0197668075562	-0.00327756232582033	-0.00392691092565656	-0.00230353930965066	0.00613799272105098
949	-3.55518364906311	0.197726652026176	13.6950922012329	-0.00295288790948689	0.0022419011220336	-0.00327756232582033	0.00159255252219737
950	-2.90583515167236	-0.776296257972717	14.0197668075562	0.00256657530553639	0.00776136433705688	-0.00392691092565656	-0.00587495695799589
951	-0.957789242267609	-1.10097062587738	13.8898963928223	-0.00425158534198999	0.00646266713738441	0.00126787810586393	-0.00132951640989631
952	0.340908020734787	-1.10097062587738	13.8898963928223	-0.00587495695799589	0.00321592413820326	0.000943203864153475	0.00516396993771195
953	0.340908020734787	-1.42564487457275	14.1496362686157	-0.00100484199356288	-0.00197886489331722	-0.00749832857400179	-0.00619963090866804
954	-0.957789242267609	-0.451621979475021	13.8249616622925	-0.00457625929266214	-0.0026282137259841	-0.00490093370899558	-0.0113944197073579
955	0.340908020734787	-1.10097062587738	13.6301574707031	0.00191722682211548	-0.00295288790948689	-0.00684897974133492	-0.00100484199356288
956	-0.957789242267609	-0.126947656273842	13.5652227401733	0.00191722682211548	-0.00425158534198999	0.0100340843200684	0.00613799272105098
957	1.63960528373718	-1.10097062587738	13.8898963928223	-0.00522560812532902	-0.0026282137259841	0.00386527273803949	-0.00132951640989631
958	-0.30844059586525	0.522400975227356	13.9548320770264	-0.00132951640989631	0.00613799272105098	0.000618529506027699	-0.00522560812532902
959	-0.30844059586525	0.522400975227356	13.7600269317627	0.00873538758605719	0.00970941036939621	-0.00327756232582033	0.00386527273803949
960	-0.957789242267609	-0.126947656273842	13.6301574707031	0.00548864435404539	0.00256657530553639	0.000943203864153475	-0.00457625929266214
961	-0.30844059586525	-0.776296257972717	13.5652227401733	-0.00197886489331722	-0.00717365415766835	-0.00230353930965066	-0.00165419070981443
962	-1.607137799263	-0.126947656273842	13.6950922012329	0.00159255252219737	0.00321592413820326	-0.00749832857400179	0.00418994715437293
963	-0.957789242267609	0.197726652026176	13.5002880096436	0.00581331877037883	0.00841071270406246	0.00613799272105098	-0.0026282137259841
964	-0.30844059586525	-0.126947656273842	13.7600269317627	-0.00230353930965066	0.00256657530553639	-0.00197886489331722	-0.00100484199356288
965	-1.607137799263	-0.776296257972717	14.2145709991455	-0.00360223650932312	0.00516396993771195	-0.00100484199356288	-0.00360223650932312
966	-2.25648641586304	-0.776296257972717	14.2145709991455	-0.00912170019000769	-0.00425158534198999	0.00516396993771195	0.00581331877037883
967	-2.25648641586304	0.522400975227356	13.5002880096436	-0.00522560812532902	0.000618529506027699	-3.08191010844894e-05	0.00256657530553639
968	0.340908020734787	-1.10097062587738	13.9548320770264	0.00386527273803949	0.00808603875339031	-0.00944637414067984	0.00256657530553639
969	-0.30844059586525	0.847075283527374	13.5652227401733	0.00581331877037883	0.00483929552137852	-3.08191010844894e-05	-0.00392691092565656
970	0.340908020734787	-0.776296257972717	13.7600269317627	-0.000680167751852423	0.00126787810586393	-0.00977104809135199	-0.00555028254166245
971	-0.957789242267609	-1.10097062587738	14.0847015380859	-3.08191010844894e-05	-0.0117190945893526	0.0022419011220336	0.00841071270406246
972	-0.30844059586525	-0.776296257972717	13.8249616622925	-0.00944637414067984	-0.00295288790948689	-0.000680167751852423	0.0145795252174139
973	-0.957789242267609	-0.126947656273842	13.5652227401733	0.00256657530553639	0.00354059832170606	-0.00652430532500148	0.000293855206109583
974	0.340908020734787	0.197726652026176	13.9548320770264	0.00418994715437293	0.00808603875339031	0.0022419011220336	-0.00392691092565656
975	0.340908020734787	-0.451621979475021	14.2145709991455	0.00873538758605719	0.00321592413820326	-0.00717365415766835	-0.00165419070981443
976	1.63960528373718	-1.10097062587738	14.2145709991455	-0.00327756232582033	-0.00587495695799589	-0.00457625929266214	0.00418994715437293
977	-0.957789242267609	0.197726652026176	13.7600269317627	0.00321592413820326	-0.00165419070981443	-0.00717365415766835	0.0022419011220336
978	0.990256667137146	-1.10097062587738	13.5002880096436	0.00613799272105098	0.00646266713738441	-0.0107450718060136	-0.00912170019000769
979	-0.957789242267609	0.197726652026176	13.5652227401733	0.00321592413820326	0.00289124972186983	-0.00619963090866804	-0.00522560812532902
980	-0.30844059586525	0.197726652026176	13.5002880096436	0.00386527273803949	0.0022419011220336	-0.000680167751852423	-0.00457625929266214
981	-1.607137799263	0.197726652026176	13.7600269317627	-0.00912170019000769	-0.0026282137259841	0.00711201597005129	-3.08191010844894e-05
982	-2.25648641586304	0.522400975227356	13.9548320770264	-0.00522560812532902	0.00289124972186983	0.00548864435404539	0.00289124972186983
983	-1.607137799263	-0.776296257972717	13.6950922012329	-0.0026282137259841	0.00743668992072344	-0.00847235135734081	-0.00392691092565656
984	-1.607137799263	-0.451621979475021	13.7600269317627	-3.08191010844894e-05	0.00483929552137852	-0.00457625929266214	0.000293855206109583
985	-0.30844059586525	-1.10097062587738	13.1756134033203	-0.00100484199356288	0.000293855206109583	-3.08191010844894e-05	0.00126787810586393
986	-1.607137799263	0.197726652026176	12.9158735275269	-0.0104203969240189	-0.00132951640989631	-0.000355493422830477	0.00126787810586393
987	1.63960528373718	-0.776296257972717	12.9808082580566	-0.00392691092565656	-0.00555028254166245	-0.00360223650932312	0.00289124972186983
988	-0.30844059586525	-1.42564487457275	14.0847015380859	0.00159255252219737	-0.00132951640989631	-0.00132951640989631	-0.00197886489331722
989	0.990256667137146	-2.07499361038208	13.8249616622925	-0.00457625929266214	-0.00847235135734081	-0.00165419070981443	-0.00360223650932312
990	-0.957789242267609	-0.126947656273842	13.5002880096436	-0.000355493422830477	-3.08191010844894e-05	-0.00587495695799589	-0.00327756232582033
991	-0.957789242267609	-0.126947656273842	13.4353523254395	0.0022419011220336	0.000943203864153475	0.00646266713738441	-0.00749832857400179
992	-0.30844059586525	0.197726652026176	13.6950922012329	-0.00587495695799589	-0.00392691092565656	0.000618529506027699	-3.08191010844894e-05
993	-1.607137799263	0.197726652026176	13.5652227401733	0.00808603875339031	-0.00327756232582033	-0.00879702530801296	0.00126787810586393
994	0.990256667137146	-0.776296257972717	13.8249616622925	0.00743668992072344	0.00386527273803949	0.00191722682211548	-3.08191010844894e-05
995	0.340908020734787	-0.776296257972717	13.6301574707031	-3.08191010844894e-05	-0.000680167751852423	-0.00197886489331722	0.000618529506027699
996	0.340908020734787	-1.10097062587738	13.8249616622925	-0.00457625929266214	-0.00165419070981443	-0.00100484199356288	0.000293855206109583
997	-1.607137799263	0.522400975227356	13.5652227401733	-0.00392691092565656	-0.00230353930965066	0.00711201597005129	-0.000680167751852423
998	0.990256667137146	-1.10097062587738	13.9548320770264	-0.00327756232582033	0.00548864435404539	-0.00392691092565656	0.00548864435404539
999	-2.25648641586304	-0.451621979475021	14.2145709991455	-0.00360223650932312	0.00289124972186983	0.00159255252219737	-0.00295288790948689
1000	-0.30844059586525	-0.776296257972717	14.3444404602051	-0.00782300252467394	0.00354059832170606	-0.00522560812532902	-0.00132951640989631
1001	-0.957789242267609	-1.10097062587738	13.5652227401733	-0.00587495695799589	0.0022419011220336	0.00516396993771195	0.00646266713738441
1002	0.340908020734787	-0.776296257972717	13.8898963928223	-0.00684897974133492	0.00289124972186983	0.00516396993771195	0.00321592413820326
1003	-0.30844059586525	-1.10097062587738	13.8898963928223	0.00678734155371785	0.00483929552137852	-3.08191010844894e-05	0.0022419011220336
1004	-1.607137799263	0.197726652026176	13.6301574707031	0.00451462110504508	0.00126787810586393	-0.00944637414067984	-0.00392691092565656
1005	-0.957789242267609	-1.10097062587738	14.0197668075562	-0.00522560812532902	-0.00587495695799589	0.00256657530553639	-0.00652430532500148
1006	0.340908020734787	-1.42564487457275	13.8898963928223	-0.00165419070981443	-0.0126931173726916	0.00548864435404539	-0.00360223650932312
1007	0.990256667137146	-1.75031924247742	13.8898963928223	-0.00457625929266214	-0.00425158534198999	-0.00490093370899558	0.00191722682211548
1008	-0.957789242267609	0.522400975227356	12.7860040664673	0.00483929552137852	0.0106834331527352	0.00678734155371785	-0.00522560812532902
1009	1.63960528373718	-1.10097062587738	13.9548320770264	0.000618529506027699	-3.08191010844894e-05	-0.00360223650932312	-0.00522560812532902
1010	0.990256667137146	-0.126947656273842	13.6301574707031	0.000293855206109583	0.000618529506027699	-0.00100484199356288	-0.000680167751852423
1011	0.340908020734787	0.197726652026176	13.6950922012329	-0.00457625929266214	0.00159255252219737	-0.0026282137259841	0.00516396993771195
1012	-1.607137799263	0.197726652026176	13.3054828643799	-0.00782300252467394	-0.00425158534198999	0.000943203864153475	-0.00327756232582033
1013	-0.30844059586525	0.197726652026176	13.6950922012329	-0.000355493422830477	0.00256657530553639	-0.00522560812532902	-0.00360223650932312
1014	-0.30844059586525	0.197726652026176	13.6950922012329	0.0165275707840919	0.00743668992072344	-0.00717365415766835	0.0100340843200684
1015	1.63960528373718	-0.776296257972717	13.8249616622925	-0.00360223650932312	0.00581331877037883	0.00289124972186983	0.00418994715437293
1016	-1.607137799263	-0.451621979475021	14.1496362686157	-0.00555028254166245	-3.08191010844894e-05	0.000293855206109583	0.000293855206109583
1017	-1.607137799263	-1.10097062587738	14.2145709991455	-0.00944637414067984	-0.000355493422830477	0.0022419011220336	0.00873538758605719
1018	-2.25648641586304	-0.451621979475021	13.6950922012329	-0.00652430532500148	0.00289124972186983	-0.00619963090866804	0.00159255252219737
1019	-0.957789242267609	0.522400975227356	13.6301574707031	-0.00197886489331722	-0.00165419070981443	-0.00717365415766835	-0.00749832857400179
1020	-0.30844059586525	0.197726652026176	13.7600269317627	0.00289124972186983	0.00646266713738441	-0.00392691092565656	-0.00425158534198999
1021	-0.957789242267609	0.522400975227356	13.6301574707031	-0.00327756232582033	-0.000680167751852423	0.0022419011220336	0.00418994715437293
1022	-0.957789242267609	-0.451621979475021	13.8249616622925	-0.00587495695799589	-0.00684897974133492	-0.000680167751852423	0.00906006153672934
1023	0.340908020734787	-1.75031924247742	13.9548320770264	0.00386527273803949	-0.00230353930965066	0.000618529506027699	-0.00425158534198999
1024	0.340908020734787	-2.39966797828674	13.0457439422607	0.00126787810586393	-0.00717365415766835	-0.00587495695799589	-0.00425158534198999
1025	-0.30844059586525	-0.126947656273842	13.4353523254395	0.00126787810586393	-0.000355493422830477	-0.00327756232582033	-0.00555028254166245
1026	1.63960528373718	-0.451621979475021	13.6301574707031	0.000293855206109583	-0.00165419070981443	0.000943203864153475	-0.000680167751852423
1027	-2.25648641586304	-0.776296257972717	13.8898963928223	0.000943203864153475	0.00613799272105098	0.00126787810586393	0.00646266713738441
1028	2.28895401954651	-0.776296257972717	14.0197668075562	0.00386527273803949	0.00743668992072344	-0.00814767740666866	-0.0026282137259841
1029	-0.30844059586525	0.197726652026176	13.5652227401733	0.00776136433705688	0.00613799272105098	0.00126787810586393	0.00256657530553639
1030	0.340908020734787	0.197726652026176	13.5002880096436	0.00581331877037883	0.00548864435404539	-0.00652430532500148	-0.0026282137259841
1031	-0.957789242267609	-0.776296257972717	13.8249616622925	-0.000355493422830477	-0.00425158534198999	0.00159255252219737	0.00776136433705688
1032	-0.30844059586525	-0.776296257972717	13.1106786727905	-0.00230353930965066	0.00159255252219737	0.0022419011220336	-0.00425158534198999
1033	-0.30844059586525	0.197726652026176	13.7600269317627	0.00354059832170606	0.00256657530553639	-0.00425158534198999	0.00613799272105098
1034	-2.90583515167236	0.522400975227356	13.8898963928223	-0.0113944197073579	0.0022419011220336	-0.00230353930965066	-0.0026282137259841
1035	-1.607137799263	-1.10097062587738	13.8898963928223	-0.00847235135734081	0.00808603875339031	0.00159255252219737	-0.0026282137259841
1036	-3.55518364906311	-0.126947656273842	13.6301574707031	-0.00100484199356288	-0.00197886489331722	-0.00327756232582033	0.00159255252219737
1037	-0.30844059586525	-0.776296257972717	13.6950922012329	-0.00457625929266214	-0.00230353930965066	-0.00132951640989631	0.00386527273803949
1038	-2.25648641586304	0.522400975227356	13.5652227401733	0.000943203864153475	0.00256657530553639	0.000618529506027699	-0.00847235135734081
1039	1.63960528373718	-1.42564487457275	14.0197668075562	0.00451462110504508	0.00354059832170606	-0.00684897974133492	-0.0104203969240189
1040	1.63960528373718	-1.75031924247742	14.2145709991455	0.00191722682211548	0.000943203864153475	0.00256657530553639	0.00321592413820326
1041	2.28895401954651	-1.75031924247742	13.6301574707031	0.00418994715437293	-0.00555028254166245	-0.00587495695799589	-0.000355493422830477
1042	0.990256667137146	-2.07499361038208	13.6301574707031	0.0106834331527352	-0.00912170019000769	0.000618529506027699	0.0106834331527352
1043	1.63960528373718	-0.776296257972717	13.8249616622925	0.000293855206109583	0.00776136433705688	-0.00295288790948689	-0.00522560812532902
1044	0.340908020734787	-1.10097062587738	13.8898963928223	-0.00295288790948689	-0.000680167751852423	-0.00425158534198999	-0.00100484199356288
1045	-0.957789242267609	0.197726652026176	13.7600269317627	0.00711201597005129	0.00191722682211548	-0.00100484199356288	0.00126787810586393
1046	-0.957789242267609	-0.776296257972717	13.9548320770264	0.00289124972186983	-0.00230353930965066	0.0022419011220336	0.000618529506027699
1047	-0.957789242267609	0.197726652026176	13.3054828643799	-0.0026282137259841	-0.00230353930965066	-0.00295288790948689	-3.08191010844894e-05
1048	0.990256667137146	-1.10097062587738	13.7600269317627	-0.000680167751852423	0.00516396993771195	-0.0123684434220195	-0.0026282137259841
1049	1.63960528373718	-0.451621979475021	13.7600269317627	0.00418994715437293	0.0022419011220336	0.00386527273803949	-0.0100957229733467
1050	-0.957789242267609	0.197726652026176	13.7600269317627	0.000293855206109583	-0.00165419070981443	-0.00230353930965066	-0.0026282137259841
1051	-1.607137799263	0.522400975227356	13.8898963928223	-0.0110697457566857	-0.00165419070981443	-0.000355493422830477	0.00159255252219737
1052	-3.55518364906311	-0.126947656273842	13.6301574707031	-0.00522560812532902	-0.00490093370899558	-0.0026282137259841	0.00289124972186983
1053	-2.90583515167236	0.522400975227356	13.5652227401733	-0.00522560812532902	0.00906006153672934	-0.00100484199356288	-0.00197886489331722
1054	-0.957789242267609	-0.776296257972717	13.7600269317627	0.00159255252219737	0.00386527273803949	-0.00522560812532902	-0.00165419070981443
1055	-0.957789242267609	0.197726652026176	13.8898963928223	0.00873538758605719	0.0022419011220336	-0.00360223650932312	0.00711201597005129
1056	0.340908020734787	-1.10097062587738	13.8249616622925	0.0022419011220336	-0.00327756232582033	-0.00814767740666866	-0.00684897974133492
1057	0.990256667137146	-2.07499361038208	14.2145709991455	-0.00814767740666866	-0.00879702530801296	-0.00457625929266214	0.00581331877037883
1058	0.340908020734787	-1.42564487457275	13.5652227401733	0.00516396993771195	-0.00100484199356288	-0.00360223650932312	-0.00197886489331722
1059	-0.957789242267609	-1.10097062587738	13.6301574707031	0.0022419011220336	-0.0126931173726916	-0.00619963090866804	-0.00425158534198999
1060	0.340908020734787	-1.42564487457275	13.7600269317627	0.00548864435404539	0.000618529506027699	0.000943203864153475	-0.00425158534198999
1061	1.63960528373718	-0.776296257972717	14.0197668075562	-0.00360223650932312	0.00191722682211548	-3.08191010844894e-05	0.00126787810586393
1062	1.63960528373718	-1.10097062587738	14.2145709991455	-0.000680167751852423	0.000943203864153475	0.00711201597005129	0.00418994715437293
1063	0.340908020734787	-0.776296257972717	14.0197668075562	-0.000680167751852423	0.0022419011220336	-0.00392691092565656	0.00354059832170606
1064	-0.30844059586525	0.197726652026176	13.3704175949097	0.00418994715437293	0.00256657530553639	-0.00165419070981443	-0.00684897974133492
1065	-0.30844059586525	-1.10097062587738	13.4353523254395	-0.00230353930965066	0.00418994715437293	-0.00100484199356288	-0.00457625929266214
1066	0.340908020734787	0.847075283527374	13.5002880096436	0.000943203864153475	0.00191722682211548	-0.00327756232582033	0.00418994715437293
1067	0.340908020734787	-0.451621979475021	13.8249616622925	-0.0104203969240189	0.00354059832170606	-0.00327756232582033	0.00548864435404539
1068	-2.25648641586304	0.522400975227356	13.9548320770264	0.000943203864153475	0.00159255252219737	0.00159255252219737	0.00354059832170606
1069	-0.30844059586525	-1.10097062587738	13.8898963928223	0.00191722682211548	0.00743668992072344	-0.0133424662053585	-0.00132951640989631
1070	-2.25648641586304	-1.42564487457275	13.6950922012329	-0.00814767740666866	0.00841071270406246	-0.00165419070981443	0.00256657530553639
1071	-0.30844059586525	-0.776296257972717	13.5652227401733	-0.00132951640989631	-0.00457625929266214	0.00321592413820326	0.000618529506027699
1072	0.340908020734787	-1.10097062587738	13.7600269317627	-0.0113944197073579	-0.00197886489331722	-0.00392691092565656	-0.000680167751852423
1073	1.63960528373718	-1.42564487457275	13.9548320770264	0.00386527273803949	0.00581331877037883	0.00191722682211548	-0.00295288790948689
1074	0.340908020734787	-1.42564487457275	14.2145709991455	0.00548864435404539	-0.00100484199356288	-0.00522560812532902	-0.000355493422830477
1075	-0.957789242267609	-1.42564487457275	13.8898963928223	-0.000355493422830477	-0.00522560812532902	-0.00360223650932312	0.00418994715437293
1076	-0.30844059586525	-2.07499361038208	14.0847015380859	0.00256657530553639	-0.00749832857400179	0.000293855206109583	-0.00132951640989631
1077	-0.957789242267609	-0.451621979475021	13.6950922012329	0.00191722682211548	-0.00522560812532902	-0.00522560812532902	0.00678734155371785
1078	0.990256667137146	-0.776296257972717	14.0197668075562	-0.000680167751852423	0.00678734155371785	-0.00490093370899558	-0.0104203969240189
1079	-0.30844059586525	0.197726652026176	13.7600269317627	-0.00165419070981443	0.00386527273803949	-0.00360223650932312	-0.00717365415766835
1080	-0.30844059586525	0.522400975227356	13.7600269317627	-0.000355493422830477	0.00970941036939621	-0.00100484199356288	-0.0107450718060136
1081	-0.30844059586525	0.197726652026176	13.3054828643799	0.00418994715437293	-0.00619963090866804	-0.00977104809135199	0.000618529506027699
1082	-0.30844059586525	0.197726652026176	13.6950922012329	-0.00230353930965066	-0.00197886489331722	-0.0120437685400248	0.0113327819854021
1083	-0.30844059586525	0.197726652026176	13.6301574707031	0.000618529506027699	0.00191722682211548	-0.00295288790948689	-0.00392691092565656
1084	0.340908020734787	0.197726652026176	13.6950922012329	0.00191722682211548	0.00418994715437293	-0.00944637414067984	-0.00619963090866804
1085	0.340908020734787	-1.10097062587738	14.0847015380859	0.000618529506027699	0.00354059832170606	0.000943203864153475	-0.00360223650932312
1086	-0.30844059586525	-1.10097062587738	13.5002880096436	-0.00717365415766835	-0.00360223650932312	-0.0026282137259841	0.00483929552137852
1087	-1.607137799263	-0.776296257972717	13.7600269317627	-0.0126931173726916	0.00191722682211548	0.00548864435404539	0.00289124972186983
1088	-1.607137799263	-0.126947656273842	13.6301574707031	-0.00425158534198999	0.00548864435404539	-0.00230353930965066	0.00386527273803949
1089	-1.607137799263	-0.126947656273842	13.8249616622925	-0.00132951640989631	0.000618529506027699	-0.00327756232582033	-0.00327756232582033
1090	-0.30844059586525	-0.776296257972717	14.0847015380859	-0.00295288790948689	0.00418994715437293	0.00418994715437293	-0.000680167751852423
1091	0.340908020734787	-1.10097062587738	14.2795057296753	0.0113327819854021	-0.00425158534198999	-0.0026282137259841	0.00808603875339031
1092	0.340908020734787	-1.42564487457275	13.6950922012329	-0.00782300252467394	-0.0117190945893526	0.00321592413820326	0.000943203864153475
1093	-0.957789242267609	-1.10097062587738	13.6950922012329	0.00159255252219737	-0.000680167751852423	-0.000355493422830477	0.00126787810586393
1094	-0.957789242267609	-0.126947656273842	13.5652227401733	0.00191722682211548	-0.00230353930965066	-0.00879702530801296	-3.08191010844894e-05
1095	0.340908020734787	-1.10097062587738	14.1496362686157	0.00906006153672934	0.00776136433705688	-0.00717365415766835	-0.00717365415766835
1096	-1.607137799263	0.197726652026176	13.7600269317627	0.00126787810586393	-0.00847235135734081	0.000618529506027699	0.00548864435404539
1097	0.990256667137146	0.197726652026176	13.6950922012329	-0.00230353930965066	-0.00652430532500148	0.000618529506027699	0.00418994715437293
1098	-0.957789242267609	-0.126947656273842	13.5652227401733	0.00159255252219737	0.00678734155371785	-0.00814767740666866	-0.00327756232582033
1099	0.990256667137146	-0.451621979475021	13.3704175949097	0.00581331877037883	0.00451462110504508	0.00386527273803949	-0.00132951640989631
1100	0.990256667137146	-0.776296257972717	13.5652227401733	0.00516396993771195	-0.00100484199356288	-0.00360223650932312	-0.00879702530801296
1101	-0.30844059586525	0.197726652026176	13.6301574707031	0.0022419011220336	-3.08191010844894e-05	-0.00197886489331722	-0.00782300252467394
1102	-0.957789242267609	-0.451621979475021	13.9548320770264	-0.00490093370899558	-0.00425158534198999	0.00581331877037883	0.00191722682211548
1103	-1.607137799263	-1.42564487457275	13.7600269317627	0.000618529506027699	0.00191722682211548	-0.00749832857400179	-0.00165419070981443
1104	-2.25648641586304	-0.776296257972717	13.8898963928223	-0.00555028254166245	0.00483929552137852	-0.00165419070981443	-0.00100484199356288
1105	-2.25648641586304	-0.126947656273842	13.6301574707031	-0.00230353930965066	-0.00327756232582033	0.0022419011220336	-0.00457625929266214
1106	0.340908020734787	-0.776296257972717	13.9548320770264	-0.00132951640989631	-3.08191010844894e-05	-0.00457625929266214	0.000293855206109583
1107	-0.957789242267609	0.522400975227356	13.7600269317627	-0.000355493422830477	-0.00619963090866804	-0.00847235135734081	0.000943203864153475
1108	0.990256667137146	-1.10097062587738	14.0847015380859	0.000618529506027699	0.00581331877037883	-0.0107450718060136	-0.00100484199356288
1109	-0.30844059586525	-0.451621979475021	13.5002880096436	0.00548864435404539	0.00126787810586393	-0.00619963090866804	0.00354059832170606
1110	-0.30844059586525	-1.42564487457275	13.5002880096436	-0.00197886489331722	-0.00782300252467394	-0.00522560812532902	-0.000680167751852423
1111	-0.957789242267609	-0.776296257972717	13.8249616622925	-0.00425158534198999	-0.00717365415766835	-0.00295288790948689	0.00418994715437293
1112	-0.30844059586525	-0.126947656273842	13.8898963928223	-0.00100484199356288	-0.00230353930965066	-0.00197886489331722	0.00516396993771195
1113	-1.607137799263	-0.126947656273842	13.9548320770264	-0.00327756232582033	0.00906006153672934	-0.00230353930965066	-0.00425158534198999
1114	0.990256667137146	-0.451621979475021	13.7600269317627	0.00613799272105098	0.0022419011220336	0.0022419011220336	0.00126787810586393
1115	1.63960528373718	-1.10097062587738	13.6950922012329	-0.00295288790948689	0.00548864435404539	-0.00490093370899558	-0.00847235135734081
1116	0.340908020734787	-0.126947656273842	13.3704175949097	-0.00132951640989631	-3.08191010844894e-05	-0.00132951640989631	-0.00165419070981443
1117	0.340908020734787	-0.776296257972717	13.8249616622925	0.000943203864153475	-0.0026282137259841	-0.00100484199356288	0.00354059832170606
1118	-0.957789242267609	0.522400975227356	13.6301574707031	0.00418994715437293	0.00776136433705688	-0.0104203969240189	-0.00100484199356288
1119	-0.957789242267609	-0.126947656273842	14.2145709991455	0.000943203864153475	-0.00132951640989631	-0.0117190945893526	0.00159255252219737
1120	0.340908020734787	-0.126947656273842	13.7600269317627	-0.00490093370899558	0.00548864435404539	0.011982130818069	-0.00132951640989631
1121	-0.30844059586525	-0.776296257972717	12.9808082580566	-0.00295288790948689	0.00581331877037883	0.00386527273803949	0.000293855206109583
1122	-1.607137799263	-0.776296257972717	13.1756134033203	-0.0113944197073579	0.00354059832170606	0.00451462110504508	0.00808603875339031
1123	-0.957789242267609	-1.10097062587738	13.8249616622925	-0.0123684434220195	0.00451462110504508	-0.00977104809135199	0.000618529506027699
1124	-1.607137799263	0.197726652026176	13.1106786727905	0.00386527273803949	0.00159255252219737	-0.00327756232582033	-0.00360223650932312
1125	1.63960528373718	-0.126947656273842	13.0457439422607	0.00418994715437293	-0.000355493422830477	-0.00684897974133492	0.000943203864153475
1126	-0.957789242267609	-0.451621979475021	13.6301574707031	-0.00425158534198999	-0.00360223650932312	0.000618529506027699	0.00646266713738441
1127	-0.30844059586525	-0.776296257972717	13.5002880096436	0.00743668992072344	-0.0126931173726916	0.00321592413820326	0.00548864435404539
1128	-1.607137799263	-1.75031924247742	13.8898963928223	-0.00295288790948689	-0.00490093370899558	-0.00132951640989631	0.0022419011220336
1129	0.990256667137146	-2.07499361038208	13.8898963928223	0.00808603875339031	-0.0026282137259841	-0.00457625929266214	-0.00392691092565656
1130	0.990256667137146	-0.126947656273842	13.1756134033203	0.00873538758605719	0.000293855206109583	-0.000355493422830477	-0.0026282137259841
1131	-0.30844059586525	0.197726652026176	13.7600269317627	-0.000355493422830477	0.00256657530553639	-0.000680167751852423	-0.00392691092565656
1132	-1.607137799263	-0.126947656273842	13.5002880096436	0.00126787810586393	-3.08191010844894e-05	0.00321592413820326	-0.000355493422830477
1133	0.990256667137146	-0.776296257972717	13.4353523254395	0.00321592413820326	0.00711201597005129	-0.00165419070981443	-3.08191010844894e-05
1134	0.990256667137146	-1.10097062587738	13.6950922012329	0.00808603875339031	0.00418994715437293	-0.00490093370899558	-0.00717365415766835
1135	-1.607137799263	0.522400975227356	13.6950922012329	-0.00392691092565656	-0.00230353930965066	0.000293855206109583	-0.00457625929266214
1136	1.63960528373718	-1.10097062587738	14.2145709991455	0.00191722682211548	0.00418994715437293	0.000293855206109583	0.00483929552137852
1137	-1.607137799263	0.197726652026176	13.5002880096436	0.00289124972186983	-0.00165419070981443	-0.00879702530801296	0.00581331877037883
1138	1.63960528373718	-1.42564487457275	13.7600269317627	0.00321592413820326	0.00354059832170606	0.00646266713738441	-0.00197886489331722
1139	-2.90583515167236	0.522400975227356	13.6301574707031	-0.00814767740666866	0.0142548503354192	-0.00619963090866804	-0.00295288790948689
1140	-2.90583515167236	-0.126947656273842	13.6301574707031	-0.00490093370899558	0.00516396993771195	-0.00100484199356288	-0.00197886489331722
1141	-2.90583515167236	0.197726652026176	14.0197668075562	-0.00392691092565656	0.00548864435404539	0.00289124972186983	-0.00197886489331722
1142	-1.607137799263	-0.126947656273842	13.8898963928223	0.00354059832170606	-0.00619963090866804	0.00191722682211548	0.00191722682211548
1143	-0.957789242267609	0.197726652026176	13.4353523254395	-0.00165419070981443	0.0022419011220336	-0.0026282137259841	0.00483929552137852
1144	0.340908020734787	-0.776296257972717	13.6301574707031	0.011982130818069	0.00581331877037883	-0.00652430532500148	-0.00814767740666866
1145	1.63960528373718	-2.07499361038208	13.9548320770264	0.00126787810586393	-0.00619963090866804	-0.00295288790948689	-0.00425158534198999
1146	0.990256667137146	-0.451621979475021	13.6950922012329	0.00418994715437293	-0.00912170019000769	0.00646266713738441	-0.00457625929266214
1147	0.990256667137146	-2.07499361038208	14.1496362686157	-0.00392691092565656	-0.00295288790948689	-0.00522560812532902	0.00776136433705688
1148	-0.957789242267609	0.522400975227356	13.6950922012329	-0.000355493422830477	0.00126787810586393	-0.00490093370899558	0.000943203864153475
1149	-0.30844059586525	0.197726652026176	13.8249616622925	-0.00457625929266214	0.00873538758605719	-0.00814767740666866	-0.00490093370899558
1150	0.340908020734787	-0.451621979475021	13.6950922012329	-0.000355493422830477	0.00516396993771195	-0.00360223650932312	-0.00555028254166245
1151	1.63960528373718	-1.10097062587738	13.7600269317627	-3.08191010844894e-05	-0.0026282137259841	0.00321592413820326	0.00613799272105098
1152	0.990256667137146	-0.776296257972717	13.6950922012329	0.00256657530553639	0.0100340843200684	-0.00457625929266214	0.00711201597005129
1153	0.340908020734787	-1.10097062587738	14.0847015380859	0.00159255252219737	0.000293855206109583	-0.00100484199356288	0.000943203864153475
1154	-0.957789242267609	0.522400975227356	13.5652227401733	0.00256657530553639	0.00126787810586393	-0.00522560812532902	-0.00132951640989631
1155	-0.30844059586525	-0.126947656273842	13.4353523254395	-0.00327756232582033	0.00321592413820326	-0.00392691092565656	-3.08191010844894e-05
1156	-2.25648641586304	-0.126947656273842	13.8249616622925	-0.00295288790948689	0.000943203864153475	-0.000355493422830477	0.00159255252219737
1157	-2.90583515167236	-0.451621979475021	13.6950922012329	-0.00717365415766835	0.00191722682211548	-0.00100484199356288	0.00159255252219737
1158	-2.90583515167236	-0.451621979475021	14.0847015380859	-0.00425158534198999	0.00776136433705688	-0.0120437685400248	-0.000680167751852423
1159	-0.30844059586525	-0.776296257972717	14.0197668075562	0.00581331877037883	0.00289124972186983	-0.00392691092565656	-0.0026282137259841
1160	0.340908020734787	-1.10097062587738	13.5652227401733	-0.00425158534198999	0.00256657530553639	-0.00847235135734081	-0.00197886489331722
1161	-0.957789242267609	0.197726652026176	13.5652227401733	-0.00327756232582033	0.00159255252219737	0.00289124972186983	0.000293855206109583
1162	0.340908020734787	-0.776296257972717	13.6950922012329	-0.00684897974133492	-0.0104203969240189	-0.00425158534198999	0.00191722682211548
1163	0.990256667137146	-1.42564487457275	13.8249616622925	0.00711201597005129	-0.0104203969240189	0.00386527273803949	0.00289124972186983
1164	2.28895401954651	-2.07499361038208	14.1496362686157	0.00191722682211548	-0.00132951640989631	-0.0117190945893526	-0.00652430532500148
1165	-1.607137799263	0.197726652026176	13.7600269317627	0.00516396993771195	0.00321592413820326	-0.00619963090866804	0.000618529506027699
1166	1.63960528373718	-0.776296257972717	13.7600269317627	-0.00295288790948689	0.00581331877037883	-0.000355493422830477	0.00354059832170606
1167	-0.30844059586525	-0.126947656273842	14.0847015380859	-0.00100484199356288	-0.00457625929266214	-0.00457625929266214	0.00386527273803949
1168	1.63960528373718	-0.776296257972717	13.6301574707031	-0.0026282137259841	0.00808603875339031	-0.00522560812532902	-0.000355493422830477
1169	-0.957789242267609	0.522400975227356	13.5002880096436	0.00451462110504508	0.00256657530553639	-0.00652430532500148	-0.00197886489331722
1170	-0.957789242267609	0.197726652026176	14.0197668075562	0.00159255252219737	0.00906006153672934	-0.00587495695799589	-0.00197886489331722
1171	-0.957789242267609	-0.451621979475021	13.8249616622925	-0.00100484199356288	0.000618529506027699	-0.00197886489331722	-0.00132951640989631
1172	-0.957789242267609	-0.451621979475021	13.7600269317627	0.00418994715437293	0.000618529506027699	-0.000680167751852423	-0.00100484199356288
1173	-2.25648641586304	0.197726652026176	13.6950922012329	-0.00132951640989631	0.00808603875339031	-0.00490093370899558	-0.00100484199356288
1174	-2.25648641586304	0.522400975227356	13.5002880096436	-0.00392691092565656	0.0106834331527352	-0.00749832857400179	-0.0026282137259841
1175	-1.607137799263	-1.10097062587738	14.0197668075562	-0.00360223650932312	0.00613799272105098	-0.00587495695799589	0.00678734155371785
1176	-2.25648641586304	0.522400975227356	13.9548320770264	-0.00619963090866804	0.00354059832170606	0.00678734155371785	0.000293855206109583
1177	-0.30844059586525	-1.10097062587738	13.7600269317627	0.00191722682211548	-0.00619963090866804	-0.00782300252467394	0.00548864435404539
1178	-0.30844059586525	0.197726652026176	13.5652227401733	0.00743668992072344	0.00808603875339031	-0.00555028254166245	0.00126787810586393
1179	-0.30844059586525	-0.776296257972717	13.8898963928223	0.00711201597005129	0.00126787810586393	-0.00555028254166245	-0.00490093370899558
1180	-0.30844059586525	-1.75031924247742	13.9548320770264	0.0100340843200684	-0.00165419070981443	-0.0113944197073579	-0.00522560812532902
1181	0.990256667137146	-2.39966797828674	14.0847015380859	-0.0100957229733467	-0.00360223650932312	0.00581331877037883	0.00711201597005129
1182	0.340908020734787	-1.75031924247742	13.8249616622925	-0.00295288790948689	-0.000680167751852423	0.0022419011220336	0.00776136433705688
1183	0.990256667137146	-1.42564487457275	13.8249616622925	0.00581331877037883	-0.0026282137259841	-0.000680167751852423	0.00516396993771195
1184	-0.30844059586525	-0.126947656273842	13.7600269317627	-0.00100484199356288	0.00516396993771195	-0.00782300252467394	-0.00295288790948689
1185	-0.30844059586525	0.197726652026176	13.5652227401733	0.00516396993771195	-0.000355493422830477	-0.00847235135734081	-0.00490093370899558
1186	-0.30844059586525	0.197726652026176	13.8249616622925	0.00516396993771195	-0.00295288790948689	-0.0110697457566857	0.0022419011220336
1187	-0.957789242267609	0.522400975227356	13.6950922012329	0.00126787810586393	-0.00749832857400179	-0.00522560812532902	-3.08191010844894e-05
1188	0.340908020734787	-0.776296257972717	13.7600269317627	0.00451462110504508	0.00354059832170606	-0.00327756232582033	-0.000355493422830477
1189	0.990256667137146	-0.126947656273842	13.8249616622925	0.00613799272105098	0.00938473641872406	0.000293855206109583	-3.08191010844894e-05
1190	0.340908020734787	-0.126947656273842	13.6301574707031	-0.00392691092565656	0.00711201597005129	-0.00490093370899558	0.00581331877037883
1191	-2.90583515167236	0.197726652026176	13.7600269317627	-0.0130177913233638	0.00126787810586393	0.0103587592020631	-0.00100484199356288
1192	-2.25648641586304	0.197726652026176	13.8249616622925	-0.0133424662053585	-0.00100484199356288	-0.000680167751852423	0.00418994715437293
1193	-2.90583515167236	0.197726652026176	13.7600269317627	-0.00295288790948689	0.00256657530553639	0.00354059832170606	-0.00100484199356288
1194	-0.957789242267609	-0.451621979475021	13.8249616622925	-0.0100957229733467	0.00776136433705688	0.00483929552137852	-0.00132951640989631
1195	0.340908020734787	-0.776296257972717	13.8249616622925	0.000618529506027699	0.00646266713738441	-0.0026282137259841	-0.00847235135734081
1196	1.63960528373718	-0.776296257972717	13.8249616622925	-0.00425158534198999	-0.00327756232582033	0.00970941036939621	0.00289124972186983
1197	1.63960528373718	-1.75031924247742	14.0197668075562	-3.08191010844894e-05	-0.00717365415766835	-0.00197886489331722	0.00516396993771195
1198	0.340908020734787	-1.75031924247742	13.8898963928223	0.000293855206109583	-0.0100957229733467	-0.00522560812532902	-0.00295288790948689
1199	-0.957789242267609	-1.42564487457275	13.7600269317627	0.00256657530553639	0.00289124972186983	-0.00555028254166245	-0.00522560812532902
1200	-0.30844059586525	-0.126947656273842	13.6950922012329	0.00970941036939621	0.00386527273803949	-0.00230353930965066	-0.00879702530801296
1201	-0.957789242267609	-1.10097062587738	14.0197668075562	0.00581331877037883	-0.00295288790948689	0.00321592413820326	0.00159255252219737
1202	-0.30844059586525	-0.451621979475021	13.8898963928223	0.00548864435404539	0.00418994715437293	0.00289124972186983	0.000943203864153475
1203	-1.607137799263	0.197726652026176	13.5652227401733	0.00386527273803949	0.00418994715437293	-0.00295288790948689	0.00613799272105098
1204	-0.957789242267609	0.197726652026176	13.6301574707031	-0.00230353930965066	0.00516396993771195	-0.00165419070981443	-0.00490093370899558
1205	2.28895401954651	-1.10097062587738	13.6301574707031	0.000618529506027699	0.00289124972186983	-0.00619963090866804	0.00548864435404539
1206	-0.30844059586525	0.522400975227356	13.5002880096436	-0.00782300252467394	-0.00327756232582033	0.00483929552137852	0.00354059832170606
1207	1.63960528373718	-0.451621979475021	13.5002880096436	-0.00425158534198999	-0.00360223650932312	0.0022419011220336	0.00711201597005129
1208	-1.607137799263	0.197726652026176	13.9548320770264	-0.000355493422830477	0.00418994715437293	0.00386527273803949	0.000293855206109583
1209	-1.607137799263	-1.10097062587738	13.9548320770264	-0.00425158534198999	0.00126787810586393	-0.00619963090866804	0.00678734155371785
1210	-2.25648641586304	-1.42564487457275	13.8898963928223	-0.00912170019000769	0.00548864435404539	0.00289124972186983	0.000943203864153475
1211	-1.607137799263	0.197726652026176	13.6301574707031	-3.08191010844894e-05	0.00126787810586393	0.00613799272105098	0.000618529506027699
1212	-1.607137799263	-0.126947656273842	13.6301574707031	-0.00977104809135199	0.00418994715437293	-0.00327756232582033	0.0022419011220336
1213	0.340908020734787	-1.42564487457275	13.6301574707031	0.00548864435404539	-3.08191010844894e-05	0.000943203864153475	-0.00197886489331722
1214	0.340908020734787	-1.75031924247742	14.0197668075562	0.00289124972186983	0.00256657530553639	-0.00295288790948689	-0.00360223650932312
1215	-0.30844059586525	-1.10097062587738	14.0197668075562	0.00159255252219737	-0.00360223650932312	-0.00327756232582033	-0.0100957229733467
1216	-0.957789242267609	-1.75031924247742	14.1496362686157	0.00256657530553639	-0.00230353930965066	0.00711201597005129	0.00548864435404539
1217	0.340908020734787	0.197726652026176	13.5002880096436	-0.000355493422830477	-0.00652430532500148	-0.00749832857400179	-0.00197886489331722
1218	0.990256667137146	-0.776296257972717	12.9808082580566	0.00646266713738441	0.00483929552137852	-0.000680167751852423	-0.00425158534198999
1219	0.340908020734787	-0.451621979475021	13.6301574707031	0.00711201597005129	0.00159255252219737	-0.0107450718060136	-0.00587495695799589
1220	-0.30844059586525	-0.126947656273842	13.5002880096436	0.00256657530553639	0.000618529506027699	-0.0100957229733467	-0.00392691092565656
1221	-0.957789242267609	0.197726652026176	13.6950922012329	-0.00100484199356288	-0.00814767740666866	0.0022419011220336	0.00483929552137852
1222	-0.30844059586525	-0.126947656273842	13.5652227401733	-0.000355493422830477	-0.00555028254166245	-0.00490093370899558	0.00159255252219737
1223	-0.957789242267609	-0.126947656273842	13.5002880096436	0.00386527273803949	-0.00652430532500148	0.00126787810586393	0.000943203864153475
1224	0.990256667137146	-1.42564487457275	13.7600269317627	-0.000355493422830477	0.00451462110504508	-0.00717365415766835	0.00711201597005129
1225	-1.607137799263	-0.126947656273842	13.8249616622925	-0.00490093370899558	-0.00717365415766835	-0.00132951640989631	-0.00684897974133492
1226	-0.30844059586525	-1.10097062587738	13.6950922012329	-0.0104203969240189	0.00354059832170606	0.0106834331527352	0.00159255252219737
1227	-1.607137799263	-1.10097062587738	14.2145709991455	-0.00684897974133492	-0.00197886489331722	0.00613799272105098	-0.00327756232582033
1228	-2.25648641586304	0.522400975227356	13.5652227401733	-0.00295288790948689	0.000618529506027699	-0.00165419070981443	0.0022419011220336
1229	-1.607137799263	0.197726652026176	13.7600269317627	-0.0026282137259841	-0.00360223650932312	-0.00912170019000769	-0.000680167751852423
1230	0.340908020734787	-0.776296257972717	13.8249616622925	0.00808603875339031	0.00483929552137852	-0.00360223650932312	-0.00425158534198999
1231	0.990256667137146	-1.42564487457275	14.0197668075562	0.00191722682211548	-0.00912170019000769	0.00159255252219737	0.00451462110504508
1232	0.340908020734787	-1.10097062587738	13.9548320770264	-0.000355493422830477	-0.00652430532500148	0.000618529506027699	0.00256657530553639
1233	1.63960528373718	-2.39966797828674	14.0847015380859	0.00354059832170606	-0.00847235135734081	-0.0152905117720366	0.00126787810586393
1234	-0.957789242267609	-0.451621979475021	13.0457439422607	-0.00165419070981443	0.00126787810586393	-0.00684897974133492	-0.00392691092565656
1235	-0.957789242267609	-0.126947656273842	12.7210693359375	-0.00100484199356288	-0.000680167751852423	0.00548864435404539	-0.0026282137259841
1236	-0.957789242267609	0.197726652026176	13.5652227401733	-0.00522560812532902	0.00646266713738441	0.00386527273803949	0.00126787810586393
1237	1.63960528373718	-1.10097062587738	13.6301574707031	0.00516396993771195	-0.00522560812532902	0.00191722682211548	0.00451462110504508
1238	-0.957789242267609	0.522400975227356	13.8249616622925	0.00386527273803949	0.00483929552137852	-0.0162645354866982	0.000293855206109583
1239	0.990256667137146	-1.42564487457275	13.8898963928223	0.00451462110504508	0.000618529506027699	-0.00749832857400179	-0.00132951640989631
1240	1.63960528373718	-1.42564487457275	13.8249616622925	-0.00132951640989631	0.000618529506027699	0.000618529506027699	-0.00490093370899558
1241	0.990256667137146	-1.10097062587738	13.7600269317627	-0.00230353930965066	-0.000355493422830477	-0.00392691092565656	-0.0026282137259841
1242	-0.30844059586525	-1.10097062587738	13.9548320770264	0.0022419011220336	0.00386527273803949	0.00581331877037883	0.000943203864153475
1243	-0.957789242267609	-0.451621979475021	13.9548320770264	-0.00327756232582033	-0.00619963090866804	-0.00327756232582033	-3.08191010844894e-05
1244	-2.90583515167236	-0.776296257972717	14.0197668075562	-0.00879702530801296	0.00711201597005129	-0.00847235135734081	0.000618529506027699
1245	-3.55518364906311	0.847075283527374	13.8898963928223	-0.00100484199356288	0.000293855206109583	-0.00522560812532902	-0.00295288790948689
1246	0.990256667137146	-1.10097062587738	13.8249616622925	-0.00749832857400179	0.000943203864153475	-0.00392691092565656	0.00256657530553639
1247	-1.607137799263	0.197726652026176	13.6301574707031	-0.00132951640989631	0.00483929552137852	0.00841071270406246	0.00711201597005129
1248	1.63960528373718	-1.42564487457275	13.8249616622925	0.00354059832170606	-0.00425158534198999	-0.00230353930965066	0.00191722682211548
1249	-0.30844059586525	-0.776296257972717	13.6301574707031	0.00581331877037883	-0.00132951640989631	0.000293855206109583	-0.00197886489331722
1250	-0.30844059586525	-1.42564487457275	13.8249616622925	-0.00360223650932312	-0.00295288790948689	0.00516396993771195	0.000618529506027699
1251	-0.957789242267609	-1.42564487457275	14.0847015380859	-0.00165419070981443	-0.00165419070981443	-0.00392691092565656	0.00970941036939621
1252	0.340908020734787	-1.10097062587738	13.8249616622925	0.00386527273803949	0.00548864435404539	-0.000680167751852423	-0.00230353930965066
1253	-0.957789242267609	-0.126947656273842	14.0847015380859	-3.08191010844894e-05	0.00418994715437293	-0.00425158534198999	-0.000680167751852423
1254	-0.957789242267609	0.197726652026176	13.6301574707031	-0.00132951640989631	0.00483929552137852	-0.0026282137259841	-0.00814767740666866
1255	0.990256667137146	-1.42564487457275	13.6950922012329	-0.00749832857400179	0.00483929552137852	0.000618529506027699	0.000293855206109583
1256	0.990256667137146	-0.451621979475021	13.6950922012329	-0.00652430532500148	0.0022419011220336	0.00159255252219737	-0.00230353930965066
1257	0.340908020734787	-1.10097062587738	13.8898963928223	-0.000355493422830477	-0.00555028254166245	-3.08191010844894e-05	0.00711201597005129
1258	-0.957789242267609	0.522400975227356	13.3054828643799	0.00516396993771195	0.00483929552137852	-0.00327756232582033	-0.00100484199356288
1259	0.340908020734787	-0.126947656273842	13.5652227401733	0.00191722682211548	0.00678734155371785	-0.00879702530801296	-0.00425158534198999
1260	-0.30844059586525	-0.126947656273842	14.2795057296753	-0.000355493422830477	-0.00295288790948689	0.00451462110504508	-0.00327756232582033
1261	-0.957789242267609	-1.10097062587738	14.2145709991455	-0.00717365415766835	0.00191722682211548	-0.00457625929266214	0.00386527273803949
1262	-2.25648641586304	-1.10097062587738	14.0847015380859	-0.00749832857400179	0.000618529506027699	0.00386527273803949	0.00548864435404539
1263	-0.957789242267609	0.197726652026176	13.6950922012329	-0.00392691092565656	0.000293855206109583	-0.0107450718060136	-3.08191010844894e-05
1264	-0.30844059586525	0.522400975227356	12.7210693359375	-0.00132951640989631	0.00613799272105098	-0.00392691092565656	0.00191722682211548
1265	0.990256667137146	-0.451621979475021	13.8249616622925	0.00126787810586393	0.00159255252219737	-0.00457625929266214	0.000293855206109583
1266	-0.957789242267609	-0.451621979475021	13.7600269317627	-0.00132951640989631	-0.00100484199356288	-0.000680167751852423	0.00808603875339031
1267	-1.607137799263	-0.776296257972717	13.5652227401733	0.00418994715437293	-0.0110697457566857	-0.00392691092565656	0.0022419011220336
1268	-0.30844059586525	-2.39966797828674	14.3444404602051	0.00159255252219737	-0.00684897974133492	-0.00425158534198999	0.00386527273803949
1269	0.340908020734787	-1.42564487457275	13.7600269317627	-0.00392691092565656	0.000293855206109583	0.000618529506027699	-0.00392691092565656
1270	-1.607137799263	-0.126947656273842	13.8898963928223	0.0106834331527352	0.00548864435404539	-0.00100484199356288	-0.00132951640989631
1271	-0.30844059586525	0.522400975227356	13.8898963928223	-0.00230353930965066	-0.00684897974133492	-0.00327756232582033	-0.00360223650932312
1272	-0.30844059586525	-0.126947656273842	13.6301574707031	-0.000680167751852423	0.00516396993771195	0.00126787810586393	0.00970941036939621
1273	-0.957789242267609	0.522400975227356	13.5652227401733	0.01100810803473	0.00321592413820326	-0.0113944197073579	0.00159255252219737
1274	0.990256667137146	-0.451621979475021	13.5652227401733	0.00354059832170606	0.00386527273803949	-0.00814767740666866	-0.00684897974133492
1275	0.990256667137146	-1.10097062587738	13.8898963928223	-0.0026282137259841	-0.00327756232582033	-0.00717365415766835	0.00256657530553639
1276	1.63960528373718	-0.776296257972717	13.9548320770264	-0.00100484199356288	0.00256657530553639	0.00776136433705688	-3.08191010844894e-05
1277	-0.30844059586525	0.522400975227356	13.6301574707031	-0.00360223650932312	0.000943203864153475	0.000293855206109583	-0.00360223650932312
1278	0.340908020734787	-1.10097062587738	13.9548320770264	0.00321592413820326	0.00841071270406246	-0.00782300252467394	-3.08191010844894e-05
1279	-1.607137799263	-0.126947656273842	14.0197668075562	-0.00555028254166245	0.0100340843200684	0.0126314787194133	-0.00717365415766835
1280	-3.55518364906311	0.197726652026176	13.7600269317627	-0.00197886489331722	0.00548864435404539	-0.00392691092565656	-0.00555028254166245
1281	-2.25648641586304	0.197726652026176	13.5652227401733	-0.00555028254166245	-0.00652430532500148	0.000618529506027699	0.00159255252219737
1282	-0.957789242267609	0.522400975227356	13.5652227401733	-0.0026282137259841	0.00289124972186983	0.00808603875339031	-3.08191010844894e-05
1283	-0.30844059586525	0.197726652026176	13.6950922012329	0.00386527273803949	-0.00749832857400179	-0.00165419070981443	0.00159255252219737
1284	0.990256667137146	-1.10097062587738	13.9548320770264	0.0152288740500808	-0.00327756232582033	-0.00295288790948689	0.000618529506027699
1285	1.63960528373718	-2.39966797828674	14.1496362686157	-0.00425158534198999	-0.00100484199356288	-3.08191010844894e-05	-0.00295288790948689
1286	-1.607137799263	-0.776296257972717	13.8898963928223	-0.000355493422830477	-0.0126931173726916	0.00354059832170606	0.00548864435404539
1287	2.28895401954651	-1.42564487457275	14.0847015380859	-0.00165419070981443	-0.00132951640989631	-0.00360223650932312	0.00548864435404539
1288	-0.957789242267609	0.197726652026176	13.5652227401733	-0.00684897974133492	0.00451462110504508	-0.0136671401560307	0.00354059832170606
1289	0.990256667137146	-0.776296257972717	13.9548320770264	0.000618529506027699	-0.00197886489331722	0.00289124972186983	0.00256657530553639
1290	0.340908020734787	-1.10097062587738	13.8249616622925	0.00321592413820326	0.00386527273803949	-0.00392691092565656	-0.00295288790948689
1291	1.63960528373718	-0.451621979475021	13.6950922012329	-0.0026282137259841	-0.00295288790948689	-0.00100484199356288	-0.00327756232582033
1292	0.990256667137146	-0.451621979475021	13.4353523254395	0.00256657530553639	-0.000680167751852423	0.00126787810586393	-0.0026282137259841
1293	1.63960528373718	-1.10097062587738	13.7600269317627	0.0022419011220336	0.00354059832170606	-0.0100957229733467	-0.00327756232582033
1294	1.63960528373718	-1.42564487457275	13.8898963928223	-0.00165419070981443	0.00548864435404539	-0.00327756232582033	0.00126787810586393
1295	-0.957789242267609	0.197726652026176	13.7600269317627	0.0022419011220336	0.01100810803473	-0.00327756232582033	-0.00327756232582033
1296	-2.90583515167236	0.522400975227356	13.9548320770264	-0.00684897974133492	-0.00327756232582033	-0.00457625929266214	0.00289124972186983
1297	-3.55518364906311	0.522400975227356	13.8249616622925	-0.0110697457566857	0.00483929552137852	0.00159255252219737	0.00289124972186983
1298	-2.25648641586304	-0.776296257972717	13.8249616622925	0.000943203864153475	0.0113327819854021	-0.00782300252467394	0.00191722682211548
1299	0.340908020734787	-0.126947656273842	13.7600269317627	0.00126787810586393	0.00743668992072344	-0.00165419070981443	0.000293855206109583
1300	0.990256667137146	-1.10097062587738	13.6301574707031	-0.00749832857400179	0.00418994715437293	-0.0100957229733467	-0.00295288790948689
1301	-0.957789242267609	-0.126947656273842	13.6301574707031	-0.00392691092565656	-0.00132951640989631	0.00321592413820326	-0.00100484199356288
1302	1.63960528373718	-2.07499361038208	13.8249616622925	-0.00327756232582033	-0.00360223650932312	-0.00457625929266214	-0.00782300252467394
1303	0.340908020734787	-1.75031924247742	14.2145709991455	0.000618529506027699	-3.08191010844894e-05	-0.00197886489331722	-0.000680167751852423
1304	1.63960528373718	-1.75031924247742	13.7600269317627	0.00191722682211548	0.00873538758605719	-0.00490093370899558	-0.00230353930965066
1305	-1.607137799263	0.197726652026176	13.6950922012329	-0.00327756232582033	0.00516396993771195	-0.00814767740666866	-0.00652430532500148
1306	0.340908020734787	-1.42564487457275	13.8249616622925	0.00159255252219737	0.000943203864153475	0.000293855206109583	0.00159255252219737
1307	0.340908020734787	-1.10097062587738	14.0197668075562	0.00321592413820326	-0.00100484199356288	-0.00425158534198999	0.00191722682211548
1308	0.340908020734787	-0.126947656273842	13.6950922012329	0.000618529506027699	0.00418994715437293	-0.0113944197073579	-0.00165419070981443
1309	-0.957789242267609	-0.126947656273842	13.7600269317627	0.00321592413820326	-0.00132951640989631	0.00126787810586393	-0.00717365415766835
1310	-0.30844059586525	-0.451621979475021	13.9548320770264	-0.00197886489331722	0.00126787810586393	-0.00230353930965066	-0.00360223650932312
1311	0.990256667137146	-1.10097062587738	13.8898963928223	-0.00327756232582033	-0.00457625929266214	-0.00555028254166245	-0.00327756232582033
1312	0.340908020734787	-0.776296257972717	13.6950922012329	-0.00944637414067984	-3.08191010844894e-05	-0.00327756232582033	0.00321592413820326
1313	0.340908020734787	-1.10097062587738	14.0197668075562	-0.00522560812532902	0.00970941036939621	-0.0126931173726916	0.00516396993771195
1314	-4.20453214645386	0.197726652026176	14.2145709991455	-0.00100484199356288	0.00159255252219737	-0.000680167751852423	-0.000680167751852423
1315	-2.25648641586304	-0.126947656273842	13.5652227401733	-0.0113944197073579	0.00354059832170606	-0.00977104809135199	-0.00132951640989631
1316	-0.957789242267609	0.197726652026176	13.5652227401733	-0.00522560812532902	-0.00100484199356288	0.00321592413820326	0.00841071270406246
1317	0.990256667137146	-1.10097062587738	13.8249616622925	0.00256657530553639	-0.00652430532500148	0.00354059832170606	0.00418994715437293
1318	-0.30844059586525	-0.126947656273842	13.5652227401733	-0.00165419070981443	0.000293855206109583	-0.00749832857400179	-0.00100484199356288
1319	-0.30844059586525	-1.10097062587738	13.8249616622925	0.00321592413820326	-0.00165419070981443	0.000293855206109583	-0.00360223650932312
1320	0.340908020734787	-2.72434210777283	14.1496362686157	-0.000680167751852423	-0.000680167751852423	0.00191722682211548	-0.00425158534198999
1321	1.63960528373718	-1.10097062587738	13.7600269317627	0.00548864435404539	-0.00555028254166245	0.00386527273803949	-3.08191010844894e-05
1322	0.990256667137146	-0.776296257972717	13.8898963928223	-0.000680167751852423	-0.00132951640989631	0.00354059832170606	0.00451462110504508
1323	-0.957789242267609	0.197726652026176	13.6950922012329	0.000943203864153475	0.00581331877037883	-0.00490093370899558	-0.00392691092565656
1324	-0.30844059586525	0.197726652026176	13.6950922012329	0.0022419011220336	-3.08191010844894e-05	-0.00522560812532902	-0.00197886489331722
1325	0.990256667137146	-0.126947656273842	14.1496362686157	-0.00522560812532902	0.00483929552137852	0.00354059832170606	-0.00555028254166245
1326	0.340908020734787	-0.776296257972717	13.8898963928223	-0.00457625929266214	-3.08191010844894e-05	-3.08191010844894e-05	0.00938473641872406
1327	-0.30844059586525	0.522400975227356	13.4353523254395	-0.00197886489331722	0.00256657530553639	-3.08191010844894e-05	0.00516396993771195
1328	1.63960528373718	-1.10097062587738	13.8249616622925	0.00289124972186983	0.00841071270406246	-0.00847235135734081	0.00159255252219737
1329	0.340908020734787	0.197726652026176	13.5652227401733	0.00191722682211548	0.00256657530553639	-0.00587495695799589	0.00418994715437293
1330	-1.607137799263	-0.126947656273842	13.8249616622925	-0.00360223650932312	0.00451462110504508	-0.00652430532500148	-3.08191010844894e-05
1331	-3.55518364906311	-0.776296257972717	14.1496362686157	-0.00847235135734081	0.00548864435404539	0.00354059832170606	-0.000355493422830477
1332	-2.25648641586304	-0.451621979475021	14.2145709991455	-0.00295288790948689	-0.00360223650932312	0.00970941036939621	0.00321592413820326
1333	-2.25648641586304	-0.126947656273842	14.0197668075562	0.00808603875339031	0.00418994715437293	-0.00619963090866804	0.000943203864153475
1334	-0.957789242267609	-0.126947656273842	13.5002880096436	-0.00425158534198999	-0.00230353930965066	-0.00295288790948689	0.00126787810586393
1335	0.340908020734787	-0.451621979475021	13.6950922012329	-0.00230353930965066	-0.00490093370899558	-0.0026282137259841	-0.00327756232582033
1336	0.340908020734787	-1.75031924247742	14.0197668075562	-0.00360223650932312	-0.00879702530801296	0.00191722682211548	-0.00522560812532902
1337	-0.957789242267609	-1.10097062587738	14.1496362686157	0.0123068047687411	-0.0169138833880424	-3.08191010844894e-05	0.0123068047687411
1338	0.990256667137146	-1.10097062587738	13.9548320770264	-0.00230353930965066	0.000293855206109583	-0.00717365415766835	-0.00879702530801296
1339	0.340908020734787	-0.126947656273842	13.6301574707031	-3.08191010844894e-05	0.00386527273803949	-0.00587495695799589	-0.00132951640989631
1340	-1.607137799263	0.522400975227356	13.5652227401733	0.00159255252219737	0.00386527273803949	0.00191722682211548	0.000293855206109583
1341	-0.957789242267609	0.197726652026176	13.5002880096436	-0.00132951640989631	-0.00295288790948689	-0.00652430532500148	-0.00490093370899558
1342	-0.957789242267609	0.197726652026176	13.5002880096436	0.00386527273803949	-0.00100484199356288	0.00483929552137852	0.000943203864153475
1343	0.990256667137146	-0.776296257972717	13.6301574707031	-0.00360223650932312	0.00678734155371785	-0.00619963090866804	0.00289124972186983
1344	1.63960528373718	-1.10097062587738	13.6950922012329	0.00646266713738441	0.00451462110504508	-0.0026282137259841	-0.00392691092565656
1345	-0.957789242267609	-0.776296257972717	13.6301574707031	-0.000680167751852423	0.00256657530553639	0.00289124972186983	0.00191722682211548
1346	-1.607137799263	0.522400975227356	13.6301574707031	-0.00425158534198999	-0.000680167751852423	-0.000355493422830477	0.000943203864153475
1347	-0.30844059586525	-0.126947656273842	13.7600269317627	-0.00425158534198999	-0.0026282137259841	0.00678734155371785	0.00548864435404539
1348	-3.55518364906311	-0.126947656273842	14.0847015380859	-0.00457625929266214	0.0100340843200684	-0.00360223650932312	-0.00132951640989631
1349	-0.957789242267609	-1.10097062587738	13.9548320770264	-0.00782300252467394	0.0123068047687411	-0.000680167751852423	-0.00619963090866804
1350	-2.25648641586304	0.197726652026176	13.5652227401733	-0.00197886489331722	0.00613799272105098	-0.00555028254166245	-0.00165419070981443
1351	-1.607137799263	0.197726652026176	13.6301574707031	0.00191722682211548	-0.00132951640989631	0.00808603875339031	-0.00100484199356288
1352	-1.607137799263	-0.126947656273842	13.6950922012329	-0.00197886489331722	0.000293855206109583	0.00678734155371785	0.00646266713738441
1353	-0.957789242267609	-0.126947656273842	13.6950922012329	0.000943203864153475	0.00126787810586393	-0.00327756232582033	0.00418994715437293
1354	-0.30844059586525	-0.776296257972717	13.8249616622925	0.00451462110504508	-0.00165419070981443	-0.00977104809135199	0.00191722682211548
1355	0.340908020734787	-1.42564487457275	13.8249616622925	-0.0026282137259841	0.0022419011220336	-0.00619963090866804	0.000618529506027699
1356	0.990256667137146	-1.42564487457275	13.9548320770264	-0.000355493422830477	-0.00392691092565656	0.00386527273803949	-0.00490093370899558
1357	-0.957789242267609	-0.126947656273842	13.5002880096436	0.000293855206109583	-0.000355493422830477	-0.00132951640989631	0.000943203864153475
1358	1.63960528373718	-0.776296257972717	13.1106786727905	0.00418994715437293	0.000618529506027699	-0.00230353930965066	0.00451462110504508
1359	0.340908020734787	-0.451621979475021	12.9808082580566	0.00906006153672934	0.00418994715437293	-0.00457625929266214	-0.00490093370899558
1360	0.340908020734787	-1.10097062587738	13.1756134033203	-0.00197886489331722	0.00451462110504508	-0.00457625929266214	-0.00165419070981443
1361	0.340908020734787	-0.776296257972717	13.5002880096436	0.000293855206109583	-0.00100484199356288	0.00516396993771195	0.00743668992072344
1362	1.63960528373718	-1.10097062587738	13.6950922012329	0.00418994715437293	0.00289124972186983	-0.00165419070981443	-0.000680167751852423
1363	0.340908020734787	-0.776296257972717	14.0847015380859	-0.00327756232582033	0.00386527273803949	0.00548864435404539	-0.000355493422830477
1364	-2.25648641586304	0.522400975227356	14.0197668075562	0.00126787810586393	0.00711201597005129	-0.00555028254166245	-3.08191010844894e-05
1365	-2.90583515167236	-0.126947656273842	13.9548320770264	-0.00717365415766835	0.00711201597005129	0.00191722682211548	0.000293855206109583
1366	-3.55518364906311	0.522400975227356	13.8898963928223	-0.00165419070981443	0.000618529506027699	0.000293855206109583	-3.08191010844894e-05
1367	-0.30844059586525	-1.10097062587738	13.9548320770264	-3.08191010844894e-05	-3.08191010844894e-05	0.00418994715437293	0.00548864435404539
1368	-0.957789242267609	0.847075283527374	13.5652227401733	-0.00295288790948689	0.00548864435404539	-0.00327756232582033	-0.0026282137259841
1369	0.990256667137146	-1.42564487457275	13.8249616622925	-0.00652430532500148	0.00776136433705688	-0.00879702530801296	-0.00522560812532902
1370	0.340908020734787	-1.42564487457275	13.7600269317627	-0.00782300252467394	-0.00165419070981443	0.00386527273803949	-3.08191010844894e-05
1371	1.63960528373718	-1.42564487457275	13.8898963928223	-0.00457625929266214	-0.00847235135734081	-0.000680167751852423	-0.00132951640989631
1372	-0.957789242267609	-0.451621979475021	13.5652227401733	-0.000680167751852423	-0.00847235135734081	0.000943203864153475	0.0022419011220336
1373	-0.30844059586525	-0.126947656273842	13.5652227401733	0.00711201597005129	0.0022419011220336	-0.00100484199356288	-0.0026282137259841
1374	0.340908020734787	-0.776296257972717	13.5652227401733	0.0022419011220336	0.00613799272105098	0.00776136433705688	-3.08191010844894e-05
1375	0.990256667137146	-1.42564487457275	13.8249616622925	0.00451462110504508	0.00354059832170606	-0.00132951640989631	-0.00197886489331722
1376	-0.30844059586525	-0.126947656273842	13.7600269317627	0.00126787810586393	0.000293855206109583	-0.00522560812532902	0.000293855206109583
1377	0.990256667137146	-0.776296257972717	13.9548320770264	-0.00425158534198999	-0.00165419070981443	0.00646266713738441	-0.00782300252467394
1378	-0.30844059586525	0.197726652026176	13.6301574707031	0.00808603875339031	0.00516396993771195	-0.00425158534198999	0.00483929552137852
1379	-0.30844059586525	-0.126947656273842	13.7600269317627	0.00386527273803949	0.00678734155371785	-0.00295288790948689	-0.0221086721867323
1380	-0.30844059586525	-1.42564487457275	13.8898963928223	0.000293855206109583	0.00256657530553639	-0.0026282137259841	0.00776136433705688
1381	-2.25648641586304	-0.451621979475021	13.9548320770264	-0.00717365415766835	-0.00197886489331722	0.00386527273803949	0.00289124972186983
1382	-1.607137799263	-1.10097062587738	14.1496362686157	-0.00912170019000769	0.00159255252219737	0.00191722682211548	0.0103587592020631
1383	-2.25648641586304	0.522400975227356	14.0847015380859	0.0113327819854021	0.00516396993771195	-0.000680167751852423	0.00386527273803949
1384	-0.30844059586525	0.197726652026176	13.5002880096436	0.00483929552137852	0.00678734155371785	-0.0139918150380254	0.00256657530553639
1385	-0.957789242267609	-0.126947656273842	13.7600269317627	-0.00360223650932312	0.00776136433705688	0.00159255252219737	-0.00392691092565656
1386	2.28895401954651	-1.75031924247742	13.8898963928223	-0.00425158534198999	-0.00100484199356288	-0.00619963090866804	-0.00100484199356288
1387	0.340908020734787	-2.39966797828674	14.0847015380859	0.00776136433705688	-0.00717365415766835	0.00191722682211548	0.00776136433705688
1388	-0.30844059586525	-0.776296257972717	13.8898963928223	0.00386527273803949	-0.00230353930965066	-0.00457625929266214	0.00256657530553639
1389	-0.957789242267609	-0.126947656273842	13.9548320770264	0.00126787810586393	0.000293855206109583	-0.00619963090866804	-0.00327756232582033
1390	0.340908020734787	-1.10097062587738	13.8249616622925	-0.00360223650932312	0.00354059832170606	-0.00879702530801296	-0.0104203969240189
1391	0.990256667137146	-1.10097062587738	13.6301574707031	-3.08191010844894e-05	0.00483929552137852	-0.00490093370899558	0.00321592413820326
1392	-0.30844059586525	0.197726652026176	13.3704175949097	-0.0026282137259841	0.000293855206109583	0.000943203864153475	0.00451462110504508
1393	0.990256667137146	-1.10097062587738	13.6301574707031	0.00354059832170606	0.00743668992072344	-0.0113944197073579	-0.000680167751852423
1394	0.340908020734787	-0.451621979475021	14.1496362686157	0.00159255252219737	0.00418994715437293	-0.0130177913233638	0.000293855206109583
1395	0.990256667137146	-1.42564487457275	13.8249616622925	-0.00132951640989631	0.00678734155371785	-0.000680167751852423	0.00126787810586393
1396	-0.957789242267609	0.522400975227356	13.5002880096436	0.00256657530553639	0.00126787810586393	-0.00360223650932312	-0.00619963090866804
1397	0.990256667137146	-1.10097062587738	13.8249616622925	-0.00619963090866804	0.00354059832170606	-0.00490093370899558	0.00711201597005129
1398	-3.55518364906311	0.197726652026176	13.7600269317627	0.00159255252219737	0.00483929552137852	-0.00522560812532902	-0.00100484199356288
1399	-2.90583515167236	-0.126947656273842	13.8898963928223	0.00191722682211548	0.000293855206109583	-0.00619963090866804	-0.00327756232582033
1400	-1.607137799263	-1.10097062587738	14.0847015380859	0.00159255252219737	0.00191722682211548	-3.08191010844894e-05	0.000618529506027699
1401	0.340908020734787	-1.10097062587738	14.0197668075562	-0.00100484199356288	-0.00132951640989631	0.000943203864153475	0.00451462110504508
1402	-0.957789242267609	-0.126947656273842	13.7600269317627	0.00159255252219737	0.000293855206109583	-0.00457625929266214	-3.08191010844894e-05
1403	-0.957789242267609	-0.451621979475021	13.6301574707031	0.000618529506027699	0.000943203864153475	0.000943203864153475	0.000293855206109583
1404	0.340908020734787	-2.72434210777283	13.9548320770264	0.00581331877037883	-0.0100957229733467	-0.00555028254166245	0.000618529506027699
1405	0.990256667137146	-1.10097062587738	14.0197668075562	0.000618529506027699	0.00354059832170606	0.00451462110504508	-0.0107450718060136
1406	1.63960528373718	-1.10097062587738	13.9548320770264	-0.00100484199356288	-0.00197886489331722	-0.00360223650932312	0.00321592413820326
1407	-0.30844059586525	-0.451621979475021	13.7600269317627	-0.00100484199356288	0.00159255252219737	0.00548864435404539	-0.00132951640989631
1408	0.990256667137146	-0.776296257972717	13.8249616622925	0.0022419011220336	0.000293855206109583	-0.0139918150380254	0.00386527273803949
1409	-0.30844059586525	0.522400975227356	13.6301574707031	0.0116574559360743	0.00386527273803949	0.00126787810586393	0.00289124972186983
1410	1.63960528373718	-0.776296257972717	13.8249616622925	-0.00230353930965066	-0.0026282137259841	-0.00652430532500148	-0.00197886489331722
1411	1.63960528373718	-0.776296257972717	14.0847015380859	-0.00425158534198999	0.00548864435404539	0.00256657530553639	0.00289124972186983
1412	2.28895401954651	-1.10097062587738	13.7600269317627	-0.00619963090866804	-0.00457625929266214	-3.08191010844894e-05	0.00938473641872406
1413	0.340908020734787	-0.451621979475021	13.7600269317627	0.000618529506027699	0.0103587592020631	0.000943203864153475	-0.000355493422830477
1414	-0.30844059586525	-0.776296257972717	13.8249616622925	-0.00132951640989631	0.00938473641872406	-0.00684897974133492	-0.00814767740666866
1415	-2.90583515167236	-0.126947656273842	13.7600269317627	-0.00619963090866804	0.000293855206109583	0.00386527273803949	0.00386527273803949
1416	-2.90583515167236	0.197726652026176	13.8898963928223	-0.00652430532500148	-0.00684897974133492	-0.00944637414067984	0.000293855206109583
1417	-1.607137799263	-1.10097062587738	14.0847015380859	-0.00425158534198999	-0.00847235135734081	0.00191722682211548	0.00451462110504508
1418	-0.30844059586525	0.522400975227356	13.6950922012329	-0.00555028254166245	0.00613799272105098	-0.00814767740666866	-0.00360223650932312
1419	-0.957789242267609	-0.126947656273842	13.9548320770264	-0.00457625929266214	0.00711201597005129	-0.00749832857400179	-0.00587495695799589
1420	-0.957789242267609	-0.451621979475021	13.9548320770264	0.00808603875339031	-0.0104203969240189	0.000618529506027699	0.0022419011220336
1421	-0.30844059586525	-1.10097062587738	13.7600269317627	0.00126787810586393	-0.00847235135734081	-0.00425158534198999	-0.00425158534198999
1422	-0.957789242267609	-0.776296257972717	13.9548320770264	-0.00295288790948689	-0.00944637414067984	0.00678734155371785	0.00776136433705688
1423	0.340908020734787	-0.126947656273842	13.5652227401733	0.00516396993771195	0.00191722682211548	-0.0026282137259841	0.000943203864153475
1424	1.63960528373718	-1.10097062587738	13.6301574707031	0.00191722682211548	0.00418994715437293	-0.00490093370899558	0.00354059832170606
1425	1.63960528373718	-1.10097062587738	13.7600269317627	0.00418994715437293	-0.00295288790948689	-0.00522560812532902	-0.0117190945893526
1426	-0.957789242267609	-0.126947656273842	13.6950922012329	-0.00165419070981443	0.00354059832170606	-0.00522560812532902	-0.000680167751852423
1427	-1.607137799263	-0.126947656273842	13.4353523254395	-0.00230353930965066	-0.000680167751852423	-0.00684897974133492	-0.00230353930965066
1428	1.63960528373718	-1.10097062587738	14.0847015380859	0.000293855206109583	0.00126787810586393	-0.000355493422830477	0.00841071270406246
1429	-0.957789242267609	0.197726652026176	13.3054828643799	0.00873538758605719	0.00451462110504508	-0.0130177913233638	-0.00555028254166245
1430	-0.957789242267609	-0.776296257972717	13.8898963928223	0.000293855206109583	-0.00165419070981443	-0.00132951640989631	0.00354059832170606
1431	0.990256667137146	-0.776296257972717	13.8249616622925	-0.00132951640989631	0.0022419011220336	-3.08191010844894e-05	-0.00392691092565656
1432	-1.607137799263	-1.10097062587738	14.0847015380859	-0.0120437685400248	-0.000680167751852423	0.00386527273803949	0.00678734155371785
1433	-1.607137799263	-0.451621979475021	14.0847015380859	-0.00847235135734081	-3.08191010844894e-05	0.00483929552137852	-3.08191010844894e-05
1434	-0.30844059586525	-0.776296257972717	14.1496362686157	0.00938473641872406	0.0136055024340749	0.0022419011220336	0.00354059832170606
1435	0.340908020734787	-0.776296257972717	13.7600269317627	-0.00230353930965066	0.00256657530553639	-0.0026282137259841	-0.00360223650932312
1436	-0.957789242267609	0.197726652026176	13.6301574707031	-0.000680167751852423	-0.000680167751852423	-0.0026282137259841	0.00386527273803949
1437	-0.957789242267609	-0.451621979475021	13.6950922012329	-0.00295288790948689	-0.00295288790948689	0.00191722682211548	-0.00100484199356288
1438	1.63960528373718	-2.07499361038208	13.9548320770264	-0.00295288790948689	-0.0107450718060136	-0.000355493422830477	-0.00555028254166245
1439	0.990256667137146	-1.75031924247742	14.1496362686157	0.00386527273803949	-0.0026282137259841	-0.00327756232582033	-0.00555028254166245
1440	0.990256667137146	-1.42564487457275	13.1756134033203	0.00646266713738441	0.00256657530553639	-0.00132951640989631	0.00191722682211548
1441	0.990256667137146	-1.42564487457275	13.8898963928223	-0.00684897974133492	-0.00100484199356288	-0.00132951640989631	0.000943203864153475
1442	0.990256667137146	-1.42564487457275	13.8249616622925	-0.00295288790948689	0.00256657530553639	0.00548864435404539	-3.08191010844894e-05
1443	-0.957789242267609	0.197726652026176	13.6950922012329	0.00191722682211548	0.00354059832170606	-0.00652430532500148	-3.08191010844894e-05
1444	0.990256667137146	-0.126947656273842	13.5002880096436	-3.08191010844894e-05	0.00451462110504508	-0.0026282137259841	-0.000355493422830477
1445	0.340908020734787	-1.10097062587738	14.0847015380859	-0.00165419070981443	0.00743668992072344	-0.00165419070981443	0.00354059832170606
1446	0.340908020734787	-0.126947656273842	13.8249616622925	-0.000680167751852423	-0.00100484199356288	0.0022419011220336	-0.000355493422830477
1447	-0.957789242267609	-0.126947656273842	13.5652227401733	-0.000680167751852423	-0.0026282137259841	-0.00555028254166245	0.00516396993771195
1448	0.990256667137146	-0.451621979475021	13.8249616622925	0.00970941036939621	0.00841071270406246	-0.00522560812532902	0.00711201597005129
1449	0.340908020734787	0.197726652026176	13.7600269317627	0.000618529506027699	0.00873538758605719	-0.0100957229733467	-0.00197886489331722
1450	-2.90583515167236	0.197726652026176	13.7600269317627	-0.0107450718060136	-0.00425158534198999	-0.00814767740666866	-0.00814767740666866
1451	-2.90583515167236	-0.451621979475021	14.2145709991455	-0.0120437685400248	0.000293855206109583	0.00289124972186983	-0.00327756232582033
1452	0.340908020734787	-0.776296257972717	13.6950922012329	-0.0026282137259841	-0.00230353930965066	-0.00295288790948689	0.000618529506027699
1453	0.990256667137146	-0.776296257972717	13.7600269317627	-0.00425158534198999	0.00613799272105098	-0.00684897974133492	-0.00652430532500148
1454	-0.957789242267609	-0.126947656273842	13.6301574707031	-0.00100484199356288	-0.00230353930965066	-0.00555028254166245	-0.00295288790948689
1455	-0.957789242267609	-1.42564487457275	13.7600269317627	0.00548864435404539	-0.00847235135734081	0.00354059832170606	-0.0104203969240189
1456	0.990256667137146	-2.07499361038208	14.2795057296753	-0.00425158534198999	-0.0107450718060136	0.00613799272105098	0.00289124972186983
1457	-0.957789242267609	-0.451621979475021	13.0457439422607	-0.00132951640989631	-0.00197886489331722	0.00289124972186983	0.00451462110504508
1458	1.63960528373718	-0.776296257972717	13.8898963928223	-0.00100484199356288	-0.00522560812532902	-0.00197886489331722	0.00483929552137852
1459	0.340908020734787	-0.451621979475021	13.8249616622925	0.0022419011220336	0.00548864435404539	-0.00327756232582033	-0.00457625929266214
1460	0.990256667137146	-0.126947656273842	13.6950922012329	0.00191722682211548	-0.00360223650932312	-0.00295288790948689	-0.00457625929266214
1461	-0.957789242267609	0.522400975227356	13.4353523254395	-3.08191010844894e-05	0.00516396993771195	0.00516396993771195	-3.08191010844894e-05
1462	0.990256667137146	-1.10097062587738	13.8249616622925	0.000618529506027699	-0.00327756232582033	-0.00295288790948689	0.00646266713738441
1463	0.990256667137146	-0.776296257972717	13.8898963928223	0.00256657530553639	0.00581331877037883	-0.0026282137259841	-0.00100484199356288
1464	0.340908020734787	0.197726652026176	13.5652227401733	0.0022419011220336	0.00711201597005129	-0.0152905117720366	0.000618529506027699
1465	-1.607137799263	0.197726652026176	13.6950922012329	0.000943203864153475	0.00483929552137852	0.00678734155371785	-0.00327756232582033
1466	-1.607137799263	0.197726652026176	13.6950922012329	-0.00717365415766835	0.00159255252219737	0.00126787810586393	0.00581331877037883
1467	-2.25648641586304	-0.126947656273842	13.8898963928223	-0.0113944197073579	0.00159255252219737	0.00451462110504508	0.00191722682211548
1468	-2.25648641586304	0.197726652026176	13.9548320770264	-0.00230353930965066	0.00159255252219737	-0.00522560812532902	0.00289124972186983
1469	-0.30844059586525	-0.776296257972717	13.1106786727905	0.00191722682211548	0.00289124972186983	-0.00327756232582033	0.000293855206109583
1470	-0.957789242267609	-0.126947656273842	12.7210693359375	0.00354059832170606	0.00159255252219737	-0.00912170019000769	-0.0026282137259841
1471	-0.957789242267609	-0.451621979475021	13.7600269317627	-0.00230353930965066	0.00191722682211548	0.00191722682211548	0.00321592413820326
1472	-0.957789242267609	-0.776296257972717	13.7600269317627	0.00483929552137852	-0.00684897974133492	-0.00230353930965066	-0.000680167751852423
1473	-1.607137799263	-1.10097062587738	13.8898963928223	0.000943203864153475	-0.0100957229733467	0.00159255252219737	0.000618529506027699
1474	-0.30844059586525	-0.126947656273842	13.8249616622925	0.00808603875339031	0.00289124972186983	-0.00100484199356288	-0.000355493422830477
1475	0.990256667137146	-1.10097062587738	13.7600269317627	0.000293855206109583	0.00126787810586393	-0.00814767740666866	-0.00457625929266214
1476	0.340908020734787	-0.451621979475021	13.8249616622925	0.00321592413820326	0.00386527273803949	-0.00132951640989631	-0.00457625929266214
1477	0.990256667137146	-0.126947656273842	13.5002880096436	0.00451462110504508	-3.08191010844894e-05	0.000943203864153475	0.00126787810586393
1478	-0.30844059586525	-0.451621979475021	13.8249616622925	-0.00327756232582033	0.00191722682211548	-0.00749832857400179	0.00418994715437293
1479	0.990256667137146	-1.10097062587738	14.0197668075562	0.00159255252219737	0.00841071270406246	-0.00587495695799589	-0.00457625929266214
1480	0.340908020734787	-0.776296257972717	13.7600269317627	0.000618529506027699	0.0022419011220336	-0.00555028254166245	-0.000680167751852423
1481	0.990256667137146	-0.126947656273842	13.4353523254395	-0.00782300252467394	-0.000355493422830477	-0.000355493422830477	-0.00360223650932312
1482	0.340908020734787	-0.776296257972717	13.6950922012329	-0.00392691092565656	0.00159255252219737	0.00386527273803949	0.00613799272105098
1483	-1.607137799263	-1.10097062587738	13.8898963928223	-0.00587495695799589	-0.00295288790948689	-0.00717365415766835	0.00354059832170606
1484	-2.25648641586304	-0.451621979475021	13.9548320770264	-0.0123684434220195	0.00548864435404539	-0.00847235135734081	-0.000680167751852423
1485	-0.957789242267609	0.197726652026176	13.9548320770264	0.00159255252219737	-0.000355493422830477	-0.00392691092565656	-0.00230353930965066
1486	0.340908020734787	-0.451621979475021	12.8509387969971	-0.00360223650932312	0.000293855206109583	-0.0107450718060136	0.00646266713738441
1487	0.990256667137146	-0.776296257972717	12.9808082580566	-0.00230353930965066	0.00256657530553639	0.00159255252219737	0.00289124972186983
1488	-0.30844059586525	-0.451621979475021	12.8509387969971	-0.000680167751852423	-0.00360223650932312	-0.0104203969240189	0.00191722682211548
1489	1.63960528373718	-1.75031924247742	13.8898963928223	0.0022419011220336	-0.00327756232582033	-0.00522560812532902	-0.00587495695799589
1490	2.28895401954651	-2.39966797828674	14.0847015380859	0.00126787810586393	-0.00587495695799589	-0.00977104809135199	0.000943203864153475
1491	0.340908020734787	-0.126947656273842	13.9548320770264	-0.00944637414067984	-0.00425158534198999	-0.00197886489331722	-0.00132951640989631
1492	-0.30844059586525	0.197726652026176	13.5652227401733	-0.00295288790948689	-0.00717365415766835	-0.00360223650932312	0.00418994715437293
1493	-0.30844059586525	0.197726652026176	13.3704175949097	0.00256657530553639	-3.08191010844894e-05	-0.00522560812532902	-0.00490093370899558
1494	1.63960528373718	-0.776296257972717	13.4353523254395	0.00646266713738441	0.00776136433705688	-0.00457625929266214	-0.00100484199356288
1495	0.340908020734787	-1.10097062587738	13.6950922012329	0.00256657530553639	0.00678734155371785	-0.00230353930965066	-0.00360223650932312
1496	0.340908020734787	-0.126947656273842	13.0457439422607	0.00256657530553639	0.0022419011220336	0.00938473641872406	-0.00522560812532902
1497	0.990256667137146	-0.776296257972717	13.3054828643799	-0.000355493422830477	0.00191722682211548	0.000618529506027699	0.0022419011220336
1498	-0.30844059586525	0.522400975227356	12.8509387969971	0.00418994715437293	-0.00490093370899558	-0.00619963090866804	-0.00100484199356288
1499	-0.957789242267609	-0.776296257972717	13.0457439422607	-0.00230353930965066	0.00581331877037883	-0.000680167751852423	0.00126787810586393
1500	-1.607137799263	-0.776296257972717	13.9548320770264	-0.00847235135734081	0.00743668992072344	-0.00165419070981443	-0.00555028254166245
1501	-1.607137799263	-0.776296257972717	14.0197668075562	-0.0100957229733467	0.0022419011220336	0.00548864435404539	-3.08191010844894e-05
1502	-0.957789242267609	-0.451621979475021	14.0847015380859	-0.00100484199356288	-0.00977104809135199	0.00159255252219737	0.000293855206109583
1503	1.63960528373718	0.197726652026176	14.0197668075562	0.0022419011220336	0.00159255252219737	-0.00295288790948689	-0.00360223650932312
1504	-0.30844059586525	0.197726652026176	13.5652227401733	0.00386527273803949	0.00191722682211548	-0.00490093370899558	-0.00327756232582033
1505	2.28895401954651	-2.07499361038208	13.7600269317627	0.00711201597005129	-0.00197886489331722	-0.00587495695799589	-0.00100484199356288
1506	0.990256667137146	-2.07499361038208	13.8249616622925	0.00386527273803949	-0.00587495695799589	-0.00327756232582033	0.0022419011220336
1507	0.990256667137146	-2.07499361038208	13.3054828643799	-0.00490093370899558	-0.00749832857400179	0.00159255252219737	-0.000680167751852423
1508	0.340908020734787	-0.126947656273842	13.8898963928223	-0.000680167751852423	-0.00457625929266214	-0.00360223650932312	0.00743668992072344
1509	-0.957789242267609	-1.10097062587738	14.2145709991455	0.00613799272105098	0.000618529506027699	-0.00944637414067984	-0.00197886489331722
1510	1.63960528373718	-1.10097062587738	14.1496362686157	0.00743668992072344	0.00483929552137852	-0.00847235135734081	0.000618529506027699
1511	-1.607137799263	0.197726652026176	13.2405481338501	0.00126787810586393	-0.00197886489331722	0.000293855206109583	-0.00360223650932312
1512	-0.30844059586525	-0.126947656273842	13.5002880096436	-0.0026282137259841	-0.00132951640989631	0.00548864435404539	0.00711201597005129
1513	-0.30844059586525	0.522400975227356	13.6301574707031	0.00483929552137852	-0.000355493422830477	-0.00555028254166245	0.00159255252219737
1514	0.340908020734787	0.197726652026176	13.9548320770264	0.00711201597005129	0.000293855206109583	-0.0026282137259841	-0.00587495695799589
1515	0.340908020734787	-0.126947656273842	13.5652227401733	0.000293855206109583	-0.00165419070981443	-0.0026282137259841	0.000943203864153475
1516	0.340908020734787	-1.10097062587738	13.8249616622925	-0.0126931173726916	-0.00360223650932312	-0.00425158534198999	0.00289124972186983
1517	-2.25648641586304	-0.451621979475021	13.6950922012329	-0.00100484199356288	-3.08191010844894e-05	0.00289124972186983	0.00516396993771195
1518	-0.957789242267609	-0.776296257972717	13.8249616622925	0.00386527273803949	0.00548864435404539	0.000293855206109583	0.0022419011220336
1519	-0.957789242267609	0.197726652026176	13.8898963928223	-0.000355493422830477	0.00548864435404539	-0.00652430532500148	-0.00944637414067984
1520	0.340908020734787	-0.126947656273842	13.9548320770264	0.00321592413820326	0.000618529506027699	-0.000355493422830477	-0.00457625929266214
1521	-0.30844059586525	-0.126947656273842	13.6301574707031	-0.00392691092565656	-0.00165419070981443	-3.08191010844894e-05	0.00483929552137852
1522	-0.30844059586525	-2.39966797828674	13.8249616622925	-0.000680167751852423	-0.00132951640989631	0.00289124972186983	0.00191722682211548
1523	-0.30844059586525	-2.39966797828674	14.2145709991455	0.00678734155371785	-0.00392691092565656	-0.00132951640989631	0.00321592413820326
1524	-0.957789242267609	-0.776296257972717	13.9548320770264	0.00418994715437293	-0.00360223650932312	-0.00132951640989631	-0.00197886489331722
1525	-0.957789242267609	0.197726652026176	14.0847015380859	0.00159255252219737	0.00678734155371785	-0.00360223650932312	-0.00425158534198999
1526	-0.30844059586525	-0.451621979475021	13.9548320770264	-0.00295288790948689	-0.000680167751852423	0.00678734155371785	0.000943203864153475
1527	-0.957789242267609	0.197726652026176	13.5002880096436	0.00126787810586393	0.000618529506027699	-0.00327756232582033	0.00613799272105098
1528	0.340908020734787	-0.451621979475021	13.5002880096436	-0.000680167751852423	-0.00295288790948689	-0.0110697457566857	-0.0026282137259841
1529	-0.30844059586525	-0.126947656273842	13.4353523254395	-0.00100484199356288	0.0106834331527352	-0.00360223650932312	-0.00490093370899558
1530	-0.957789242267609	0.522400975227356	12.8509387969971	0.0022419011220336	0.00354059832170606	-0.00165419070981443	-0.00165419070981443
1531	0.340908020734787	0.197726652026176	13.0457439422607	-0.00230353930965066	0.00321592413820326	0.00548864435404539	0.00678734155371785
1532	-0.957789242267609	0.522400975227356	13.8249616622925	-0.00522560812532902	0.00451462110504508	0.00418994715437293	0.000943203864153475
1533	-1.607137799263	0.522400975227356	13.4353523254395	-0.00425158534198999	-0.0026282137259841	0.00321592413820326	0.00126787810586393
1534	-1.607137799263	-0.776296257972717	13.8898963928223	-0.00977104809135199	0.0100340843200684	0.00126787810586393	-0.00197886489331722
1535	-1.607137799263	-0.776296257972717	13.8898963928223	-0.00490093370899558	0.00743668992072344	-0.00522560812532902	0.00289124972186983
1536	-0.957789242267609	-0.126947656273842	13.7600269317627	-0.00587495695799589	0.000293855206109583	0.00711201597005129	0.00483929552137852
1537	-0.30844059586525	0.197726652026176	13.8249616622925	-0.000355493422830477	0.00321592413820326	-0.00230353930965066	0.00808603875339031
1538	-1.607137799263	-1.10097062587738	13.8898963928223	-0.00230353930965066	-0.00132951640989631	-0.00230353930965066	0.00418994715437293
1539	0.990256667137146	-1.75031924247742	13.8249616622925	0.00938473641872406	-0.00587495695799589	-0.00392691092565656	-0.0136671401560307
1540	-0.957789242267609	-1.10097062587738	13.7600269317627	-0.00295288790948689	-0.00165419070981443	-0.00587495695799589	-0.00522560812532902
1541	-0.957789242267609	-0.126947656273842	13.6301574707031	-0.00684897974133492	-0.00165419070981443	0.00906006153672934	0.00483929552137852
1542	-1.607137799263	-0.126947656273842	13.8898963928223	-0.00230353930965066	0.00548864435404539	-0.00879702530801296	-0.00295288790948689
1543	-1.607137799263	0.847075283527374	13.8249616622925	0.0152288740500808	-0.00230353930965066	0.00321592413820326	-0.0026282137259841
1544	-0.30844059586525	0.847075283527374	13.4353523254395	0.00256657530553639	0.00906006153672934	-0.00457625929266214	-0.00230353930965066
1545	0.990256667137146	-1.10097062587738	13.5002880096436	0.0022419011220336	0.00581331877037883	-0.00457625929266214	-0.00425158534198999
1546	0.990256667137146	-1.10097062587738	13.5002880096436	-0.00327756232582033	0.00256657530553639	0.00191722682211548	0.012956153601408
1547	-0.30844059586525	0.197726652026176	13.6301574707031	-0.00490093370899558	-0.00457625929266214	-0.00230353930965066	0.00256657530553639
1548	0.340908020734787	-1.42564487457275	14.1496362686157	-0.00132951640989631	-0.00327756232582033	-0.00425158534198999	-3.08191010844894e-05
1549	0.340908020734787	-1.10097062587738	14.0847015380859	0.00451462110504508	0.00613799272105098	-0.00100484199356288	-0.00197886489331722
1550	-1.607137799263	0.197726652026176	13.8249616622925	-0.00555028254166245	0.00516396993771195	-0.00327756232582033	-0.00360223650932312
1551	-3.55518364906311	0.197726652026176	13.8249616622925	-0.00652430532500148	0.00418994715437293	0.0113327819854021	0.000293855206109583
1552	-2.25648641586304	0.197726652026176	13.8898963928223	-0.00652430532500148	0.000293855206109583	-0.00197886489331722	0.000943203864153475
1553	0.340908020734787	-1.10097062587738	14.0847015380859	0.00354059832170606	-0.00230353930965066	-0.00684897974133492	-0.00132951640989631
1554	0.340908020734787	-0.451621979475021	14.2145709991455	-0.00457625929266214	0.00548864435404539	-0.00295288790948689	-0.00100484199356288
1555	-1.607137799263	-0.451621979475021	13.6301574707031	0.00743668992072344	0.000618529506027699	-0.00132951640989631	-0.00295288790948689
1556	-0.30844059586525	-0.776296257972717	13.5002880096436	-0.00879702530801296	-0.0104203969240189	0.00646266713738441	0.00613799272105098
1557	1.63960528373718	-2.07499361038208	13.7600269317627	0.00711201597005129	-0.00912170019000769	-3.08191010844894e-05	0.00321592413820326
1558	-0.30844059586525	-0.126947656273842	13.7600269317627	-0.00165419070981443	-0.00457625929266214	-0.00619963090866804	0.000293855206109583
1559	1.63960528373718	-1.42564487457275	14.0197668075562	0.000943203864153475	0.00548864435404539	0.000293855206109583	-0.0107450718060136
1560	0.990256667137146	-0.776296257972717	13.2405481338501	0.000943203864153475	0.0022419011220336	-0.00977104809135199	-0.00684897974133492
1561	-0.30844059586525	0.197726652026176	13.4353523254395	-0.00522560812532902	-0.0026282137259841	-0.00230353930965066	0.00289124972186983
1562	-0.957789242267609	0.197726652026176	13.2405481338501	0.00354059832170606	-0.00132951640989631	-0.00814767740666866	-0.00197886489331722
1563	-0.30844059586525	-0.451621979475021	13.3054828643799	0.00613799272105098	0.00159255252219737	-0.00814767740666866	0.00678734155371785
1564	0.340908020734787	-0.451621979475021	13.8249616622925	0.00678734155371785	0.00516396993771195	-0.00457625929266214	-0.00100484199356288
1565	0.990256667137146	-0.776296257972717	14.0197668075562	0.0106834331527352	0.00516396993771195	-0.00555028254166245	-0.00847235135734081
1566	-1.607137799263	0.197726652026176	14.0847015380859	-0.0104203969240189	-0.00684897974133492	0.000618529506027699	0.000943203864153475
1567	-2.25648641586304	-0.126947656273842	13.6301574707031	-0.000680167751852423	-0.000355493422830477	0.000943203864153475	0.00678734155371785
1568	-2.25648641586304	-0.451621979475021	13.6950922012329	-0.00100484199356288	-0.000680167751852423	-0.00360223650932312	0.000293855206109583
1569	-1.607137799263	-0.776296257972717	13.8898963928223	-0.00327756232582033	0.0106834331527352	-0.00425158534198999	-0.00392691092565656
1570	0.990256667137146	-1.10097062587738	13.9548320770264	0.00743668992072344	-0.00100484199356288	-0.00457625929266214	-0.00100484199356288
1571	0.340908020734787	-0.451621979475021	14.3444404602051	-0.00814767740666866	0.00126787810586393	0.00841071270406246	0.00321592413820326
1572	2.28895401954651	-1.42564487457275	14.1496362686157	0.000943203864153475	-0.00100484199356288	0.000618529506027699	0.00613799272105098
1573	0.340908020734787	-1.75031924247742	13.6950922012329	0.00126787810586393	-0.00847235135734081	0.00289124972186983	-0.000680167751852423
1574	-0.957789242267609	-1.10097062587738	13.6950922012329	0.00418994715437293	-0.0026282137259841	-0.00717365415766835	0.00126787810586393
1575	-0.957789242267609	-0.451621979475021	13.8249616622925	0.0022419011220336	-0.00165419070981443	-0.00912170019000769	-0.00100484199356288
1576	1.63960528373718	-1.42564487457275	14.0197668075562	-0.000355493422830477	0.00354059832170606	0.00191722682211548	-0.00197886489331722
1577	0.990256667137146	-1.42564487457275	14.474310874939	0.00678734155371785	0.000943203864153475	0.00191722682211548	0.0022419011220336
1578	-0.30844059586525	0.522400975227356	13.7600269317627	0.00191722682211548	0.00354059832170606	-0.00295288790948689	-0.00392691092565656
1579	-0.30844059586525	-0.126947656273842	13.5002880096436	0.00451462110504508	0.00613799272105098	-0.0110697457566857	-0.00457625929266214
1580	0.990256667137146	-0.451621979475021	13.5652227401733	0.00581331877037883	0.00451462110504508	0.00289124972186983	-0.00360223650932312
1581	1.63960528373718	-0.776296257972717	13.6950922012329	-0.00165419070981443	-0.00360223650932312	-0.000355493422830477	0.00613799272105098
1582	0.990256667137146	-0.451621979475021	13.9548320770264	-0.00132951640989631	0.00321592413820326	0.0132808275520802	0.0123068047687411
1583	1.63960528373718	-1.10097062587738	14.0847015380859	-0.000680167751852423	0.00451462110504508	-0.00522560812532902	0.00711201597005129
1584	-0.957789242267609	-0.776296257972717	13.7600269317627	-0.00879702530801296	0.00711201597005129	-0.00977104809135199	-0.000680167751852423
1585	-2.25648641586304	-0.126947656273842	13.5652227401733	-0.00782300252467394	0.00613799272105098	-0.00522560812532902	0.000943203864153475
1586	-3.55518364906311	0.522400975227356	13.6301574707031	-0.0143164889886975	0.00191722682211548	0.00289124972186983	0.00451462110504508
1587	-0.957789242267609	-0.776296257972717	13.9548320770264	-0.00555028254166245	-0.00100484199356288	0.00289124972186983	0.00678734155371785
1588	-0.957789242267609	0.197726652026176	13.8898963928223	-0.0026282137259841	0.00906006153672934	-0.00619963090866804	0.00191722682211548
1589	-1.607137799263	0.197726652026176	13.6950922012329	0.00451462110504508	-3.08191010844894e-05	-0.000680167751852423	-0.00100484199356288
1590	0.340908020734787	-1.75031924247742	13.9548320770264	0.000943203864153475	-0.000680167751852423	-0.00100484199356288	0.0022419011220336
1591	0.990256667137146	-2.07499361038208	13.8249616622925	-0.00360223650932312	-0.0156151866540313	0.00386527273803949	-0.00197886489331722
1592	1.63960528373718	-2.07499361038208	13.9548320770264	0.00159255252219737	-0.00847235135734081	-0.00587495695799589	0.000618529506027699
1593	-0.30844059586525	-0.451621979475021	14.0197668075562	0.00159255252219737	-0.00490093370899558	0.000293855206109583	-0.00782300252467394
1594	-0.30844059586525	0.197726652026176	13.8249616622925	-0.00684897974133492	0.00451462110504508	-0.0113944197073579	-0.00457625929266214
1595	0.340908020734787	-0.126947656273842	13.6950922012329	-0.000355493422830477	0.000943203864153475	-0.00457625929266214	-3.08191010844894e-05
1596	-0.30844059586525	0.197726652026176	13.4353523254395	0.00354059832170606	0.00191722682211548	0.000943203864153475	-3.08191010844894e-05
1597	-0.30844059586525	0.197726652026176	13.3704175949097	-0.00360223650932312	-0.00230353930965066	0.00581331877037883	0.0022419011220336
1598	1.63960528373718	-0.776296257972717	13.6950922012329	0.00321592413820326	0.000293855206109583	-0.00587495695799589	-0.00490093370899558
1599	-0.957789242267609	0.197726652026176	13.7600269317627	0.00159255252219737	0.00321592413820326	-0.00392691092565656	0.00289124972186983
1600	-0.30844059586525	0.522400975227356	13.9548320770264	0.00873538758605719	0.000618529506027699	-0.00912170019000769	0.000618529506027699
1601	0.990256667137146	-0.776296257972717	13.8249616622925	-0.00749832857400179	0.00256657530553639	0.00483929552137852	-0.000355493422830477
1602	-0.957789242267609	-1.10097062587738	13.8249616622925	-0.000680167751852423	0.00646266713738441	-0.0026282137259841	0.00126787810586393
1603	-1.607137799263	-1.10097062587738	14.0197668075562	-0.00749832857400179	-3.08191010844894e-05	-0.00457625929266214	0.00808603875339031
1604	-3.55518364906311	-0.451621979475021	13.9548320770264	-0.00327756232582033	0.00483929552137852	-0.00587495695799589	-0.00749832857400179
1605	-1.607137799263	0.197726652026176	13.9548320770264	0.00321592413820326	0.00646266713738441	-0.00197886489331722	-0.00360223650932312
1606	0.340908020734787	-0.451621979475021	13.8249616622925	0.00126787810586393	0.00126787810586393	0.00483929552137852	-0.00230353930965066
1607	-0.957789242267609	-0.126947656273842	13.5002880096436	0.00321592413820326	-0.00327756232582033	-0.00165419070981443	0.00159255252219737
1608	0.990256667137146	-1.42564487457275	13.1106786727905	0.000618529506027699	-0.00684897974133492	-0.00197886489331722	0.000293855206109583
1609	1.63960528373718	-2.72434210777283	14.0197668075562	0.00321592413820326	0.000943203864153475	0.00321592413820326	0.000943203864153475
1610	0.990256667137146	-1.10097062587738	13.8249616622925	0.00386527273803949	-0.00100484199356288	-0.00717365415766835	-0.000680167751852423
1611	2.28895401954651	-0.776296257972717	13.9548320770264	0.00289124972186983	-0.00295288790948689	0.000618529506027699	-3.08191010844894e-05
1612	0.340908020734787	-0.776296257972717	13.7600269317627	0.00483929552137852	0.00743668992072344	0.00126787810586393	0.00873538758605719
1613	0.990256667137146	-1.42564487457275	13.6950922012329	-0.00100484199356288	0.00613799272105098	-0.00652430532500148	0.000943203864153475
1614	-0.957789242267609	0.197726652026176	12.7210693359375	0.00191722682211548	0.00126787810586393	0.0022419011220336	-0.00587495695799589
1615	-0.30844059586525	-0.126947656273842	13.4353523254395	0.00841071270406246	0.00451462110504508	-0.00782300252467394	-0.00522560812532902
1616	-0.957789242267609	0.197726652026176	13.1106786727905	0.00711201597005129	-3.08191010844894e-05	0.00256657530553639	0.00516396993771195
1617	0.340908020734787	-0.126947656273842	13.8898963928223	0.00743668992072344	0.000293855206109583	0.00289124972186983	-0.00619963090866804
1618	-0.957789242267609	-0.776296257972717	14.1496362686157	-0.00165419070981443	0.00159255252219737	-0.0107450718060136	0.00354059832170606
1619	-0.957789242267609	0.522400975227356	13.5002880096436	0.00159255252219737	0.00451462110504508	-0.00132951640989631	-0.00327756232582033
1620	-1.607137799263	0.197726652026176	12.9158735275269	-0.00684897974133492	-0.00132951640989631	-0.0130177913233638	0.00483929552137852
1621	-1.607137799263	-0.451621979475021	13.1756134033203	-0.00944637414067984	-0.00457625929266214	0.00938473641872406	0.00256657530553639
1622	-0.30844059586525	-1.10097062587738	13.3054828643799	-0.0113944197073579	0.00256657530553639	0.00159255252219737	0.00256657530553639
1623	-0.30844059586525	-0.776296257972717	13.8898963928223	0.00386527273803949	0.00613799272105098	-0.00619963090866804	-0.00197886489331722
1624	1.63960528373718	-1.42564487457275	13.7600269317627	-0.0026282137259841	0.00289124972186983	-0.00814767740666866	0.000293855206109583
1625	-0.30844059586525	-1.10097062587738	13.7600269317627	0.0022419011220336	-0.00457625929266214	0.000618529506027699	-0.00684897974133492
1626	0.990256667137146	-1.10097062587738	12.8509387969971	-0.000355493422830477	-0.00912170019000769	-0.00879702530801296	0.000943203864153475
1627	1.63960528373718	-1.10097062587738	13.0457439422607	-0.00100484199356288	-0.00977104809135199	0.000943203864153475	0.000618529506027699
1628	-0.30844059586525	-0.126947656273842	14.1496362686157	-0.00392691092565656	-0.000355493422830477	-0.0100957229733467	0.00873538758605719
1629	0.990256667137146	-1.10097062587738	13.9548320770264	0.00354059832170606	0.00126787810586393	0.00354059832170606	-0.00295288790948689
1630	0.990256667137146	-1.10097062587738	13.7600269317627	0.0158782228827477	-0.000355493422830477	-0.00295288790948689	-0.00652430532500148
1631	0.990256667137146	-1.10097062587738	13.6950922012329	-0.00619963090866804	0.00289124972186983	0.00451462110504508	0.000943203864153475
1632	-0.957789242267609	0.522400975227356	13.3704175949097	0.00354059832170606	0.00418994715437293	0.00191722682211548	0.00548864435404539
1633	-0.957789242267609	0.197726652026176	13.6301574707031	-0.00197886489331722	-3.08191010844894e-05	-0.00425158534198999	-0.000680167751852423
1634	0.990256667137146	-0.451621979475021	13.8898963928223	0.00386527273803949	0.00548864435404539	-0.00392691092565656	-0.00230353930965066
1635	-0.30844059586525	-1.10097062587738	13.0457439422607	-0.00425158534198999	0.00159255252219737	-0.00327756232582033	-0.00587495695799589
1636	-0.30844059586525	0.522400975227356	13.7600269317627	0.00418994715437293	-0.0026282137259841	0.00451462110504508	0.00289124972186983
1637	0.340908020734787	-0.126947656273842	13.6950922012329	-0.0120437685400248	-0.00327756232582033	0.000293855206109583	0.01100810803473
1638	-2.25648641586304	-0.451621979475021	13.9548320770264	-0.00230353930965066	0.00386527273803949	-0.00100484199356288	-0.00619963090866804
1639	-0.957789242267609	-0.451621979475021	14.1496362686157	-0.00717365415766835	0.00386527273803949	-0.00100484199356288	0.00159255252219737
1640	-1.607137799263	0.197726652026176	13.6301574707031	-0.000680167751852423	0.00906006153672934	-0.000680167751852423	0.00126787810586393
1641	-0.30844059586525	-0.126947656273842	13.5002880096436	-0.00782300252467394	0.00354059832170606	0.00354059832170606	-0.00392691092565656
1642	-1.607137799263	0.197726652026176	13.6301574707031	-0.00814767740666866	0.00256657530553639	0.00581331877037883	0.00354059832170606
1643	-0.957789242267609	-0.776296257972717	13.6301574707031	-0.0026282137259841	-0.00457625929266214	-0.00197886489331722	-0.00847235135734081
1644	-1.607137799263	-1.10097062587738	13.8898963928223	0.00581331877037883	-0.00619963090866804	-0.00814767740666866	0.00126787810586393
1645	1.63960528373718	-1.42564487457275	13.8898963928223	-3.08191010844894e-05	0.00159255252219737	-0.00197886489331722	-0.0110697457566857
1646	0.340908020734787	-1.75031924247742	13.8249616622925	0.00159255252219737	-0.00165419070981443	0.00191722682211548	0.00354059832170606
1647	-0.30844059586525	0.197726652026176	13.5652227401733	-0.00392691092565656	-3.08191010844894e-05	0.00516396993771195	0.000943203864153475
1648	0.990256667137146	-0.776296257972717	14.0197668075562	0.00191722682211548	0.00159255252219737	-0.00912170019000769	-0.00165419070981443
1649	1.63960528373718	-0.451621979475021	13.7600269317627	0.00451462110504508	0.0113327819854021	-0.00684897974133492	-0.00230353930965066
1650	1.63960528373718	-0.451621979475021	13.5652227401733	-0.00165419070981443	0.00354059832170606	-0.00555028254166245	-0.00295288790948689
1651	0.340908020734787	0.197726652026176	13.6301574707031	-0.000680167751852423	0.00289124972186983	-0.00165419070981443	0.00451462110504508
1652	1.63960528373718	0.197726652026176	13.4353523254395	0.00159255252219737	-0.00295288790948689	0.00256657530553639	0.00289124972186983
1653	1.63960528373718	-1.10097062587738	13.7600269317627	0.00321592413820326	-0.00100484199356288	-0.00490093370899558	-0.00522560812532902
1654	0.990256667137146	-1.10097062587738	13.8898963928223	0.00873538758605719	0.00516396993771195	-0.00360223650932312	0.000293855206109583
1655	-3.55518364906311	0.197726652026176	13.8898963928223	-0.00847235135734081	0.00873538758605719	-0.00684897974133492	-0.000680167751852423
1656	-2.25648641586304	-0.126947656273842	13.9548320770264	-0.00587495695799589	-0.00295288790948689	0.00289124972186983	0.00386527273803949
1657	0.340908020734787	-0.776296257972717	14.0197668075562	-0.00230353930965066	0.00126787810586393	0.0022419011220336	0.00516396993771195
1658	-0.30844059586525	0.197726652026176	13.5002880096436	0.00321592413820326	0.00418994715437293	-0.00392691092565656	-0.00132951640989631
1659	0.990256667137146	-0.776296257972717	13.9548320770264	0.000293855206109583	0.00646266713738441	-0.00490093370899558	0.000293855206109583
1660	0.990256667137146	-1.42564487457275	13.7600269317627	0.00126787810586393	0.00256657530553639	-0.0126931173726916	-0.00100484199356288
1661	-0.30844059586525	-1.42564487457275	13.6301574707031	0.000618529506027699	-0.00684897974133492	-0.0026282137259841	0.00321592413820326
1662	-0.957789242267609	-0.451621979475021	13.9548320770264	-0.00392691092565656	-0.0107450718060136	0.00126787810586393	0.00418994715437293
1663	0.340908020734787	-0.126947656273842	13.4353523254395	0.00354059832170606	0.00516396993771195	-0.0113944197073579	-0.00652430532500148
1664	0.990256667137146	-1.10097062587738	13.9548320770264	0.000618529506027699	0.00516396993771195	-0.00327756232582033	-0.00165419070981443
1665	2.28895401954651	-1.10097062587738	13.8249616622925	-0.00165419070981443	0.00321592413820326	-0.00652430532500148	0.000293855206109583
1666	-0.30844059586525	0.197726652026176	13.6301574707031	0.000943203864153475	-0.00197886489331722	0.00191722682211548	0.00646266713738441
1667	2.28895401954651	-1.10097062587738	13.5652227401733	-0.00684897974133492	-0.00295288790948689	-0.00360223650932312	0.000618529506027699
1668	-0.957789242267609	0.197726652026176	14.0197668075562	0.00613799272105098	0.000943203864153475	-3.08191010844894e-05	0.00191722682211548
1669	0.990256667137146	-1.10097062587738	13.7600269317627	0.00418994715437293	-3.08191010844894e-05	-0.00360223650932312	-0.00619963090866804
1670	0.340908020734787	-1.10097062587738	13.8249616622925	0.00516396993771195	0.00743668992072344	-0.00912170019000769	-0.00132951640989631
1671	-0.30844059586525	-0.776296257972717	13.8898963928223	-0.00847235135734081	-0.00295288790948689	0.00289124972186983	-0.00295288790948689
1672	-1.607137799263	-0.776296257972717	13.8249616622925	-0.00847235135734081	0.00126787810586393	-0.00652430532500148	0.00646266713738441
1673	-1.607137799263	-0.451621979475021	14.1496362686157	-0.00457625929266214	0.000943203864153475	-0.00619963090866804	-0.00327756232582033
1674	-0.957789242267609	-0.776296257972717	13.9548320770264	-0.00165419070981443	-3.08191010844894e-05	-0.00717365415766835	0.00451462110504508
1675	-0.30844059586525	0.197726652026176	13.5652227401733	-0.00360223650932312	0.00678734155371785	0.00483929552137852	-0.00522560812532902
1676	1.63960528373718	-1.10097062587738	13.7600269317627	0.000943203864153475	-3.08191010844894e-05	-3.08191010844894e-05	0.00483929552137852
1677	0.340908020734787	-1.42564487457275	13.9548320770264	-0.000680167751852423	0.00159255252219737	0.00289124972186983	0.0022419011220336
1678	1.63960528373718	-1.42564487457275	13.6950922012329	0.00548864435404539	-0.00360223650932312	-0.00619963090866804	-0.00230353930965066
1679	-0.30844059586525	-0.776296257972717	13.9548320770264	0.00743668992072344	-0.00295288790948689	-0.00327756232582033	0.00354059832170606
1680	0.990256667137146	-1.10097062587738	13.8249616622925	-0.00230353930965066	0.00451462110504508	-0.00652430532500148	-0.00457625929266214
1681	-0.30844059586525	-0.776296257972717	13.8249616622925	-0.00912170019000769	-0.00490093370899558	0.000943203864153475	-0.0026282137259841
1682	0.990256667137146	-1.10097062587738	13.6950922012329	0.000618529506027699	0.000943203864153475	-0.00360223650932312	0.00126787810586393
1683	0.990256667137146	-0.776296257972717	13.8249616622925	0.00418994715437293	0.00743668992072344	-0.0120437685400248	-0.00100484199356288
1684	1.63960528373718	-0.451621979475021	13.8249616622925	0.00126787810586393	0.012956153601408	-0.00100484199356288	-0.00100484199356288
1685	-0.957789242267609	0.197726652026176	13.7600269317627	-0.00230353930965066	0.00548864435404539	0.0022419011220336	-0.000355493422830477
1686	-0.957789242267609	0.847075283527374	13.4353523254395	-0.00652430532500148	0.000618529506027699	0.00646266713738441	-0.00100484199356288
1687	1.63960528373718	-1.10097062587738	13.8249616622925	-0.000355493422830477	0.00256657530553639	-0.00165419070981443	0.0145795252174139
1688	-1.607137799263	0.847075283527374	13.6301574707031	-0.00100484199356288	0.00548864435404539	0.00451462110504508	0.00256657530553639
1689	-1.607137799263	-0.451621979475021	14.0847015380859	-0.00230353930965066	0.00841071270406246	-0.00457625929266214	-0.00197886489331722
1690	-2.90583515167236	-0.776296257972717	14.1496362686157	-0.00295288790948689	0.00289124972186983	-0.00457625929266214	-0.00197886489331722
1691	-0.30844059586525	-0.776296257972717	13.8898963928223	-0.00619963090866804	0.00256657530553639	0.00159255252219737	0.00418994715437293
1692	0.990256667137146	-0.776296257972717	13.8249616622925	-0.0107450718060136	0.000293855206109583	0.00613799272105098	0.00808603875339031
1693	0.990256667137146	-1.10097062587738	13.8249616622925	0.00256657530553639	0.00451462110504508	-0.000355493422830477	-0.00100484199356288
1694	-0.957789242267609	-0.451621979475021	13.6950922012329	0.00808603875339031	-0.00392691092565656	-0.00327756232582033	-0.00295288790948689
1695	1.63960528373718	-1.42564487457275	13.7600269317627	0.00516396993771195	-0.00230353930965066	-0.000355493422830477	-0.0126931173726916
1696	0.340908020734787	-2.07499361038208	14.2795057296753	0.0022419011220336	-0.0026282137259841	0.00678734155371785	0.00808603875339031
1697	-0.30844059586525	-0.126947656273842	13.5652227401733	-0.00327756232582033	-0.00457625929266214	0.000943203864153475	-0.00295288790948689
1698	1.63960528373718	-1.10097062587738	13.9548320770264	0.00386527273803949	0.00613799272105098	-0.00555028254166245	0.00256657530553639
1699	-0.957789242267609	0.847075283527374	13.7600269317627	-3.08191010844894e-05	-0.00165419070981443	-0.00295288790948689	-0.00717365415766835
1700	-0.30844059586525	-0.126947656273842	13.8898963928223	-0.00457625929266214	0.00159255252219737	-0.0107450718060136	0.000293855206109583
1701	0.990256667137146	-0.776296257972717	13.8249616622925	0.00126787810586393	-0.000680167751852423	-0.00522560812532902	-0.0026282137259841
1702	1.63960528373718	-0.776296257972717	13.9548320770264	0.00418994715437293	0.00159255252219737	-0.00555028254166245	0.00613799272105098
1703	-0.30844059586525	-0.451621979475021	13.6950922012329	0.000618529506027699	0.00711201597005129	0.00191722682211548	0.000943203864153475
1704	-0.957789242267609	-0.126947656273842	13.5652227401733	0.00159255252219737	0.00451462110504508	-0.0133424662053585	-3.08191010844894e-05
1705	-1.607137799263	0.197726652026176	13.6301574707031	-0.00230353930965066	0.00126787810586393	0.000943203864153475	-0.00197886489331722
1706	-0.957789242267609	-0.451621979475021	13.7600269317627	-0.00100484199356288	-0.0026282137259841	0.000618529506027699	-0.00100484199356288
1707	-3.55518364906311	0.197726652026176	14.1496362686157	-0.0104203969240189	0.00516396993771195	-3.08191010844894e-05	0.00354059832170606
1708	-1.607137799263	-0.451621979475021	14.0847015380859	-0.00457625929266214	0.00418994715437293	-0.00652430532500148	0.00321592413820326
1709	-2.90583515167236	-0.126947656273842	13.5652227401733	0.00256657530553639	0.00516396993771195	-0.00652430532500148	-3.08191010844894e-05
1710	-1.607137799263	0.522400975227356	13.6301574707031	-0.00132951640989631	-0.0026282137259841	-0.00619963090866804	-0.00295288790948689
1711	-0.957789242267609	-1.10097062587738	14.0197668075562	-0.00490093370899558	0.00256657530553639	-0.00197886489331722	0.000293855206109583
1712	-1.607137799263	-1.10097062587738	14.0197668075562	0.0022419011220336	-0.0133424662053585	-0.00977104809135199	0.00646266713738441
1713	0.340908020734787	-1.10097062587738	13.8898963928223	0.000293855206109583	-0.00555028254166245	-0.0143164889886975	0.00483929552137852
1714	-0.957789242267609	-0.776296257972717	13.6950922012329	0.00418994715437293	-0.00717365415766835	-0.00782300252467394	0.00289124972186983
1715	1.63960528373718	-1.42564487457275	13.8898963928223	0.00159255252219737	0.00386527273803949	0.000943203864153475	-0.00684897974133492
1716	-0.957789242267609	-0.126947656273842	13.5652227401733	-0.00327756232582033	-0.00392691092565656	0.00354059832170606	0.00321592413820326
1717	-0.30844059586525	-0.126947656273842	13.5652227401733	-0.00197886489331722	-0.00425158534198999	0.000943203864153475	0.000943203864153475
1718	-1.607137799263	-0.776296257972717	13.7600269317627	0.00256657530553639	0.0126314787194133	0.000293855206109583	0.00126787810586393
1719	1.63960528373718	-1.10097062587738	13.8898963928223	0.00321592413820326	0.00743668992072344	-0.00847235135734081	-0.00327756232582033
1720	-0.957789242267609	0.522400975227356	13.5002880096436	0.000293855206109583	-0.00197886489331722	-0.00230353930965066	-0.00165419070981443
1721	-0.957789242267609	-0.126947656273842	13.5002880096436	0.00451462110504508	0.00646266713738441	0.00938473641872406	-0.00587495695799589
1722	-1.607137799263	0.197726652026176	13.6950922012329	0.00159255252219737	0.00159255252219737	-0.00165419070981443	0.0100340843200684
1723	-1.607137799263	0.197726652026176	13.7600269317627	0.000293855206109583	0.00418994715437293	-0.000680167751852423	-0.00295288790948689
1724	-2.25648641586304	0.522400975227356	13.8898963928223	-0.00457625929266214	0.00646266713738441	-0.00230353930965066	-0.000680167751852423
1725	-1.607137799263	-0.776296257972717	14.2145709991455	-0.0126931173726916	0.00256657530553639	-0.00944637414067984	-0.00327756232582033
1726	-0.957789242267609	-1.10097062587738	13.8249616622925	-0.00749832857400179	-0.00132951640989631	-0.00555028254166245	0.00191722682211548
1727	-0.957789242267609	0.522400975227356	13.5002880096436	-0.00100484199356288	-0.0026282137259841	0.0022419011220336	0.00483929552137852
1728	1.63960528373718	-1.10097062587738	13.8898963928223	-0.000355493422830477	-0.00100484199356288	-0.00652430532500148	-0.0100957229733467
1729	0.990256667137146	-1.10097062587738	12.8509387969971	0.0022419011220336	-0.000680167751852423	-0.00782300252467394	-0.00425158534198999
1730	-0.30844059586525	-1.42564487457275	12.9808082580566	0.0022419011220336	-0.00879702530801296	0.0116574559360743	-0.000355493422830477
1731	-0.957789242267609	-0.776296257972717	13.8898963928223	-0.00847235135734081	-0.00652430532500148	-0.00197886489331722	-0.00360223650932312
1732	-0.30844059586525	-0.451621979475021	13.8898963928223	0.000943203864153475	-0.00360223650932312	0.00451462110504508	0.000943203864153475
1733	-1.607137799263	-0.126947656273842	13.6950922012329	0.00548864435404539	0.00646266713738441	-0.000680167751852423	0.00386527273803949
1734	0.340908020734787	-0.776296257972717	13.6950922012329	0.00743668992072344	0.00256657530553639	-0.00652430532500148	-0.0126931173726916
1735	-0.30844059586525	-1.10097062587738	13.8249616622925	0.00678734155371785	0.000618529506027699	0.0022419011220336	-0.00847235135734081
1736	0.990256667137146	-0.126947656273842	13.5652227401733	0.00126787810586393	-0.00555028254166245	-0.00684897974133492	-0.00132951640989631
1737	0.990256667137146	-1.42564487457275	14.0847015380859	-0.00555028254166245	-0.000355493422830477	-0.00619963090866804	0.00516396993771195
1738	-0.30844059586525	1.17174959182739	13.4353523254395	0.00451462110504508	0.0022419011220336	-0.00977104809135199	-0.00814767740666866
1739	0.340908020734787	-0.451621979475021	13.7600269317627	-0.00100484199356288	0.00354059832170606	-0.0100957229733467	-0.00295288790948689
1740	0.340908020734787	-0.776296257972717	13.8898963928223	0.000618529506027699	0.00743668992072344	-0.00197886489331722	0.000618529506027699
1741	-0.30844059586525	-0.776296257972717	13.8898963928223	-0.000355493422830477	0.0022419011220336	-0.00555028254166245	0.00418994715437293
1742	-2.25648641586304	-1.10097062587738	13.8898963928223	-0.00944637414067984	-0.00555028254166245	0.000943203864153475	0.0022419011220336
1743	-0.30844059586525	-1.42564487457275	14.1496362686157	0.000618529506027699	-0.00165419070981443	-0.00425158534198999	0.00289124972186983
1744	-0.30844059586525	-0.776296257972717	13.8249616622925	-0.00165419070981443	0.00483929552137852	-0.00165419070981443	0.00256657530553639
1745	-1.607137799263	0.197726652026176	13.5652227401733	0.000293855206109583	0.00483929552137852	-0.00230353930965066	-0.00327756232582033
1746	-1.607137799263	-0.776296257972717	13.7600269317627	-0.00327756232582033	-0.00457625929266214	0.000943203864153475	-0.00165419070981443
1747	0.340908020734787	-1.75031924247742	13.8249616622925	-0.00165419070981443	-0.00684897974133492	-0.00457625929266214	0.00289124972186983
1748	-0.957789242267609	-0.776296257972717	13.9548320770264	0.00646266713738441	-0.00522560812532902	-0.00652430532500148	-0.000355493422830477
1749	0.340908020734787	-0.776296257972717	14.0197668075562	0.00711201597005129	-0.00197886489331722	-0.00230353930965066	-0.00132951640989631
1750	0.990256667137146	-1.10097062587738	13.6301574707031	0.00418994715437293	0.00516396993771195	-0.000680167751852423	-0.00100484199356288
1751	0.340908020734787	0.197726652026176	13.5652227401733	0.0022419011220336	-0.00132951640989631	-0.00457625929266214	-0.00490093370899558
1752	2.28895401954651	-0.451621979475021	13.5002880096436	-0.00457625929266214	0.000618529506027699	-0.0130177913233638	0.0106834331527352
1753	-0.30844059586525	-0.451621979475021	12.9158735275269	0.00159255252219737	0.00613799272105098	0.00256657530553639	0.00289124972186983
1754	1.63960528373718	-1.75031924247742	13.8898963928223	0.00451462110504508	-0.000355493422830477	-0.00652430532500148	-0.00132951640989631
1755	-0.957789242267609	0.197726652026176	12.8509387969971	0.000618529506027699	0.00613799272105098	-0.00749832857400179	-3.08191010844894e-05
1756	2.28895401954651	-0.776296257972717	13.7600269317627	-0.00197886489331722	-0.00165419070981443	0.000943203864153475	-0.0026282137259841
1757	-0.957789242267609	0.197726652026176	13.6950922012329	-0.00230353930965066	0.00256657530553639	-0.000680167751852423	0.00646266713738441
1758	-0.957789242267609	-1.10097062587738	13.9548320770264	0.00159255252219737	0.00126787810586393	0.0022419011220336	0.00321592413820326
1759	-2.90583515167236	0.197726652026176	13.6950922012329	0.000293855206109583	0.00516396993771195	-0.00522560812532902	-0.00100484199356288
1760	-3.55518364906311	-0.776296257972717	14.1496362686157	-0.00587495695799589	0.00386527273803949	-0.00782300252467394	-0.00749832857400179
1761	-0.30844059586525	-1.10097062587738	14.0847015380859	-0.00457625929266214	-0.000680167751852423	0.00256657530553639	-0.00132951640989631
1762	0.340908020734787	-0.451621979475021	13.8249616622925	-0.00230353930965066	-0.00847235135734081	-0.00327756232582033	0.00548864435404539
1763	0.340908020734787	-1.42564487457275	13.8898963928223	-0.00295288790948689	0.00516396993771195	-0.00100484199356288	0.00451462110504508
1764	-0.957789242267609	-0.776296257972717	13.8898963928223	0.00159255252219737	-0.00392691092565656	-0.00100484199356288	-0.00392691092565656
1765	0.340908020734787	-1.10097062587738	13.8249616622925	0.00159255252219737	-0.00360223650932312	-0.00717365415766835	0.00191722682211548
1766	0.340908020734787	0.197726652026176	13.8898963928223	-3.08191010844894e-05	0.00386527273803949	0.00873538758605719	0.000293855206109583
1767	1.63960528373718	-1.10097062587738	13.8898963928223	-0.00587495695799589	0.00126787810586393	0.00418994715437293	0.00776136433705688
1768	-0.957789242267609	0.522400975227356	13.3704175949097	0.000293855206109583	0.00126787810586393	0.00321592413820326	0.00321592413820326
1769	0.340908020734787	-0.126947656273842	12.7860040664673	-3.08191010844894e-05	0.0103587592020631	-0.00619963090866804	-0.00230353930965066
1770	0.340908020734787	-0.776296257972717	13.6301574707031	0.00516396993771195	-0.0026282137259841	-0.00879702530801296	-0.00814767740666866
1771	0.990256667137146	-1.42564487457275	13.7600269317627	-3.08191010844894e-05	-0.00230353930965066	-0.00132951640989631	0.0022419011220336
1772	0.990256667137146	-1.10097062587738	14.1496362686157	-0.00360223650932312	0.00126787810586393	-0.00717365415766835	-0.00197886489331722
1773	-0.30844059586525	-0.776296257972717	13.8249616622925	-0.00684897974133492	0.00256657530553639	-0.00425158534198999	-0.00749832857400179
1774	-0.957789242267609	0.197726652026176	13.6301574707031	0.00808603875339031	0.00256657530553639	-0.00425158534198999	-0.00619963090866804
1775	-0.30844059586525	-0.776296257972717	13.6301574707031	-0.00295288790948689	-0.00132951640989631	0.000293855206109583	-0.0026282137259841
1776	-3.55518364906311	-0.126947656273842	13.7600269317627	-0.0152905117720366	-0.000680167751852423	-0.0110697457566857	0.000618529506027699
1777	-2.90583515167236	0.522400975227356	12.9808082580566	-0.0104203969240189	-0.00425158534198999	0.00354059832170606	0.00354059832170606
1778	-0.30844059586525	-1.10097062587738	13.3054828643799	-0.00360223650932312	0.00483929552137852	-0.0113944197073579	0.00159255252219737
1779	-0.30844059586525	-0.451621979475021	13.4353523254395	0.00354059832170606	0.00841071270406246	-0.00360223650932312	-0.00457625929266214
1780	-0.957789242267609	0.197726652026176	13.5652227401733	0.00386527273803949	-0.000355493422830477	-0.00814767740666866	-0.0026282137259841
1781	-0.957789242267609	-0.126947656273842	13.9548320770264	-0.00782300252467394	-0.00490093370899558	0.00386527273803949	0.00646266713738441
1782	0.340908020734787	-1.10097062587738	14.0197668075562	0.00483929552137852	-0.00944637414067984	-0.00132951640989631	0.00289124972186983
1783	-0.957789242267609	-1.10097062587738	14.0197668075562	-0.00100484199356288	-0.00132951640989631	0.0022419011220336	0.000293855206109583
1784	-0.30844059586525	-0.126947656273842	13.0457439422607	0.00126787810586393	0.00743668992072344	-0.00425158534198999	-0.00360223650932312
1785	0.340908020734787	-1.10097062587738	13.8249616622925	0.00289124972186983	0.00743668992072344	0.00581331877037883	0.00289124972186983
1786	0.990256667137146	-1.10097062587738	13.7600269317627	0.00289124972186983	0.00516396993771195	-3.08191010844894e-05	-3.08191010844894e-05
1787	-0.30844059586525	0.197726652026176	13.5002880096436	-0.00327756232582033	-0.000680167751852423	-0.00587495695799589	0.00613799272105098
1788	0.340908020734787	-0.776296257972717	13.5652227401733	0.00321592413820326	0.000943203864153475	0.00548864435404539	0.00126787810586393
1789	-0.30844059586525	0.197726652026176	13.8898963928223	-0.00327756232582033	0.0136055024340749	-0.0126931173726916	-0.0026282137259841
1790	0.340908020734787	0.522400975227356	13.6950922012329	0.00256657530553639	-0.00555028254166245	0.00581331877037883	0.000618529506027699
1791	-0.30844059586525	-0.126947656273842	13.5652227401733	-0.00360223650932312	0.00256657530553639	-0.00425158534198999	0.000943203864153475
1792	-1.607137799263	0.197726652026176	13.5652227401733	-0.00100484199356288	-0.000355493422830477	0.00289124972186983	0.00906006153672934
1793	-1.607137799263	-0.126947656273842	13.6301574707031	-0.00879702530801296	0.00386527273803949	-0.00847235135734081	-0.00132951640989631
1794	-1.607137799263	0.197726652026176	13.7600269317627	-0.00749832857400179	0.00516396993771195	-0.00360223650932312	-0.000355493422830477
1795	0.990256667137146	-0.776296257972717	14.1496362686157	-0.00132951640989631	0.00159255252219737	-0.00392691092565656	-0.00132951640989631
1796	-0.30844059586525	0.197726652026176	13.5652227401733	-0.00327756232582033	0.00743668992072344	0.00581331877037883	0.00581331877037883
1797	0.990256667137146	-0.776296257972717	13.6950922012329	-0.00652430532500148	-0.00295288790948689	0.00483929552137852	0.00126787810586393
1798	-0.957789242267609	-0.451621979475021	13.8898963928223	0.00386527273803949	-0.00587495695799589	-0.00749832857400179	-0.00100484199356288
1799	1.63960528373718	-2.07499361038208	14.2145709991455	0.00613799272105098	0.00321592413820326	-0.00360223650932312	-0.00457625929266214
1800	-0.30844059586525	-2.07499361038208	14.0847015380859	-0.00392691092565656	-0.00132951640989631	0.0022419011220336	-0.00295288790948689
1801	-0.30844059586525	-0.126947656273842	13.8898963928223	0.00321592413820326	0.00321592413820326	0.00418994715437293	-0.00522560812532902
1802	-0.957789242267609	0.522400975227356	13.5652227401733	-0.00814767740666866	-0.000355493422830477	-0.00912170019000769	0.00256657530553639
1803	-0.30844059586525	0.197726652026176	13.5002880096436	0.000293855206109583	-0.00197886489331722	0.00321592413820326	-0.00100484199356288
1804	0.990256667137146	-1.10097062587738	13.7600269317627	-0.00132951640989631	0.00418994715437293	-0.00749832857400179	-0.00522560812532902
1805	0.990256667137146	-0.126947656273842	13.6950922012329	-3.08191010844894e-05	-0.00425158534198999	-0.0120437685400248	-0.00652430532500148
1806	-0.957789242267609	0.197726652026176	13.8249616622925	0.00159255252219737	0.00548864435404539	-0.00230353930965066	-0.00100484199356288
1807	-0.30844059586525	-0.126947656273842	13.9548320770264	-0.00652430532500148	-0.00197886489331722	-3.08191010844894e-05	0.00613799272105098
1808	0.340908020734787	-1.42564487457275	13.8898963928223	0.00581331877037883	-0.00132951640989631	-0.00425158534198999	0.00451462110504508
1809	-0.957789242267609	-0.776296257972717	13.7600269317627	-0.00100484199356288	-0.000355493422830477	-0.00360223650932312	-0.00749832857400179
1810	-0.957789242267609	-0.451621979475021	13.7600269317627	0.0106834331527352	-3.08191010844894e-05	-0.000355493422830477	0.00289124972186983
1811	-4.20453214645386	0.197726652026176	13.6301574707031	-0.0117190945893526	0.00386527273803949	0.00354059832170606	0.00970941036939621
1812	-1.607137799263	0.197726652026176	13.8898963928223	-0.00100484199356288	-0.00100484199356288	-0.000680167751852423	0.00516396993771195
1813	0.340908020734787	-0.451621979475021	13.5652227401733	0.00191722682211548	0.00386527273803949	-0.000680167751852423	0.000618529506027699
1814	0.990256667137146	-0.776296257972717	13.8249616622925	0.00938473641872406	0.00418994715437293	-0.00944637414067984	-0.00749832857400179
1815	-0.957789242267609	-0.126947656273842	13.6950922012329	0.000943203864153475	-0.00652430532500148	-0.00360223650932312	-0.00360223650932312
1816	0.340908020734787	-1.75031924247742	13.8898963928223	0.000943203864153475	-0.00360223650932312	0.00808603875339031	-0.00132951640989631
1817	-0.30844059586525	-2.07499361038208	14.0847015380859	0.00841071270406246	-0.00197886489331722	0.00581331877037883	0.00451462110504508
1818	0.340908020734787	-0.776296257972717	13.1756134033203	-0.00197886489331722	0.00354059832170606	-0.00295288790948689	0.00418994715437293
1819	-0.957789242267609	0.522400975227356	13.0457439422607	0.00873538758605719	0.00516396993771195	-0.00684897974133492	-0.00197886489331722
1820	0.340908020734787	-0.126947656273842	13.8249616622925	-0.00230353930965066	-3.08191010844894e-05	-0.00165419070981443	0.00159255252219737
1821	1.63960528373718	-1.10097062587738	13.6950922012329	-0.00912170019000769	0.0022419011220336	-0.00457625929266214	-0.00230353930965066
1822	0.990256667137146	-0.451621979475021	13.6950922012329	0.00418994715437293	0.00256657530553639	-0.00490093370899558	0.00548864435404539
1823	2.93830251693726	-1.10097062587738	14.1496362686157	0.00191722682211548	-0.00392691092565656	-0.00749832857400179	0.00613799272105098
1824	-0.30844059586525	-0.776296257972717	14.2795057296753	0.00159255252219737	0.00873538758605719	-0.00749832857400179	0.0022419011220336
1825	-0.30844059586525	-0.126947656273842	13.4353523254395	-0.00100484199356288	0.000293855206109583	0.00289124972186983	-0.00100484199356288
1826	-2.25648641586304	0.197726652026176	12.6561346054077	-0.00814767740666866	-0.00522560812532902	0.000293855206109583	0.00483929552137852
1827	-2.25648641586304	-1.10097062587738	13.8898963928223	-0.00457625929266214	-0.000355493422830477	0.000293855206109583	0.0022419011220336
1828	-3.55518364906311	0.197726652026176	13.8898963928223	-0.0100957229733467	0.00678734155371785	0.000293855206109583	0.00841071270406246
1829	-1.607137799263	-0.776296257972717	14.1496362686157	-0.00295288790948689	0.00841071270406246	-0.0104203969240189	-0.00360223650932312
1830	0.340908020734787	-1.10097062587738	14.0197668075562	0.00906006153672934	0.00776136433705688	-0.00165419070981443	-0.00360223650932312
1831	0.990256667137146	-1.10097062587738	13.7600269317627	-0.00749832857400179	0.00159255252219737	0.00386527273803949	-0.00425158534198999
1832	0.340908020734787	-2.07499361038208	13.8898963928223	-0.00132951640989631	-0.00977104809135199	-0.00944637414067984	0.00678734155371785
1833	0.340908020734787	-1.75031924247742	13.8249616622925	0.00256657530553639	-0.00847235135734081	-0.00197886489331722	0.00646266713738441
1834	0.340908020734787	-1.75031924247742	13.3704175949097	-0.00295288790948689	0.00191722682211548	-0.00555028254166245	-0.00392691092565656
1835	-0.957789242267609	0.197726652026176	13.1756134033203	0.00483929552137852	0.000293855206109583	-0.00749832857400179	-0.00814767740666866
1836	0.990256667137146	-0.126947656273842	13.7600269317627	0.00289124972186983	-0.0026282137259841	-0.0026282137259841	-0.00619963090866804
1837	-1.607137799263	0.847075283527374	13.5002880096436	0.0022419011220336	-0.00425158534198999	0.00516396993771195	0.00191722682211548
1838	1.63960528373718	-0.776296257972717	13.5652227401733	0.00451462110504508	-0.00425158534198999	-0.0113944197073579	0.00191722682211548
1839	0.990256667137146	0.197726652026176	13.3704175949097	-0.00425158534198999	0.00613799272105098	-0.0110697457566857	0.000618529506027699
1840	-0.30844059586525	0.197726652026176	13.6950922012329	0.00581331877037883	-0.00684897974133492	-0.0120437685400248	-0.000355493422830477
1841	0.340908020734787	-0.126947656273842	13.9548320770264	-0.00197886489331722	-0.00230353930965066	0.00418994715437293	0.000293855206109583
1842	-0.957789242267609	0.522400975227356	13.5002880096436	0.00418994715437293	0.00548864435404539	-0.00100484199356288	-0.00360223650932312
1843	-1.607137799263	-0.126947656273842	13.6301574707031	-0.00197886489331722	0.00678734155371785	-0.000355493422830477	0.00776136433705688
1844	-2.90583515167236	0.522400975227356	13.6950922012329	-3.08191010844894e-05	0.00581331877037883	-0.00230353930965066	-0.000355493422830477
1845	-0.957789242267609	-1.42564487457275	13.8898963928223	-3.08191010844894e-05	0.00126787810586393	-0.00230353930965066	0.00289124972186983
1846	-0.30844059586525	0.522400975227356	14.0197668075562	-0.00619963090866804	-0.000680167751852423	0.00776136433705688	0.00548864435404539
1847	-0.30844059586525	-0.126947656273842	14.0197668075562	-0.0126931173726916	0.00289124972186983	-0.00327756232582033	0.00581331877037883
1848	0.340908020734787	-0.776296257972717	13.5002880096436	0.000293855206109583	0.00191722682211548	-0.00327756232582033	-0.00100484199356288
1849	-0.30844059586525	-0.776296257972717	13.5652227401733	-0.00295288790948689	-0.00132951640989631	-0.00327756232582033	-0.00555028254166245
1850	-0.957789242267609	-1.42564487457275	13.8898963928223	0.00256657530553639	-0.00295288790948689	-0.00327756232582033	-0.000680167751852423
1851	1.63960528373718	-2.07499361038208	13.9548320770264	-0.00165419070981443	-0.0113944197073579	0.00516396993771195	0.000293855206109583
1852	0.340908020734787	-1.10097062587738	14.0847015380859	0.00159255252219737	-0.00230353930965066	0.00418994715437293	-3.08191010844894e-05
1853	-0.30844059586525	-0.451621979475021	13.8898963928223	0.000618529506027699	0.00321592413820326	-0.00392691092565656	-0.00197886489331722
1854	-0.957789242267609	0.197726652026176	13.5002880096436	0.011982130818069	0.0103587592020631	-0.0117190945893526	-0.00360223650932312
1855	0.990256667137146	-1.10097062587738	12.6561346054077	-3.08191010844894e-05	0.00321592413820326	-0.0026282137259841	-0.0113944197073579
1856	-0.957789242267609	0.522400975227356	12.6561346054077	-0.00230353930965066	-0.0026282137259841	-0.00132951640989631	-0.000355493422830477
1857	0.340908020734787	-0.451621979475021	13.6950922012329	-0.00165419070981443	0.00841071270406246	0.00386527273803949	-0.00132951640989631
1858	-0.957789242267609	0.197726652026176	13.9548320770264	0.00646266713738441	0.000943203864153475	-0.00652430532500148	0.0022419011220336
1859	0.990256667137146	-0.451621979475021	13.6950922012329	-0.00165419070981443	0.0132808275520802	-0.00425158534198999	-0.0126931173726916
1860	-0.30844059586525	-1.10097062587738	13.6301574707031	0.00613799272105098	0.00678734155371785	-0.00879702530801296	-0.00360223650932312
1861	-2.90583515167236	0.522400975227356	13.5652227401733	-0.00944637414067984	-0.000680167751852423	0.00646266713738441	-0.00132951640989631
1862	-2.25648641586304	0.197726652026176	13.5652227401733	-0.00490093370899558	-0.0026282137259841	-0.00782300252467394	0.0116574559360743
1863	-2.90583515167236	0.522400975227356	13.7600269317627	-0.00392691092565656	0.00678734155371785	-0.00425158534198999	-0.00230353930965066
1864	1.63960528373718	-1.42564487457275	14.2145709991455	-0.000355493422830477	0.00808603875339031	0.000293855206109583	0.00256657530553639
1865	0.990256667137146	-0.776296257972717	13.0457439422607	0.00841071270406246	0.00711201597005129	-0.00132951640989631	-0.00749832857400179
1866	-0.30844059586525	-0.451621979475021	13.8898963928223	-0.00327756232582033	-0.00912170019000769	0.000943203864153475	0.00483929552137852
1867	-0.957789242267609	-0.776296257972717	13.6950922012329	0.00191722682211548	-0.0169138833880424	-0.00132951640989631	0.00418994715437293
1868	1.63960528373718	-2.07499361038208	13.8898963928223	0.000618529506027699	-0.00457625929266214	0.00159255252219737	0.00516396993771195
1869	0.340908020734787	-2.07499361038208	14.4093751907349	-0.000680167751852423	0.00711201597005129	-0.00165419070981443	-0.000355493422830477
1870	-0.30844059586525	0.197726652026176	13.9548320770264	0.00256657530553639	0.00386527273803949	-0.00425158534198999	0.00354059832170606
1871	-0.30844059586525	-0.126947656273842	13.8898963928223	0.000618529506027699	-0.00295288790948689	0.00613799272105098	-0.0026282137259841
1872	-0.957789242267609	0.522400975227356	13.3054828643799	-0.00360223650932312	-0.00165419070981443	-0.00847235135734081	-0.00327756232582033
1873	-0.957789242267609	0.197726652026176	13.5652227401733	0.00646266713738441	0.00289124972186983	-0.00457625929266214	-0.00100484199356288
1874	0.990256667137146	-0.451621979475021	13.7600269317627	-0.00814767740666866	0.00581331877037883	0.000943203864153475	-0.0104203969240189
1875	2.28895401954651	-1.42564487457275	14.2145709991455	0.00289124972186983	0.00516396993771195	-0.00652430532500148	-0.00522560812532902
1876	0.340908020734787	-0.776296257972717	13.8249616622925	-0.00165419070981443	-0.0026282137259841	0.00743668992072344	0.00451462110504508
1877	0.340908020734787	-1.10097062587738	13.7600269317627	-0.00457625929266214	0.00289124972186983	-0.00100484199356288	0.00418994715437293
1878	-1.607137799263	0.197726652026176	13.5652227401733	-0.00977104809135199	0.00191722682211548	-0.00197886489331722	-0.00327756232582033
1879	-2.25648641586304	-0.126947656273842	13.9548320770264	-0.00555028254166245	0.00646266713738441	-0.00230353930965066	0.000618529506027699
1880	-0.957789242267609	-1.10097062587738	14.2145709991455	-0.00132951640989631	0.0022419011220336	0.00159255252219737	0.00191722682211548
1881	0.990256667137146	-1.10097062587738	14.0847015380859	0.000293855206109583	-0.000355493422830477	0.000618529506027699	0.00191722682211548
1882	0.990256667137146	-0.776296257972717	13.8249616622925	-0.00555028254166245	-0.00555028254166245	0.000618529506027699	0.000618529506027699
1883	0.340908020734787	-1.42564487457275	13.7600269317627	0.00613799272105098	0.00289124972186983	-0.00717365415766835	0.00321592413820326
1884	-0.957789242267609	-2.07499361038208	14.0197668075562	0.00483929552137852	0.000293855206109583	-0.00295288790948689	0.000618529506027699
1885	-0.957789242267609	-0.776296257972717	13.7600269317627	-0.000680167751852423	-0.00295288790948689	-0.00912170019000769	-0.00847235135734081
1886	0.340908020734787	-0.776296257972717	13.8898963928223	-0.00879702530801296	-0.00652430532500148	-3.08191010844894e-05	0.00354059832170606
1887	0.340908020734787	-0.451621979475021	14.1496362686157	0.00289124972186983	0.00126787810586393	0.00289124972186983	-0.00684897974133492
1888	-0.30844059586525	-0.126947656273842	13.5652227401733	0.00354059832170606	-0.00165419070981443	-0.00944637414067984	-0.000355493422830477
1889	0.340908020734787	-0.451621979475021	13.7600269317627	0.00613799272105098	0.0022419011220336	-0.0026282137259841	-0.00814767740666866
1890	1.63960528373718	-0.776296257972717	13.6950922012329	0.00386527273803949	0.00613799272105098	-0.0107450718060136	-0.00132951640989631
1891	0.340908020734787	-0.776296257972717	13.5652227401733	0.00483929552137852	-0.00619963090866804	-0.00295288790948689	0.00516396993771195
1892	1.63960528373718	-1.42564487457275	13.1106786727905	-0.00360223650932312	-0.00197886489331722	0.00354059832170606	0.00613799272105098
1893	1.63960528373718	-1.10097062587738	13.8249616622925	0.00159255252219737	0.00126787810586393	-0.00230353930965066	-0.00165419070981443
1894	0.990256667137146	-1.10097062587738	13.8249616622925	0.00646266713738441	0.00808603875339031	-3.08191010844894e-05	0.00289124972186983
1895	-0.957789242267609	0.197726652026176	13.6950922012329	0.000943203864153475	0.00548864435404539	-0.00392691092565656	0.00418994715437293
1896	-2.90583515167236	0.522400975227356	13.6950922012329	-0.00977104809135199	-0.00360223650932312	-0.00327756232582033	-0.000355493422830477
1897	-3.55518364906311	0.522400975227356	13.8898963928223	-0.00847235135734081	0.00451462110504508	0.00483929552137852	0.00418994715437293
1898	-0.30844059586525	-0.776296257972717	13.3704175949097	0.000293855206109583	0.00159255252219737	-0.00197886489331722	-0.00197886489331722
1899	-0.957789242267609	0.522400975227356	12.9808082580566	0.00970941036939621	0.0106834331527352	-0.000355493422830477	-0.00457625929266214
1900	-1.607137799263	0.522400975227356	12.7860040664673	-0.00327756232582033	0.00451462110504508	-0.000680167751852423	-0.00392691092565656
1901	-0.30844059586525	-1.75031924247742	13.1756134033203	-0.00684897974133492	-3.08191010844894e-05	0.000943203864153475	0.00581331877037883
1902	0.340908020734787	-1.75031924247742	13.1106786727905	-0.00327756232582033	-0.0110697457566857	0.00418994715437293	-0.00425158534198999
1903	0.990256667137146	-2.07499361038208	14.0847015380859	0.00613799272105098	-0.00230353930965066	-0.00457625929266214	0.00451462110504508
1904	-0.957789242267609	0.197726652026176	14.0197668075562	-0.00522560812532902	0.00451462110504508	-0.00132951640989631	-0.00360223650932312
1905	-0.30844059586525	-0.126947656273842	13.5652227401733	0.000293855206109583	0.00126787810586393	0.000943203864153475	-0.00392691092565656
1906	0.340908020734787	-1.10097062587738	13.7600269317627	-0.00522560812532902	-0.00100484199356288	0.00126787810586393	-0.00100484199356288
1907	0.340908020734787	0.197726652026176	13.4353523254395	-0.00457625929266214	-0.000680167751852423	-3.08191010844894e-05	0.00483929552137852
1908	0.340908020734787	-1.10097062587738	13.6950922012329	-0.00522560812532902	0.00191722682211548	-0.00295288790948689	0.0022419011220336
1909	0.340908020734787	-0.451621979475021	13.8898963928223	0.00354059832170606	0.00516396993771195	-0.00327756232582033	-0.00555028254166245
1910	-0.957789242267609	-0.126947656273842	13.9548320770264	0.00126787810586393	0.00873538758605719	-0.0117190945893526	-0.000680167751852423
1911	-0.957789242267609	0.522400975227356	13.4353523254395	-0.00555028254166245	0.00289124972186983	0.00678734155371785	-0.000355493422830477
1912	-1.607137799263	0.197726652026176	13.6950922012329	-0.00230353930965066	0.00159255252219737	-0.00814767740666866	0.00776136433705688
1913	-1.607137799263	0.197726652026176	13.5002880096436	-0.00717365415766835	0.00483929552137852	-0.00944637414067984	-0.00522560812532902
1914	-2.25648641586304	-1.10097062587738	13.9548320770264	0.012956153601408	-0.00165419070981443	-0.00717365415766835	-0.00879702530801296
1915	-1.607137799263	0.197726652026176	13.3704175949097	0.00970941036939621	0.000293855206109583	-0.00165419070981443	-0.00684897974133492
1916	-0.957789242267609	0.197726652026176	13.8249616622925	-0.00392691092565656	-0.00814767740666866	0.00678734155371785	0.000618529506027699
1917	0.340908020734787	-0.126947656273842	13.5002880096436	0.00581331877037883	0.00191722682211548	-3.08191010844894e-05	-0.00327756232582033
1918	-0.957789242267609	-0.451621979475021	13.8249616622925	-0.00425158534198999	-3.08191010844894e-05	-0.0120437685400248	-0.00360223650932312
1919	0.340908020734787	-1.75031924247742	14.0847015380859	0.00354059832170606	-0.00587495695799589	-0.00555028254166245	-0.00100484199356288
1920	-0.30844059586525	-0.776296257972717	13.7600269317627	-0.00295288790948689	-0.00392691092565656	-0.000355493422830477	-0.00814767740666866
1921	-0.30844059586525	-0.451621979475021	13.9548320770264	-0.00165419070981443	0.000293855206109583	-0.000355493422830477	0.00938473641872406
1922	0.340908020734787	-0.451621979475021	13.6950922012329	-0.000680167751852423	0.00548864435404539	0.00711201597005129	0.00354059832170606
1923	-0.30844059586525	0.197726652026176	13.6301574707031	0.00418994715437293	0.00776136433705688	-0.00490093370899558	0.000293855206109583
1924	0.340908020734787	-0.126947656273842	13.5652227401733	0.00970941036939621	0.00451462110504508	-0.00587495695799589	-0.00555028254166245
1925	0.990256667137146	0.197726652026176	13.3704175949097	-0.00327756232582033	0.00516396993771195	-0.00814767740666866	0.00354059832170606
1926	1.63960528373718	-0.776296257972717	14.0847015380859	0.0022419011220336	0.00191722682211548	-3.08191010844894e-05	-0.00652430532500148
1927	0.340908020734787	0.197726652026176	14.0197668075562	-0.00295288790948689	-0.00490093370899558	-0.00879702530801296	0.00386527273803949
1928	0.340908020734787	-0.451621979475021	13.8249616622925	0.000943203864153475	-0.000355493422830477	-0.00230353930965066	0.000943203864153475
1929	0.340908020734787	-0.776296257972717	13.9548320770264	0.00548864435404539	0.00873538758605719	-0.00944637414067984	-0.00425158534198999
1930	-2.25648641586304	-0.126947656273842	13.8249616622925	-0.00717365415766835	-0.00165419070981443	0.00483929552137852	-0.00100484199356288
1931	-2.25648641586304	0.197726652026176	13.6301574707031	-0.0130177913233638	-3.08191010844894e-05	-0.0117190945893526	0.00159255252219737
1932	-0.957789242267609	0.522400975227356	13.6301574707031	-0.00230353930965066	0.000943203864153475	0.00743668992072344	0.00841071270406246
1933	1.63960528373718	-1.10097062587738	14.2145709991455	0.00906006153672934	0.00321592413820326	0.00386527273803949	-0.00490093370899558
1934	0.340908020734787	-0.451621979475021	13.8249616622925	0.00743668992072344	0.00711201597005129	-0.00100484199356288	-0.00652430532500148
1935	-0.30844059586525	-0.451621979475021	13.8898963928223	-0.00100484199356288	0.000618529506027699	-0.0026282137259841	-0.00425158534198999
1936	0.990256667137146	-1.10097062587738	13.7600269317627	-0.00165419070981443	-0.00684897974133492	-0.00457625929266214	0.00191722682211548
1937	0.990256667137146	-2.72434210777283	13.9548320770264	-0.00782300252467394	-0.00490093370899558	-0.00425158534198999	-0.00879702530801296
1938	-1.607137799263	-0.451621979475021	13.8249616622925	0.000943203864153475	0.000293855206109583	-0.00230353930965066	-0.00619963090866804
1939	1.63960528373718	-0.776296257972717	13.5002880096436	0.00483929552137852	0.000293855206109583	-0.00652430532500148	-0.00652430532500148
1940	0.990256667137146	-0.776296257972717	12.7210693359375	0.000293855206109583	0.000943203864153475	-0.00587495695799589	-0.00684897974133492
1941	-0.957789242267609	0.847075283527374	12.6561346054077	-0.000355493422830477	0.0022419011220336	0.000618529506027699	0.00581331877037883
1942	-0.30844059586525	-0.126947656273842	13.4353523254395	-0.000680167751852423	-0.00100484199356288	-0.0026282137259841	0.00386527273803949
1943	-0.957789242267609	0.522400975227356	13.4353523254395	0.00581331877037883	0.00159255252219737	-0.0126931173726916	-0.00555028254166245
1944	1.63960528373718	-0.451621979475021	14.0847015380859	0.00418994715437293	0.00646266713738441	-0.00717365415766835	-0.00100484199356288
1945	0.340908020734787	-0.776296257972717	14.0847015380859	0.00938473641872406	0.01100810803473	-0.00165419070981443	-0.000355493422830477
1946	-1.607137799263	-0.126947656273842	13.6301574707031	-0.0100957229733467	0.00613799272105098	0.0022419011220336	0.00776136433705688
1947	-1.607137799263	-0.776296257972717	13.7600269317627	-0.0100957229733467	0.00581331877037883	0.00289124972186983	0.00451462110504508
1948	-2.25648641586304	-0.126947656273842	13.6301574707031	-0.00132951640989631	0.00711201597005129	-0.00197886489331722	-0.00197886489331722
1949	-1.607137799263	-1.10097062587738	13.8898963928223	0.00321592413820326	0.00646266713738441	0.00321592413820326	0.00159255252219737
1950	0.340908020734787	-1.10097062587738	14.0847015380859	-0.000680167751852423	0.00743668992072344	-0.00717365415766835	-0.00684897974133492
1951	0.340908020734787	-1.10097062587738	13.8898963928223	-0.000680167751852423	-0.00295288790948689	-0.00457625929266214	0.00613799272105098
1952	0.990256667137146	-1.75031924247742	13.6950922012329	-0.00782300252467394	-0.00522560812532902	0.00354059832170606	-0.00392691092565656
1953	0.990256667137146	-2.39966797828674	13.9548320770264	0.01100810803473	-0.00457625929266214	-0.00392691092565656	0.00321592413820326
1954	-0.30844059586525	-1.10097062587738	13.8898963928223	0.00159255252219737	0.00516396993771195	-0.0136671401560307	-0.00879702530801296
1955	-0.957789242267609	-0.126947656273842	12.9808082580566	0.00354059832170606	0.0022419011220336	-0.00100484199356288	0.00159255252219737
1956	0.340908020734787	-0.776296257972717	14.1496362686157	-0.00100484199356288	-0.00197886489331722	0.00678734155371785	0.00321592413820326
1957	1.63960528373718	-1.10097062587738	13.6950922012329	-0.000680167751852423	-0.00555028254166245	0.00354059832170606	0.00418994715437293
1958	-0.30844059586525	0.197726652026176	13.1756134033203	-0.00230353930965066	0.00386527273803949	-0.00490093370899558	0.00191722682211548
1959	0.340908020734787	0.197726652026176	13.6301574707031	0.0022419011220336	0.00483929552137852	-0.00457625929266214	-0.00977104809135199
1960	0.340908020734787	-0.776296257972717	13.7600269317627	0.000293855206109583	0.00256657530553639	-0.0107450718060136	0.00126787810586393
1961	1.63960528373718	-0.776296257972717	13.9548320770264	-0.00230353930965066	0.00191722682211548	0.00711201597005129	0.00191722682211548
1962	0.990256667137146	-0.451621979475021	13.3704175949097	-0.00749832857400179	0.00418994715437293	0.00516396993771195	0.00516396993771195
1963	0.340908020734787	-0.776296257972717	13.1106786727905	-0.000355493422830477	0.0106834331527352	-0.00587495695799589	-0.00197886489331722
1964	-2.25648641586304	-1.10097062587738	13.8249616622925	-0.00847235135734081	0.000618529506027699	-0.00165419070981443	0.00321592413820326
1965	-1.607137799263	-0.776296257972717	14.0847015380859	-0.00100484199356288	0.000293855206109583	0.00126787810586393	-0.00717365415766835
1966	-1.607137799263	0.197726652026176	13.7600269317627	-0.00522560812532902	-0.00522560812532902	0.000618529506027699	0.00516396993771195
1967	0.990256667137146	-0.776296257972717	13.9548320770264	-0.00360223650932312	-0.000355493422830477	-0.00327756232582033	-0.000355493422830477
1968	-0.957789242267609	-0.451621979475021	14.0197668075562	0.00321592413820326	-0.00360223650932312	-0.00717365415766835	-3.08191010844894e-05
1969	-1.607137799263	-0.776296257972717	13.6950922012329	-0.00522560812532902	-0.00327756232582033	-0.00457625929266214	-0.000355493422830477
1970	1.63960528373718	-2.72434210777283	13.8249616622925	-0.00295288790948689	-0.00587495695799589	-0.0117190945893526	-0.00749832857400179
1971	1.63960528373718	-1.10097062587738	13.9548320770264	0.000618529506027699	-0.00360223650932312	0.00126787810586393	-0.000355493422830477
1972	1.63960528373718	-1.10097062587738	13.9548320770264	-0.00295288790948689	-0.00555028254166245	-3.08191010844894e-05	0.000618529506027699
1973	-0.30844059586525	-0.776296257972717	14.1496362686157	0.00711201597005129	0.00938473641872406	-0.00717365415766835	-0.00360223650932312
1974	-0.30844059586525	-0.451621979475021	13.8249616622925	-0.00100484199356288	0.000618529506027699	-0.00522560812532902	-0.00100484199356288
1975	0.340908020734787	-0.451621979475021	13.3054828643799	0.00321592413820326	0.00970941036939621	-0.00717365415766835	-0.000355493422830477
1976	-0.30844059586525	-0.776296257972717	13.5652227401733	-0.0104203969240189	0.00289124972186983	-0.00360223650932312	-0.00100484199356288
1977	-0.30844059586525	0.197726652026176	13.6301574707031	-0.00295288790948689	-3.08191010844894e-05	-0.00327756232582033	0.00906006153672934
1978	0.990256667137146	-0.451621979475021	13.8249616622925	0.00483929552137852	-0.0026282137259841	0.000943203864153475	0.000618529506027699
1979	-0.957789242267609	-0.126947656273842	14.0847015380859	0.00516396993771195	0.00256657530553639	-0.0104203969240189	0.00159255252219737
1980	-1.607137799263	0.197726652026176	13.9548320770264	-0.0107450718060136	0.00386527273803949	0.00159255252219737	-0.00230353930965066
1981	-1.607137799263	-0.776296257972717	13.0457439422607	-0.00944637414067984	-0.0026282137259841	-0.0026282137259841	0.00483929552137852
1982	-0.30844059586525	-0.776296257972717	13.8898963928223	-0.00587495695799589	-0.00717365415766835	0.00256657530553639	0.00808603875339031
1983	0.990256667137146	-1.10097062587738	13.9548320770264	-0.0026282137259841	0.00289124972186983	-0.00490093370899558	0.00613799272105098
1984	0.990256667137146	-0.776296257972717	14.0197668075562	0.0123068047687411	0.00386527273803949	-0.00457625929266214	-0.00132951640989631
1985	-0.30844059586525	-0.126947656273842	13.9548320770264	-0.00197886489331722	0.00354059832170606	-0.00847235135734081	-0.00197886489331722
1986	0.990256667137146	-0.776296257972717	13.5652227401733	-0.0026282137259841	-3.08191010844894e-05	-0.00457625929266214	-0.00360223650932312
1987	-0.30844059586525	-1.10097062587738	13.8898963928223	-0.00197886489331722	-0.00944637414067984	-0.00230353930965066	0.00321592413820326
1988	0.990256667137146	-1.42564487457275	13.6301574707031	0.000293855206109583	-0.000680167751852423	-0.00360223650932312	0.0022419011220336
1989	-0.957789242267609	-0.126947656273842	13.6301574707031	-0.000680167751852423	0.00483929552137852	-0.00230353930965066	-0.00230353930965066
1990	-0.957789242267609	-0.451621979475021	13.9548320770264	0.0100340843200684	0.00808603875339031	-0.00360223650932312	-0.00230353930965066
1991	-0.957789242267609	-0.451621979475021	14.0197668075562	-0.00295288790948689	-0.00165419070981443	0.00483929552137852	-0.00425158534198999
1992	-0.30844059586525	-0.126947656273842	13.6301574707031	-3.08191010844894e-05	-0.00230353930965066	-0.00165419070981443	0.00613799272105098
1993	-0.957789242267609	0.847075283527374	13.4353523254395	-0.00197886489331722	0.00256657530553639	-0.00522560812532902	-0.00165419070981443
1994	-0.30844059586525	0.197726652026176	13.5652227401733	0.00354059832170606	-0.0026282137259841	-0.00555028254166245	0.000293855206109583
1995	0.990256667137146	-0.126947656273842	13.8249616622925	0.000943203864153475	0.00321592413820326	-0.00230353930965066	-0.00132951640989631
1996	-0.30844059586525	0.197726652026176	13.8898963928223	0.0022419011220336	0.0022419011220336	-0.00522560812532902	0.00386527273803949
1997	-2.25648641586304	0.197726652026176	13.6950922012329	-0.00847235135734081	-0.00230353930965066	0.000618529506027699	0.0106834331527352
1998	-1.607137799263	-0.776296257972717	13.6950922012329	0.00483929552137852	0.00483929552137852	-0.00619963090866804	0.00256657530553639
1999	-0.957789242267609	-0.776296257972717	13.8898963928223	-0.0026282137259841	0.00873538758605719	-0.00912170019000769	-0.00100484199356288
2000	-1.607137799263	0.197726652026176	13.5002880096436	-0.00522560812532902	0.00646266713738441	0.00418994715437293	0.00548864435404539
[truncated: 6,540 more rows]
