# Supplementary material for: Precise instruction and consideration of the vertical and horizontal force component increases validity and reliability of the 90:20 Isometric Posterior Chain Test
Source: PLoS One. 2024 Oct 28;19(10):e0312843. doi: 10.1371/journal.pone.0312843 (PMC11515970; doi:10.1371/journal.pone.0312843)
Supplement: S1 File — (ZIP) [file pone.0312843.s001.zip › S1_Raw_Data/M1_P20_vh_1.csv]

1	78.9120941162109	0.847075283527374	2.52629590034485	0.00256657530553639	-0.00295288790948689	-0.00425158534198999	-0.00522560812532902
2	78.9120941162109	1.17174959182739	2.9159049987793	0.000293855206109583	-0.00684897974133492	-0.00132951640989631	-0.00132951640989631
3	79.5614395141602	0.197726652026176	2.9159049987793	-0.000680167751852423	-0.00847235135734081	0.00321592413820326	0.00418994715437293
4	80.2107925415039	-0.126947656273842	3.43538379669189	0.00776136433705688	-0.00652430532500148	0.00906006153672934	0.011982130818069
5	80.8601379394531	0.847075283527374	3.11070966720581	0.00191722682211548	-0.0026282137259841	0.00646266713738441	0.00191722682211548
6	79.5614395141602	0.847075283527374	2.656165599823	-0.00197886489331722	-0.00100484199356288	0.00938473641872406	-0.000680167751852423
7	78.9120941162109	0.522400975227356	3.04577469825745	-0.0130177913233638	-0.00230353930965066	0.00159255252219737	-0.00360223650932312
8	79.5614395141602	0.522400975227356	2.98083996772766	-0.0100957229733467	0.000293855206109583	-0.0026282137259841	0.000618529506027699
9	79.5614395141602	0.847075283527374	3.04577469825745	-0.00717365415766835	0.00451462110504508	-0.00619963090866804	-0.0026282137259841
10	79.5614395141602	-0.451621979475021	3.50031876564026	-0.00587495695799589	0.00126787810586393	-0.00587495695799589	-3.08191010844894e-05
11	76.9640426635742	0.522400975227356	3.11070966720581	-0.00684897974133492	0.00646266713738441	-0.00814767740666866	0.00191722682211548
12	77.613395690918	0.522400975227356	2.72110033035278	-0.0110697457566857	0.00159255252219737	0.00289124972186983	-0.0026282137259841
13	78.2627410888672	-0.451621979475021	2.9159049987793	-0.00652430532500148	0.00483929552137852	-0.00944637414067984	0.00159255252219737
14	78.2627410888672	0.522400975227356	3.1756443977356	-0.00197886489331722	0.0181509424000978	-0.0185372550040483	-0.0110697457566857
15	79.5614395141602	-0.451621979475021	3.43538379669189	0.00159255252219737	0.00418994715437293	-0.0146411629393697	-0.00652430532500148
16	78.9120941162109	0.522400975227356	3.37044906616211	0.00873538758605719	0.0126314787194133	-0.0139918150380254	-0.00360223650932312
17	78.2627410888672	0.522400975227356	3.04577469825745	0.00613799272105098	0.00483929552137852	-0.0100957229733467	0.00289124972186983
18	79.5614395141602	-1.10097062587738	3.11070966720581	-0.00295288790948689	-0.00230353930965066	-0.00425158534198999	0.0022419011220336
19	80.2107925415039	-1.42564487457275	2.9159049987793	0.0162028968334198	-0.000355493422830477	-0.00652430532500148	0.00386527273803949
20	78.2627410888672	-0.451621979475021	3.11070966720581	0.00613799272105098	0.00418994715437293	-0.0104203969240189	-0.00912170019000769
21	78.9120941162109	-0.126947656273842	3.24057936668396	-0.00360223650932312	0.00354059832170606	-0.00912170019000769	-0.00197886489331722
22	80.2107925415039	-0.451621979475021	3.37044906616211	0.00159255252219737	-0.00555028254166245	0.00321592413820326	-0.00327756232582033
23	79.5614395141602	0.197726652026176	2.9159049987793	0.00970941036939621	-0.0110697457566857	0.00646266713738441	0.00711201597005129
24	80.2107925415039	0.522400975227356	2.78603529930115	0.00808603875339031	-0.00652430532500148	0.0171769186854362	0.00483929552137852
25	80.2107925415039	0.847075283527374	3.04577469825745	0.01100810803473	-0.00944637414067984	0.00743668992072344	0.00321592413820326
26	80.2107925415039	0.522400975227356	2.98083996772766	0.0210730116814375	-0.000355493422830477	0.00678734155371785	-0.00230353930965066
27	79.5614395141602	1.17174959182739	2.98083996772766	-0.00782300252467394	-0.000680167751852423	-0.0026282137259841	-0.00587495695799589
28	78.9120941162109	1.82109820842743	2.9159049987793	0.000293855206109583	-3.08191010844894e-05	0.00873538758605719	0.000943203864153475
29	79.5614395141602	0.522400975227356	2.78603529930115	0.0022419011220336	-0.00619963090866804	-0.00360223650932312	0.00159255252219737
30	78.2627410888672	1.49642395973206	2.78603529930115	0.00711201597005129	0.00159255252219737	0.0022419011220336	-0.00327756232582033
31	81.5094833374023	1.17174959182739	2.98083996772766	0.000943203864153475	0.0022419011220336	-0.00360223650932312	-0.000680167751852423
32	80.2107925415039	0.847075283527374	3.1756443977356	-0.00360223650932312	0.00516396993771195	0.00418994715437293	0.00191722682211548
33	78.9120941162109	0.522400975227356	3.37044906616211	-0.00619963090866804	0.00873538758605719	-0.0026282137259841	-3.08191010844894e-05
34	76.314697265625	1.49642395973206	3.04577469825745	-0.0120437685400248	0.0145795252174139	-0.0204853005707264	-0.00100484199356288
35	78.9120941162109	0.197726652026176	3.11070966720581	-0.0185372550040483	0.0149041991680861	-0.00847235135734081	-0.00392691092565656
36	78.9120941162109	0.522400975227356	3.1756443977356	-0.0107450718060136	0.012956153601408	-0.0130177913233638	-0.00132951640989631
37	78.9120941162109	1.49642395973206	2.85097002983093	-0.00782300252467394	-0.00717365415766835	-0.00619963090866804	0.00743668992072344
38	79.5614395141602	1.82109820842743	3.11070966720581	-0.00197886489331722	0.00451462110504508	-0.00360223650932312	0.00418994715437293
39	78.9120941162109	1.49642395973206	3.24057936668396	0.000943203864153475	-3.08191010844894e-05	-0.00425158534198999	-0.00132951640989631
40	78.9120941162109	1.17174959182739	2.9159049987793	-0.0126931173726916	-0.0026282137259841	0.000943203864153475	-0.00457625929266214
41	79.5614395141602	-0.451621979475021	2.85097002983093	-0.00490093370899558	-0.000355493422830477	0.00321592413820326	-0.00360223650932312
42	79.5614395141602	-0.451621979475021	2.98083996772766	-0.00230353930965066	-0.00944637414067984	0.00646266713738441	-0.000355493422830477
43	80.8601379394531	-0.451621979475021	2.9159049987793	-0.000355493422830477	-0.00782300252467394	0.0113327819854021	0.00776136433705688
44	80.8601379394531	-0.126947656273842	3.1756443977356	0.00321592413820326	-0.00619963090866804	0.0210730116814375	-0.00132951640989631
45	80.2107925415039	2.1457724571228	3.30551409721375	0.000293855206109583	0.00256657530553639	0.0132808275520802	-0.00555028254166245
46	78.9120941162109	2.1457724571228	3.24057936668396	0.00516396993771195	0.00126787810586393	0.00418994715437293	0.000943203864153475
47	81.5094833374023	1.17174959182739	2.9159049987793	0.00711201597005129	-0.00295288790948689	0.0136055024340749	-0.00749832857400179
48	81.5094833374023	1.49642395973206	3.24057936668396	0.00418994715437293	-0.00132951640989631	-0.000680167751852423	0.00321592413820326
49	81.5094833374023	1.49642395973206	3.30551409721375	-0.00230353930965066	0.00516396993771195	-0.00132951640989631	-0.0026282137259841
50	82.1588363647461	1.17174959182739	3.37044906616211	0.00516396993771195	0.00581331877037883	-0.000355493422830477	-0.00392691092565656
51	80.8601379394531	1.49642395973206	3.1756443977356	0.00613799272105098	-0.00295288790948689	-0.0026282137259841	0.00126787810586393
52	80.8601379394531	1.82109820842743	2.656165599823	-0.00360223650932312	-0.00392691092565656	-0.00977104809135199	-0.000355493422830477
53	78.9120941162109	2.1457724571228	2.85097002983093	-0.00749832857400179	0.0123068047687411	-0.0026282137259841	0.0022419011220336
54	81.5094833374023	1.49642395973206	3.11070966720581	-0.00944637414067984	0.0210730116814375	-0.0195112787187099	-0.00230353930965066
55	79.5614395141602	2.1457724571228	2.9159049987793	-0.0139918150380254	0.0132808275520802	-0.0149658378213644	-0.00197886489331722
56	81.5094833374023	0.847075283527374	3.43538379669189	-0.0123684434220195	0.011982130818069	-0.017887907102704	0.0022419011220336
57	78.2627410888672	0.847075283527374	3.56525373458862	-0.0191866029053926	0.00126787810586393	-0.00749832857400179	0.00548864435404539
58	78.9120941162109	1.82109820842743	3.24057936668396	-0.0139918150380254	-0.00132951640989631	-0.00295288790948689	0.00646266713738441
59	77.613395690918	1.82109820842743	3.11070966720581	-0.00360223650932312	0.00873538758605719	-0.00425158534198999	0.00354059832170606
60	79.5614395141602	1.49642395973206	3.50031876564026	-0.00132951640989631	-0.00197886489331722	-0.00425158534198999	0.00418994715437293
61	79.5614395141602	1.49642395973206	3.63018846511841	-0.00132951640989631	-0.000355493422830477	-0.00652430532500148	-0.00425158534198999
62	78.2627410888672	1.82109820842743	3.30551409721375	0.00289124972186983	-0.00197886489331722	-0.00132951640989631	0.000618529506027699
63	78.9120941162109	1.17174959182739	3.30551409721375	0.00386527273803949	-0.0026282137259841	0.00711201597005129	0.00354059832170606
64	79.5614395141602	1.49642395973206	2.85097002983093	0.0178262684494257	0.000618529506027699	0.013930176384747	0.00808603875339031
65	80.2107925415039	-0.451621979475021	3.1756443977356	0.0149041991680861	-0.0123684434220195	0.0116574559360743	-0.00327756232582033
66	79.5614395141602	0.847075283527374	2.9159049987793	0.012956153601408	-0.0130177913233638	0.0155535480007529	-0.00684897974133492
67	78.9120941162109	1.49642395973206	3.04577469825745	0.00289124972186983	-0.00814767740666866	0.00970941036939621	-0.000680167751852423
68	78.2627410888672	1.82109820842743	3.50031876564026	-0.00295288790948689	-0.00327756232582033	0.01100810803473	-0.0026282137259841
69	78.9120941162109	1.17174959182739	3.37044906616211	-0.00457625929266214	0.00418994715437293	0.00743668992072344	0.00289124972186983
70	78.2627410888672	2.47044682502747	2.59123063087463	-0.00490093370899558	-0.000355493422830477	-0.00749832857400179	-0.00490093370899558
71	78.2627410888672	2.1457724571228	3.04577469825745	-3.08191010844894e-05	-0.00230353930965066	0.00126787810586393	-0.00132951640989631
72	80.8601379394531	1.49642395973206	2.98083996772766	-0.00879702530801296	-0.000680167751852423	-0.00619963090866804	0.00289124972186983
73	80.2107925415039	0.847075283527374	3.1756443977356	0.000943203864153475	0.0022419011220336	-0.00165419070981443	-0.00717365415766835
74	80.2107925415039	1.82109820842743	3.30551409721375	-0.00749832857400179	0.0162028968334198	-0.0195112787187099	-0.00652430532500148
75	79.5614395141602	2.1457724571228	2.656165599823	-0.00879702530801296	0.0126314787194133	-0.0204853005707264	-0.00879702530801296
76	78.2627410888672	2.79512119293213	3.04577469825745	-0.00327756232582033	0.00743668992072344	-0.00944637414067984	-0.000355493422830477
77	80.8601379394531	1.17174959182739	3.37044906616211	-0.0110697457566857	0.00386527273803949	-0.00652430532500148	0.00256657530553639
78	79.5614395141602	1.49642395973206	3.43538379669189	-0.00230353930965066	-0.0026282137259841	-3.08191010844894e-05	0.0103587592020631
79	80.8601379394531	1.17174959182739	3.56525373458862	0.00418994715437293	0.00418994715437293	-0.00652430532500148	0.00776136433705688
80	78.2627410888672	1.49642395973206	3.82499313354492	-0.00522560812532902	0.00451462110504508	0.00256657530553639	0.00776136433705688
81	76.9640426635742	2.1457724571228	3.1756443977356	-0.00587495695799589	-3.08191010844894e-05	-0.00327756232582033	0.00483929552137852
82	76.314697265625	2.47044682502747	2.656165599823	-0.00749832857400179	-0.00555028254166245	0.00191722682211548	0.00386527273803949
83	78.9120941162109	2.1457724571228	2.72110033035278	0.00711201597005129	-0.00717365415766835	0.00581331877037883	0.00256657530553639
84	78.9120941162109	1.82109820842743	2.72110033035278	0.000293855206109583	-0.0113944197073579	0.01847561635077	0.00906006153672934
85	79.5614395141602	1.49642395973206	3.37044906616211	-0.00977104809135199	-0.00717365415766835	0.0149041991680861	0.00711201597005129
86	80.8601379394531	1.49642395973206	3.56525373458862	0.0220470335334539	-0.00197886489331722	0.0103587592020631	0.00126787810586393
87	80.2107925415039	2.1457724571228	2.72110033035278	-0.00100484199356288	-0.00360223650932312	0.00516396993771195	0.00191722682211548
88	78.9120941162109	1.49642395973206	2.656165599823	-0.00197886489331722	-0.0123684434220195	0.00808603875339031	0.00841071270406246
89	78.9120941162109	1.17174959182739	2.72110033035278	0.00321592413820326	-0.00847235135734081	-0.00132951640989631	0.00386527273803949
90	78.9120941162109	1.17174959182739	3.04577469825745	0.0116574559360743	-0.00360223650932312	-0.00457625929266214	-0.00425158534198999
91	80.2107925415039	0.197726652026176	3.37044906616211	0.013930176384747	-0.00360223650932312	-0.00944637414067984	-0.00847235135734081
92	80.2107925415039	0.522400975227356	3.56525373458862	0.00451462110504508	-0.00132951640989631	-0.00230353930965066	-0.00100484199356288
93	79.5614395141602	0.522400975227356	3.11070966720581	-0.00327756232582033	0.00289124972186983	-0.00197886489331722	-0.00490093370899558
94	78.2627410888672	2.1457724571228	3.1756443977356	-0.00327756232582033	0.0158782228827477	-0.0182125810533762	-0.00132951640989631
95	80.8601379394531	1.17174959182739	3.24057936668396	-0.00132951640989631	0.0116574559360743	-0.0224333461374044	-0.00652430532500148
96	78.9120941162109	2.1457724571228	3.04577469825745	-0.00587495695799589	0.00743668992072344	-0.0224333461374044	0.00126787810586393
97	78.9120941162109	2.1457724571228	2.9159049987793	-0.00587495695799589	-0.000680167751852423	-0.0100957229733467	-0.00847235135734081
98	79.5614395141602	1.17174959182739	3.30551409721375	0.000293855206109583	0.0022419011220336	-0.00814767740666866	0.00418994715437293
99	79.5614395141602	1.49642395973206	3.1756443977356	0.00808603875339031	0.00126787810586393	-0.00360223650932312	0.00159255252219737
100	80.2107925415039	1.82109820842743	2.98083996772766	0.00418994715437293	0.00678734155371785	-0.0120437685400248	-0.00425158534198999
101	78.2627410888672	2.47044682502747	2.9159049987793	-0.00360223650932312	-0.00100484199356288	-0.00490093370899558	-0.0026282137259841
102	80.2107925415039	0.847075283527374	3.24057936668396	-0.00555028254166245	0.00418994715437293	0.00483929552137852	0.00354059832170606
103	78.9120941162109	1.17174959182739	3.1756443977356	-0.00814767740666866	-0.00555028254166245	0.00808603875339031	0.00548864435404539
104	78.9120941162109	0.847075283527374	3.76005816459656	-0.00165419070981443	0.000618529506027699	0.011982130818069	0.0100340843200684
105	75.6653518676758	2.1457724571228	3.11070966720581	-3.08191010844894e-05	-0.00165419070981443	0.00938473641872406	0.00418994715437293
106	78.2627410888672	0.847075283527374	3.43538379669189	-0.0026282137259841	-0.00912170019000769	0.00776136433705688	0.000618529506027699
107	79.5614395141602	0.847075283527374	3.30551409721375	-0.00457625929266214	0.00354059832170606	0.00516396993771195	0.0022419011220336
108	80.2107925415039	1.17174959182739	3.43538379669189	-0.00490093370899558	0.00126787810586393	0.000618529506027699	-0.000355493422830477
109	79.5614395141602	0.522400975227356	3.37044906616211	0.00678734155371785	0.00321592413820326	-0.0026282137259841	0.00191722682211548
110	80.2107925415039	0.197726652026176	3.37044906616211	-0.0100957229733467	0.00321592413820326	0.000293855206109583	-0.00100484199356288
111	79.5614395141602	0.197726652026176	3.11070966720581	-0.0026282137259841	-0.00360223650932312	-0.00684897974133492	-0.00360223650932312
112	78.9120941162109	0.522400975227356	2.59123063087463	-0.00814767740666866	-0.000355493422830477	-0.00295288790948689	-0.00360223650932312
113	80.2107925415039	0.522400975227356	3.11070966720581	-0.0110697457566857	0.00126787810586393	-0.00684897974133492	0.00613799272105098
114	78.9120941162109	1.17174959182739	2.9159049987793	-0.00977104809135199	0.00841071270406246	-0.0217839982360601	-0.00587495695799589
115	80.2107925415039	0.847075283527374	3.63018846511841	-0.00749832857400179	0.00970941036939621	-0.0146411629393697	-0.00457625929266214
116	80.8601379394531	1.17174959182739	3.1756443977356	-0.00522560812532902	0.0022419011220336	-0.00555028254166245	-0.00230353930965066
117	78.2627410888672	1.82109820842743	2.98083996772766	-0.00522560812532902	0.00354059832170606	-0.0156151866540313	-3.08191010844894e-05
118	78.9120941162109	2.1457724571228	2.85097002983093	0.00256657530553639	0.00289124972186983	-0.00587495695799589	-0.00197886489331722
119	78.2627410888672	1.82109820842743	2.85097002983093	0.01100810803473	0.00126787810586393	-0.0126931173726916	-0.000355493422830477
120	78.9120941162109	1.82109820842743	2.72110033035278	0.0142548503354192	0.00451462110504508	-0.0126931173726916	-0.00360223650932312
121	80.8601379394531	0.522400975227356	3.24057936668396	0.01847561635077	0.00159255252219737	-0.00684897974133492	-0.00230353930965066
122	81.5094833374023	1.17174959182739	3.04577469825745	0.00483929552137852	-0.00652430532500148	-0.0104203969240189	-0.00522560812532902
123	80.8601379394531	0.847075283527374	3.11070966720581	0.00970941036939621	-0.0026282137259841	0.0022419011220336	0.000943203864153475
124	80.2107925415039	1.82109820842743	3.04577469825745	0.013930176384747	0.000618529506027699	0.0116574559360743	0.00483929552137852
125	81.5094833374023	0.847075283527374	3.04577469825745	0.0162028968334198	-0.00197886489331722	-0.00100484199356288	0.00418994715437293
126	77.613395690918	1.82109820842743	3.04577469825745	-0.00197886489331722	-0.000680167751852423	0.0149041991680861	0.00256657530553639
127	77.613395690918	1.49642395973206	3.63018846511841	-0.00814767740666866	-0.000355493422830477	0.00548864435404539	0.00159255252219737
128	78.2627410888672	1.17174959182739	3.11070966720581	-0.0110697457566857	-0.00230353930965066	0.00938473641872406	0.00646266713738441
129	79.5614395141602	0.522400975227356	3.37044906616211	-0.00230353930965066	0.00646266713738441	-0.00425158534198999	-0.000680167751852423
130	78.9120941162109	1.17174959182739	3.43538379669189	0.00256657530553639	0.00256657530553639	-0.00392691092565656	0.00776136433705688
131	79.5614395141602	1.82109820842743	3.1756443977356	-0.00132951640989631	0.00321592413820326	0.00191722682211548	-0.00684897974133492
132	78.9120941162109	1.49642395973206	3.1756443977356	-0.00782300252467394	-0.000355493422830477	-0.00522560812532902	0.00321592413820326
133	82.1588363647461	0.847075283527374	2.98083996772766	-0.0165892094373703	0.000618529506027699	0.000943203864153475	0.00711201597005129
134	80.2107925415039	-0.126947656273842	2.72110033035278	-0.0133424662053585	0.01100810803473	-0.028926832601428	-0.0100957229733467
135	80.2107925415039	0.197726652026176	2.9159049987793	-0.0165892094373703	0.00873538758605719	-0.0195112787187099	-0.00100484199356288
136	80.2107925415039	-1.10097062587738	3.30551409721375	-0.0139918150380254	0.00548864435404539	-0.00977104809135199	-0.00749832857400179
137	80.8601379394531	-0.776296257972717	3.24057936668396	-0.00944637414067984	-0.00295288790948689	-0.00490093370899558	0.000293855206109583
138	80.8601379394531	-0.126947656273842	3.30551409721375	-0.0159398596733809	-0.00684897974133492	0.00126787810586393	0.00289124972186983
139	80.2107925415039	1.17174959182739	3.1756443977356	-0.00230353930965066	-0.00327756232582033	-0.00879702530801296	0.00418994715437293
140	80.2107925415039	0.522400975227356	3.1756443977356	-0.00392691092565656	0.000943203864153475	-0.0104203969240189	-0.00392691092565656
141	80.8601379394531	0.847075283527374	3.04577469825745	0.00418994715437293	0.00159255252219737	-0.00847235135734081	-0.00360223650932312
142	78.9120941162109	2.1457724571228	2.9159049987793	-0.00587495695799589	-3.08191010844894e-05	-0.000355493422830477	-3.08191010844894e-05
143	79.5614395141602	2.1457724571228	2.78603529930115	0.00743668992072344	0.00126787810586393	-0.0026282137259841	0.00970941036939621
144	79.5614395141602	2.1457724571228	2.98083996772766	0.00191722682211548	-0.00392691092565656	0.00678734155371785	0.0100340843200684
145	80.8601379394531	1.17174959182739	3.1756443977356	0.0106834331527352	-0.0100957229733467	0.00841071270406246	-0.00230353930965066
146	82.1588363647461	0.522400975227356	2.98083996772766	0.0100340843200684	0.000618529506027699	0.00678734155371785	-0.000355493422830477
147	78.9120941162109	2.1457724571228	2.85097002983093	0.00613799272105098	-3.08191010844894e-05	0.00873538758605719	-0.00457625929266214
148	78.2627410888672	1.49642395973206	2.9159049987793	0.00646266713738441	-0.00197886489331722	-3.08191010844894e-05	0.00256657530553639
149	80.2107925415039	2.1457724571228	3.04577469825745	0.0116574559360743	0.000618529506027699	-0.00295288790948689	-0.00425158534198999
150	77.613395690918	1.49642395973206	3.50031876564026	0.00711201597005129	0.00711201597005129	-0.0130177913233638	-0.00327756232582033
151	76.9640426635742	1.49642395973206	2.98083996772766	0.00483929552137852	-3.08191010844894e-05	0.00418994715437293	0.00191722682211548
152	78.2627410888672	0.522400975227356	2.98083996772766	0.00516396993771195	-3.08191010844894e-05	-0.00100484199356288	-0.0104203969240189
153	77.613395690918	1.17174959182739	3.11070966720581	0.00483929552137852	0.00483929552137852	-0.00814767740666866	0.00126787810586393
154	78.2627410888672	1.49642395973206	3.50031876564026	-0.0026282137259841	0.0158782228827477	-0.0224333461374044	-0.00652430532500148
155	80.8601379394531	0.847075283527374	3.43538379669189	0.000293855206109583	0.0136055024340749	-0.0139918150380254	-0.00295288790948689
156	79.5614395141602	1.49642395973206	3.50031876564026	-0.00360223650932312	0.0113327819854021	-0.0169138833880424	-0.00652430532500148
157	79.5614395141602	0.197726652026176	3.1756443977356	-3.08191010844894e-05	-0.00100484199356288	-0.00360223650932312	0.0022419011220336
158	82.1588363647461	-0.776296257972717	3.04577469825745	0.0022419011220336	-0.0117190945893526	-0.00425158534198999	0.0106834331527352
159	80.2107925415039	-1.10097062587738	3.1756443977356	0.00159255252219737	-0.0110697457566857	-0.0107450718060136	0.00678734155371785
160	79.5614395141602	-0.776296257972717	3.30551409721375	0.00418994715437293	-0.00360223650932312	-0.00879702530801296	-3.08191010844894e-05
161	78.9120941162109	0.847075283527374	2.98083996772766	0.00321592413820326	0.000943203864153475	-0.00522560812532902	-0.000355493422830477
162	81.5094833374023	1.17174959182739	3.37044906616211	0.00256657530553639	-0.00392691092565656	0.000618529506027699	-0.00392691092565656
163	79.5614395141602	1.49642395973206	3.11070966720581	0.00191722682211548	-0.00522560812532902	0.00516396993771195	0.00516396993771195
164	81.5094833374023	0.847075283527374	3.04577469825745	0.00613799272105098	-0.00197886489331722	0.00938473641872406	-0.0026282137259841
165	78.2627410888672	1.82109820842743	3.11070966720581	0.0213976856321096	-0.000355493422830477	0.00808603875339031	0.00256657530553639
166	80.2107925415039	0.522400975227356	2.9159049987793	0.0152288740500808	-0.00197886489331722	0.0123068047687411	-0.00295288790948689
167	80.2107925415039	0.197726652026176	2.9159049987793	0.00516396993771195	-0.00197886489331722	0.00711201597005129	-0.0026282137259841
168	80.2107925415039	1.49642395973206	3.04577469825745	-0.00360223650932312	-0.00132951640989631	0.00159255252219737	-0.00652430532500148
169	80.2107925415039	1.17174959182739	2.78603529930115	0.00256657530553639	0.00354059832170606	-0.00132951640989631	0.00321592413820326
170	78.9120941162109	1.82109820842743	2.72110033035278	-0.00132951640989631	0.000618529506027699	-0.00555028254166245	-0.00684897974133492
171	81.5094833374023	0.197726652026176	2.9159049987793	-0.00457625929266214	-3.08191010844894e-05	-0.00555028254166245	-0.00165419070981443
172	79.5614395141602	0.522400975227356	3.04577469825745	-0.00165419070981443	0.000943203864153475	0.00418994715437293	-0.00132951640989631
173	77.613395690918	1.17174959182739	3.30551409721375	-0.0198359526693821	0.00711201597005129	-0.00749832857400179	0.00613799272105098
174	76.314697265625	1.82109820842743	3.24057936668396	-0.0104203969240189	0.0145795252174139	-0.0133424662053585	-0.00814767740666866
175	79.5614395141602	0.522400975227356	3.1756443977356	-0.0146411629393697	0.0100340843200684	-0.0230826959013939	-0.00587495695799589
176	79.5614395141602	1.17174959182739	2.9159049987793	-0.0130177913233638	0.00906006153672934	-0.0120437685400248	-0.000355493422830477
177	78.9120941162109	1.49642395973206	2.59123063087463	-0.00944637414067984	0.00159255252219737	-0.00490093370899558	-0.00165419070981443
178	79.5614395141602	1.17174959182739	2.72110033035278	-0.00327756232582033	0.00418994715437293	0.00808603875339031	0.00289124972186983
179	80.2107925415039	1.17174959182739	3.1756443977356	0.00776136433705688	0.00516396993771195	-0.00490093370899558	0.00548864435404539
180	79.5614395141602	0.522400975227356	3.30551409721375	-0.00230353930965066	0.000293855206109583	-0.00230353930965066	0.00289124972186983
181	80.8601379394531	-0.126947656273842	2.98083996772766	-0.000680167751852423	0.000618529506027699	0.00321592413820326	-0.00457625929266214
182	80.8601379394531	-0.776296257972717	3.30551409721375	0.00743668992072344	-0.00425158534198999	-0.00230353930965066	0.00289124972186983
183	82.1588363647461	-0.776296257972717	3.43538379669189	-0.00100484199356288	-0.0107450718060136	0.00613799272105098	-0.000680167751852423
184	80.2107925415039	-0.126947656273842	3.24057936668396	0.0175015944987535	-0.00295288790948689	0.00970941036939621	0.00646266713738441
185	81.5094833374023	0.847075283527374	3.04577469825745	0.0106834331527352	-3.08191010844894e-05	0.0149041991680861	-0.00392691092565656
186	80.2107925415039	1.49642395973206	3.30551409721375	0.0136055024340749	-0.00912170019000769	0.00743668992072344	-0.00457625929266214
187	81.5094833374023	-0.126947656273842	3.11070966720581	-0.00165419070981443	-0.0026282137259841	0.00678734155371785	0.00256657530553639
188	80.8601379394531	0.522400975227356	3.24057936668396	-0.00100484199356288	-0.000680167751852423	0.0126314787194133	0.00191722682211548
189	81.5094833374023	0.522400975227356	2.85097002983093	0.0165275707840919	-0.00100484199356288	-0.000680167751852423	-0.00425158534198999
190	80.8601379394531	0.522400975227356	3.30551409721375	0.00386527273803949	0.00646266713738441	-0.00360223650932312	0.00386527273803949
191	79.5614395141602	0.522400975227356	3.30551409721375	0.00581331877037883	-0.000355493422830477	-0.00814767740666866	-0.00457625929266214
192	78.9120941162109	1.17174959182739	3.24057936668396	-0.00652430532500148	-0.00132951640989631	0.00126787810586393	0.0100340843200684
193	78.9120941162109	0.847075283527374	2.78603529930115	0.000618529506027699	0.00678734155371785	-0.00327756232582033	-0.00457625929266214
194	80.2107925415039	0.522400975227356	3.04577469825745	-0.00425158534198999	0.0100340843200684	-0.0156151866540313	-0.0026282137259841
195	78.2627410888672	1.49642395973206	3.24057936668396	-0.00587495695799589	0.0022419011220336	-0.0227580219507217	0.00483929552137852
196	78.9120941162109	-0.451621979475021	3.24057936668396	-0.0139918150380254	0.00711201597005129	-0.0110697457566857	0.00191722682211548
197	77.613395690918	1.17174959182739	3.1756443977356	-0.0188619289547205	0.00289124972186983	-0.00749832857400179	-0.00555028254166245
198	76.9640426635742	0.847075283527374	3.04577469825745	-0.0156151866540313	-0.00100484199356288	-0.0175632312893867	0.00321592413820326
199	76.9640426635742	1.82109820842743	2.72110033035278	-0.0172385573387146	0.00256657530553639	-0.000355493422830477	-0.000355493422830477
200	80.8601379394531	0.847075283527374	2.9159049987793	-0.00522560812532902	0.00873538758605719	-0.00717365415766835	0.000943203864153475
201	80.8601379394531	0.847075283527374	3.04577469825745	-0.0026282137259841	0.00483929552137852	-0.00165419070981443	-0.00425158534198999
202	80.2107925415039	-0.126947656273842	3.11070966720581	-0.0120437685400248	-0.0104203969240189	0.00321592413820326	-0.000355493422830477
203	79.5614395141602	-0.451621979475021	3.50031876564026	0.00289124972186983	-0.00522560812532902	0.00776136433705688	0.0022419011220336
204	80.2107925415039	-0.126947656273842	3.11070966720581	0.00159255252219737	-0.0123684434220195	0.00743668992072344	0.00256657530553639
205	80.8601379394531	-1.42564487457275	2.78603529930115	0.013930176384747	-0.00425158534198999	0.0126314787194133	0.00581331877037883
206	80.2107925415039	0.522400975227356	2.85097002983093	0.00581331877037883	-0.00197886489331722	0.00678734155371785	-0.00912170019000769
207	79.5614395141602	0.847075283527374	2.98083996772766	0.0200989879667759	-0.0149658378213644	0.00938473641872406	0.00873538758605719
208	79.5614395141602	1.17174959182739	3.04577469825745	0.00776136433705688	0.00191722682211548	0.00483929552137852	0.000943203864153475
209	78.9120941162109	0.847075283527374	3.37044906616211	0.0152288740500808	0.00354059832170606	-0.00295288790948689	-0.00360223650932312
210	78.9120941162109	0.847075283527374	2.78603529930115	0.00516396993771195	0.00451462110504508	-0.000355493422830477	0.00159255252219737
211	78.2627410888672	1.17174959182739	2.656165599823	0.00256657530553639	0.00321592413820326	0.000618529506027699	-0.00555028254166245
212	80.8601379394531	-0.126947656273842	2.9159049987793	0.00321592413820326	-0.00392691092565656	-0.00392691092565656	-0.00490093370899558
213	79.5614395141602	-0.126947656273842	3.04577469825745	0.00126787810586393	0.00613799272105098	-0.00619963090866804	-0.0026282137259841
214	80.2107925415039	-0.126947656273842	3.1756443977356	-0.0026282137259841	0.012956153601408	-0.0224333461374044	-0.00587495695799589
215	78.2627410888672	1.17174959182739	3.37044906616211	-0.00749832857400179	0.01847561635077	-0.0165892094373703	-0.00360223650932312
216	79.5614395141602	1.49642395973206	3.11070966720581	-0.00230353930965066	0.00516396993771195	-0.0185372550040483	-0.00944637414067984
217	80.2107925415039	-0.126947656273842	3.11070966720581	-0.0113944197073579	-0.000680167751852423	-0.00847235135734081	-0.0026282137259841
218	79.5614395141602	0.197726652026176	3.11070966720581	-0.00684897974133492	0.00386527273803949	-0.00912170019000769	0.00581331877037883
219	77.613395690918	0.197726652026176	3.24057936668396	-0.00555028254166245	-0.00392691092565656	-0.00749832857400179	0.000943203864153475
220	78.9120941162109	0.197726652026176	3.30551409721375	-0.00132951640989631	0.00581331877037883	-0.00749832857400179	-0.00425158534198999
221	79.5614395141602	0.197726652026176	3.50031876564026	-0.00782300252467394	0.00289124972186983	-0.0104203969240189	-0.00165419070981443
222	78.9120941162109	1.49642395973206	2.9159049987793	-0.00879702530801296	-0.000355493422830477	0.00808603875339031	-0.00912170019000769
223	78.9120941162109	0.847075283527374	2.9159049987793	0.00126787810586393	-0.00587495695799589	-0.00457625929266214	0.00646266713738441
224	80.2107925415039	0.197726652026176	2.9159049987793	0.00938473641872406	-0.00425158534198999	0.00906006153672934	0.00126787810586393
225	80.2107925415039	-0.126947656273842	3.43538379669189	0.00873538758605719	-0.0117190945893526	0.0152288740500808	0.000943203864153475
226	80.2107925415039	-1.10097062587738	3.63018846511841	0.0149041991680861	-0.0276281367987394	0.00289124972186983	-0.00490093370899558
227	80.8601379394531	-0.451621979475021	3.37044906616211	0.00548864435404539	-0.0107450718060136	-0.00100484199356288	0.00678734155371785
228	78.9120941162109	1.17174959182739	2.98083996772766	0.0142548503354192	-0.000680167751852423	0.00548864435404539	0.00646266713738441
229	79.5614395141602	1.17174959182739	3.1756443977356	0.00581331877037883	0.000618529506027699	-0.00457625929266214	-0.00230353930965066
230	80.2107925415039	1.49642395973206	3.1756443977356	0.0321119390428066	0.00126787810586393	-0.00165419070981443	-0.00165419070981443
231	82.1588363647461	0.197726652026176	3.1756443977356	-0.00197886489331722	0.00516396993771195	-0.0133424662053585	0.000943203864153475
232	80.8601379394531	0.522400975227356	3.30551409721375	0.0022419011220336	0.0022419011220336	0.0022419011220336	-0.00847235135734081
233	80.8601379394531	0.197726652026176	3.1756443977356	-0.00360223650932312	0.00191722682211548	-0.00619963090866804	0.000943203864153475
234	78.9120941162109	1.17174959182739	2.59123063087463	-0.00327756232582033	0.0162028968334198	-0.0227580219507217	-0.00717365415766835
235	81.5094833374023	0.197726652026176	3.04577469825745	-0.00684897974133492	0.0158782228827477	-0.0208099745213985	-0.00327756232582033
236	79.5614395141602	1.49642395973206	2.85097002983093	-0.00555028254166245	0.0113327819854021	-0.0123684434220195	-0.00457625929266214
237	79.5614395141602	1.17174959182739	3.04577469825745	-0.0172385573387146	0.0022419011220336	-0.00782300252467394	-0.000355493422830477
238	80.2107925415039	0.522400975227356	3.43538379669189	-0.0126931173726916	0.00191722682211548	-0.0026282137259841	0.00873538758605719
239	79.5614395141602	0.522400975227356	3.37044906616211	-0.00100484199356288	-0.00165419070981443	-0.00100484199356288	-0.00555028254166245
240	76.9640426635742	0.522400975227356	3.04577469825745	-0.00977104809135199	-0.00230353930965066	-3.08191010844894e-05	0.00289124972186983
241	76.314697265625	1.17174959182739	2.9159049987793	-0.00977104809135199	0.00581331877037883	-0.00392691092565656	-0.00197886489331722
242	77.613395690918	0.847075283527374	3.04577469825745	-0.00847235135734081	0.00289124972186983	0.000618529506027699	0.013930176384747
243	79.5614395141602	-0.126947656273842	3.1756443977356	-0.00749832857400179	-0.00879702530801296	0.00451462110504508	0.00711201597005129
244	80.8601379394531	0.197726652026176	3.56525373458862	0.00938473641872406	-0.00132951640989631	0.0191249661147594	0.00483929552137852
245	78.9120941162109	1.49642395973206	2.98083996772766	0.00970941036939621	-0.00944637414067984	0.01100810803473	0.00191722682211548
246	79.5614395141602	0.847075283527374	3.11070966720581	0.0132808275520802	-0.00327756232582033	0.00841071270406246	0.00191722682211548
247	80.8601379394531	-0.451621979475021	3.1756443977356	0.0149041991680861	-0.0120437685400248	0.0100340843200684	-0.00327756232582033
248	81.5094833374023	-0.451621979475021	3.24057936668396	0.00548864435404539	-0.0123684434220195	0.00711201597005129	0.00159255252219737
249	81.5094833374023	-0.776296257972717	3.24057936668396	0.0100340843200684	-0.00879702530801296	-0.00327756232582033	-0.00360223650932312
250	80.8601379394531	-0.451621979475021	3.56525373458862	0.00483929552137852	0.00159255252219737	0.00256657530553639	0.00483929552137852
251	81.5094833374023	0.847075283527374	3.37044906616211	0.00776136433705688	0.00711201597005129	-3.08191010844894e-05	-0.00879702530801296
252	80.8601379394531	1.49642395973206	3.11070966720581	-0.000355493422830477	-0.00165419070981443	-0.00619963090866804	-0.00555028254166245
253	79.5614395141602	1.82109820842743	3.11070966720581	-0.00782300252467394	0.00516396993771195	0.00126787810586393	0.00938473641872406
254	82.1588363647461	1.17174959182739	2.78603529930115	-0.00684897974133492	0.00678734155371785	-0.0133424662053585	-0.0107450718060136
255	78.9120941162109	0.847075283527374	3.04577469825745	-0.00360223650932312	0.0149041991680861	-0.0152905117720366	-0.00197886489331722
256	82.1588363647461	0.197726652026176	3.24057936668396	-0.00587495695799589	0.00483929552137852	-0.0195112787187099	-0.000680167751852423
257	79.5614395141602	1.82109820842743	2.72110033035278	-0.00490093370899558	0.00159255252219737	-0.00295288790948689	0.00159255252219737
258	80.2107925415039	1.49642395973206	2.72110033035278	0.0022419011220336	-0.000355493422830477	-0.00100484199356288	0.0126314787194133
259	80.2107925415039	1.49642395973206	2.85097002983093	0.00548864435404539	0.00386527273803949	-0.00555028254166245	0.0152288740500808
260	79.5614395141602	1.17174959182739	2.85097002983093	0.00191722682211548	0.00516396993771195	-0.0026282137259841	0.00516396993771195
261	78.2627410888672	1.49642395973206	3.11070966720581	0.0022419011220336	0.00354059832170606	-0.00847235135734081	-0.00197886489331722
262	78.9120941162109	0.522400975227356	3.43538379669189	-0.00749832857400179	-0.00165419070981443	-0.0026282137259841	0.000943203864153475
263	76.9640426635742	0.197726652026176	2.9159049987793	-0.0117190945893526	-0.00360223650932312	0.00418994715437293	0.00841071270406246
264	77.613395690918	1.49642395973206	2.59123063087463	-0.00100484199356288	-0.0279528107494116	0.00906006153672934	0.00873538758605719
265	78.9120941162109	0.522400975227356	2.9159049987793	-0.00490093370899558	-0.00360223650932312	0.0152288740500808	0.00321592413820326
266	79.5614395141602	1.17174959182739	2.9159049987793	-0.00230353930965066	-0.00457625929266214	0.00970941036939621	-0.00165419070981443
267	79.5614395141602	1.17174959182739	3.24057936668396	-0.00684897974133492	-0.00360223650932312	0.0223717093467712	-0.00295288790948689
268	78.9120941162109	1.49642395973206	3.11070966720581	-0.00944637414067984	0.00451462110504508	0.00873538758605719	-0.00360223650932312
269	79.5614395141602	0.522400975227356	3.11070966720581	-0.0026282137259841	0.00418994715437293	0.00354059832170606	0.00613799272105098
270	80.2107925415039	-0.126947656273842	3.24057936668396	-0.00879702530801296	0.00906006153672934	0.00483929552137852	-0.00522560812532902
271	78.9120941162109	0.522400975227356	3.24057936668396	0.000943203864153475	-0.00944637414067984	-0.00490093370899558	-0.00522560812532902
272	80.8601379394531	-0.451621979475021	3.37044906616211	-0.0026282137259841	-0.00879702530801296	0.0100340843200684	-0.00879702530801296
273	80.2107925415039	-0.451621979475021	3.63018846511841	-0.00360223650932312	0.00873538758605719	-0.00587495695799589	0.000943203864153475
274	80.2107925415039	0.522400975227356	3.69512343406677	-0.00684897974133492	0.0171769186854362	-0.0182125810533762	-0.00879702530801296
275	80.2107925415039	1.49642395973206	3.11070966720581	-0.00100484199356288	0.0145795252174139	-0.0247060675173998	-0.0104203969240189
276	79.5614395141602	1.82109820842743	3.11070966720581	0.00386527273803949	0.00613799272105098	-0.0139918150380254	-0.000680167751852423
277	80.8601379394531	-0.126947656273842	3.1756443977356	-0.00652430532500148	-0.000680167751852423	-0.00782300252467394	-0.0126931173726916
278	81.5094833374023	0.522400975227356	2.9159049987793	-0.00100484199356288	0.00191722682211548	-0.00847235135734081	0.0022419011220336
279	82.1588363647461	0.197726652026176	3.30551409721375	0.00159255252219737	0.00483929552137852	-0.00912170019000769	-0.000355493422830477
280	80.8601379394531	0.847075283527374	3.43538379669189	-0.00165419070981443	0.0022419011220336	0.000943203864153475	-0.00717365415766835
281	81.5094833374023	0.847075283527374	3.24057936668396	-0.00132951640989631	-0.000680167751852423	-0.00717365415766835	-0.00555028254166245
282	79.5614395141602	1.82109820842743	2.98083996772766	-0.00944637414067984	0.00386527273803949	0.00386527273803949	-0.00132951640989631
283	80.2107925415039	1.17174959182739	3.24057936668396	-0.00165419070981443	-0.0100957229733467	0.00321592413820326	0.00548864435404539
284	79.5614395141602	0.522400975227356	3.04577469825745	0.0103587592020631	-0.00587495695799589	0.0188002903014421	0.00516396993771195
285	76.9640426635742	1.49642395973206	3.56525373458862	0.00516396993771195	-0.00295288790948689	0.0162028968334198	0.00483929552137852
286	77.613395690918	0.522400975227356	3.1756443977356	0.00159255252219737	-0.00230353930965066	0.00776136433705688	-0.00165419070981443
287	78.2627410888672	1.17174959182739	2.85097002983093	-0.0113944197073579	0.000943203864153475	0.00970941036939621	0.00321592413820326
288	76.9640426635742	2.1457724571228	2.72110033035278	-0.0026282137259841	0.0022419011220336	0.00483929552137852	0.00548864435404539
289	78.9120941162109	1.17174959182739	2.9159049987793	0.00354059832170606	0.00354059832170606	-0.00879702530801296	-0.00392691092565656
290	79.5614395141602	1.17174959182739	3.11070966720581	0.0022419011220336	0.00873538758605719	-0.00327756232582033	0.00354059832170606
291	80.8601379394531	0.522400975227356	3.43538379669189	-0.00197886489331722	0.00321592413820326	0.00191722682211548	-0.000355493422830477
292	79.5614395141602	-0.451621979475021	3.04577469825745	-0.00944637414067984	-0.00165419070981443	0.00321592413820326	-0.00295288790948689
293	78.9120941162109	-0.451621979475021	2.85097002983093	-0.0026282137259841	-0.00132951640989631	-0.00360223650932312	-3.08191010844894e-05
294	79.5614395141602	-0.451621979475021	2.85097002983093	-0.0110697457566857	0.000293855206109583	-0.0185372550040483	-0.00165419070981443
295	80.2107925415039	-0.126947656273842	3.11070966720581	-0.00814767740666866	0.00938473641872406	-0.0159398596733809	-0.0126931173726916
296	78.9120941162109	0.847075283527374	3.1756443977356	-0.0110697457566857	0.00808603875339031	-0.0217839982360601	0.000943203864153475
297	78.9120941162109	2.1457724571228	3.43538379669189	-0.00749832857400179	0.0022419011220336	-0.00944637414067984	-0.00847235135734081
298	81.5094833374023	0.522400975227356	3.30551409721375	-0.0026282137259841	0.00548864435404539	-0.0104203969240189	0.00126787810586393
299	80.8601379394531	0.847075283527374	2.98083996772766	0.000293855206109583	0.00256657530553639	-0.0100957229733467	0.00516396993771195
300	80.2107925415039	0.197726652026176	3.04577469825745	0.00743668992072344	0.01100810803473	-0.00944637414067984	-0.00490093370899558
301	78.9120941162109	1.82109820842743	2.72110033035278	0.00808603875339031	-0.000680167751852423	-0.00814767740666866	-0.0026282137259841
302	80.2107925415039	1.17174959182739	2.78603529930115	0.000618529506027699	0.00289124972186983	0.00354059832170606	-0.00165419070981443
303	80.2107925415039	0.522400975227356	3.11070966720581	-0.00555028254166245	-0.00230353930965066	0.0158782228827477	0.0113327819854021
304	80.2107925415039	0.522400975227356	3.30551409721375	-0.00652430532500148	-0.00847235135734081	0.00841071270406246	0.00516396993771195
305	78.9120941162109	1.82109820842743	2.52629590034485	0.0171769186854362	-0.000680167751852423	0.0171769186854362	0.000618529506027699
306	79.5614395141602	1.17174959182739	2.59123063087463	-0.00522560812532902	-0.0026282137259841	0.00451462110504508	-3.08191010844894e-05
307	78.9120941162109	0.197726652026176	2.9159049987793	0.000293855206109583	-0.0107450718060136	0.00646266713738441	-0.00360223650932312
308	79.5614395141602	0.197726652026176	3.04577469825745	-0.00555028254166245	0.00289124972186983	0.00321592413820326	-0.00425158534198999
309	77.613395690918	0.847075283527374	3.24057936668396	-0.00847235135734081	0.00386527273803949	-0.00327756232582033	0.000943203864153475
310	78.2627410888672	0.197726652026176	3.30551409721375	-0.00457625929266214	0.0106834331527352	-0.00295288790948689	-0.00522560812532902
311	78.2627410888672	1.49642395973206	2.85097002983093	-0.00522560812532902	0.00321592413820326	-0.00100484199356288	0.00646266713738441
312	80.8601379394531	1.17174959182739	2.9159049987793	-0.0100957229733467	0.00191722682211548	-0.00490093370899558	-0.00522560812532902
313	78.2627410888672	1.49642395973206	3.1756443977356	-0.00847235135734081	-0.00165419070981443	-0.000355493422830477	0.00516396993771195
314	80.2107925415039	1.17174959182739	3.37044906616211	-0.00555028254166245	0.0113327819854021	-0.0130177913233638	-0.00360223650932312
315	79.5614395141602	-0.776296257972717	3.82499313354492	-0.00944637414067984	0.00776136433705688	-0.0198359526693821	-0.00100484199356288
316	80.8601379394531	-0.126947656273842	3.04577469825745	-0.00555028254166245	-0.00457625929266214	-0.0136671401560307	-0.00522560812532902
317	79.5614395141602	0.197726652026176	2.98083996772766	-0.00555028254166245	-0.00879702530801296	-0.00944637414067984	-0.000680167751852423
318	80.2107925415039	0.847075283527374	2.85097002983093	0.000293855206109583	-0.0026282137259841	-0.000680167751852423	0.00321592413820326
319	79.5614395141602	0.847075283527374	3.43538379669189	0.00191722682211548	0.00516396993771195	-0.0104203969240189	-0.00100484199356288
320	79.5614395141602	1.82109820842743	3.37044906616211	0.000943203864153475	0.00678734155371785	-0.00327756232582033	0.00159255252219737
321	79.5614395141602	1.17174959182739	3.69512343406677	0.00354059832170606	0.00516396993771195	-0.00847235135734081	0.00159255252219737
322	82.1588363647461	0.847075283527374	3.24057936668396	-0.000355493422830477	0.000943203864153475	-0.00392691092565656	0.00191722682211548
323	81.5094833374023	0.197726652026176	3.24057936668396	-0.000680167751852423	-0.00295288790948689	0.00483929552137852	0.00646266713738441
324	80.2107925415039	1.49642395973206	2.59123063087463	0.0194496400654316	0.00159255252219737	-0.00392691092565656	0.00418994715437293
325	80.8601379394531	0.197726652026176	2.98083996772766	-3.08191010844894e-05	-0.00587495695799589	0.00938473641872406	0.00256657530553639
326	80.2107925415039	1.82109820842743	2.9159049987793	0.0165275707840919	0.000943203864153475	0.00678734155371785	0.00418994715437293
327	80.2107925415039	1.49642395973206	3.1756443977356	-0.00100484199356288	-0.00327756232582033	0.011982130818069	-0.000680167751852423
328	79.5614395141602	1.17174959182739	2.85097002983093	-0.00749832857400179	-0.00490093370899558	0.0106834331527352	-0.00327756232582033
329	80.8601379394531	1.17174959182739	2.9159049987793	0.0165275707840919	0.00776136433705688	-0.00555028254166245	0.00256657530553639
330	77.613395690918	1.17174959182739	2.85097002983093	0.00743668992072344	0.00256657530553639	-0.00100484199356288	0.00386527273803949
331	80.8601379394531	1.17174959182739	2.72110033035278	0.0239950809627771	0.00321592413820326	-0.0100957229733467	-0.00360223650932312
332	78.9120941162109	0.197726652026176	3.11070966720581	-0.00587495695799589	-0.00132951640989631	-0.00457625929266214	0.000293855206109583
333	78.9120941162109	0.522400975227356	3.11070966720581	-0.00587495695799589	-0.00197886489331722	-0.00327756232582033	0.00321592413820326
334	79.5614395141602	0.522400975227356	3.11070966720581	-0.00652430532500148	0.0142548503354192	-0.0217839982360601	-0.00132951640989631
335	78.2627410888672	0.847075283527374	2.85097002983093	-0.0123684434220195	0.00906006153672934	-0.0211346503347158	-0.00684897974133492
336	80.8601379394531	0.522400975227356	3.24057936668396	-0.00814767740666866	0.00743668992072344	-0.0107450718060136	-0.00230353930965066
337	80.2107925415039	0.197726652026176	3.24057936668396	-0.0139918150380254	-0.00132951640989631	-0.0169138833880424	-0.00230353930965066
338	78.9120941162109	1.49642395973206	3.24057936668396	-0.00652430532500148	0.00678734155371785	-0.00684897974133492	0.00191722682211548
339	79.5614395141602	0.197726652026176	3.04577469825745	-0.00717365415766835	-3.08191010844894e-05	-0.00360223650932312	0.00191722682211548
340	80.2107925415039	0.197726652026176	3.1756443977356	0.00191722682211548	-0.00327756232582033	-0.00230353930965066	-0.00555028254166245
341	80.8601379394531	-0.126947656273842	3.11070966720581	-0.00327756232582033	-3.08191010844894e-05	-0.0113944197073579	-0.00684897974133492
342	81.5094833374023	-0.126947656273842	3.63018846511841	-0.00490093370899558	-0.00457625929266214	-0.00165419070981443	0.00613799272105098
343	78.2627410888672	1.49642395973206	3.30551409721375	-0.00197886489331722	-0.000680167751852423	0.0132808275520802	0.00191722682211548
344	80.8601379394531	0.197726652026176	3.69512343406677	0.0142548503354192	0.00354059832170606	0.00711201597005129	0.00678734155371785
345	78.9120941162109	1.49642395973206	2.9159049987793	0.0178262684494257	0.000943203864153475	0.0106834331527352	-0.00360223650932312
346	81.5094833374023	0.197726652026176	2.98083996772766	0.0168522447347641	-0.000680167751852423	0.00873538758605719	0.00191722682211548
347	80.2107925415039	0.847075283527374	2.9159049987793	0.01100810803473	-0.00327756232582033	0.00743668992072344	-0.00165419070981443
348	82.1588363647461	0.197726652026176	2.78603529930115	0.0213976856321096	-0.000680167751852423	-0.00717365415766835	-3.08191010844894e-05
349	80.8601379394531	0.522400975227356	3.11070966720581	0.0126314787194133	0.01100810803473	0.00256657530553639	0.000943203864153475
350	81.5094833374023	0.522400975227356	3.11070966720581	0.00613799272105098	-0.000355493422830477	-0.0117190945893526	0.000943203864153475
351	80.8601379394531	0.522400975227356	2.9159049987793	-0.00555028254166245	0.00483929552137852	-0.000355493422830477	-0.00295288790948689
352	80.8601379394531	1.17174959182739	2.46136093139648	0.00938473641872406	0.00289124972186983	-0.00360223650932312	0.00418994715437293
353	80.8601379394531	0.197726652026176	3.11070966720581	-0.00749832857400179	0.00613799272105098	-0.00197886489331722	0.00808603875339031
354	78.2627410888672	0.522400975227356	3.1756443977356	-0.00847235135734081	0.0152288740500808	-0.0243813935667276	-0.00132951640989631
355	78.2627410888672	0.522400975227356	3.04577469825745	-0.0126931173726916	0.0158782228827477	-0.0201606266200542	-0.00197886489331722
356	76.9640426635742	0.847075283527374	3.30551409721375	-0.0123684434220195	0.0145795252174139	-0.00749832857400179	-0.00327756232582033
357	77.613395690918	0.197726652026176	3.30551409721375	-0.0117190945893526	0.00321592413820326	-0.00490093370899558	0.00451462110504508
358	80.8601379394531	-0.126947656273842	3.04577469825745	-0.0126931173726916	-3.08191010844894e-05	0.000293855206109583	0.0103587592020631
359	79.5614395141602	0.197726652026176	3.24057936668396	-0.00165419070981443	0.00354059832170606	-0.00360223650932312	-0.00230353930965066
360	80.8601379394531	-0.126947656273842	3.50031876564026	-3.08191010844894e-05	0.00613799272105098	-0.00197886489331722	-0.00684897974133492
361	80.2107925415039	0.197726652026176	3.56525373458862	0.00126787810586393	0.00354059832170606	-0.00132951640989631	0.00191722682211548
362	78.9120941162109	-0.451621979475021	3.76005816459656	-0.0104203969240189	-0.00684897974133492	0.000618529506027699	-0.000680167751852423
363	78.2627410888672	0.197726652026176	3.37044906616211	-0.000680167751852423	-0.0146411629393697	0.00321592413820326	0.00354059832170606
364	80.2107925415039	-1.42564487457275	3.50031876564026	0.00191722682211548	0.00159255252219737	0.012956153601408	0.00159255252219737
365	80.2107925415039	0.197726652026176	3.24057936668396	0.00906006153672934	-0.0126931173726916	0.0116574559360743	-0.00165419070981443
366	78.2627410888672	0.522400975227356	3.11070966720581	0.0239950809627771	-0.00977104809135199	0.00711201597005129	0.000293855206109583
367	80.8601379394531	-0.451621979475021	3.37044906616211	-0.00684897974133492	-0.00912170019000769	0.00808603875339031	-0.00522560812532902
368	81.5094833374023	0.197726652026176	3.56525373458862	-0.0104203969240189	-0.00717365415766835	0.00548864435404539	-0.00295288790948689
369	81.5094833374023	0.197726652026176	3.1756443977356	-0.000680167751852423	-0.00100484199356288	-0.0139918150380254	-3.08191010844894e-05
370	79.5614395141602	0.847075283527374	2.85097002983093	-0.0104203969240189	0.00841071270406246	-0.00457625929266214	-0.00425158534198999
371	80.2107925415039	1.17174959182739	2.72110033035278	-0.00977104809135199	-0.0026282137259841	-0.0100957229733467	-0.00132951640989631
372	80.2107925415039	0.847075283527374	2.9159049987793	-0.0156151866540313	0.000618529506027699	-0.0117190945893526	-0.00392691092565656
373	80.2107925415039	1.17174959182739	2.9159049987793	-0.00814767740666866	0.00256657530553639	-0.0113944197073579	0.00906006153672934
374	78.9120941162109	1.49642395973206	2.9159049987793	-0.0104203969240189	0.0126314787194133	-0.0165892094373703	-0.00132951640989631
375	82.1588363647461	-0.126947656273842	3.04577469825745	-0.00425158534198999	0.00873538758605719	-0.02697878703475	-0.00360223650932312
376	79.5614395141602	1.17174959182739	2.78603529930115	-0.0110697457566857	0.00938473641872406	-0.0136671401560307	-0.00555028254166245
377	80.2107925415039	1.17174959182739	2.98083996772766	-0.00425158534198999	0.00646266713738441	-0.00977104809135199	0.00126787810586393
378	79.5614395141602	0.197726652026176	3.1756443977356	-0.0152905117720366	0.0022419011220336	-3.08191010844894e-05	0.00126787810586393
379	78.9120941162109	-0.451621979475021	3.37044906616211	-0.00327756232582033	0.00191722682211548	-0.0107450718060136	0.00191722682211548
380	78.2627410888672	-0.126947656273842	3.43538379669189	-0.00944637414067984	-0.0026282137259841	-0.0139918150380254	-0.00392691092565656
381	79.5614395141602	0.522400975227356	3.04577469825745	0.00483929552137852	0.00159255252219737	-0.000355493422830477	-0.00100484199356288
382	78.9120941162109	1.17174959182739	2.9159049987793	-0.00295288790948689	0.00548864435404539	-0.00457625929266214	-3.08191010844894e-05
383	81.5094833374023	0.522400975227356	3.04577469825745	-0.00230353930965066	-0.00814767740666866	0.00126787810586393	0.00678734155371785
384	78.9120941162109	0.847075283527374	3.11070966720581	0.00938473641872406	-0.00425158534198999	0.0171769186854362	0.000943203864153475
385	80.8601379394531	-1.10097062587738	3.76005816459656	0.0145795252174139	-0.00684897974133492	0.00743668992072344	0.00678734155371785
386	79.5614395141602	-0.451621979475021	3.37044906616211	0.0149041991680861	-0.0120437685400248	0.00938473641872406	0.00159255252219737
387	80.2107925415039	-0.126947656273842	3.1756443977356	0.011982130818069	-0.0159398596733809	0.00451462110504508	-0.00295288790948689
388	78.9120941162109	0.522400975227356	2.98083996772766	0.0226963832974434	-0.00652430532500148	0.00581331877037883	0.00451462110504508
389	78.9120941162109	0.847075283527374	3.04577469825745	0.000618529506027699	0.00256657530553639	0.00451462110504508	-0.00132951640989631
390	78.9120941162109	1.17174959182739	3.04577469825745	0.0132808275520802	0.00581331877037883	-0.00100484199356288	-0.00230353930965066
391	80.8601379394531	0.522400975227356	3.30551409721375	0.0116574559360743	-0.000680167751852423	-0.00100484199356288	-0.00165419070981443
392	81.5094833374023	0.197726652026176	3.30551409721375	0.0113327819854021	0.00646266713738441	-0.0026282137259841	0.000618529506027699
393	79.5614395141602	1.82109820842743	2.656165599823	-0.0100957229733467	0.00354059832170606	-0.00847235135734081	-0.00100484199356288
394	81.5094833374023	0.847075283527374	2.33149123191833	0.0278911720961332	0.0197743140161037	-0.0204853005707264	0.00256657530553639
395	79.5614395141602	0.847075283527374	2.656165599823	-0.00230353930965066	0.011982130818069	-0.0224333461374044	-0.00717365415766835
396	81.5094833374023	-0.451621979475021	3.11070966720581	0.00808603875339031	0.00613799272105098	-0.0162645354866982	-3.08191010844894e-05
397	78.9120941162109	1.17174959182739	3.11070966720581	0.00711201597005129	0.00516396993771195	-0.0133424662053585	0.000943203864153475
398	80.2107925415039	0.847075283527374	3.11070966720581	-0.00814767740666866	-0.00295288790948689	-0.00295288790948689	0.00841071270406246
399	80.2107925415039	0.847075283527374	3.1756443977356	0.00191722682211548	0.00451462110504508	-0.00392691092565656	0.00256657530553639
400	79.5614395141602	0.197726652026176	3.1756443977356	-0.000680167751852423	-0.000680167751852423	-0.00327756232582033	-0.00230353930965066
401	76.9640426635742	1.17174959182739	3.04577469825745	-0.00425158534198999	0.00841071270406246	-0.00327756232582033	0.00126787810586393
402	76.9640426635742	1.17174959182739	3.1756443977356	-0.0139918150380254	-0.00132951640989631	-0.00392691092565656	0.00711201597005129
403	78.2627410888672	0.522400975227356	3.30551409721375	-0.0117190945893526	-0.00230353930965066	0.00289124972186983	0.01100810803473
404	80.2107925415039	0.847075283527374	2.85097002983093	0.0213976856321096	-0.000680167751852423	0.0142548503354192	0.00516396993771195
405	80.8601379394531	0.522400975227356	3.04577469825745	-0.0191866029053926	-0.0253554154187441	0.00548864435404539	0.00548864435404539
406	80.2107925415039	0.522400975227356	3.11070966720581	0.00581331877037883	0.00581331877037883	0.012956153601408	-0.00425158534198999
407	80.2107925415039	0.197726652026176	3.11070966720581	-0.00197886489331722	-0.0113944197073579	0.00418994715437293	-0.00165419070981443
408	80.8601379394531	0.522400975227356	3.04577469825745	-0.00165419070981443	-0.00782300252467394	0.00451462110504508	0.00321592413820326
409	80.8601379394531	-0.776296257972717	3.50031876564026	0.000943203864153475	-0.00295288790948689	0.00289124972186983	0.00386527273803949
410	80.2107925415039	-0.776296257972717	3.11070966720581	0.00126787810586393	-0.00425158534198999	-0.000680167751852423	-0.00619963090866804
411	79.5614395141602	-0.451621979475021	3.43538379669189	-0.00165419070981443	-0.00197886489331722	-0.00132951640989631	-0.00230353930965066
412	80.2107925415039	1.17174959182739	3.1756443977356	-0.00100484199356288	-0.00555028254166245	0.00321592413820326	0.000618529506027699
413	80.2107925415039	1.17174959182739	3.11070966720581	-0.00522560812532902	0.0022419011220336	-0.00847235135734081	-0.000355493422830477
414	81.5094833374023	0.522400975227356	3.37044906616211	0.00418994715437293	0.0158782228827477	-0.0149658378213644	-0.00230353930965066
415	79.5614395141602	1.17174959182739	3.11070966720581	0.00321592413820326	0.0158782228827477	-0.0311995539814234	-0.00230353930965066
416	80.2107925415039	0.522400975227356	2.9159049987793	-0.000680167751852423	0.012956153601408	-0.0126931173726916	-0.00944637414067984
417	80.2107925415039	1.49642395973206	2.72110033035278	-0.0143164889886975	0.0022419011220336	-0.0120437685400248	0.0022419011220336
418	79.5614395141602	2.1457724571228	2.72110033035278	-0.0159398596733809	0.00159255252219737	-0.0117190945893526	0.00386527273803949
419	80.2107925415039	1.17174959182739	2.85097002983093	-0.00587495695799589	-3.08191010844894e-05	-0.00782300252467394	0.00548864435404539
420	78.2627410888672	1.82109820842743	3.1756443977356	-0.00457625929266214	0.00711201597005129	-0.00814767740666866	0.00126787810586393
421	79.5614395141602	1.49642395973206	3.04577469825745	-0.0026282137259841	-0.000355493422830477	-0.00652430532500148	0.00191722682211548
422	80.2107925415039	0.847075283527374	2.78603529930115	0.000293855206109583	-0.00360223650932312	0.00354059832170606	-0.00295288790948689
423	79.5614395141602	0.197726652026176	3.11070966720581	-0.00327756232582033	-0.00327756232582033	-0.00197886489331722	0.00516396993771195
424	77.613395690918	0.847075283527374	3.11070966720581	-0.00327756232582033	-0.00457625929266214	0.01100810803473	0.00646266713738441
425	76.9640426635742	1.17174959182739	3.11070966720581	-0.00879702530801296	0.00191722682211548	0.013930176384747	0.00483929552137852
426	79.5614395141602	0.522400975227356	3.50031876564026	-0.00977104809135199	-0.00490093370899558	0.00386527273803949	-0.00425158534198999
427	81.5094833374023	0.522400975227356	3.1756443977356	-0.00327756232582033	-0.00327756232582033	0.00613799272105098	-0.00295288790948689
428	80.2107925415039	1.17174959182739	3.11070966720581	-0.00295288790948689	-0.000680167751852423	0.00938473641872406	0.00289124972186983
429	80.8601379394531	0.522400975227356	3.1756443977356	0.00289124972186983	0.00126787810586393	-0.00327756232582033	-0.00587495695799589
430	80.2107925415039	-0.126947656273842	3.24057936668396	0.00126787810586393	0.00159255252219737	0.00418994715437293	-0.00165419070981443
431	79.5614395141602	1.17174959182739	3.24057936668396	-3.08191010844894e-05	-0.00587495695799589	0.00289124972186983	-0.000680167751852423
432	79.5614395141602	0.847075283527374	3.30551409721375	-0.000680167751852423	-0.00652430532500148	-0.00392691092565656	-0.00392691092565656
433	80.8601379394531	-0.451621979475021	3.04577469825745	-0.00197886489331722	0.00516396993771195	-0.00490093370899558	-0.00360223650932312
434	80.8601379394531	0.197726652026176	3.1756443977356	0.0022419011220336	0.012956153601408	-0.0204853005707264	0.00159255252219737
435	80.2107925415039	2.1457724571228	2.85097002983093	-0.000680167751852423	0.013930176384747	-0.0198359526693821	-0.00814767740666866
436	79.5614395141602	1.49642395973206	3.1756443977356	-0.00522560812532902	0.00841071270406246	-0.0162645354866982	-0.00879702530801296
437	80.2107925415039	0.847075283527374	3.11070966720581	0.00159255252219737	0.00289124972186983	-0.00847235135734081	-0.00230353930965066
438	80.2107925415039	1.82109820842743	2.9159049987793	-0.00555028254166245	-0.00165419070981443	-0.00749832857400179	0.00970941036939621
439	80.2107925415039	2.79512119293213	2.52629590034485	-0.00230353930965066	0.000293855206109583	-0.00782300252467394	0.0022419011220336
440	80.2107925415039	1.82109820842743	2.72110033035278	0.00354059832170606	0.013930176384747	-0.0175632312893867	-0.00295288790948689
441	80.8601379394531	1.17174959182739	2.656165599823	0.00126787810586393	0.000293855206109583	-0.00814767740666866	0.0022419011220336
442	80.8601379394531	0.522400975227356	3.1756443977356	-0.00457625929266214	0.000293855206109583	-0.000680167751852423	0.00548864435404539
443	78.9120941162109	2.1457724571228	3.24057936668396	0.000943203864153475	-3.08191010844894e-05	0.00873538758605719	0.00743668992072344
444	81.5094833374023	1.17174959182739	3.30551409721375	0.00451462110504508	-0.00360223650932312	0.00873538758605719	0.00970941036939621
445	78.2627410888672	2.1457724571228	2.78603529930115	-0.00230353930965066	-0.00749832857400179	0.0123068047687411	-0.00100484199356288
446	78.2627410888672	0.522400975227356	3.11070966720581	-0.0139918150380254	0.000618529506027699	0.00938473641872406	-3.08191010844894e-05
447	77.613395690918	1.17174959182739	3.11070966720581	-0.00814767740666866	-0.00230353930965066	0.0213976856321096	0.000943203864153475
448	78.9120941162109	0.847075283527374	3.56525373458862	-0.0107450718060136	0.000618529506027699	-0.00100484199356288	0.000618529506027699
449	78.9120941162109	1.17174959182739	3.56525373458862	-0.0026282137259841	0.000618529506027699	0.00548864435404539	-3.08191010844894e-05
450	80.8601379394531	1.17174959182739	3.1756443977356	-0.00100484199356288	0.00386527273803949	-0.00587495695799589	0.000618529506027699
451	78.2627410888672	2.47044682502747	2.9159049987793	-0.0113944197073579	0.00159255252219737	0.00776136433705688	-0.00717365415766835
452	78.9120941162109	1.82109820842743	2.78603529930115	0.00418994715437293	-0.00587495695799589	-0.00165419070981443	0.000293855206109583
453	78.2627410888672	0.847075283527374	3.24057936668396	-0.00197886489331722	-3.08191010844894e-05	-0.00132951640989631	0.000293855206109583
454	78.9120941162109	0.522400975227356	3.11070966720581	0.00191722682211548	0.00126787810586393	-0.0185372550040483	-0.00782300252467394
455	80.2107925415039	-0.126947656273842	3.50031876564026	-0.00165419070981443	0.00548864435404539	-0.0165892094373703	-0.00619963090866804
456	78.9120941162109	0.847075283527374	2.9159049987793	-0.00100484199356288	0.00646266713738441	-0.0165892094373703	-0.00392691092565656
457	80.2107925415039	-0.126947656273842	3.30551409721375	0.00126787810586393	0.00159255252219737	-0.00782300252467394	0.000293855206109583
458	81.5094833374023	0.847075283527374	3.43538379669189	-0.000680167751852423	0.000618529506027699	-0.000355493422830477	0.00191722682211548
459	80.8601379394531	0.847075283527374	3.30551409721375	-3.08191010844894e-05	0.00808603875339031	-0.00717365415766835	0.00256657530553639
460	80.2107925415039	1.17174959182739	3.37044906616211	0.00126787810586393	0.00451462110504508	-0.0123684434220195	0.00159255252219737
461	80.2107925415039	1.17174959182739	3.43538379669189	-0.00100484199356288	-0.00132951640989631	-0.0100957229733467	-0.00392691092565656
462	78.9120941162109	2.1457724571228	2.85097002983093	0.00321592413820326	-0.00132951640989631	-0.00684897974133492	-0.000355493422830477
463	79.5614395141602	2.1457724571228	2.656165599823	-0.000355493422830477	0.000293855206109583	0.00126787810586393	0.000943203864153475
464	79.5614395141602	2.47044682502747	2.656165599823	0.00483929552137852	0.000618529506027699	0.00581331877037883	0.00841071270406246
465	80.8601379394531	0.847075283527374	3.04577469825745	-0.00197886489331722	-0.00490093370899558	0.00613799272105098	0.00581331877037883
466	78.9120941162109	2.47044682502747	2.98083996772766	0.00191722682211548	-0.00977104809135199	0.00516396993771195	0.00256657530553639
467	79.5614395141602	2.1457724571228	3.24057936668396	-0.00132951640989631	-0.00165419070981443	0.0191249661147594	0.000943203864153475
468	79.5614395141602	1.82109820842743	2.9159049987793	-0.00295288790948689	0.00191722682211548	0.00386527273803949	0.00776136433705688
469	78.9120941162109	1.82109820842743	2.98083996772766	-0.00684897974133492	0.00451462110504508	0.00418994715437293	-0.00327756232582033
470	76.314697265625	2.1457724571228	2.9159049987793	-0.00619963090866804	0.00678734155371785	-0.00165419070981443	0.000943203864153475
471	78.9120941162109	0.847075283527374	2.98083996772766	-0.00879702530801296	0.00418994715437293	-0.0026282137259841	-0.00652430532500148
472	80.2107925415039	0.847075283527374	3.30551409721375	-0.000355493422830477	0.00321592413820326	-0.00522560812532902	-0.00295288790948689
473	78.9120941162109	2.1457724571228	3.1756443977356	-0.00490093370899558	0.00483929552137852	-0.000355493422830477	-0.00230353930965066
474	79.5614395141602	1.82109820842743	3.04577469825745	0.00159255252219737	0.013930176384747	-0.00977104809135199	-0.00490093370899558
475	79.5614395141602	1.17174959182739	3.24057936668396	-0.000680167751852423	0.011982130818069	-0.0126931173726916	-0.00165419070981443
476	80.8601379394531	0.197726652026176	3.11070966720581	-0.00490093370899558	0.00776136433705688	-0.0162645354866982	-0.00230353930965066
477	80.2107925415039	0.197726652026176	3.04577469825745	-0.000680167751852423	-0.00814767740666866	-0.00360223650932312	0.00354059832170606
478	78.9120941162109	0.197726652026176	3.24057936668396	-0.000680167751852423	-0.00425158534198999	0.000618529506027699	0.00938473641872406
479	80.8601379394531	-0.776296257972717	3.50031876564026	0.000293855206109583	-0.00879702530801296	-0.00295288790948689	-0.00165419070981443
480	79.5614395141602	-0.451621979475021	3.1756443977356	0.00354059832170606	0.0022419011220336	-0.00749832857400179	0.00483929552137852
481	79.5614395141602	1.17174959182739	2.78603529930115	-0.00555028254166245	0.00191722682211548	0.00191722682211548	-0.000355493422830477
482	79.5614395141602	1.82109820842743	2.9159049987793	0.000293855206109583	0.00289124972186983	-0.00230353930965066	0.00451462110504508
483	81.5094833374023	0.522400975227356	3.1756443977356	-3.08191010844894e-05	-0.00912170019000769	0.00451462110504508	0.00418994715437293
484	80.8601379394531	1.49642395973206	3.11070966720581	0.00191722682211548	0.00159255252219737	0.00970941036939621	0.00581331877037883
485	80.8601379394531	0.847075283527374	3.56525373458862	0.00548864435404539	0.00613799272105098	0.0113327819854021	0.00418994715437293
486	80.2107925415039	0.522400975227356	2.9159049987793	0.00191722682211548	-0.00132951640989631	0.0106834331527352	-0.0026282137259841
487	80.8601379394531	2.47044682502747	2.72110033035278	-0.00132951640989631	-0.0110697457566857	0.0145795252174139	0.00289124972186983
488	80.2107925415039	2.1457724571228	2.9159049987793	0.0022419011220336	-0.00814767740666866	0.00581331877037883	0.00906006153672934
489	80.8601379394531	1.82109820842743	3.04577469825745	0.00191722682211548	0.00451462110504508	0.00711201597005129	-0.00295288790948689
490	80.8601379394531	0.197726652026176	3.43538379669189	-0.00165419070981443	0.00321592413820326	-0.00197886489331722	-0.00457625929266214
491	78.9120941162109	1.17174959182739	3.43538379669189	-0.00165419070981443	-0.00132951640989631	-0.00490093370899558	-0.00165419070981443
492	78.2627410888672	1.82109820842743	3.11070966720581	-0.00814767740666866	0.00906006153672934	0.00776136433705688	-0.000680167751852423
493	77.613395690918	0.847075283527374	3.30551409721375	-0.0104203969240189	0.00711201597005129	-0.00327756232582033	0.000293855206109583
494	79.5614395141602	0.522400975227356	3.30551409721375	-0.00230353930965066	0.0103587592020631	-0.0139918150380254	-0.00165419070981443
495	78.2627410888672	1.82109820842743	3.04577469825745	-0.00295288790948689	0.0136055024340749	-0.0256800893694162	-0.00555028254166245
496	81.5094833374023	0.522400975227356	3.43538379669189	-0.00100484199356288	0.00776136433705688	-0.00977104809135199	-0.00490093370899558
497	78.9120941162109	2.1457724571228	2.9159049987793	-0.00327756232582033	-3.08191010844894e-05	-0.0110697457566857	-0.00230353930965066
498	79.5614395141602	1.49642395973206	2.98083996772766	0.00418994715437293	-0.00100484199356288	-0.00425158534198999	0.00581331877037883
499	78.9120941162109	-0.451621979475021	3.24057936668396	-0.00165419070981443	-0.00360223650932312	-0.0026282137259841	0.00159255252219737
500	81.5094833374023	-0.451621979475021	3.1756443977356	0.00451462110504508	-3.08191010844894e-05	0.00613799272105098	0.00386527273803949
501	80.2107925415039	-0.776296257972717	3.30551409721375	-0.000680167751852423	-0.00360223650932312	-0.00490093370899558	-0.0136671401560307
502	79.5614395141602	0.847075283527374	3.1756443977356	0.00256657530553639	-0.00749832857400179	0.00483929552137852	0.00256657530553639
503	80.2107925415039	1.17174959182739	2.98083996772766	0.00191722682211548	-0.00555028254166245	0.00321592413820326	0.00613799272105098
504	80.2107925415039	-0.126947656273842	2.78603529930115	0.00386527273803949	-0.00197886489331722	0.0103587592020631	0.00711201597005129
505	78.2627410888672	1.82109820842743	2.72110033035278	0.00516396993771195	-0.00555028254166245	0.0123068047687411	0.00581331877037883
506	79.5614395141602	1.82109820842743	2.98083996772766	-0.0026282137259841	-0.00555028254166245	0.00678734155371785	-0.00587495695799589
507	78.9120941162109	1.17174959182739	3.24057936668396	-0.00327756232582033	-0.000355493422830477	0.00776136433705688	-0.00522560812532902
508	78.2627410888672	1.49642395973206	3.11070966720581	0.00386527273803949	-0.00132951640989631	-0.00132951640989631	0.000618529506027699
509	78.9120941162109	1.82109820842743	2.85097002983093	-0.00132951640989631	0.00581331877037883	-0.0026282137259841	0.00451462110504508
510	80.2107925415039	2.1457724571228	2.78603529930115	0.00386527273803949	0.00483929552137852	-0.00165419070981443	-0.00587495695799589
511	80.8601379394531	0.522400975227356	3.11070966720581	-0.00230353930965066	0.00938473641872406	-0.00749832857400179	-0.0107450718060136
512	80.8601379394531	2.1457724571228	3.30551409721375	0.00126787810586393	-0.00652430532500148	0.00386527273803949	-0.00132951640989631
513	79.5614395141602	1.17174959182739	3.37044906616211	0.000618529506027699	0.00418994715437293	-0.00749832857400179	0.000618529506027699
514	77.613395690918	1.17174959182739	3.50031876564026	-0.0107450718060136	0.012956153601408	-0.0198359526693821	-0.00522560812532902
515	76.314697265625	1.49642395973206	3.11070966720581	-0.00490093370899558	0.0126314787194133	-0.023407369852066	-0.00749832857400179
516	76.9640426635742	1.17174959182739	3.11070966720581	-0.00619963090866804	0.00191722682211548	-0.0169138833880424	-0.00847235135734081
517	79.5614395141602	0.197726652026176	3.11070966720581	-0.00555028254166245	0.00451462110504508	-0.0130177913233638	0.00483929552137852
518	78.2627410888672	2.1457724571228	2.98083996772766	-0.00230353930965066	-0.00100484199356288	0.000293855206109583	0.00646266713738441
519	80.2107925415039	1.17174959182739	3.11070966720581	0.000618529506027699	0.00678734155371785	-0.00814767740666866	-0.00230353930965066
520	79.5614395141602	1.82109820842743	3.1756443977356	0.00289124972186983	0.00451462110504508	-0.0133424662053585	0.000943203864153475
521	79.5614395141602	1.17174959182739	3.04577469825745	0.0022419011220336	-0.00327756232582033	0.00354059832170606	0.00386527273803949
522	80.2107925415039	-0.126947656273842	2.9159049987793	0.000293855206109583	-0.0136671401560307	-0.00230353930965066	0.000293855206109583
523	79.5614395141602	-1.10097062587738	3.24057936668396	0.00354059832170606	-0.00782300252467394	0.0022419011220336	0.00873538758605719
524	79.5614395141602	-0.451621979475021	3.24057936668396	-3.08191010844894e-05	-0.0165892094373703	0.0106834331527352	0.00613799272105098
525	79.5614395141602	1.49642395973206	3.11070966720581	0.000943203864153475	-0.00457625929266214	0.0152288740500808	-0.00165419070981443
526	80.2107925415039	0.847075283527374	3.43538379669189	0.000943203864153475	-0.00879702530801296	0.00646266713738441	0.00191722682211548
527	80.8601379394531	0.847075283527374	3.11070966720581	-0.00197886489331722	-0.00425158534198999	0.00906006153672934	-0.00619963090866804
528	80.8601379394531	0.522400975227356	2.72110033035278	-0.000680167751852423	-0.00132951640989631	0.00646266713738441	0.00548864435404539
529	80.2107925415039	0.847075283527374	2.656165599823	0.00159255252219737	0.00256657530553639	-0.00652430532500148	-0.00132951640989631
530	81.5094833374023	0.522400975227356	3.11070966720581	0.000293855206109583	0.00581331877037883	-0.0107450718060136	-0.0026282137259841
531	79.5614395141602	1.49642395973206	3.04577469825745	0.00191722682211548	-0.000680167751852423	-0.00100484199356288	-0.00327756232582033
532	79.5614395141602	1.82109820842743	3.1756443977356	-0.000355493422830477	-0.00360223650932312	-0.00165419070981443	-0.000355493422830477
533	80.2107925415039	0.522400975227356	3.24057936668396	0.00386527273803949	0.00354059832170606	-0.00749832857400179	0.00841071270406246
534	79.5614395141602	2.1457724571228	2.98083996772766	-0.00327756232582033	0.0171769186854362	-0.0152905117720366	-0.0136671401560307
535	79.5614395141602	1.17174959182739	3.24057936668396	0.00548864435404539	0.0113327819854021	-0.0162645354866982	-0.00490093370899558
536	77.613395690918	1.82109820842743	3.37044906616211	-0.00652430532500148	0.012956153601408	-0.0162645354866982	-0.00944637414067984
537	78.9120941162109	1.49642395973206	3.63018846511841	-0.00944637414067984	0.0100340843200684	-0.00814767740666866	-0.00230353930965066
538	78.2627410888672	0.847075283527374	3.76005816459656	-0.00847235135734081	0.000293855206109583	-0.00490093370899558	0.00873538758605719
539	78.9120941162109	1.17174959182739	3.24057936668396	-0.0026282137259841	0.00548864435404539	0.00159255252219737	-0.000355493422830477
540	80.8601379394531	0.522400975227356	3.37044906616211	-0.00587495695799589	0.00191722682211548	-0.00100484199356288	0.000618529506027699
541	80.8601379394531	0.847075283527374	3.1756443977356	0.00483929552137852	0.00321592413820326	-0.00457625929266214	0.0022419011220336
542	79.5614395141602	0.522400975227356	3.63018846511841	-0.00457625929266214	-0.0100957229733467	-0.00619963090866804	-0.00197886489331722
543	78.9120941162109	1.82109820842743	3.24057936668396	-0.000355493422830477	-0.00490093370899558	0.0100340843200684	0.00581331877037883
544	80.2107925415039	0.522400975227356	3.37044906616211	-0.00132951640989631	-0.0156151866540313	0.0207483377307653	0.00808603875339031
545	80.8601379394531	0.522400975227356	2.78603529930115	0.0022419011220336	-0.0130177913233638	0.00776136433705688	0.00646266713738441
546	80.2107925415039	0.847075283527374	2.85097002983093	0.000943203864153475	-0.00717365415766835	0.00613799272105098	0.000293855206109583
547	78.2627410888672	1.17174959182739	3.24057936668396	-0.000355493422830477	-0.00879702530801296	0.00678734155371785	0.0022419011220336
548	80.8601379394531	0.847075283527374	3.30551409721375	0.0022419011220336	-0.00230353930965066	0.00743668992072344	0.00548864435404539
549	80.2107925415039	0.847075283527374	3.43538379669189	-0.00100484199356288	0.00256657530553639	0.00418994715437293	0.00418994715437293
550	79.5614395141602	1.82109820842743	2.85097002983093	0.00159255252219737	0.000943203864153475	-0.000355493422830477	-0.00522560812532902
551	79.5614395141602	1.49642395973206	2.59123063087463	0.00159255252219737	0.00386527273803949	-0.0026282137259841	-0.00879702530801296
552	81.5094833374023	0.847075283527374	2.59123063087463	-0.00295288790948689	-0.00425158534198999	0.00126787810586393	-0.00295288790948689
553	79.5614395141602	1.82109820842743	2.78603529930115	0.00516396993771195	0.00548864435404539	-0.00165419070981443	0.00451462110504508
554	80.2107925415039	2.1457724571228	2.9159049987793	-0.0026282137259841	0.0103587592020631	-0.0159398596733809	-0.0026282137259841
555	80.2107925415039	0.522400975227356	3.43538379669189	0.00191722682211548	0.0171769186854362	-0.0156151866540313	-0.00684897974133492
556	81.5094833374023	1.49642395973206	3.04577469825745	0.00256657530553639	0.0149041991680861	-0.0117190945893526	-0.00717365415766835
557	78.9120941162109	1.82109820842743	2.98083996772766	-0.0026282137259841	0.00613799272105098	-0.00912170019000769	0.00126787810586393
558	78.2627410888672	0.847075283527374	3.04577469825745	-0.00165419070981443	-0.000680167751852423	-0.00879702530801296	0.00548864435404539
559	78.9120941162109	0.522400975227356	3.24057936668396	-0.00814767740666866	0.00516396993771195	-0.0162645354866982	0.00678734155371785
560	76.9640426635742	0.847075283527374	3.37044906616211	-0.00684897974133492	0.00354059832170606	-0.00879702530801296	-0.00360223650932312
561	76.9640426635742	1.82109820842743	3.82499313354492	-0.00814767740666866	0.00191722682211548	-0.0107450718060136	0.00126787810586393
562	76.9640426635742	2.47044682502747	3.1756443977356	-0.00425158534198999	-0.0026282137259841	0.00581331877037883	-0.00587495695799589
563	79.5614395141602	0.522400975227356	3.43538379669189	0.00386527273803949	-0.00132951640989631	0.00516396993771195	0.00548864435404539
564	78.2627410888672	2.47044682502747	2.9159049987793	0.00126787810586393	-0.00879702530801296	0.00711201597005129	0.00970941036939621
565	80.8601379394531	0.522400975227356	3.24057936668396	-0.000680167751852423	0.00191722682211548	0.0116574559360743	0.000618529506027699
566	78.2627410888672	1.49642395973206	3.04577469825745	0.00451462110504508	-0.0143164889886975	0.00841071270406246	-0.00100484199356288
567	80.2107925415039	0.522400975227356	3.50031876564026	0.000618529506027699	-0.0136671401560307	0.0116574559360743	-0.000680167751852423
568	78.9120941162109	1.17174959182739	3.11070966720581	0.0022419011220336	-0.00814767740666866	0.000618529506027699	0.00613799272105098
569	80.2107925415039	0.847075283527374	2.72110033035278	0.000618529506027699	-0.00100484199356288	-0.00522560812532902	-0.00587495695799589
570	78.2627410888672	2.1457724571228	2.98083996772766	-0.00295288790948689	-0.00197886489331722	-0.0026282137259841	-0.00457625929266214
571	82.1588363647461	1.17174959182739	3.11070966720581	0.00678734155371785	0.00483929552137852	-0.00652430532500148	0.00191722682211548
572	79.5614395141602	1.17174959182739	3.30551409721375	0.00159255252219737	-0.0026282137259841	0.00581331877037883	-0.00717365415766835
573	81.5094833374023	1.49642395973206	3.11070966720581	0.00418994715437293	0.00743668992072344	-0.00457625929266214	0.00841071270406246
574	80.8601379394531	0.847075283527374	2.9159049987793	0.00191722682211548	0.012956153601408	-0.0191866029053926	0.00159255252219737
575	79.5614395141602	1.82109820842743	2.52629590034485	0.000293855206109583	0.011982130818069	-0.0224333461374044	-0.00879702530801296
576	80.8601379394531	1.17174959182739	2.98083996772766	0.00126787810586393	0.00483929552137852	-0.0162645354866982	-0.00230353930965066
577	78.2627410888672	2.1457724571228	2.9159049987793	0.000618529506027699	0.00418994715437293	-0.00392691092565656	-0.000680167751852423
578	80.2107925415039	1.82109820842743	3.1756443977356	0.00354059832170606	-0.00327756232582033	-0.00619963090866804	0.00970941036939621
579	78.9120941162109	1.82109820842743	3.11070966720581	-0.00457625929266214	0.0136055024340749	-0.00197886489331722	-0.00555028254166245
580	80.2107925415039	2.1457724571228	2.98083996772766	-3.08191010844894e-05	0.00613799272105098	-0.0110697457566857	-0.00295288790948689
581	78.2627410888672	1.82109820842743	2.85097002983093	-0.00132951640989631	0.00808603875339031	-0.00847235135734081	-0.00782300252467394
582	77.613395690918	1.49642395973206	3.11070966720581	-0.00814767740666866	-0.00555028254166245	-0.000355493422830477	-0.0026282137259841
583	78.2627410888672	1.17174959182739	3.50031876564026	-0.00392691092565656	-0.00684897974133492	0.00678734155371785	0.000293855206109583
584	78.2627410888672	0.847075283527374	3.37044906616211	-0.00782300252467394	-0.00392691092565656	0.00873538758605719	0.00873538758605719
585	78.2627410888672	1.49642395973206	3.11070966720581	-0.00684897974133492	-0.00619963090866804	0.0145795252174139	0.0022419011220336
586	79.5614395141602	0.847075283527374	3.43538379669189	0.00126787810586393	-0.00100484199356288	0.00678734155371785	0.00191722682211548
587	80.2107925415039	1.82109820842743	2.85097002983093	-0.0026282137259841	-0.00814767740666866	0.00841071270406246	0.00191722682211548
588	79.5614395141602	1.17174959182739	2.9159049987793	0.00321592413820326	-0.00619963090866804	0.00256657530553639	0.00191722682211548
589	80.2107925415039	1.49642395973206	3.04577469825745	-0.0026282137259841	0.00191722682211548	-0.00425158534198999	-0.00814767740666866
590	82.1588363647461	-0.126947656273842	3.43538379669189	0.00256657530553639	0.000293855206109583	-0.00652430532500148	-0.00522560812532902
591	80.8601379394531	-0.126947656273842	3.1756443977356	0.000293855206109583	-0.00197886489331722	-0.00360223650932312	-0.00457625929266214
592	80.2107925415039	0.847075283527374	2.85097002983093	-3.08191010844894e-05	-0.0026282137259841	-0.00522560812532902	-0.00230353930965066
593	80.8601379394531	0.197726652026176	3.24057936668396	0.00418994715437293	0.000943203864153475	0.00678734155371785	0.00321592413820326
594	81.5094833374023	0.197726652026176	3.24057936668396	0.000293855206109583	0.0149041991680861	-0.017887907102704	-0.00619963090866804
595	78.9120941162109	1.49642395973206	3.43538379669189	-0.00100484199356288	0.0113327819854021	-0.0143164889886975	-0.00132951640989631
596	80.2107925415039	0.522400975227356	3.50031876564026	0.00354059832170606	0.00873538758605719	-0.0204853005707264	-0.00197886489331722
597	79.5614395141602	0.847075283527374	2.85097002983093	-0.0026282137259841	0.000943203864153475	-0.00555028254166245	-0.0026282137259841
598	78.9120941162109	1.49642395973206	2.52629590034485	0.00354059832170606	0.00289124972186983	-0.000680167751852423	0.00289124972186983
599	79.5614395141602	1.82109820842743	3.04577469825745	-0.00100484199356288	0.00613799272105098	-0.0113944197073579	-0.00392691092565656
600	79.5614395141602	1.49642395973206	2.9159049987793	0.00256657530553639	0.00256657530553639	-0.00457625929266214	-0.00619963090866804
601	78.9120941162109	1.49642395973206	3.24057936668396	-0.00230353930965066	0.00418994715437293	-0.00912170019000769	0.0022419011220336
602	80.2107925415039	0.847075283527374	3.43538379669189	0.000293855206109583	-0.00132951640989631	-0.0120437685400248	-0.00879702530801296
603	80.2107925415039	0.847075283527374	3.11070966720581	-0.000355493422830477	-0.00684897974133492	0.0022419011220336	0.0113327819854021
604	79.5614395141602	0.522400975227356	3.30551409721375	-0.00619963090866804	-0.0110697457566857	0.00841071270406246	0.0142548503354192
605	76.9640426635742	0.847075283527374	2.9159049987793	-0.00522560812532902	-0.00425158534198999	0.0136055024340749	0.00191722682211548
606	78.2627410888672	1.17174959182739	3.50031876564026	-0.0026282137259841	-0.000355493422830477	0.00970941036939621	-0.00327756232582033
607	78.9120941162109	0.522400975227356	3.50031876564026	-0.00100484199356288	-0.00847235135734081	0.01100810803473	0.00873538758605719
608	79.5614395141602	0.522400975227356	3.37044906616211	0.00321592413820326	-0.00132951640989631	0.0155535480007529	0.00159255252219737
609	80.8601379394531	0.197726652026176	3.04577469825745	0.000943203864153475	0.00386527273803949	-0.00652430532500148	0.000293855206109583
610	79.5614395141602	0.522400975227356	3.1756443977356	-0.00457625929266214	0.00354059832170606	-0.00230353930965066	-0.00457625929266214
611	79.5614395141602	1.49642395973206	3.04577469825745	-0.000355493422830477	-0.0026282137259841	-0.0113944197073579	0.0022419011220336
612	78.9120941162109	1.17174959182739	3.04577469825745	-3.08191010844894e-05	-0.00619963090866804	0.00126787810586393	-0.00100484199356288
613	79.5614395141602	0.522400975227356	3.04577469825745	0.00354059832170606	-0.00652430532500148	-0.00295288790948689	0.00516396993771195
614	78.2627410888672	0.847075283527374	3.11070966720581	-0.00230353930965066	0.011982130818069	-0.0152905117720366	-0.00912170019000769
615	80.2107925415039	-0.451621979475021	2.52629590034485	0.00126787810586393	0.0155535480007529	-0.0221086721867323	-0.00100484199356288
616	79.5614395141602	1.17174959182739	2.72110033035278	0.000618529506027699	0.0136055024340749	-0.0100957229733467	-0.00295288790948689
617	80.8601379394531	-0.126947656273842	2.9159049987793	-0.0026282137259841	0.00808603875339031	-0.0123684434220195	-0.00490093370899558
618	78.9120941162109	1.49642395973206	2.9159049987793	0.00548864435404539	0.00418994715437293	-0.00522560812532902	0.00808603875339031
619	78.9120941162109	1.17174959182739	3.1756443977356	0.000943203864153475	0.00808603875339031	-0.00977104809135199	-0.00100484199356288
620	79.5614395141602	1.82109820842743	3.24057936668396	-0.00132951640989631	0.00386527273803949	-0.0123684434220195	-0.00132951640989631
621	80.2107925415039	1.49642395973206	3.37044906616211	0.00516396993771195	0.00321592413820326	-0.00782300252467394	-0.00100484199356288
622	79.5614395141602	1.49642395973206	2.98083996772766	-0.00132951640989631	-0.00392691092565656	-0.00327756232582033	0.00159255252219737
623	80.8601379394531	0.522400975227356	3.1756443977356	0.00354059832170606	-0.00197886489331722	0.00191722682211548	0.00548864435404539
624	80.8601379394531	0.522400975227356	3.50031876564026	0.00191722682211548	-0.0152905117720366	0.00711201597005129	0.0175015944987535
625	80.8601379394531	0.522400975227356	3.69512343406677	0.000943203864153475	-0.00457625929266214	0.00841071270406246	-0.00522560812532902
626	79.5614395141602	1.82109820842743	2.9159049987793	-0.00100484199356288	-0.00619963090866804	0.00646266713738441	0.00256657530553639
627	78.2627410888672	2.1457724571228	2.78603529930115	-0.00132951640989631	-0.00392691092565656	0.00386527273803949	-0.00555028254166245
628	76.314697265625	1.49642395973206	3.04577469825745	-0.00327756232582033	0.00483929552137852	0.00970941036939621	0.0103587592020631
629	78.2627410888672	1.17174959182739	3.24057936668396	-0.00684897974133492	0.00516396993771195	-0.00425158534198999	-0.000680167751852423
630	78.2627410888672	0.522400975227356	3.37044906616211	-0.00684897974133492	0.00678734155371785	-0.00555028254166245	-0.000680167751852423
631	77.613395690918	2.1457724571228	3.50031876564026	0.000943203864153475	0.00678734155371785	-0.00619963090866804	-0.00230353930965066
632	79.5614395141602	0.847075283527374	3.1756443977356	-0.00230353930965066	-0.00782300252467394	-0.00652430532500148	0.00289124972186983
633	80.2107925415039	0.847075283527374	3.11070966720581	-0.00100484199356288	0.00289124972186983	0.00289124972186983	0.00354059832170606
634	80.2107925415039	1.49642395973206	2.9159049987793	0.00126787810586393	0.0106834331527352	-0.017887907102704	-0.00457625929266214
635	80.8601379394531	0.522400975227356	3.24057936668396	-0.00165419070981443	0.00548864435404539	-0.0156151866540313	-0.00555028254166245
636	78.9120941162109	0.847075283527374	2.98083996772766	-0.000355493422830477	0.00678734155371785	-0.0152905117720366	-0.0026282137259841
637	78.2627410888672	0.847075283527374	3.30551409721375	0.00126787810586393	-0.00749832857400179	-0.0136671401560307	-0.00165419070981443
638	79.5614395141602	0.197726652026176	3.1756443977356	-0.00100484199356288	0.00126787810586393	-0.00132951640989631	-0.00132951640989631
639	78.2627410888672	0.522400975227356	3.11070966720581	-0.000355493422830477	-0.00327756232582033	-0.00522560812532902	0.00938473641872406
640	80.8601379394531	1.82109820842743	2.9159049987793	0.00191722682211548	0.000943203864153475	-0.00652430532500148	0.000943203864153475
641	78.2627410888672	1.82109820842743	2.72110033035278	0.00191722682211548	0.00256657530553639	-0.00522560812532902	0.00289124972186983
642	80.2107925415039	0.847075283527374	3.04577469825745	-0.000680167751852423	-0.00295288790948689	-3.08191010844894e-05	-0.000680167751852423
643	80.2107925415039	1.17174959182739	3.24057936668396	0.00516396993771195	-0.00327756232582033	0.00743668992072344	0.00418994715437293
644	80.8601379394531	0.847075283527374	3.04577469825745	0.000943203864153475	-0.00100484199356288	0.0136055024340749	0.0236704051494598
645	78.9120941162109	2.1457724571228	3.04577469825745	-0.00360223650932312	-0.00295288790948689	0.00776136433705688	-0.00327756232582033
646	81.5094833374023	0.847075283527374	3.37044906616211	0.00159255252219737	0.000618529506027699	0.00613799272105098	0.00613799272105098
647	80.8601379394531	1.49642395973206	3.30551409721375	0.00126787810586393	-0.00717365415766835	0.0181509424000978	0.00126787810586393
648	80.2107925415039	1.82109820842743	3.37044906616211	0.00386527273803949	0.00386527273803949	-0.00230353930965066	0.000293855206109583
649	78.2627410888672	1.82109820842743	3.63018846511841	0.00451462110504508	0.00516396993771195	-0.00197886489331722	0.00354059832170606
650	76.9640426635742	2.1457724571228	3.1756443977356	-0.00522560812532902	0.00678734155371785	-0.00295288790948689	-0.00555028254166245
651	77.613395690918	1.82109820842743	2.98083996772766	-0.00360223650932312	0.00548864435404539	-0.00392691092565656	-0.00684897974133492
652	78.2627410888672	1.17174959182739	3.1756443977356	-0.00327756232582033	-0.00132951640989631	0.00548864435404539	-0.00587495695799589
653	76.9640426635742	2.1457724571228	2.98083996772766	-0.00457625929266214	0.00743668992072344	-0.00327756232582033	0.00581331877037883
654	80.2107925415039	1.17174959182739	3.04577469825745	0.00711201597005129	0.0217223595827818	-0.0165892094373703	-0.00425158534198999
655	79.5614395141602	0.847075283527374	3.43538379669189	-0.00197886489331722	0.012956153601408	-0.023407369852066	-0.00814767740666866
656	80.2107925415039	1.17174959182739	3.04577469825745	-0.00165419070981443	0.00354059832170606	-0.0165892094373703	-0.00425158534198999
657	79.5614395141602	1.17174959182739	2.656165599823	-0.00100484199356288	0.000293855206109583	-0.0198359526693821	-0.00847235135734081
658	78.9120941162109	1.49642395973206	2.59123063087463	0.00256657530553639	-0.00944637414067984	-0.00360223650932312	0.00841071270406246
659	80.2107925415039	0.847075283527374	2.98083996772766	0.00354059832170606	-0.00879702530801296	-0.0117190945893526	0.00548864435404539
660	78.2627410888672	1.17174959182739	3.24057936668396	0.00354059832170606	-0.00295288790948689	-0.00490093370899558	-0.00327756232582033
661	81.5094833374023	0.197726652026176	3.1756443977356	0.000943203864153475	0.00678734155371785	-0.00327756232582033	0.00191722682211548
662	79.5614395141602	1.17174959182739	3.11070966720581	-0.000355493422830477	-0.00295288790948689	0.00483929552137852	0.00321592413820326
663	79.5614395141602	0.847075283527374	3.04577469825745	-0.00100484199356288	-0.00717365415766835	0.00289124972186983	0.000943203864153475
664	78.9120941162109	2.1457724571228	2.9159049987793	-3.08191010844894e-05	-0.00425158534198999	0.0113327819854021	0.0103587592020631
665	80.2107925415039	0.522400975227356	2.98083996772766	0.000618529506027699	-0.0204853005707264	0.0116574559360743	0.00321592413820326
666	78.9120941162109	2.1457724571228	2.98083996772766	0.00354059832170606	-0.00165419070981443	0.012956153601408	-0.00295288790948689
667	81.5094833374023	0.847075283527374	3.24057936668396	-0.000355493422830477	-0.00392691092565656	0.0100340843200684	-0.00814767740666866
668	80.2107925415039	1.17174959182739	3.1756443977356	-0.00197886489331722	0.000618529506027699	0.0106834331527352	0.0022419011220336
669	80.8601379394531	1.17174959182739	3.04577469825745	0.00418994715437293	0.00289124972186983	0.00354059832170606	-0.00360223650932312
670	80.2107925415039	0.847075283527374	3.30551409721375	-0.00230353930965066	-0.00132951640989631	0.00354059832170606	-3.08191010844894e-05
671	80.8601379394531	0.522400975227356	3.56525373458862	0.0022419011220336	0.00159255252219737	-0.00587495695799589	-0.00977104809135199
672	79.5614395141602	0.847075283527374	3.88992786407471	-0.00197886489331722	-0.00490093370899558	0.000943203864153475	-0.00197886489331722
673	75.6653518676758	1.49642395973206	3.11070966720581	-0.00425158534198999	-0.00230353930965066	0.00678734155371785	0.000618529506027699
674	76.314697265625	1.82109820842743	3.1756443977356	-0.00425158534198999	0.00581331877037883	-0.00847235135734081	-0.00165419070981443
675	78.9120941162109	0.847075283527374	3.82499313354492	-0.00295288790948689	0.0155535480007529	-0.0198359526693821	-0.00555028254166245
676	77.613395690918	2.1457724571228	3.76005816459656	-0.00230353930965066	0.011982130818069	-0.00879702530801296	0.00321592413820326
677	78.2627410888672	1.82109820842743	3.43538379669189	-0.000355493422830477	0.00451462110504508	-0.00814767740666866	-0.0146411629393697
678	78.2627410888672	0.522400975227356	3.76005816459656	-0.00295288790948689	0.00321592413820326	-0.00912170019000769	0.00354059832170606
679	78.9120941162109	2.47044682502747	3.04577469825745	0.00613799272105098	0.00646266713738441	-0.00425158534198999	0.00126787810586393
680	79.5614395141602	1.17174959182739	2.78603529930115	0.00126787810586393	0.00256657530553639	-0.0120437685400248	-0.00295288790948689
681	78.9120941162109	0.847075283527374	2.85097002983093	0.00386527273803949	-0.00652430532500148	-0.000355493422830477	0.00711201597005129
682	80.8601379394531	-0.776296257972717	3.1756443977356	0.00321592413820326	-0.0110697457566857	-0.000680167751852423	-0.000680167751852423
683	78.2627410888672	0.847075283527374	3.1756443977356	-0.00165419070981443	-0.0026282137259841	0.00483929552137852	0.00646266713738441
684	80.2107925415039	1.17174959182739	3.11070966720581	0.00548864435404539	-0.00717365415766835	0.00418994715437293	0.00516396993771195
685	80.2107925415039	0.522400975227356	3.04577469825745	0.000618529506027699	-0.000680167751852423	0.00743668992072344	0.0350340083241463
686	80.8601379394531	1.17174959182739	2.78603529930115	0.00256657530553639	-0.00782300252467394	0.00841071270406246	-0.000680167751852423
687	78.2627410888672	1.49642395973206	2.656165599823	-0.000680167751852423	-0.00619963090866804	0.00646266713738441	-0.00522560812532902
688	80.2107925415039	0.522400975227356	3.24057936668396	-3.08191010844894e-05	0.00126787810586393	0.0103587592020631	-0.00230353930965066
689	80.2107925415039	0.197726652026176	3.37044906616211	0.00386527273803949	0.00321592413820326	0.00451462110504508	0.00191722682211548
690	81.5094833374023	0.197726652026176	3.04577469825745	-0.00165419070981443	0.00613799272105098	0.000293855206109583	-0.00555028254166245
691	78.2627410888672	0.847075283527374	2.9159049987793	-0.00165419070981443	0.00516396993771195	-0.00490093370899558	0.000618529506027699
692	79.5614395141602	1.82109820842743	2.78603529930115	0.00483929552137852	-0.00717365415766835	0.00516396993771195	-0.000680167751852423
693	80.2107925415039	0.197726652026176	2.98083996772766	0.0022419011220336	0.00451462110504508	0.00321592413820326	-0.00100484199356288
694	78.9120941162109	1.49642395973206	2.98083996772766	0.00289124972186983	0.0178262684494257	-0.0146411629393697	-0.00684897974133492
695	80.8601379394531	0.197726652026176	3.56525373458862	-0.00100484199356288	0.0113327819854021	-0.0165892094373703	-0.00490093370899558
696	78.9120941162109	1.82109820842743	2.85097002983093	-0.000355493422830477	0.00776136433705688	-0.0169138833880424	-0.0026282137259841
697	76.9640426635742	1.82109820842743	2.656165599823	-0.00879702530801296	0.00743668992072344	-0.0123684434220195	0.000618529506027699
698	77.613395690918	1.49642395973206	2.72110033035278	-0.00717365415766835	-0.00165419070981443	-0.00392691092565656	-0.00392691092565656
699	76.314697265625	1.17174959182739	3.04577469825745	-0.00165419070981443	0.00678734155371785	-0.00619963090866804	-3.08191010844894e-05
700	78.2627410888672	1.82109820842743	3.11070966720581	-0.00490093370899558	0.00938473641872406	-0.0126931173726916	0.00321592413820326
701	78.9120941162109	1.49642395973206	3.37044906616211	0.00613799272105098	0.00386527273803949	-0.00230353930965066	-0.000355493422830477
702	80.2107925415039	0.522400975227356	3.04577469825745	0.00159255252219737	-0.00327756232582033	0.00191722682211548	-0.00230353930965066
703	80.2107925415039	0.522400975227356	2.98083996772766	0.000618529506027699	-0.00814767740666866	0.00776136433705688	0.00483929552137852
704	80.8601379394531	-0.126947656273842	3.11070966720581	-0.00100484199356288	-0.0110697457566857	0.0171769186854362	0.00646266713738441
705	78.2627410888672	0.197726652026176	3.04577469825745	0.0100340843200684	-0.0100957229733467	0.00776136433705688	0.00678734155371785
706	80.8601379394531	-0.451621979475021	3.43538379669189	0.00418994715437293	-0.00944637414067984	0.0171769186854362	-0.0026282137259841
707	80.2107925415039	0.197726652026176	3.11070966720581	0.00970941036939621	-0.00392691092565656	0.00126787810586393	0.00159255252219737
708	78.9120941162109	1.17174959182739	3.1756443977356	0.00126787810586393	-0.00555028254166245	0.0113327819854021	0.00808603875339031
709	80.2107925415039	1.17174959182739	3.24057936668396	0.00873538758605719	0.00289124972186983	-0.00912170019000769	0.00548864435404539
710	78.9120941162109	1.17174959182739	3.30551409721375	0.00841071270406246	0.0022419011220336	0.00841071270406246	-0.00652430532500148
711	80.2107925415039	1.17174959182739	3.30551409721375	0.00418994715437293	0.00289124972186983	-0.00165419070981443	-0.00457625929266214
712	78.9120941162109	0.847075283527374	2.98083996772766	0.00386527273803949	0.00451462110504508	-0.00100484199356288	0.00321592413820326
713	80.8601379394531	0.197726652026176	3.24057936668396	-0.00165419070981443	0.00354059832170606	-0.00165419070981443	0.00256657530553639
714	80.8601379394531	0.197726652026176	3.11070966720581	-0.00652430532500148	0.0178262684494257	-0.0165892094373703	-0.00587495695799589
715	80.2107925415039	0.847075283527374	3.24057936668396	-0.00522560812532902	0.013930176384747	-0.0188619289547205	-0.00587495695799589
716	80.8601379394531	0.847075283527374	3.1756443977356	-0.00165419070981443	0.0126314787194133	-0.0169138833880424	0.000943203864153475
717	81.5094833374023	0.522400975227356	3.24057936668396	-0.00490093370899558	0.00776136433705688	-0.00587495695799589	-0.00360223650932312
718	79.5614395141602	1.49642395973206	3.56525373458862	-0.00684897974133492	-0.00749832857400179	0.00418994715437293	0.00808603875339031
719	76.9640426635742	1.82109820842743	3.04577469825745	-0.00230353930965066	0.00418994715437293	-0.00977104809135199	0.00451462110504508
720	78.2627410888672	-0.126947656273842	2.98083996772766	-0.0120437685400248	0.00289124972186983	-0.00944637414067984	-0.000680167751852423
721	78.9120941162109	0.197726652026176	3.11070966720581	-0.00749832857400179	-0.00100484199356288	-0.00457625929266214	-0.00425158534198999
722	78.2627410888672	1.49642395973206	3.1756443977356	-0.0117190945893526	-0.00652430532500148	-0.000680167751852423	0.00354059832170606
723	79.5614395141602	0.522400975227356	3.24057936668396	-0.00100484199356288	-0.00457625929266214	0.00711201597005129	0.00321592413820326
724	79.5614395141602	-0.451621979475021	3.56525373458862	0.00873538758605719	-0.0156151866540313	0.0100340843200684	0.00613799272105098
725	78.9120941162109	1.49642395973206	2.98083996772766	0.013930176384747	-0.00295288790948689	0.0136055024340749	-0.000680167751852423
726	78.9120941162109	0.197726652026176	3.11070966720581	0.0207483377307653	-0.0315242260694504	0.00289124972186983	-0.000680167751852423
727	80.8601379394531	-0.126947656273842	3.11070966720581	0.00906006153672934	-0.0152905117720366	0.00191722682211548	0.00289124972186983
728	82.1588363647461	-0.776296257972717	2.98083996772766	0.0132808275520802	-0.0120437685400248	0.00256657530553639	0.00159255252219737
729	79.5614395141602	0.522400975227356	3.04577469825745	0.0200989879667759	-0.00490093370899558	-0.00490093370899558	-0.00295288790948689
730	80.8601379394531	0.197726652026176	3.24057936668396	0.0123068047687411	-0.000355493422830477	-0.0110697457566857	0.000943203864153475
731	80.2107925415039	0.522400975227356	3.24057936668396	0.00841071270406246	0.00159255252219737	-0.0026282137259841	0.000943203864153475
732	80.8601379394531	0.197726652026176	3.1756443977356	0.0103587592020631	0.0022419011220336	-0.00132951640989631	-0.000680167751852423
733	80.2107925415039	1.49642395973206	2.78603529930115	0.00126787810586393	0.00776136433705688	0.00483929552137852	0.0022419011220336
734	81.5094833374023	-0.126947656273842	3.11070966720581	-0.00879702530801296	0.0103587592020631	-0.0230826959013939	-3.08191010844894e-05
735	78.2627410888672	1.49642395973206	2.85097002983093	-0.00197886489331722	0.0178262684494257	-0.0247060675173998	0.00126787810586393
736	79.5614395141602	0.522400975227356	3.37044906616211	-0.00360223650932312	0.00548864435404539	-0.0230826959013939	-0.00165419070981443
737	80.8601379394531	-0.126947656273842	3.30551409721375	-0.00522560812532902	0.00841071270406246	-0.0107450718060136	-0.00392691092565656
738	81.5094833374023	0.522400975227356	2.9159049987793	-0.00392691092565656	-0.00100484199356288	-0.0104203969240189	0.00418994715437293
739	80.2107925415039	0.197726652026176	3.1756443977356	0.00451462110504508	0.00483929552137852	-0.00327756232582033	0.00191722682211548
740	80.2107925415039	0.522400975227356	2.9159049987793	0.0165275707840919	0.00808603875339031	-0.00619963090866804	-3.08191010844894e-05
741	76.9640426635742	1.17174959182739	3.11070966720581	-0.00165419070981443	-0.00230353930965066	-0.00782300252467394	-0.00490093370899558
742	76.9640426635742	1.17174959182739	3.37044906616211	-0.0110697457566857	0.000943203864153475	0.00191722682211548	-0.00100484199356288
743	75.6653518676758	1.49642395973206	2.98083996772766	-0.0120437685400248	-3.08191010844894e-05	0.00354059832170606	0.00548864435404539
744	77.613395690918	1.49642395973206	2.59123063087463	0.00938473641872406	-0.0237320438027382	0.0158782228827477	0.00516396993771195
745	78.9120941162109	0.522400975227356	2.9159049987793	0.00841071270406246	0.00646266713738441	0.0132808275520802	0.00776136433705688
746	78.2627410888672	1.49642395973206	2.72110033035278	0.00938473641872406	-0.00944637414067984	0.00808603875339031	-0.00587495695799589
747	80.8601379394531	0.522400975227356	3.1756443977356	-0.0117190945893526	-0.0104203969240189	0.0113327819854021	-0.00392691092565656
748	81.5094833374023	0.197726652026176	3.1756443977356	-0.00132951640989631	-0.00717365415766835	0.00808603875339031	-0.00457625929266214
749	80.8601379394531	-0.451621979475021	2.78603529930115	-0.00425158534198999	-0.00392691092565656	0.00256657530553639	-0.00165419070981443
750	80.2107925415039	-0.126947656273842	3.04577469825745	-0.00165419070981443	0.00191722682211548	0.000618529506027699	0.00126787810586393
751	82.1588363647461	-0.776296257972717	3.11070966720581	-0.00197886489331722	0.000293855206109583	-0.00912170019000769	-0.00197886489331722
752	80.2107925415039	0.197726652026176	3.50031876564026	-0.0162645354866982	-0.000355493422830477	-0.00165419070981443	-0.00197886489331722
753	80.2107925415039	1.82109820842743	3.50031876564026	-0.00879702530801296	0.00354059832170606	-0.00327756232582033	-0.00392691092565656
754	78.9120941162109	1.82109820842743	3.50031876564026	-0.00977104809135199	0.0136055024340749	-0.0126931173726916	-0.00392691092565656
755	81.5094833374023	-0.126947656273842	3.11070966720581	-0.00717365415766835	0.0113327819854021	-0.0227580219507217	-0.00490093370899558
756	78.9120941162109	1.82109820842743	3.04577469825745	-0.0117190945893526	0.00646266713738441	-0.0198359526693821	-0.00360223650932312
757	80.2107925415039	1.82109820842743	3.11070966720581	-0.0123684434220195	0.00743668992072344	-0.0159398596733809	0.000618529506027699
758	80.2107925415039	0.847075283527374	2.98083996772766	-0.00912170019000769	0.00289124972186983	-0.0104203969240189	0.00126787810586393
759	80.2107925415039	0.522400975227356	3.24057936668396	0.012956153601408	0.0022419011220336	-0.0175632312893867	0.00873538758605719
760	80.2107925415039	2.1457724571228	2.85097002983093	0.00548864435404539	0.00581331877037883	-0.00490093370899558	0.00321592413820326
761	79.5614395141602	1.82109820842743	2.85097002983093	0.00743668992072344	-3.08191010844894e-05	0.00321592413820326	-0.0110697457566857
762	80.8601379394531	0.847075283527374	3.43538379669189	-0.0126931173726916	0.000943203864153475	0.00711201597005129	0.0022419011220336
763	78.9120941162109	1.49642395973206	3.24057936668396	-0.00425158534198999	-0.00944637414067984	0.01100810803473	0.00191722682211548
764	78.9120941162109	2.1457724571228	3.30551409721375	0.0171769186854362	0.00581331877037883	0.0142548503354192	0.00938473641872406
765	78.9120941162109	0.197726652026176	3.56525373458862	0.000943203864153475	0.011982130818069	0.01100810803473	-0.0026282137259841
766	78.2627410888672	0.847075283527374	3.11070966720581	-0.00555028254166245	-0.00230353930965066	0.0123068047687411	0.00321592413820326
767	76.9640426635742	1.49642395973206	2.9159049987793	-0.00684897974133492	-0.00165419070981443	0.00841071270406246	-0.0026282137259841
768	77.613395690918	0.522400975227356	3.1756443977356	-0.0120437685400248	-0.00522560812532902	0.0126314787194133	0.00548864435404539
769	78.9120941162109	0.847075283527374	3.1756443977356	0.00126787810586393	0.00126787810586393	0.00483929552137852	-0.00100484199356288
770	81.5094833374023	0.847075283527374	3.37044906616211	-0.000680167751852423	0.011982130818069	-0.00847235135734081	-0.00652430532500148
771	78.9120941162109	1.17174959182739	3.37044906616211	-0.00197886489331722	0.00548864435404539	-0.00684897974133492	-0.00684897974133492
772	78.9120941162109	1.49642395973206	2.98083996772766	-0.00100484199356288	0.00289124972186983	0.00289124972186983	-0.00360223650932312
773	80.8601379394531	-0.126947656273842	2.59123063087463	0.0022419011220336	-0.00782300252467394	0.00776136433705688	-0.000680167751852423
774	79.5614395141602	0.522400975227356	2.59123063087463	-0.00782300252467394	0.00646266713738441	-0.0230826959013939	-0.00165419070981443
775	80.8601379394531	-0.451621979475021	3.1756443977356	-0.00977104809135199	-3.08191010844894e-05	-0.0182125810533762	-0.00230353930965066
776	81.5094833374023	0.197726652026176	3.1756443977356	-0.00522560812532902	0.00386527273803949	-0.0159398596733809	-0.00749832857400179
777	79.5614395141602	1.17174959182739	3.30551409721375	0.00646266713738441	0.011982130818069	-0.00814767740666866	-0.00360223650932312
778	79.5614395141602	1.82109820842743	2.9159049987793	-0.000355493422830477	0.0022419011220336	-0.0117190945893526	0.00126787810586393
779	80.8601379394531	1.17174959182739	2.85097002983093	-0.000680167751852423	0.00906006153672934	-0.00847235135734081	0.00191722682211548
780	79.5614395141602	1.82109820842743	2.656165599823	0.0123068047687411	0.00776136433705688	-0.0117190945893526	-0.00230353930965066
781	80.8601379394531	0.847075283527374	2.98083996772766	-0.00457625929266214	0.00873538758605719	0.000293855206109583	-0.0110697457566857
782	80.8601379394531	0.847075283527374	3.24057936668396	-0.00490093370899558	0.00256657530553639	-0.00100484199356288	-0.00619963090866804
783	80.2107925415039	0.197726652026176	3.63018846511841	-0.00165419070981443	0.00386527273803949	-0.00360223650932312	0.00321592413820326
784	80.2107925415039	0.522400975227356	3.30551409721375	0.0100340843200684	-0.00814767740666866	0.0106834331527352	0.00483929552137852
785	79.5614395141602	1.17174959182739	2.9159049987793	0.00191722682211548	-0.00912170019000769	0.0152288740500808	0.00386527273803949
786	81.5094833374023	0.522400975227356	3.24057936668396	0.0103587592020631	0.000293855206109583	0.00906006153672934	-0.00457625929266214
787	78.2627410888672	1.49642395973206	3.04577469825745	0.0022419011220336	-0.00392691092565656	0.00873538758605719	0.0022419011220336
788	77.613395690918	1.82109820842743	2.9159049987793	-0.00879702530801296	0.00451462110504508	0.00808603875339031	-0.00587495695799589
789	77.613395690918	0.197726652026176	3.37044906616211	-0.00977104809135199	0.00548864435404539	0.00191722682211548	0.00451462110504508
790	78.2627410888672	0.522400975227356	2.85097002983093	-0.00944637414067984	-0.00165419070981443	-0.00522560812532902	0.00354059832170606
791	76.9640426635742	0.197726652026176	2.9159049987793	-0.0117190945893526	0.00678734155371785	-0.000680167751852423	-0.00230353930965066
792	77.613395690918	2.1457724571228	2.72110033035278	-0.0143164889886975	-0.0026282137259841	-0.00132951640989631	-0.00230353930965066
793	78.9120941162109	1.82109820842743	2.98083996772766	-0.00295288790948689	0.000943203864153475	-0.0123684434220195	0.00191722682211548
794	79.5614395141602	0.847075283527374	3.30551409721375	-0.00847235135734081	0.0152288740500808	-0.0156151866540313	-0.00684897974133492
795	79.5614395141602	1.17174959182739	3.63018846511841	-0.0117190945893526	0.0136055024340749	-0.0370436906814575	-0.00295288790948689
796	79.5614395141602	1.49642395973206	3.37044906616211	-0.00749832857400179	0.00581331877037883	-0.017887907102704	-0.00392691092565656
797	80.2107925415039	-0.451621979475021	3.37044906616211	-0.00100484199356288	0.000293855206109583	-0.00912170019000769	-0.000355493422830477
798	80.2107925415039	-0.126947656273842	3.11070966720581	0.00808603875339031	-0.00847235135734081	-0.00944637414067984	-0.000680167751852423
799	80.2107925415039	0.522400975227356	3.1756443977356	0.00354059832170606	-3.08191010844894e-05	-0.0104203969240189	0.00159255252219737
800	80.2107925415039	0.847075283527374	3.11070966720581	0.00126787810586393	-0.000680167751852423	-0.00977104809135199	0.00386527273803949
801	80.8601379394531	-0.451621979475021	3.37044906616211	-0.00652430532500148	-0.00555028254166245	-0.0026282137259841	0.000293855206109583
802	79.5614395141602	1.17174959182739	2.72110033035278	0.0155535480007529	-0.00587495695799589	-0.00197886489331722	0.00256657530553639
803	81.5094833374023	0.522400975227356	3.11070966720581	0.00386527273803949	-0.00295288790948689	0.00808603875339031	0.00483929552137852
804	81.5094833374023	0.522400975227356	3.30551409721375	0.00483929552137852	-0.0204853005707264	0.0116574559360743	0.00646266713738441
805	82.1588363647461	0.847075283527374	3.1756443977356	0.020423661917448	-0.0211346503347158	-0.000680167751852423	0.000618529506027699
806	79.5614395141602	1.49642395973206	3.30551409721375	-0.0146411629393697	0.00126787810586393	0.00646266713738441	-0.00490093370899558
807	81.5094833374023	0.197726652026176	3.37044906616211	0.0171769186854362	-0.00555028254166245	0.01100810803473	-0.0026282137259841
808	80.2107925415039	0.522400975227356	2.98083996772766	0.00516396993771195	-0.00295288790948689	0.00613799272105098	-0.00587495695799589
809	81.5094833374023	0.197726652026176	2.9159049987793	0.00126787810586393	0.000943203864153475	0.000943203864153475	-0.00782300252467394
810	81.5094833374023	0.197726652026176	3.1756443977356	0.025618452578783	0.0022419011220336	-0.00230353930965066	-0.00100484199356288
811	80.8601379394531	0.522400975227356	3.30551409721375	-0.0139918150380254	0.00646266713738441	0.00386527273803949	-0.00522560812532902
812	78.9120941162109	1.17174959182739	3.24057936668396	0.00906006153672934	0.000943203864153475	0.00938473641872406	0.0022419011220336
813	78.9120941162109	1.17174959182739	2.98083996772766	-0.00684897974133492	0.00613799272105098	-0.0026282137259841	-0.00587495695799589
814	78.9120941162109	-0.126947656273842	3.1756443977356	-0.0156151866540313	0.00841071270406246	-0.0198359526693821	-0.00327756232582033
815	76.9640426635742	1.82109820842743	3.04577469825745	-0.0182125810533762	0.020423661917448	-0.017887907102704	-0.00230353930965066
816	78.9120941162109	-0.126947656273842	3.24057936668396	-0.0211346503347158	0.00418994715437293	-0.0146411629393697	-0.00717365415766835
817	78.9120941162109	1.49642395973206	3.11070966720581	-0.0139918150380254	0.00321592413820326	-0.00847235135734081	0.000293855206109583
818	78.9120941162109	1.17174959182739	3.30551409721375	-0.00814767740666866	0.00386527273803949	-0.00457625929266214	0.00289124972186983
819	80.2107925415039	1.49642395973206	2.78603529930115	-0.00360223650932312	0.00841071270406246	-0.00717365415766835	0.00159255252219737
820	79.5614395141602	0.847075283527374	2.59123063087463	-0.0117190945893526	0.00646266713738441	-0.0123684434220195	-0.00587495695799589
821	78.9120941162109	0.847075283527374	2.9159049987793	-0.0113944197073579	-0.00392691092565656	-0.00100484199356288	-0.00392691092565656
822	82.1588363647461	-1.42564487457275	3.1756443977356	-0.00522560812532902	-0.00587495695799589	0.00289124972186983	-0.00165419070981443
823	80.2107925415039	-1.42564487457275	3.43538379669189	-0.00360223650932312	-0.0100957229733467	-0.0026282137259841	0.00321592413820326
824	80.2107925415039	-0.126947656273842	3.1756443977356	0.0171769186854362	0.00711201597005129	0.00873538758605719	0.0106834331527352
825	80.8601379394531	-0.776296257972717	3.11070966720581	0.0106834331527352	-0.00327756232582033	0.0191249661147594	0.00970941036939621
826	80.2107925415039	0.522400975227356	2.98083996772766	0.00743668992072344	-0.00165419070981443	-0.000680167751852423	0.000293855206109583
827	79.5614395141602	0.847075283527374	2.9159049987793	-0.00490093370899558	-0.00230353930965066	0.011982130818069	0.00354059832170606
828	79.5614395141602	-0.126947656273842	3.1756443977356	0.000943203864153475	-0.00295288790948689	0.00841071270406246	0.000618529506027699
829	80.2107925415039	0.197726652026176	3.11070966720581	0.00938473641872406	0.00386527273803949	0.00451462110504508	0.00386527273803949
830	79.5614395141602	0.522400975227356	3.30551409721375	0.000943203864153475	0.00159255252219737	-0.00717365415766835	-0.00977104809135199
831	78.9120941162109	0.522400975227356	2.72110033035278	-0.00360223650932312	-0.00457625929266214	-0.0172385573387146	-0.00197886489331722
832	80.8601379394531	0.522400975227356	2.9159049987793	-0.00295288790948689	-0.000355493422830477	-0.00230353930965066	-0.00230353930965066
833	81.5094833374023	-0.451621979475021	2.98083996772766	0.00354059832170606	0.00126787810586393	0.00548864435404539	-0.00327756232582033
834	79.5614395141602	0.522400975227356	3.24057936668396	-0.00230353930965066	0.00938473641872406	-0.0162645354866982	-0.0110697457566857
835	78.9120941162109	0.522400975227356	3.24057936668396	-0.00717365415766835	0.0152288740500808	-0.021459324285388	-0.00782300252467394
836	78.9120941162109	0.847075283527374	3.37044906616211	-0.00944637414067984	0.00938473641872406	-0.0136671401560307	-0.00782300252467394
837	79.5614395141602	-0.776296257972717	3.37044906616211	-0.00977104809135199	0.00191722682211548	-0.00392691092565656	0.000293855206109583
838	78.2627410888672	0.522400975227356	3.04577469825745	-0.00425158534198999	0.00646266713738441	-0.0152905117720366	0.00483929552137852
839	78.2627410888672	-0.451621979475021	2.98083996772766	-0.0143164889886975	0.00418994715437293	-0.00132951640989631	-0.00295288790948689
840	78.9120941162109	0.197726652026176	3.24057936668396	-0.00165419070981443	0.00516396993771195	-0.00587495695799589	0.00581331877037883
841	79.5614395141602	-0.451621979475021	3.30551409721375	-0.0136671401560307	-0.00100484199356288	-0.0133424662053585	0.00289124972186983
842	78.9120941162109	0.847075283527374	3.37044906616211	-0.000355493422830477	-0.00652430532500148	0.00483929552137852	-0.00230353930965066
843	80.2107925415039	0.197726652026176	2.98083996772766	-0.00814767740666866	0.000293855206109583	-0.00295288790948689	0.00321592413820326
844	80.8601379394531	-0.126947656273842	3.11070966720581	0.0152288740500808	0.00126787810586393	0.0168522447347641	0.00321592413820326
845	79.5614395141602	-0.776296257972717	3.04577469825745	0.00159255252219737	-0.0195112787187099	0.00938473641872406	0.00613799272105098
846	80.8601379394531	-1.42564487457275	3.43538379669189	0.00126787810586393	-0.00847235135734081	0.0152288740500808	-0.00327756232582033
847	82.1588363647461	-0.776296257972717	3.11070966720581	0.00483929552137852	-0.00977104809135199	0.00906006153672934	-0.00197886489331722
848	78.9120941162109	0.197726652026176	3.1756443977356	0.000943203864153475	-0.0107450718060136	0.00938473641872406	0.00743668992072344
849	80.2107925415039	0.197726652026176	2.9159049987793	0.00126787810586393	0.00191722682211548	-0.00522560812532902	-0.00100484199356288
850	78.2627410888672	0.847075283527374	2.85097002983093	0.00808603875339031	0.00386527273803949	0.00386527273803949	-0.00230353930965066
851	81.5094833374023	-0.451621979475021	2.9159049987793	0.00938473641872406	0.00711201597005129	0.000293855206109583	-0.000355493422830477
852	80.8601379394531	-0.776296257972717	3.50031876564026	-3.08191010844894e-05	0.00483929552137852	0.00581331877037883	-0.00749832857400179
853	79.5614395141602	0.197726652026176	3.30551409721375	-0.00197886489331722	0.00646266713738441	-0.0123684434220195	0.00581331877037883
854	78.9120941162109	0.522400975227356	3.04577469825745	-0.000680167751852423	0.00906006153672934	-0.0191866029053926	-0.00132951640989631
855	81.5094833374023	-0.776296257972717	2.85097002983093	-0.00749832857400179	0.0175015944987535	-0.0185372550040483	-0.00490093370899558
856	78.9120941162109	0.197726652026176	2.78603529930115	-0.00847235135734081	0.0165275707840919	-0.0191866029053926	-0.0117190945893526
857	79.5614395141602	0.197726652026176	2.85097002983093	-0.00457625929266214	0.00938473641872406	-0.00684897974133492	-0.00360223650932312
858	80.8601379394531	-0.451621979475021	3.30551409721375	0.00613799272105098	0.00126787810586393	-0.0117190945893526	0.00613799272105098
859	80.8601379394531	-0.776296257972717	3.37044906616211	0.00451462110504508	0.00386527273803949	0.00451462110504508	0.00451462110504508
860	80.2107925415039	-0.451621979475021	3.30551409721375	0.0022419011220336	0.00354059832170606	-0.00230353930965066	0.00321592413820326
861	77.613395690918	0.522400975227356	2.85097002983093	0.00418994715437293	0.00581331877037883	0.000293855206109583	-0.00230353930965066
862	77.613395690918	0.197726652026176	3.04577469825745	-0.0104203969240189	0.0022419011220336	0.00354059832170606	0.0022419011220336
863	78.9120941162109	-0.126947656273842	3.1756443977356	-0.0100957229733467	0.00256657530553639	-0.00295288790948689	0.000943203864153475
864	77.613395690918	0.197726652026176	3.37044906616211	0.00191722682211548	-0.0110697457566857	0.00970941036939621	0.00808603875339031
865	78.9120941162109	0.847075283527374	3.1756443977356	0.0116574559360743	-0.0230826959013939	0.01847561635077	0.0022419011220336
866	80.2107925415039	0.197726652026176	3.04577469825745	0.00386527273803949	-0.00717365415766835	0.0123068047687411	-0.00132951640989631
867	80.2107925415039	-0.451621979475021	3.11070966720581	0.00483929552137852	-0.0117190945893526	0.0123068047687411	-0.00555028254166245
868	80.8601379394531	-1.10097062587738	3.1756443977356	-0.00879702530801296	-0.00619963090866804	-0.000355493422830477	0.00938473641872406
869	80.8601379394531	-0.776296257972717	3.11070966720581	0.000293855206109583	-0.00457625929266214	0.00321592413820326	0.00256657530553639
870	82.1588363647461	-2.07499361038208	3.56525373458862	0.0022419011220336	-0.0117190945893526	-0.00587495695799589	-0.00327756232582033
871	80.8601379394531	-2.07499361038208	3.69512343406677	-0.00295288790948689	-0.00749832857400179	-0.000680167751852423	-0.00360223650932312
872	79.5614395141602	-0.451621979475021	2.9159049987793	-0.00100484199356288	-0.00684897974133492	0.0022419011220336	-0.00425158534198999
873	79.5614395141602	0.522400975227356	2.9159049987793	-0.00619963090866804	0.000618529506027699	-0.00327756232582033	0.00516396993771195
874	81.5094833374023	-0.776296257972717	3.24057936668396	-0.0026282137259841	0.0123068047687411	-0.0126931173726916	-0.00652430532500148
875	78.9120941162109	0.197726652026176	2.656165599823	-0.00100484199356288	0.00938473641872406	-0.0211346503347158	0.00159255252219737
876	80.8601379394531	-0.451621979475021	3.24057936668396	-0.00814767740666866	0.0116574559360743	-0.0175632312893867	-3.08191010844894e-05
877	80.8601379394531	0.197726652026176	3.11070966720581	-0.00879702530801296	0.00516396993771195	-0.0172385573387146	-0.00522560812532902
878	79.5614395141602	0.197726652026176	2.59123063087463	0.000943203864153475	0.0022419011220336	-0.00165419070981443	0.0103587592020631
879	78.9120941162109	-0.126947656273842	2.78603529930115	-0.00100484199356288	0.00776136433705688	-0.00327756232582033	0.00418994715437293
880	79.5614395141602	-0.126947656273842	2.72110033035278	0.00516396993771195	0.00516396993771195	0.000618529506027699	-0.00457625929266214
881	79.5614395141602	-0.126947656273842	3.04577469825745	-0.00749832857400179	0.00906006153672934	-0.00977104809135199	-0.0100957229733467
882	80.2107925415039	-0.451621979475021	3.43538379669189	-0.00100484199356288	-0.00425158534198999	-3.08191010844894e-05	-0.0107450718060136
883	78.9120941162109	-0.776296257972717	3.69512343406677	-0.00814767740666866	-0.00132951640989631	-0.00327756232582033	0.0132808275520802
884	78.9120941162109	0.197726652026176	2.85097002983093	0.0158782228827477	-0.00425158534198999	0.00516396993771195	0.00321592413820326
885	78.2627410888672	-1.10097062587738	3.1756443977356	0.00548864435404539	-0.00782300252467394	0.00808603875339031	0.00321592413820326
886	77.613395690918	-0.126947656273842	3.11070966720581	-0.023407369852066	-0.00165419070981443	0.00743668992072344	-0.00295288790948689
887	76.9640426635742	-0.126947656273842	3.1756443977356	-0.00425158534198999	-0.0146411629393697	0.0113327819854021	-0.00490093370899558
888	78.2627410888672	0.522400975227356	3.43538379669189	-0.00100484199356288	0.00256657530553639	0.00776136433705688	-0.00425158534198999
889	79.5614395141602	0.197726652026176	3.37044906616211	0.0103587592020631	-0.00490093370899558	-0.00392691092565656	-0.000355493422830477
890	78.9120941162109	0.522400975227356	3.04577469825745	0.00418994715437293	-0.00327756232582033	-0.00165419070981443	-0.0026282137259841
891	80.2107925415039	-0.126947656273842	3.1756443977356	-0.00392691092565656	-0.00879702530801296	-0.00717365415766835	-0.000355493422830477
892	80.8601379394531	-1.42564487457275	3.1756443977356	-0.000680167751852423	-0.00814767740666866	-0.00165419070981443	-0.00360223650932312
893	82.1588363647461	-2.39966797828674	3.24057936668396	0.00191722682211548	0.00191722682211548	-0.00392691092565656	0.0022419011220336
894	80.2107925415039	-1.42564487457275	3.37044906616211	-0.00165419070981443	0.0123068047687411	-0.0162645354866982	-0.00165419070981443
895	80.2107925415039	-1.42564487457275	3.1756443977356	0.00289124972186983	0.012956153601408	-0.0230826959013939	-3.08191010844894e-05
896	78.2627410888672	-0.776296257972717	2.85097002983093	-0.00814767740666866	0.0116574559360743	-0.0136671401560307	-0.00782300252467394
897	81.5094833374023	-1.10097062587738	3.1756443977356	-0.0113944197073579	0.00354059832170606	-0.0159398596733809	-0.00684897974133492
898	80.8601379394531	-0.776296257972717	2.9159049987793	-0.00490093370899558	0.000943203864153475	-0.00555028254166245	0.0022419011220336
899	81.5094833374023	-1.42564487457275	2.98083996772766	0.00483929552137852	0.00354059832170606	-0.0130177913233638	0.00646266713738441
900	80.8601379394531	-1.10097062587738	3.24057936668396	0.00646266713738441	0.00418994715437293	-0.00295288790948689	-0.00652430532500148
901	80.8601379394531	-1.10097062587738	3.30551409721375	-0.00652430532500148	0.00646266713738441	-0.00684897974133492	0.00126787810586393
902	79.5614395141602	-1.10097062587738	2.78603529930115	-3.08191010844894e-05	-0.00132951640989631	0.00581331877037883	-0.00425158534198999
903	80.2107925415039	0.197726652026176	2.72110033035278	0.00256657530553639	0.00483929552137852	-0.00295288790948689	-0.000680167751852423
904	81.5094833374023	-0.776296257972717	3.11070966720581	0.00516396993771195	-0.00555028254166245	0.011982130818069	0.00841071270406246
905	78.9120941162109	-0.451621979475021	2.9159049987793	0.020423661917448	-0.0123684434220195	0.0136055024340749	0.00386527273803949
906	80.8601379394531	-1.10097062587738	3.43538379669189	0.0162028968334198	-0.00360223650932312	0.00970941036939621	0.000293855206109583
907	80.8601379394531	-1.10097062587738	3.1756443977356	0.0116574559360743	-0.00619963090866804	0.0171769186854362	-0.00684897974133492
908	78.9120941162109	-0.776296257972717	2.9159049987793	-0.0130177913233638	-0.00717365415766835	0.000943203864153475	0.00613799272105098
909	77.613395690918	0.197726652026176	2.9159049987793	-0.00132951640989631	0.00289124972186983	-0.00295288790948689	0.00516396993771195
910	78.2627410888672	-0.776296257972717	3.04577469825745	-0.00555028254166245	0.00451462110504508	-0.000355493422830477	0.00126787810586393
911	78.2627410888672	-1.10097062587738	3.30551409721375	-0.00165419070981443	0.00776136433705688	-0.0100957229733467	-0.00197886489331722
912	78.2627410888672	-1.10097062587738	3.56525373458862	-0.00912170019000769	0.00808603875339031	0.000943203864153475	-0.0026282137259841
913	78.2627410888672	0.522400975227356	3.04577469825745	-0.00522560812532902	-0.00295288790948689	-0.00165419070981443	0.00711201597005129
914	79.5614395141602	-0.126947656273842	2.9159049987793	-0.0117190945893526	0.00938473641872406	-0.0273034609854221	-0.00165419070981443
915	80.8601379394531	-1.10097062587738	3.1756443977356	-0.00587495695799589	0.0162028968334198	-0.0169138833880424	0.00289124972186983
916	78.9120941162109	-0.451621979475021	2.98083996772766	-0.0149658378213644	0.00808603875339031	-0.0250307414680719	-0.00132951640989631
917	79.5614395141602	-0.451621979475021	3.04577469825745	-0.0172385573387146	-0.00165419070981443	-0.00652430532500148	0.000618529506027699
918	83.4575347900391	-2.39966797828674	3.43538379669189	-0.0126931173726916	-0.00782300252467394	-0.00360223650932312	0.00159255252219737
919	80.8601379394531	-2.07499361038208	3.30551409721375	-0.00879702530801296	0.00126787810586393	0.00321592413820326	0.00418994715437293
920	82.1588363647461	-2.72434210777283	3.11070966720581	-0.00652430532500148	-0.0026282137259841	0.00191722682211548	-0.00782300252467394
921	78.9120941162109	-1.42564487457275	3.11070966720581	-0.00619963090866804	-0.00197886489331722	-0.00522560812532902	0.00581331877037883
922	80.2107925415039	-0.451621979475021	2.98083996772766	-0.00295288790948689	0.00256657530553639	0.00613799272105098	0.00386527273803949
923	80.2107925415039	-1.42564487457275	3.11070966720581	-0.00197886489331722	0.00126787810586393	0.00678734155371785	0.00548864435404539
924	80.2107925415039	-0.126947656273842	3.1756443977356	0.0252937767654657	-0.00522560812532902	0.00548864435404539	0.00841071270406246
925	80.8601379394531	-0.776296257972717	2.85097002983093	0.0168522447347641	-0.00717365415766835	0.0168522447347641	0.0103587592020631
926	79.5614395141602	-0.126947656273842	2.656165599823	0.0178262684494257	-0.00100484199356288	0.00873538758605719	0.0022419011220336
927	80.8601379394531	-1.75031924247742	2.9159049987793	0.0100340843200684	-0.00327756232582033	0.01847561635077	-0.00782300252467394
928	80.8601379394531	-1.42564487457275	3.04577469825745	0.00743668992072344	0.00289124972186983	0.0113327819854021	-0.00295288790948689
929	81.5094833374023	-1.42564487457275	3.37044906616211	-3.08191010844894e-05	0.011982130818069	-0.00230353930965066	0.00354059832170606
930	80.8601379394531	-0.776296257972717	3.76005816459656	0.0175015944987535	0.00483929552137852	-0.00295288790948689	0.000293855206109583
931	80.2107925415039	-0.776296257972717	3.43538379669189	0.000293855206109583	0.00354059832170606	-0.00684897974133492	0.00159255252219737
932	78.9120941162109	-0.126947656273842	3.04577469825745	-0.00165419070981443	-0.00425158534198999	0.00548864435404539	-0.0143164889886975
933	79.5614395141602	-0.776296257972717	2.9159049987793	-0.00392691092565656	0.000943203864153475	0.00191722682211548	0.00483929552137852
934	78.2627410888672	-0.776296257972717	3.1756443977356	-0.0123684434220195	0.0100340843200684	-0.0188619289547205	-0.00132951640989631
935	76.9640426635742	-0.451621979475021	3.24057936668396	-0.0159398596733809	0.00906006153672934	-0.0240567177534103	-0.00295288790948689
936	78.2627410888672	-1.10097062587738	3.37044906616211	-0.00360223650932312	0.00970941036939621	-0.0149658378213644	-0.00522560812532902
937	78.2627410888672	-0.126947656273842	2.98083996772766	-0.0113944197073579	0.00678734155371785	-0.00782300252467394	-0.00295288790948689
938	78.9120941162109	0.522400975227356	2.85097002983093	0.00256657530553639	-0.000680167751852423	-0.000355493422830477	0.00354059832170606
939	79.5614395141602	-0.126947656273842	2.98083996772766	-0.00295288790948689	0.0022419011220336	-0.00912170019000769	0.00678734155371785
940	79.5614395141602	-0.126947656273842	3.04577469825745	0.00906006153672934	0.00386527273803949	-0.00717365415766835	-0.0026282137259841
941	79.5614395141602	-0.451621979475021	3.11070966720581	0.00256657530553639	-0.00165419070981443	-0.00749832857400179	0.00548864435404539
942	81.5094833374023	-0.776296257972717	3.37044906616211	-0.00230353930965066	0.00159255252219737	-0.00100484199356288	-0.00197886489331722
943	82.1588363647461	-2.72434210777283	3.1756443977356	0.00873538758605719	-0.00847235135734081	0.00516396993771195	0.00613799272105098
944	82.1588363647461	-1.75031924247742	2.85097002983093	0.01100810803473	-0.0130177913233638	0.0100340843200684	0.000293855206109583
945	82.1588363647461	-2.07499361038208	2.98083996772766	-0.00814767740666866	-0.00295288790948689	0.013930176384747	0.00743668992072344
946	80.2107925415039	-1.10097062587738	3.04577469825745	0.0142548503354192	-0.00360223650932312	0.0136055024340749	0.00191722682211548
947	80.2107925415039	0.522400975227356	3.11070966720581	-0.00392691092565656	-0.00490093370899558	0.00678734155371785	-0.00490093370899558
948	80.2107925415039	0.522400975227356	3.56525373458862	-0.00230353930965066	0.00354059832170606	0.00873538758605719	0.00159255252219737
949	79.5614395141602	0.197726652026176	2.98083996772766	-0.00165419070981443	-0.00132951640989631	0.00126787810586393	-0.00327756232582033
950	78.9120941162109	0.197726652026176	2.72110033035278	0.00159255252219737	0.00613799272105098	0.00289124972186983	-0.00295288790948689
951	80.8601379394531	-0.451621979475021	2.656165599823	-3.08191010844894e-05	0.00646266713738441	-0.0026282137259841	-0.00555028254166245
952	80.8601379394531	-0.776296257972717	2.98083996772766	-0.00295288790948689	0.00256657530553639	-0.00457625929266214	0.00354059832170606
953	81.5094833374023	-1.10097062587738	3.24057936668396	-0.00684897974133492	-0.000680167751852423	0.01100810803473	-0.00295288790948689
954	80.8601379394531	-1.10097062587738	3.37044906616211	-0.00132951640989631	0.00906006153672934	-0.0146411629393697	-0.00327756232582033
955	80.2107925415039	0.522400975227356	2.78603529930115	-0.00652430532500148	0.0132808275520802	-0.0211346503347158	-0.0123684434220195
956	80.2107925415039	-0.776296257972717	3.11070966720581	-0.00295288790948689	0.0126314787194133	-0.0182125810533762	-0.00392691092565656
957	80.8601379394531	-0.451621979475021	3.11070966720581	-0.0113944197073579	0.00743668992072344	-0.00814767740666866	-0.00717365415766835
958	78.9120941162109	0.197726652026176	3.1756443977356	-0.00457625929266214	-0.00230353930965066	-0.0123684434220195	0.00743668992072344
959	78.2627410888672	0.847075283527374	3.24057936668396	-0.0026282137259841	0.00289124972186983	-0.00879702530801296	0.0022419011220336
960	78.2627410888672	0.522400975227356	2.9159049987793	-0.00749832857400179	-0.00100484199356288	-0.00457625929266214	0.00483929552137852
961	79.5614395141602	0.522400975227356	2.85097002983093	-0.00782300252467394	0.00646266713738441	-0.00230353930965066	-0.00522560812532902
962	80.8601379394531	-0.776296257972717	3.11070966720581	-0.00749832857400179	-0.00360223650932312	-3.08191010844894e-05	0.00613799272105098
963	79.5614395141602	0.197726652026176	3.11070966720581	-0.00684897974133492	0.00548864435404539	0.00256657530553639	0.00256657530553639
964	82.1588363647461	-0.451621979475021	3.37044906616211	0.00711201597005129	-0.0026282137259841	0.0155535480007529	0.00776136433705688
965	79.5614395141602	1.17174959182739	3.11070966720581	0.0132808275520802	-0.0211346503347158	0.0145795252174139	0.00451462110504508
966	82.1588363647461	-1.10097062587738	3.30551409721375	-0.0026282137259841	0.0132808275520802	0.0155535480007529	0.00321592413820326
967	81.5094833374023	-0.776296257972717	3.11070966720581	0.00256657530553639	-0.00749832857400179	-0.000355493422830477	0.000293855206109583
968	82.1588363647461	-2.07499361038208	3.11070966720581	0.00159255252219737	-0.0123684434220195	0.0145795252174139	0.00808603875339031
969	80.8601379394531	-1.42564487457275	3.1756443977356	0.00646266713738441	-0.00749832857400179	-0.00360223650932312	0.00289124972186983
970	81.5094833374023	-1.10097062587738	3.37044906616211	-3.08191010844894e-05	0.0022419011220336	-0.00717365415766835	-3.08191010844894e-05
971	81.5094833374023	-0.451621979475021	3.69512343406677	-0.00230353930965066	0.00906006153672934	-0.00912170019000769	-0.000355493422830477
972	79.5614395141602	0.522400975227356	3.1756443977356	0.00646266713738441	-0.00100484199356288	0.00451462110504508	-3.08191010844894e-05
973	78.9120941162109	0.522400975227356	3.1756443977356	0.011982130818069	0.00386527273803949	-0.00814767740666866	-0.0026282137259841
974	78.9120941162109	0.197726652026176	3.04577469825745	-0.00490093370899558	0.01847561635077	-0.0260047651827335	-0.00652430532500148
975	81.5094833374023	-0.451621979475021	3.11070966720581	0.00289124972186983	0.0142548503354192	-0.0185372550040483	-0.00847235135734081
976	80.8601379394531	0.522400975227356	2.78603529930115	0.00483929552137852	0.0145795252174139	-0.0169138833880424	-0.00392691092565656
977	80.8601379394531	-0.451621979475021	3.37044906616211	-0.00879702530801296	0.00970941036939621	-0.0107450718060136	-0.00847235135734081
978	82.1588363647461	-0.126947656273842	2.9159049987793	-0.00912170019000769	0.000293855206109583	-0.00847235135734081	0.00581331877037883
979	80.8601379394531	-0.776296257972717	3.04577469825745	0.0022419011220336	0.00191722682211548	-0.00749832857400179	0.00743668992072344
980	82.8081817626953	-0.126947656273842	3.1756443977356	0.000293855206109583	-0.00295288790948689	-0.017887907102704	-0.00782300252467394
981	80.8601379394531	-0.126947656273842	3.30551409721375	-0.0026282137259841	0.00581331877037883	-0.00717365415766835	-0.000355493422830477
982	78.9120941162109	-0.126947656273842	3.30551409721375	-3.08191010844894e-05	0.000618529506027699	0.00613799272105098	-0.000680167751852423
983	78.9120941162109	0.847075283527374	3.37044906616211	0.0022419011220336	-0.00100484199356288	0.00678734155371785	0.00289124972186983
984	76.9640426635742	1.49642395973206	2.9159049987793	0.0136055024340749	-0.00555028254166245	0.013930176384747	0.00743668992072344
985	78.2627410888672	0.197726652026176	2.98083996772766	0.00386527273803949	-0.00230353930965066	0.00938473641872406	0.0106834331527352
986	78.2627410888672	0.522400975227356	2.98083996772766	0.00159255252219737	-0.000355493422830477	0.00906006153672934	0.00321592413820326
987	79.5614395141602	-0.451621979475021	3.24057936668396	0.0152288740500808	-0.0143164889886975	0.00776136433705688	0.00451462110504508
988	80.2107925415039	-0.126947656273842	3.37044906616211	-0.00165419070981443	-0.00392691092565656	0.0113327819854021	0.00548864435404539
989	81.5094833374023	-0.776296257972717	3.82499313354492	0.00386527273803949	0.00386527273803949	-0.0165892094373703	0.00613799272105098
990	80.8601379394531	-0.451621979475021	3.11070966720581	0.00289124972186983	0.000293855206109583	0.000618529506027699	-0.000355493422830477
991	80.2107925415039	0.197726652026176	2.98083996772766	-0.000355493422830477	-0.000355493422830477	-0.00684897974133492	-0.00165419070981443
992	81.5094833374023	-0.126947656273842	2.9159049987793	-0.00295288790948689	-0.00327756232582033	0.00256657530553639	0.00418994715437293
993	81.5094833374023	-0.776296257972717	2.98083996772766	-0.00684897974133492	-0.0104203969240189	0.00256657530553639	0.00321592413820326
994	81.5094833374023	-0.451621979475021	3.1756443977356	-0.00847235135734081	0.0100340843200684	-0.0139918150380254	-0.00392691092565656
995	80.8601379394531	-0.776296257972717	3.37044906616211	-3.08191010844894e-05	0.0100340843200684	-0.0227580219507217	-0.00619963090866804
996	82.1588363647461	-0.776296257972717	3.04577469825745	0.00191722682211548	0.0113327819854021	-0.0146411629393697	-0.00587495695799589
997	80.8601379394531	0.522400975227356	2.9159049987793	-0.00717365415766835	0.0022419011220336	-0.0104203969240189	-0.00392691092565656
998	80.2107925415039	0.847075283527374	3.37044906616211	-0.00132951640989631	0.00451462110504508	-0.000355493422830477	0.00386527273803949
999	80.8601379394531	-0.451621979475021	3.1756443977356	0.00191722682211548	0.00613799272105098	-0.00782300252467394	0.0022419011220336
1000	80.2107925415039	-0.451621979475021	3.37044906616211	-0.00522560812532902	0.00743668992072344	-0.00879702530801296	-0.000680167751852423
1001	79.5614395141602	0.197726652026176	2.72110033035278	0.00354059832170606	0.00906006153672934	0.00418994715437293	-0.00425158534198999
1002	78.2627410888672	0.847075283527374	2.72110033035278	-0.00717365415766835	0.00159255252219737	-0.00327756232582033	0.00386527273803949
1003	81.5094833374023	-0.776296257972717	2.98083996772766	-0.00230353930965066	-0.00814767740666866	0.00970941036939621	-3.08191010844894e-05
1004	80.8601379394531	0.197726652026176	2.98083996772766	0.00808603875339031	-0.00392691092565656	0.00776136433705688	0.012956153601408
1005	80.8601379394531	-0.451621979475021	3.30551409721375	0.00613799272105098	-0.0100957229733467	0.0207483377307653	-0.00490093370899558
1006	80.2107925415039	-0.126947656273842	3.37044906616211	0.00321592413820326	-0.000680167751852423	0.0123068047687411	-0.00392691092565656
1007	77.613395690918	1.49642395973206	2.98083996772766	-0.00425158534198999	-0.00749832857400179	0.00581331877037883	-0.00360223650932312
1008	76.9640426635742	0.197726652026176	2.98083996772766	-0.0165892094373703	0.00418994715437293	0.00483929552137852	0.00289124972186983
1009	77.613395690918	0.847075283527374	2.98083996772766	0.000943203864153475	-0.00165419070981443	0.00516396993771195	0.00386527273803949
1010	78.2627410888672	0.197726652026176	3.11070966720581	-0.000680167751852423	0.00613799272105098	-0.00295288790948689	-0.00100484199356288
1011	80.2107925415039	0.847075283527374	3.1756443977356	0.00548864435404539	-0.000680167751852423	-0.00100484199356288	-0.0113944197073579
1012	82.1588363647461	-0.451621979475021	3.56525373458862	0.00873538758605719	-0.00977104809135199	-0.00230353930965066	0.000293855206109583
1013	81.5094833374023	0.197726652026176	3.1756443977356	-0.00100484199356288	0.00321592413820326	-0.00197886489331722	0.00418994715437293
1014	82.1588363647461	-1.10097062587738	3.11070966720581	0.00483929552137852	0.0168522447347641	-0.0256800893694162	0.00354059832170606
1015	79.5614395141602	0.197726652026176	2.85097002983093	-0.00132951640989631	0.00646266713738441	-0.0172385573387146	-0.00912170019000769
1016	80.8601379394531	-1.75031924247742	3.30551409721375	0.00354059832170606	0.00711201597005129	-0.0250307414680719	-0.00360223650932312
1017	80.2107925415039	-1.42564487457275	3.11070966720581	-0.0026282137259841	0.000293855206109583	-0.00782300252467394	-0.00327756232582033
1018	79.5614395141602	0.197726652026176	3.11070966720581	-0.00522560812532902	-0.00717365415766835	-0.00327756232582033	0.00418994715437293
1019	78.9120941162109	0.197726652026176	2.9159049987793	-0.000680167751852423	0.000293855206109583	-0.00295288790948689	0.00386527273803949
1020	80.8601379394531	0.522400975227356	2.59123063087463	0.00354059832170606	0.00938473641872406	-0.0026282137259841	-0.00100484199356288
1021	79.5614395141602	0.847075283527374	2.9159049987793	-0.00197886489331722	-0.00295288790948689	-0.00457625929266214	0.000943203864153475
1022	80.2107925415039	-0.126947656273842	3.11070966720581	-0.00457625929266214	0.00483929552137852	0.000618529506027699	0.00289124972186983
1023	80.2107925415039	-0.126947656273842	3.24057936668396	-0.0026282137259841	-0.00977104809135199	0.00418994715437293	0.00386527273803949
1024	80.8601379394531	-0.126947656273842	3.04577469825745	0.00386527273803949	-0.00847235135734081	0.00451462110504508	0.00354059832170606
1025	79.5614395141602	0.847075283527374	2.78603529930115	0.0100340843200684	-0.0123684434220195	0.00808603875339031	0.00841071270406246
1026	80.8601379394531	-0.776296257972717	2.98083996772766	0.0116574559360743	-3.08191010844894e-05	0.0132808275520802	-0.00912170019000769
1027	81.5094833374023	-0.451621979475021	2.98083996772766	-0.00457625929266214	-0.00295288790948689	0.0132808275520802	0.00159255252219737
1028	80.2107925415039	0.522400975227356	2.98083996772766	0.0142548503354192	-0.00392691092565656	0.00678734155371785	-0.00490093370899558
1029	78.9120941162109	0.522400975227356	3.43538379669189	-0.00522560812532902	-3.08191010844894e-05	-0.00327756232582033	0.00808603875339031
1030	80.2107925415039	0.522400975227356	3.37044906616211	0.000943203864153475	0.00451462110504508	0.00483929552137852	-0.0100957229733467
1031	78.9120941162109	-0.451621979475021	3.43538379669189	-0.00197886489331722	0.00841071270406246	-0.00457625929266214	0.000943203864153475
1032	76.9640426635742	0.847075283527374	3.30551409721375	-0.0113944197073579	-0.00619963090866804	0.00354059832170606	-0.00132951640989631
1033	76.9640426635742	-0.451621979475021	3.56525373458862	-0.0139918150380254	0.00386527273803949	-0.00295288790948689	0.0123068047687411
1034	77.613395690918	1.17174959182739	3.37044906616211	-0.0162645354866982	0.0145795252174139	-0.0126931173726916	-0.00847235135734081
1035	81.5094833374023	0.197726652026176	3.24057936668396	-0.0195112787187099	0.0136055024340749	-0.0253554154187441	-0.00230353930965066
1036	78.9120941162109	1.49642395973206	2.98083996772766	-0.00879702530801296	0.00483929552137852	-0.0159398596733809	-0.0100957229733467
1037	82.1588363647461	-0.776296257972717	3.04577469825745	-0.0172385573387146	0.00159255252219737	-0.00717365415766835	-0.00425158534198999
1038	80.2107925415039	0.197726652026176	2.9159049987793	-0.00619963090866804	-0.00555028254166245	-0.00230353930965066	0.00581331877037883
1039	80.8601379394531	-1.10097062587738	3.04577469825745	0.000943203864153475	-0.00425158534198999	-0.0100957229733467	0.00159255252219737
1040	78.9120941162109	-0.451621979475021	3.11070966720581	-0.00782300252467394	-0.00327756232582033	-0.0133424662053585	-0.00295288790948689
1041	82.8081817626953	-1.10097062587738	3.24057936668396	-0.00490093370899558	-0.00295288790948689	-0.0156151866540313	-0.00749832857400179
1042	80.8601379394531	-0.776296257972717	3.04577469825745	-0.00814767740666866	-0.00717365415766835	0.00678734155371785	0.00451462110504508
1043	79.5614395141602	0.197726652026176	3.04577469825745	-0.00555028254166245	-0.00652430532500148	-0.00165419070981443	0.00354059832170606
1044	80.2107925415039	0.847075283527374	3.37044906616211	-3.08191010844894e-05	0.00451462110504508	0.00841071270406246	0.000943203864153475
1045	80.2107925415039	0.522400975227356	2.9159049987793	0.00548864435404539	-0.00879702530801296	0.00938473641872406	0.0022419011220336
1046	80.8601379394531	0.847075283527374	3.04577469825745	0.00126787810586393	-0.00522560812532902	0.0022419011220336	-0.00392691092565656
1047	80.8601379394531	-0.451621979475021	3.24057936668396	0.011982130818069	-0.00100484199356288	0.00873538758605719	0.00126787810586393
1048	80.8601379394531	-0.451621979475021	2.9159049987793	-0.00879702530801296	-0.00847235135734081	0.00548864435404539	-0.00490093370899558
1049	81.5094833374023	-0.451621979475021	2.98083996772766	-0.0104203969240189	0.000943203864153475	0.000293855206109583	-0.0113944197073579
1050	81.5094833374023	-0.451621979475021	3.30551409721375	0.0106834331527352	0.00678734155371785	0.000618529506027699	0.0022419011220336
1051	78.9120941162109	0.522400975227356	2.9159049987793	-0.0100957229733467	-0.000355493422830477	0.000293855206109583	-0.00684897974133492
1052	80.8601379394531	0.522400975227356	3.24057936668396	0.00289124972186983	0.0022419011220336	0.000293855206109583	0.00386527273803949
1053	78.2627410888672	1.17174959182739	3.11070966720581	-0.00197886489331722	0.00711201597005129	0.00159255252219737	0.00256657530553639
1054	77.613395690918	0.522400975227356	2.9159049987793	-0.0146411629393697	0.013930176384747	-0.0165892094373703	0.00386527273803949
1055	78.2627410888672	0.197726652026176	3.24057936668396	-0.0217839982360601	0.0152288740500808	-0.0217839982360601	-0.00165419070981443
1056	76.314697265625	0.522400975227356	3.04577469825745	-0.0120437685400248	0.0113327819854021	-0.0195112787187099	-0.00749832857400179
1057	77.613395690918	0.197726652026176	3.24057936668396	-0.0130177913233638	0.00841071270406246	-0.0100957229733467	-0.00782300252467394
1058	80.8601379394531	-0.451621979475021	3.50031876564026	-0.00944637414067984	0.000618529506027699	-0.0136671401560307	-0.00230353930965066
1059	80.8601379394531	-0.126947656273842	3.63018846511841	0.00418994715437293	0.00451462110504508	-0.00295288790948689	0.00126787810586393
1060	81.5094833374023	-0.451621979475021	3.37044906616211	-0.00749832857400179	0.00451462110504508	-0.00230353930965066	0.000293855206109583
1061	80.8601379394531	-0.451621979475021	3.11070966720581	-0.00100484199356288	-0.000680167751852423	-0.00230353930965066	-0.00197886489331722
1062	80.2107925415039	-1.42564487457275	3.1756443977356	-0.00327756232582033	-0.00652430532500148	-0.00100484199356288	-0.00197886489331722
1063	78.2627410888672	-0.451621979475021	3.11070966720581	0.00289124972186983	-0.00684897974133492	0.00256657530553639	0.00743668992072344
1064	80.2107925415039	-0.451621979475021	3.24057936668396	0.00743668992072344	-0.0104203969240189	0.00678734155371785	0.00483929552137852
1065	80.2107925415039	-0.776296257972717	3.24057936668396	0.00289124972186983	-0.00360223650932312	0.0149041991680861	0.00354059832170606
1066	79.5614395141602	0.522400975227356	2.78603529930115	0.00321592413820326	-0.00490093370899558	0.00516396993771195	0.0022419011220336
1067	78.9120941162109	0.847075283527374	2.9159049987793	0.0113327819854021	-0.00652430532500148	0.0181509424000978	0.0022419011220336
1068	80.8601379394531	0.522400975227356	2.98083996772766	0.00321592413820326	-0.00457625929266214	0.00483929552137852	-0.000355493422830477
1069	78.2627410888672	0.847075283527374	2.9159049987793	0.00938473641872406	0.000618529506027699	0.00354059832170606	-0.00165419070981443
1070	79.5614395141602	0.847075283527374	3.11070966720581	-0.00392691092565656	0.011982130818069	0.00256657530553639	-0.00457625929266214
1071	79.5614395141602	0.522400975227356	2.72110033035278	0.0210730116814375	0.00159255252219737	-0.0026282137259841	-0.00652430532500148
1072	80.2107925415039	-0.776296257972717	2.9159049987793	-0.00587495695799589	-0.00295288790948689	-0.00587495695799589	0.00159255252219737
1073	80.8601379394531	-0.451621979475021	3.04577469825745	-0.00490093370899558	0.00256657530553639	-0.00522560812532902	0.00321592413820326
1074	80.8601379394531	-0.126947656273842	3.1756443977356	0.00289124972186983	0.00451462110504508	-0.0152905117720366	-0.00295288790948689
1075	79.5614395141602	-0.451621979475021	3.37044906616211	-0.00230353930965066	0.0200989879667759	-0.0230826959013939	-0.00587495695799589
1076	78.9120941162109	0.847075283527374	2.9159049987793	-0.0126931173726916	0.0132808275520802	-0.00522560812532902	-0.00295288790948689
1077	76.9640426635742	0.847075283527374	3.30551409721375	-0.00684897974133492	0.000943203864153475	-0.0126931173726916	0.00483929552137852
1078	76.9640426635742	0.197726652026176	3.04577469825745	-0.0146411629393697	0.000943203864153475	-0.00392691092565656	-0.00295288790948689
1079	77.613395690918	-0.126947656273842	2.98083996772766	-0.0104203969240189	0.00451462110504508	-0.00490093370899558	0.00938473641872406
1080	77.613395690918	0.847075283527374	2.98083996772766	-0.00587495695799589	0.00289124972186983	-0.00392691092565656	0.00191722682211548
1081	80.8601379394531	0.522400975227356	3.04577469825745	0.00256657530553639	0.00321592413820326	-0.00749832857400179	-0.00522560812532902
1082	79.5614395141602	0.197726652026176	3.43538379669189	0.00516396993771195	-0.00457625929266214	0.00321592413820326	-0.00100484199356288
1083	80.8601379394531	-0.776296257972717	3.1756443977356	0.00126787810586393	-0.00619963090866804	0.000618529506027699	0.0106834331527352
1084	78.2627410888672	0.522400975227356	3.30551409721375	0.00483929552137852	0.000943203864153475	0.00873538758605719	0.00451462110504508
1085	80.8601379394531	0.522400975227356	3.11070966720581	0.00548864435404539	0.00289124972186983	0.00906006153672934	0.00483929552137852
1086	80.2107925415039	-1.10097062587738	3.24057936668396	0.0132808275520802	-0.0149658378213644	0.0106834331527352	-0.00295288790948689
1087	80.2107925415039	-2.07499361038208	3.30551409721375	0.01100810803473	-0.0113944197073579	0.00711201597005129	-0.00295288790948689
1088	80.8601379394531	-1.42564487457275	3.30551409721375	0.013930176384747	-0.00782300252467394	0.00711201597005129	0.00418994715437293
1089	81.5094833374023	-0.776296257972717	2.98083996772766	-0.000355493422830477	-0.00197886489331722	0.00159255252219737	0.00289124972186983
1090	78.9120941162109	-0.126947656273842	3.04577469825745	0.00646266713738441	0.00678734155371785	-0.00100484199356288	-0.00619963090866804
1091	79.5614395141602	0.847075283527374	2.98083996772766	0.00841071270406246	-0.00100484199356288	0.00613799272105098	-0.00132951640989631
1092	78.9120941162109	0.522400975227356	3.04577469825745	-0.0026282137259841	0.000293855206109583	0.000943203864153475	0.00386527273803949
1093	78.9120941162109	0.522400975227356	3.11070966720581	-0.0026282137259841	-0.000355493422830477	0.00191722682211548	-0.00684897974133492
1094	80.2107925415039	-0.126947656273842	3.30551409721375	-0.00295288790948689	0.0168522447347641	-0.0188619289547205	-0.00555028254166245
1095	78.2627410888672	0.522400975227356	2.59123063087463	-0.0139918150380254	0.011982130818069	-0.023407369852066	-0.00814767740666866
1096	80.2107925415039	-0.126947656273842	3.04577469825745	-0.00717365415766835	0.0113327819854021	-0.0149658378213644	-0.0107450718060136
1097	81.5094833374023	-0.451621979475021	2.98083996772766	-0.0130177913233638	0.00451462110504508	-0.0110697457566857	-0.00327756232582033
1098	79.5614395141602	0.847075283527374	2.98083996772766	-0.00912170019000769	0.00256657530553639	-0.00847235135734081	-0.00912170019000769
1099	79.5614395141602	0.522400975227356	3.43538379669189	0.00191722682211548	0.00516396993771195	-0.00782300252467394	-0.00392691092565656
1100	80.2107925415039	0.197726652026176	3.04577469825745	-0.000355493422830477	0.00159255252219737	-0.00522560812532902	0.0022419011220336
1101	80.2107925415039	0.197726652026176	3.11070966720581	-0.00197886489331722	0.00386527273803949	-0.00684897974133492	-0.00652430532500148
1102	77.613395690918	-0.126947656273842	3.24057936668396	-0.000355493422830477	-0.00360223650932312	-0.00814767740666866	0.00808603875339031
1103	77.613395690918	-0.126947656273842	3.43538379669189	-0.0117190945893526	-0.00327756232582033	0.00873538758605719	0.0100340843200684
1104	77.613395690918	0.847075283527374	3.24057936668396	0.00970941036939621	-0.0026282137259841	0.00678734155371785	0.00256657530553639
1105	79.5614395141602	0.522400975227356	3.1756443977356	0.011982130818069	-0.00360223650932312	0.0162028968334198	0.00678734155371785
1106	78.9120941162109	0.197726652026176	3.04577469825745	0.0116574559360743	-0.0110697457566857	0.00873538758605719	-0.00977104809135199
1107	79.5614395141602	-0.126947656273842	3.1756443977356	-0.00132951640989631	-3.08191010844894e-05	0.0106834331527352	0.00159255252219737
1108	81.5094833374023	-0.776296257972717	3.1756443977356	-0.00425158534198999	-0.00814767740666866	0.0103587592020631	-0.000355493422830477
1109	78.2627410888672	-0.126947656273842	3.24057936668396	-0.00522560812532902	-0.00425158534198999	0.00289124972186983	-0.00230353930965066
1110	80.2107925415039	-0.776296257972717	3.30551409721375	-0.00100484199356288	0.00354059832170606	-0.00717365415766835	-0.00165419070981443
1111	80.8601379394531	-1.42564487457275	3.43538379669189	-0.0107450718060136	-0.00717365415766835	-0.00360223650932312	-0.00749832857400179
1112	82.1588363647461	-1.42564487457275	3.50031876564026	-0.00392691092565656	-0.00587495695799589	-0.00684897974133492	-3.08191010844894e-05
1113	79.5614395141602	-0.451621979475021	3.11070966720581	-0.00912170019000769	0.00711201597005129	-0.00490093370899558	0.00418994715437293
1114	79.5614395141602	-0.451621979475021	3.1756443977356	0.000618529506027699	0.00483929552137852	-0.00619963090866804	-0.00555028254166245
1115	78.9120941162109	0.197726652026176	2.98083996772766	-0.00782300252467394	0.0213976856321096	-0.0208099745213985	0.000293855206109583
1116	79.5614395141602	0.522400975227356	2.98083996772766	-0.00555028254166245	0.0103587592020631	-0.0243813935667276	-0.00619963090866804
1117	80.8601379394531	-1.10097062587738	3.37044906616211	-0.00100484199356288	0.00159255252219737	-0.00457625929266214	0.000943203864153475
1118	81.5094833374023	-0.451621979475021	3.04577469825745	0.000618529506027699	-0.00490093370899558	-0.00717365415766835	0.000293855206109583
1119	80.8601379394531	-0.776296257972717	2.52629590034485	0.00256657530553639	-0.00230353930965066	-0.00814767740666866	-0.00425158534198999
1120	80.2107925415039	-0.776296257972717	2.9159049987793	0.00938473641872406	0.000293855206109583	-0.0113944197073579	-0.00360223650932312
1121	78.9120941162109	0.197726652026176	3.04577469825745	0.000618529506027699	0.00256657530553639	-0.00230353930965066	-0.00555028254166245
1122	78.9120941162109	0.197726652026176	3.11070966720581	0.0022419011220336	-0.00230353930965066	0.00289124972186983	0.00191722682211548
1123	78.2627410888672	0.197726652026176	3.37044906616211	-0.00392691092565656	-0.00717365415766835	-3.08191010844894e-05	0.00613799272105098
1124	76.9640426635742	1.17174959182739	3.04577469825745	0.0123068047687411	-0.0279528107494116	0.00483929552137852	0.00191722682211548
1125	77.613395690918	-0.451621979475021	3.11070966720581	0.00321592413820326	-0.000680167751852423	0.012956153601408	0.00354059832170606
1126	76.314697265625	0.847075283527374	2.85097002983093	-0.00847235135734081	-0.00555028254166245	0.00873538758605719	-0.00295288790948689
1127	76.9640426635742	-0.451621979475021	3.30551409721375	-0.00425158534198999	-0.000680167751852423	0.00938473641872406	0.00354059832170606
1128	80.2107925415039	-0.776296257972717	3.30551409721375	-0.00100484199356288	-0.00132951640989631	0.00938473641872406	-0.00295288790948689
1129	81.5094833374023	-0.776296257972717	3.43538379669189	-3.08191010844894e-05	-0.00165419070981443	-0.00295288790948689	-0.00132951640989631
1130	80.2107925415039	-0.776296257972717	3.1756443977356	-0.00295288790948689	0.012956153601408	0.00841071270406246	0.000293855206109583
1131	82.1588363647461	-1.10097062587738	3.1756443977356	-0.0139918150380254	-0.00717365415766835	-0.00587495695799589	-0.00717365415766835
1132	78.9120941162109	-1.10097062587738	3.11070966720581	-0.00587495695799589	-0.00652430532500148	0.00256657530553639	0.00613799272105098
1133	80.2107925415039	-1.42564487457275	2.9159049987793	-0.00100484199356288	-0.00457625929266214	-0.00360223650932312	0.0022419011220336
1134	78.9120941162109	-1.10097062587738	3.11070966720581	-0.00652430532500148	0.00354059832170606	-0.0107450718060136	-0.00327756232582033
1135	82.8081817626953	-1.75031924247742	3.76005816459656	-0.00197886489331722	0.0132808275520802	-0.0159398596733809	-0.00132951640989631
1136	79.5614395141602	0.522400975227356	3.1756443977356	-0.000680167751852423	0.00581331877037883	-0.0165892094373703	0.00289124972186983
1137	79.5614395141602	-0.126947656273842	3.1756443977356	0.00126787810586393	0.00418994715437293	-0.00230353930965066	-0.00132951640989631
1138	79.5614395141602	-0.776296257972717	3.11070966720581	-0.00100484199356288	0.00776136433705688	-0.00457625929266214	0.00938473641872406
1139	80.2107925415039	-0.776296257972717	3.30551409721375	0.00711201597005129	-0.00165419070981443	-0.00684897974133492	0.00289124972186983
1140	78.2627410888672	0.197726652026176	2.72110033035278	0.0100340843200684	0.00711201597005129	-0.00457625929266214	-0.0026282137259841
1141	80.2107925415039	-0.126947656273842	3.04577469825745	0.00548864435404539	0.011982130818069	-0.00749832857400179	0.00289124972186983
1142	80.2107925415039	-0.451621979475021	3.11070966720581	0.00451462110504508	0.000293855206109583	0.00191722682211548	0.0022419011220336
1143	80.8601379394531	-1.10097062587738	3.04577469825745	0.0100340843200684	0.00159255252219737	0.00711201597005129	-0.000680167751852423
1144	80.2107925415039	-0.451621979475021	3.1756443977356	0.00159255252219737	-0.00555028254166245	0.00646266713738441	0.00906006153672934
1145	78.9120941162109	-0.451621979475021	3.1756443977356	0.0149041991680861	-0.00652430532500148	0.0207483377307653	0.0142548503354192
1146	79.5614395141602	-0.776296257972717	3.1756443977356	0.0171769186854362	-0.0266541130840778	0.00613799272105098	0.00581331877037883
1147	76.9640426635742	-0.126947656273842	3.24057936668396	0.0165275707840919	-0.00555028254166245	0.0178262684494257	-0.00392691092565656
1148	76.9640426635742	-1.10097062587738	3.43538379669189	-0.0169138833880424	0.00516396993771195	0.0022419011220336	0.00386527273803949
1149	78.2627410888672	-0.451621979475021	3.11070966720581	-0.0120437685400248	0.00256657530553639	0.0022419011220336	-0.00522560812532902
1150	78.2627410888672	-0.451621979475021	3.24057936668396	-0.00327756232582033	0.00191722682211548	0.00418994715437293	0.00126787810586393
1151	80.8601379394531	-0.126947656273842	3.24057936668396	0.000618529506027699	0.00808603875339031	-0.00425158534198999	-0.00100484199356288
1152	80.2107925415039	-0.776296257972717	3.37044906616211	-0.00522560812532902	-0.00977104809135199	0.00646266713738441	0.00191722682211548
1153	78.2627410888672	0.847075283527374	3.37044906616211	-0.0026282137259841	0.00841071270406246	-0.00717365415766835	-0.00425158534198999
1154	79.5614395141602	-0.126947656273842	2.85097002983093	-0.00782300252467394	0.0100340843200684	-0.00847235135734081	-0.00327756232582033
1155	78.9120941162109	-0.126947656273842	2.9159049987793	-0.00425158534198999	0.0116574559360743	-0.0201606266200542	-0.00490093370899558
1156	81.5094833374023	-2.07499361038208	3.50031876564026	-0.00782300252467394	0.00548864435404539	-0.0263294391334057	0.00354059832170606
1157	80.2107925415039	-1.75031924247742	3.1756443977356	0.00126787810586393	-0.00165419070981443	-0.0026282137259841	-0.00425158534198999
1158	80.8601379394531	-1.42564487457275	3.30551409721375	-0.00392691092565656	-0.0026282137259841	-0.00522560812532902	0.00126787810586393
1159	80.8601379394531	-1.10097062587738	3.43538379669189	0.00289124972186983	0.0022419011220336	-0.00879702530801296	0.0103587592020631
1160	80.8601379394531	-1.10097062587738	3.04577469825745	0.00289124972186983	0.00354059832170606	-0.00425158534198999	-0.00132951640989631
1161	78.2627410888672	0.522400975227356	2.98083996772766	-0.00132951640989631	0.00321592413820326	-0.00879702530801296	-0.00684897974133492
1162	78.9120941162109	0.847075283527374	2.85097002983093	-0.00360223650932312	-0.00522560812532902	0.00646266713738441	0.0022419011220336
1163	78.9120941162109	0.522400975227356	2.72110033035278	0.00354059832170606	-0.00619963090866804	0.00159255252219737	0.00516396993771195
1164	81.5094833374023	-0.776296257972717	3.11070966720581	0.0022419011220336	-0.0295761823654175	0.0113327819854021	0.00289124972186983
1165	78.9120941162109	0.847075283527374	3.30551409721375	0.011982130818069	-0.023407369852066	0.00938473641872406	-0.00230353930965066
1166	80.2107925415039	-0.451621979475021	3.24057936668396	0.00516396993771195	-0.00165419070981443	0.00711201597005129	-0.00197886489331722
1167	80.2107925415039	-0.126947656273842	3.37044906616211	0.00126787810586393	-0.00360223650932312	0.011982130818069	-0.00392691092565656
1168	80.8601379394531	-0.776296257972717	3.1756443977356	-3.08191010844894e-05	-0.00490093370899558	0.00418994715437293	0.00516396993771195
1169	78.9120941162109	0.522400975227356	2.98083996772766	0.00354059832170606	0.00418994715437293	0.00743668992072344	-0.00327756232582033
1170	78.9120941162109	-0.451621979475021	3.1756443977356	-0.000680167751852423	0.0106834331527352	0.000618529506027699	0.00548864435404539
1171	77.613395690918	-0.126947656273842	3.69512343406677	-0.00490093370899558	0.00646266713738441	-0.00132951640989631	-0.00230353930965066
1172	76.314697265625	-0.451621979475021	3.37044906616211	-0.00197886489331722	-0.00457625929266214	0.00516396993771195	0.00256657530553639
1173	77.613395690918	0.197726652026176	3.30551409721375	-0.00912170019000769	0.00451462110504508	-0.00782300252467394	0.00191722682211548
1174	78.9120941162109	0.522400975227356	3.24057936668396	-0.0146411629393697	0.0116574559360743	-0.0152905117720366	-0.0139918150380254
1175	80.2107925415039	-0.126947656273842	3.37044906616211	-0.0104203969240189	0.0149041991680861	-0.0208099745213985	-0.00392691092565656
1176	79.5614395141602	0.847075283527374	3.1756443977356	-0.0169138833880424	0.01100810803473	-0.0139918150380254	-0.0133424662053585
1177	78.9120941162109	0.522400975227356	3.24057936668396	-0.00814767740666866	0.0113327819854021	-0.00619963090866804	-0.00197886489331722
1178	78.9120941162109	-0.451621979475021	3.04577469825745	-0.0113944197073579	-0.0026282137259841	-0.0026282137259841	0.00354059832170606
1179	80.2107925415039	-1.75031924247742	3.1756443977356	-0.0026282137259841	-0.00295288790948689	-0.00814767740666866	-0.00912170019000769
1180	80.2107925415039	-1.42564487457275	3.04577469825745	0.00386527273803949	0.000943203864153475	-0.00977104809135199	0.00418994715437293
1181	78.9120941162109	-0.451621979475021	3.30551409721375	-0.00165419070981443	0.00678734155371785	-0.0156151866540313	-0.000355493422830477
1182	78.9120941162109	0.522400975227356	3.37044906616211	0.0022419011220336	-0.00230353930965066	-0.00555028254166245	0.000618529506027699
1183	81.5094833374023	-0.776296257972717	3.1756443977356	0.00159255252219737	-3.08191010844894e-05	0.00354059832170606	0.00418994715437293
1184	77.613395690918	0.847075283527374	2.9159049987793	-0.000355493422830477	-0.00782300252467394	0.0113327819854021	0.00354059832170606
1185	80.8601379394531	-0.126947656273842	2.9159049987793	0.00613799272105098	-0.0113944197073579	0.00873538758605719	0.00451462110504508
1186	78.2627410888672	0.197726652026176	2.72110033035278	0.00354059832170606	-0.00457625929266214	0.000293855206109583	-0.00230353930965066
1187	79.5614395141602	-0.126947656273842	3.1756443977356	0.00483929552137852	-0.00782300252467394	0.011982130818069	0.00256657530553639
1188	80.2107925415039	-0.451621979475021	3.43538379669189	-0.00132951640989631	-0.00132951640989631	0.00289124972186983	-0.00165419070981443
1189	80.2107925415039	-0.126947656273842	3.1756443977356	0.000293855206109583	-0.0026282137259841	-0.00100484199356288	-0.00230353930965066
1190	79.5614395141602	-0.126947656273842	3.04577469825745	0.000293855206109583	0.00613799272105098	-0.00230353930965066	-3.08191010844894e-05
1191	78.9120941162109	0.197726652026176	3.11070966720581	0.00386527273803949	0.000618529506027699	0.0022419011220336	-0.00165419070981443
1192	77.613395690918	0.847075283527374	2.98083996772766	0.0155535480007529	0.00354059832170606	0.00516396993771195	-0.00587495695799589
1193	78.9120941162109	0.197726652026176	3.24057936668396	0.00873538758605719	0.00711201597005129	-0.000680167751852423	0.00256657530553639
1194	78.2627410888672	-0.451621979475021	3.82499313354492	-0.0117190945893526	0.0142548503354192	-0.0143164889886975	-0.00100484199356288
1195	75.6653518676758	0.847075283527374	3.37044906616211	-0.00684897974133492	0.0103587592020631	-0.0152905117720366	-0.0149658378213644
1196	76.9640426635742	-0.126947656273842	3.1756443977356	-0.0136671401560307	0.00970941036939621	-0.0152905117720366	0.00386527273803949
1197	77.613395690918	0.847075283527374	3.11070966720581	-0.00879702530801296	-0.00392691092565656	-0.000355493422830477	-0.000680167751852423
1198	76.9640426635742	1.17174959182739	3.30551409721375	-0.00230353930965066	0.00386527273803949	-0.0104203969240189	0.00354059832170606
1199	78.9120941162109	0.847075283527374	3.04577469825745	-0.00847235135734081	0.00451462110504508	-0.00490093370899558	0.00646266713738441
1200	78.9120941162109	0.847075283527374	3.1756443977356	0.00548864435404539	0.00354059832170606	-0.00912170019000769	-0.00684897974133492
1201	78.2627410888672	0.847075283527374	3.04577469825745	-0.00230353930965066	-0.00197886489331722	-0.00522560812532902	-0.00165419070981443
1202	80.8601379394531	-1.10097062587738	2.98083996772766	-0.00879702530801296	-0.00879702530801296	0.00321592413820326	-0.00392691092565656
1203	80.2107925415039	-1.75031924247742	3.1756443977356	-0.00230353930965066	-0.00944637414067984	0.00191722682211548	0.00548864435404539
1204	80.8601379394531	-1.75031924247742	3.1756443977356	0.00126787810586393	-0.00555028254166245	0.0106834331527352	0.00613799272105098
1205	78.2627410888672	-0.451621979475021	3.30551409721375	0.0175015944987535	-0.0113944197073579	0.0162028968334198	0.00743668992072344
1206	80.8601379394531	-0.776296257972717	3.43538379669189	0.00873538758605719	-0.0026282137259841	0.01100810803473	-0.00360223650932312
1207	78.2627410888672	0.847075283527374	3.04577469825745	0.000618529506027699	-0.0104203969240189	0.00841071270406246	0.00581331877037883
1208	78.9120941162109	0.197726652026176	2.59123063087463	-0.00132951640989631	-0.00295288790948689	0.00548864435404539	-0.00100484199356288
1209	78.9120941162109	1.17174959182739	2.46136093139648	-0.00230353930965066	0.00159255252219737	0.00256657530553639	0.00126787810586393
1210	80.2107925415039	0.847075283527374	2.78603529930115	0.00386527273803949	0.00646266713738441	0.00159255252219737	0.00418994715437293
1211	79.5614395141602	1.17174959182739	2.9159049987793	-0.00327756232582033	0.00938473641872406	-0.00587495695799589	-0.00132951640989631
1212	80.8601379394531	-0.126947656273842	3.24057936668396	-0.00132951640989631	-0.00587495695799589	0.00483929552137852	-0.00100484199356288
1213	78.9120941162109	0.197726652026176	3.24057936668396	-0.00619963090866804	-3.08191010844894e-05	0.00321592413820326	0.000943203864153475
1214	79.5614395141602	1.49642395973206	2.85097002983093	-0.00295288790948689	0.01100810803473	-0.0117190945893526	0.000943203864153475
1215	80.8601379394531	0.847075283527374	2.9159049987793	-0.00587495695799589	0.0175015944987535	-0.0162645354866982	-0.00717365415766835
1216	78.9120941162109	1.49642395973206	2.9159049987793	-0.00165419070981443	0.0106834331527352	-0.0185372550040483	-0.00327756232582033
1217	79.5614395141602	-0.451621979475021	3.63018846511841	-0.0120437685400248	0.00159255252219737	-0.00327756232582033	-0.00360223650932312
1218	77.613395690918	0.522400975227356	3.50031876564026	-0.00555028254166245	0.000943203864153475	-0.00392691092565656	0.00483929552137852
1219	76.9640426635742	1.17174959182739	3.30551409721375	-0.00782300252467394	-0.00490093370899558	-0.00814767740666866	0.000618529506027699
1220	77.613395690918	1.49642395973206	2.72110033035278	0.00126787810586393	0.00646266713738441	-0.00425158534198999	-0.00652430532500148
1221	79.5614395141602	0.197726652026176	3.30551409721375	-0.00392691092565656	0.00126787810586393	-0.00879702530801296	-0.00360223650932312
1222	80.2107925415039	0.847075283527374	3.1756443977356	-0.00814767740666866	-0.00295288790948689	0.00256657530553639	0.0022419011220336
1223	78.9120941162109	0.847075283527374	3.11070966720581	-0.00165419070981443	-0.00490093370899558	0.00938473641872406	0.00354059832170606
1224	78.9120941162109	0.522400975227356	3.43538379669189	0.00776136433705688	-0.00749832857400179	0.0136055024340749	0.00841071270406246
1225	78.2627410888672	0.522400975227356	3.04577469825745	0.00483929552137852	-0.00944637414067984	0.0175015944987535	0.00483929552137852
1226	78.9120941162109	-0.126947656273842	3.11070966720581	0.0100340843200684	-0.00782300252467394	0.00776136433705688	0.00159255252219737
1227	82.1588363647461	-0.776296257972717	3.1756443977356	0.0145795252174139	-0.0185372550040483	0.0123068047687411	0.000293855206109583
1228	80.8601379394531	-0.126947656273842	3.24057936668396	0.00321592413820326	-0.00977104809135199	0.0142548503354192	-3.08191010844894e-05
1229	82.1588363647461	0.197726652026176	3.11070966720581	0.000943203864153475	0.00159255252219737	0.000293855206109583	0.000618529506027699
1230	78.9120941162109	0.197726652026176	3.50031876564026	0.0259431265294552	0.00418994715437293	-0.00749832857400179	-0.0026282137259841
1231	80.8601379394531	0.197726652026176	3.24057936668396	-0.00132951640989631	0.00516396993771195	-0.0026282137259841	0.00418994715437293
1232	78.9120941162109	1.17174959182739	2.78603529930115	-0.00132951640989631	0.00711201597005129	0.0103587592020631	-0.00197886489331722
1233	79.5614395141602	1.82109820842743	2.72110033035278	-0.00100484199356288	0.000293855206109583	-0.0143164889886975	0.00841071270406246
1234	80.2107925415039	0.522400975227356	2.98083996772766	0.000943203864153475	0.012956153601408	-0.0149658378213644	0.000618529506027699
1235	80.2107925415039	-0.126947656273842	2.98083996772766	-0.00587495695799589	0.0171769186854362	-0.0240567177534103	-0.00522560812532902
1236	80.8601379394531	1.17174959182739	3.24057936668396	-0.0136671401560307	0.0213976856321096	-0.017887907102704	-0.00230353930965066
1237	79.5614395141602	1.17174959182739	2.85097002983093	-0.0172385573387146	0.0100340843200684	-0.0026282137259841	0.000618529506027699
1238	80.8601379394531	0.197726652026176	3.11070966720581	-0.00944637414067984	0.00873538758605719	-0.00814767740666866	0.00516396993771195
1239	80.2107925415039	0.197726652026176	3.11070966720581	-0.0152905117720366	0.00776136433705688	-0.00684897974133492	-0.00587495695799589
1240	78.9120941162109	0.197726652026176	3.1756443977356	-0.0152905117720366	0.0100340843200684	-0.00457625929266214	0.00354059832170606
1241	78.2627410888672	0.522400975227356	3.56525373458862	-0.00847235135734081	0.00418994715437293	-0.00944637414067984	-0.00457625929266214
1242	77.613395690918	0.522400975227356	3.88992786407471	-0.0191866029053926	-0.0026282137259841	-0.00457625929266214	0.000943203864153475
1243	76.314697265625	1.82109820842743	3.24057936668396	0.00678734155371785	-0.00295288790948689	-3.08191010844894e-05	0.00613799272105098
1244	78.2627410888672	1.17174959182739	2.9159049987793	0.0243197549134493	-0.0133424662053585	-0.00425158534198999	0.00418994715437293
1245	78.9120941162109	1.17174959182739	3.11070966720581	0.0145795252174139	-0.00490093370899558	0.0116574559360743	-0.00230353930965066
1246	80.8601379394531	-0.451621979475021	3.30551409721375	0.00970941036939621	-0.00490093370899558	0.000943203864153475	0.00321592413820326
1247	80.2107925415039	0.847075283527374	2.98083996772766	-0.00165419070981443	-0.00555028254166245	0.01100810803473	-0.00295288790948689
1248	80.8601379394531	0.197726652026176	3.30551409721375	0.0223717093467712	-0.00197886489331722	0.00938473641872406	0.000943203864153475
1249	81.5094833374023	-0.451621979475021	3.24057936668396	0.00873538758605719	-0.00425158534198999	0.000618529506027699	0.000618529506027699
1250	80.8601379394531	-1.10097062587738	3.11070966720581	0.00483929552137852	0.000293855206109583	-0.00457625929266214	0.000943203864153475
1251	78.9120941162109	0.197726652026176	3.1756443977356	0.000293855206109583	-0.0026282137259841	0.00159255252219737	-0.00425158534198999
1252	80.2107925415039	1.17174959182739	2.98083996772766	-0.00490093370899558	0.0022419011220336	-0.00100484199356288	0.000618529506027699
1253	79.5614395141602	1.17174959182739	2.98083996772766	0.00646266713738441	0.00451462110504508	0.00516396993771195	0.00191722682211548
1254	80.8601379394531	0.522400975227356	3.43538379669189	-0.0123684434220195	0.0142548503354192	-0.00977104809135199	-0.00457625929266214
1255	78.9120941162109	1.17174959182739	2.9159049987793	-0.0120437685400248	0.0113327819854021	-0.0240567177534103	-0.00197886489331722
1256	80.8601379394531	0.197726652026176	2.78603529930115	-0.00814767740666866	0.0191249661147594	-0.0175632312893867	-0.00879702530801296
1257	78.9120941162109	0.847075283527374	2.78603529930115	-0.00814767740666866	0.00354059832170606	-0.00912170019000769	-0.00717365415766835
1258	80.2107925415039	1.17174959182739	2.78603529930115	-0.00814767740666866	0.00159255252219737	-0.00100484199356288	0.00516396993771195
1259	78.9120941162109	1.82109820842743	3.04577469825745	0.00191722682211548	-0.00165419070981443	-0.0152905117720366	0.00451462110504508
1260	79.5614395141602	1.82109820842743	3.56525373458862	-0.000680167751852423	0.00418994715437293	-0.00749832857400179	-0.00555028254166245
1261	78.2627410888672	0.847075283527374	3.1756443977356	0.00256657530553639	0.00548864435404539	-0.000355493422830477	-0.00295288790948689
1262	80.2107925415039	1.49642395973206	2.78603529930115	0.00354059832170606	-0.0026282137259841	0.00581331877037883	-0.00295288790948689
1263	78.2627410888672	-0.451621979475021	3.24057936668396	-0.000355493422830477	-0.00132951640989631	0.00711201597005129	0.00613799272105098
1264	78.9120941162109	0.197726652026176	3.1756443977356	0.0142548503354192	0.00126787810586393	0.0162028968334198	0.00321592413820326
1265	78.2627410888672	-0.126947656273842	3.69512343406677	0.0116574559360743	0.00970941036939621	0.0132808275520802	0.00191722682211548
1266	76.9640426635742	0.522400975227356	3.43538379669189	0.00516396993771195	-0.00360223650932312	0.00906006153672934	0.00418994715437293
1267	77.613395690918	1.49642395973206	3.11070966720581	-0.00197886489331722	-0.0107450718060136	0.0022419011220336	-3.08191010844894e-05
1268	79.5614395141602	1.49642395973206	3.1756443977356	0.012956153601408	-0.00295288790948689	0.00386527273803949	0.00711201597005129
1269	80.2107925415039	0.522400975227356	2.9159049987793	-0.000355493422830477	0.00418994715437293	0.00386527273803949	-0.00100484199356288
1270	78.9120941162109	1.17174959182739	2.98083996772766	0.00743668992072344	-3.08191010844894e-05	0.000943203864153475	-0.00100484199356288
1271	79.5614395141602	0.197726652026176	3.1756443977356	-0.00100484199356288	-0.00230353930965066	-0.0026282137259841	0.00159255252219737
1272	80.8601379394531	-1.42564487457275	3.37044906616211	-0.0123684434220195	-0.00814767740666866	0.000618529506027699	0.000943203864153475
1273	81.5094833374023	-1.75031924247742	3.11070966720581	-0.00555028254166245	-0.00912170019000769	0.00159255252219737	0.00126787810586393
1274	78.9120941162109	0.522400975227356	3.11070966720581	-0.00165419070981443	0.00418994715437293	-0.0201606266200542	-0.00100484199356288
1275	80.2107925415039	-0.126947656273842	2.9159049987793	-0.00782300252467394	0.00841071270406246	-0.0237320438027382	-0.00944637414067984
1276	78.9120941162109	0.847075283527374	3.11070966720581	-0.00749832857400179	0.00451462110504508	-0.0165892094373703	-0.00652430532500148
1277	82.1588363647461	-0.451621979475021	3.43538379669189	-0.00555028254166245	0.0022419011220336	-0.00879702530801296	-0.00425158534198999
1278	80.2107925415039	0.197726652026176	3.37044906616211	-0.0026282137259841	0.000293855206109583	-0.0026282137259841	0.0100340843200684
1279	79.5614395141602	0.522400975227356	2.72110033035278	0.000943203864153475	0.00191722682211548	-0.0162645354866982	-0.00197886489331722
1280	79.5614395141602	0.847075283527374	2.78603529930115	0.00159255252219737	0.00483929552137852	-0.00327756232582033	0.00126787810586393
1281	80.8601379394531	0.197726652026176	2.9159049987793	0.00386527273803949	0.00938473641872406	-0.00230353930965066	0.00126787810586393
1282	80.8601379394531	-0.451621979475021	3.24057936668396	0.00256657530553639	0.00126787810586393	-0.00847235135734081	-0.00587495695799589
1283	78.9120941162109	0.522400975227356	3.04577469825745	0.000943203864153475	-0.00490093370899558	0.013930176384747	-0.0026282137259841
1284	80.2107925415039	-0.776296257972717	3.24057936668396	0.00613799272105098	-0.0026282137259841	0.00354059832170606	0.00548864435404539
1285	78.9120941162109	0.847075283527374	2.78603529930115	-0.00652430532500148	-0.0247060675173998	0.0123068047687411	0.0022419011220336
1286	80.2107925415039	-0.451621979475021	3.1756443977356	0.0220470335334539	0.000618529506027699	0.00841071270406246	0.00483929552137852
1287	78.9120941162109	-0.126947656273842	3.43538379669189	-0.00847235135734081	-0.00490093370899558	0.00483929552137852	-0.00295288790948689
1288	77.613395690918	0.522400975227356	3.43538379669189	-0.0149658378213644	0.00126787810586393	0.00841071270406246	-0.00132951640989631
1289	76.314697265625	0.847075283527374	3.1756443977356	-0.00717365415766835	0.00906006153672934	0.000618529506027699	-0.00197886489331722
1290	76.9640426635742	0.522400975227356	2.9159049987793	-0.0208099745213985	0.00483929552137852	-0.00717365415766835	-0.00782300252467394
1291	78.2627410888672	0.197726652026176	3.11070966720581	-0.00847235135734081	0.00126787810586393	-0.00165419070981443	-0.00555028254166245
1292	79.5614395141602	-0.451621979475021	3.1756443977356	-0.00847235135734081	-0.00230353930965066	0.000293855206109583	-0.000355493422830477
1293	78.2627410888672	0.847075283527374	2.98083996772766	-0.00360223650932312	-0.00295288790948689	0.00321592413820326	0.000618529506027699
1294	80.8601379394531	-0.451621979475021	3.50031876564026	-0.00360223650932312	0.0126314787194133	-0.0201606266200542	-0.00587495695799589
1295	79.5614395141602	-0.451621979475021	3.76005816459656	-0.0159398596733809	0.0149041991680861	-0.0191866029053926	-0.00879702530801296
1296	79.5614395141602	0.197726652026176	2.85097002983093	-0.00879702530801296	-0.00100484199356288	-0.0240567177534103	-0.00619963090866804
1297	76.9640426635742	-0.451621979475021	2.78603529930115	-0.0195112787187099	0.000618529506027699	-0.0120437685400248	-0.00555028254166245
1298	80.8601379394531	-1.75031924247742	3.11070966720581	-0.00652430532500148	-0.00132951640989631	0.00743668992072344	-3.08191010844894e-05
1299	80.2107925415039	-1.10097062587738	3.24057936668396	-3.08191010844894e-05	0.000943203864153475	-0.00360223650932312	0.00354059832170606
1300	80.8601379394531	-0.451621979475021	3.24057936668396	-0.00132951640989631	-0.00555028254166245	-0.00684897974133492	-0.00295288790948689
1301	78.9120941162109	-0.776296257972717	3.50031876564026	-0.00132951640989631	0.00548864435404539	0.000943203864153475	0.00386527273803949
1302	81.5094833374023	-0.451621979475021	3.1756443977356	-0.00230353930965066	-0.00327756232582033	0.00581331877037883	-0.00100484199356288
1303	78.2627410888672	0.522400975227356	2.85097002983093	-0.00879702530801296	-0.00619963090866804	0.00159255252219737	0.00191722682211548
1304	79.5614395141602	0.847075283527374	2.72110033035278	0.0165275707840919	-3.08191010844894e-05	0.000618529506027699	0.00873538758605719
1305	79.5614395141602	-0.451621979475021	3.04577469825745	-0.00587495695799589	-0.0188619289547205	0.00743668992072344	0.00548864435404539
1306	80.8601379394531	0.522400975227356	3.1756443977356	0.00970941036939621	-0.00100484199356288	0.00776136433705688	-0.00165419070981443
1307	78.2627410888672	0.847075283527374	3.1756443977356	-0.0026282137259841	-0.00197886489331722	0.00808603875339031	0.00451462110504508
1308	78.2627410888672	0.522400975227356	3.1756443977356	-0.000355493422830477	-0.00684897974133492	0.0103587592020631	-0.00879702530801296
1309	78.9120941162109	0.847075283527374	2.85097002983093	-0.000680167751852423	0.000618529506027699	0.00451462110504508	0.000618529506027699
1310	79.5614395141602	1.17174959182739	2.9159049987793	0.00711201597005129	0.00776136433705688	-0.00100484199356288	-0.00684897974133492
1311	79.5614395141602	-0.451621979475021	3.37044906616211	-3.08191010844894e-05	0.00613799272105098	-0.0110697457566857	-0.00879702530801296
1312	77.613395690918	-0.451621979475021	3.43538379669189	0.0188002903014421	0.00321592413820326	0.00483929552137852	0.00321592413820326
1313	77.613395690918	-0.776296257972717	3.24057936668396	-0.00197886489331722	-3.08191010844894e-05	-0.00782300252467394	0.00354059832170606
1314	77.613395690918	0.522400975227356	3.11070966720581	-0.00944637414067984	0.0223717093467712	-0.0107450718060136	0.0022419011220336
1315	77.613395690918	0.522400975227356	3.11070966720581	-0.0110697457566857	0.0200989879667759	-0.0282774847000837	-0.00749832857400179
1316	78.9120941162109	0.522400975227356	3.04577469825745	-0.00879702530801296	0.012956153601408	-0.0165892094373703	-0.00490093370899558
1317	80.2107925415039	0.522400975227356	3.1756443977356	-0.00847235135734081	0.00191722682211548	-0.0110697457566857	0.00256657530553639
1318	80.2107925415039	-0.126947656273842	3.43538379669189	-0.00522560812532902	0.00613799272105098	-0.00782300252467394	0.00321592413820326
1319	81.5094833374023	-1.10097062587738	2.78603529930115	0.000618529506027699	-0.00555028254166245	-3.08191010844894e-05	-0.00619963090866804
1320	78.2627410888672	0.197726652026176	2.72110033035278	0.00289124972186983	-0.00425158534198999	-0.000355493422830477	0.00548864435404539
1321	80.2107925415039	-0.776296257972717	2.9159049987793	0.0022419011220336	0.00191722682211548	-0.0026282137259841	0.00159255252219737
1322	81.5094833374023	-1.42564487457275	3.11070966720581	-0.00522560812532902	-0.00100484199356288	-0.00555028254166245	0.00256657530553639
1323	81.5094833374023	-1.10097062587738	3.50031876564026	0.00581331877037883	-0.00100484199356288	-0.00425158534198999	0.00256657530553639
1324	78.9120941162109	-0.126947656273842	3.30551409721375	0.00418994715437293	0.000618529506027699	0.00451462110504508	0.00938473641872406
1325	78.2627410888672	0.522400975227356	3.1756443977356	-0.00197886489331722	0.00256657530553639	0.013930176384747	0.0100340843200684
1326	80.8601379394531	-0.451621979475021	3.37044906616211	0.011982130818069	0.0022419011220336	0.00548864435404539	0.00191722682211548
1327	81.5094833374023	-0.451621979475021	3.04577469825745	-0.00587495695799589	-0.00100484199356288	0.00418994715437293	0.000293855206109583
1328	80.8601379394531	-0.776296257972717	3.04577469825745	0.00548864435404539	-0.00327756232582033	0.0100340843200684	0.00451462110504508
1329	80.2107925415039	-0.451621979475021	3.04577469825745	0.00451462110504508	0.000293855206109583	-0.00132951640989631	-0.00360223650932312
1330	79.5614395141602	0.522400975227356	3.1756443977356	0.00873538758605719	0.00776136433705688	-0.00360223650932312	-0.00425158534198999
1331	79.5614395141602	1.49642395973206	2.78603529930115	0.0207483377307653	0.00711201597005129	-0.00522560812532902	-0.0100957229733467
1332	78.9120941162109	0.522400975227356	2.85097002983093	-0.00392691092565656	0.00354059832170606	-0.0139918150380254	-0.00230353930965066
1333	78.2627410888672	0.847075283527374	2.98083996772766	-0.000680167751852423	0.000943203864153475	0.0022419011220336	0.0022419011220336
1334	80.2107925415039	-0.451621979475021	3.24057936668396	-0.00230353930965066	0.00906006153672934	-0.00587495695799589	-0.00230353930965066
1335	77.613395690918	1.17174959182739	3.11070966720581	-0.0107450718060136	0.0181509424000978	-0.0237320438027382	-0.00749832857400179
1336	78.9120941162109	-0.451621979475021	3.56525373458862	-0.0126931173726916	0.000618529506027699	-0.00522560812532902	-0.00295288790948689
1337	77.613395690918	0.522400975227356	2.85097002983093	-0.0133424662053585	0.00613799272105098	-0.0165892094373703	0.00418994715437293
1338	76.314697265625	0.522400975227356	2.9159049987793	-0.00587495695799589	-0.00360223650932312	-0.00587495695799589	0.00841071270406246
1339	78.2627410888672	1.17174959182739	2.98083996772766	-0.00295288790948689	0.00191722682211548	-0.0100957229733467	0.00159255252219737
1340	79.5614395141602	0.522400975227356	2.98083996772766	-0.00587495695799589	0.0022419011220336	-0.0136671401560307	-0.00490093370899558
1341	79.5614395141602	0.197726652026176	3.43538379669189	-0.00652430532500148	0.00256657530553639	-0.0143164889886975	-3.08191010844894e-05
1342	80.8601379394531	-0.776296257972717	3.50031876564026	-0.00327756232582033	0.000943203864153475	-3.08191010844894e-05	0.00289124972186983
1343	78.2627410888672	-0.776296257972717	3.1756443977356	-0.00425158534198999	-0.00879702530801296	0.00159255252219737	0.0022419011220336
1344	79.5614395141602	-0.126947656273842	2.98083996772766	0.000943203864153475	-0.0143164889886975	0.00483929552137852	0.0152288740500808
1345	80.2107925415039	-1.10097062587738	3.04577469825745	0.012956153601408	-0.0152905117720366	0.0113327819854021	0.00354059832170606
1346	79.5614395141602	-0.451621979475021	3.04577469825745	0.000943203864153475	-0.00847235135734081	0.012956153601408	0.00354059832170606
1347	80.2107925415039	-1.10097062587738	3.63018846511841	0.00256657530553639	-0.0152905117720366	0.0116574559360743	-0.000355493422830477
1348	81.5094833374023	-0.776296257972717	3.63018846511841	-0.00749832857400179	-0.00165419070981443	0.00808603875339031	0.00354059832170606
1349	79.5614395141602	0.197726652026176	3.11070966720581	0.00743668992072344	0.00289124972186983	0.00646266713738441	0.00289124972186983
1350	80.8601379394531	0.197726652026176	2.9159049987793	0.0113327819854021	0.00516396993771195	-0.0133424662053585	-0.00165419070981443
1351	80.2107925415039	-0.126947656273842	3.04577469825745	0.0022419011220336	0.00354059832170606	0.00646266713738441	0.00256657530553639
1352	79.5614395141602	-0.451621979475021	3.04577469825745	-0.00522560812532902	0.00516396993771195	-0.00490093370899558	-0.0126931173726916
1353	78.9120941162109	0.522400975227356	3.11070966720581	-0.00230353930965066	-0.00392691092565656	-0.00587495695799589	-0.00295288790948689
1354	78.9120941162109	-0.126947656273842	3.04577469825745	-0.00555028254166245	0.0142548503354192	-0.0198359526693821	-0.00100484199356288
1355	78.9120941162109	0.847075283527374	2.72110033035278	-0.00977104809135199	0.0213976856321096	-0.0302255302667618	-0.0113944197073579
1356	78.9120941162109	0.197726652026176	3.04577469825745	-0.0136671401560307	0.0126314787194133	-0.0149658378213644	-0.00814767740666866
1357	80.2107925415039	-1.10097062587738	3.24057936668396	-0.00847235135734081	0.00451462110504508	-0.0113944197073579	-0.00165419070981443
1358	80.8601379394531	-0.451621979475021	3.24057936668396	-0.00717365415766835	-0.0026282137259841	-0.00749832857400179	0.00159255252219737
1359	78.9120941162109	-0.126947656273842	3.37044906616211	0.00386527273803949	0.00354059832170606	-0.00490093370899558	0.00418994715437293
1360	77.613395690918	-0.451621979475021	3.11070966720581	-0.000355493422830477	0.00483929552137852	-0.00587495695799589	-0.00912170019000769
1361	78.2627410888672	-1.10097062587738	3.1756443977356	-0.00392691092565656	0.00646266713738441	-0.00197886489331722	-0.00295288790948689
1362	76.314697265625	0.522400975227356	2.98083996772766	-0.00230353930965066	0.000943203864153475	-0.000355493422830477	-0.00165419070981443
1363	76.9640426635742	0.847075283527374	2.98083996772766	0.00418994715437293	-0.00684897974133492	-0.00555028254166245	0.00516396993771195
1364	80.8601379394531	0.197726652026176	3.04577469825745	-0.00587495695799589	-0.0175632312893867	0.0145795252174139	-3.08191010844894e-05
1365	80.8601379394531	-1.42564487457275	3.56525373458862	0.0155535480007529	0.00256657530553639	0.0022419011220336	-0.0026282137259841
1366	80.2107925415039	-0.126947656273842	2.9159049987793	0.0223717093467712	-0.00912170019000769	0.0239950809627771	0.0022419011220336
1367	78.9120941162109	-0.451621979475021	2.9159049987793	-0.00100484199356288	-0.00879702530801296	0.01100810803473	0.00386527273803949
1368	78.9120941162109	-1.42564487457275	3.1756443977356	0.00483929552137852	-0.0123684434220195	0.00581331877037883	0.00321592413820326
1369	80.8601379394531	-2.39966797828674	3.1756443977356	0.00873538758605719	-0.0149658378213644	0.00159255252219737	0.00386527273803949
1370	80.2107925415039	-2.07499361038208	3.30551409721375	0.000943203864153475	0.00191722682211548	-0.00425158534198999	-0.00197886489331722
1371	78.9120941162109	-1.10097062587738	3.50031876564026	0.00938473641872406	0.000618529506027699	-0.00749832857400179	-0.00327756232582033
1372	78.2627410888672	-0.126947656273842	2.98083996772766	-0.00132951640989631	0.00126787810586393	-3.08191010844894e-05	-3.08191010844894e-05
1373	81.5094833374023	-1.10097062587738	2.9159049987793	-0.000355493422830477	-0.00197886489331722	-0.00100484199356288	-0.00425158534198999
1374	78.9120941162109	0.197726652026176	2.9159049987793	-0.00132951640989631	0.00386527273803949	-0.00782300252467394	-0.00490093370899558
1375	82.1588363647461	-1.10097062587738	3.11070966720581	-0.00619963090866804	0.00646266713738441	-0.0169138833880424	-0.00165419070981443
1376	78.2627410888672	-0.126947656273842	2.9159049987793	-0.00327756232582033	0.00743668992072344	-0.0162645354866982	-0.00912170019000769
1377	79.5614395141602	-0.126947656273842	3.24057936668396	-0.00587495695799589	0.00126787810586393	-0.00522560812532902	-0.00100484199356288
1378	80.2107925415039	-0.776296257972717	2.9159049987793	-0.00879702530801296	0.00159255252219737	-0.0133424662053585	0.00613799272105098
1379	80.2107925415039	-1.42564487457275	2.98083996772766	0.00776136433705688	-0.00392691092565656	0.00159255252219737	0.00321592413820326
1380	80.2107925415039	-0.451621979475021	3.04577469825745	-0.00522560812532902	0.00581331877037883	-0.0136671401560307	0.000943203864153475
1381	78.9120941162109	-0.126947656273842	3.1756443977356	0.00159255252219737	-0.00522560812532902	-0.00879702530801296	-0.00230353930965066
1382	78.2627410888672	0.522400975227356	3.24057936668396	0.000618529506027699	0.00354059832170606	0.00418994715437293	0.00386527273803949
1383	79.5614395141602	-0.451621979475021	3.37044906616211	-0.00490093370899558	-0.00230353930965066	0.00321592413820326	0.00938473641872406
1384	76.314697265625	-1.10097062587738	3.24057936668396	0.00451462110504508	-0.0143164889886975	0.00841071270406246	0.00873538758605719
1385	75.6653518676758	0.197726652026176	2.9159049987793	0.00808603875339031	-3.08191010844894e-05	0.012956153601408	0.00354059832170606
1386	79.5614395141602	-1.10097062587738	3.30551409721375	0.0123068047687411	-0.00425158534198999	0.00970941036939621	0.0022419011220336
1387	79.5614395141602	-0.451621979475021	3.04577469825745	0.0126314787194133	-0.00425158534198999	0.0113327819854021	-0.000680167751852423
1388	79.5614395141602	0.197726652026176	3.24057936668396	0.0022419011220336	-0.00490093370899558	0.00548864435404539	-0.00100484199356288
1389	78.2627410888672	0.847075283527374	3.1756443977356	0.00613799272105098	-0.00392691092565656	0.00256657530553639	-0.00717365415766835
1390	78.9120941162109	-0.451621979475021	2.98083996772766	0.01847561635077	0.00646266713738441	-0.00360223650932312	-0.00327756232582033
1391	78.2627410888672	-0.451621979475021	2.9159049987793	0.0103587592020631	-0.00165419070981443	-0.00295288790948689	-0.00652430532500148
1392	80.8601379394531	-2.07499361038208	3.24057936668396	0.00289124972186983	-0.0136671401560307	-0.00230353930965066	0.000943203864153475
1393	80.2107925415039	-1.75031924247742	3.30551409721375	-0.00587495695799589	-0.00684897974133492	-0.0117190945893526	0.00126787810586393
1394	80.8601379394531	-1.75031924247742	3.37044906616211	-0.00749832857400179	-0.000355493422830477	-0.00977104809135199	-0.00555028254166245
1395	78.2627410888672	-0.776296257972717	3.69512343406677	-0.00392691092565656	0.0197743140161037	-0.021459324285388	-0.00392691092565656
1396	81.5094833374023	-1.42564487457275	3.37044906616211	-0.0104203969240189	0.0149041991680861	-0.0126931173726916	-0.00749832857400179
1397	79.5614395141602	0.197726652026176	2.85097002983093	-0.0113944197073579	0.000293855206109583	-0.0169138833880424	0.00354059832170606
1398	80.2107925415039	0.522400975227356	2.85097002983093	-0.0100957229733467	0.00354059832170606	-0.00457625929266214	0.000618529506027699
1399	78.2627410888672	-0.126947656273842	2.9159049987793	0.00289124972186983	0.00289124972186983	-0.0146411629393697	0.012956153601408
1400	79.5614395141602	-0.126947656273842	2.9159049987793	0.00386527273803949	0.00191722682211548	-0.00879702530801296	0.00256657530553639
1401	78.9120941162109	0.197726652026176	2.9159049987793	-0.00392691092565656	0.00451462110504508	-0.00782300252467394	0.0022419011220336
1402	80.8601379394531	-0.776296257972717	2.656165599823	0.00451462110504508	-0.00165419070981443	0.00646266713738441	-0.000355493422830477
1403	80.8601379394531	-0.776296257972717	3.11070966720581	0.00581331877037883	-0.00977104809135199	0.00256657530553639	0.0022419011220336
1404	78.9120941162109	0.197726652026176	2.9159049987793	0.0149041991680861	-0.0185372550040483	0.0116574559360743	0.00743668992072344
1405	79.5614395141602	-0.451621979475021	3.1756443977356	0.01100810803473	-0.00944637414067984	0.0116574559360743	-3.08191010844894e-05
1406	78.2627410888672	-0.126947656273842	3.1756443977356	0.00906006153672934	-0.00652430532500148	0.0168522447347641	0.00321592413820326
1407	77.613395690918	-0.451621979475021	3.43538379669189	0.0123068047687411	-0.0026282137259841	0.0106834331527352	0.00483929552137852
1408	77.613395690918	-1.10097062587738	3.1756443977356	-0.0104203969240189	-0.00847235135734081	0.0152288740500808	0.000943203864153475
1409	77.613395690918	-0.776296257972717	3.1756443977356	-0.00522560812532902	-0.00327756232582033	0.00548864435404539	-0.00295288790948689
1410	79.5614395141602	-0.451621979475021	3.1756443977356	-3.08191010844894e-05	0.00256657530553639	-0.00197886489331722	-0.00749832857400179
1411	79.5614395141602	-0.451621979475021	3.50031876564026	-0.00814767740666866	0.00159255252219737	-0.00879702530801296	-0.00165419070981443
1412	78.9120941162109	0.847075283527374	3.1756443977356	-0.00814767740666866	-0.00230353930965066	0.00256657530553639	-0.00619963090866804
1413	78.9120941162109	-0.126947656273842	2.98083996772766	-0.0123684434220195	-0.00912170019000769	-0.00230353930965066	0.00256657530553639
1414	78.9120941162109	-1.10097062587738	3.04577469825745	-0.00782300252467394	0.00711201597005129	-0.0130177913233638	-0.000680167751852423
1415	78.9120941162109	-1.10097062587738	2.9159049987793	-0.0198359526693821	0.000293855206109583	-0.0243813935667276	-0.0026282137259841
1416	80.2107925415039	-1.42564487457275	3.1756443977356	-0.0104203969240189	0.0106834331527352	-0.0156151866540313	-0.00587495695799589
1417	82.8081817626953	-1.42564487457275	3.63018846511841	-0.0110697457566857	-3.08191010844894e-05	-0.0133424662053585	0.00386527273803949
1418	79.5614395141602	0.847075283527374	3.56525373458862	-3.08191010844894e-05	-0.00197886489331722	-0.00652430532500148	0.00289124972186983
1419	79.5614395141602	0.522400975227356	2.85097002983093	0.00418994715437293	0.00548864435404539	-0.00619963090866804	-0.0026282137259841
1420	79.5614395141602	0.197726652026176	2.85097002983093	0.00873538758605719	0.00743668992072344	-0.0100957229733467	-0.000355493422830477
1421	81.5094833374023	0.197726652026176	2.78603529930115	0.00354059832170606	0.00516396993771195	-0.00879702530801296	-0.00425158534198999
1422	80.8601379394531	-0.451621979475021	2.9159049987793	0.00354059832170606	-0.00165419070981443	0.00841071270406246	-0.0026282137259841
1423	79.5614395141602	0.197726652026176	3.1756443977356	-0.00295288790948689	-0.00230353930965066	-0.00425158534198999	0.00126787810586393
1424	79.5614395141602	-0.451621979475021	3.04577469825745	0.00451462110504508	0.00418994715437293	0.00873538758605719	0.00711201597005129
1425	80.8601379394531	-0.451621979475021	3.11070966720581	0.00451462110504508	-0.0130177913233638	0.0123068047687411	0.00711201597005129
1426	80.8601379394531	0.197726652026176	2.98083996772766	0.0103587592020631	-0.0152905117720366	0.00354059832170606	0.00711201597005129
1427	78.9120941162109	0.197726652026176	2.98083996772766	-3.08191010844894e-05	-0.00132951640989631	0.0103587592020631	-0.000355493422830477
1428	79.5614395141602	0.847075283527374	3.11070966720581	0.0022419011220336	0.000293855206109583	0.000618529506027699	0.00711201597005129
1429	77.613395690918	-0.126947656273842	3.37044906616211	-0.00230353930965066	0.000618529506027699	0.00841071270406246	0.00321592413820326
1430	77.613395690918	0.197726652026176	3.43538379669189	-0.0110697457566857	0.00516396993771195	-0.000355493422830477	-0.00457625929266214
1431	76.314697265625	0.197726652026176	2.85097002983093	-0.00847235135734081	0.00386527273803949	-0.00165419070981443	-0.00522560812532902
1432	76.9640426635742	0.522400975227356	2.98083996772766	-0.00652430532500148	0.00159255252219737	-0.000355493422830477	0.00256657530553639
1433	78.9120941162109	-0.451621979475021	3.30551409721375	-0.0123684434220195	0.00516396993771195	-0.00717365415766835	0.00191722682211548
1434	78.2627410888672	0.522400975227356	3.37044906616211	-0.00587495695799589	0.0152288740500808	-0.00944637414067984	0.00321592413820326
1435	80.8601379394531	-0.451621979475021	3.1756443977356	-3.08191010844894e-05	0.0181509424000978	-0.0162645354866982	-0.00327756232582033
1436	79.5614395141602	0.847075283527374	3.1756443977356	-0.0100957229733467	0.011982130818069	-0.0198359526693821	-0.0136671401560307
1437	80.8601379394531	-0.451621979475021	3.1756443977356	0.000618529506027699	0.00191722682211548	-0.0152905117720366	-0.00522560812532902
1438	79.5614395141602	-1.42564487457275	3.50031876564026	0.00191722682211548	-0.00652430532500148	-0.00619963090866804	-0.00295288790948689
1439	80.8601379394531	-1.10097062587738	3.30551409721375	0.00678734155371785	-0.00197886489331722	0.00159255252219737	-0.00100484199356288
1440	80.2107925415039	-1.75031924247742	3.63018846511841	0.0142548503354192	-0.00100484199356288	-0.00425158534198999	0.00126787810586393
1441	80.8601379394531	-1.10097062587738	3.43538379669189	0.0152288740500808	0.00386527273803949	-0.00392691092565656	-0.00457625929266214
1442	78.9120941162109	0.197726652026176	3.30551409721375	-0.00230353930965066	-0.00392691092565656	0.00159255252219737	-0.00100484199356288
1443	78.9120941162109	0.847075283527374	2.72110033035278	0.00873538758605719	0.00483929552137852	0.00256657530553639	0.00354059832170606
1444	80.8601379394531	-0.451621979475021	3.11070966720581	0.0278911720961332	-0.00197886489331722	0.00613799272105098	0.00354059832170606
1445	79.5614395141602	1.49642395973206	2.98083996772766	0.013930176384747	-0.0100957229733467	0.0126314787194133	0.00581331877037883
1446	80.8601379394531	-0.451621979475021	3.04577469825745	0.0149041991680861	-0.0169138833880424	0.00646266713738441	0.0022419011220336
1447	81.5094833374023	-0.126947656273842	3.30551409721375	0.000943203864153475	-0.000680167751852423	0.00581331877037883	-0.00360223650932312
1448	80.2107925415039	0.847075283527374	2.656165599823	-0.00327756232582033	-0.00652430532500148	0.00548864435404539	-3.08191010844894e-05
1449	78.9120941162109	1.17174959182739	2.656165599823	0.00581331877037883	0.00808603875339031	0.00581331877037883	0.000293855206109583
1450	80.2107925415039	0.847075283527374	2.9159049987793	0.00646266713738441	0.00678734155371785	-0.00749832857400179	-0.000355493422830477
1451	79.5614395141602	0.522400975227356	3.30551409721375	-0.00132951640989631	0.00321592413820326	0.00159255252219737	0.00191722682211548
1452	82.1588363647461	-0.451621979475021	3.30551409721375	-0.00490093370899558	-0.000355493422830477	0.0022419011220336	0.00159255252219737
1453	79.5614395141602	1.17174959182739	3.30551409721375	-3.08191010844894e-05	0.00451462110504508	-0.00360223650932312	0.000618529506027699
1454	78.9120941162109	-0.451621979475021	2.9159049987793	-0.00197886489331722	0.00711201597005129	-0.0143164889886975	-0.00392691092565656
1455	78.2627410888672	-0.451621979475021	3.43538379669189	-0.0130177913233638	0.0200989879667759	-0.0211346503347158	-0.00457625929266214
1456	78.2627410888672	-0.451621979475021	2.85097002983093	-0.0217839982360601	0.0123068047687411	-0.0136671401560307	-0.00230353930965066
1457	76.314697265625	0.522400975227356	3.04577469825745	-0.0133424662053585	0.00678734155371785	-0.0123684434220195	0.000293855206109583
1458	78.9120941162109	-0.126947656273842	3.37044906616211	0.00159255252219737	0.00516396993771195	-3.08191010844894e-05	0.00938473641872406
1459	80.2107925415039	0.197726652026176	3.63018846511841	0.00256657530553639	0.00321592413820326	-0.00295288790948689	0.00126787810586393
1460	79.5614395141602	-0.451621979475021	3.24057936668396	-0.000680167751852423	0.00776136433705688	-0.00749832857400179	-0.00100484199356288
1461	79.5614395141602	0.197726652026176	3.04577469825745	0.00256657530553639	0.00354059832170606	-0.00847235135734081	-0.00652430532500148
1462	78.2627410888672	-0.126947656273842	2.9159049987793	0.00256657530553639	-0.0113944197073579	-0.00132951640989631	-0.00392691092565656
1463	80.2107925415039	-1.42564487457275	3.63018846511841	-0.00132951640989631	-0.0113944197073579	0.00126787810586393	0.00191722682211548
1464	78.9120941162109	0.197726652026176	3.30551409721375	0.013930176384747	-0.00847235135734081	0.0142548503354192	-0.000355493422830477
1465	80.8601379394531	-0.451621979475021	3.37044906616211	0.00451462110504508	-0.00555028254166245	0.0123068047687411	0.00808603875339031
1466	79.5614395141602	0.522400975227356	2.78603529930115	0.00451462110504508	-0.00684897974133492	0.0132808275520802	-0.00100484199356288
1467	80.8601379394531	-0.776296257972717	3.30551409721375	-0.000680167751852423	-0.00717365415766835	0.00191722682211548	0.000943203864153475
1468	80.2107925415039	0.197726652026176	3.11070966720581	0.00483929552137852	-0.00327756232582033	0.00613799272105098	-0.00749832857400179
1469	80.2107925415039	-0.776296257972717	3.04577469825745	-0.00132951640989631	0.00451462110504508	-0.00425158534198999	0.00126787810586393
1470	80.8601379394531	0.197726652026176	3.11070966720581	-0.00100484199356288	0.00841071270406246	0.00743668992072344	-0.0026282137259841
1471	81.5094833374023	-0.776296257972717	3.24057936668396	-0.00684897974133492	0.00743668992072344	-0.00392691092565656	-0.00587495695799589
1472	79.5614395141602	0.197726652026176	3.04577469825745	0.000618529506027699	0.00126787810586393	-0.00295288790948689	0.000618529506027699
1473	80.2107925415039	0.847075283527374	2.46136093139648	-0.0104203969240189	0.00451462110504508	-0.00425158534198999	0.00386527273803949
1474	80.8601379394531	-0.126947656273842	3.1756443977356	-0.00944637414067984	0.0132808275520802	-0.00847235135734081	-0.00132951640989631
1475	79.5614395141602	0.522400975227356	3.04577469825745	-0.0126931173726916	0.0165275707840919	-0.0130177913233638	-0.0100957229733467
1476	81.5094833374023	-0.451621979475021	3.30551409721375	-0.0250307414680719	0.0145795252174139	-0.021459324285388	-0.00782300252467394
1477	80.2107925415039	0.847075283527374	3.1756443977356	-0.0117190945893526	0.00873538758605719	-0.00587495695799589	-0.00392691092565656
1478	76.9640426635742	0.847075283527374	2.78603529930115	-0.0217839982360601	0.000293855206109583	-0.00132951640989631	0.01100810803473
1479	76.9640426635742	0.847075283527374	2.72110033035278	-0.0123684434220195	0.00354059832170606	-0.00425158534198999	0.00321592413820326
1480	76.9640426635742	0.197726652026176	2.98083996772766	-0.0146411629393697	0.0022419011220336	-0.00944637414067984	0.00906006153672934
1481	78.2627410888672	0.522400975227356	3.30551409721375	-0.00100484199356288	0.00613799272105098	-0.00879702530801296	0.00126787810586393
1482	79.5614395141602	0.522400975227356	3.43538379669189	-0.00392691092565656	-0.00230353930965066	-0.00360223650932312	0.000293855206109583
1483	80.8601379394531	-0.451621979475021	3.43538379669189	-0.00360223650932312	-0.000355493422830477	0.000293855206109583	0.00256657530553639
1484	80.8601379394531	0.197726652026176	2.9159049987793	0.0210730116814375	-0.00100484199356288	0.0168522447347641	0.00613799272105098
1485	80.8601379394531	-1.10097062587738	3.04577469825745	0.0149041991680861	-0.00814767740666866	0.012956153601408	0.00386527273803949
1486	78.9120941162109	-0.126947656273842	3.04577469825745	0.0175015944987535	-0.0156151866540313	0.0113327819854021	0.00159255252219737
1487	78.9120941162109	-0.451621979475021	3.24057936668396	0.0100340843200684	-0.0143164889886975	0.0106834331527352	-0.00490093370899558
1488	78.9120941162109	-1.10097062587738	3.56525373458862	-0.00490093370899558	-0.0107450718060136	0.00451462110504508	0.00191722682211548
1489	80.2107925415039	-1.10097062587738	3.43538379669189	0.00386527273803949	0.00159255252219737	0.00581331877037883	-0.00847235135734081
1490	78.2627410888672	-0.451621979475021	3.1756443977356	0.0230210572481155	0.00386527273803949	-0.00425158534198999	-0.000355493422830477
1491	78.9120941162109	0.847075283527374	2.85097002983093	0.00548864435404539	0.00678734155371785	-0.00912170019000769	-0.00295288790948689
1492	79.5614395141602	0.197726652026176	3.04577469825745	-0.00230353930965066	0.00516396993771195	0.000618529506027699	-0.00619963090866804
1493	80.8601379394531	0.197726652026176	3.1756443977356	0.00386527273803949	0.00289124972186983	-0.00100484199356288	0.00516396993771195
1494	79.5614395141602	0.522400975227356	3.1756443977356	-0.00912170019000769	0.011982130818069	-0.0113944197073579	-0.00652430532500148
1495	78.2627410888672	0.847075283527374	2.78603529930115	-0.00782300252467394	0.0142548503354192	-0.0260047651827335	-0.00360223650932312
1496	79.5614395141602	-0.126947656273842	2.9159049987793	-0.00717365415766835	0.013930176384747	-0.0237320438027382	-0.00619963090866804
1497	80.8601379394531	-0.451621979475021	2.98083996772766	-0.0162645354866982	0.00483929552137852	-0.00847235135734081	0.00289124972186983
1498	80.2107925415039	0.522400975227356	2.9159049987793	-0.00652430532500148	0.00678734155371785	-0.00717365415766835	0.00873538758605719
1499	78.2627410888672	0.847075283527374	2.9159049987793	-0.00749832857400179	-3.08191010844894e-05	-0.00197886489331722	0.00841071270406246
1500	78.9120941162109	0.197726652026176	3.1756443977356	-0.000355493422830477	0.00711201597005129	-0.00782300252467394	-0.00132951640989631
1501	78.9120941162109	0.522400975227356	3.1756443977356	-0.0133424662053585	0.00613799272105098	-0.00944637414067984	-0.0026282137259841
1502	79.5614395141602	-0.451621979475021	3.11070966720581	-0.0139918150380254	-0.00847235135734081	0.00418994715437293	0.00678734155371785
1503	76.314697265625	0.847075283527374	3.1756443977356	-0.00587495695799589	-0.00132951640989631	0.00191722682211548	0.00711201597005129
1504	78.9120941162109	-0.451621979475021	3.30551409721375	0.0022419011220336	-0.00165419070981443	-0.00100484199356288	0.0116574559360743
1505	78.2627410888672	0.847075283527374	3.04577469825745	0.0168522447347641	-0.0175632312893867	0.00808603875339031	0.00581331877037883
1506	80.8601379394531	-0.776296257972717	3.43538379669189	0.0116574559360743	0.00516396993771195	0.000618529506027699	0.00289124972186983
1507	79.5614395141602	0.197726652026176	3.04577469825745	0.011982130818069	-0.00165419070981443	0.00906006153672934	0.000293855206109583
1508	78.9120941162109	-0.126947656273842	3.11070966720581	0.0116574559360743	-0.00814767740666866	0.00516396993771195	-0.000355493422830477
1509	78.2627410888672	-0.776296257972717	3.24057936668396	-0.00360223650932312	0.000293855206109583	0.00743668992072344	-0.00782300252467394
1510	78.9120941162109	-0.776296257972717	3.24057936668396	0.00289124972186983	-0.00587495695799589	-0.00619963090866804	-0.00912170019000769
1511	79.5614395141602	-0.776296257972717	3.1756443977356	0.00646266713738441	-0.0100957229733467	-0.00327756232582033	0.00354059832170606
1512	80.8601379394531	-0.776296257972717	3.50031876564026	-0.00425158534198999	-0.00197886489331722	-0.000355493422830477	0.00418994715437293
1513	78.2627410888672	-0.776296257972717	3.37044906616211	-0.00749832857400179	0.00581331877037883	-0.00425158534198999	0.00776136433705688
1514	78.9120941162109	0.847075283527374	2.85097002983093	-0.00295288790948689	0.0103587592020631	-0.00425158534198999	-0.00814767740666866
1515	80.2107925415039	-0.776296257972717	3.24057936668396	-0.00165419070981443	0.0142548503354192	-0.0191866029053926	-0.00327756232582033
1516	78.9120941162109	0.847075283527374	2.85097002983093	-0.00814767740666866	0.0207483377307653	-0.0165892094373703	-0.00490093370899558
1517	78.9120941162109	-0.126947656273842	2.98083996772766	-0.00717365415766835	0.00743668992072344	-0.00977104809135199	-0.00360223650932312
1518	80.2107925415039	-0.776296257972717	2.9159049987793	0.00159255252219737	0.000943203864153475	-0.00555028254166245	0.00646266713738441
1519	79.5614395141602	-0.776296257972717	2.72110033035278	0.00321592413820326	0.00743668992072344	-0.00944637414067984	-3.08191010844894e-05
1520	80.8601379394531	0.197726652026176	2.98083996772766	0.00386527273803949	-0.000680167751852423	-0.00619963090866804	0.00581331877037883
1521	80.8601379394531	-1.10097062587738	3.1756443977356	0.0100340843200684	0.00516396993771195	-0.00944637414067984	-0.00587495695799589
1522	78.2627410888672	-0.776296257972717	3.30551409721375	-0.00327756232582033	0.00743668992072344	0.00873538758605719	-0.00717365415766835
1523	78.9120941162109	0.847075283527374	2.98083996772766	-0.00944637414067984	-0.00197886489331722	-0.00522560812532902	0.00841071270406246
1524	77.613395690918	0.847075283527374	3.30551409721375	0.00321592413820326	-0.00522560812532902	0.00743668992072344	0.00938473641872406
1525	79.5614395141602	0.197726652026176	2.9159049987793	0.00776136433705688	-0.0104203969240189	0.00906006153672934	0.00126787810586393
1526	75.6653518676758	0.522400975227356	2.85097002983093	-0.0136671401560307	-0.00327756232582033	0.00483929552137852	0.0022419011220336
1527	78.9120941162109	-1.10097062587738	3.30551409721375	0.00354059832170606	-0.00879702530801296	0.0100340843200684	0.00516396993771195
1528	78.9120941162109	-0.776296257972717	3.24057936668396	-0.00457625929266214	-0.00425158534198999	0.00159255252219737	0.00873538758605719
1529	80.8601379394531	-0.451621979475021	3.37044906616211	0.00548864435404539	0.00386527273803949	0.00321592413820326	-0.00457625929266214
1530	79.5614395141602	-0.451621979475021	3.43538379669189	-0.00165419070981443	0.0022419011220336	0.00321592413820326	-0.00327756232582033
1531	81.5094833374023	-1.42564487457275	3.04577469825745	-0.00944637414067984	-0.00100484199356288	-0.00165419070981443	-0.00425158534198999
1532	78.2627410888672	-0.126947656273842	3.1756443977356	-0.00132951640989631	-0.00360223650932312	0.00483929552137852	-0.000680167751852423
1533	79.5614395141602	-0.776296257972717	3.1756443977356	0.00354059832170606	-0.00100484199356288	0.00321592413820326	0.00743668992072344
1534	80.2107925415039	-2.07499361038208	3.43538379669189	-0.00132951640989631	0.00841071270406246	-0.0117190945893526	-0.00295288790948689
1535	79.5614395141602	-2.39966797828674	3.43538379669189	-0.00457625929266214	0.00548864435404539	-0.0149658378213644	-0.00295288790948689
1536	80.2107925415039	-2.07499361038208	3.50031876564026	-0.00360223650932312	0.00711201597005129	-0.0191866029053926	-0.00132951640989631
1537	78.9120941162109	-0.451621979475021	2.78603529930115	-0.00944637414067984	0.0106834331527352	-0.0117190945893526	-0.0126931173726916
1538	78.9120941162109	0.197726652026176	3.24057936668396	-0.00490093370899558	0.00386527273803949	-0.00327756232582033	0.00776136433705688
1539	79.5614395141602	-0.776296257972717	3.1756443977356	0.00126787810586393	0.00256657530553639	-0.0130177913233638	-0.00197886489331722
1540	80.2107925415039	-1.10097062587738	3.30551409721375	0.00126787810586393	0.00743668992072344	-0.00749832857400179	0.0022419011220336
1541	78.9120941162109	0.522400975227356	3.30551409721375	0.000293855206109583	0.00289124972186983	-0.00132951640989631	-0.00132951640989631
1542	78.9120941162109	0.197726652026176	2.9159049987793	-0.00717365415766835	-0.00165419070981443	-0.00457625929266214	0.00159255252219737
1543	80.2107925415039	-0.451621979475021	2.72110033035278	-0.0113944197073579	0.00126787810586393	0.000618529506027699	0.00581331877037883
1544	80.2107925415039	-0.451621979475021	2.78603529930115	-0.00165419070981443	-0.0126931173726916	-0.00327756232582033	0.00289124972186983
1545	80.2107925415039	-0.126947656273842	3.11070966720581	0.0022419011220336	-0.0120437685400248	0.0116574559360743	0.00483929552137852
1546	80.2107925415039	0.197726652026176	3.04577469825745	-0.00555028254166245	0.00646266713738441	0.00483929552137852	0.00581331877037883
1547	79.5614395141602	0.197726652026176	3.11070966720581	0.000293855206109583	-0.00782300252467394	0.00776136433705688	-0.00425158534198999
1548	78.9120941162109	-0.126947656273842	3.11070966720581	-0.0100957229733467	-0.00295288790948689	0.00678734155371785	0.00776136433705688
1549	76.9640426635742	-0.126947656273842	3.24057936668396	-0.00782300252467394	0.000943203864153475	0.00191722682211548	0.00451462110504508
1550	76.9640426635742	-0.126947656273842	3.11070966720581	-0.00522560812532902	0.00159255252219737	-0.00132951640989631	0.00289124972186983
1551	76.314697265625	0.522400975227356	3.11070966720581	0.000618529506027699	0.00776136433705688	-0.00230353930965066	-0.00230353930965066
1552	80.2107925415039	-1.42564487457275	3.11070966720581	0.00483929552137852	-0.00295288790948689	-0.00782300252467394	0.00126787810586393
1553	79.5614395141602	-0.776296257972717	3.43538379669189	0.00386527273803949	0.00581331877037883	-0.00457625929266214	0.00418994715437293
1554	78.9120941162109	-1.10097062587738	3.24057936668396	0.01100810803473	0.0162028968334198	-0.0104203969240189	-0.00230353930965066
1555	78.2627410888672	0.522400975227356	2.85097002983093	-0.00327756232582033	0.0142548503354192	-0.0217839982360601	-0.00879702530801296
1556	80.8601379394531	-1.42564487457275	3.1756443977356	0.00548864435404539	0.00548864435404539	-0.0130177913233638	-0.00100484199356288
1557	80.8601379394531	-1.75031924247742	3.1756443977356	-0.00587495695799589	-0.000355493422830477	-0.00555028254166245	0.00321592413820326
1558	78.9120941162109	-1.42564487457275	3.04577469825745	0.00581331877037883	-0.0123684434220195	0.000293855206109583	0.00548864435404539
1559	78.9120941162109	-1.10097062587738	3.37044906616211	0.00386527273803949	-0.00295288790948689	-0.000355493422830477	0.00646266713738441
1560	79.5614395141602	-0.776296257972717	2.9159049987793	0.00646266713738441	0.000618529506027699	-0.0110697457566857	-0.00327756232582033
1561	78.2627410888672	-0.126947656273842	2.9159049987793	0.00159255252219737	0.000943203864153475	-0.0113944197073579	0.00321592413820326
1562	80.2107925415039	-0.451621979475021	2.98083996772766	-0.00425158534198999	0.00126787810586393	0.00906006153672934	-0.00360223650932312
1563	79.5614395141602	-1.10097062587738	3.04577469825745	0.00289124972186983	0.000943203864153475	0.00386527273803949	-0.00132951640989631
1564	80.8601379394531	-1.42564487457275	2.9159049987793	0.00906006153672934	-0.00100484199356288	0.0132808275520802	0.00841071270406246
1565	78.2627410888672	0.522400975227356	3.1756443977356	0.0132808275520802	-0.0188619289547205	0.0116574559360743	0.00808603875339031
1566	80.2107925415039	-0.451621979475021	2.85097002983093	0.0149041991680861	-0.00327756232582033	0.00711201597005129	0.00321592413820326
1567	80.8601379394531	-1.10097062587738	2.9159049987793	-0.0172385573387146	-0.0100957229733467	0.0106834331527352	0.00289124972186983
1568	78.9120941162109	0.522400975227356	3.04577469825745	0.00548864435404539	-3.08191010844894e-05	0.00289124972186983	-0.00230353930965066
1569	78.2627410888672	0.197726652026176	3.11070966720581	-0.00392691092565656	0.00841071270406246	0.00159255252219737	0.00451462110504508
1570	79.5614395141602	0.522400975227356	3.11070966720581	0.00548864435404539	0.000943203864153475	0.00516396993771195	-0.00814767740666866
1571	80.8601379394531	-1.10097062587738	3.43538379669189	0.000618529506027699	0.00776136433705688	-0.00490093370899558	-0.00555028254166245
1572	78.9120941162109	-0.776296257972717	3.11070966720581	-0.00977104809135199	0.000293855206109583	0.00126787810586393	-0.00360223650932312
1573	77.613395690918	0.197726652026176	2.85097002983093	-0.00814767740666866	-0.00132951640989631	-0.0026282137259841	0.00516396993771195
1574	75.6653518676758	0.522400975227356	2.9159049987793	-0.0120437685400248	0.0103587592020631	-0.00749832857400179	-0.00360223650932312
1575	78.9120941162109	-1.10097062587738	3.24057936668396	-0.0130177913233638	0.00776136433705688	-0.0256800893694162	-0.00555028254166245
1576	78.2627410888672	0.847075283527374	3.11070966720581	-0.00425158534198999	0.0171769186854362	-0.0201606266200542	-0.00360223650932312
1577	81.5094833374023	-1.10097062587738	3.50031876564026	-0.00977104809135199	0.00646266713738441	-0.00457625929266214	0.00126787810586393
1578	79.5614395141602	-0.776296257972717	2.98083996772766	-0.00490093370899558	-3.08191010844894e-05	-0.00944637414067984	0.00906006153672934
1579	80.8601379394531	-0.776296257972717	2.78603529930115	-0.00652430532500148	0.00613799272105098	-0.0100957229733467	0.00354059832170606
1580	80.2107925415039	-0.776296257972717	2.9159049987793	-0.000680167751852423	-0.00197886489331722	-0.00619963090866804	0.00126787810586393
1581	81.5094833374023	-2.07499361038208	3.1756443977356	0.000618529506027699	-0.00587495695799589	-0.00327756232582033	0.000618529506027699
1582	79.5614395141602	-2.07499361038208	3.37044906616211	-0.00619963090866804	-0.00587495695799589	-0.00100484199356288	-0.00619963090866804
1583	78.9120941162109	-1.10097062587738	3.69512343406677	-0.00684897974133492	-0.00490093370899558	0.00289124972186983	-0.000355493422830477
1584	78.9120941162109	-0.126947656273842	3.1756443977356	-0.00295288790948689	-0.0130177913233638	0.00386527273803949	0.00354059832170606
1585	80.8601379394531	-0.776296257972717	3.11070966720581	0.0113327819854021	-0.00652430532500148	0.0178262684494257	0.00159255252219737
1586	78.2627410888672	0.197726652026176	3.1756443977356	0.025618452578783	0.0142548503354192	0.00743668992072344	0.00256657530553639
1587	80.2107925415039	-1.42564487457275	3.11070966720581	-0.000680167751852423	-0.0139918150380254	0.00711201597005129	-0.000355493422830477
1588	80.8601379394531	-1.10097062587738	3.43538379669189	0.00126787810586393	-0.00619963090866804	0.00613799272105098	0.00451462110504508
1589	80.2107925415039	-0.451621979475021	3.1756443977356	0.00386527273803949	0.0022419011220336	-0.0026282137259841	0.000943203864153475
1590	80.8601379394531	-1.10097062587738	2.85097002983093	0.00678734155371785	0.00354059832170606	-0.00912170019000769	-0.000680167751852423
1591	80.2107925415039	-0.776296257972717	3.1756443977356	0.00938473641872406	0.00743668992072344	0.0022419011220336	-0.00100484199356288
1592	78.9120941162109	-0.126947656273842	2.9159049987793	-0.00490093370899558	-0.00619963090866804	0.000293855206109583	-0.00197886489331722
1593	79.5614395141602	0.197726652026176	2.9159049987793	0.00256657530553639	-0.00100484199356288	-0.000355493422830477	0.00256657530553639
1594	80.2107925415039	-0.776296257972717	3.50031876564026	0.000293855206109583	0.00906006153672934	-0.0104203969240189	-0.0123684434220195
1595	79.5614395141602	-0.451621979475021	3.43538379669189	-0.00425158534198999	0.0236704051494598	-0.0221086721867323	-0.0117190945893526
1596	80.2107925415039	-1.10097062587738	3.1756443977356	-0.00814767740666866	0.00873538758605719	-0.0243813935667276	-0.00457625929266214
1597	76.9640426635742	0.522400975227356	2.85097002983093	-0.00782300252467394	0.00354059832170606	-0.00814767740666866	0.00418994715437293
1598	78.2627410888672	-1.42564487457275	3.1756443977356	-0.0139918150380254	-0.0026282137259841	-0.00684897974133492	0.00418994715437293
1599	76.9640426635742	-0.451621979475021	3.24057936668396	-0.00490093370899558	0.00548864435404539	-0.00392691092565656	0.00970941036939621
1600	78.9120941162109	-0.776296257972717	3.50031876564026	-0.00392691092565656	-0.00165419070981443	-0.00684897974133492	0.00256657530553639
1601	80.2107925415039	-0.451621979475021	3.56525373458862	-0.00295288790948689	0.00289124972186983	0.000618529506027699	0.00386527273803949
1602	78.9120941162109	0.197726652026176	2.656165599823	0.00191722682211548	-0.00587495695799589	0.00483929552137852	-0.00197886489331722
1603	78.9120941162109	0.197726652026176	2.656165599823	-0.00555028254166245	-0.00327756232582033	0.0103587592020631	0.0022419011220336
1604	80.8601379394531	-0.451621979475021	2.98083996772766	0.000943203864153475	-0.0143164889886975	0.00191722682211548	0.00938473641872406
1605	81.5094833374023	-2.07499361038208	3.1756443977356	0.0269171483814716	-0.0107450718060136	0.01847561635077	0.00256657530553639
1606	79.5614395141602	-0.776296257972717	3.24057936668396	0.0334106348454952	-0.0104203969240189	0.00516396993771195	-3.08191010844894e-05
1607	78.9120941162109	-1.10097062587738	3.11070966720581	-0.00912170019000769	-0.0165892094373703	0.012956153601408	0.000618529506027699
1608	79.5614395141602	-0.126947656273842	3.24057936668396	0.00938473641872406	-0.000680167751852423	0.00646266713738441	0.00418994715437293
1609	78.9120941162109	-1.10097062587738	3.37044906616211	0.0022419011220336	0.00483929552137852	0.00516396993771195	0.000293855206109583
1610	80.2107925415039	0.197726652026176	2.9159049987793	0.00906006153672934	0.00321592413820326	-0.000680167751852423	-0.000680167751852423
1611	78.9120941162109	0.197726652026176	2.85097002983093	0.00938473641872406	-0.00100484199356288	-0.00230353930965066	-0.00555028254166245
1612	80.8601379394531	-1.10097062587738	2.78603529930115	-0.00457625929266214	0.00321592413820326	-0.00132951640989631	-0.00717365415766835
1613	80.2107925415039	-1.10097062587738	2.85097002983093	-0.000680167751852423	0.00516396993771195	0.00159255252219737	0.000943203864153475
1614	80.8601379394531	-1.42564487457275	2.9159049987793	-0.00587495695799589	0.00613799272105098	-0.0104203969240189	-0.00295288790948689
1615	78.2627410888672	0.197726652026176	2.78603529930115	-0.0136671401560307	0.0113327819854021	-0.0221086721867323	-0.0133424662053585
1616	80.2107925415039	-0.776296257972717	3.04577469825745	-0.00717365415766835	0.00776136433705688	-0.0107450718060136	-0.0156151866540313
1617	78.2627410888672	-0.126947656273842	3.04577469825745	-0.0159398596733809	0.00451462110504508	-0.00977104809135199	0.00256657530553639
1618	79.5614395141602	0.197726652026176	3.1756443977356	-0.00717365415766835	0.00159255252219737	-0.0117190945893526	0.00321592413820326
1619	78.2627410888672	0.197726652026176	3.30551409721375	0.00354059832170606	0.0106834331527352	-0.00230353930965066	0.00678734155371785
1620	77.613395690918	0.197726652026176	3.04577469825745	-0.00360223650932312	0.00483929552137852	-0.000680167751852423	-0.0026282137259841
1621	76.314697265625	0.197726652026176	2.98083996772766	0.00191722682211548	0.00289124972186983	-0.000355493422830477	0.00191722682211548
1622	76.314697265625	0.522400975227356	2.9159049987793	-0.00749832857400179	0.000943203864153475	0.00321592413820326	0.00159255252219737
1623	78.9120941162109	-1.42564487457275	3.1756443977356	-0.00392691092565656	-0.00165419070981443	-0.000355493422830477	0.00678734155371785
1624	79.5614395141602	-0.126947656273842	3.43538379669189	0.00548864435404539	-0.00100484199356288	0.0106834331527352	-0.00165419070981443
1625	78.2627410888672	0.522400975227356	3.43538379669189	0.0155535480007529	-0.00425158534198999	0.0123068047687411	-0.00132951640989631
1626	80.8601379394531	-0.451621979475021	3.11070966720581	0.00678734155371785	-0.00165419070981443	0.0123068047687411	-0.00457625929266214
1627	81.5094833374023	-1.10097062587738	2.98083996772766	0.0103587592020631	-0.00814767740666866	0.00678734155371785	-0.00295288790948689
1628	78.2627410888672	0.197726652026176	2.9159049987793	0.000943203864153475	-0.0133424662053585	0.00938473641872406	-0.00100484199356288
1629	79.5614395141602	-1.10097062587738	3.04577469825745	0.0022419011220336	-0.00717365415766835	-0.00879702530801296	0.00581331877037883
1630	80.8601379394531	-1.10097062587738	3.04577469825745	-0.00100484199356288	-0.00652430532500148	-0.000355493422830477	-0.00425158534198999
1631	82.1588363647461	-1.42564487457275	3.1756443977356	-0.00197886489331722	0.000293855206109583	-0.000355493422830477	0.00321592413820326
1632	78.2627410888672	-1.10097062587738	3.11070966720581	-0.00295288790948689	0.00256657530553639	-0.0026282137259841	-0.0026282137259841
1633	79.5614395141602	-0.126947656273842	3.1756443977356	-0.00132951640989631	-0.00327756232582033	-0.0026282137259841	-0.00360223650932312
1634	78.2627410888672	0.197726652026176	2.85097002983093	-0.00295288790948689	0.0126314787194133	-0.0143164889886975	-0.00132951640989631
1635	81.5094833374023	0.522400975227356	2.9159049987793	-0.00749832857400179	0.0155535480007529	-0.0113944197073579	-0.00555028254166245
1636	78.2627410888672	0.197726652026176	3.11070966720581	-0.00490093370899558	0.0103587592020631	-0.0143164889886975	-0.00555028254166245
1637	81.5094833374023	-0.776296257972717	2.98083996772766	-0.0126931173726916	0.0106834331527352	-0.0188619289547205	-0.00749832857400179
1638	79.5614395141602	0.197726652026176	2.656165599823	-0.00490093370899558	0.00386527273803949	0.000293855206109583	0.00159255252219737
1639	78.9120941162109	0.522400975227356	2.72110033035278	0.00548864435404539	0.00256657530553639	-0.00684897974133492	0.000293855206109583
1640	78.2627410888672	0.522400975227356	2.85097002983093	0.0022419011220336	0.00613799272105098	0.000618529506027699	0.0022419011220336
1641	78.9120941162109	-0.126947656273842	3.11070966720581	-0.00425158534198999	0.00321592413820326	-0.000355493422830477	-0.00457625929266214
1642	80.2107925415039	-0.776296257972717	3.24057936668396	-0.00717365415766835	0.00126787810586393	-3.08191010844894e-05	0.000618529506027699
1643	80.2107925415039	-1.10097062587738	3.24057936668396	-0.00295288790948689	-0.00977104809135199	0.00646266713738441	-3.08191010844894e-05
1644	78.2627410888672	-0.451621979475021	3.24057936668396	0.00386527273803949	-0.00587495695799589	0.00289124972186983	0.00970941036939621
1645	76.314697265625	0.847075283527374	2.85097002983093	0.0113327819854021	-0.00100484199356288	0.0178262684494257	0.0152288740500808
1646	76.314697265625	-0.776296257972717	3.37044906616211	0.00938473641872406	-0.0191866029053926	0.0171769186854362	-0.00327756232582033
1647	78.2627410888672	-0.776296257972717	3.37044906616211	0.0126314787194133	-0.000680167751852423	0.00451462110504508	0.00516396993771195
1648	79.5614395141602	-0.451621979475021	3.50031876564026	-3.08191010844894e-05	-0.0026282137259841	0.0103587592020631	0.00483929552137852
1649	79.5614395141602	-0.451621979475021	3.1756443977356	0.0162028968334198	0.00256657530553639	-0.00100484199356288	-0.000680167751852423
1650	80.2107925415039	-0.451621979475021	3.43538379669189	-0.000680167751852423	0.00548864435404539	-0.00490093370899558	-0.00327756232582033
1651	80.2107925415039	-0.776296257972717	3.1756443977356	0.00581331877037883	0.00451462110504508	-0.00132951640989631	-0.0026282137259841
1652	78.9120941162109	-0.451621979475021	3.04577469825745	0.0106834331527352	-0.00977104809135199	-0.00749832857400179	0.000293855206109583
1653	78.9120941162109	-1.10097062587738	3.11070966720581	-0.00457625929266214	-0.00327756232582033	0.000618529506027699	-0.00392691092565656
1654	79.5614395141602	-1.10097062587738	3.30551409721375	-0.00165419070981443	0.00354059832170606	-0.0152905117720366	0.00354059832170606
1655	79.5614395141602	-1.75031924247742	3.11070966720581	-0.00782300252467394	0.00776136433705688	-0.0243813935667276	-0.00392691092565656
1656	79.5614395141602	0.197726652026176	2.72110033035278	0.00451462110504508	0.00483929552137852	-0.0208099745213985	0.000618529506027699
1657	80.8601379394531	-1.10097062587738	3.1756443977356	-0.00555028254166245	0.00483929552137852	-0.00782300252467394	-0.00132951640989631
1658	81.5094833374023	-0.776296257972717	3.11070966720581	-0.0104203969240189	-0.000355493422830477	-0.00555028254166245	0.00646266713738441
1659	78.9120941162109	0.522400975227356	3.11070966720581	0.00548864435404539	0.00386527273803949	-0.0143164889886975	0.00581331877037883
1660	79.5614395141602	0.197726652026176	3.11070966720581	0.000943203864153475	0.00451462110504508	-0.00100484199356288	-0.00522560812532902
1661	78.9120941162109	0.522400975227356	2.59123063087463	-0.00165419070981443	0.00418994715437293	-0.00717365415766835	-0.00197886489331722
1662	80.8601379394531	-0.776296257972717	2.85097002983093	-0.00425158534198999	-0.000680167751852423	0.00256657530553639	-0.00165419070981443
1663	80.2107925415039	-0.126947656273842	3.04577469825745	-0.00165419070981443	-0.00230353930965066	-0.00847235135734081	0.00483929552137852
1664	79.5614395141602	0.847075283527374	2.9159049987793	-0.000355493422830477	-0.00619963090866804	0.013930176384747	0.00483929552137852
1665	80.8601379394531	-0.451621979475021	3.43538379669189	0.00386527273803949	-0.0273034609854221	0.00938473641872406	0.00321592413820326
1666	78.9120941162109	0.197726652026176	3.11070966720581	0.00906006153672934	0.0106834331527352	0.0145795252174139	-0.0143164889886975
1667	78.2627410888672	-0.451621979475021	3.04577469825745	0.00191722682211548	-0.0123684434220195	0.00516396993771195	0.000943203864153475
1668	80.2107925415039	-0.126947656273842	3.24057936668396	-0.00555028254166245	-0.0026282137259841	0.00516396993771195	-0.00360223650932312
1669	78.2627410888672	-0.776296257972717	3.24057936668396	-0.00197886489331722	0.00613799272105098	0.0022419011220336	0.00873538758605719
1670	77.613395690918	-0.451621979475021	3.30551409721375	-0.00457625929266214	0.00418994715437293	-0.000680167751852423	-0.0100957229733467
1671	77.613395690918	0.197726652026176	3.43538379669189	-3.08191010844894e-05	0.00841071270406246	0.00711201597005129	-0.00100484199356288
1672	76.9640426635742	0.197726652026176	3.24057936668396	-0.0156151866540313	-0.00100484199356288	-0.00100484199356288	0.000618529506027699
1673	80.8601379394531	-0.451621979475021	2.9159049987793	-0.00522560812532902	-0.00425158534198999	-0.00944637414067984	0.00516396993771195
1674	80.2107925415039	-0.451621979475021	3.11070966720581	0.000293855206109583	0.00970941036939621	-0.00230353930965066	-0.00360223650932312
1675	81.5094833374023	-0.451621979475021	3.56525373458862	-0.0117190945893526	0.0220470335334539	-0.0208099745213985	0.00386527273803949
1676	78.2627410888672	0.847075283527374	3.37044906616211	-0.00814767740666866	0.00970941036939621	-0.0201606266200542	-0.00977104809135199
1677	80.2107925415039	-1.42564487457275	3.88992786407471	-0.0126931173726916	0.00126787810586393	-0.017887907102704	-0.00425158534198999
1678	79.5614395141602	-1.42564487457275	2.85097002983093	-0.00457625929266214	-0.0113944197073579	-0.0107450718060136	0.00808603875339031
1679	79.5614395141602	-0.776296257972717	2.85097002983093	0.00451462110504508	0.00256657530553639	-0.0123684434220195	0.00483929552137852
1680	78.2627410888672	0.197726652026176	2.85097002983093	0.00646266713738441	-0.00392691092565656	-0.00652430532500148	-0.00197886489331722
1681	80.2107925415039	-0.451621979475021	3.04577469825745	0.00159255252219737	0.00256657530553639	-0.00782300252467394	-0.00327756232582033
1682	79.5614395141602	0.522400975227356	3.1756443977356	-3.08191010844894e-05	0.00256657530553639	0.00159255252219737	0.00126787810586393
1683	81.5094833374023	-0.451621979475021	3.37044906616211	0.00548864435404539	0.00191722682211548	-0.00360223650932312	0.00906006153672934
1684	80.2107925415039	-0.126947656273842	3.04577469825745	0.012956153601408	-0.00165419070981443	0.0113327819854021	0.00386527273803949
1685	80.8601379394531	-0.776296257972717	2.85097002983093	0.00581331877037883	0.00581331877037883	0.0113327819854021	0.00873538758605719
1686	80.8601379394531	-1.10097062587738	2.656165599823	0.000293855206109583	-0.00522560812532902	0.0168522447347641	-0.00555028254166245
1687	80.2107925415039	0.197726652026176	2.78603529930115	0.000618529506027699	0.000618529506027699	0.0136055024340749	0.000618529506027699
1688	80.2107925415039	0.847075283527374	3.11070966720581	0.00159255252219737	0.00386527273803949	0.00548864435404539	0.00418994715437293
1689	80.8601379394531	-0.126947656273842	3.11070966720581	0.000293855206109583	0.00126787810586393	0.0106834331527352	0.00483929552137852
1690	80.8601379394531	-1.42564487457275	3.11070966720581	-0.000680167751852423	0.00906006153672934	0.00386527273803949	0.00451462110504508
1691	78.2627410888672	-0.776296257972717	2.98083996772766	0.00321592413820326	0.00126787810586393	0.00548864435404539	-0.00425158534198999
1692	78.2627410888672	-0.126947656273842	3.24057936668396	-0.00587495695799589	0.00126787810586393	0.0022419011220336	0.000943203864153475
1693	77.613395690918	0.522400975227356	3.04577469825745	-0.0104203969240189	-0.00522560812532902	0.00159255252219737	0.00938473641872406
1694	76.314697265625	0.522400975227356	3.37044906616211	-0.00879702530801296	0.00321592413820326	-0.00814767740666866	0.00159255252219737
1695	76.9640426635742	-0.126947656273842	3.30551409721375	-0.00490093370899558	0.0188002903014421	-0.0276281367987394	-0.0100957229733467
1696	80.2107925415039	-0.776296257972717	3.37044906616211	-0.00619963090866804	0.0126314787194133	-0.0146411629393697	-0.0117190945893526
1697	78.9120941162109	0.522400975227356	3.1756443977356	-0.00490093370899558	0.00808603875339031	-0.0133424662053585	-0.00295288790948689
1698	79.5614395141602	0.197726652026176	3.11070966720581	-0.0026282137259841	0.00321592413820326	-0.0100957229733467	0.0152288740500808
1699	78.9120941162109	-0.451621979475021	3.30551409721375	-0.000680167751852423	-0.00457625929266214	-0.00587495695799589	0.00126787810586393
1700	79.5614395141602	-1.10097062587738	3.50031876564026	0.00451462110504508	-0.000355493422830477	-0.00197886489331722	0.00451462110504508
1701	79.5614395141602	-0.451621979475021	2.98083996772766	0.00354059832170606	-0.00490093370899558	-0.00457625929266214	-0.00132951640989631
1702	80.2107925415039	-1.10097062587738	2.85097002983093	-0.00360223650932312	-0.0104203969240189	0.00159255252219737	-0.00100484199356288
1703	80.2107925415039	-1.10097062587738	3.11070966720581	0.00321592413820326	-0.00392691092565656	0.00581331877037883	0.00321592413820326
1704	80.2107925415039	0.197726652026176	3.1756443977356	0.00743668992072344	-0.00100484199356288	0.00581331877037883	0.00678734155371785
1705	78.2627410888672	0.522400975227356	3.1756443977356	0.0149041991680861	-3.08191010844894e-05	0.0226963832974434	0.000943203864153475
1706	79.5614395141602	-0.126947656273842	3.43538379669189	0.00808603875339031	-0.00425158534198999	0.00386527273803949	0.00159255252219737
1707	80.8601379394531	-0.126947656273842	2.85097002983093	0.0162028968334198	-0.00360223650932312	0.0142548503354192	-0.00587495695799589
1708	82.1588363647461	-0.126947656273842	2.26655626296997	-0.0156151866540313	0.00581331877037883	0.00386527273803949	0.0022419011220336
1709	78.9120941162109	0.847075283527374	2.3964262008667	0.00483929552137852	0.0116574559360743	-0.00230353930965066	0.000293855206109583
1710	81.5094833374023	0.197726652026176	2.85097002983093	-0.00619963090866804	0.00808603875339031	-0.0126931173726916	-0.00587495695799589
1711	78.2627410888672	0.197726652026176	3.11070966720581	0.000943203864153475	0.00548864435404539	0.00289124972186983	-0.00490093370899558
1712	80.8601379394531	-0.451621979475021	3.37044906616211	-0.00132951640989631	0.00191722682211548	-3.08191010844894e-05	0.000943203864153475
1713	79.5614395141602	-1.10097062587738	2.98083996772766	-0.00555028254166245	-0.00327756232582033	-0.00165419070981443	0.0022419011220336
1714	79.5614395141602	-1.10097062587738	3.11070966720581	-0.00587495695799589	0.00970941036939621	-0.0100957229733467	0.00289124972186983
1715	76.314697265625	0.522400975227356	3.11070966720581	-0.0198359526693821	0.0132808275520802	-0.0217839982360601	-0.00165419070981443
1716	78.2627410888672	-0.451621979475021	3.24057936668396	-0.0136671401560307	0.0126314787194133	-0.0188619289547205	-0.0136671401560307
1717	78.9120941162109	-0.776296257972717	3.50031876564026	-0.00879702530801296	0.00581331877037883	-0.0117190945893526	-0.00165419070981443
1718	77.613395690918	-0.451621979475021	3.04577469825745	-0.0139918150380254	-3.08191010844894e-05	-0.0100957229733467	-3.08191010844894e-05
1719	78.2627410888672	-0.126947656273842	2.85097002983093	-0.00165419070981443	0.00321592413820326	0.00678734155371785	0.00906006153672934
1720	77.613395690918	-0.126947656273842	2.85097002983093	0.0022419011220336	0.00776136433705688	-0.0110697457566857	-0.00360223650932312
1721	80.8601379394531	-1.42564487457275	3.1756443977356	0.000618529506027699	0.000293855206109583	-0.00230353930965066	-0.00360223650932312
1722	80.2107925415039	-1.10097062587738	3.50031876564026	0.00289124972186983	-0.00490093370899558	-0.00587495695799589	-0.0026282137259841
1723	78.2627410888672	-1.42564487457275	3.63018846511841	-0.00522560812532902	-0.0113944197073579	-3.08191010844894e-05	0.00191722682211548
1724	80.2107925415039	-0.776296257972717	3.1756443977356	0.0149041991680861	-0.0100957229733467	0.00159255252219737	0.00256657530553639
1725	80.8601379394531	-1.42564487457275	3.24057936668396	0.0265924744307995	-0.00100484199356288	0.000293855206109583	0.00711201597005129
1726	80.2107925415039	0.197726652026176	2.98083996772766	0.0223717093467712	-0.0227580219507217	0.01100810803473	-0.00587495695799589
1727	78.9120941162109	-0.126947656273842	3.24057936668396	-0.00295288790948689	-0.00230353930965066	0.0152288740500808	0.00548864435404539
1728	80.8601379394531	-0.776296257972717	3.24057936668396	0.00159255252219737	-0.0130177913233638	0.0100340843200684	-0.0026282137259841
1729	80.2107925415039	-1.10097062587738	3.43538379669189	0.000618529506027699	-0.00132951640989631	0.000618529506027699	0.00191722682211548
1730	80.2107925415039	-0.776296257972717	2.85097002983093	0.00256657530553639	0.0136055024340749	-0.00490093370899558	-0.00652430532500148
1731	81.5094833374023	-0.776296257972717	2.78603529930115	-0.00230353930965066	-0.00165419070981443	-0.00197886489331722	-0.00360223650932312
1732	79.5614395141602	0.522400975227356	2.98083996772766	-3.08191010844894e-05	0.00321592413820326	0.00938473641872406	0.000943203864153475
1733	80.8601379394531	0.197726652026176	2.9159049987793	-0.00197886489331722	0.00159255252219737	-0.00684897974133492	0.00776136433705688
1734	78.2627410888672	0.522400975227356	3.11070966720581	-0.00555028254166245	0.0162028968334198	-0.00522560812532902	0.00354059832170606
1735	80.8601379394531	-1.10097062587738	3.43538379669189	-0.00879702530801296	0.0162028968334198	-0.0230826959013939	-0.00392691092565656
1736	76.314697265625	0.197726652026176	2.85097002983093	-0.0104203969240189	0.0113327819854021	-0.0113944197073579	-0.00879702530801296
1737	79.5614395141602	-1.10097062587738	3.11070966720581	-0.0165892094373703	0.00873538758605719	-0.0120437685400248	0.00191722682211548
1738	76.9640426635742	-1.10097062587738	3.30551409721375	-0.0182125810533762	0.00678734155371785	-0.00327756232582033	0.000943203864153475
1739	80.8601379394531	-1.10097062587738	3.11070966720581	-0.00782300252467394	0.00451462110504508	-0.00619963090866804	-0.00100484199356288
1740	80.2107925415039	-0.451621979475021	3.37044906616211	0.000943203864153475	0.0103587592020631	-0.00360223650932312	-0.000355493422830477
1741	80.8601379394531	-1.10097062587738	3.43538379669189	-3.08191010844894e-05	0.00613799272105098	-0.0110697457566857	-0.00684897974133492
1742	78.9120941162109	-0.451621979475021	2.98083996772766	-0.00425158534198999	0.00256657530553639	-0.0026282137259841	-0.00230353930965066
1743	79.5614395141602	-0.451621979475021	2.85097002983093	0.000618529506027699	-0.00457625929266214	0.00516396993771195	0.000943203864153475
1744	80.8601379394531	-2.39966797828674	3.63018846511841	0.00613799272105098	-0.0302255302667618	0.00321592413820326	0.00613799272105098
1745	78.9120941162109	-1.10097062587738	3.43538379669189	0.0171769186854362	-0.0243813935667276	0.01100810803473	-0.00100484199356288
1746	80.8601379394531	-1.42564487457275	3.82499313354492	0.0158782228827477	-0.00717365415766835	0.0197743140161037	-0.000680167751852423
1747	78.9120941162109	-0.126947656273842	3.30551409721375	-0.00295288790948689	-0.0100957229733467	0.00483929552137852	-0.00197886489331722
1748	78.9120941162109	0.197726652026176	2.9159049987793	-0.000680167751852423	-0.00132951640989631	0.00256657530553639	0.00126787810586393
1749	79.5614395141602	0.197726652026176	3.37044906616211	0.0022419011220336	0.00418994715437293	0.0100340843200684	-0.00749832857400179
1750	79.5614395141602	-0.126947656273842	3.24057936668396	-0.00619963090866804	0.00191722682211548	0.000618529506027699	0.00386527273803949
1751	78.9120941162109	0.522400975227356	2.85097002983093	-0.00165419070981443	0.00418994715437293	0.000618529506027699	0.00191722682211548
1752	78.9120941162109	-0.126947656273842	3.04577469825745	-0.00197886489331722	0.00126787810586393	0.00743668992072344	0.000618529506027699
1753	80.8601379394531	-0.126947656273842	2.9159049987793	-0.000680167751852423	-3.08191010844894e-05	-0.0100957229733467	-0.000680167751852423
1754	82.1588363647461	-1.10097062587738	2.78603529930115	-0.0026282137259841	0.00970941036939621	-0.00782300252467394	0.00289124972186983
1755	80.8601379394531	-0.776296257972717	3.11070966720581	-0.00749832857400179	0.0162028968334198	-0.0188619289547205	-0.00457625929266214
1756	80.2107925415039	-0.126947656273842	2.9159049987793	-0.00652430532500148	0.00906006153672934	-0.0227580219507217	-0.00782300252467394
1757	79.5614395141602	0.197726652026176	3.04577469825745	0.00126787810586393	0.00483929552137852	-0.00749832857400179	-0.00619963090866804
1758	80.2107925415039	-1.42564487457275	3.50031876564026	0.00159255252219737	0.00646266713738441	-0.0104203969240189	0.0106834331527352
1759	79.5614395141602	-0.451621979475021	3.04577469825745	-0.00295288790948689	0.00483929552137852	-0.00749832857400179	-0.00197886489331722
1760	78.9120941162109	-0.776296257972717	3.04577469825745	0.0022419011220336	0.00418994715437293	-0.00717365415766835	0.00516396993771195
1761	76.9640426635742	-0.126947656273842	3.11070966720581	-0.00522560812532902	0.000618529506027699	-0.00977104809135199	-0.0026282137259841
1762	78.2627410888672	0.197726652026176	2.85097002983093	-0.00457625929266214	-0.00295288790948689	-0.00879702530801296	0.00483929552137852
1763	80.2107925415039	-0.776296257972717	3.37044906616211	-0.00100484199356288	-0.00522560812532902	-0.00879702530801296	0.00483929552137852
1764	80.2107925415039	-0.126947656273842	3.24057936668396	0.00776136433705688	0.000618529506027699	0.0106834331527352	0.00646266713738441
1765	78.2627410888672	-0.451621979475021	2.78603529930115	0.0162028968334198	-0.0253554154187441	0.0152288740500808	0.00548864435404539
1766	80.2107925415039	-0.126947656273842	3.43538379669189	0.0158782228827477	-0.0104203969240189	0.00776136433705688	0.00321592413820326
1767	80.8601379394531	-2.07499361038208	3.50031876564026	0.00776136433705688	-0.00814767740666866	0.0106834331527352	0.00354059832170606
1768	80.8601379394531	-2.72434210777283	2.98083996772766	-0.00392691092565656	-0.00944637414067984	0.00711201597005129	-0.00165419070981443
1769	79.5614395141602	-1.10097062587738	3.1756443977356	0.00256657530553639	0.00289124972186983	0.00581331877037883	0.000943203864153475
1770	79.5614395141602	-1.42564487457275	3.04577469825745	0.00711201597005129	0.00256657530553639	0.000293855206109583	-0.00652430532500148
1771	80.8601379394531	-1.10097062587738	2.98083996772766	0.000618529506027699	-0.00749832857400179	-0.00977104809135199	-0.000355493422830477
1772	81.5094833374023	-1.75031924247742	3.11070966720581	-0.00717365415766835	-0.00555028254166245	0.00483929552137852	-0.00295288790948689
1773	78.9120941162109	0.197726652026176	2.98083996772766	-0.00587495695799589	0.00354059832170606	-0.00295288790948689	0.00289124972186983
1774	80.8601379394531	-0.776296257972717	3.11070966720581	0.00483929552137852	0.0123068047687411	-0.00100484199356288	-0.00847235135734081
1775	79.5614395141602	-0.126947656273842	3.30551409721375	-0.00165419070981443	0.0116574559360743	-0.0195112787187099	-0.00132951640989631
1776	80.2107925415039	-0.776296257972717	3.04577469825745	-0.00587495695799589	0.0106834331527352	-0.0247060675173998	-0.00425158534198999
1777	81.5094833374023	-0.776296257972717	2.59123063087463	-0.00197886489331722	-0.00132951640989631	-0.0139918150380254	0.00126787810586393
1778	78.9120941162109	0.522400975227356	2.78603529930115	-0.00457625929266214	0.00321592413820326	-0.00977104809135199	-0.00132951640989631
1779	79.5614395141602	-0.126947656273842	2.9159049987793	-0.00684897974133492	-0.000680167751852423	-0.0126931173726916	0.00906006153672934
1780	79.5614395141602	0.522400975227356	3.04577469825745	0.0022419011220336	-0.00197886489331722	0.000618529506027699	-0.00100484199356288
1781	78.9120941162109	0.197726652026176	3.24057936668396	-0.00652430532500148	0.00516396993771195	-0.0188619289547205	0.00483929552137852
1782	79.5614395141602	-0.451621979475021	3.04577469825745	-0.00587495695799589	0.00289124972186983	-0.00879702530801296	-0.00392691092565656
1783	79.5614395141602	-1.10097062587738	3.1756443977356	-0.00392691092565656	-0.00230353930965066	-0.00522560812532902	0.00938473641872406
1784	77.613395690918	0.522400975227356	3.04577469825745	-0.0104203969240189	-0.00782300252467394	0.00321592413820326	0.00711201597005129
1785	79.5614395141602	-1.10097062587738	3.1756443977356	0.00418994715437293	-0.00327756232582033	0.00938473641872406	0.0191249661147594
1786	77.613395690918	0.197726652026176	3.11070966720581	-0.00490093370899558	-0.000355493422830477	0.011982130818069	-0.00490093370899558
1787	78.2627410888672	0.197726652026176	3.43538379669189	0.00938473641872406	-0.00327756232582033	0.0116574559360743	0.000943203864153475
1788	81.5094833374023	-1.10097062587738	3.43538379669189	-0.00165419070981443	-0.00165419070981443	0.00386527273803949	-3.08191010844894e-05
1789	81.5094833374023	-1.10097062587738	3.11070966720581	-0.00100484199356288	0.00191722682211548	0.00646266713738441	0.0022419011220336
1790	80.2107925415039	-1.42564487457275	2.85097002983093	0.00613799272105098	-0.00879702530801296	0.0022419011220336	0.00159255252219737
1791	81.5094833374023	-2.39966797828674	3.24057936668396	-0.00457625929266214	-0.00197886489331722	0.00386527273803949	0.00159255252219737
1792	78.9120941162109	-1.10097062587738	3.24057936668396	-0.0107450718060136	-0.00749832857400179	0.00906006153672934	-0.00652430532500148
1793	78.9120941162109	-0.776296257972717	3.11070966720581	-0.00295288790948689	-0.00230353930965066	0.00256657530553639	-0.00360223650932312
1794	78.2627410888672	-0.776296257972717	2.98083996772766	-0.00555028254166245	0.00321592413820326	-0.00295288790948689	-0.00619963090866804
1795	80.2107925415039	-0.451621979475021	2.85097002983093	-0.00749832857400179	0.0213976856321096	-0.0133424662053585	-0.0026282137259841
1796	79.5614395141602	0.197726652026176	3.04577469825745	0.0022419011220336	0.011982130818069	-0.0139918150380254	0.000618529506027699
1797	81.5094833374023	-0.776296257972717	3.1756443977356	-0.0026282137259841	0.00483929552137852	-0.0117190945893526	-0.00782300252467394
1798	80.8601379394531	-1.42564487457275	3.30551409721375	-0.00360223650932312	0.00191722682211548	-0.00814767740666866	-0.000355493422830477
1799	81.5094833374023	-0.126947656273842	2.98083996772766	0.00354059832170606	0.000293855206109583	-0.0123684434220195	-0.000680167751852423
1800	80.8601379394531	-0.451621979475021	2.9159049987793	0.00613799272105098	0.00483929552137852	-0.0149658378213644	0.00289124972186983
1801	80.8601379394531	-0.451621979475021	3.11070966720581	0.00548864435404539	0.00516396993771195	-0.0126931173726916	-0.0117190945893526
1802	81.5094833374023	-0.776296257972717	3.30551409721375	0.0155535480007529	-0.0026282137259841	0.00386527273803949	-0.0110697457566857
1803	79.5614395141602	0.522400975227356	3.1756443977356	-0.00295288790948689	-0.00100484199356288	0.000618529506027699	-3.08191010844894e-05
1804	80.8601379394531	-1.10097062587738	3.56525373458862	0.0207483377307653	-0.0113944197073579	0.00678734155371785	0.00613799272105098
1805	78.9120941162109	0.522400975227356	2.9159049987793	0.00873538758605719	0.00548864435404539	0.0168522447347641	0.00418994715437293
1806	80.2107925415039	-1.10097062587738	3.04577469825745	0.00418994715437293	-0.0204853005707264	0.00126787810586393	0.00483929552137852
1807	77.613395690918	0.522400975227356	2.78603529930115	-0.00295288790948689	0.00256657530553639	0.0181509424000978	-0.00197886489331722
1808	77.613395690918	0.197726652026176	2.98083996772766	-0.0113944197073579	-0.000355493422830477	0.0022419011220336	0.00646266713738441
1809	77.613395690918	-0.451621979475021	3.24057936668396	-0.017887907102704	0.00126787810586393	0.00581331877037883	0.000293855206109583
1810	80.8601379394531	-1.42564487457275	3.43538379669189	-0.00847235135734081	0.00743668992072344	-0.00490093370899558	-0.00749832857400179
1811	78.2627410888672	-0.126947656273842	3.24057936668396	-0.00749832857400179	0.0123068047687411	-0.00230353930965066	-0.00197886489331722
1812	79.5614395141602	-0.126947656273842	2.85097002983093	-0.00327756232582033	-0.00230353930965066	0.00354059832170606	-0.00782300252467394
1813	79.5614395141602	-0.126947656273842	2.85097002983093	-0.00944637414067984	-0.00230353930965066	-0.00392691092565656	0.00386527273803949
1814	80.8601379394531	-2.07499361038208	3.1756443977356	-0.00392691092565656	0.00516396993771195	-0.0165892094373703	0.0022419011220336
1815	79.5614395141602	-1.10097062587738	3.11070966720581	-0.00165419070981443	0.0103587592020631	-0.0208099745213985	-0.00132951640989631
1816	81.5094833374023	-2.07499361038208	3.43538379669189	0.00354059832170606	0.00711201597005129	-0.0143164889886975	-0.00619963090866804
1817	79.5614395141602	-1.10097062587738	3.11070966720581	-3.08191010844894e-05	0.00678734155371785	0.000293855206109583	-0.00587495695799589
1818	79.5614395141602	-0.776296257972717	2.78603529930115	0.00581331877037883	-3.08191010844894e-05	0.0022419011220336	0.000943203864153475
1819	78.9120941162109	-0.126947656273842	3.11070966720581	-0.00100484199356288	0.000618529506027699	-0.00327756232582033	0.0022419011220336
1820	79.5614395141602	0.197726652026176	2.98083996772766	0.00743668992072344	0.00418994715437293	-0.00425158534198999	-0.00522560812532902
1821	80.8601379394531	-0.776296257972717	3.1756443977356	-0.00457625929266214	-0.000680167751852423	-0.00295288790948689	0.00743668992072344
1822	82.1588363647461	-0.776296257972717	3.30551409721375	0.000618529506027699	-0.00392691092565656	0.0022419011220336	-0.00522560812532902
1823	80.8601379394531	-1.10097062587738	3.11070966720581	0.0022419011220336	-0.0026282137259841	0.00581331877037883	-0.000355493422830477
1824	78.9120941162109	0.522400975227356	2.78603529930115	0.00191722682211548	-3.08191010844894e-05	0.00581331877037883	0.00289124972186983
1825	79.5614395141602	-0.451621979475021	2.85097002983093	0.00646266713738441	-0.00132951640989631	0.00613799272105098	0.00516396993771195
1826	78.9120941162109	-0.126947656273842	2.98083996772766	0.00289124972186983	-0.00652430532500148	0.00970941036939621	-0.0026282137259841
1827	80.2107925415039	-1.10097062587738	3.30551409721375	0.0246444288641214	-0.00555028254166245	0.00873538758605719	0.000618529506027699
1828	79.5614395141602	0.847075283527374	3.43538379669189	-0.00619963090866804	-0.00165419070981443	0.00256657530553639	0.000618529506027699
1829	79.5614395141602	-0.126947656273842	3.24057936668396	-0.00944637414067984	0.00516396993771195	-0.00684897974133492	0.0022419011220336
1830	78.2627410888672	0.847075283527374	2.78603529930115	-0.00749832857400179	0.00418994715437293	0.00159255252219737	-0.00684897974133492
1831	78.2627410888672	0.197726652026176	2.85097002983093	-0.0110697457566857	0.00743668992072344	-0.00230353930965066	-0.00490093370899558
1832	76.9640426635742	0.522400975227356	2.98083996772766	-0.0165892094373703	-0.00457625929266214	0.000293855206109583	0.00386527273803949
1833	78.9120941162109	-1.10097062587738	3.37044906616211	-0.0117190945893526	0.000943203864153475	-0.00425158534198999	0.00646266713738441
1834	78.9120941162109	-0.451621979475021	3.56525373458862	-0.00100484199356288	0.0116574559360743	-0.00684897974133492	-0.00327756232582033
1835	79.5614395141602	0.197726652026176	2.9159049987793	-3.08191010844894e-05	0.0158782228827477	-0.0165892094373703	-0.00684897974133492
1836	80.2107925415039	-0.776296257972717	3.11070966720581	-0.00425158534198999	0.00711201597005129	-0.0191866029053926	-0.00327756232582033
1837	81.5094833374023	-1.42564487457275	3.11070966720581	-0.00230353930965066	0.00418994715437293	-0.00749832857400179	0.000618529506027699
1838	80.8601379394531	-0.776296257972717	2.9159049987793	0.00159255252219737	-0.00782300252467394	-0.00619963090866804	0.00841071270406246
1839	81.5094833374023	-1.42564487457275	2.85097002983093	0.00354059832170606	-0.000355493422830477	-0.00197886489331722	0.00418994715437293
1840	80.2107925415039	-2.39966797828674	3.11070966720581	0.00483929552137852	-0.00684897974133492	0.000293855206109583	-0.00360223650932312
1841	80.8601379394531	-2.39966797828674	2.78603529930115	0.00483929552137852	-0.00912170019000769	-0.00587495695799589	0.00386527273803949
1842	79.5614395141602	-1.10097062587738	2.78603529930115	-0.00165419070981443	-0.00197886489331722	0.00126787810586393	-0.00684897974133492
1843	78.9120941162109	0.197726652026176	2.98083996772766	-0.0026282137259841	0.000943203864153475	0.0022419011220336	-0.000680167751852423
1844	78.9120941162109	0.197726652026176	3.04577469825745	0.00483929552137852	0.0113327819854021	0.00483929552137852	0.00808603875339031
1845	81.5094833374023	-0.776296257972717	3.43538379669189	0.0239950809627771	0.00873538758605719	0.0152288740500808	0.00581331877037883
1846	78.9120941162109	-0.126947656273842	2.85097002983093	-0.00327756232582033	-0.00295288790948689	0.00548864435404539	0.00776136433705688
1847	81.5094833374023	-0.776296257972717	2.85097002983093	0.00646266713738441	-0.00652430532500148	0.00970941036939621	-0.00360223650932312
1848	79.5614395141602	-0.776296257972717	2.98083996772766	0.00126787810586393	0.00386527273803949	0.00418994715437293	0.00386527273803949
1849	81.5094833374023	0.197726652026176	2.656165599823	0.00483929552137852	0.00483929552137852	-0.0130177913233638	-0.00392691092565656
1850	80.8601379394531	-0.126947656273842	2.98083996772766	0.011982130818069	0.00159255252219737	-0.00587495695799589	-0.00360223650932312
1851	80.8601379394531	-0.451621979475021	3.24057936668396	0.00938473641872406	0.00451462110504508	-0.0104203969240189	0.00386527273803949
1852	81.5094833374023	-1.10097062587738	3.24057936668396	-0.00912170019000769	0.00386527273803949	-0.0026282137259841	-0.00587495695799589
1853	79.5614395141602	0.197726652026176	3.37044906616211	-0.000355493422830477	0.00646266713738441	0.00873538758605719	0.0022419011220336
1854	79.5614395141602	-0.451621979475021	3.04577469825745	-0.0149658378213644	0.0136055024340749	-0.0195112787187099	-0.00230353930965066
1855	80.2107925415039	-0.126947656273842	3.1756443977356	-0.0185372550040483	0.0116574559360743	-0.0175632312893867	-0.00522560812532902
1856	77.613395690918	-0.126947656273842	3.50031876564026	-0.0165892094373703	0.011982130818069	-0.0247060675173998	-0.00522560812532902
1857	78.9120941162109	-0.776296257972717	3.76005816459656	-0.0221086721867323	0.00613799272105098	-0.00619963090866804	-0.00100484199356288
1858	78.2627410888672	-1.42564487457275	3.30551409721375	-0.021459324285388	-3.08191010844894e-05	-0.00717365415766835	0.00321592413820326
1859	79.5614395141602	-0.776296257972717	2.9159049987793	-0.0172385573387146	-3.08191010844894e-05	-0.00944637414067984	0.0022419011220336
1860	81.5094833374023	-0.776296257972717	3.24057936668396	-0.00425158534198999	0.00711201597005129	-0.00587495695799589	0.000943203864153475
1861	80.2107925415039	-0.776296257972717	3.04577469825745	0.000618529506027699	0.00938473641872406	-0.00717365415766835	-0.000680167751852423
1862	80.2107925415039	0.197726652026176	3.30551409721375	-0.00782300252467394	-0.00717365415766835	0.000618529506027699	0.000618529506027699
1863	78.9120941162109	-0.451621979475021	3.24057936668396	0.000943203864153475	0.00354059832170606	0.000943203864153475	0.00386527273803949
1864	82.1588363647461	-2.07499361038208	3.1756443977356	-0.000680167751852423	-0.0104203969240189	0.00191722682211548	0.013930176384747
1865	79.5614395141602	-1.42564487457275	3.11070966720581	0.0149041991680861	-0.0139918150380254	0.00808603875339031	0.00548864435404539
1866	82.1588363647461	-2.72434210777283	2.9159049987793	0.01847561635077	-0.0126931173726916	0.00938473641872406	0.00418994715437293
1867	79.5614395141602	-1.10097062587738	2.9159049987793	0.0126314787194133	-0.0133424662053585	0.0149041991680861	0.00126787810586393
1868	80.8601379394531	-1.42564487457275	3.30551409721375	0.0126314787194133	-0.0110697457566857	0.00451462110504508	0.000943203864153475
1869	81.5094833374023	-1.10097062587738	3.56525373458862	-0.000355493422830477	-0.00392691092565656	0.000943203864153475	0.00191722682211548
1870	81.5094833374023	-1.10097062587738	3.11070966720581	0.00613799272105098	-0.00327756232582033	0.0103587592020631	-0.00587495695799589
1871	80.8601379394531	-1.10097062587738	3.24057936668396	0.000618529506027699	-0.00100484199356288	0.00191722682211548	-0.00360223650932312
1872	80.2107925415039	-1.10097062587738	3.04577469825745	0.0142548503354192	-0.00295288790948689	0.00126787810586393	-0.00587495695799589
1873	79.5614395141602	-0.126947656273842	2.9159049987793	-0.0149658378213644	0.0022419011220336	0.0100340843200684	-0.00295288790948689
1874	79.5614395141602	0.197726652026176	2.9159049987793	0.00418994715437293	0.01100810803473	-0.0126931173726916	-0.00619963090866804
1875	78.9120941162109	-0.126947656273842	3.37044906616211	-0.0110697457566857	0.011982130818069	-0.0230826959013939	-0.00619963090866804
1876	80.8601379394531	-0.776296257972717	2.85097002983093	-0.00814767740666866	0.013930176384747	-0.0253554154187441	-0.00879702530801296
1877	79.5614395141602	0.197726652026176	2.9159049987793	-0.0110697457566857	0.00289124972186983	-0.0149658378213644	-0.0117190945893526
1878	78.9120941162109	0.522400975227356	2.78603529930115	-0.00100484199356288	0.00516396993771195	-0.00392691092565656	0.00743668992072344
1879	79.5614395141602	0.197726652026176	3.04577469825745	0.00126787810586393	0.00289124972186983	-0.0191866029053926	0.00483929552137852
1880	78.9120941162109	-0.126947656273842	3.24057936668396	0.00906006153672934	0.00548864435404539	-0.00230353930965066	-0.00652430532500148
1881	79.5614395141602	-1.10097062587738	3.30551409721375	0.0116574559360743	0.00483929552137852	-0.0120437685400248	0.00581331877037883
1882	78.2627410888672	-0.451621979475021	3.04577469825745	0.00191722682211548	-0.00782300252467394	-0.00587495695799589	0.00159255252219737
1883	79.5614395141602	-1.10097062587738	3.1756443977356	-0.00457625929266214	-0.00392691092565656	-0.0026282137259841	0.00906006153672934
1884	79.5614395141602	-0.776296257972717	3.1756443977356	0.00516396993771195	0.00678734155371785	0.00548864435404539	-0.00197886489331722
1885	78.9120941162109	0.197726652026176	3.04577469825745	0.0152288740500808	-0.0146411629393697	0.0123068047687411	-0.000355493422830477
1886	80.8601379394531	-1.10097062587738	3.69512343406677	-3.08191010844894e-05	-0.000680167751852423	0.0106834331527352	0.00159255252219737
1887	80.2107925415039	0.522400975227356	3.1756443977356	-0.00425158534198999	-0.0195112787187099	0.00970941036939621	-0.000680167751852423
1888	79.5614395141602	-0.776296257972717	3.24057936668396	-0.00360223650932312	0.000618529506027699	0.0113327819854021	-0.00100484199356288
1889	79.5614395141602	-1.75031924247742	3.43538379669189	0.00289124972186983	0.000293855206109583	0.00483929552137852	0.000943203864153475
1890	79.5614395141602	-2.07499361038208	3.50031876564026	0.00159255252219737	-0.00522560812532902	-0.00197886489331722	-0.000680167751852423
1891	79.5614395141602	-2.72434210777283	3.37044906616211	-0.00230353930965066	-0.00457625929266214	-0.0026282137259841	-0.0026282137259841
1892	79.5614395141602	-1.10097062587738	3.30551409721375	-0.00197886489331722	-0.00197886489331722	0.00776136433705688	-0.00165419070981443
1893	80.8601379394531	-0.451621979475021	3.04577469825745	0.00256657530553639	-0.00197886489331722	0.00191722682211548	-0.00132951640989631
1894	80.2107925415039	-0.776296257972717	3.30551409721375	0.00126787810586393	0.0162028968334198	-0.00977104809135199	-0.00100484199356288
1895	78.9120941162109	-0.126947656273842	2.9159049987793	0.00548864435404539	0.0149041991680861	-0.0188619289547205	-0.0159398596733809
1896	82.1588363647461	-1.10097062587738	3.1756443977356	-0.00555028254166245	0.0171769186854362	-0.0159398596733809	-0.00652430532500148
1897	82.1588363647461	-1.10097062587738	2.9159049987793	-0.0113944197073579	0.00516396993771195	-0.00555028254166245	-0.00749832857400179
1898	79.5614395141602	-0.126947656273842	3.04577469825745	-0.00295288790948689	-0.000355493422830477	-0.0117190945893526	0.00938473641872406
1899	79.5614395141602	0.197726652026176	2.52629590034485	0.00646266713738441	-0.0026282137259841	-0.00490093370899558	0.00191722682211548
1900	78.9120941162109	-0.126947656273842	2.85097002983093	0.00289124972186983	0.00451462110504508	-0.0126931173726916	-3.08191010844894e-05
1901	80.2107925415039	-0.776296257972717	3.11070966720581	0.00386527273803949	0.00873538758605719	-0.0110697457566857	-0.00360223650932312
1902	81.5094833374023	-1.42564487457275	3.24057936668396	-0.00327756232582033	-0.0026282137259841	-0.00360223650932312	-0.000680167751852423
1903	79.5614395141602	0.197726652026176	3.43538379669189	0.0022419011220336	0.00256657530553639	0.00321592413820326	0.00321592413820326
1904	78.9120941162109	-0.451621979475021	3.43538379669189	0.00613799272105098	-0.0104203969240189	-3.08191010844894e-05	0.00321592413820326
1905	78.9120941162109	-0.126947656273842	2.72110033035278	0.00646266713738441	-0.0175632312893867	0.0191249661147594	0.00743668992072344
1906	77.613395690918	-0.451621979475021	3.30551409721375	-0.00295288790948689	-0.0311995539814234	0.01100810803473	0.00808603875339031
1907	78.9120941162109	-0.451621979475021	3.1756443977356	-0.0107450718060136	-0.0026282137259841	0.00386527273803949	0.0022419011220336
1908	77.613395690918	-0.126947656273842	3.11070966720581	-0.00847235135734081	-0.00392691092565656	0.00191722682211548	0.00126787810586393
1909	77.613395690918	0.522400975227356	3.37044906616211	-0.00619963090866804	0.00159255252219737	-3.08191010844894e-05	-0.0026282137259841
1910	78.9120941162109	-0.451621979475021	3.1756443977356	-0.00782300252467394	0.00516396993771195	0.00418994715437293	-0.00360223650932312
1911	79.5614395141602	-0.126947656273842	2.72110033035278	-0.00555028254166245	-0.00197886489331722	-0.00132951640989631	-0.00555028254166245
1912	80.2107925415039	0.197726652026176	2.9159049987793	-0.0143164889886975	-0.00490093370899558	-0.0026282137259841	-0.00717365415766835
1913	80.8601379394531	-1.42564487457275	3.50031876564026	-0.0126931173726916	0.00289124972186983	0.00613799272105098	0.00808603875339031
1914	82.1588363647461	-2.39966797828674	3.24057936668396	-0.0156151866540313	0.00354059832170606	-0.0146411629393697	-0.00100484199356288
1915	79.5614395141602	-1.10097062587738	3.43538379669189	-0.0110697457566857	0.00646266713738441	-0.0299008563160896	-0.00295288790948689
1916	80.8601379394531	-2.07499361038208	3.43538379669189	-0.00944637414067984	0.00386527273803949	-0.0191866029053926	-0.00555028254166245
1917	81.5094833374023	-2.07499361038208	3.30551409721375	-0.00457625929266214	0.0022419011220336	-0.00879702530801296	-0.00100484199356288
1918	81.5094833374023	-1.42564487457275	3.1756443977356	0.00581331877037883	-0.00230353930965066	-0.00457625929266214	0.00743668992072344
1919	80.8601379394531	-0.776296257972717	3.04577469825745	0.00873538758605719	0.00873538758605719	0.00159255252219737	0.00126787810586393
1920	80.8601379394531	-1.10097062587738	3.30551409721375	0.012956153601408	0.0022419011220336	-0.0104203969240189	-0.00425158534198999
1921	80.8601379394531	-1.10097062587738	3.43538379669189	0.00548864435404539	0.00126787810586393	-0.00100484199356288	0.00191722682211548
1922	80.2107925415039	-0.126947656273842	3.04577469825745	0.00159255252219737	-0.0130177913233638	0.0022419011220336	-0.00912170019000769
1923	79.5614395141602	-0.126947656273842	2.52629590034485	0.00126787810586393	-0.00132951640989631	0.00646266713738441	0.000618529506027699
1924	78.9120941162109	0.197726652026176	2.656165599823	0.0165275707840919	0.00256657530553639	0.0116574559360743	0.00418994715437293
1925	81.5094833374023	-0.776296257972717	2.98083996772766	0.0239950809627771	-0.0169138833880424	0.00873538758605719	0.00386527273803949
1926	78.9120941162109	0.197726652026176	2.98083996772766	0.0197743140161037	-0.00100484199356288	0.0188002903014421	-0.00555028254166245
1927	80.8601379394531	-0.776296257972717	3.63018846511841	-0.00197886489331722	-0.00652430532500148	0.012956153601408	0.00159255252219737
1928	80.2107925415039	-0.451621979475021	3.11070966720581	0.00126787810586393	-0.000680167751852423	0.011982130818069	0.00808603875339031
1929	78.9120941162109	0.522400975227356	2.98083996772766	-0.00522560812532902	0.0022419011220336	0.00256657530553639	0.00256657530553639
1930	76.314697265625	0.197726652026176	2.9159049987793	-0.00782300252467394	0.00386527273803949	-3.08191010844894e-05	0.0022419011220336
1931	77.613395690918	-0.126947656273842	2.98083996772766	-0.00587495695799589	0.00191722682211548	-0.00555028254166245	-0.00295288790948689
1932	78.2627410888672	-0.451621979475021	3.24057936668396	-0.00327756232582033	0.00159255252219737	-0.00360223650932312	0.00159255252219737
1933	81.5094833374023	-1.42564487457275	3.50031876564026	0.00289124972186983	0.00516396993771195	-0.00457625929266214	0.0100340843200684
1934	78.9120941162109	0.522400975227356	2.85097002983093	0.00418994715437293	0.00938473641872406	-0.0143164889886975	0.00256657530553639
1935	82.1588363647461	-1.10097062587738	3.04577469825745	0.00581331877037883	0.01847561635077	-0.0260047651827335	-0.00652430532500148
1936	78.9120941162109	-0.451621979475021	2.85097002983093	0.00970941036939621	0.00581331877037883	-0.0250307414680719	-0.000355493422830477
1937	80.8601379394531	-2.07499361038208	3.24057936668396	0.000293855206109583	-0.00425158534198999	-0.0126931173726916	-0.00230353930965066
1938	80.2107925415039	-2.72434210777283	3.37044906616211	-0.0208099745213985	-0.0185372550040483	-0.00490093370899558	0.00354059832170606
1939	80.8601379394531	-3.04901647567749	3.69512343406677	-0.00490093370899558	-0.00782300252467394	-0.00295288790948689	0.0113327819854021
1940	80.2107925415039	-2.07499361038208	3.30551409721375	-0.00717365415766835	-0.000680167751852423	-0.00782300252467394	0.00386527273803949
1941	80.8601379394531	-0.126947656273842	3.11070966720581	-0.00555028254166245	-0.000680167751852423	-0.00782300252467394	-0.00847235135734081
1942	78.9120941162109	0.522400975227356	3.1756443977356	-0.00912170019000769	0.00581331877037883	0.00159255252219737	-0.000680167751852423
1943	80.8601379394531	-0.451621979475021	3.11070966720581	0.00418994715437293	-0.00132951640989631	0.00808603875339031	0.00581331877037883
1944	80.8601379394531	-0.776296257972717	3.50031876564026	-0.000680167751852423	-0.00555028254166245	0.00548864435404539	0.00191722682211548
1945	81.5094833374023	-0.776296257972717	3.56525373458862	0.0155535480007529	-0.000355493422830477	-0.00230353930965066	0.00776136433705688
1946	80.8601379394531	-0.451621979475021	2.98083996772766	0.0181509424000978	0.00159255252219737	0.00841071270406246	0.000943203864153475
1947	79.5614395141602	-0.126947656273842	2.9159049987793	0.00646266713738441	-0.00490093370899558	0.00516396993771195	-0.00457625929266214
1948	79.5614395141602	-0.776296257972717	3.1756443977356	0.00386527273803949	0.000293855206109583	0.012956153601408	0.00191722682211548
1949	80.8601379394531	-1.10097062587738	3.1756443977356	0.00613799272105098	0.000943203864153475	-0.000680167751852423	-0.00392691092565656
1950	80.8601379394531	-0.776296257972717	3.50031876564026	-0.000680167751852423	0.00711201597005129	-0.00295288790948689	-0.00100484199356288
1951	80.8601379394531	-1.42564487457275	3.37044906616211	0.000618529506027699	0.00386527273803949	-0.00392691092565656	-0.00652430532500148
1952	79.5614395141602	-0.776296257972717	3.11070966720581	0.00159255252219737	-0.00132951640989631	-0.00100484199356288	0.00256657530553639
1953	76.9640426635742	0.847075283527374	2.85097002983093	-0.0211346503347158	0.00970941036939621	0.00451462110504508	0.00191722682211548
1954	76.9640426635742	-0.126947656273842	3.04577469825745	-0.0152905117720366	0.0162028968334198	-0.0172385573387146	-0.00100484199356288
1955	79.5614395141602	-0.776296257972717	3.30551409721375	-0.0172385573387146	0.0149041991680861	-0.0211346503347158	-0.00977104809135199
1956	78.9120941162109	-0.126947656273842	3.1756443977356	-0.0120437685400248	0.011982130818069	-0.0221086721867323	0.00743668992072344
1957	77.613395690918	0.522400975227356	3.11070966720581	-0.0139918150380254	0.00191722682211548	-0.00587495695799589	-0.0026282137259841
1958	80.2107925415039	-1.10097062587738	2.98083996772766	-0.0172385573387146	-0.000680167751852423	-0.00749832857400179	0.00386527273803949
1959	79.5614395141602	-0.776296257972717	3.24057936668396	-0.00522560812532902	0.00678734155371785	-3.08191010844894e-05	0.00451462110504508
1960	80.8601379394531	-1.10097062587738	3.1756443977356	-0.00295288790948689	0.00126787810586393	-0.00944637414067984	-0.00457625929266214
1961	78.9120941162109	-0.451621979475021	3.04577469825745	-0.00327756232582033	0.00191722682211548	0.00126787810586393	-0.00132951640989631
1962	80.8601379394531	-1.42564487457275	3.24057936668396	-0.00392691092565656	-0.0123684434220195	0.00126787810586393	0.00418994715437293
1963	82.1588363647461	-2.07499361038208	3.50031876564026	0.000618529506027699	-0.00652430532500148	-0.0026282137259841	0.00841071270406246
1964	80.8601379394531	-1.75031924247742	3.30551409721375	0.00418994715437293	-0.00425158534198999	0.0022419011220336	0.011982130818069
1965	79.5614395141602	-0.126947656273842	3.24057936668396	0.0171769186854362	-0.021459324285388	0.0100340843200684	0.00548864435404539
1966	80.8601379394531	-1.42564487457275	3.11070966720581	0.0191249661147594	-0.0104203969240189	0.0149041991680861	-0.00457625929266214
1967	81.5094833374023	-0.126947656273842	3.11070966720581	0.00516396993771195	-0.00684897974133492	0.011982130818069	-0.00360223650932312
1968	79.5614395141602	-0.126947656273842	3.24057936668396	-0.00295288790948689	-0.00555028254166245	0.00191722682211548	-0.000355493422830477
1969	78.9120941162109	-0.776296257972717	2.9159049987793	0.00678734155371785	0.000618529506027699	0.000293855206109583	0.00711201597005129
1970	79.5614395141602	-0.451621979475021	2.85097002983093	0.00678734155371785	0.00776136433705688	-0.0172385573387146	-0.00814767740666866
1971	78.9120941162109	-0.126947656273842	2.98083996772766	0.00841071270406246	0.00256657530553639	-0.0123684434220195	-0.00165419070981443
1972	80.2107925415039	0.522400975227356	2.78603529930115	-0.0026282137259841	0.00678734155371785	-0.00847235135734081	-0.00425158534198999
1973	80.2107925415039	-0.451621979475021	3.11070966720581	-0.0026282137259841	0.00159255252219737	0.000618529506027699	-0.00457625929266214
1974	80.8601379394531	-0.126947656273842	3.43538379669189	-0.00392691092565656	0.0103587592020631	-0.00619963090866804	-0.00295288790948689
1975	79.5614395141602	0.197726652026176	2.9159049987793	-0.0104203969240189	0.0155535480007529	-0.0263294391334057	-0.00749832857400179
1976	80.2107925415039	-0.126947656273842	3.04577469825745	-0.0146411629393697	0.00841071270406246	-0.0120437685400248	-0.0117190945893526
1977	78.2627410888672	0.522400975227356	2.9159049987793	-0.0198359526693821	0.00711201597005129	-0.00782300252467394	-0.000355493422830477
1978	76.9640426635742	0.522400975227356	3.04577469825745	-0.0208099745213985	0.00841071270406246	-0.00749832857400179	0.00678734155371785
1979	77.613395690918	0.197726652026176	3.1756443977356	-0.00555028254166245	0.00256657530553639	-0.00360223650932312	0.000618529506027699
1980	78.2627410888672	1.17174959182739	3.37044906616211	0.000618529506027699	0.00646266713738441	-0.00587495695799589	-0.00100484199356288
1981	81.5094833374023	-0.776296257972717	3.24057936668396	-0.000355493422830477	0.00743668992072344	-0.00425158534198999	-0.000680167751852423
1982	80.2107925415039	-0.451621979475021	3.1756443977356	0.00581331877037883	-0.00230353930965066	0.00451462110504508	0.0022419011220336
1983	80.2107925415039	-1.75031924247742	3.24057936668396	0.0239950809627771	-0.00295288790948689	0.000943203864153475	0.00321592413820326
1984	78.9120941162109	-0.451621979475021	3.11070966720581	0.011982130818069	-0.00879702530801296	0.00354059832170606	0.01847561635077
1985	80.2107925415039	-1.10097062587738	3.24057936668396	0.0126314787194133	-0.0117190945893526	0.0103587592020631	0.00646266713738441
1986	79.5614395141602	-1.42564487457275	3.1756443977356	0.0145795252174139	-0.00847235135734081	0.0113327819854021	-0.00392691092565656
1987	81.5094833374023	-1.42564487457275	3.04577469825745	0.00126787810586393	-0.0149658378213644	0.00841071270406246	0.00516396993771195
1988	78.2627410888672	0.847075283527374	2.9159049987793	0.00678734155371785	-0.00587495695799589	0.00743668992072344	-0.00522560812532902
1989	79.5614395141602	0.197726652026176	2.98083996772766	-0.00522560812532902	-0.00165419070981443	0.00646266713738441	0.00613799272105098
1990	79.5614395141602	0.522400975227356	3.11070966720581	0.01100810803473	0.012956153601408	-0.00944637414067984	0.00451462110504508
1991	79.5614395141602	0.197726652026176	3.30551409721375	0.00970941036939621	0.00289124972186983	-0.000680167751852423	-0.0026282137259841
1992	79.5614395141602	-0.126947656273842	3.11070966720581	0.00191722682211548	0.00289124972186983	-0.00392691092565656	-0.00295288790948689
1993	80.8601379394531	-0.126947656273842	2.85097002983093	0.00126787810586393	0.000293855206109583	0.00646266713738441	-0.00197886489331722
1994	80.8601379394531	-0.451621979475021	3.30551409721375	-0.000355493422830477	0.0103587592020631	-0.0113944197073579	-0.00425158534198999
1995	79.5614395141602	1.17174959182739	2.72110033035278	-0.00457625929266214	0.0142548503354192	-0.0247060675173998	-0.00944637414067984
1996	79.5614395141602	-0.451621979475021	3.24057936668396	-0.00100484199356288	0.0106834331527352	-0.0208099745213985	-0.00977104809135199
1997	80.2107925415039	-0.126947656273842	3.37044906616211	-0.00652430532500148	0.0103587592020631	-0.00749832857400179	-0.00522560812532902
1998	80.8601379394531	-0.451621979475021	3.1756443977356	-0.00457625929266214	0.00386527273803949	-0.00977104809135199	0.00776136433705688
1999	80.2107925415039	-0.126947656273842	2.59123063087463	0.000293855206109583	-0.00295288790948689	-0.00425158534198999	-0.00132951640989631
2000	79.5614395141602	-1.42564487457275	3.1756443977356	-0.00392691092565656	0.01100810803473	-0.00587495695799589	0.000293855206109583
[truncated: 6,020 more rows]
