# Supplementary material for: Precise instruction and consideration of the vertical and horizontal force component increases validity and reliability of the 90:20 Isometric Posterior Chain Test
Source: PLoS One. 2024 Oct 28;19(10):e0312843. doi: 10.1371/journal.pone.0312843 (PMC11515970; doi:10.1371/journal.pone.0312843)
Supplement: S1 File — (ZIP) [file pone.0312843.s001.zip › S1_Raw_Data/M1_P20_vh_2.csv]

1	73.0679550170898	4.09381866455078	3.11070966720581	0.00126787810586393	-3.08191010844894e-05	0.00256657530553639	0.00321592413820326
2	74.3666534423828	2.79512119293213	3.11070966720581	0.00354059832170606	-0.00392691092565656	0.00516396993771195	0.0022419011220336
3	74.3666534423828	3.76914405822754	3.04577469825745	0.00970941036939621	-0.00360223650932312	0.00516396993771195	0.00321592413820326
4	76.314697265625	2.79512119293213	3.63018846511841	0.012956153601408	-0.0263294391334057	0.00613799272105098	-0.000680167751852423
5	75.015998840332	4.09381866455078	3.63018846511841	0.0152288740500808	-0.0165892094373703	0.000943203864153475	0.00483929552137852
6	76.9640426635742	2.79512119293213	3.11070966720581	0.0123068047687411	0.000618529506027699	0.0142548503354192	-0.00360223650932312
7	78.2627410888672	1.82109820842743	3.11070966720581	0.000618529506027699	-0.00717365415766835	0.00776136433705688	0.00873538758605719
8	76.9640426635742	2.1457724571228	3.1756443977356	-0.00295288790948689	-0.00619963090866804	0.0100340843200684	0.00126787810586393
9	78.2627410888672	2.47044682502747	3.30551409721375	-0.00619963090866804	-0.0026282137259841	-0.00197886489331722	-0.00457625929266214
10	77.613395690918	2.79512119293213	3.63018846511841	-0.00944637414067984	0.0116574559360743	0.00126787810586393	-0.00587495695799589
11	78.9120941162109	2.47044682502747	3.37044906616211	-0.00847235135734081	-0.00132951640989631	-0.00392691092565656	0.000293855206109583
12	75.6653518676758	3.76914405822754	2.85097002983093	-0.00847235135734081	0.00289124972186983	0.00743668992072344	0.00613799272105098
13	76.314697265625	3.11979556083679	2.656165599823	-0.00457625929266214	0.0100340843200684	-0.00717365415766835	-0.00360223650932312
14	75.6653518676758	4.09381866455078	2.78603529930115	-0.0113944197073579	0.0152288740500808	-0.0279528107494116	-0.00425158534198999
15	76.314697265625	2.47044682502747	3.04577469825745	-0.00392691092565656	0.00386527273803949	-0.0188619289547205	-0.00749832857400179
16	76.9640426635742	2.1457724571228	3.43538379669189	-0.0120437685400248	0.012956153601408	-0.0117190945893526	-0.00717365415766835
17	76.9640426635742	3.11979556083679	2.98083996772766	-0.00652430532500148	0.0155535480007529	-0.00425158534198999	-0.00327756232582033
18	76.314697265625	3.76914405822754	2.85097002983093	0.00516396993771195	0.000943203864153475	-0.0120437685400248	0.00613799272105098
19	75.6653518676758	4.09381866455078	2.85097002983093	0.00841071270406246	0.00483929552137852	-0.00555028254166245	-0.000355493422830477
20	76.314697265625	2.47044682502747	2.98083996772766	-0.00100484199356288	0.0116574559360743	-0.00132951640989631	0.00354059832170606
21	74.3666534423828	2.47044682502747	3.63018846511841	-0.000355493422830477	-3.08191010844894e-05	-3.08191010844894e-05	0.00743668992072344
22	72.4186019897461	3.11979556083679	3.63018846511841	-0.0185372550040483	-0.000680167751852423	0.000618529506027699	0.00906006153672934
23	75.015998840332	2.47044682502747	3.30551409721375	0.00191722682211548	-0.0100957229733467	0.00581331877037883	0.00191722682211548
24	76.9640426635742	1.82109820842743	3.43538379669189	0.00159255252219737	-0.0162645354866982	0.00418994715437293	0.00581331877037883
25	76.314697265625	4.09381866455078	3.24057936668396	0.0295145437121391	0.000618529506027699	0.0116574559360743	0.00483929552137852
26	76.9640426635742	3.11979556083679	3.37044906616211	0.00354059832170606	-0.00684897974133492	0.0116574559360743	0.0022419011220336
27	77.613395690918	1.82109820842743	3.63018846511841	-0.00230353930965066	-0.00912170019000769	0.00256657530553639	0.00516396993771195
28	78.2627410888672	0.522400975227356	3.43538379669189	0.00548864435404539	-0.0107450718060136	0.00418994715437293	0.00451462110504508
29	76.314697265625	0.847075283527374	2.98083996772766	0.00646266713738441	-0.00684897974133492	-0.000355493422830477	-0.0123684434220195
30	76.9640426635742	1.17174959182739	3.30551409721375	0.00159255252219737	-0.00457625929266214	0.000943203864153475	-0.00587495695799589
31	75.6653518676758	2.79512119293213	3.24057936668396	0.0126314787194133	-0.00360223650932312	-0.00100484199356288	-3.08191010844894e-05
32	75.015998840332	3.11979556083679	3.11070966720581	-0.0100957229733467	-0.00230353930965066	0.0022419011220336	-0.00360223650932312
33	75.015998840332	3.44446969032288	3.69512343406677	-0.00782300252467394	0.0116574559360743	-0.00327756232582033	0.00126787810586393
34	76.9640426635742	2.1457724571228	3.24057936668396	-0.0182125810533762	0.00970941036939621	-0.0237320438027382	-0.00652430532500148
35	75.015998840332	3.44446969032288	3.04577469825745	-0.0201606266200542	0.00678734155371785	-0.0136671401560307	0.00581331877037883
36	76.314697265625	2.1457724571228	3.1756443977356	-0.0113944197073579	0.0106834331527352	-0.0172385573387146	-0.0117190945893526
37	77.613395690918	1.82109820842743	3.30551409721375	-0.00944637414067984	0.00321592413820326	-0.0123684434220195	0.00613799272105098
38	77.613395690918	2.47044682502747	3.37044906616211	0.00159255252219737	0.00841071270406246	-0.0107450718060136	0.00841071270406246
39	77.613395690918	1.49642395973206	3.69512343406677	0.000618529506027699	0.0116574559360743	-0.00100484199356288	-0.00457625929266214
40	76.314697265625	2.47044682502747	3.24057936668396	0.0194496400654316	0.00191722682211548	-0.0143164889886975	0.00678734155371785
41	76.314697265625	1.82109820842743	3.37044906616211	-0.00132951640989631	0.000618529506027699	-0.00490093370899558	0.000618529506027699
42	73.0679550170898	3.76914405822754	2.98083996772766	-0.0146411629393697	-0.00165419070981443	-0.00165419070981443	0.00938473641872406
43	75.015998840332	2.1457724571228	3.63018846511841	0.00841071270406246	-0.00782300252467394	-3.08191010844894e-05	0.00159255252219737
44	73.0679550170898	3.76914405822754	3.50031876564026	0.0113327819854021	-0.000680167751852423	0.0181509424000978	0.0220470335334539
45	76.9640426635742	2.1457724571228	3.50031876564026	0.0168522447347641	-0.0169138833880424	0.0100340843200684	-0.00327756232582033
46	75.015998840332	3.11979556083679	2.9159049987793	0.00808603875339031	-0.017887907102704	0.0103587592020631	-0.000680167751852423
47	75.6653518676758	3.11979556083679	2.9159049987793	-0.0026282137259841	-0.00165419070981443	0.0162028968334198	0.00841071270406246
48	75.6653518676758	3.11979556083679	3.37044906616211	0.00613799272105098	0.00386527273803949	0.00613799272105098	-0.00197886489331722
49	75.6653518676758	2.1457724571228	3.37044906616211	0.0194496400654316	0.00451462110504508	0.00418994715437293	-0.00555028254166245
50	75.6653518676758	2.1457724571228	3.69512343406677	-0.00555028254166245	-0.00555028254166245	0.00516396993771195	-0.00132951640989631
51	75.6653518676758	2.47044682502747	3.11070966720581	-0.00587495695799589	-0.0113944197073579	-0.00197886489331722	-0.00295288790948689
52	77.613395690918	1.49642395973206	3.37044906616211	-0.0026282137259841	-0.0026282137259841	0.00126787810586393	-0.00295288790948689
53	76.9640426635742	2.1457724571228	3.30551409721375	-0.00295288790948689	0.00289124972186983	-0.0100957229733467	-0.00619963090866804
54	78.2627410888672	1.82109820842743	3.50031876564026	-0.00100484199356288	0.0116574559360743	-0.021459324285388	-0.0156151866540313
55	76.9640426635742	3.44446969032288	3.37044906616211	-0.00652430532500148	0.0116574559360743	-0.0123684434220195	-0.00717365415766835
56	76.314697265625	3.11979556083679	3.43538379669189	-0.0126931173726916	0.00906006153672934	-0.00977104809135199	-0.00522560812532902
57	76.314697265625	2.47044682502747	3.11070966720581	-0.0100957229733467	0.00289124972186983	-0.00425158534198999	0.00613799272105098
58	78.2627410888672	2.1457724571228	3.11070966720581	-0.0113944197073579	0.00613799272105098	-0.0146411629393697	0.00418994715437293
59	76.9640426635742	2.1457724571228	3.04577469825745	0.00126787810586393	0.00191722682211548	-0.00652430532500148	0.0022419011220336
60	76.314697265625	2.1457724571228	3.43538379669189	-0.0250307414680719	0.0123068047687411	-0.00749832857400179	-0.0104203969240189
61	76.314697265625	3.44446969032288	3.37044906616211	-0.00814767740666866	0.00354059832170606	-0.00295288790948689	0.00321592413820326
62	76.314697265625	3.76914405822754	3.30551409721375	-0.017887907102704	-0.00295288790948689	-0.000680167751852423	-0.00197886489331722
63	74.3666534423828	3.44446969032288	3.1756443977356	-0.0113944197073579	-0.00230353930965066	0.00613799272105098	0.00678734155371785
64	74.3666534423828	3.44446969032288	3.04577469825745	-0.000680167751852423	-0.0143164889886975	0.0100340843200684	0.00516396993771195
65	73.0679550170898	2.47044682502747	3.50031876564026	0.0132808275520802	0.00646266713738441	0.012956153601408	0.00711201597005129
66	75.015998840332	2.1457724571228	3.43538379669189	0.00938473641872406	-0.00782300252467394	0.00613799272105098	0.0142548503354192
67	75.015998840332	3.44446969032288	3.63018846511841	0.0022419011220336	0.00256657530553639	0.00776136433705688	-0.00132951640989631
68	75.6653518676758	3.76914405822754	3.37044906616211	0.000943203864153475	-0.00132951640989631	0.013930176384747	-0.00684897974133492
69	75.015998840332	3.44446969032288	3.11070966720581	0.00321592413820326	-3.08191010844894e-05	-0.00555028254166245	-0.00230353930965066
70	75.015998840332	2.79512119293213	2.85097002983093	-0.00717365415766835	0.000293855206109583	0.00386527273803949	-0.00230353930965066
71	76.9640426635742	0.847075283527374	3.43538379669189	-0.00327756232582033	-0.0139918150380254	-0.00522560812532902	-0.00490093370899558
72	75.6653518676758	1.17174959182739	4.08473253250122	0.00776136433705688	-0.00684897974133492	-0.00295288790948689	-0.00230353930965066
73	76.9640426635742	1.49642395973206	3.88992786407471	0.00256657530553639	-0.00295288790948689	-0.00847235135734081	-0.00619963090866804
74	75.015998840332	2.79512119293213	3.43538379669189	-0.00457625929266214	0.00289124972186983	-0.0253554154187441	-0.00814767740666866
75	77.613395690918	2.1457724571228	3.30551409721375	-0.00295288790948689	0.00938473641872406	-0.0211346503347158	-0.00912170019000769
76	75.015998840332	3.11979556083679	3.24057936668396	-0.00684897974133492	0.00678734155371785	-0.0123684434220195	0.00418994715437293
77	76.314697265625	3.11979556083679	3.30551409721375	0.00873538758605719	0.00386527273803949	-0.00684897974133492	0.00483929552137852
78	76.314697265625	2.1457724571228	3.50031876564026	0.00159255252219737	0.00646266713738441	-0.00555028254166245	0.00743668992072344
79	76.9640426635742	2.1457724571228	3.43538379669189	0.0113327819854021	0.00191722682211548	-0.00619963090866804	0.000293855206109583
80	75.6653518676758	2.79512119293213	3.11070966720581	0.00321592413820326	0.00938473641872406	-0.0120437685400248	-0.00555028254166245
81	75.6653518676758	3.11979556083679	3.11070966720581	0.00970941036939621	0.00126787810586393	0.000293855206109583	0.00483929552137852
82	76.314697265625	2.79512119293213	2.9159049987793	0.0145795252174139	0.00159255252219737	0.00126787810586393	0.00613799272105098
83	75.015998840332	3.76914405822754	3.30551409721375	0.00646266713738441	-0.00392691092565656	0.00678734155371785	0.000943203864153475
84	76.314697265625	2.1457724571228	3.69512343406677	0.0136055024340749	-0.021459324285388	0.0126314787194133	0.00548864435404539
85	73.0679550170898	3.44446969032288	3.30551409721375	0.00548864435404539	0.000618529506027699	0.00906006153672934	-0.00425158534198999
86	74.3666534423828	2.47044682502747	3.30551409721375	0.00808603875339031	0.0022419011220336	0.00743668992072344	0.00646266713738441
87	75.015998840332	2.79512119293213	3.11070966720581	0.000618529506027699	-0.00814767740666866	0.00776136433705688	-0.00197886489331722
88	75.015998840332	2.47044682502747	3.43538379669189	-3.08191010844894e-05	0.00191722682211548	0.00418994715437293	0.000618529506027699
89	76.314697265625	2.79512119293213	3.56525373458862	0.00191722682211548	0.00289124972186983	-0.00652430532500148	-0.00912170019000769
90	77.613395690918	2.47044682502747	3.63018846511841	0.000293855206109583	0.00808603875339031	-0.00360223650932312	-0.00619963090866804
91	75.6653518676758	1.82109820842743	3.50031876564026	-0.00652430532500148	0.000293855206109583	0.00581331877037883	-0.000355493422830477
92	75.6653518676758	2.1457724571228	3.1756443977356	-0.0107450718060136	-0.00392691092565656	-0.00717365415766835	0.00483929552137852
93	73.7173004150391	1.49642395973206	3.37044906616211	-0.00977104809135199	-0.000680167751852423	-0.00944637414067984	-0.00457625929266214
94	75.015998840332	2.47044682502747	3.1756443977356	-0.0146411629393697	0.0171769186854362	-0.0204853005707264	-0.00944637414067984
95	76.314697265625	2.1457724571228	3.43538379669189	-0.0185372550040483	0.00581331877037883	-0.0123684434220195	-0.000355493422830477
96	76.314697265625	2.79512119293213	3.30551409721375	-0.0133424662053585	0.0116574559360743	-0.0204853005707264	-0.0123684434220195
97	74.3666534423828	3.11979556083679	3.1756443977356	-0.0182125810533762	0.00256657530553639	-0.00652430532500148	0.0100340843200684
98	75.015998840332	3.11979556083679	3.24057936668396	-0.00555028254166245	0.00776136433705688	-0.00295288790948689	0.0022419011220336
99	75.015998840332	2.79512119293213	3.30551409721375	-3.08191010844894e-05	0.00743668992072344	-0.00230353930965066	0.0022419011220336
100	75.015998840332	3.76914405822754	3.04577469825745	-0.00587495695799589	-3.08191010844894e-05	-0.0146411629393697	-0.00360223650932312
101	75.6653518676758	3.44446969032288	3.04577469825745	0.000293855206109583	0.00711201597005129	-0.00522560812532902	-0.00197886489331722
102	76.314697265625	2.79512119293213	3.63018846511841	0.00938473641872406	-0.00197886489331722	-0.000680167751852423	-0.00684897974133492
103	76.314697265625	2.47044682502747	3.43538379669189	0.000618529506027699	-0.00587495695799589	0.00354059832170606	0.00386527273803949
104	75.6653518676758	2.79512119293213	3.30551409721375	0.0213976856321096	-0.00522560812532902	0.0022419011220336	-0.000680167751852423
105	76.314697265625	2.79512119293213	3.30551409721375	0.0158782228827477	-0.00100484199356288	0.00711201597005129	0.0022419011220336
106	73.0679550170898	3.44446969032288	3.30551409721375	0.00451462110504508	-0.00425158534198999	0.013930176384747	0.0022419011220336
107	73.0679550170898	2.1457724571228	3.69512343406677	0.000618529506027699	-0.0026282137259841	0.0100340843200684	0.00386527273803949
108	74.3666534423828	3.11979556083679	3.69512343406677	0.0103587592020631	-0.00392691092565656	0.00354059832170606	-0.00230353930965066
109	75.6653518676758	1.82109820842743	3.30551409721375	0.0168522447347641	0.00386527273803949	0.00289124972186983	0.00386527273803949
110	74.3666534423828	3.44446969032288	3.37044906616211	0.0162028968334198	0.00256657530553639	0.0123068047687411	-0.00619963090866804
111	75.6653518676758	3.11979556083679	3.30551409721375	0.011982130818069	0.0022419011220336	0.00191722682211548	0.00483929552137852
112	75.6653518676758	2.47044682502747	3.43538379669189	0.00970941036939621	0.000943203864153475	-0.00360223650932312	0.0022419011220336
113	75.015998840332	1.82109820842743	3.37044906616211	0.0126314787194133	-0.00197886489331722	-0.000680167751852423	-0.00327756232582033
114	75.6653518676758	2.1457724571228	3.43538379669189	0.00126787810586393	0.00548864435404539	-0.0169138833880424	-0.00587495695799589
115	75.6653518676758	2.1457724571228	3.30551409721375	-0.0123684434220195	0.00678734155371785	-0.0253554154187441	-0.00684897974133492
116	76.314697265625	1.49642395973206	3.63018846511841	-0.0152905117720366	0.00906006153672934	-0.0136671401560307	0.000943203864153475
117	75.015998840332	3.11979556083679	2.98083996772766	-0.0159398596733809	-0.00132951640989631	-0.0113944197073579	0.00581331877037883
118	74.3666534423828	3.11979556083679	3.11070966720581	-0.00717365415766835	0.00321592413820326	-0.00912170019000769	0.00159255252219737
119	73.7173004150391	3.76914405822754	3.04577469825745	-0.00749832857400179	0.000618529506027699	-0.00132951640989631	-0.00652430532500148
120	73.7173004150391	3.11979556083679	2.9159049987793	-0.0136671401560307	0.000618529506027699	-0.00944637414067984	-0.00684897974133492
121	76.314697265625	2.79512119293213	2.98083996772766	-0.017887907102704	-0.00100484199356288	-0.000355493422830477	0.00159255252219737
122	76.314697265625	2.1457724571228	3.24057936668396	-0.00425158534198999	-0.00100484199356288	-0.00360223650932312	0.00159255252219737
123	76.314697265625	2.79512119293213	3.11070966720581	-0.00132951640989631	-0.00327756232582033	0.00906006153672934	0.0171769186854362
124	75.015998840332	3.11979556083679	3.04577469825745	0.0230210572481155	-0.00100484199356288	0.0106834331527352	0.00743668992072344
125	75.015998840332	2.47044682502747	3.82499313354492	0.00483929552137852	0.00548864435404539	0.0197743140161037	-0.00392691092565656
126	74.3666534423828	3.11979556083679	3.37044906616211	-0.00360223650932312	-0.0113944197073579	0.0152288740500808	0.000293855206109583
127	72.4186019897461	3.44446969032288	3.1756443977356	-0.00100484199356288	-0.0026282137259841	0.00776136433705688	-0.00165419070981443
128	73.7173004150391	3.44446969032288	3.24057936668396	-0.0146411629393697	0.00191722682211548	0.00613799272105098	0.00711201597005129
129	73.0679550170898	3.11979556083679	3.24057936668396	-0.0136671401560307	0.00776136433705688	-0.00522560812532902	-0.00100484199356288
130	75.015998840332	3.44446969032288	3.76005816459656	-0.0156151866540313	0.00191722682211548	-3.08191010844894e-05	-0.00230353930965066
131	76.314697265625	2.79512119293213	3.56525373458862	-0.0191866029053926	0.00191722682211548	-0.00847235135734081	0.00159255252219737
132	76.314697265625	1.82109820842743	3.24057936668396	-0.00749832857400179	0.00256657530553639	-0.000680167751852423	-0.000355493422830477
133	75.015998840332	2.1457724571228	3.24057936668396	-0.0133424662053585	-0.00230353930965066	-0.00717365415766835	0.000618529506027699
134	76.9640426635742	0.847075283527374	3.95486283302307	-0.00425158534198999	0.00841071270406246	-0.0217839982360601	-0.00944637414067984
135	75.015998840332	1.82109820842743	3.82499313354492	-0.00619963090866804	-0.00132951640989631	-0.0195112787187099	-0.00457625929266214
136	76.9640426635742	1.82109820842743	3.76005816459656	-0.00717365415766835	0.00418994715437293	-0.0113944197073579	0.00516396993771195
137	76.314697265625	2.47044682502747	3.82499313354492	-0.00814767740666866	-0.00100484199356288	0.00159255252219737	0.00418994715437293
138	75.6653518676758	3.44446969032288	3.11070966720581	0.00289124972186983	-0.00132951640989631	0.00126787810586393	-0.000355493422830477
139	74.3666534423828	3.11979556083679	3.04577469825745	0.00873538758605719	0.00678734155371785	-0.0182125810533762	-0.00165419070981443
140	76.314697265625	3.44446969032288	3.04577469825745	0.0239950809627771	0.000943203864153475	-0.00652430532500148	-0.0026282137259841
141	77.613395690918	2.47044682502747	2.98083996772766	-0.00879702530801296	-0.00490093370899558	0.000293855206109583	-0.00425158534198999
142	76.314697265625	2.47044682502747	3.43538379669189	0.0188002903014421	-0.00425158534198999	0.00321592413820326	0.00548864435404539
143	75.6653518676758	3.76914405822754	3.04577469825745	0.0152288740500808	-0.00230353930965066	0.00613799272105098	0.00483929552137852
144	75.6653518676758	4.09381866455078	2.85097002983093	0.0269171483814716	-0.0172385573387146	0.0116574559360743	0.000618529506027699
145	75.6653518676758	2.79512119293213	3.04577469825745	0.0217223595827818	0.00451462110504508	0.00711201597005129	-0.00100484199356288
146	76.314697265625	2.79512119293213	3.24057936668396	0.0171769186854362	-0.00457625929266214	0.00711201597005129	-0.00197886489331722
147	75.015998840332	3.76914405822754	3.11070966720581	0.0126314787194133	-0.00360223650932312	0.00451462110504508	0.00289124972186983
148	71.1199111938477	4.09381866455078	3.24057936668396	0.00386527273803949	0.00743668992072344	-0.00327756232582033	-0.00327756232582033
149	72.4186019897461	4.09381866455078	2.98083996772766	0.0142548503354192	0.00126787810586393	-0.00522560812532902	-0.0026282137259841
150	74.3666534423828	3.11979556083679	3.37044906616211	0.00906006153672934	0.00451462110504508	-0.00457625929266214	-0.00912170019000769
151	76.314697265625	2.79512119293213	3.37044906616211	-0.00879702530801296	0.00321592413820326	-0.00100484199356288	-0.00490093370899558
152	74.3666534423828	3.76914405822754	3.24057936668396	-0.00327756232582033	-0.000680167751852423	-3.08191010844894e-05	0.0022419011220336
153	75.6653518676758	2.79512119293213	3.50031876564026	-0.00197886489331722	0.000943203864153475	-0.00912170019000769	-0.00944637414067984
154	76.9640426635742	1.82109820842743	3.76005816459656	0.0022419011220336	0.0106834331527352	-0.021459324285388	-0.00490093370899558
155	75.015998840332	2.79512119293213	3.30551409721375	-0.0126931173726916	0.00776136433705688	-0.017887907102704	-0.00522560812532902
156	75.6653518676758	2.47044682502747	3.11070966720581	-0.00944637414067984	0.0022419011220336	-0.0198359526693821	-0.000680167751852423
157	76.314697265625	2.79512119293213	3.1756443977356	-0.00392691092565656	0.00321592413820326	-0.00165419070981443	0.0022419011220336
158	76.9640426635742	2.79512119293213	3.56525373458862	-0.00132951640989631	0.000618529506027699	-0.0100957229733467	0.00906006153672934
159	75.015998840332	3.44446969032288	3.11070966720581	0.00548864435404539	0.0103587592020631	-0.00847235135734081	0.00678734155371785
160	77.613395690918	3.11979556083679	3.37044906616211	-0.00132951640989631	0.00321592413820326	-0.00490093370899558	-0.00619963090866804
161	76.314697265625	3.44446969032288	3.24057936668396	-0.00197886489331722	0.00256657530553639	0.00191722682211548	-0.00555028254166245
162	74.3666534423828	4.09381866455078	2.85097002983093	0.000943203864153475	0.000943203864153475	0.00418994715437293	0.00321592413820326
163	74.3666534423828	4.41849279403687	2.98083996772766	0.0162028968334198	-0.00555028254166245	0.00191722682211548	0.00386527273803949
164	77.613395690918	2.79512119293213	3.37044906616211	0.0158782228827477	-0.0104203969240189	0.00646266713738441	0.00873538758605719
165	75.015998840332	4.41849279403687	3.43538379669189	0.012956153601408	-0.00100484199356288	0.00646266713738441	0.00159255252219737
166	76.9640426635742	3.44446969032288	3.69512343406677	-0.00944637414067984	-0.00197886489331722	0.00808603875339031	-0.00100484199356288
167	75.6653518676758	3.76914405822754	3.43538379669189	-0.00522560812532902	0.000618529506027699	-0.00197886489331722	0.0116574559360743
168	74.3666534423828	4.09381866455078	3.37044906616211	-0.0146411629393697	-0.00619963090866804	0.000618529506027699	-0.00197886489331722
169	74.3666534423828	3.44446969032288	3.56525373458862	-0.00684897974133492	0.00516396993771195	-0.00847235135734081	0.00289124972186983
170	75.015998840332	4.09381866455078	3.56525373458862	-0.0104203969240189	0.00386527273803949	-0.00457625929266214	-0.00555028254166245
171	75.015998840332	4.74316692352295	3.76005816459656	-0.00944637414067984	-0.00230353930965066	0.00418994715437293	0.00678734155371785
172	74.3666534423828	5.06784152984619	3.43538379669189	-0.0172385573387146	-0.0026282137259841	0.00613799272105098	-0.00327756232582033
173	76.9640426635742	3.11979556083679	3.37044906616211	-0.0136671401560307	0.00418994715437293	-0.0136671401560307	0.00646266713738441
174	73.7173004150391	4.41849279403687	3.37044906616211	-0.017887907102704	0.00581331877037883	-0.0152905117720366	-0.00749832857400179
175	76.9640426635742	2.79512119293213	3.43538379669189	-0.0195112787187099	0.00256657530553639	-0.0156151866540313	-0.00652430532500148
176	73.7173004150391	3.44446969032288	3.24057936668396	-0.03444629535079	-0.00360223650932312	-0.00879702530801296	-0.00100484199356288
177	75.6653518676758	3.11979556083679	3.50031876564026	-0.0221086721867323	-3.08191010844894e-05	-0.00749832857400179	0.00548864435404539
178	76.314697265625	3.11979556083679	3.24057936668396	-0.00717365415766835	-0.00392691092565656	-0.00522560812532902	0.00548864435404539
179	76.314697265625	3.44446969032288	3.11070966720581	-0.0139918150380254	0.00159255252219737	-0.00847235135734081	-0.000355493422830477
180	75.6653518676758	3.44446969032288	3.1756443977356	-0.00847235135734081	0.00483929552137852	-0.0100957229733467	-0.000355493422830477
181	74.3666534423828	4.41849279403687	3.30551409721375	-0.00132951640989631	0.00191722682211548	0.00678734155371785	-0.00749832857400179
182	75.015998840332	4.74316692352295	3.24057936668396	0.000943203864153475	0.00678734155371785	-0.00197886489331722	0.00613799272105098
183	76.314697265625	4.74316692352295	3.30551409721375	0.0207483377307653	-0.00425158534198999	0.011982130818069	0.00354059832170606
184	76.314697265625	3.76914405822754	3.43538379669189	0.0197743140161037	-0.00295288790948689	0.0113327819854021	0.00321592413820326
185	74.3666534423828	5.39251565933228	2.78603529930115	0.0317872650921345	-0.0026282137259841	-0.00457625929266214	-0.00944637414067984
186	73.7173004150391	4.41849279403687	2.98083996772766	0.0262678004801273	-0.00392691092565656	0.00808603875339031	-3.08191010844894e-05
187	76.314697265625	4.41849279403687	3.37044906616211	0.0249691028147936	-0.00555028254166245	0.00483929552137852	-0.00879702530801296
188	76.314697265625	4.09381866455078	3.63018846511841	0.0168522447347641	0.00126787810586393	-0.00425158534198999	-3.08191010844894e-05
189	73.0679550170898	4.09381866455078	3.69512343406677	0.00354059832170606	0.00321592413820326	0.000943203864153475	0.000618529506027699
190	73.0679550170898	3.44446969032288	3.24057936668396	0.00548864435404539	-3.08191010844894e-05	-0.00360223650932312	0.00159255252219737
191	72.4186019897461	5.39251565933228	3.11070966720581	0.0181509424000978	0.00386527273803949	0.00159255252219737	-0.000355493422830477
192	76.314697265625	3.76914405822754	3.24057936668396	-0.00100484199356288	-0.0026282137259841	-0.000355493422830477	0.00191722682211548
193	74.3666534423828	5.06784152984619	3.50031876564026	0.0142548503354192	0.00646266713738441	-0.0117190945893526	-0.000355493422830477
194	75.015998840332	4.41849279403687	3.43538379669189	-0.00132951640989631	0.0168522447347641	-0.0123684434220195	-0.0100957229733467
195	76.9640426635742	3.11979556083679	3.82499313354492	0.00289124972186983	0.00386527273803949	-0.00944637414067984	-0.00749832857400179
196	75.6653518676758	3.11979556083679	3.11070966720581	-0.00360223650932312	-0.00295288790948689	-0.0123684434220195	-0.00360223650932312
197	74.3666534423828	3.11979556083679	3.37044906616211	-0.00425158534198999	-0.00295288790948689	-0.00717365415766835	0.0132808275520802
198	75.015998840332	3.44446969032288	3.43538379669189	0.00191722682211548	-0.00327756232582033	-0.00327756232582033	-0.00555028254166245
199	76.314697265625	4.09381866455078	3.63018846511841	0.00289124972186983	0.00321592413820326	-0.00490093370899558	0.00548864435404539
200	74.3666534423828	4.74316692352295	3.63018846511841	0.00191722682211548	0.01100810803473	0.00159255252219737	-0.00392691092565656
201	74.3666534423828	5.06784152984619	3.43538379669189	-0.00555028254166245	-0.00327756232582033	0.00321592413820326	0.00256657530553639
202	74.3666534423828	5.71718978881836	2.59123063087463	-0.00977104809135199	-0.00652430532500148	0.00191722682211548	-0.00490093370899558
203	76.314697265625	3.76914405822754	3.1756443977356	-0.00619963090866804	-0.00360223650932312	0.00613799272105098	0.00743668992072344
204	74.3666534423828	5.39251565933228	2.9159049987793	-0.00100484199356288	-0.00230353930965066	0.0116574559360743	-0.00230353930965066
205	76.314697265625	3.76914405822754	3.11070966720581	0.00548864435404539	-0.00360223650932312	0.00159255252219737	-3.08191010844894e-05
206	73.7173004150391	5.39251565933228	3.43538379669189	-0.00230353930965066	-0.00490093370899558	0.0158782228827477	0.00581331877037883
207	75.015998840332	4.74316692352295	3.30551409721375	-0.00619963090866804	-0.00100484199356288	0.00191722682211548	0.00126787810586393
208	72.4186019897461	5.06784152984619	3.30551409721375	-0.00782300252467394	0.0022419011220336	-0.00230353930965066	0.00646266713738441
209	71.7692565917969	4.41849279403687	3.24057936668396	-0.00457625929266214	0.00548864435404539	0.00548864435404539	0.0022419011220336
210	71.7692565917969	5.06784152984619	3.30551409721375	-0.0113944197073579	0.00516396993771195	-0.000680167751852423	-3.08191010844894e-05
211	74.3666534423828	4.09381866455078	3.30551409721375	-0.00652430532500148	-3.08191010844894e-05	0.00354059832170606	0.000618529506027699
212	75.015998840332	4.09381866455078	3.82499313354492	-0.00165419070981443	0.000618529506027699	0.00321592413820326	0.00548864435404539
213	74.3666534423828	5.06784152984619	3.63018846511841	-0.00165419070981443	0.000943203864153475	-0.00814767740666866	-0.0149658378213644
214	75.015998840332	4.41849279403687	3.24057936668396	-0.00587495695799589	0.0142548503354192	-0.0191866029053926	-0.00327756232582033
215	73.7173004150391	3.76914405822754	3.37044906616211	-0.00684897974133492	0.00418994715437293	-0.0136671401560307	-0.0104203969240189
216	75.6653518676758	2.47044682502747	3.56525373458862	-0.00749832857400179	0.00159255252219737	-0.00132951640989631	-0.000355493422830477
217	74.3666534423828	3.76914405822754	2.98083996772766	-0.00587495695799589	-0.00652430532500148	-0.00944637414067984	0.00289124972186983
218	74.3666534423828	3.76914405822754	3.24057936668396	-0.00230353930965066	-0.0104203969240189	-0.00717365415766835	-0.0026282137259841
219	74.3666534423828	5.39251565933228	2.85097002983093	0.00841071270406246	0.00191722682211548	0.00256657530553639	0.00678734155371785
220	75.6653518676758	4.74316692352295	2.85097002983093	-0.00717365415766835	0.000943203864153475	-0.00944637414067984	-0.00814767740666866
221	75.015998840332	5.06784152984619	2.98083996772766	0.00126787810586393	0.00289124972186983	-0.0026282137259841	0.00321592413820326
222	76.9640426635742	3.76914405822754	3.43538379669189	-0.000680167751852423	0.00386527273803949	0.00289124972186983	0.00581331877037883
223	76.314697265625	3.76914405822754	3.43538379669189	0.0113327819854021	-0.00522560812532902	0.00418994715437293	0.00386527273803949
224	74.3666534423828	5.06784152984619	3.11070966720581	0.011982130818069	-0.00944637414067984	0.0152288740500808	0.00516396993771195
225	76.314697265625	3.76914405822754	3.11070966720581	-0.00360223650932312	-0.00522560812532902	0.00451462110504508	0.00516396993771195
226	76.9640426635742	4.74316692352295	3.11070966720581	0.00808603875339031	-0.00749832857400179	0.0126314787194133	0.0022419011220336
227	74.3666534423828	4.74316692352295	3.30551409721375	-0.00490093370899558	-3.08191010844894e-05	0.0155535480007529	-0.00295288790948689
228	73.7173004150391	4.74316692352295	3.11070966720581	-0.00652430532500148	0.000618529506027699	0.00743668992072344	0.00191722682211548
229	73.0679550170898	5.06784152984619	3.37044906616211	-0.0117190945893526	0.00159255252219737	0.0022419011220336	0.00516396993771195
230	72.4186019897461	4.74316692352295	2.85097002983093	-0.0107450718060136	0.00613799272105098	0.0022419011220336	-0.00100484199356288
231	73.0679550170898	3.11979556083679	3.1756443977356	-0.0136671401560307	-0.00295288790948689	-0.00360223650932312	-0.00165419070981443
232	72.4186019897461	3.44446969032288	3.43538379669189	-0.0126931173726916	0.000618529506027699	-0.000355493422830477	0.000618529506027699
233	73.7173004150391	4.41849279403687	3.30551409721375	-0.0146411629393697	0.0116574559360743	-0.00977104809135199	-0.000355493422830477
234	75.6653518676758	3.76914405822754	3.69512343406677	-0.0256800893694162	0.0165275707840919	-0.0136671401560307	-0.00652430532500148
235	74.3666534423828	4.41849279403687	3.50031876564026	-0.0172385573387146	0.00743668992072344	-0.0208099745213985	-0.00327756232582033
236	75.6653518676758	3.11979556083679	3.30551409721375	-0.0182125810533762	0.00126787810586393	-0.0165892094373703	-0.00912170019000769
237	76.314697265625	2.1457724571228	2.85097002983093	-0.0165892094373703	-0.000355493422830477	-0.00879702530801296	0.0113327819854021
238	75.015998840332	3.11979556083679	3.11070966720581	-0.00619963090866804	-0.00749832857400179	-0.00879702530801296	0.00126787810586393
239	75.6653518676758	3.44446969032288	2.98083996772766	-0.0100957229733467	-0.00425158534198999	-0.0113944197073579	-3.08191010844894e-05
240	75.015998840332	4.41849279403687	3.1756443977356	0.00613799272105098	0.00970941036939621	-0.00457625929266214	-0.00327756232582033
241	76.9640426635742	2.47044682502747	3.1756443977356	-0.00490093370899558	-0.00165419070981443	0.0022419011220336	-0.00230353930965066
242	76.9640426635742	3.11979556083679	3.11070966720581	-0.00522560812532902	0.00776136433705688	0.00548864435404539	0.000293855206109583
243	75.015998840332	4.41849279403687	2.85097002983093	0.0272418223321438	-0.00684897974133492	0.00516396993771195	-3.08191010844894e-05
244	75.6653518676758	3.11979556083679	2.72110033035278	0.0168522447347641	0.00386527273803949	0.0116574559360743	0.00711201597005129
245	74.3666534423828	3.44446969032288	3.30551409721375	0.0197743140161037	-0.00230353930965066	0.00126787810586393	-0.000355493422830477
246	75.6653518676758	2.79512119293213	3.69512343406677	0.0162028968334198	-0.0104203969240189	0.013930176384747	0.00776136433705688
247	76.9640426635742	3.11979556083679	3.43538379669189	0.0178262684494257	-0.000680167751852423	0.013930176384747	-0.000680167751852423
248	75.015998840332	3.76914405822754	3.11070966720581	0.0269171483814716	-0.00100484199356288	0.00321592413820326	-0.00100484199356288
249	75.6653518676758	3.44446969032288	3.24057936668396	0.0210730116814375	0.00191722682211548	-3.08191010844894e-05	-0.0107450718060136
250	76.314697265625	2.79512119293213	3.50031876564026	0.0116574559360743	0.00159255252219737	-0.00652430532500148	-0.00392691092565656
251	74.3666534423828	3.44446969032288	3.50031876564026	0.0145795252174139	0.0022419011220336	0.00354059832170606	0.000293855206109583
252	73.0679550170898	4.41849279403687	3.43538379669189	0.00678734155371785	-0.00425158534198999	0.00159255252219737	0.00418994715437293
253	74.3666534423828	3.44446969032288	3.50031876564026	-0.0146411629393697	0.00483929552137852	-0.00814767740666866	-0.00490093370899558
254	76.314697265625	2.79512119293213	3.43538379669189	-0.00879702530801296	0.0126314787194133	-0.0198359526693821	-0.00490093370899558
255	74.3666534423828	3.76914405822754	3.1756443977356	-0.0169138833880424	0.020423661917448	-0.0198359526693821	-0.00360223650932312
256	75.015998840332	3.44446969032288	3.24057936668396	-0.0201606266200542	0.00841071270406246	-0.00425158534198999	0.00289124972186983
257	76.314697265625	1.49642395973206	3.56525373458862	-0.0256800893694162	-0.00684897974133492	-0.000680167751852423	0.00743668992072344
258	76.9640426635742	0.847075283527374	3.63018846511841	-0.0120437685400248	-0.00295288790948689	-0.00165419070981443	0.00191722682211548
259	76.314697265625	1.49642395973206	3.37044906616211	-0.0107450718060136	0.00191722682211548	-0.00100484199356288	-0.000355493422830477
260	76.9640426635742	1.82109820842743	3.37044906616211	-0.00684897974133492	0.00451462110504508	-3.08191010844894e-05	-0.00879702530801296
261	76.9640426635742	1.82109820842743	3.50031876564026	-0.00392691092565656	0.00354059832170606	0.000943203864153475	0.000293855206109583
262	75.015998840332	3.11979556083679	3.04577469825745	-0.0120437685400248	-0.00457625929266214	0.00906006153672934	0.00191722682211548
263	74.3666534423828	3.44446969032288	3.30551409721375	-0.00490093370899558	-0.00684897974133492	0.00678734155371785	0.00159255252219737
264	76.314697265625	2.1457724571228	3.50031876564026	0.0022419011220336	-0.00879702530801296	0.01100810803473	0.00354059832170606
265	75.015998840332	3.11979556083679	3.11070966720581	0.00906006153672934	0.00256657530553639	0.00581331877037883	0.000293855206109583
266	76.314697265625	2.47044682502747	3.24057936668396	0.00289124972186983	-0.00327756232582033	0.00678734155371785	0.00126787810586393
267	75.6653518676758	1.82109820842743	3.37044906616211	-0.00132951640989631	-0.00912170019000769	0.0103587592020631	0.00386527273803949
268	76.314697265625	2.79512119293213	3.43538379669189	-3.08191010844894e-05	-0.00165419070981443	-0.00749832857400179	-0.00197886489331722
269	76.314697265625	1.82109820842743	3.76005816459656	0.00289124972186983	-0.00230353930965066	-0.00619963090866804	-0.000355493422830477
270	75.015998840332	2.1457724571228	3.24057936668396	0.00191722682211548	0.00776136433705688	0.000293855206109583	-0.00230353930965066
271	74.3666534423828	2.1457724571228	3.11070966720581	-0.00327756232582033	0.00256657530553639	-3.08191010844894e-05	-0.00587495695799589
272	71.7692565917969	3.11979556083679	2.85097002983093	-0.00749832857400179	0.00613799272105098	0.00483929552137852	0.00646266713738441
273	74.3666534423828	1.82109820842743	3.24057936668396	0.00646266713738441	0.00646266713738441	-0.00717365415766835	-0.000355493422830477
274	74.3666534423828	2.79512119293213	3.1756443977356	0.00483929552137852	0.0123068047687411	-0.0175632312893867	-0.00327756232582033
275	76.314697265625	1.82109820842743	3.50031876564026	0.0181509424000978	0.0162028968334198	-0.0217839982360601	-0.00652430532500148
276	75.6653518676758	3.11979556083679	3.11070966720581	0.0022419011220336	0.00873538758605719	-0.0117190945893526	-0.00197886489331722
277	75.015998840332	0.847075283527374	3.04577469825745	0.00711201597005129	-0.00295288790948689	-0.0026282137259841	0.00743668992072344
278	76.9640426635742	0.522400975227356	3.1756443977356	-0.0026282137259841	-3.08191010844894e-05	-0.00425158534198999	0.00354059832170606
279	75.6653518676758	0.522400975227356	3.1756443977356	-0.00132951640989631	-0.00132951640989631	-0.00782300252467394	-0.00587495695799589
280	76.314697265625	0.847075283527374	3.37044906616211	0.00354059832170606	0.00386527273803949	-0.00619963090866804	-0.00555028254166245
281	74.3666534423828	2.1457724571228	3.88992786407471	-0.00587495695799589	-0.00295288790948689	-0.00619963090866804	-0.00522560812532902
282	75.015998840332	2.79512119293213	2.9159049987793	-0.00295288790948689	-0.000355493422830477	-0.00912170019000769	-0.0026282137259841
283	76.314697265625	3.11979556083679	2.78603529930115	-0.00392691092565656	-0.00132951640989631	0.00938473641872406	-0.00132951640989631
284	76.9640426635742	1.17174959182739	3.30551409721375	0.0136055024340749	-0.00587495695799589	-0.00457625929266214	0.00613799272105098
285	75.6653518676758	2.79512119293213	2.98083996772766	0.0136055024340749	-0.00295288790948689	0.0132808275520802	-0.0026282137259841
286	75.015998840332	2.1457724571228	2.98083996772766	-0.00425158534198999	-0.0159398596733809	0.00776136433705688	-0.00457625929266214
287	75.6653518676758	1.82109820842743	3.30551409721375	-0.00327756232582033	-0.00457625929266214	0.00808603875339031	0.00776136433705688
288	76.314697265625	1.82109820842743	3.30551409721375	-0.00749832857400179	0.00354059832170606	-0.000680167751852423	-3.08191010844894e-05
289	75.6653518676758	1.49642395973206	3.30551409721375	-0.00425158534198999	0.00646266713738441	0.00841071270406246	-0.00717365415766835
290	74.3666534423828	2.1457724571228	3.1756443977356	0.00159255252219737	0.000293855206109583	0.000293855206109583	-0.00327756232582033
291	73.0679550170898	2.47044682502747	3.11070966720581	-0.00944637414067984	0.000943203864153475	0.000293855206109583	0.00938473641872406
292	74.3666534423828	1.82109820842743	3.63018846511841	-0.0185372550040483	-0.00100484199356288	0.00126787810586393	0.00678734155371785
293	72.4186019897461	2.47044682502747	3.63018846511841	-0.0221086721867323	0.00386527273803949	-0.0117190945893526	-0.00392691092565656
294	73.7173004150391	2.47044682502747	3.11070966720581	-0.00944637414067984	0.0210730116814375	-0.0263294391334057	-0.00652430532500148
295	76.314697265625	1.82109820842743	3.56525373458862	-0.0169138833880424	0.01100810803473	-0.0185372550040483	-0.00425158534198999
296	75.6653518676758	2.47044682502747	3.76005816459656	-0.0159398596733809	0.00678734155371785	-0.0113944197073579	-0.00100484199356288
297	74.3666534423828	2.47044682502747	3.95486283302307	-0.00230353930965066	0.00126787810586393	-0.00392691092565656	-3.08191010844894e-05
298	76.314697265625	0.847075283527374	3.82499313354492	-0.000355493422830477	-0.00165419070981443	-0.00100484199356288	0.00256657530553639
299	76.314697265625	0.197726652026176	3.95486283302307	-0.00165419070981443	-0.00165419070981443	-0.0123684434220195	0.00451462110504508
300	77.613395690918	0.847075283527374	3.88992786407471	0.00386527273803949	0.000618529506027699	-0.00392691092565656	-0.00132951640989631
301	75.6653518676758	1.82109820842743	3.1756443977356	0.00743668992072344	-0.00197886489331722	-0.00360223650932312	-3.08191010844894e-05
302	75.015998840332	2.47044682502747	3.30551409721375	0.00906006153672934	-0.00230353930965066	-3.08191010844894e-05	0.00386527273803949
303	77.613395690918	1.17174959182739	3.50031876564026	0.01100810803473	-0.00230353930965066	0.00906006153672934	0.00354059832170606
304	75.6653518676758	2.79512119293213	3.56525373458862	0.0200989879667759	-0.00782300252467394	0.00646266713738441	0.013930176384747
305	77.613395690918	1.82109820842743	3.04577469825745	0.01847561635077	-0.00230353930965066	0.00646266713738441	0.000618529506027699
306	74.3666534423828	2.79512119293213	2.72110033035278	0.012956153601408	-0.00847235135734081	0.00808603875339031	0.00321592413820326
307	75.6653518676758	2.79512119293213	3.04577469825745	0.00970941036939621	-0.00749832857400179	0.0142548503354192	0.00418994715437293
308	75.6653518676758	2.47044682502747	3.24057936668396	-0.00457625929266214	-0.000680167751852423	0.00678734155371785	-0.000680167751852423
309	74.3666534423828	2.1457724571228	3.24057936668396	0.00678734155371785	-0.00100484199356288	0.00126787810586393	0.000618529506027699
310	75.015998840332	3.11979556083679	3.11070966720581	0.00256657530553639	-0.00100484199356288	-0.0026282137259841	-0.00652430532500148
311	75.015998840332	3.11979556083679	2.78603529930115	0.00354059832170606	0.00256657530553639	-0.00230353930965066	-0.00230353930965066
312	74.3666534423828	2.1457724571228	3.1756443977356	-0.00879702530801296	-0.00392691092565656	-0.00230353930965066	0.00289124972186983
313	72.4186019897461	3.11979556083679	2.98083996772766	-0.0133424662053585	0.00548864435404539	-0.00782300252467394	-0.0026282137259841
314	73.0679550170898	2.79512119293213	3.04577469825745	-0.0182125810533762	0.0149041991680861	-0.0263294391334057	-0.00847235135734081
315	75.015998840332	2.1457724571228	3.50031876564026	-0.0159398596733809	0.0152288740500808	-0.023407369852066	-0.0133424662053585
316	75.6653518676758	1.82109820842743	3.37044906616211	-0.0136671401560307	0.00581331877037883	-0.0152905117720366	-0.00327756232582033
317	74.3666534423828	3.11979556083679	3.1756443977356	-0.0117190945893526	0.00256657530553639	0.000618529506027699	0.00191722682211548
318	76.314697265625	2.47044682502747	3.30551409721375	-0.00132951640989631	0.00613799272105098	-0.0107450718060136	0.00613799272105098
319	73.7173004150391	2.47044682502747	3.37044906616211	-0.00555028254166245	0.00256657530553639	-0.00782300252467394	-0.00132951640989631
320	75.6653518676758	1.17174959182739	3.04577469825745	-0.000355493422830477	-3.08191010844894e-05	-0.00295288790948689	-0.00360223650932312
321	74.3666534423828	2.1457724571228	3.43538379669189	-0.00100484199356288	-0.00457625929266214	-0.000680167751852423	-0.00132951640989631
322	76.9640426635742	1.49642395973206	3.1756443977356	-0.00457625929266214	-0.0107450718060136	0.000293855206109583	0.00354059832170606
323	75.6653518676758	1.82109820842743	3.37044906616211	0.00386527273803949	-0.00619963090866804	0.0116574559360743	0.00646266713738441
324	76.314697265625	2.79512119293213	3.11070966720581	0.00483929552137852	-0.00652430532500148	0.0103587592020631	0.011982130818069
325	76.314697265625	1.82109820842743	3.37044906616211	0.000943203864153475	0.00256657530553639	0.00451462110504508	-0.00165419070981443
326	75.015998840332	2.79512119293213	2.78603529930115	-0.000355493422830477	-0.0169138833880424	0.01847561635077	-0.00230353930965066
327	73.7173004150391	2.47044682502747	3.1756443977356	-3.08191010844894e-05	-0.00782300252467394	-0.00295288790948689	-3.08191010844894e-05
328	74.3666534423828	3.11979556083679	2.98083996772766	0.00516396993771195	-0.00230353930965066	-0.000355493422830477	-0.00555028254166245
329	73.7173004150391	3.11979556083679	3.1756443977356	0.00743668992072344	0.00451462110504508	0.00126787810586393	-0.00587495695799589
330	74.3666534423828	3.44446969032288	3.24057936668396	0.00970941036939621	0.000618529506027699	-0.00327756232582033	0.0022419011220336
331	76.314697265625	1.82109820842743	3.30551409721375	-0.000355493422830477	0.00581331877037883	-0.000680167751852423	0.00126787810586393
332	75.015998840332	2.79512119293213	3.43538379669189	-0.00100484199356288	-0.00360223650932312	0.00873538758605719	-0.00457625929266214
333	73.0679550170898	2.79512119293213	3.1756443977356	-0.0165892094373703	0.00938473641872406	-0.00912170019000769	0.00711201597005129
334	73.7173004150391	3.11979556083679	3.04577469825745	-0.0263294391334057	0.0152288740500808	-0.0230826959013939	-0.00392691092565656
335	73.7173004150391	3.11979556083679	3.43538379669189	-0.0195112787187099	0.01847561635077	-0.0143164889886975	0.00191722682211548
336	75.015998840332	2.1457724571228	3.43538379669189	-0.0110697457566857	0.01100810803473	-0.0146411629393697	-0.00749832857400179
337	75.6653518676758	2.47044682502747	3.43538379669189	-0.0100957229733467	0.00354059832170606	-0.0107450718060136	0.00581331877037883
338	74.3666534423828	2.79512119293213	3.50031876564026	-0.00457625929266214	0.00191722682211548	-0.00912170019000769	-0.00132951640989631
339	75.6653518676758	2.1457724571228	3.11070966720581	-0.000680167751852423	0.00386527273803949	-0.00782300252467394	0.00191722682211548
340	75.015998840332	1.49642395973206	2.98083996772766	-0.00360223650932312	-0.00457625929266214	-0.0026282137259841	-0.00327756232582033
341	76.314697265625	1.82109820842743	2.9159049987793	0.00354059832170606	-0.00230353930965066	0.00191722682211548	-0.000680167751852423
342	76.314697265625	1.17174959182739	3.1756443977356	0.0022419011220336	-0.00619963090866804	0.00646266713738441	0.0103587592020631
343	76.314697265625	1.82109820842743	3.69512343406677	-0.00717365415766835	-0.00197886489331722	0.012956153601408	0.00516396993771195
344	75.6653518676758	2.79512119293213	3.11070966720581	0.00776136433705688	0.00191722682211548	0.0126314787194133	0.000618529506027699
345	76.314697265625	2.1457724571228	3.04577469825745	0.00321592413820326	0.00159255252219737	0.0103587592020631	0.00126787810586393
346	76.314697265625	2.1457724571228	3.37044906616211	0.00646266713738441	0.000943203864153475	0.0103587592020631	-3.08191010844894e-05
347	76.314697265625	2.79512119293213	2.9159049987793	-0.00652430532500148	-0.000355493422830477	0.00191722682211548	0.000943203864153475
348	75.6653518676758	2.79512119293213	3.04577469825745	-0.00782300252467394	0.00873538758605719	-0.00197886489331722	-0.000355493422830477
349	76.314697265625	3.44446969032288	3.50031876564026	-0.00782300252467394	0.00581331877037883	-0.0126931173726916	-0.00749832857400179
350	76.9640426635742	1.82109820842743	3.30551409721375	-0.00782300252467394	0.00321592413820326	-0.00392691092565656	-0.00230353930965066
351	76.9640426635742	2.79512119293213	3.37044906616211	-0.00392691092565656	-0.00425158534198999	0.00126787810586393	-0.00392691092565656
352	75.015998840332	3.11979556083679	3.76005816459656	-0.0107450718060136	-3.08191010844894e-05	-0.00360223650932312	0.00386527273803949
353	73.0679550170898	3.76914405822754	3.24057936668396	-0.0113944197073579	0.00906006153672934	-0.00295288790948689	0.00386527273803949
354	74.3666534423828	2.47044682502747	3.63018846511841	-0.00587495695799589	0.0181509424000978	-0.0237320438027382	-0.0104203969240189
355	72.4186019897461	3.44446969032288	3.43538379669189	-0.00360223650932312	0.0113327819854021	-0.0130177913233638	-0.00392691092565656
356	75.6653518676758	2.47044682502747	3.24057936668396	0.00159255252219737	0.00808603875339031	-0.00749832857400179	0.00289124972186983
357	75.6653518676758	2.47044682502747	3.24057936668396	-3.08191010844894e-05	0.00191722682211548	-0.00619963090866804	0.00418994715437293
358	75.015998840332	3.44446969032288	3.24057936668396	-0.00425158534198999	0.0022419011220336	-0.0126931173726916	0.00711201597005129
359	73.7173004150391	2.47044682502747	3.37044906616211	0.0217223595827818	0.0168522447347641	-0.00684897974133492	0.00191722682211548
360	74.3666534423828	2.1457724571228	3.50031876564026	0.020423661917448	0.000618529506027699	-0.0156151866540313	-0.0026282137259841
361	74.3666534423828	1.82109820842743	3.11070966720581	0.00776136433705688	-0.0026282137259841	-0.00392691092565656	-0.00717365415766835
362	75.015998840332	1.49642395973206	3.37044906616211	0.0113327819854021	-0.00749832857400179	0.00321592413820326	0.000293855206109583
363	75.015998840332	1.82109820842743	3.50031876564026	0.0152288740500808	-0.00360223650932312	0.00159255252219737	0.00386527273803949
364	76.314697265625	2.79512119293213	3.1756443977356	0.0213976856321096	-0.00457625929266214	0.0207483377307653	-0.00392691092565656
365	75.015998840332	2.1457724571228	3.50031876564026	0.00581331877037883	0.00256657530553639	0.000618529506027699	-0.000355493422830477
366	76.9640426635742	2.1457724571228	3.50031876564026	-3.08191010844894e-05	-0.00555028254166245	0.00873538758605719	-0.00100484199356288
367	75.6653518676758	2.47044682502747	3.04577469825745	-0.00392691092565656	-0.00197886489331722	0.00906006153672934	0.00256657530553639
368	75.6653518676758	3.44446969032288	2.72110033035278	-0.00522560812532902	-0.00165419070981443	0.00711201597005129	0.000293855206109583
369	76.9640426635742	2.79512119293213	2.98083996772766	-0.00457625929266214	0.00126787810586393	-0.0026282137259841	-0.00295288790948689
370	75.6653518676758	2.79512119293213	3.1756443977356	-0.00619963090866804	-3.08191010844894e-05	0.00418994715437293	0.00159255252219737
371	76.9640426635742	2.47044682502747	3.56525373458862	-0.0113944197073579	-0.00132951640989631	0.00418994715437293	-0.000355493422830477
372	74.3666534423828	3.44446969032288	3.30551409721375	-0.00295288790948689	-0.000680167751852423	-0.000680167751852423	0.00256657530553639
373	74.3666534423828	2.79512119293213	3.30551409721375	-0.0169138833880424	0.00289124972186983	-0.00717365415766835	-0.00100484199356288
374	72.4186019897461	2.47044682502747	3.1756443977356	-0.0100957229733467	0.013930176384747	-0.0182125810533762	-0.00360223650932312
375	73.7173004150391	3.76914405822754	2.9159049987793	-0.0165892094373703	0.00711201597005129	-0.0120437685400248	-0.00555028254166245
376	74.3666534423828	2.79512119293213	3.37044906616211	-0.00165419070981443	0.012956153601408	-0.00782300252467394	-0.00100484199356288
377	76.314697265625	2.79512119293213	3.63018846511841	-0.00522560812532902	-0.00425158534198999	-0.00912170019000769	0.00191722682211548
378	75.015998840332	3.44446969032288	3.37044906616211	-0.00619963090866804	-0.00132951640989631	-0.000680167751852423	0.0136055024340749
379	75.015998840332	3.44446969032288	3.04577469825745	0.00548864435404539	0.00646266713738441	-0.0107450718060136	-0.00392691092565656
380	74.3666534423828	2.47044682502747	2.98083996772766	0.00159255252219737	-0.00295288790948689	-0.00197886489331722	-0.00619963090866804
381	76.9640426635742	2.1457724571228	3.37044906616211	-0.00165419070981443	-0.00132951640989631	0.00711201597005129	0.00126787810586393
382	76.314697265625	2.47044682502747	3.50031876564026	0.00418994715437293	-3.08191010844894e-05	-0.0110697457566857	-3.08191010844894e-05
383	73.7173004150391	4.09381866455078	3.50031876564026	0.00289124972186983	0.000618529506027699	-0.00100484199356288	-0.0026282137259841
384	76.314697265625	2.79512119293213	3.43538379669189	0.0165275707840919	-0.00425158534198999	0.00808603875339031	0.00289124972186983
385	73.7173004150391	4.41849279403687	2.98083996772766	0.0175015944987535	0.000618529506027699	0.00613799272105098	-0.00197886489331722
386	77.613395690918	3.11979556083679	3.30551409721375	0.0145795252174139	-0.00522560812532902	0.00678734155371785	0.0022419011220336
387	75.6653518676758	3.11979556083679	3.24057936668396	0.00776136433705688	-0.00360223650932312	0.00451462110504508	0.00743668992072344
388	77.613395690918	2.79512119293213	3.30551409721375	0.0123068047687411	-0.000355493422830477	0.0106834331527352	0.00289124972186983
389	75.6653518676758	2.79512119293213	3.50031876564026	0.0217223595827818	0.000943203864153475	0.00354059832170606	-0.00555028254166245
390	76.9640426635742	2.79512119293213	3.37044906616211	0.0022419011220336	0.00191722682211548	-0.00100484199356288	-0.00132951640989631
391	74.3666534423828	4.09381866455078	3.1756443977356	0.029189869761467	0.00321592413820326	-0.00132951640989631	-0.0026282137259841
392	73.0679550170898	3.44446969032288	3.1756443977356	-0.00100484199356288	0.00126787810586393	-0.000355493422830477	0.00354059832170606
393	74.3666534423828	2.79512119293213	3.63018846511841	-0.00749832857400179	0.00321592413820326	-0.00295288790948689	-0.00165419070981443
394	71.7692565917969	2.79512119293213	3.63018846511841	-0.0107450718060136	0.0171769186854362	-0.0221086721867323	-0.00619963090866804
395	73.7173004150391	3.76914405822754	3.63018846511841	-0.0169138833880424	0.0197743140161037	-0.0117190945893526	0.00191722682211548
396	73.0679550170898	4.41849279403687	3.1756443977356	-0.0110697457566857	0.0132808275520802	-0.00555028254166245	-0.00392691092565656
397	76.314697265625	2.47044682502747	3.24057936668396	-0.00912170019000769	0.00386527273803949	-0.00684897974133492	0.00321592413820326
398	76.314697265625	3.11979556083679	3.37044906616211	-0.00132951640989631	0.00256657530553639	0.00256657530553639	-0.00295288790948689
399	76.9640426635742	2.1457724571228	3.43538379669189	-0.00619963090866804	0.00256657530553639	-0.00230353930965066	-0.00425158534198999
400	75.6653518676758	2.1457724571228	3.63018846511841	-0.0133424662053585	-0.00944637414067984	-0.00327756232582033	-0.00165419070981443
401	76.9640426635742	1.49642395973206	3.69512343406677	-0.00457625929266214	-0.00847235135734081	-0.00944637414067984	-0.00944637414067984
402	75.015998840332	2.47044682502747	3.24057936668396	-0.0185372550040483	-0.0026282137259841	0.00743668992072344	-0.00100484199356288
403	74.3666534423828	3.76914405822754	3.1756443977356	-0.00782300252467394	-0.00132951640989631	0.00516396993771195	0.00483929552137852
404	75.6653518676758	2.79512119293213	3.43538379669189	0.00516396993771195	-0.00944637414067984	0.0136055024340749	0.00548864435404539
405	75.015998840332	3.76914405822754	2.98083996772766	0.00321592413820326	-0.00555028254166245	0.0103587592020631	0.00126787810586393
406	74.3666534423828	3.76914405822754	3.30551409721375	-0.00490093370899558	-0.00652430532500148	0.0126314787194133	0.000618529506027699
407	75.6653518676758	2.79512119293213	3.11070966720581	-0.000680167751852423	-0.0107450718060136	0.000618529506027699	-0.00100484199356288
408	76.314697265625	2.47044682502747	3.37044906616211	-0.00490093370899558	-0.00100484199356288	0.00321592413820326	-0.00360223650932312
409	75.6653518676758	2.79512119293213	3.24057936668396	0.0022419011220336	0.00678734155371785	-0.00522560812532902	-0.00555028254166245
410	74.3666534423828	3.76914405822754	3.50031876564026	0.00451462110504508	0.0022419011220336	-0.0107450718060136	-0.0026282137259841
411	74.3666534423828	4.09381866455078	3.1756443977356	0.00483929552137852	0.00516396993771195	0.00126787810586393	-0.00132951640989631
412	74.3666534423828	2.1457724571228	3.43538379669189	-3.08191010844894e-05	0.000618529506027699	-0.00749832857400179	0.00678734155371785
413	74.3666534423828	2.47044682502747	2.98083996772766	0.00354059832170606	-3.08191010844894e-05	-0.0136671401560307	-0.00490093370899558
414	73.0679550170898	3.76914405822754	3.04577469825745	-0.000355493422830477	0.00808603875339031	-0.0159398596733809	0.00191722682211548
415	73.0679550170898	2.79512119293213	3.37044906616211	-0.00197886489331722	0.00613799272105098	-0.0201606266200542	-0.00749832857400179
416	73.7173004150391	3.44446969032288	3.30551409721375	-0.00392691092565656	0.00386527273803949	-0.0126931173726916	0.00256657530553639
417	76.314697265625	2.47044682502747	3.88992786407471	-3.08191010844894e-05	0.000293855206109583	-0.00197886489331722	0.00581331877037883
418	76.314697265625	2.1457724571228	3.50031876564026	0.0265924744307995	0.00581331877037883	-0.0146411629393697	0.00354059832170606
419	75.6653518676758	1.82109820842743	3.24057936668396	0.0155535480007529	0.000618529506027699	-0.00847235135734081	0.000293855206109583
420	76.314697265625	1.17174959182739	3.37044906616211	0.0126314787194133	-0.00197886489331722	-0.00847235135734081	-0.00327756232582033
421	76.314697265625	1.17174959182739	3.50031876564026	0.00678734155371785	-0.00814767740666866	-0.00522560812532902	-0.00165419070981443
422	74.3666534423828	1.82109820842743	3.56525373458862	0.0175015944987535	-0.00490093370899558	-3.08191010844894e-05	-0.00360223650932312
423	73.0679550170898	3.11979556083679	3.63018846511841	0.00581331877037883	-0.00587495695799589	0.00386527273803949	0.0142548503354192
424	74.3666534423828	3.11979556083679	3.24057936668396	0.0181509424000978	-0.00327756232582033	0.00906006153672934	0.00354059832170606
425	74.3666534423828	3.11979556083679	3.24057936668396	0.00418994715437293	-0.0302255302667618	0.00548864435404539	-0.00165419070981443
426	74.3666534423828	4.09381866455078	3.04577469825745	-0.000680167751852423	-0.00100484199356288	0.00743668992072344	0.00451462110504508
427	75.6653518676758	3.11979556083679	3.30551409721375	-0.00490093370899558	-0.00100484199356288	-0.00295288790948689	0.00678734155371785
428	74.3666534423828	2.47044682502747	3.43538379669189	-0.00717365415766835	-0.00295288790948689	-0.00132951640989631	0.00581331877037883
429	75.6653518676758	3.44446969032288	3.43538379669189	-0.00652430532500148	0.00678734155371785	-0.00327756232582033	-0.00457625929266214
430	75.015998840332	3.44446969032288	3.04577469825745	0.00159255252219737	0.00970941036939621	-0.00684897974133492	-0.00230353930965066
431	75.6653518676758	3.44446969032288	3.11070966720581	-0.00360223650932312	-0.00327756232582033	0.00678734155371785	0.00841071270406246
432	76.314697265625	2.47044682502747	3.11070966720581	-0.000355493422830477	-0.00132951640989631	0.00126787810586393	0.00386527273803949
433	75.015998840332	2.47044682502747	3.37044906616211	-0.00749832857400179	0.000943203864153475	-0.00490093370899558	0.00451462110504508
434	71.7692565917969	3.11979556083679	3.30551409721375	-0.00619963090866804	0.0136055024340749	-0.0113944197073579	0.00354059832170606
435	73.7173004150391	1.82109820842743	3.24057936668396	-0.0110697457566857	0.0106834331527352	-0.0195112787187099	-0.000680167751852423
436	72.4186019897461	3.44446969032288	2.9159049987793	-0.0182125810533762	0.0022419011220336	-0.00782300252467394	0.00159255252219737
437	74.3666534423828	3.11979556083679	3.24057936668396	-0.00522560812532902	0.0022419011220336	-0.00327756232582033	-0.00327756232582033
438	75.6653518676758	2.1457724571228	3.30551409721375	0.000618529506027699	-0.00392691092565656	-0.00847235135734081	0.00678734155371785
439	75.6653518676758	2.1457724571228	3.43538379669189	-0.000355493422830477	0.00678734155371785	-0.0113944197073579	-0.0100957229733467
440	76.314697265625	1.82109820842743	3.95486283302307	-0.00197886489331722	-0.00360223650932312	-0.0120437685400248	-0.0026282137259841
441	76.314697265625	2.1457724571228	3.37044906616211	-0.00392691092565656	-0.000680167751852423	0.00354059832170606	-0.00392691092565656
442	75.015998840332	2.47044682502747	3.11070966720581	-0.00619963090866804	-0.00360223650932312	-0.00587495695799589	0.00289124972186983
443	75.015998840332	2.79512119293213	2.85097002983093	0.00483929552137852	-0.0100957229733467	0.00970941036939621	0.00516396993771195
444	75.015998840332	3.11979556083679	3.1756443977356	0.00906006153672934	0.00841071270406246	0.00906006153672934	0.00711201597005129
445	76.9640426635742	2.47044682502747	3.1756443977356	0.00354059832170606	-0.00587495695799589	0.00646266713738441	-0.00392691092565656
446	75.6653518676758	3.11979556083679	3.24057936668396	0.00354059832170606	-0.00522560812532902	0.00808603875339031	0.0132808275520802
447	75.6653518676758	3.44446969032288	2.98083996772766	0.00938473641872406	0.00354059832170606	0.0022419011220336	-0.00522560812532902
448	75.6653518676758	3.76914405822754	2.9159049987793	0.00613799272105098	-0.00165419070981443	-3.08191010844894e-05	0.00483929552137852
449	75.6653518676758	3.11979556083679	2.98083996772766	0.00841071270406246	0.00970941036939621	-0.0110697457566857	-0.0139918150380254
450	75.015998840332	3.11979556083679	3.24057936668396	0.00906006153672934	0.00938473641872406	0.00321592413820326	-0.00717365415766835
451	76.314697265625	3.11979556083679	3.63018846511841	-0.00132951640989631	0.00256657530553639	0.00354059832170606	0.000618529506027699
452	76.9640426635742	2.47044682502747	3.43538379669189	0.000293855206109583	-0.00327756232582033	0.00126787810586393	-0.00197886489331722
453	74.3666534423828	3.44446969032288	3.30551409721375	-0.0204853005707264	0.00451462110504508	-0.00522560812532902	0.00321592413820326
454	73.0679550170898	3.76914405822754	3.24057936668396	-0.0221086721867323	0.0158782228827477	-0.0169138833880424	-0.0146411629393697
455	73.0679550170898	2.1457724571228	3.63018846511841	-0.0185372550040483	0.0165275707840919	-0.0198359526693821	-0.0100957229733467
456	73.0679550170898	3.44446969032288	3.24057936668396	-0.0204853005707264	0.0152288740500808	-0.00490093370899558	-0.00684897974133492
457	74.3666534423828	3.44446969032288	3.56525373458862	-0.0149658378213644	-0.00165419070981443	-0.00944637414067984	0.00191722682211548
458	76.9640426635742	2.79512119293213	3.30551409721375	-0.00619963090866804	-0.00230353930965066	-0.00230353930965066	0.0022419011220336
459	76.9640426635742	1.82109820842743	3.43538379669189	-0.00197886489331722	0.00289124972186983	-0.00944637414067984	-0.00197886489331722
460	75.6653518676758	2.1457724571228	3.43538379669189	0.00646266713738441	-0.00197886489331722	-0.00457625929266214	-0.0107450718060136
461	75.6653518676758	2.1457724571228	3.43538379669189	0.00386527273803949	-0.00717365415766835	0.00581331877037883	-0.000355493422830477
462	74.3666534423828	2.79512119293213	3.37044906616211	0.00386527273803949	0.00613799272105098	-0.00230353930965066	-0.0026282137259841
463	78.2627410888672	2.47044682502747	3.24057936668396	0.0200989879667759	-0.00782300252467394	0.00646266713738441	0.00776136433705688
464	74.3666534423828	3.44446969032288	2.9159049987793	0.0171769186854362	-0.00425158534198999	0.00906006153672934	0.00711201597005129
465	76.9640426635742	2.47044682502747	2.98083996772766	0.0249691028147936	-0.00457625929266214	0.0145795252174139	0.00483929552137852
466	74.3666534423828	3.11979556083679	2.9159049987793	0.0200989879667759	-0.00490093370899558	0.013930176384747	0.00354059832170606
467	75.015998840332	3.44446969032288	3.04577469825745	0.0142548503354192	-0.0026282137259841	0.00418994715437293	0.000943203864153475
468	75.6653518676758	3.76914405822754	3.30551409721375	0.000618529506027699	-0.00360223650932312	-0.00132951640989631	0.00159255252219737
469	75.015998840332	3.44446969032288	3.11070966720581	-0.0026282137259841	0.00711201597005129	0.000293855206109583	0.0022419011220336
470	75.015998840332	3.11979556083679	3.04577469825745	0.000943203864153475	-0.000355493422830477	-0.00977104809135199	0.000943203864153475
471	75.6653518676758	2.1457724571228	3.1756443977356	-0.0100957229733467	0.0022419011220336	0.00418994715437293	0.00321592413820326
472	76.9640426635742	2.47044682502747	3.43538379669189	-0.017887907102704	-0.00490093370899558	0.00386527273803949	-0.00295288790948689
473	72.4186019897461	3.44446969032288	3.37044906616211	-0.0143164889886975	0.00289124972186983	-0.00392691092565656	-0.000355493422830477
474	73.7173004150391	3.76914405822754	3.56525373458862	-0.0221086721867323	0.01847561635077	-0.0211346503347158	-0.00814767740666866
475	74.3666534423828	3.11979556083679	3.04577469825745	-0.0247060675173998	0.0106834331527352	-0.0211346503347158	-0.0126931173726916
476	75.6653518676758	2.79512119293213	2.9159049987793	-0.0224333461374044	0.00581331877037883	-0.0100957229733467	-0.00749832857400179
477	73.0679550170898	3.11979556083679	2.98083996772766	-0.00782300252467394	-3.08191010844894e-05	-0.0113944197073579	-0.00165419070981443
478	75.6653518676758	2.1457724571228	3.43538379669189	-0.0026282137259841	0.00354059832170606	-0.00100484199356288	0.00256657530553639
479	75.6653518676758	2.1457724571228	3.69512343406677	-0.00100484199356288	0.00289124972186983	-0.0110697457566857	0.00516396993771195
480	76.314697265625	1.17174959182739	3.63018846511841	0.0171769186854362	0.00483929552137852	-0.00782300252467394	-0.00230353930965066
481	75.015998840332	2.1457724571228	3.37044906616211	0.00354059832170606	-0.00522560812532902	0.00516396993771195	-0.00327756232582033
482	75.015998840332	1.82109820842743	3.69512343406677	0.012956153601408	-0.00457625929266214	0.00548864435404539	-0.00457625929266214
483	75.015998840332	1.17174959182739	4.01979780197144	0.0217223595827818	-0.00944637414067984	0.00678734155371785	0.00256657530553639
484	75.015998840332	3.11979556083679	3.82499313354492	0.0136055024340749	-0.00717365415766835	0.0126314787194133	-0.00197886489331722
485	75.6653518676758	2.1457724571228	3.88992786407471	0.012956153601408	-0.00100484199356288	0.0106834331527352	0.00516396993771195
486	76.314697265625	3.11979556083679	3.1756443977356	0.011982130818069	0.00126787810586393	0.00970941036939621	-0.0026282137259841
487	75.015998840332	3.44446969032288	2.9159049987793	0.00159255252219737	-0.00684897974133492	0.00646266713738441	0.00354059832170606
488	74.3666534423828	4.09381866455078	2.85097002983093	-0.00879702530801296	-0.00100484199356288	0.00483929552137852	0.00743668992072344
489	75.6653518676758	2.47044682502747	2.78603529930115	-0.00944637414067984	0.00191722682211548	-0.0113944197073579	-0.0026282137259841
490	75.015998840332	2.47044682502747	2.98083996772766	-0.00555028254166245	0.000293855206109583	0.00191722682211548	-0.00847235135734081
491	77.613395690918	1.82109820842743	3.50031876564026	-0.0188619289547205	-3.08191010844894e-05	0.00938473641872406	0.00321592413820326
492	73.7173004150391	3.11979556083679	2.85097002983093	-0.00749832857400179	-0.00587495695799589	-0.00100484199356288	-0.00197886489331722
493	75.015998840332	2.79512119293213	3.1756443977356	-0.00587495695799589	-0.00197886489331722	-0.00749832857400179	0.00418994715437293
494	74.3666534423828	2.1457724571228	3.30551409721375	-0.0130177913233638	0.00581331877037883	-0.0169138833880424	0.00354059832170606
495	71.7692565917969	2.1457724571228	3.50031876564026	-0.00457625929266214	0.0158782228827477	-0.021459324285388	-0.00652430532500148
496	74.3666534423828	1.82109820842743	3.56525373458862	-0.00782300252467394	0.00289124972186983	-0.00652430532500148	0.000618529506027699
497	73.7173004150391	3.11979556083679	3.43538379669189	-0.00132951640989631	0.00613799272105098	-0.0104203969240189	0.00548864435404539
498	75.6653518676758	1.17174959182739	3.1756443977356	0.00548864435404539	0.00321592413820326	-0.0120437685400248	0.00873538758605719
499	76.9640426635742	1.82109820842743	3.11070966720581	0.00646266713738441	0.00581331877037883	-0.00782300252467394	-0.00457625929266214
500	76.314697265625	0.847075283527374	3.63018846511841	0.00581331877037883	0.00159255252219737	-0.00944637414067984	0.00191722682211548
501	76.314697265625	1.49642395973206	3.43538379669189	0.0142548503354192	0.000293855206109583	0.00646266713738441	-0.00425158534198999
502	76.314697265625	0.522400975227356	3.82499313354492	-0.00457625929266214	-0.0117190945893526	0.00159255252219737	0.00970941036939621
503	74.3666534423828	2.1457724571228	2.9159049987793	0.00711201597005129	-0.00360223650932312	0.0136055024340749	0.000293855206109583
504	75.6653518676758	2.1457724571228	2.9159049987793	0.0175015944987535	-0.00327756232582033	0.0123068047687411	0.00938473641872406
505	74.3666534423828	2.79512119293213	3.1756443977356	0.012956153601408	-0.00587495695799589	0.00548864435404539	0.00938473641872406
506	77.613395690918	1.49642395973206	3.1756443977356	-0.00327756232582033	-0.00587495695799589	0.0103587592020631	0.00873538758605719
507	76.9640426635742	1.49642395973206	3.24057936668396	-0.00132951640989631	0.00418994715437293	0.00646266713738441	-0.00165419070981443
508	76.9640426635742	1.49642395973206	3.24057936668396	-0.00944637414067984	-0.00684897974133492	-0.000355493422830477	-0.00197886489331722
509	76.314697265625	1.49642395973206	3.11070966720581	-0.0130177913233638	0.00938473641872406	-0.00522560812532902	-0.00197886489331722
510	75.015998840332	1.82109820842743	2.98083996772766	-0.0152905117720366	0.00483929552137852	-0.00197886489331722	-0.00912170019000769
511	76.9640426635742	1.49642395973206	3.30551409721375	-0.0126931173726916	-0.000355493422830477	-0.000680167751852423	-0.00165419070981443
512	75.6653518676758	1.49642395973206	3.43538379669189	-0.0113944197073579	-0.0100957229733467	0.0022419011220336	0.0022419011220336
513	75.015998840332	1.82109820842743	3.56525373458862	-0.0113944197073579	0.00191722682211548	-0.0130177913233638	-0.00327756232582033
514	75.6653518676758	1.49642395973206	4.08473253250122	-0.0175632312893867	0.00743668992072344	-0.0208099745213985	-0.00977104809135199
515	72.4186019897461	2.1457724571228	3.69512343406677	-0.0165892094373703	0.0175015944987535	-0.0230826959013939	-0.00847235135734081
516	73.7173004150391	1.49642395973206	3.43538379669189	-0.0162645354866982	0.00548864435404539	-0.00977104809135199	-0.00197886489331722
517	75.015998840332	1.17174959182739	3.56525373458862	-0.00782300252467394	0.000943203864153475	-0.0107450718060136	0.00743668992072344
518	75.6653518676758	1.82109820842743	3.30551409721375	0.00159255252219737	0.0022419011220336	-0.0120437685400248	-0.00100484199356288
519	76.314697265625	0.847075283527374	3.56525373458862	0.00678734155371785	0.00873538758605719	-0.0100957229733467	0.00256657530553639
520	75.015998840332	1.82109820842743	3.37044906616211	0.00711201597005129	0.00678734155371785	-0.00814767740666866	-0.00587495695799589
521	76.9640426635742	0.522400975227356	3.04577469825745	0.00354059832170606	0.000293855206109583	-0.00425158534198999	0.00289124972186983
522	74.3666534423828	1.17174959182739	2.85097002983093	0.00581331877037883	0.00191722682211548	0.00256657530553639	0.00970941036939621
523	76.9640426635742	0.197726652026176	3.43538379669189	0.00289124972186983	-0.00522560812532902	0.000293855206109583	0.00418994715437293
524	75.015998840332	0.847075283527374	3.63018846511841	0.0178262684494257	-0.00165419070981443	0.0188002903014421	0.00776136433705688
525	76.9640426635742	0.847075283527374	3.43538379669189	0.0207483377307653	-0.0182125810533762	0.00483929552137852	-0.000355493422830477
526	73.7173004150391	1.82109820842743	3.1756443977356	0.00711201597005129	-0.000680167751852423	0.00451462110504508	-0.00457625929266214
527	75.6653518676758	0.847075283527374	3.37044906616211	0.0100340843200684	-0.00587495695799589	0.0155535480007529	0.00906006153672934
528	76.314697265625	1.49642395973206	3.37044906616211	0.00321592413820326	0.00418994715437293	0.00418994715437293	-0.00652430532500148
529	77.613395690918	1.49642395973206	3.04577469825745	0.00873538758605719	0.00581331877037883	-0.00619963090866804	-0.00847235135734081
530	76.314697265625	1.49642395973206	3.43538379669189	0.0194496400654316	-0.00230353930965066	-0.00782300252467394	-0.00879702530801296
531	76.314697265625	1.49642395973206	3.37044906616211	0.00386527273803949	-0.000355493422830477	-0.00555028254166245	-0.000355493422830477
532	74.3666534423828	2.1457724571228	2.78603529930115	-0.00132951640989631	0.000943203864153475	0.00386527273803949	0.00126787810586393
533	75.015998840332	2.79512119293213	2.9159049987793	0.000293855206109583	0.00159255252219737	-0.0156151866540313	0.00516396993771195
534	76.9640426635742	0.522400975227356	3.30551409721375	-0.00587495695799589	0.0191249661147594	-0.017887907102704	-0.00587495695799589
535	72.4186019897461	2.79512119293213	3.11070966720581	-0.00977104809135199	0.0126314787194133	-0.0204853005707264	-0.0110697457566857
536	73.7173004150391	1.82109820842743	3.50031876564026	-0.0149658378213644	0.00808603875339031	-0.0217839982360601	-3.08191010844894e-05
537	73.7173004150391	1.49642395973206	3.04577469825745	-0.0136671401560307	0.00711201597005129	-0.00132951640989631	0.00938473641872406
538	75.6653518676758	1.17174959182739	3.37044906616211	-0.00879702530801296	-0.00587495695799589	-0.00717365415766835	0.00646266713738441
539	75.6653518676758	1.17174959182739	3.1756443977356	-0.00132951640989631	0.00126787810586393	-0.00847235135734081	0.000293855206109583
540	77.613395690918	0.847075283527374	3.50031876564026	-0.00230353930965066	0.00873538758605719	-0.00782300252467394	0.000943203864153475
541	75.015998840332	1.82109820842743	3.63018846511841	-0.0107450718060136	0.00386527273803949	-0.000355493422830477	0.000618529506027699
542	74.3666534423828	0.847075283527374	3.24057936668396	-0.00879702530801296	-0.00749832857400179	0.00321592413820326	-0.00230353930965066
543	75.015998840332	1.49642395973206	2.78603529930115	-0.0104203969240189	-0.00814767740666866	0.00743668992072344	0.00711201597005129
544	75.6653518676758	1.49642395973206	3.1756443977356	-0.00555028254166245	-0.0117190945893526	0.0116574559360743	-3.08191010844894e-05
545	75.6653518676758	0.847075283527374	3.63018846511841	-0.00360223650932312	-0.00230353930965066	0.00354059832170606	-0.00197886489331722
546	75.015998840332	2.1457724571228	3.30551409721375	0.00354059832170606	-0.00944637414067984	0.0197743140161037	-3.08191010844894e-05
547	75.6653518676758	2.1457724571228	3.82499313354492	0.00711201597005129	-0.00717365415766835	0.00873538758605719	0.00646266713738441
548	76.314697265625	1.82109820842743	3.30551409721375	-0.00652430532500148	0.000618529506027699	-0.000355493422830477	-0.00457625929266214
549	78.2627410888672	1.49642395973206	3.11070966720581	-0.00490093370899558	0.00776136433705688	0.000943203864153475	0.00354059832170606
550	76.9640426635742	2.1457724571228	3.11070966720581	0.0136055024340749	0.00289124972186983	0.00418994715437293	-0.00587495695799589
551	78.2627410888672	1.82109820842743	3.37044906616211	0.0200989879667759	0.00808603875339031	-0.00587495695799589	-0.00360223650932312
552	74.3666534423828	2.79512119293213	3.43538379669189	0.00970941036939621	0.00159255252219737	-0.00230353930965066	0.0113327819854021
553	75.6653518676758	2.1457724571228	3.50031876564026	0.0132808275520802	-0.00230353930965066	-0.00360223650932312	-0.00295288790948689
554	74.3666534423828	2.79512119293213	3.04577469825745	0.00516396993771195	0.0103587592020631	-0.0156151866540313	-0.0117190945893526
555	75.015998840332	1.49642395973206	3.37044906616211	0.00191722682211548	0.0155535480007529	-0.0175632312893867	-0.00230353930965066
556	73.7173004150391	2.1457724571228	2.9159049987793	-0.00100484199356288	0.00613799272105098	-0.00879702530801296	0.000293855206109583
557	72.4186019897461	2.47044682502747	3.04577469825745	-0.00100484199356288	0.00516396993771195	-0.00522560812532902	0.00743668992072344
558	73.7173004150391	2.79512119293213	3.63018846511841	-0.00295288790948689	0.00126787810586393	0.0106834331527352	0.00711201597005129
559	73.7173004150391	2.79512119293213	3.30551409721375	0.00289124972186983	0.00873538758605719	0.000943203864153475	0.00418994715437293
560	75.6653518676758	2.1457724571228	3.50031876564026	-0.00717365415766835	0.0103587592020631	-0.00684897974133492	0.00191722682211548
561	75.6653518676758	1.82109820842743	3.43538379669189	-0.0211346503347158	0.000293855206109583	0.000618529506027699	-0.00392691092565656
562	74.3666534423828	2.1457724571228	3.56525373458862	-0.0227580219507217	-0.00132951640989631	-0.000680167751852423	0.00678734155371785
563	74.3666534423828	2.1457724571228	3.37044906616211	-0.0120437685400248	-0.0107450718060136	0.00321592413820326	-0.00100484199356288
564	74.3666534423828	2.1457724571228	3.69512343406677	-0.0133424662053585	-0.00749832857400179	0.00354059832170606	0.00289124972186983
565	76.314697265625	2.47044682502747	3.37044906616211	-0.00392691092565656	-0.00295288790948689	0.0106834331527352	-0.00360223650932312
566	77.613395690918	2.1457724571228	2.9159049987793	-0.0149658378213644	-0.0295761823654175	0.00841071270406246	0.000943203864153475
567	74.3666534423828	3.76914405822754	2.85097002983093	-0.0130177913233638	0.0022419011220336	0.011982130818069	0.00159255252219737
568	75.6653518676758	3.11979556083679	2.9159049987793	-0.00912170019000769	-0.00392691092565656	-0.00652430532500148	-0.00619963090866804
569	75.015998840332	3.76914405822754	3.11070966720581	-0.00490093370899558	0.00386527273803949	-3.08191010844894e-05	-0.000680167751852423
570	76.314697265625	3.44446969032288	3.24057936668396	0.00418994715437293	0.00548864435404539	-0.0172385573387146	-0.00619963090866804
571	75.015998840332	3.44446969032288	2.72110033035278	0.00548864435404539	0.00289124972186983	-0.00490093370899558	-0.00132951640989631
572	76.314697265625	3.11979556083679	2.78603529930115	0.000293855206109583	0.00516396993771195	0.000293855206109583	0.00743668992072344
573	76.314697265625	2.79512119293213	3.1756443977356	-0.0110697457566857	0.00386527273803949	-0.0117190945893526	-0.00587495695799589
574	75.6653518676758	3.76914405822754	3.37044906616211	0.0155535480007529	0.0178262684494257	-0.0201606266200542	-0.0123684434220195
575	74.3666534423828	2.47044682502747	3.76005816459656	0.00159255252219737	0.0145795252174139	-0.0191866029053926	-0.00522560812532902
576	73.7173004150391	3.11979556083679	3.30551409721375	-0.00197886489331722	0.00906006153672934	-0.00879702530801296	-0.00392691092565656
577	71.7692565917969	3.76914405822754	3.1756443977356	-0.00230353930965066	0.000618529506027699	-0.00360223650932312	0.00321592413820326
578	72.4186019897461	3.76914405822754	3.1756443977356	-0.00100484199356288	0.000943203864153475	-0.00555028254166245	-3.08191010844894e-05
579	73.7173004150391	3.76914405822754	3.30551409721375	0.00256657530553639	0.00678734155371785	-0.00587495695799589	0.00548864435404539
580	74.3666534423828	4.41849279403687	3.30551409721375	-0.00230353930965066	0.00581331877037883	-0.00490093370899558	-0.00327756232582033
581	76.314697265625	2.1457724571228	3.82499313354492	-0.00425158534198999	0.00159255252219737	-0.00392691092565656	-0.00165419070981443
582	76.9640426635742	2.47044682502747	3.37044906616211	-0.000680167751852423	-0.0100957229733467	0.00483929552137852	0.00159255252219737
583	75.6653518676758	2.79512119293213	3.1756443977356	0.000293855206109583	-0.0149658378213644	-0.000680167751852423	0.0100340843200684
584	76.314697265625	2.1457724571228	2.98083996772766	0.00613799272105098	-0.00879702530801296	0.0178262684494257	-0.00230353930965066
585	76.314697265625	3.44446969032288	3.50031876564026	0.00646266713738441	-0.00782300252467394	0.00289124972186983	-0.00100484199356288
586	76.314697265625	2.79512119293213	3.63018846511841	0.0158782228827477	-0.0100957229733467	0.0152288740500808	-0.00197886489331722
587	75.6653518676758	3.76914405822754	3.43538379669189	-0.00100484199356288	-0.00457625929266214	0.00354059832170606	0.00743668992072344
588	75.015998840332	4.09381866455078	3.04577469825745	0.00354059832170606	-0.00457625929266214	0.0022419011220336	-0.000355493422830477
589	76.314697265625	4.09381866455078	2.9159049987793	0.0113327819854021	-0.00230353930965066	-0.00392691092565656	-0.0026282137259841
590	75.015998840332	4.09381866455078	3.04577469825745	0.00289124972186983	0.013930176384747	-3.08191010844894e-05	-0.000680167751852423
591	75.015998840332	3.76914405822754	3.1756443977356	0.0200989879667759	0.00159255252219737	0.00191722682211548	-0.000355493422830477
592	75.6653518676758	3.76914405822754	3.50031876564026	-0.00360223650932312	-0.00132951640989631	0.00581331877037883	0.00159255252219737
593	76.314697265625	3.11979556083679	3.43538379669189	0.000618529506027699	0.000618529506027699	-0.00522560812532902	-3.08191010844894e-05
594	76.314697265625	3.76914405822754	2.85097002983093	-3.08191010844894e-05	0.0152288740500808	-0.0195112787187099	-0.00392691092565656
595	74.3666534423828	3.11979556083679	3.04577469825745	-0.00425158534198999	0.0168522447347641	-0.0182125810533762	-0.00879702530801296
596	73.7173004150391	2.79512119293213	3.30551409721375	-0.00684897974133492	0.0142548503354192	-0.0195112787187099	-0.00847235135734081
597	75.015998840332	4.41849279403687	3.04577469825745	0.00451462110504508	0.00289124972186983	0.00646266713738441	-3.08191010844894e-05
598	74.3666534423828	4.09381866455078	3.56525373458862	-0.00197886489331722	-0.00132951640989631	-0.00814767740666866	0.00191722682211548
599	75.6653518676758	4.41849279403687	3.24057936668396	-0.00717365415766835	0.00321592413820326	-0.0133424662053585	0.00386527273803949
600	76.9640426635742	3.11979556083679	3.11070966720581	0.0100340843200684	0.0100340843200684	-0.00977104809135199	-0.00100484199356288
601	76.314697265625	2.47044682502747	3.1756443977356	0.00418994715437293	-0.0126931173726916	-0.00165419070981443	-0.00684897974133492
602	75.015998840332	2.47044682502747	3.1756443977356	0.000618529506027699	-0.0133424662053585	0.00289124972186983	0.00970941036939621
603	76.314697265625	2.47044682502747	3.1756443977356	0.00451462110504508	-0.00100484199356288	0.0100340843200684	0.00646266713738441
604	76.9640426635742	2.79512119293213	3.69512343406677	0.0149041991680861	-0.0149658378213644	0.00678734155371785	0.00808603875339031
605	75.015998840332	4.09381866455078	3.11070966720581	0.0220470335334539	-0.0175632312893867	0.0123068047687411	-0.00132951640989631
606	76.9640426635742	2.47044682502747	3.04577469825745	-0.00327756232582033	-0.00652430532500148	0.0145795252174139	-0.000680167751852423
607	76.9640426635742	3.76914405822754	2.98083996772766	-0.00392691092565656	0.000943203864153475	0.0168522447347641	0.000943203864153475
608	75.015998840332	4.09381866455078	2.72110033035278	0.000943203864153475	-0.00327756232582033	0.000943203864153475	-0.00457625929266214
609	74.3666534423828	4.41849279403687	3.43538379669189	-0.00295288790948689	0.00613799272105098	0.00159255252219737	-0.0026282137259841
610	74.3666534423828	3.76914405822754	3.1756443977356	-0.00587495695799589	-0.00132951640989631	0.00386527273803949	-0.00847235135734081
611	75.015998840332	3.76914405822754	3.11070966720581	-0.00619963090866804	-3.08191010844894e-05	0.00191722682211548	-0.00879702530801296
612	76.9640426635742	3.11979556083679	3.24057936668396	-0.00847235135734081	-0.000355493422830477	-3.08191010844894e-05	-3.08191010844894e-05
613	75.6653518676758	2.79512119293213	3.56525373458862	0.00354059832170606	0.00289124972186983	-0.00749832857400179	0.00581331877037883
614	76.314697265625	3.11979556083679	3.50031876564026	-0.0172385573387146	0.00808603875339031	-0.0182125810533762	-0.0110697457566857
615	73.0679550170898	4.09381866455078	3.76005816459656	-0.0156151866540313	0.01100810803473	-0.0162645354866982	-0.00230353930965066
616	73.0679550170898	3.11979556083679	3.37044906616211	-0.0172385573387146	0.0149041991680861	-0.017887907102704	-0.00197886489331722
617	75.6653518676758	3.11979556083679	3.30551409721375	-0.0185372550040483	0.00191722682211548	-0.00847235135734081	0.00386527273803949
618	75.015998840332	3.76914405822754	3.11070966720581	-0.00717365415766835	0.00548864435404539	-0.00165419070981443	0.00354059832170606
619	78.2627410888672	2.79512119293213	2.9159049987793	-0.00425158534198999	-3.08191010844894e-05	-0.0136671401560307	-0.00165419070981443
620	75.6653518676758	2.79512119293213	3.24057936668396	-0.00100484199356288	0.00451462110504508	-0.00457625929266214	-0.00230353930965066
621	76.9640426635742	1.82109820842743	3.82499313354492	-0.000355493422830477	-0.00392691092565656	-0.00814767740666866	0.00159255252219737
622	75.015998840332	2.47044682502747	3.1756443977356	-0.0133424662053585	-0.00847235135734081	0.00354059832170606	0.00483929552137852
623	76.9640426635742	0.847075283527374	3.30551409721375	0.00613799272105098	-0.0113944197073579	0.00256657530553639	0.000618529506027699
624	76.314697265625	1.82109820842743	3.43538379669189	0.0113327819854021	0.00418994715437293	0.00548864435404539	0.00548864435404539
625	75.015998840332	3.11979556083679	3.30551409721375	0.00483929552137852	-0.0159398596733809	0.012956153601408	0.000293855206109583
626	75.6653518676758	2.47044682502747	3.76005816459656	0.00354059832170606	0.000943203864153475	0.0113327819854021	-0.00457625929266214
627	76.314697265625	2.79512119293213	3.37044906616211	-0.00684897974133492	-0.0104203969240189	0.0149041991680861	0.00711201597005129
628	75.6653518676758	4.09381866455078	2.656165599823	-0.00912170019000769	0.00451462110504508	-0.00100484199356288	-0.00100484199356288
629	74.3666534423828	3.76914405822754	2.656165599823	-0.00912170019000769	0.00711201597005129	-0.00327756232582033	-0.0126931173726916
630	74.3666534423828	3.76914405822754	2.78603529930115	-0.0113944197073579	-3.08191010844894e-05	-0.00717365415766835	0.00159255252219737
631	76.314697265625	3.76914405822754	3.24057936668396	-0.0110697457566857	-0.000355493422830477	0.00418994715437293	0.000618529506027699
632	76.9640426635742	3.11979556083679	3.88992786407471	-0.00879702530801296	-0.0026282137259841	0.00418994715437293	0.00581331877037883
633	74.3666534423828	4.09381866455078	3.30551409721375	-0.0026282137259841	0.00906006153672934	-0.00847235135734081	0.00289124972186983
634	75.6653518676758	2.79512119293213	3.04577469825745	-0.00879702530801296	0.0162028968334198	-0.0266541130840778	-3.08191010844894e-05
635	71.1199111938477	4.09381866455078	2.9159049987793	-0.00847235135734081	0.0149041991680861	-0.0113944197073579	0.00516396993771195
636	74.3666534423828	2.79512119293213	3.50031876564026	-0.00425158534198999	0.00841071270406246	-0.0123684434220195	0.000618529506027699
637	73.0679550170898	3.11979556083679	3.43538379669189	-0.00457625929266214	0.00256657530553639	-0.00457625929266214	0.00451462110504508
638	75.6653518676758	2.79512119293213	3.63018846511841	-0.00132951640989631	0.00354059832170606	-0.00684897974133492	0.0149041991680861
639	75.015998840332	2.79512119293213	3.37044906616211	0.012956153601408	0.00808603875339031	-0.00360223650932312	0.000618529506027699
640	76.314697265625	2.47044682502747	3.43538379669189	0.00126787810586393	-0.000680167751852423	-0.00360223650932312	-0.00132951640989631
641	74.3666534423828	2.79512119293213	3.43538379669189	0.00906006153672934	-0.00132951640989631	-0.00295288790948689	-0.00619963090866804
642	73.7173004150391	3.11979556083679	3.24057936668396	0.00483929552137852	0.000618529506027699	-0.00360223650932312	0.00386527273803949
643	76.314697265625	2.1457724571228	3.69512343406677	0.0152288740500808	-0.0156151866540313	0.00970941036939621	0.000618529506027699
644	75.6653518676758	2.79512119293213	3.69512343406677	0.011982130818069	-0.00457625929266214	0.011982130818069	-0.000355493422830477
645	75.015998840332	4.09381866455078	3.1756443977356	-0.0123684434220195	0.000293855206109583	0.01100810803473	0.00256657530553639
646	74.3666534423828	4.41849279403687	3.24057936668396	0.0152288740500808	-0.00165419070981443	0.00289124972186983	-0.00490093370899558
647	76.314697265625	2.79512119293213	3.43538379669189	0.00451462110504508	-0.00425158534198999	0.0106834331527352	0.00321592413820326
648	75.6653518676758	3.11979556083679	3.11070966720581	0.01100810803473	-0.000680167751852423	0.00256657530553639	-0.00100484199356288
649	75.6653518676758	3.76914405822754	3.1756443977356	0.0126314787194133	0.00743668992072344	-0.00619963090866804	-0.00165419070981443
650	76.9640426635742	4.41849279403687	2.98083996772766	-0.00132951640989631	-0.00100484199356288	-0.00165419070981443	-0.00782300252467394
651	76.314697265625	2.79512119293213	3.43538379669189	-0.00425158534198999	0.00646266713738441	-0.00814767740666866	-0.00295288790948689
652	75.015998840332	3.44446969032288	3.30551409721375	-0.00490093370899558	0.000293855206109583	0.0022419011220336	0.00581331877037883
653	74.3666534423828	3.76914405822754	3.24057936668396	0.00483929552137852	0.0103587592020631	-0.00977104809135199	0.00126787810586393
654	74.3666534423828	3.11979556083679	3.50031876564026	-0.0149658378213644	0.0123068047687411	-0.0165892094373703	-0.00425158534198999
655	72.4186019897461	4.09381866455078	3.50031876564026	-0.00684897974133492	0.00970941036939621	-0.0149658378213644	-0.00814767740666866
656	73.7173004150391	3.11979556083679	3.63018846511841	-0.0104203969240189	0.0100340843200684	-0.00912170019000769	-0.00100484199356288
657	73.7173004150391	3.11979556083679	3.30551409721375	-0.0139918150380254	0.000943203864153475	-3.08191010844894e-05	0.00289124972186983
658	75.6653518676758	3.44446969032288	3.43538379669189	0.00548864435404539	0.00289124972186983	-0.00295288790948689	0.00256657530553639
659	76.314697265625	3.76914405822754	3.50031876564026	0.00906006153672934	0.000618529506027699	-0.00782300252467394	-0.00132951640989631
660	76.314697265625	3.11979556083679	3.50031876564026	0.00581331877037883	0.00159255252219737	0.00516396993771195	-0.00392691092565656
661	75.015998840332	4.09381866455078	3.37044906616211	0.0175015944987535	0.00159255252219737	-0.000680167751852423	-0.0104203969240189
662	74.3666534423828	2.79512119293213	2.85097002983093	0.00646266713738441	-0.00977104809135199	0.00321592413820326	0.00548864435404539
663	75.6653518676758	2.79512119293213	3.30551409721375	0.0106834331527352	-0.00879702530801296	0.00418994715437293	0.000618529506027699
664	74.3666534423828	2.47044682502747	3.24057936668396	0.0116574559360743	-0.00197886489331722	0.00646266713738441	-0.000355493422830477
665	76.314697265625	4.09381866455078	3.04577469825745	0.00711201597005129	-0.0373683646321297	0.000618529506027699	0.00386527273803949
666	75.6653518676758	4.41849279403687	3.04577469825745	0.00646266713738441	0.00451462110504508	0.00256657530553639	-0.00619963090866804
667	75.6653518676758	3.44446969032288	3.76005816459656	0.00516396993771195	-0.00782300252467394	0.00126787810586393	0.0022419011220336
668	77.613395690918	3.44446969032288	3.11070966720581	-0.00587495695799589	0.000293855206109583	0.00321592413820326	0.00256657530553639
669	76.9640426635742	3.11979556083679	2.9159049987793	0.00873538758605719	0.00451462110504508	0.00613799272105098	0.00516396993771195
670	76.9640426635742	3.76914405822754	3.24057936668396	-0.00619963090866804	0.00776136433705688	-0.000355493422830477	-0.00327756232582033
671	76.314697265625	3.44446969032288	3.43538379669189	-3.08191010844894e-05	0.00126787810586393	-0.00295288790948689	-0.0126931173726916
672	75.6653518676758	3.44446969032288	3.50031876564026	-0.0146411629393697	0.000293855206109583	0.00906006153672934	-0.00132951640989631
673	73.7173004150391	4.74316692352295	3.50031876564026	-0.00587495695799589	0.00516396993771195	-0.00165419070981443	-0.00197886489331722
674	75.6653518676758	3.44446969032288	3.37044906616211	-0.00879702530801296	0.0155535480007529	-0.0217839982360601	-0.00619963090866804
675	71.7692565917969	4.74316692352295	3.1756443977356	-0.0198359526693821	0.0149041991680861	-0.0221086721867323	-0.00814767740666866
676	71.7692565917969	5.06784152984619	3.30551409721375	-0.0126931173726916	0.00970941036939621	-0.0136671401560307	-0.0117190945893526
677	73.7173004150391	3.44446969032288	3.69512343406677	-0.0139918150380254	0.00776136433705688	-0.0110697457566857	0.000293855206109583
678	75.6653518676758	4.74316692352295	3.69512343406677	-0.00652430532500148	-0.00100484199356288	-0.00360223650932312	0.0022419011220336
679	75.6653518676758	3.76914405822754	3.24057936668396	0.00321592413820326	0.00191722682211548	-0.0152905117720366	-0.00392691092565656
680	75.6653518676758	4.41849279403687	3.30551409721375	-0.00392691092565656	0.00354059832170606	-0.000355493422830477	-0.00100484199356288
681	75.015998840332	4.41849279403687	3.1756443977356	0.00159255252219737	-0.00652430532500148	-0.00165419070981443	-0.00165419070981443
682	75.015998840332	3.76914405822754	3.1756443977356	-0.00327756232582033	-0.0139918150380254	-0.00652430532500148	0.000293855206109583
683	75.6653518676758	2.47044682502747	3.56525373458862	-0.00457625929266214	-0.0126931173726916	-0.00132951640989631	0.00516396993771195
684	74.3666534423828	4.74316692352295	3.50031876564026	0.00743668992072344	0.00386527273803949	0.0100340843200684	0.00678734155371785
685	77.613395690918	3.76914405822754	3.50031876564026	0.00970941036939621	-0.00425158534198999	0.0100340843200684	0.00386527273803949
686	74.3666534423828	5.39251565933228	3.1756443977356	0.00483929552137852	-0.00782300252467394	0.00808603875339031	0.0022419011220336
687	75.6653518676758	4.09381866455078	3.04577469825745	-0.0117190945893526	-0.00684897974133492	0.00613799272105098	0.00191722682211548
688	75.6653518676758	3.76914405822754	3.04577469825745	0.00451462110504508	-0.00327756232582033	0.00451462110504508	0.000618529506027699
689	75.015998840332	4.09381866455078	3.37044906616211	0.0152288740500808	0.00386527273803949	-0.0026282137259841	-0.00652430532500148
690	76.314697265625	4.09381866455078	3.50031876564026	0.00159255252219737	0.00159255252219737	-0.00327756232582033	-3.08191010844894e-05
691	75.6653518676758	4.09381866455078	3.30551409721375	0.00548864435404539	0.00256657530553639	-0.00327756232582033	-0.00652430532500148
692	74.3666534423828	5.06784152984619	2.9159049987793	0.00126787810586393	-0.00295288790948689	0.00938473641872406	0.00386527273803949
693	73.7173004150391	5.39251565933228	2.85097002983093	-0.00100484199356288	0.00256657530553639	-0.00717365415766835	0.000293855206109583
694	71.7692565917969	4.74316692352295	3.50031876564026	-0.0026282137259841	0.0175015944987535	-0.0175632312893867	0.000618529506027699
695	72.4186019897461	5.39251565933228	3.43538379669189	-0.00879702530801296	0.00938473641872406	-0.0100957229733467	-0.00977104809135199
696	71.1199111938477	4.74316692352295	3.24057936668396	-0.0156151866540313	0.0171769186854362	-0.0117190945893526	-0.00132951640989631
697	73.0679550170898	4.74316692352295	3.30551409721375	-0.00555028254166245	0.000618529506027699	-0.00684897974133492	0.000293855206109583
698	76.314697265625	3.76914405822754	3.30551409721375	-0.00100484199356288	-3.08191010844894e-05	-3.08191010844894e-05	0.00581331877037883
699	75.015998840332	4.41849279403687	3.24057936668396	0.000943203864153475	0.00841071270406246	-0.00360223650932312	0.00321592413820326
700	73.7173004150391	4.09381866455078	3.30551409721375	0.000943203864153475	0.00289124972186983	-0.00360223650932312	-0.00165419070981443
701	73.0679550170898	4.09381866455078	3.30551409721375	-0.00425158534198999	-0.0104203969240189	0.00126787810586393	0.00191722682211548
702	76.314697265625	2.79512119293213	2.98083996772766	-0.0139918150380254	-0.0107450718060136	0.00548864435404539	0.00451462110504508
703	73.7173004150391	4.41849279403687	3.24057936668396	-0.0162645354866982	-0.00847235135734081	0.00743668992072344	0.00743668992072344
704	75.015998840332	4.41849279403687	3.1756443977356	0.00808603875339031	-0.0143164889886975	0.00711201597005129	0.00548864435404539
705	75.015998840332	4.09381866455078	3.56525373458862	0.000293855206109583	0.00451462110504508	0.000293855206109583	-0.000355493422830477
706	74.3666534423828	5.06784152984619	3.37044906616211	0.000293855206109583	-0.00879702530801296	0.0152288740500808	-0.00100484199356288
707	73.7173004150391	5.39251565933228	3.1756443977356	0.000943203864153475	-0.00360223650932312	-0.000355493422830477	0.00873538758605719
708	73.7173004150391	4.41849279403687	3.04577469825745	0.0123068047687411	0.000943203864153475	-0.00100484199356288	-0.00327756232582033
709	75.6653518676758	4.09381866455078	3.37044906616211	0.0022419011220336	0.00613799272105098	-0.00749832857400179	-0.00522560812532902
710	75.015998840332	4.09381866455078	3.43538379669189	0.00548864435404539	0.00289124972186983	-0.00847235135734081	-0.00977104809135199
711	74.3666534423828	4.74316692352295	3.56525373458862	0.00321592413820326	0.00418994715437293	0.00613799272105098	0.00321592413820326
712	73.0679550170898	5.39251565933228	3.37044906616211	-0.00327756232582033	0.00678734155371785	-0.00327756232582033	0.00451462110504508
713	73.7173004150391	3.44446969032288	3.37044906616211	-0.00490093370899558	0.00418994715437293	-0.0139918150380254	0.01100810803473
714	70.4705581665039	5.39251565933228	3.1756443977356	-0.00327756232582033	0.0178262684494257	-0.0130177913233638	-0.00457625929266214
715	74.3666534423828	3.76914405822754	3.43538379669189	-0.00652430532500148	0.00808603875339031	-0.021459324285388	0.00159255252219737
716	72.4186019897461	5.06784152984619	3.24057936668396	-0.00749832857400179	0.00743668992072344	-0.00879702530801296	-0.00197886489331722
717	73.7173004150391	4.74316692352295	3.24057936668396	-0.000680167751852423	0.00256657530553639	-0.0123684434220195	0.00516396993771195
718	74.3666534423828	4.09381866455078	3.69512343406677	0.0106834331527352	-0.00100484199356288	-0.00295288790948689	0.00613799272105098
719	73.7173004150391	3.11979556083679	3.37044906616211	0.011982130818069	0.00126787810586393	-0.00749832857400179	-0.00944637414067984
720	73.7173004150391	3.44446969032288	3.1756443977356	0.0304885655641556	-0.00977104809135199	-0.0165892094373703	-0.000680167751852423
721	73.7173004150391	3.11979556083679	3.1756443977356	-0.0026282137259841	-3.08191010844894e-05	-0.00392691092565656	0.000293855206109583
722	75.6653518676758	3.11979556083679	3.69512343406677	0.00646266713738441	-0.00425158534198999	-0.00684897974133492	0.00451462110504508
723	73.7173004150391	4.41849279403687	3.43538379669189	0.00451462110504508	-0.00392691092565656	0.00289124972186983	0.000293855206109583
724	74.3666534423828	4.41849279403687	3.50031876564026	0.0145795252174139	-0.000680167751852423	0.0103587592020631	-0.00165419070981443
725	73.0679550170898	4.09381866455078	3.37044906616211	0.00321592413820326	-0.00392691092565656	0.00841071270406246	0.00483929552137852
726	75.6653518676758	3.44446969032288	3.30551409721375	-0.00490093370899558	-0.00717365415766835	0.0123068047687411	-0.00197886489331722
727	73.7173004150391	5.06784152984619	2.98083996772766	-0.00587495695799589	-0.00230353930965066	0.0103587592020631	-0.00165419070981443
728	75.6653518676758	4.09381866455078	3.1756443977356	-0.0133424662053585	-3.08191010844894e-05	0.000943203864153475	0.00483929552137852
729	75.015998840332	5.06784152984619	3.56525373458862	0.00159255252219737	0.0100340843200684	-0.00425158534198999	-0.00490093370899558
730	74.3666534423828	4.74316692352295	3.43538379669189	-0.00295288790948689	0.00646266713738441	-0.0136671401560307	-0.00847235135734081
731	73.7173004150391	4.74316692352295	2.98083996772766	0.00126787810586393	-0.00230353930965066	-0.000680167751852423	-3.08191010844894e-05
732	74.3666534423828	4.41849279403687	3.11070966720581	-0.0100957229733467	-0.000355493422830477	-0.00165419070981443	-0.00360223650932312
733	73.7173004150391	3.11979556083679	3.43538379669189	-0.0130177913233638	-0.00490093370899558	0.00126787810586393	0.00354059832170606
734	71.1199111938477	4.41849279403687	3.30551409721375	-0.00327756232582033	0.0197743140161037	-0.028926832601428	-0.00587495695799589
735	73.7173004150391	2.47044682502747	3.50031876564026	-0.0104203969240189	0.0100340843200684	-0.0182125810533762	-0.0100957229733467
736	75.015998840332	4.09381866455078	2.85097002983093	-0.00230353930965066	0.0100340843200684	-0.0149658378213644	-0.00230353930965066
737	74.3666534423828	4.09381866455078	2.85097002983093	-0.00619963090866804	0.00354059832170606	-0.00717365415766835	-0.00587495695799589
738	73.7173004150391	4.41849279403687	2.9159049987793	0.00191722682211548	0.000943203864153475	-0.00230353930965066	-0.000355493422830477
739	73.7173004150391	3.11979556083679	3.37044906616211	-0.00132951640989631	-0.00327756232582033	-0.0107450718060136	0.00386527273803949
740	73.0679550170898	3.76914405822754	3.43538379669189	-3.08191010844894e-05	-0.00652430532500148	-0.00717365415766835	-0.00360223650932312
741	75.6653518676758	1.82109820842743	3.56525373458862	-0.00684897974133492	-0.00684897974133492	-0.00132951640989631	0.00256657530553639
742	75.015998840332	3.44446969032288	3.30551409721375	0.0022419011220336	-0.00619963090866804	-0.00912170019000769	0.00126787810586393
743	76.9640426635742	3.44446969032288	3.1756443977356	-0.00165419070981443	-0.0100957229733467	-0.00197886489331722	0.00873538758605719
744	75.015998840332	3.44446969032288	3.37044906616211	0.00548864435404539	-0.0185372550040483	0.00581331877037883	0.0103587592020631
745	74.3666534423828	4.41849279403687	2.9159049987793	0.000293855206109583	-0.0185372550040483	0.00873538758605719	0.00873538758605719
746	76.314697265625	2.79512119293213	3.30551409721375	0.0022419011220336	-0.0026282137259841	0.0152288740500808	0.00938473641872406
747	76.9640426635742	4.09381866455078	3.04577469825745	0.00256657530553639	-0.00100484199356288	0.00906006153672934	0.00354059832170606
748	74.3666534423828	4.09381866455078	2.98083996772766	-0.0026282137259841	0.000618529506027699	0.00938473641872406	0.000618529506027699
749	74.3666534423828	4.09381866455078	3.1756443977356	0.00191722682211548	0.00613799272105098	0.00516396993771195	-0.00392691092565656
750	73.7173004150391	3.76914405822754	3.76005816459656	0.0126314787194133	0.00451462110504508	-3.08191010844894e-05	-0.00977104809135199
751	75.015998840332	4.74316692352295	3.88992786407471	0.00483929552137852	-0.000355493422830477	-0.00100484199356288	-0.000355493422830477
752	74.3666534423828	3.44446969032288	3.82499313354492	0.000943203864153475	0.00581331877037883	-0.00360223650932312	0.000943203864153475
753	73.0679550170898	3.44446969032288	3.30551409721375	0.00354059832170606	0.00646266713738441	0.00354059832170606	-0.00457625929266214
754	73.0679550170898	2.47044682502747	3.30551409721375	-0.00132951640989631	0.0175015944987535	-0.0120437685400248	0.000618529506027699
755	73.7173004150391	3.76914405822754	3.24057936668396	-0.00587495695799589	0.00906006153672934	-0.0123684434220195	-0.0113944197073579
756	75.6653518676758	2.79512119293213	3.50031876564026	-0.00360223650932312	0.00613799272105098	-0.0143164889886975	0.000943203864153475
757	75.015998840332	3.76914405822754	3.50031876564026	0.00581331877037883	0.00808603875339031	-0.00587495695799589	-0.00490093370899558
758	74.3666534423828	4.09381866455078	3.24057936668396	-0.00425158534198999	0.000293855206109583	-0.00522560812532902	0.00581331877037883
759	74.3666534423828	3.44446969032288	2.85097002983093	-0.00490093370899558	0.00289124972186983	0.00289124972186983	0.00321592413820326
760	76.314697265625	3.76914405822754	2.98083996772766	0.00646266713738441	-0.00100484199356288	-0.00490093370899558	-0.00197886489331722
761	76.314697265625	2.79512119293213	3.1756443977356	0.00289124972186983	-0.000680167751852423	-0.00392691092565656	-0.00100484199356288
762	74.3666534423828	3.44446969032288	3.50031876564026	0.00386527273803949	0.000943203864153475	0.00646266713738441	0.000293855206109583
763	76.9640426635742	3.11979556083679	3.50031876564026	0.000293855206109583	-0.00425158534198999	-0.000680167751852423	0.00418994715437293
764	75.6653518676758	3.11979556083679	3.1756443977356	0.0132808275520802	0.00354059832170606	0.00841071270406246	0.00191722682211548
765	75.015998840332	4.74316692352295	2.9159049987793	0.00289124972186983	-0.00230353930965066	0.0100340843200684	0.00126787810586393
766	74.3666534423828	3.44446969032288	2.98083996772766	0.0265924744307995	0.000618529506027699	0.0132808275520802	-0.00132951640989631
767	75.6653518676758	3.44446969032288	3.1756443977356	-0.00197886489331722	-0.00555028254166245	0.00646266713738441	0.00841071270406246
768	74.3666534423828	4.74316692352295	3.24057936668396	0.00483929552137852	-0.00100484199356288	0.00321592413820326	0.00289124972186983
769	74.3666534423828	4.74316692352295	3.24057936668396	0.0155535480007529	0.00191722682211548	0.00483929552137852	0.00354059832170606
770	75.015998840332	4.74316692352295	2.85097002983093	0.00289124972186983	0.00646266713738441	-0.00230353930965066	-0.00652430532500148
771	73.7173004150391	4.74316692352295	3.24057936668396	-0.00392691092565656	0.00841071270406246	0.00906006153672934	0.00386527273803949
772	73.7173004150391	4.09381866455078	3.24057936668396	-0.0110697457566857	0.000293855206109583	0.00906006153672934	0.00516396993771195
773	73.0679550170898	3.44446969032288	3.50031876564026	-0.00619963090866804	0.00159255252219737	-0.0120437685400248	0.00873538758605719
774	74.3666534423828	4.41849279403687	3.56525373458862	-0.00587495695799589	0.0181509424000978	-0.0198359526693821	-0.00197886489331722
775	75.015998840332	4.41849279403687	3.37044906616211	-0.00490093370899558	0.0142548503354192	-0.023407369852066	-0.00814767740666866
776	74.3666534423828	5.06784152984619	3.04577469825745	-0.00717365415766835	0.0142548503354192	-0.00749832857400179	-0.00295288790948689
777	75.6653518676758	4.09381866455078	3.50031876564026	0.00841071270406246	0.00548864435404539	-0.0104203969240189	-0.00717365415766835
778	76.314697265625	2.79512119293213	4.01979780197144	0.00126787810586393	-0.000680167751852423	-0.00749832857400179	0.00808603875339031
779	75.6653518676758	2.1457724571228	4.08473253250122	0.00841071270406246	0.000293855206109583	-0.0104203969240189	-3.08191010844894e-05
780	74.3666534423828	2.79512119293213	3.95486283302307	0.000618529506027699	-0.00100484199356288	-0.0227580219507217	0.00159255252219737
781	75.015998840332	3.11979556083679	3.37044906616211	0.00256657530553639	-0.00587495695799589	0.00808603875339031	0.000618529506027699
782	76.314697265625	2.79512119293213	3.88992786407471	0.00548864435404539	-0.00327756232582033	-0.00327756232582033	0.0106834331527352
783	76.9640426635742	3.44446969032288	3.43538379669189	0.00418994715437293	-0.00457625929266214	-0.00165419070981443	0.00483929552137852
784	74.3666534423828	3.76914405822754	3.50031876564026	0.00191722682211548	-0.00230353930965066	0.00776136433705688	0.00743668992072344
785	76.314697265625	3.44446969032288	3.37044906616211	0.000618529506027699	-0.028926832601428	0.00354059832170606	-0.00132951640989631
786	74.3666534423828	4.74316692352295	3.37044906616211	-0.0130177913233638	-0.00555028254166245	0.00191722682211548	0.00613799272105098
787	76.314697265625	4.41849279403687	3.24057936668396	-0.0211346503347158	-0.00652430532500148	0.0116574559360743	-0.000680167751852423
788	75.6653518676758	2.79512119293213	3.11070966720581	-0.0198359526693821	0.00126787810586393	-0.000680167751852423	-0.00132951640989631
789	76.314697265625	3.76914405822754	3.04577469825745	-0.0195112787187099	0.0136055024340749	-0.000680167751852423	0.00159255252219737
790	76.314697265625	3.44446969032288	3.30551409721375	-0.0211346503347158	0.00711201597005129	-0.00814767740666866	-0.00457625929266214
791	75.015998840332	3.44446969032288	3.56525373458862	-0.0152905117720366	0.00256657530553639	0.00841071270406246	-0.00555028254166245
792	73.0679550170898	4.09381866455078	3.37044906616211	-0.0146411629393697	-0.00132951640989631	0.00743668992072344	0.00483929552137852
793	71.1199111938477	4.41849279403687	2.85097002983093	-0.0136671401560307	-0.00100484199356288	-0.0117190945893526	0.00418994715437293
794	75.015998840332	2.79512119293213	3.11070966720581	-0.00165419070981443	0.0145795252174139	-0.0159398596733809	-0.00684897974133492
795	73.7173004150391	4.41849279403687	2.9159049987793	-0.000680167751852423	0.0132808275520802	-0.0162645354866982	-0.0143164889886975
796	76.314697265625	3.11979556083679	3.50031876564026	0.00483929552137852	0.00581331877037883	-0.00522560812532902	0.00548864435404539
797	75.015998840332	2.47044682502747	3.63018846511841	0.00191722682211548	-0.00490093370899558	-0.00814767740666866	0.0022419011220336
798	76.314697265625	3.11979556083679	3.43538379669189	-0.00230353930965066	-0.00100484199356288	0.00191722682211548	-0.00230353930965066
799	74.3666534423828	2.79512119293213	3.11070966720581	0.00776136433705688	0.000943203864153475	-0.00587495695799589	-0.000355493422830477
800	76.314697265625	2.1457724571228	2.9159049987793	0.0100340843200684	0.000293855206109583	-0.00977104809135199	-0.00490093370899558
801	75.6653518676758	2.47044682502747	3.24057936668396	0.0113327819854021	-3.08191010844894e-05	-0.00230353930965066	-0.00360223650932312
802	74.3666534423828	3.11979556083679	3.24057936668396	0.00808603875339031	-0.00230353930965066	0.000618529506027699	0.00451462110504508
803	73.7173004150391	3.76914405822754	3.37044906616211	0.00646266713738441	0.00126787810586393	0.000618529506027699	0.00581331877037883
804	74.3666534423828	4.41849279403687	3.11070966720581	0.00451462110504508	-0.0136671401560307	0.0145795252174139	0.00418994715437293
805	76.9640426635742	2.79512119293213	3.24057936668396	0.00776136433705688	0.000943203864153475	-0.00425158534198999	-0.00749832857400179
806	76.9640426635742	4.41849279403687	3.30551409721375	-0.00100484199356288	-0.00652430532500148	0.00646266713738441	-0.0026282137259841
807	75.015998840332	3.76914405822754	3.50031876564026	-0.0152905117720366	-0.00912170019000769	0.000618529506027699	-0.00230353930965066
808	74.3666534423828	4.41849279403687	3.24057936668396	-0.0104203969240189	-0.00100484199356288	0.00386527273803949	-0.00555028254166245
809	75.015998840332	4.09381866455078	4.14966726303101	-0.0130177913233638	0.00906006153672934	0.00256657530553639	-0.00165419070981443
810	75.015998840332	4.09381866455078	3.63018846511841	-0.00425158534198999	-0.000680167751852423	0.00386527273803949	-0.00457625929266214
811	74.3666534423828	3.76914405822754	3.69512343406677	-0.00490093370899558	0.00159255252219737	-0.00457625929266214	0.00289124972186983
812	74.3666534423828	2.79512119293213	3.76005816459656	-0.00197886489331722	0.000943203864153475	0.00191722682211548	0.00159255252219737
813	74.3666534423828	2.47044682502747	4.08473253250122	-0.00652430532500148	0.00289124972186983	-0.00814767740666866	-0.00165419070981443
814	73.7173004150391	2.79512119293213	4.27953720092773	-0.0026282137259841	0.0191249661147594	-0.0198359526693821	-0.00360223650932312
815	73.7173004150391	3.76914405822754	4.01979780197144	0.0022419011220336	0.00808603875339031	-0.0165892094373703	-0.0139918150380254
816	75.015998840332	3.76914405822754	3.1756443977356	0.000293855206109583	0.0022419011220336	-0.00684897974133492	0.00191722682211548
817	76.314697265625	2.47044682502747	3.43538379669189	0.00321592413820326	0.00516396993771195	-0.00230353930965066	-0.00132951640989631
818	76.314697265625	1.82109820842743	3.56525373458862	0.0230210572481155	-0.00457625929266214	-0.00587495695799589	0.000618529506027699
819	76.314697265625	1.49642395973206	4.01979780197144	-0.00490093370899558	-0.00912170019000769	-0.00522560812532902	-0.00197886489331722
820	76.314697265625	0.847075283527374	4.27953720092773	0.00191722682211548	-0.00522560812532902	-0.00522560812532902	-0.00132951640989631
821	76.314697265625	1.82109820842743	3.43538379669189	0.013930176384747	-0.000680167751852423	0.0022419011220336	-0.00555028254166245
822	75.6653518676758	3.11979556083679	3.1756443977356	-0.0026282137259841	-0.00425158534198999	0.000618529506027699	0.0022419011220336
823	75.6653518676758	3.11979556083679	3.24057936668396	0.00516396993771195	-0.00392691092565656	0.00646266713738441	0.00808603875339031
824	77.613395690918	2.1457724571228	3.11070966720581	-0.0026282137259841	-0.0211346503347158	-3.08191010844894e-05	0.00678734155371785
825	75.6653518676758	3.44446969032288	3.1756443977356	0.01100810803473	-0.00879702530801296	0.00548864435404539	0.00808603875339031
826	78.2627410888672	2.1457724571228	3.30551409721375	0.00256657530553639	-0.00879702530801296	0.00906006153672934	-0.00230353930965066
827	75.6653518676758	2.47044682502747	2.59123063087463	-0.00132951640989631	0.00159255252219737	0.00873538758605719	0.00126787810586393
828	75.6653518676758	3.44446969032288	2.78603529930115	0.0103587592020631	-3.08191010844894e-05	0.00256657530553639	-3.08191010844894e-05
829	75.015998840332	3.44446969032288	2.9159049987793	0.0136055024340749	0.00354059832170606	-0.00392691092565656	-0.00295288790948689
830	75.015998840332	3.11979556083679	2.9159049987793	0.0113327819854021	0.00256657530553639	0.000293855206109583	-0.00879702530801296
831	76.9640426635742	2.1457724571228	3.37044906616211	0.00191722682211548	-0.00132951640989631	-0.00230353930965066	0.00126787810586393
832	75.015998840332	2.79512119293213	3.37044906616211	0.0132808275520802	-3.08191010844894e-05	0.00126787810586393	-0.00555028254166245
833	73.0679550170898	2.47044682502747	3.1756443977356	0.00354059832170606	0.00646266713738441	-0.0152905117720366	-0.00717365415766835
834	73.7173004150391	3.44446969032288	3.1756443977356	-0.00619963090866804	0.0100340843200684	-0.0204853005707264	-0.00490093370899558
835	75.6653518676758	1.82109820842743	3.50031876564026	0.00256657530553639	0.0155535480007529	-0.0188619289547205	-0.00652430532500148
836	74.3666534423828	3.76914405822754	3.30551409721375	-0.0100957229733467	0.00451462110504508	-0.0113944197073579	-0.00555028254166245
837	75.015998840332	2.1457724571228	3.43538379669189	-0.00879702530801296	0.00743668992072344	-0.0126931173726916	0.00581331877037883
838	76.314697265625	1.82109820842743	3.50031876564026	-0.00782300252467394	-0.00392691092565656	-0.000355493422830477	-0.000355493422830477
839	77.613395690918	0.847075283527374	3.37044906616211	-0.00165419070981443	-0.00782300252467394	-0.00847235135734081	0.00451462110504508
840	76.9640426635742	0.847075283527374	3.37044906616211	-0.00652430532500148	-0.00295288790948689	-0.00522560812532902	0.00354059832170606
841	76.314697265625	1.49642395973206	3.37044906616211	-0.0149658378213644	-0.00944637414067984	0.00126787810586393	0.000293855206109583
842	75.6653518676758	2.79512119293213	3.88992786407471	-0.0211346503347158	0.00321592413820326	0.00906006153672934	-0.000680167751852423
843	76.9640426635742	2.47044682502747	3.88992786407471	-0.0120437685400248	-0.00295288790948689	0.00581331877037883	0.00483929552137852
844	75.6653518676758	1.82109820842743	3.95486283302307	-0.0100957229733467	-0.00392691092565656	0.0142548503354192	0.00613799272105098
845	75.015998840332	3.44446969032288	3.50031876564026	-0.0104203969240189	0.000618529506027699	0.00613799272105098	-0.00555028254166245
846	74.3666534423828	2.47044682502747	3.24057936668396	-0.00490093370899558	-0.00425158534198999	0.011982130818069	0.00321592413820326
847	76.9640426635742	1.82109820842743	3.37044906616211	-0.0026282137259841	-0.00684897974133492	0.00321592413820326	-0.00555028254166245
848	76.9640426635742	2.1457724571228	3.56525373458862	0.00386527273803949	-0.00652430532500148	0.00159255252219737	0.00418994715437293
849	75.6653518676758	2.79512119293213	3.69512343406677	-0.00619963090866804	0.00808603875339031	-0.00132951640989631	-0.00522560812532902
850	75.6653518676758	2.1457724571228	3.50031876564026	0.00516396993771195	0.00256657530553639	-0.0117190945893526	0.000293855206109583
851	75.6653518676758	2.79512119293213	3.30551409721375	0.00548864435404539	0.00451462110504508	0.00289124972186983	-0.00782300252467394
852	73.0679550170898	3.44446969032288	3.24057936668396	0.00613799272105098	0.00126787810586393	0.00321592413820326	0.00126787810586393
853	71.7692565917969	3.44446969032288	3.69512343406677	-0.00912170019000769	0.00289124972186983	-0.0126931173726916	-0.00652430532500148
854	73.7173004150391	3.76914405822754	3.43538379669189	0.00386527273803949	0.0171769186854362	-0.0188619289547205	-0.00555028254166245
855	75.015998840332	2.79512119293213	3.69512343406677	0.000618529506027699	0.0142548503354192	-0.0130177913233638	-0.0130177913233638
856	76.314697265625	3.44446969032288	3.11070966720581	-0.00457625929266214	0.00451462110504508	-0.0172385573387146	-3.08191010844894e-05
857	73.7173004150391	3.44446969032288	3.11070966720581	-0.00457625929266214	0.00451462110504508	-0.00717365415766835	0.00354059832170606
858	75.6653518676758	3.11979556083679	3.63018846511841	0.0113327819854021	-0.00425158534198999	0.00159255252219737	-3.08191010844894e-05
859	75.015998840332	1.82109820842743	3.56525373458862	0.00418994715437293	-0.00457625929266214	0.00126787810586393	-0.00100484199356288
860	75.6653518676758	1.49642395973206	3.69512343406677	0.00548864435404539	-0.000680167751852423	-0.00717365415766835	0.00191722682211548
861	74.3666534423828	2.79512119293213	3.24057936668396	0.00289124972186983	-0.00782300252467394	-0.00197886489331722	-0.00457625929266214
862	75.015998840332	2.47044682502747	3.04577469825745	0.00354059832170606	0.000618529506027699	-0.000680167751852423	0.00256657530553639
863	75.6653518676758	2.79512119293213	3.30551409721375	0.00126787810586393	-0.00425158534198999	-0.000680167751852423	-0.0026282137259841
864	75.015998840332	3.76914405822754	3.43538379669189	0.00191722682211548	0.00159255252219737	0.00451462110504508	0.00516396993771195
865	75.6653518676758	3.76914405822754	3.1756443977356	0.00256657530553639	-0.00327756232582033	-0.00457625929266214	-0.00652430532500148
866	74.3666534423828	4.41849279403687	2.9159049987793	-0.00392691092565656	-0.0107450718060136	0.00386527273803949	-0.00132951640989631
867	76.9640426635742	2.79512119293213	2.85097002983093	-0.00652430532500148	-0.0100957229733467	0.000943203864153475	0.00386527273803949
868	76.9640426635742	3.11979556083679	2.98083996772766	-0.00327756232582033	-3.08191010844894e-05	-0.0026282137259841	0.00354059832170606
869	76.9640426635742	2.79512119293213	3.30551409721375	0.00581331877037883	0.00483929552137852	-0.00555028254166245	0.00321592413820326
870	75.6653518676758	3.11979556083679	3.37044906616211	0.00970941036939621	0.00808603875339031	-0.00425158534198999	-0.00619963090866804
871	75.6653518676758	3.76914405822754	3.43538379669189	-0.00977104809135199	0.00126787810586393	-0.00360223650932312	0.00191722682211548
872	71.1199111938477	4.09381866455078	3.24057936668396	-0.000355493422830477	-0.00132951640989631	-0.000680167751852423	-0.00100484199356288
873	73.0679550170898	3.76914405822754	3.04577469825745	-0.00749832857400179	0.00191722682211548	-0.00749832857400179	-0.00100484199356288
874	73.0679550170898	3.11979556083679	3.1756443977356	-0.00457625929266214	0.0197743140161037	-0.0146411629393697	-0.00360223650932312
875	74.3666534423828	3.44446969032288	3.43538379669189	-0.00879702530801296	0.00841071270406246	-0.0204853005707264	-0.000680167751852423
876	76.314697265625	3.11979556083679	3.50031876564026	-0.00912170019000769	0.0158782228827477	-0.0120437685400248	0.00483929552137852
877	75.015998840332	3.76914405822754	3.50031876564026	0.00126787810586393	0.000943203864153475	-0.00100484199356288	0.000293855206109583
878	75.015998840332	3.76914405822754	3.11070966720581	-0.000355493422830477	-3.08191010844894e-05	-0.00522560812532902	0.000293855206109583
879	75.015998840332	2.79512119293213	2.85097002983093	0.00354059832170606	0.000943203864153475	-0.00684897974133492	0.00321592413820326
880	74.3666534423828	2.47044682502747	3.30551409721375	0.0246444288641214	-3.08191010844894e-05	-0.000355493422830477	-0.000680167751852423
881	74.3666534423828	3.11979556083679	3.24057936668396	-0.0026282137259841	-0.00392691092565656	-0.00782300252467394	-0.00230353930965066
882	75.6653518676758	2.1457724571228	3.76005816459656	-0.00879702530801296	-0.00684897974133492	0.00646266713738441	0.00581331877037883
883	76.314697265625	2.79512119293213	3.63018846511841	0.0022419011220336	-0.00587495695799589	0.0106834331527352	-0.00522560812532902
884	73.7173004150391	4.41849279403687	3.11070966720581	-0.00165419070981443	0.00776136433705688	0.00451462110504508	0.00354059832170606
885	76.9640426635742	3.76914405822754	3.30551409721375	0.00841071270406246	0.0272418223321438	0.00646266713738441	-0.00230353930965066
886	75.015998840332	4.09381866455078	3.11070966720581	-0.00847235135734081	-0.00619963090866804	0.01100810803473	0.00126787810586393
887	75.6653518676758	5.06784152984619	2.98083996772766	-0.0117190945893526	-0.00230353930965066	0.0022419011220336	0.00970941036939621
888	75.015998840332	3.44446969032288	3.50031876564026	-0.00425158534198999	0.00873538758605719	0.00289124972186983	-0.00197886489331722
889	75.6653518676758	4.09381866455078	2.98083996772766	-0.00327756232582033	-0.000680167751852423	-0.00555028254166245	-3.08191010844894e-05
890	75.015998840332	4.41849279403687	3.11070966720581	-3.08191010844894e-05	0.00386527273803949	0.00873538758605719	-0.00782300252467394
891	74.3666534423828	4.74316692352295	3.1756443977356	-0.00425158534198999	-0.000355493422830477	0.000943203864153475	0.0100340843200684
892	75.015998840332	3.44446969032288	3.1756443977356	-0.0100957229733467	-0.00555028254166245	0.0103587592020631	0.000293855206109583
893	73.7173004150391	3.44446969032288	3.37044906616211	0.00321592413820326	0.00581331877037883	-0.00879702530801296	0.00516396993771195
894	73.7173004150391	2.79512119293213	3.76005816459656	-0.00684897974133492	0.0123068047687411	-0.0237320438027382	0.00386527273803949
895	72.4186019897461	4.41849279403687	3.11070966720581	-0.0107450718060136	0.011982130818069	-0.0182125810533762	-0.0107450718060136
896	75.6653518676758	3.44446969032288	3.37044906616211	-0.00490093370899558	0.0116574559360743	-0.00652430532500148	-0.00555028254166245
897	75.6653518676758	3.11979556083679	3.1756443977356	-0.00782300252467394	0.0103587592020631	-0.000680167751852423	0.00321592413820326
898	75.015998840332	4.74316692352295	2.9159049987793	-0.00197886489331722	-0.00555028254166245	-0.00197886489331722	-0.00132951640989631
899	75.015998840332	4.09381866455078	3.56525373458862	-0.00847235135734081	0.00289124972186983	-0.0113944197073579	0.00354059832170606
900	74.3666534423828	3.76914405822754	3.30551409721375	-0.00944637414067984	0.00321592413820326	-0.00652430532500148	-0.0107450718060136
901	75.015998840332	2.1457724571228	3.24057936668396	-0.00944637414067984	-0.0113944197073579	-0.00425158534198999	0.00191722682211548
902	75.6653518676758	2.79512119293213	3.37044906616211	-0.0159398596733809	-0.0117190945893526	0.0149041991680861	0.00548864435404539
903	75.015998840332	3.76914405822754	3.37044906616211	-0.000355493422830477	-0.00684897974133492	0.00613799272105098	-0.0026282137259841
904	75.6653518676758	4.09381866455078	3.30551409721375	0.00581331877037883	0.00159255252219737	0.00646266713738441	0.00321592413820326
905	76.314697265625	2.79512119293213	3.69512343406677	0.013930176384747	-0.0133424662053585	0.00646266713738441	0.000943203864153475
906	76.314697265625	3.44446969032288	3.30551409721375	0.00776136433705688	0.00418994715437293	0.00613799272105098	-0.00392691092565656
907	74.3666534423828	4.09381866455078	2.98083996772766	0.000293855206109583	-0.00619963090866804	0.00581331877037883	0.00191722682211548
908	73.7173004150391	4.09381866455078	2.98083996772766	0.00873538758605719	-0.000680167751852423	-0.000355493422830477	-0.00230353930965066
909	75.015998840332	3.76914405822754	3.43538379669189	0.00743668992072344	0.00646266713738441	0.00159255252219737	-3.08191010844894e-05
910	73.7173004150391	4.41849279403687	3.95486283302307	0.0155535480007529	0.00516396993771195	0.00841071270406246	-0.00165419070981443
911	74.3666534423828	3.76914405822754	3.43538379669189	0.00938473641872406	0.00256657530553639	0.0022419011220336	0.000943203864153475
912	75.6653518676758	3.11979556083679	3.43538379669189	0.00711201597005129	0.00776136433705688	-0.00197886489331722	0.00386527273803949
913	75.015998840332	2.79512119293213	3.1756443977356	0.0100340843200684	0.00906006153672934	-0.00977104809135199	-0.00782300252467394
914	73.0679550170898	3.11979556083679	3.56525373458862	0.00613799272105098	0.00906006153672934	-0.0143164889886975	-0.0117190945893526
915	71.1199111938477	4.09381866455078	3.1756443977356	-0.0156151866540313	0.0103587592020631	-0.0136671401560307	-0.00555028254166245
916	71.7692565917969	3.44446969032288	3.88992786407471	-0.00295288790948689	0.00548864435404539	-0.0143164889886975	-0.00587495695799589
917	75.015998840332	3.11979556083679	3.43538379669189	-0.00847235135734081	0.00289124972186983	-0.00295288790948689	0.00321592413820326
918	75.015998840332	2.79512119293213	2.85097002983093	-0.00490093370899558	0.00386527273803949	-0.00165419070981443	0.00938473641872406
919	76.314697265625	3.76914405822754	2.9159049987793	-0.00944637414067984	0.00938473641872406	-0.00425158534198999	-0.00490093370899558
920	75.6653518676758	2.1457724571228	2.98083996772766	0.00516396993771195	0.00126787810586393	-0.00749832857400179	-0.00100484199356288
921	75.6653518676758	1.82109820842743	3.43538379669189	0.00548864435404539	-0.00587495695799589	0.00126787810586393	-0.00522560812532902
922	76.9640426635742	1.49642395973206	3.50031876564026	0.0178262684494257	-0.00847235135734081	0.0113327819854021	0.00581331877037883
923	74.3666534423828	2.79512119293213	2.98083996772766	0.0175015944987535	-0.0136671401560307	0.00581331877037883	0.00581331877037883
924	76.314697265625	2.47044682502747	3.11070966720581	0.00516396993771195	-0.0136671401560307	0.00906006153672934	0.00548864435404539
925	75.015998840332	4.09381866455078	3.04577469825745	0.0178262684494257	-0.0243813935667276	0.0181509424000978	0.00873538758605719
926	76.314697265625	2.47044682502747	3.24057936668396	0.00646266713738441	-0.00132951640989631	0.00938473641872406	0.000293855206109583
927	75.015998840332	3.11979556083679	3.50031876564026	0.0123068047687411	-0.00555028254166245	0.00289124972186983	0.00613799272105098
928	75.015998840332	4.09381866455078	3.11070966720581	0.01847561635077	-0.00425158534198999	0.00808603875339031	0.00321592413820326
929	73.7173004150391	4.09381866455078	2.9159049987793	0.020423661917448	-0.000680167751852423	-0.00327756232582033	0.00418994715437293
930	75.015998840332	4.09381866455078	2.656165599823	0.0149041991680861	0.00873538758605719	-0.00327756232582033	-0.00717365415766835
931	75.015998840332	2.79512119293213	3.24057936668396	0.0113327819854021	-0.00197886489331722	0.000943203864153475	-0.00490093370899558
932	76.314697265625	2.79512119293213	3.37044906616211	0.00321592413820326	-0.000680167751852423	0.00776136433705688	-0.00327756232582033
933	75.6653518676758	2.47044682502747	3.63018846511841	-0.00425158534198999	0.00581331877037883	-0.0107450718060136	0.00354059832170606
934	74.3666534423828	4.41849279403687	2.85097002983093	-3.08191010844894e-05	0.011982130818069	-0.0191866029053926	-0.0104203969240189
935	75.6653518676758	2.79512119293213	3.1756443977356	-0.0113944197073579	0.0100340843200684	-0.0217839982360601	-0.00977104809135199
936	71.7692565917969	4.41849279403687	3.1756443977356	-0.0182125810533762	0.0181509424000978	-0.00879702530801296	0.00386527273803949
937	75.015998840332	2.47044682502747	3.50031876564026	-0.0139918150380254	-0.000355493422830477	-0.00425158534198999	0.00906006153672934
938	73.7173004150391	2.79512119293213	3.63018846511841	-0.00360223650932312	0.0113327819854021	-0.00619963090866804	0.00159255252219737
939	75.6653518676758	2.79512119293213	3.56525373458862	-0.00619963090866804	0.00743668992072344	-0.00847235135734081	0.00256657530553639
940	75.015998840332	2.47044682502747	3.37044906616211	-0.0159398596733809	0.00581331877037883	-0.0104203969240189	0.00191722682211548
941	75.6653518676758	2.79512119293213	3.30551409721375	-0.0126931173726916	0.00191722682211548	0.00321592413820326	-0.00555028254166245
942	73.0679550170898	3.44446969032288	3.37044906616211	-0.0126931173726916	-0.00490093370899558	0.0100340843200684	0.012956153601408
943	74.3666534423828	2.79512119293213	3.24057936668396	0.00938473641872406	-0.00717365415766835	0.00451462110504508	0.000943203864153475
944	75.015998840332	1.49642395973206	3.76005816459656	0.00938473641872406	-0.00652430532500148	0.00711201597005129	0.000943203864153475
945	73.7173004150391	3.11979556083679	3.69512343406677	-0.00619963090866804	-0.021459324285388	0.00808603875339031	0.000618529506027699
946	73.7173004150391	2.47044682502747	3.56525373458862	-0.000680167751852423	-0.0188619289547205	0.0168522447347641	0.00289124972186983
947	75.6653518676758	3.11979556083679	3.50031876564026	0.0136055024340749	-0.0104203969240189	0.0155535480007529	-0.0026282137259841
948	76.314697265625	2.79512119293213	3.63018846511841	0.00483929552137852	-0.00230353930965066	0.00159255252219737	0.00483929552137852
949	76.314697265625	3.11979556083679	3.50031876564026	0.0175015944987535	0.00289124972186983	-0.00230353930965066	-0.00230353930965066
950	75.6653518676758	3.11979556083679	3.69512343406677	0.00678734155371785	0.00386527273803949	-0.00652430532500148	-0.00490093370899558
951	75.015998840332	3.44446969032288	2.85097002983093	0.00256657530553639	-0.000680167751852423	-0.00295288790948689	-0.000680167751852423
952	75.6653518676758	3.76914405822754	2.9159049987793	-0.0133424662053585	0.0022419011220336	-0.00100484199356288	0.00841071270406246
953	73.7173004150391	4.09381866455078	3.04577469825745	-0.0104203969240189	0.00906006153672934	-0.00879702530801296	0.00418994715437293
954	75.015998840332	3.44446969032288	3.1756443977356	-0.0130177913233638	0.0136055024340749	-0.0201606266200542	-0.0104203969240189
955	76.314697265625	2.79512119293213	3.56525373458862	-0.021459324285388	0.0210730116814375	-0.017887907102704	-0.00295288790948689
956	75.015998840332	4.09381866455078	3.04577469825745	-0.0227580219507217	0.00873538758605719	-0.00717365415766835	-0.00165419070981443
957	71.7692565917969	3.44446969032288	3.1756443977356	-0.03444629535079	-0.00230353930965066	-0.00457625929266214	0.0149041991680861
958	73.7173004150391	3.11979556083679	3.43538379669189	-0.0156151866540313	0.00386527273803949	-0.00295288790948689	-0.00230353930965066
959	74.3666534423828	3.11979556083679	3.63018846511841	-0.017887907102704	0.0116574559360743	-0.0123684434220195	-0.00100484199356288
960	75.015998840332	3.11979556083679	3.56525373458862	-0.00132951640989631	0.00938473641872406	-0.00197886489331722	-0.00100484199356288
961	75.6653518676758	2.79512119293213	3.76005816459656	0.000618529506027699	-0.00197886489331722	-0.00717365415766835	0.000293855206109583
962	73.7173004150391	4.09381866455078	3.30551409721375	-0.00619963090866804	0.00289124972186983	0.00126787810586393	0.000618529506027699
963	75.6653518676758	3.11979556083679	3.1756443977356	0.00613799272105098	-0.00749832857400179	-0.000680167751852423	0.000293855206109583
964	73.7173004150391	3.11979556083679	3.1756443977356	0.00159255252219737	-0.00879702530801296	-0.00100484199356288	0.000943203864153475
965	75.6653518676758	2.79512119293213	3.04577469825745	0.00548864435404539	-0.00652430532500148	0.0126314787194133	-3.08191010844894e-05
966	73.0679550170898	4.09381866455078	3.37044906616211	0.00159255252219737	-0.00749832857400179	0.013930176384747	-0.00327756232582033
967	74.3666534423828	2.47044682502747	3.82499313354492	-0.0026282137259841	-0.00619963090866804	0.01847561635077	0.00418994715437293
968	75.6653518676758	3.76914405822754	3.24057936668396	0.00483929552137852	-0.0237320438027382	0.00873538758605719	0.00483929552137852
969	76.9640426635742	2.79512119293213	3.43538379669189	0.00613799272105098	0.000618529506027699	-0.00879702530801296	-0.00197886489331722
970	73.7173004150391	3.11979556083679	3.24057936668396	0.0103587592020631	0.00451462110504508	-0.00100484199356288	-0.00295288790948689
971	74.3666534423828	4.09381866455078	3.04577469825745	0.00321592413820326	0.00386527273803949	-0.00490093370899558	-0.00230353930965066
972	75.6653518676758	3.44446969032288	3.1756443977356	0.00548864435404539	-0.00847235135734081	0.000618529506027699	0.00418994715437293
973	75.6653518676758	4.09381866455078	3.37044906616211	0.00841071270406246	0.00289124972186983	-0.0133424662053585	-0.00100484199356288
974	74.3666534423828	3.76914405822754	3.04577469825745	0.0194496400654316	0.0197743140161037	-0.0217839982360601	-0.0110697457566857
975	75.6653518676758	3.11979556083679	3.37044906616211	0.00191722682211548	0.01847561635077	-0.0208099745213985	-0.00457625929266214
976	74.3666534423828	4.09381866455078	3.24057936668396	0.00873538758605719	0.00646266713738441	-0.0152905117720366	-0.00230353930965066
977	71.7692565917969	4.09381866455078	3.30551409721375	0.00516396993771195	-0.00132951640989631	-0.0123684434220195	0.00418994715437293
978	73.0679550170898	2.47044682502747	3.76005816459656	0.00354059832170606	0.00159255252219737	-0.00944637414067984	0.00938473641872406
979	72.4186019897461	3.11979556083679	3.24057936668396	0.011982130818069	0.0106834331527352	-0.0143164889886975	-0.00847235135734081
980	74.3666534423828	2.79512119293213	3.43538379669189	0.00678734155371785	0.00256657530553639	-0.00490093370899558	0.00743668992072344
981	74.3666534423828	4.09381866455078	3.1756443977356	0.0200989879667759	0.00289124972186983	-0.00132951640989631	-0.000680167751852423
982	74.3666534423828	3.76914405822754	3.24057936668396	-0.00197886489331722	0.00418994715437293	-0.00327756232582033	0.00321592413820326
983	76.314697265625	3.44446969032288	3.11070966720581	0.00256657530553639	-3.08191010844894e-05	0.00646266713738441	0.00873538758605719
984	75.015998840332	3.11979556083679	3.37044906616211	0.0200989879667759	0.000618529506027699	0.00354059832170606	0.00613799272105098
985	75.6653518676758	2.1457724571228	3.11070966720581	0.00711201597005129	-0.0133424662053585	0.0181509424000978	-0.00360223650932312
986	75.6653518676758	2.79512119293213	2.85097002983093	-0.00392691092565656	-0.0120437685400248	0.00873538758605719	-0.00327756232582033
987	73.7173004150391	3.44446969032288	2.9159049987793	-0.00814767740666866	-0.0130177913233638	0.00906006153672934	0.00289124972186983
988	75.015998840332	3.44446969032288	3.43538379669189	-0.00977104809135199	-0.00490093370899558	-3.08191010844894e-05	-0.00230353930965066
989	73.7173004150391	3.11979556083679	3.63018846511841	-0.00619963090866804	0.00938473641872406	0.00321592413820326	-0.00295288790948689
990	74.3666534423828	3.44446969032288	3.43538379669189	-0.00295288790948689	-0.00230353930965066	-0.000680167751852423	-0.00457625929266214
991	75.015998840332	4.09381866455078	2.9159049987793	-0.00197886489331722	0.00451462110504508	-0.00652430532500148	0.00126787810586393
992	75.6653518676758	2.47044682502747	3.04577469825745	-0.00490093370899558	-0.00619963090866804	-0.00197886489331722	-0.000680167751852423
993	75.015998840332	3.76914405822754	3.11070966720581	-0.0208099745213985	0.00938473641872406	-0.000680167751852423	0.00516396993771195
994	75.6653518676758	3.76914405822754	3.30551409721375	-0.00165419070981443	0.0142548503354192	-0.0185372550040483	-0.00847235135734081
995	73.0679550170898	2.79512119293213	3.69512343406677	-0.0104203969240189	0.0175015944987535	-0.0175632312893867	-0.0110697457566857
996	76.9640426635742	3.11979556083679	3.43538379669189	-0.000680167751852423	0.00548864435404539	-0.0100957229733467	-0.00619963090866804
997	72.4186019897461	4.09381866455078	3.04577469825745	-0.00782300252467394	0.0106834331527352	-0.0113944197073579	-0.00100484199356288
998	72.4186019897461	4.09381866455078	3.37044906616211	-0.00717365415766835	0.000618529506027699	-0.000355493422830477	0.012956153601408
999	73.7173004150391	3.11979556083679	3.43538379669189	0.000618529506027699	0.00289124972186983	-0.0123684434220195	0.00256657530553639
1000	72.4186019897461	3.44446969032288	3.56525373458862	0.0249691028147936	0.00841071270406246	0.000293855206109583	0.000618529506027699
1001	74.3666534423828	4.09381866455078	3.56525373458862	-0.00327756232582033	-3.08191010844894e-05	-0.00619963090866804	-0.00197886489331722
1002	74.3666534423828	4.09381866455078	3.24057936668396	-0.000355493422830477	-0.00360223650932312	-0.0026282137259841	0.00483929552137852
1003	76.9640426635742	2.47044682502747	3.11070966720581	-0.0026282137259841	-0.00619963090866804	0.00321592413820326	0.00451462110504508
1004	74.3666534423828	2.79512119293213	3.1756443977356	0.0230210572481155	-0.000355493422830477	-0.00165419070981443	0.000618529506027699
1005	76.9640426635742	1.17174959182739	3.56525373458862	-0.00425158534198999	-0.0136671401560307	0.0123068047687411	-3.08191010844894e-05
1006	75.015998840332	2.1457724571228	3.88992786407471	-0.00782300252467394	-0.0143164889886975	0.012956153601408	-0.00555028254166245
1007	75.015998840332	2.47044682502747	3.50031876564026	0.0152288740500808	-0.0107450718060136	0.0126314787194133	0.00841071270406246
1008	73.7173004150391	3.11979556083679	3.1756443977356	0.00451462110504508	-0.00360223650932312	0.013930176384747	0.00516396993771195
1009	75.015998840332	3.11979556083679	3.04577469825745	0.0136055024340749	0.00126787810586393	0.00159255252219737	-0.00555028254166245
1010	73.0679550170898	3.11979556083679	3.30551409721375	0.00516396993771195	0.00159255252219737	-0.00457625929266214	0.000293855206109583
1011	75.015998840332	3.44446969032288	3.04577469825745	0.0175015944987535	0.00451462110504508	0.00191722682211548	-0.00100484199356288
1012	75.6653518676758	2.47044682502747	3.50031876564026	-0.0146411629393697	0.000293855206109583	0.000618529506027699	0.000943203864153475
1013	76.314697265625	2.47044682502747	2.98083996772766	0.00516396993771195	0.000618529506027699	-0.00782300252467394	-0.00717365415766835
1014	76.314697265625	2.47044682502747	3.1756443977356	-0.00360223650932312	0.0126314787194133	-0.0256800893694162	-0.00425158534198999
1015	73.7173004150391	3.11979556083679	3.11070966720581	-0.00490093370899558	0.00938473641872406	-0.0175632312893867	-0.0143164889886975
1016	76.314697265625	2.1457724571228	3.24057936668396	-0.0162645354866982	0.00776136433705688	-0.0126931173726916	-0.000680167751852423
1017	73.7173004150391	3.44446969032288	3.11070966720581	-0.0227580219507217	0.0022419011220336	-0.0104203969240189	-0.00230353930965066
1018	74.3666534423828	3.11979556083679	3.37044906616211	-0.0182125810533762	0.000618529506027699	-0.0113944197073579	0.00256657530553639
1019	71.1199111938477	3.11979556083679	3.04577469825745	-0.0149658378213644	0.0113327819854021	-0.00944637414067984	-0.00522560812532902
1020	72.4186019897461	2.79512119293213	3.11070966720581	-0.0201606266200542	0.00483929552137852	-0.00457625929266214	-0.00522560812532902
1021	73.7173004150391	3.44446969032288	2.98083996772766	-0.0159398596733809	0.00159255252219737	0.000618529506027699	-0.00327756232582033
1022	74.3666534423828	2.79512119293213	3.1756443977356	-0.0172385573387146	-0.00652430532500148	0.00548864435404539	-3.08191010844894e-05
1023	75.015998840332	2.1457724571228	3.37044906616211	-0.00847235135734081	0.000293855206109583	0.00256657530553639	0.00873538758605719
1024	75.6653518676758	0.847075283527374	3.30551409721375	-0.00392691092565656	0.00191722682211548	0.01100810803473	0.0022419011220336
1025	75.015998840332	0.522400975227356	3.11070966720581	-0.00132951640989631	-0.00587495695799589	0.00841071270406246	0.00289124972186983
1026	75.6653518676758	0.197726652026176	3.11070966720581	-0.000355493422830477	-0.0133424662053585	0.00386527273803949	-0.00327756232582033
1027	74.3666534423828	1.49642395973206	3.11070966720581	0.00678734155371785	-0.0143164889886975	0.00321592413820326	0.00516396993771195
1028	73.7173004150391	2.47044682502747	2.98083996772766	-0.00782300252467394	-0.00425158534198999	-0.0026282137259841	-0.00230353930965066
1029	74.3666534423828	2.47044682502747	3.63018846511841	0.00906006153672934	0.00354059832170606	-0.000355493422830477	-0.00619963090866804
1030	75.6653518676758	2.79512119293213	3.30551409721375	0.00483929552137852	0.00678734155371785	0.00386527273803949	-0.00717365415766835
1031	76.9640426635742	1.82109820842743	3.24057936668396	0.0149041991680861	-0.00652430532500148	0.00516396993771195	0.00451462110504508
1032	73.0679550170898	2.79512119293213	3.04577469825745	0.0162028968334198	-0.00392691092565656	0.00354059832170606	-0.00230353930965066
1033	76.9640426635742	1.49642395973206	3.76005816459656	-0.00490093370899558	0.000293855206109583	-0.0130177913233638	0.00808603875339031
1034	76.314697265625	1.82109820842743	3.88992786407471	0.00613799272105098	0.00808603875339031	-0.0143164889886975	-0.00457625929266214
1035	75.6653518676758	2.1457724571228	3.43538379669189	-0.0100957229733467	0.011982130818069	-0.0217839982360601	-0.0026282137259841
1036	75.6653518676758	1.49642395973206	3.24057936668396	-0.0100957229733467	0.011982130818069	-0.00847235135734081	0.000618529506027699
1037	76.314697265625	2.1457724571228	3.04577469825745	-0.0136671401560307	0.00418994715437293	-0.00197886489331722	0.00289124972186983
1038	73.7173004150391	2.79512119293213	3.24057936668396	-0.00879702530801296	0.00126787810586393	-0.00457625929266214	0.00581331877037883
1039	71.7692565917969	2.79512119293213	3.24057936668396	-0.0113944197073579	0.00873538758605719	-0.00555028254166245	0.00126787810586393
1040	72.4186019897461	2.47044682502747	3.50031876564026	-0.0195112787187099	0.00256657530553639	-3.08191010844894e-05	-0.00295288790948689
1041	71.7692565917969	2.1457724571228	3.24057936668396	-0.00977104809135199	0.00191722682211548	0.000293855206109583	-0.00490093370899558
1042	75.015998840332	2.1457724571228	3.11070966720581	-0.000680167751852423	0.000293855206109583	-0.000355493422830477	0.000943203864153475
1043	75.015998840332	1.82109820842743	3.11070966720581	-0.00490093370899558	-0.00360223650932312	0.0123068047687411	0.00256657530553639
1044	74.3666534423828	1.17174959182739	3.24057936668396	0.00516396993771195	-0.00490093370899558	0.00646266713738441	0.0022419011220336
1045	74.3666534423828	2.79512119293213	3.1756443977356	0.0191249661147594	-0.0159398596733809	0.01100810803473	0.00386527273803949
1046	76.314697265625	0.197726652026176	3.88992786407471	0.013930176384747	-0.00327756232582033	0.0188002903014421	-0.00360223650932312
1047	75.015998840332	0.197726652026176	3.24057936668396	0.0113327819854021	-0.0100957229733467	0.0123068047687411	0.00516396993771195
1048	76.314697265625	0.847075283527374	3.11070966720581	0.0197743140161037	-0.00555028254166245	0.00548864435404539	0.00808603875339031
1049	75.6653518676758	1.49642395973206	3.69512343406677	0.0022419011220336	0.00776136433705688	-0.00295288790948689	0.00418994715437293
1050	76.9640426635742	0.847075283527374	3.50031876564026	0.0132808275520802	0.0103587592020631	-0.0026282137259841	-0.00360223650932312
1051	75.6653518676758	1.17174959182739	3.56525373458862	0.00906006153672934	-0.00100484199356288	-0.00392691092565656	0.0022419011220336
1052	75.6653518676758	2.47044682502747	3.43538379669189	0.00678734155371785	0.00711201597005129	-0.00360223650932312	-0.000680167751852423
1053	75.6653518676758	1.17174959182739	2.78603529930115	-0.00230353930965066	0.00191722682211548	-0.00522560812532902	-0.000680167751852423
1054	76.9640426635742	1.17174959182739	2.85097002983093	0.012956153601408	0.0207483377307653	-0.0256800893694162	-0.00717365415766835
1055	75.015998840332	2.1457724571228	2.85097002983093	-0.00165419070981443	0.0136055024340749	-0.0266541130840778	-0.0123684434220195
1056	76.314697265625	1.17174959182739	3.24057936668396	0.00516396993771195	0.00970941036939621	-0.0107450718060136	-0.00132951640989631
1057	75.015998840332	2.47044682502747	3.37044906616211	0.000293855206109583	-0.00457625929266214	-0.0165892094373703	0.00451462110504508
1058	74.3666534423828	2.47044682502747	3.30551409721375	0.00321592413820326	0.00451462110504508	-0.0113944197073579	0.00191722682211548
1059	75.015998840332	1.17174959182739	3.43538379669189	-0.0104203969240189	0.0100340843200684	-0.00360223650932312	0.00483929552137852
1060	73.7173004150391	0.847075283527374	3.11070966720581	-0.021459324285388	0.00548864435404539	-0.00619963090866804	-0.000355493422830477
1061	74.3666534423828	1.17174959182739	3.37044906616211	-0.0182125810533762	0.00289124972186983	-0.00749832857400179	-3.08191010844894e-05
1062	75.015998840332	2.79512119293213	3.43538379669189	-0.021459324285388	0.000618529506027699	0.00354059832170606	-0.00197886489331722
1063	74.3666534423828	2.1457724571228	3.63018846511841	-0.0165892094373703	-0.000355493422830477	0.00776136433705688	0.00678734155371785
1064	76.9640426635742	1.49642395973206	3.37044906616211	-0.00684897974133492	0.00873538758605719	0.0103587592020631	0.000943203864153475
1065	76.314697265625	1.82109820842743	3.1756443977356	-0.0126931173726916	-0.00132951640989631	0.012956153601408	0.00256657530553639
1066	75.015998840332	1.17174959182739	3.37044906616211	-0.00490093370899558	-0.0282774847000837	0.0213976856321096	0.00354059832170606
1067	76.9640426635742	-0.126947656273842	3.50031876564026	-0.00555028254166245	-0.0302255302667618	0.0155535480007529	-0.00165419070981443
1068	75.015998840332	0.522400975227356	3.56525373458862	-0.0107450718060136	-0.0156151866540313	0.0142548503354192	0.00548864435404539
1069	76.314697265625	1.82109820842743	3.56525373458862	0.00126787810586393	-0.00619963090866804	0.0113327819854021	-0.00717365415766835
1070	75.015998840332	2.1457724571228	3.1756443977356	0.00321592413820326	0.00743668992072344	0.013930176384747	0.000618529506027699
1071	77.613395690918	1.17174959182739	3.50031876564026	0.000293855206109583	0.000943203864153475	0.0132808275520802	0.00191722682211548
1072	76.314697265625	1.82109820842743	3.1756443977356	0.0149041991680861	0.00354059832170606	0.0152288740500808	0.000943203864153475
1073	76.9640426635742	2.1457724571228	2.98083996772766	0.00516396993771195	-0.00132951640989631	0.000943203864153475	-0.00295288790948689
1074	76.314697265625	1.49642395973206	3.43538379669189	0.000943203864153475	0.0100340843200684	-0.0172385573387146	-0.0026282137259841
1075	75.6653518676758	1.82109820842743	3.11070966720581	0.00613799272105098	0.0132808275520802	-0.0169138833880424	-0.0133424662053585
1076	75.015998840332	1.17174959182739	3.37044906616211	0.00776136433705688	0.01100810803473	-0.0139918150380254	0.00289124972186983
1077	76.9640426635742	1.82109820842743	3.11070966720581	-0.00132951640989631	-0.00132951640989631	-0.0182125810533762	-0.000355493422830477
1078	75.015998840332	2.47044682502747	3.24057936668396	-0.00749832857400179	0.00581331877037883	-0.0237320438027382	0.0103587592020631
1079	73.0679550170898	2.47044682502747	3.24057936668396	0.00808603875339031	0.00841071270406246	-0.0169138833880424	-0.00197886489331722
1080	73.0679550170898	2.1457724571228	3.56525373458862	-0.00360223650932312	0.00418994715437293	-0.021459324285388	0.00126787810586393
1081	72.4186019897461	2.1457724571228	3.37044906616211	-0.0152905117720366	0.00159255252219737	-0.00132951640989631	-0.00165419070981443
1082	75.015998840332	2.1457724571228	3.1756443977356	-0.00100484199356288	0.00516396993771195	-0.00295288790948689	0.00906006153672934
1083	76.9640426635742	1.49642395973206	3.37044906616211	-0.00619963090866804	0.00354059832170606	-0.0136671401560307	0.00776136433705688
1084	76.314697265625	1.17174959182739	3.43538379669189	-0.00327756232582033	0.00386527273803949	0.00646266713738441	-0.00230353930965066
1085	73.7173004150391	2.1457724571228	3.24057936668396	0.00386527273803949	-0.00555028254166245	0.00808603875339031	0.00516396993771195
1086	76.9640426635742	-0.126947656273842	3.50031876564026	0.00159255252219737	-0.00977104809135199	-0.000680167751852423	-0.000680167751852423
1087	76.314697265625	-0.126947656273842	2.98083996772766	-0.00327756232582033	-0.000680167751852423	0.000293855206109583	0.00191722682211548
1088	76.9640426635742	0.522400975227356	2.9159049987793	-0.00814767740666866	-0.00587495695799589	0.00548864435404539	0.00126787810586393
1089	76.314697265625	1.49642395973206	2.98083996772766	0.000293855206109583	-0.00490093370899558	-0.00717365415766835	-0.00165419070981443
1090	76.314697265625	0.847075283527374	3.1756443977356	0.0239950809627771	0.0116574559360743	-0.00522560812532902	-0.00295288790948689
1091	75.6653518676758	1.17174959182739	3.50031876564026	0.0132808275520802	-0.00100484199356288	-0.000355493422830477	0.0022419011220336
1092	74.3666534423828	3.11979556083679	3.1756443977356	0.0200989879667759	-3.08191010844894e-05	-0.00652430532500148	-0.00132951640989631
1093	75.6653518676758	0.847075283527374	3.11070966720581	0.00386527273803949	0.00418994715437293	-0.0126931173726916	-0.00100484199356288
1094	76.314697265625	1.49642395973206	3.11070966720581	0.0259431265294552	0.0200989879667759	-0.0149658378213644	-0.00749832857400179
1095	74.3666534423828	2.47044682502747	3.43538379669189	0.00159255252219737	0.011982130818069	-0.0279528107494116	-0.0133424662053585
1096	76.314697265625	1.49642395973206	3.43538379669189	-0.000680167751852423	0.00548864435404539	-0.00944637414067984	0.000293855206109583
1097	77.613395690918	1.49642395973206	3.76005816459656	0.00938473641872406	0.00191722682211548	-0.0107450718060136	0.00256657530553639
1098	75.015998840332	3.11979556083679	3.24057936668396	-0.00132951640989631	0.00483929552137852	0.0022419011220336	0.00873538758605719
1099	74.3666534423828	2.47044682502747	3.1756443977356	-0.00165419070981443	0.00321592413820326	-0.0120437685400248	0.00191722682211548
1100	71.1199111938477	3.11979556083679	3.76005816459656	-0.000680167751852423	0.00191722682211548	-0.00717365415766835	0.00386527273803949
1101	73.0679550170898	2.79512119293213	3.69512343406677	-0.0169138833880424	-0.00295288790948689	-0.00327756232582033	0.00808603875339031
1102	75.015998840332	2.1457724571228	4.14966726303101	-0.00327756232582033	0.00646266713738441	-0.00522560812532902	0.00516396993771195
1103	76.314697265625	1.82109820842743	4.34447193145752	-0.000355493422830477	-0.00555028254166245	-0.00977104809135199	0.00841071270406246
1104	76.314697265625	1.49642395973206	3.95486283302307	-0.00295288790948689	0.00386527273803949	0.0116574559360743	0.00646266713738441
1105	75.015998840332	1.82109820842743	3.11070966720581	0.0113327819854021	-0.0130177913233638	0.0113327819854021	0.00191722682211548
1106	76.314697265625	0.197726652026176	3.50031876564026	0.00678734155371785	-0.00847235135734081	0.0136055024340749	-0.000680167751852423
1107	76.9640426635742	0.522400975227356	3.1756443977356	0.00256657530553639	-0.0146411629393697	0.00873538758605719	-0.00360223650932312
1108	77.613395690918	1.82109820842743	3.1756443977356	-0.00360223650932312	-0.00652430532500148	-0.00165419070981443	0.00418994715437293
1109	76.314697265625	2.47044682502747	3.43538379669189	0.00321592413820326	0.00581331877037883	0.000943203864153475	0.000943203864153475
1110	75.6653518676758	1.49642395973206	3.43538379669189	0.00386527273803949	0.00483929552137852	-0.00749832857400179	-0.00165419070981443
1111	76.314697265625	2.1457724571228	3.30551409721375	0.00483929552137852	-0.0026282137259841	0.00126787810586393	-0.00619963090866804
1112	75.6653518676758	2.79512119293213	3.04577469825745	0.00321592413820326	0.00321592413820326	-0.00490093370899558	0.00516396993771195
1113	75.6653518676758	2.1457724571228	3.24057936668396	-0.00295288790948689	-3.08191010844894e-05	-0.00425158534198999	0.00451462110504508
1114	75.6653518676758	1.82109820842743	3.24057936668396	0.00191722682211548	0.0145795252174139	-0.0217839982360601	-0.00132951640989631
1115	74.3666534423828	2.79512119293213	2.98083996772766	-0.00490093370899558	0.0126314787194133	-0.0172385573387146	-0.00814767740666866
1116	74.3666534423828	2.47044682502747	3.30551409721375	-0.0133424662053585	0.00711201597005129	-0.0123684434220195	0.00289124972186983
1117	75.6653518676758	1.82109820842743	3.04577469825745	-0.0172385573387146	-0.00490093370899558	-0.0110697457566857	0.0022419011220336
1118	73.7173004150391	3.11979556083679	2.98083996772766	-0.0110697457566857	-3.08191010844894e-05	-0.00652430532500148	0.00289124972186983
1119	72.4186019897461	2.47044682502747	3.04577469825745	-0.0133424662053585	0.00256657530553639	0.00289124972186983	0.00159255252219737
1120	72.4186019897461	3.11979556083679	3.37044906616211	-0.0165892094373703	0.00581331877037883	-0.00360223650932312	-0.00522560812532902
1121	73.7173004150391	2.79512119293213	3.04577469825745	-0.0110697457566857	-0.00327756232582033	0.00191722682211548	-0.00100484199356288
1122	76.314697265625	1.82109820842743	3.11070966720581	-0.0107450718060136	0.00159255252219737	-0.00749832857400179	0.00776136433705688
1123	75.015998840332	1.17174959182739	3.1756443977356	-0.0156151866540313	-0.00295288790948689	0.00191722682211548	0.00938473641872406
1124	76.314697265625	1.49642395973206	3.63018846511841	0.00256657530553639	-0.00587495695799589	0.0155535480007529	-0.000680167751852423
1125	73.7173004150391	1.49642395973206	3.24057936668396	0.00970941036939621	-0.00652430532500148	0.00516396993771195	-0.00165419070981443
1126	74.3666534423828	1.49642395973206	3.43538379669189	0.00159255252219737	-0.0165892094373703	0.0152288740500808	0.000618529506027699
1127	76.9640426635742	0.522400975227356	3.11070966720581	0.0272418223321438	-0.00295288790948689	0.0136055024340749	0.00646266713738441
1128	75.6653518676758	1.49642395973206	3.04577469825745	0.00516396993771195	-0.00230353930965066	0.00191722682211548	-0.00197886489331722
1129	77.613395690918	1.82109820842743	3.50031876564026	0.0123068047687411	0.00516396993771195	0.00354059832170606	-0.00132951640989631
1130	76.314697265625	2.1457724571228	3.56525373458862	0.00483929552137852	0.00321592413820326	0.00678734155371785	-0.00295288790948689
1131	75.015998840332	2.79512119293213	3.1756443977356	0.0162028968334198	-0.00457625929266214	-0.00295288790948689	0.00386527273803949
1132	75.015998840332	3.44446969032288	2.98083996772766	0.00743668992072344	-0.00457625929266214	0.00418994715437293	0.00743668992072344
1133	75.015998840332	2.1457724571228	3.1756443977356	0.00483929552137852	0.00646266713738441	-0.0026282137259841	-0.00425158534198999
1134	75.015998840332	2.79512119293213	3.04577469825745	-0.000355493422830477	0.013930176384747	-0.0143164889886975	-0.00782300252467394
1135	76.314697265625	1.82109820842743	3.30551409721375	-0.000680167751852423	0.00873538758605719	-0.0130177913233638	-0.00652430532500148
1136	74.3666534423828	3.11979556083679	3.43538379669189	-0.00587495695799589	0.0103587592020631	-0.0104203969240189	-0.00197886489331722
1137	76.314697265625	1.82109820842743	3.69512343406677	-0.00944637414067984	0.0022419011220336	-0.0123684434220195	0.00678734155371785
1138	75.015998840332	2.47044682502747	3.43538379669189	-0.0130177913233638	0.00321592413820326	-0.00814767740666866	0.00743668992072344
1139	73.0679550170898	2.47044682502747	3.11070966720581	-0.0100957229733467	0.00256657530553639	-0.00457625929266214	0.00256657530553639
1140	73.0679550170898	3.11979556083679	3.11070966720581	-0.0149658378213644	0.00159255252219737	-0.00684897974133492	-0.0026282137259841
1141	73.7173004150391	2.47044682502747	3.43538379669189	-0.0224333461374044	0.00289124972186983	0.00386527273803949	-0.00457625929266214
1142	76.314697265625	2.1457724571228	3.88992786407471	-0.0185372550040483	0.00483929552137852	-0.000355493422830477	0.000293855206109583
1143	74.3666534423828	3.44446969032288	3.43538379669189	-0.0126931173726916	-0.00295288790948689	0.013930176384747	-0.00392691092565656
1144	75.015998840332	1.17174959182739	3.1756443977356	-0.00100484199356288	-0.000680167751852423	0.00808603875339031	0.00906006153672934
1145	75.015998840332	2.47044682502747	3.11070966720581	0.00354059832170606	-0.00295288790948689	0.0145795252174139	-0.0026282137259841
1146	76.314697265625	1.82109820842743	3.30551409721375	0.0194496400654316	-0.0107450718060136	0.012956153601408	0.00386527273803949
1147	76.314697265625	1.49642395973206	3.30551409721375	0.0207483377307653	-0.0123684434220195	0.0207483377307653	0.00938473641872406
1148	76.314697265625	1.82109820842743	3.43538379669189	0.00873538758605719	-0.00782300252467394	-0.00490093370899558	-0.00197886489331722
1149	76.9640426635742	2.47044682502747	3.1756443977356	0.0149041991680861	0.00159255252219737	0.0103587592020631	-0.0026282137259841
1150	76.9640426635742	2.1457724571228	3.04577469825745	0.0136055024340749	0.0022419011220336	-0.00522560812532902	-0.00457625929266214
1151	74.3666534423828	3.11979556083679	2.78603529930115	0.0152288740500808	-0.00360223650932312	0.0022419011220336	-0.00425158534198999
1152	75.6653518676758	2.79512119293213	2.78603529930115	0.0269171483814716	-0.00197886489331722	0.00191722682211548	0.00613799272105098
1153	74.3666534423828	3.11979556083679	2.98083996772766	0.013930176384747	0.000618529506027699	-0.00912170019000769	-0.000355493422830477
1154	74.3666534423828	3.11979556083679	3.11070966720581	0.0152288740500808	0.0145795252174139	-0.0169138833880424	-0.0100957229733467
1155	76.314697265625	2.1457724571228	3.11070966720581	0.00613799272105098	0.0239950809627771	-0.0188619289547205	-0.00490093370899558
1156	73.7173004150391	3.76914405822754	2.78603529930115	-0.00457625929266214	0.00256657530553639	-0.0136671401560307	-0.00912170019000769
1157	75.015998840332	2.1457724571228	3.1756443977356	0.011982130818069	0.00678734155371785	-0.00782300252467394	0.00256657530553639
1158	74.3666534423828	2.47044682502747	3.37044906616211	0.000293855206109583	0.0100340843200684	-0.0113944197073579	0.00191722682211548
1159	72.4186019897461	1.49642395973206	4.14966726303101	-0.00230353930965066	0.00841071270406246	-0.0139918150380254	-0.00717365415766835
1160	73.7173004150391	3.11979556083679	3.88992786407471	-3.08191010844894e-05	0.00581331877037883	-0.0110697457566857	-0.00360223650932312
1161	75.015998840332	2.1457724571228	3.30551409721375	-0.00652430532500148	0.00776136433705688	-0.00749832857400179	0.000943203864153475
1162	75.6653518676758	3.11979556083679	3.37044906616211	-0.00457625929266214	0.00159255252219737	-0.00522560812532902	0.00743668992072344
1163	75.6653518676758	3.44446969032288	3.69512343406677	-0.00425158534198999	-0.00912170019000769	0.00548864435404539	0.00386527273803949
1164	74.3666534423828	3.11979556083679	3.82499313354492	0.0106834331527352	0.000293855206109583	0.0168522447347641	0.00873538758605719
1165	76.9640426635742	1.17174959182739	3.50031876564026	0.0181509424000978	-0.0113944197073579	0.00581331877037883	0.00126787810586393
1166	74.3666534423828	2.1457724571228	3.1756443977356	0.000618529506027699	-0.0162645354866982	0.0191249661147594	0.00548864435404539
1167	75.015998840332	2.47044682502747	3.30551409721375	0.0022419011220336	-0.00814767740666866	0.00386527273803949	0.000943203864153475
1168	75.015998840332	2.1457724571228	3.43538379669189	0.000618529506027699	-0.00587495695799589	0.00126787810586393	0.00354059832170606
1169	75.015998840332	2.47044682502747	3.50031876564026	0.00646266713738441	0.00483929552137852	-0.00457625929266214	-0.00327756232582033
1170	74.3666534423828	3.76914405822754	3.37044906616211	-3.08191010844894e-05	-0.00100484199356288	-0.00425158534198999	-0.00555028254166245
1171	75.015998840332	3.44446969032288	3.24057936668396	-0.00100484199356288	-0.000355493422830477	-0.00230353930965066	-0.00360223650932312
1172	75.6653518676758	2.79512119293213	3.11070966720581	-0.00684897974133492	0.000293855206109583	-0.00490093370899558	0.00321592413820326
1173	74.3666534423828	3.76914405822754	2.98083996772766	-0.00295288790948689	0.000293855206109583	-0.0100957229733467	0.000618529506027699
1174	75.015998840332	3.76914405822754	3.24057936668396	-0.0156151866540313	0.0116574559360743	-0.0273034609854221	-0.00490093370899558
1175	76.314697265625	2.47044682502747	3.50031876564026	-0.00944637414067984	0.00776136433705688	-0.0113944197073579	-0.0100957229733467
1176	74.3666534423828	4.09381866455078	3.43538379669189	-0.0104203969240189	0.0149041991680861	-0.0221086721867323	-0.00165419070981443
1177	74.3666534423828	3.44446969032288	3.30551409721375	-0.0113944197073579	0.00191722682211548	-0.00392691092565656	0.00548864435404539
1178	74.3666534423828	2.1457724571228	3.37044906616211	-0.00652430532500148	0.00548864435404539	-0.0026282137259841	0.0113327819854021
1179	73.7173004150391	2.79512119293213	3.37044906616211	-0.00619963090866804	0.00548864435404539	-0.00522560812532902	0.00159255252219737
1180	74.3666534423828	2.79512119293213	3.24057936668396	0.00159255252219737	0.00191722682211548	-0.0126931173726916	0.000943203864153475
1181	75.6653518676758	2.47044682502747	3.56525373458862	-0.00230353930965066	0.00354059832170606	-0.00555028254166245	-0.00100484199356288
1182	76.314697265625	2.47044682502747	3.82499313354492	-0.000355493422830477	0.00321592413820326	0.0022419011220336	0.00613799272105098
1183	74.3666534423828	3.44446969032288	2.98083996772766	0.000293855206109583	-0.00295288790948689	-3.08191010844894e-05	0.00289124972186983
1184	75.6653518676758	2.47044682502747	2.98083996772766	0.000943203864153475	-0.00327756232582033	0.0103587592020631	0.00743668992072344
1185	76.314697265625	0.847075283527374	3.24057936668396	0.0145795252174139	-0.0100957229733467	0.0116574559360743	-0.00555028254166245
1186	74.3666534423828	2.47044682502747	2.98083996772766	-0.0143164889886975	-0.00652430532500148	0.00646266713738441	0.00289124972186983
1187	74.3666534423828	3.11979556083679	3.24057936668396	0.00711201597005129	-0.00392691092565656	0.0168522447347641	0.00743668992072344
1188	75.015998840332	3.11979556083679	3.30551409721375	0.0106834331527352	0.00873538758605719	0.00386527273803949	-0.00295288790948689
1189	74.3666534423828	4.09381866455078	3.04577469825745	-0.00392691092565656	0.00743668992072344	-3.08191010844894e-05	0.00483929552137852
1190	74.3666534423828	3.76914405822754	3.04577469825745	-0.00879702530801296	0.00354059832170606	-0.00619963090866804	0.0022419011220336
1191	75.015998840332	3.76914405822754	3.04577469825745	-0.0117190945893526	0.00418994715437293	-0.00912170019000769	0.00289124972186983
1192	76.314697265625	2.47044682502747	3.30551409721375	-0.00555028254166245	0.00613799272105098	0.00191722682211548	0.00548864435404539
1193	75.015998840332	3.76914405822754	3.04577469825745	-0.0130177913233638	-0.00782300252467394	-0.00522560812532902	-0.00100484199356288
1194	75.015998840332	4.41849279403687	3.30551409721375	-0.0159398596733809	0.0149041991680861	-0.0263294391334057	-0.00230353930965066
1195	76.9640426635742	2.47044682502747	3.37044906616211	-0.00684897974133492	0.0126314787194133	-0.0172385573387146	-0.00814767740666866
1196	75.6653518676758	4.09381866455078	3.11070966720581	-0.0224333461374044	0.000943203864153475	-0.0126931173726916	-0.00912170019000769
1197	74.3666534423828	3.76914405822754	3.24057936668396	-0.0328229255974293	0.00516396993771195	0.00191722682211548	0.00743668992072344
1198	73.0679550170898	2.47044682502747	3.56525373458862	-0.0250307414680719	-0.000680167751852423	0.0022419011220336	0.00516396993771195
1199	73.7173004150391	2.1457724571228	4.34447193145752	-0.0198359526693821	-0.00230353930965066	-0.00749832857400179	-0.00327756232582033
1200	74.3666534423828	2.79512119293213	3.43538379669189	-0.0120437685400248	0.000293855206109583	-0.00392691092565656	0.00126787810586393
1201	75.6653518676758	2.47044682502747	3.88992786407471	-0.00295288790948689	-0.00100484199356288	0.00386527273803949	-0.00457625929266214
1202	75.015998840332	3.44446969032288	3.24057936668396	-3.08191010844894e-05	-0.00522560812532902	0.00613799272105098	0.011982130818069
1203	75.015998840332	3.44446969032288	3.69512343406677	-0.00392691092565656	-0.000680167751852423	0.00516396993771195	-0.000355493422830477
1204	74.3666534423828	2.1457724571228	3.88992786407471	0.0246444288641214	-0.00684897974133492	0.011982130818069	0.0022419011220336
1205	76.314697265625	1.49642395973206	3.76005816459656	0.01847561635077	-0.00879702530801296	0.00808603875339031	-0.00295288790948689
1206	75.6653518676758	2.1457724571228	3.1756443977356	0.0152288740500808	-0.00132951640989631	0.00418994715437293	0.00386527273803949
1207	73.7173004150391	3.11979556083679	3.11070966720581	-0.00652430532500148	-0.000355493422830477	0.0243197549134493	0.00321592413820326
1208	76.314697265625	3.11979556083679	3.30551409721375	0.0230210572481155	-0.00587495695799589	-0.00165419070981443	-0.00230353930965066
1209	75.015998840332	3.44446969032288	3.24057936668396	0.012956153601408	0.00970941036939621	0.00354059832170606	0.00126787810586393
1210	76.9640426635742	3.11979556083679	3.24057936668396	0.0100340843200684	-3.08191010844894e-05	-0.00684897974133492	-0.000680167751852423
1211	75.015998840332	3.76914405822754	2.85097002983093	0.012956153601408	0.0100340843200684	0.00354059832170606	0.000618529506027699
1212	76.9640426635742	2.1457724571228	2.98083996772766	0.00678734155371785	0.00191722682211548	0.000293855206109583	-0.000680167751852423
1213	75.6653518676758	3.11979556083679	2.72110033035278	0.00451462110504508	-3.08191010844894e-05	0.000293855206109583	-0.00457625929266214
1214	76.314697265625	2.1457724571228	2.85097002983093	0.00548864435404539	0.0126314787194133	-0.0159398596733809	-0.00392691092565656
1215	75.015998840332	3.11979556083679	3.43538379669189	0.00159255252219737	0.0149041991680861	-0.0126931173726916	-0.00847235135734081
1216	76.314697265625	2.1457724571228	3.43538379669189	0.00159255252219737	0.0116574559360743	-0.00879702530801296	-0.00295288790948689
1217	73.0679550170898	3.11979556083679	2.9159049987793	-0.0107450718060136	0.000293855206109583	-0.00652430532500148	-0.000355493422830477
1218	72.4186019897461	3.44446969032288	3.1756443977356	-0.00555028254166245	0.00646266713738441	-0.0110697457566857	0.00126787810586393
1219	74.3666534423828	2.1457724571228	3.1756443977356	-0.00652430532500148	0.00711201597005129	-0.0126931173726916	-0.00392691092565656
1220	75.6653518676758	3.11979556083679	3.30551409721375	-0.00132951640989631	0.00711201597005129	-0.00490093370899558	-0.00684897974133492
1221	75.6653518676758	3.11979556083679	3.50031876564026	-0.000680167751852423	0.0022419011220336	-0.00360223650932312	-0.00457625929266214
1222	75.015998840332	3.44446969032288	3.1756443977356	-0.00522560812532902	-0.00100484199356288	0.00386527273803949	0.00451462110504508
1223	77.613395690918	1.49642395973206	3.24057936668396	0.00613799272105098	-0.00619963090866804	-0.00587495695799589	-0.00165419070981443
1224	75.6653518676758	1.82109820842743	3.1756443977356	0.00548864435404539	-0.0110697457566857	0.0149041991680861	0.00483929552137852
1225	77.613395690918	0.847075283527374	3.43538379669189	0.0188002903014421	-0.0143164889886975	0.0155535480007529	0.00776136433705688
1226	76.314697265625	1.49642395973206	3.30551409721375	0.00776136433705688	-0.00197886489331722	0.00873538758605719	-0.000355493422830477
1227	75.6653518676758	2.79512119293213	3.50031876564026	-0.00490093370899558	-0.00717365415766835	0.011982130818069	0.00321592413820326
1228	74.3666534423828	2.79512119293213	3.76005816459656	-0.00425158534198999	-0.00360223650932312	0.00483929552137852	0.000618529506027699
1229	75.6653518676758	2.79512119293213	3.50031876564026	0.00808603875339031	0.00483929552137852	0.00159255252219737	-0.00684897974133492
1230	74.3666534423828	2.47044682502747	3.43538379669189	-0.00555028254166245	0.00321592413820326	-0.000680167751852423	-0.00814767740666866
1231	76.314697265625	1.49642395973206	3.1756443977356	-0.00749832857400179	0.00159255252219737	-0.0026282137259841	-0.00197886489331722
1232	76.314697265625	2.1457724571228	3.43538379669189	-0.00295288790948689	-0.00457625929266214	0.00938473641872406	0.00516396993771195
1233	76.9640426635742	2.1457724571228	4.14966726303101	-0.00652430532500148	0.00711201597005129	-0.00587495695799589	-0.00717365415766835
1234	75.6653518676758	1.49642395973206	3.88992786407471	0.00354059832170606	0.0132808275520802	-0.0188619289547205	-0.00457625929266214
1235	74.3666534423828	2.79512119293213	3.69512343406677	-0.000680167751852423	0.0171769186854362	-0.0227580219507217	-0.00555028254166245
1236	75.6653518676758	1.49642395973206	4.14966726303101	-0.0136671401560307	0.00548864435404539	-0.0107450718060136	0.00354059832170606
1237	71.7692565917969	2.79512119293213	3.30551409721375	-0.0162645354866982	0.00678734155371785	-0.00327756232582033	-0.00327756232582033
1238	74.3666534423828	2.1457724571228	3.63018846511841	-0.00587495695799589	-0.00230353930965066	-0.00392691092565656	0.00678734155371785
1239	76.9640426635742	1.49642395973206	3.63018846511841	0.00548864435404539	0.000293855206109583	-0.00814767740666866	0.0022419011220336
1240	76.9640426635742	1.49642395973206	3.37044906616211	-0.00749832857400179	-0.00197886489331722	-0.00392691092565656	-0.000355493422830477
1241	76.314697265625	1.17174959182739	3.24057936668396	-0.0026282137259841	0.00516396993771195	-0.00587495695799589	0.000618529506027699
1242	76.9640426635742	0.847075283527374	3.1756443977356	-0.00652430532500148	-0.0136671401560307	0.00256657530553639	-0.00132951640989631
1243	75.015998840332	1.17174959182739	3.04577469825745	0.000618529506027699	-0.00327756232582033	-3.08191010844894e-05	0.00256657530553639
1244	75.6653518676758	1.17174959182739	3.1756443977356	0.0113327819854021	-0.00977104809135199	0.00289124972186983	0.00126787810586393
1245	75.015998840332	2.1457724571228	2.85097002983093	0.00321592413820326	-0.000680167751852423	0.012956153601408	0.00126787810586393
1246	76.314697265625	2.1457724571228	3.37044906616211	0.0113327819854021	-0.0107450718060136	0.01100810803473	-0.00619963090866804
1247	76.9640426635742	1.49642395973206	3.56525373458862	-0.00165419070981443	-0.00490093370899558	0.00354059832170606	0.00418994715437293
1248	76.314697265625	1.82109820842743	3.50031876564026	-0.00977104809135199	-0.00457625929266214	0.000943203864153475	0.00418994715437293
1249	77.613395690918	1.49642395973206	3.30551409721375	-0.0123684434220195	0.00159255252219737	-0.00782300252467394	-0.00327756232582033
1250	75.015998840332	3.11979556083679	3.1756443977356	-0.0240567177534103	0.00483929552137852	0.00256657530553639	0.000943203864153475
1251	76.314697265625	2.79512119293213	2.9159049987793	-0.0188619289547205	0.000943203864153475	0.00289124972186983	-0.00944637414067984
1252	75.015998840332	2.79512119293213	3.04577469825745	-0.0263294391334057	0.00256657530553639	-0.000355493422830477	0.00581331877037883
1253	76.314697265625	2.47044682502747	3.1756443977356	-0.0208099745213985	-0.00165419070981443	-0.0100957229733467	-0.00100484199356288
1254	76.9640426635742	1.49642395973206	3.24057936668396	-0.0152905117720366	0.0175015944987535	-0.0191866029053926	-0.0126931173726916
1255	75.015998840332	2.47044682502747	3.30551409721375	-0.0149658378213644	0.0149041991680861	-0.0224333461374044	-0.00392691092565656
1256	73.7173004150391	1.49642395973206	3.1756443977356	-0.00717365415766835	0.0116574559360743	-0.00684897974133492	0.00191722682211548
1257	74.3666534423828	1.17174959182739	3.37044906616211	-0.00814767740666866	-0.00132951640989631	-0.0104203969240189	-0.0026282137259841
1258	74.3666534423828	1.49642395973206	3.43538379669189	-0.00132951640989631	0.00581331877037883	-0.00587495695799589	0.00548864435404539
1259	76.314697265625	1.82109820842743	3.37044906616211	0.00743668992072344	0.00581331877037883	-0.00652430532500148	-0.00587495695799589
1260	77.613395690918	1.49642395973206	3.76005816459656	0.0233457311987877	0.00970941036939621	-0.0113944197073579	0.00321592413820326
1261	76.314697265625	1.82109820842743	3.69512343406677	0.0181509424000978	0.000293855206109583	-0.00814767740666866	-0.00977104809135199
1262	75.6653518676758	1.82109820842743	3.11070966720581	0.0103587592020631	-0.00944637414067984	-0.00619963090866804	0.00776136433705688
1263	75.015998840332	2.1457724571228	3.24057936668396	0.0207483377307653	-0.00684897974133492	-3.08191010844894e-05	0.00159255252219737
1264	76.314697265625	1.17174959182739	3.1756443977356	0.0249691028147936	-0.0159398596733809	0.00418994715437293	0.00873538758605719
1265	76.314697265625	1.17174959182739	3.50031876564026	0.0191249661147594	-0.00749832857400179	0.0113327819854021	0.00808603875339031
1266	76.9640426635742	2.1457724571228	3.43538379669189	0.0178262684494257	-0.00587495695799589	0.00970941036939621	0.00191722682211548
1267	76.9640426635742	1.82109820842743	3.50031876564026	0.0149041991680861	-0.0107450718060136	0.00938473641872406	-3.08191010844894e-05
1268	77.613395690918	1.49642395973206	3.76005816459656	0.0230210572481155	0.00159255252219737	0.00451462110504508	-0.00457625929266214
1269	77.613395690918	1.49642395973206	3.1756443977356	0.0249691028147936	0.00289124972186983	-0.00749832857400179	-0.00100484199356288
1270	76.9640426635742	1.49642395973206	3.1756443977356	0.0142548503354192	0.00126787810586393	0.00256657530553639	-0.0026282137259841
1271	76.314697265625	1.82109820842743	3.50031876564026	0.00906006153672934	0.000293855206109583	-0.00749832857400179	-0.00165419070981443
1272	76.9640426635742	1.49642395973206	3.69512343406677	0.00451462110504508	-0.00814767740666866	0.00841071270406246	0.00289124972186983
1273	76.9640426635742	2.47044682502747	3.30551409721375	-0.00132951640989631	-0.00132951640989631	-0.00490093370899558	0.00678734155371785
1274	75.015998840332	2.79512119293213	3.24057936668396	0.00354059832170606	0.00516396993771195	-0.0146411629393697	-0.0107450718060136
1275	74.3666534423828	2.79512119293213	3.04577469825745	-0.0169138833880424	0.00483929552137852	-0.0172385573387146	-0.00555028254166245
1276	72.4186019897461	2.79512119293213	2.98083996772766	-0.0201606266200542	0.00970941036939621	-0.0126931173726916	-0.00652430532500148
1277	75.015998840332	1.17174959182739	3.43538379669189	-0.0227580219507217	0.00548864435404539	-0.00684897974133492	0.00418994715437293
1278	75.6653518676758	1.82109820842743	3.37044906616211	-0.0243813935667276	-3.08191010844894e-05	0.00159255252219737	0.000618529506027699
1279	76.9640426635742	1.17174959182739	3.11070966720581	0.000293855206109583	-0.00197886489331722	-0.0107450718060136	0.00191722682211548
1280	76.9640426635742	2.1457724571228	2.98083996772766	-0.00522560812532902	-0.00197886489331722	-3.08191010844894e-05	-0.00457625929266214
1281	76.314697265625	1.49642395973206	3.30551409721375	-0.00490093370899558	0.00159255252219737	-0.0107450718060136	0.000618529506027699
1282	76.314697265625	2.47044682502747	3.04577469825745	-0.00587495695799589	-3.08191010844894e-05	0.0100340843200684	0.00743668992072344
1283	76.9640426635742	1.49642395973206	3.30551409721375	-0.00230353930965066	-0.00749832857400179	0.00126787810586393	0.00548864435404539
1284	76.314697265625	1.17174959182739	3.04577469825745	0.0347093306481838	-0.00847235135734081	0.0145795252174139	0.000618529506027699
1285	78.2627410888672	1.17174959182739	3.04577469825745	0.0116574559360743	-0.0126931173726916	0.012956153601408	0.00483929552137852
1286	76.9640426635742	2.47044682502747	3.04577469825745	0.00873538758605719	-0.0224333461374044	0.0158782228827477	-0.00132951640989631
1287	75.015998840332	2.79512119293213	3.11070966720581	-0.0113944197073579	0.00386527273803949	0.0171769186854362	0.00451462110504508
1288	76.9640426635742	1.49642395973206	3.30551409721375	0.0191249661147594	-0.00652430532500148	0.0113327819854021	0.000943203864153475
1289	77.613395690918	2.1457724571228	3.30551409721375	0.0188002903014421	-0.000680167751852423	-0.00457625929266214	-0.00360223650932312
1290	77.613395690918	1.82109820842743	3.11070966720581	0.00938473641872406	0.00711201597005129	-0.00555028254166245	-0.00197886489331722
1291	76.9640426635742	2.1457724571228	3.1756443977356	0.0136055024340749	-0.000355493422830477	0.00483929552137852	-0.00490093370899558
1292	75.6653518676758	2.79512119293213	3.24057936668396	0.00191722682211548	-0.00100484199356288	-0.00587495695799589	0.00354059832170606
1293	75.6653518676758	3.44446969032288	3.04577469825745	0.00646266713738441	0.00256657530553639	-0.0100957229733467	0.00581331877037883
1294	76.314697265625	2.47044682502747	3.37044906616211	-0.00457625929266214	0.0210730116814375	-0.0227580219507217	-0.00425158534198999
1295	76.314697265625	2.47044682502747	3.56525373458862	-0.0172385573387146	0.00873538758605719	-0.0273034609854221	-0.00230353930965066
1296	74.3666534423828	2.79512119293213	3.63018846511841	-0.0191866029053926	0.0123068047687411	-0.00912170019000769	-0.00327756232582033
1297	73.0679550170898	2.47044682502747	4.01979780197144	-0.0247060675173998	0.000618529506027699	-0.00522560812532902	0.00289124972186983
1298	76.314697265625	2.1457724571228	3.95486283302307	-0.0237320438027382	-0.000680167751852423	0.000943203864153475	0.00743668992072344
1299	76.9640426635742	1.17174959182739	4.01979780197144	-0.0130177913233638	0.00256657530553639	-0.0104203969240189	0.00126787810586393
1300	77.613395690918	1.82109820842743	4.4094066619873	-0.0100957229733467	0.00483929552137852	-0.00295288790948689	0.00126787810586393
1301	76.314697265625	2.47044682502747	3.88992786407471	-0.00717365415766835	-0.00197886489331722	0.00743668992072344	-0.00425158534198999
1302	76.314697265625	2.1457724571228	3.04577469825745	-0.0107450718060136	-0.00392691092565656	0.0100340843200684	0.00354059832170606
1303	75.015998840332	1.49642395973206	3.24057936668396	-0.00100484199356288	-0.0133424662053585	0.00516396993771195	0.00418994715437293
1304	77.613395690918	1.49642395973206	3.11070966720581	0.000618529506027699	-0.0260047651827335	0.0113327819854021	0.000618529506027699
1305	75.6653518676758	2.1457724571228	3.63018846511841	0.00548864435404539	-0.0227580219507217	0.012956153601408	0.00548864435404539
1306	77.613395690918	2.1457724571228	3.82499313354492	0.00711201597005129	-0.00652430532500148	0.0165275707840919	-3.08191010844894e-05
1307	76.9640426635742	2.79512119293213	2.98083996772766	-0.00392691092565656	-0.00717365415766835	0.00841071270406246	0.00354059832170606
1308	75.6653518676758	3.76914405822754	2.78603529930115	-0.00100484199356288	-0.00197886489331722	0.00159255252219737	-0.00587495695799589
1309	76.9640426635742	3.11979556083679	2.98083996772766	0.00581331877037883	0.00418994715437293	-0.00652430532500148	-0.00619963090866804
1310	76.9640426635742	3.44446969032288	2.9159049987793	0.00711201597005129	0.00646266713738441	-0.00230353930965066	-0.00814767740666866
1311	76.314697265625	2.47044682502747	3.37044906616211	0.00841071270406246	-0.00165419070981443	-0.00132951640989631	-0.000355493422830477
1312	75.6653518676758	3.11979556083679	3.43538379669189	0.000293855206109583	0.000618529506027699	0.00418994715437293	0.00581331877037883
1313	78.2627410888672	1.82109820842743	2.98083996772766	0.00191722682211548	0.00321592413820326	-0.00490093370899558	-0.00100484199356288
1314	75.6653518676758	2.79512119293213	3.1756443977356	-0.0149658378213644	0.0145795252174139	-0.0169138833880424	-0.00425158534198999
1315	75.6653518676758	1.49642395973206	3.1756443977356	-0.0230826959013939	0.00906006153672934	-0.0224333461374044	-0.0100957229733467
1316	74.3666534423828	2.79512119293213	3.04577469825745	-0.0172385573387146	0.00906006153672934	-0.0156151866540313	-0.00230353930965066
1317	74.3666534423828	2.79512119293213	3.11070966720581	-0.0221086721867323	0.00483929552137852	-0.0117190945893526	0.00483929552137852
1318	74.3666534423828	2.47044682502747	3.63018846511841	-0.0100957229733467	-0.00360223650932312	-0.00944637414067984	0.00159255252219737
1319	76.314697265625	2.1457724571228	3.1756443977356	0.00159255252219737	0.00906006153672934	-0.00847235135734081	-0.00425158534198999
1320	75.6653518676758	2.79512119293213	3.1756443977356	0.00321592413820326	0.00191722682211548	-0.00425158534198999	-0.00360223650932312
1321	76.314697265625	2.79512119293213	2.98083996772766	-0.00587495695799589	-0.00684897974133492	0.00256657530553639	-0.00490093370899558
1322	78.9120941162109	1.17174959182739	3.1756443977356	-0.00490093370899558	-0.00587495695799589	-0.00555028254166245	-0.00197886489331722
1323	78.9120941162109	0.522400975227356	3.43538379669189	-0.00912170019000769	-0.00555028254166245	0.00808603875339031	0.00354059832170606
1324	77.613395690918	1.17174959182739	3.1756443977356	-0.00684897974133492	-3.08191010844894e-05	0.00938473641872406	0.00126787810586393
1325	75.6653518676758	3.11979556083679	3.11070966720581	-0.00749832857400179	-0.0130177913233638	0.0142548503354192	0.00256657530553639
1326	77.613395690918	1.82109820842743	3.11070966720581	-0.00490093370899558	-0.00197886489331722	0.00776136433705688	-0.00392691092565656
1327	76.314697265625	1.82109820842743	2.98083996772766	-0.00944637414067984	-0.00327756232582033	0.00873538758605719	0.00126787810586393
1328	76.9640426635742	3.11979556083679	3.04577469825745	-0.00977104809135199	0.00646266713738441	0.00548864435404539	0.00418994715437293
1329	76.314697265625	3.11979556083679	3.30551409721375	0.00126787810586393	0.00646266713738441	-0.00132951640989631	-0.00555028254166245
1330	75.6653518676758	3.11979556083679	2.9159049987793	0.00581331877037883	0.0106834331527352	-0.00977104809135199	-0.00457625929266214
1331	76.314697265625	2.47044682502747	3.04577469825745	0.00711201597005129	-0.0026282137259841	0.000943203864153475	-0.00132951640989631
1332	78.2627410888672	1.82109820842743	4.01979780197144	0.0230210572481155	-0.00555028254166245	-0.00197886489331722	-0.00490093370899558
1333	75.6653518676758	2.1457724571228	4.08473253250122	0.00970941036939621	0.0103587592020631	-0.00100484199356288	0.00386527273803949
1334	76.9640426635742	1.82109820842743	4.08473253250122	0.00873538758605719	0.0136055024340749	-0.0185372550040483	-0.0100957229733467
1335	75.015998840332	1.82109820842743	4.14966726303101	0.0123068047687411	0.0116574559360743	-0.0240567177534103	-0.000355493422830477
1336	75.6653518676758	2.47044682502747	3.24057936668396	0.00678734155371785	0.01100810803473	-0.0143164889886975	0.000293855206109583
1337	73.7173004150391	2.79512119293213	3.1756443977356	0.00646266713738441	0.000293855206109583	-0.0217839982360601	0.00646266713738441
1338	75.015998840332	3.11979556083679	3.24057936668396	0.00711201597005129	0.000293855206109583	-0.00230353930965066	-0.000355493422830477
1339	75.6653518676758	2.79512119293213	3.24057936668396	-0.0107450718060136	0.01100810803473	-0.0110697457566857	-0.00587495695799589
1340	76.314697265625	2.47044682502747	3.37044906616211	0.0116574559360743	0.00613799272105098	-0.0126931173726916	-0.00327756232582033
1341	76.314697265625	2.1457724571228	3.1756443977356	-0.00132951640989631	0.0022419011220336	-0.00132951640989631	-0.000680167751852423
1342	77.613395690918	1.49642395973206	3.11070966720581	-0.00490093370899558	-0.00749832857400179	0.00191722682211548	0.000618529506027699
1343	78.2627410888672	0.197726652026176	3.43538379669189	0.00711201597005129	-0.0152905117720366	0.00418994715437293	0.00678734155371785
1344	75.6653518676758	1.82109820842743	3.24057936668396	0.0181509424000978	-0.00944637414067984	0.000943203864153475	0.00548864435404539
1345	78.2627410888672	1.82109820842743	3.30551409721375	0.0100340843200684	-0.0120437685400248	0.00776136433705688	0.000618529506027699
1346	75.6653518676758	2.79512119293213	3.63018846511841	0.00191722682211548	0.00483929552137852	0.00906006153672934	0.00808603875339031
1347	77.613395690918	1.49642395973206	3.04577469825745	0.0136055024340749	-0.00490093370899558	0.0158782228827477	0.00126787810586393
1348	77.613395690918	2.1457724571228	2.9159049987793	0.012956153601408	-0.00132951640989631	-0.000680167751852423	0.00516396993771195
1349	77.613395690918	1.82109820842743	2.85097002983093	0.0158782228827477	0.00418994715437293	-0.00587495695799589	-0.00295288790948689
1350	78.2627410888672	2.1457724571228	2.9159049987793	0.0126314787194133	0.00386527273803949	-0.0139918150380254	-0.00327756232582033
1351	78.2627410888672	2.47044682502747	3.24057936668396	0.00191722682211548	0.00354059832170606	0.00581331877037883	-0.00879702530801296
1352	76.314697265625	3.11979556083679	3.69512343406677	-0.00197886489331722	0.00289124972186983	-0.00230353930965066	0.0022419011220336
1353	76.314697265625	3.44446969032288	3.1756443977356	-0.00392691092565656	0.00354059832170606	0.0022419011220336	-0.00165419070981443
1354	78.9120941162109	1.82109820842743	3.37044906616211	-0.00977104809135199	0.00873538758605719	-0.0185372550040483	-0.00490093370899558
1355	74.3666534423828	3.44446969032288	3.1756443977356	-0.0247060675173998	0.0100340843200684	-0.0208099745213985	-0.00132951640989631
1356	75.6653518676758	1.82109820842743	3.56525373458862	-0.0402904339134693	0.00386527273803949	-0.00782300252467394	0.00516396993771195
1357	75.6653518676758	2.1457724571228	3.95486283302307	-0.0311995539814234	0.00841071270406246	-0.0113944197073579	0.00289124972186983
1358	75.6653518676758	2.79512119293213	3.69512343406677	-0.0165892094373703	0.0022419011220336	-0.00912170019000769	0.000943203864153475
1359	76.314697265625	3.44446969032288	3.63018846511841	-0.00879702530801296	0.00873538758605719	-0.00652430532500148	0.00418994715437293
1360	76.314697265625	2.79512119293213	3.11070966720581	-0.0146411629393697	0.00613799272105098	-0.00392691092565656	-0.000355493422830477
1361	77.613395690918	2.79512119293213	3.76005816459656	-0.0126931173726916	0.000943203864153475	0.000293855206109583	0.00354059832170606
1362	77.613395690918	0.847075283527374	4.08473253250122	-0.00684897974133492	-0.00944637414067984	-0.000680167751852423	-0.00392691092565656
1363	76.9640426635742	1.17174959182739	4.34447193145752	0.00386527273803949	-0.00749832857400179	0.00321592413820326	0.0126314787194133
1364	76.314697265625	2.79512119293213	3.11070966720581	0.0239950809627771	-0.00944637414067984	0.0188002903014421	0.000293855206109583
1365	79.5614395141602	1.49642395973206	3.56525373458862	0.0288651939481497	-0.0152905117720366	0.00386527273803949	0.00841071270406246
1366	76.314697265625	3.11979556083679	3.24057936668396	0.0123068047687411	-0.00132951640989631	0.00906006153672934	-0.000355493422830477
1367	77.613395690918	3.11979556083679	3.30551409721375	0.0217223595827818	-0.00132951640989631	0.00678734155371785	0.0022419011220336
1368	76.314697265625	2.79512119293213	3.56525373458862	0.00970941036939621	-0.00392691092565656	0.00418994715437293	-0.00100484199356288
1369	78.9120941162109	1.82109820842743	3.30551409721375	0.0197743140161037	0.00354059832170606	0.01100810803473	-0.00425158534198999
1370	78.2627410888672	2.79512119293213	3.04577469825745	0.013930176384747	0.00386527273803949	-0.00782300252467394	-3.08191010844894e-05
1371	76.314697265625	2.1457724571228	3.04577469825745	0.00711201597005129	0.00483929552137852	0.00581331877037883	-0.00652430532500148
1372	75.6653518676758	3.76914405822754	2.85097002983093	-0.00879702530801296	-0.00295288790948689	-0.00230353930965066	0.0106834331527352
1373	77.613395690918	2.47044682502747	3.04577469825745	0.0178262684494257	0.00548864435404539	0.00711201597005129	-0.000680167751852423
1374	75.6653518676758	2.79512119293213	3.50031876564026	-0.00100484199356288	0.0145795252174139	-0.0159398596733809	-0.00392691092565656
1375	74.3666534423828	3.11979556083679	3.37044906616211	-0.00490093370899558	0.00841071270406246	-0.0185372550040483	-0.00555028254166245
1376	73.0679550170898	3.11979556083679	3.24057936668396	-0.0221086721867323	0.0103587592020631	-0.00847235135734081	-0.00230353930965066
1377	75.6653518676758	2.1457724571228	3.11070966720581	-0.00879702530801296	0.00191722682211548	-0.00360223650932312	-0.000680167751852423
1378	76.9640426635742	2.1457724571228	3.43538379669189	-0.00782300252467394	-0.00230353930965066	-0.00619963090866804	0.00418994715437293
1379	77.613395690918	2.79512119293213	3.11070966720581	0.000618529506027699	0.00743668992072344	-0.00457625929266214	-0.00684897974133492
1380	78.2627410888672	2.1457724571228	3.63018846511841	0.000943203864153475	0.00256657530553639	-0.00847235135734081	-0.00749832857400179
1381	78.2627410888672	2.1457724571228	3.1756443977356	-0.00619963090866804	-0.00197886489331722	-0.00587495695799589	-0.00457625929266214
1382	77.613395690918	0.847075283527374	3.37044906616211	-0.00165419070981443	-0.0143164889886975	0.00191722682211548	-0.000355493422830477
1383	76.9640426635742	2.47044682502747	3.11070966720581	-0.00717365415766835	-0.0123684434220195	0.00256657530553639	0.00256657530553639
1384	78.9120941162109	1.49642395973206	3.43538379669189	0.0132808275520802	-0.00100484199356288	0.0155535480007529	-0.000355493422830477
1385	76.314697265625	2.79512119293213	3.50031876564026	0.00418994715437293	-0.00425158534198999	0.0106834331527352	0.00516396993771195
1386	79.5614395141602	2.1457724571228	3.69512343406677	-0.000680167751852423	-0.00782300252467394	0.0142548503354192	0.00354059832170606
1387	76.9640426635742	3.44446969032288	3.11070966720581	0.00483929552137852	-0.00295288790948689	0.0113327819854021	0.000293855206109583
1388	76.314697265625	3.11979556083679	2.85097002983093	-0.00197886489331722	-0.00619963090866804	-0.00327756232582033	0.00159255252219737
1389	76.9640426635742	3.44446969032288	3.04577469825745	0.00776136433705688	0.0100340843200684	-0.00295288790948689	-0.00230353930965066
1390	76.314697265625	3.44446969032288	3.11070966720581	0.00386527273803949	0.0116574559360743	-0.00717365415766835	-0.00814767740666866
1391	76.9640426635742	3.11979556083679	3.43538379669189	0.000618529506027699	-0.00490093370899558	0.00256657530553639	0.00354059832170606
1392	78.2627410888672	3.44446969032288	3.69512343406677	-0.00490093370899558	-3.08191010844894e-05	-3.08191010844894e-05	0.00126787810586393
1393	78.2627410888672	2.1457724571228	3.43538379669189	-0.00490093370899558	0.000618529506027699	-0.00977104809135199	0.0022419011220336
1394	73.7173004150391	3.44446969032288	3.24057936668396	-0.00165419070981443	0.0136055024340749	-0.0211346503347158	-0.00814767740666866
1395	75.6653518676758	1.82109820842743	3.43538379669189	-0.0169138833880424	0.0165275707840919	-0.0237320438027382	-0.00814767740666866
1396	73.7173004150391	3.76914405822754	3.1756443977356	-0.0224333461374044	0.0145795252174139	-0.0130177913233638	-0.00814767740666866
1397	76.314697265625	2.1457724571228	3.37044906616211	-0.0188619289547205	0.00516396993771195	-0.0146411629393697	-0.000680167751852423
1398	77.613395690918	2.1457724571228	3.30551409721375	-0.017887907102704	0.00126787810586393	-0.00977104809135199	-0.00522560812532902
1399	78.2627410888672	2.1457724571228	3.37044906616211	-0.00717365415766835	0.00483929552137852	-0.0100957229733467	0.00159255252219737
1400	76.9640426635742	2.1457724571228	3.43538379669189	0.000943203864153475	0.00451462110504508	-0.00652430532500148	-0.00295288790948689
1401	78.2627410888672	1.49642395973206	3.1756443977356	-0.00684897974133492	-0.0026282137259841	-0.00132951640989631	-0.00230353930965066
1402	76.314697265625	2.1457724571228	3.37044906616211	-3.08191010844894e-05	-0.00327756232582033	0.00159255252219737	0.00646266713738441
1403	76.9640426635742	2.1457724571228	3.24057936668396	0.00256657530553639	-0.00879702530801296	-0.00619963090866804	-0.00132951640989631
1404	77.613395690918	1.82109820842743	3.24057936668396	0.0285405199974775	-0.0221086721867323	0.00938473641872406	0.00354059832170606
1405	76.9640426635742	3.11979556083679	2.78603529930115	0.0197743140161037	-0.00522560812532902	0.00970941036939621	0.000943203864153475
1406	76.9640426635742	2.47044682502747	3.24057936668396	0.0181509424000978	-0.00197886489331722	0.0165275707840919	0.00386527273803949
1407	76.9640426635742	2.79512119293213	2.9159049987793	0.0165275707840919	0.000618529506027699	0.00808603875339031	-0.00457625929266214
1408	76.9640426635742	3.44446969032288	2.98083996772766	0.00873538758605719	0.000293855206109583	-0.00847235135734081	-0.00814767740666866
1409	76.9640426635742	4.09381866455078	2.656165599823	0.0123068047687411	0.00548864435404539	0.00289124972186983	-0.00230353930965066
1410	77.613395690918	3.44446969032288	2.59123063087463	-0.00197886489331722	-3.08191010844894e-05	0.00516396993771195	-0.00587495695799589
1411	77.613395690918	2.79512119293213	3.04577469825745	-0.000680167751852423	-0.00100484199356288	-0.00295288790948689	-0.00230353930965066
1412	78.9120941162109	2.1457724571228	3.11070966720581	-0.00457625929266214	0.00581331877037883	0.00418994715437293	-0.000355493422830477
1413	75.6653518676758	3.76914405822754	3.37044906616211	-0.00392691092565656	0.00906006153672934	-0.000680167751852423	0.00386527273803949
1414	76.314697265625	3.76914405822754	3.1756443977356	-0.00782300252467394	0.00646266713738441	-0.0130177913233638	-0.00295288790948689
1415	75.015998840332	2.79512119293213	3.56525373458862	-0.0188619289547205	0.00906006153672934	-0.0149658378213644	-0.00555028254166245
1416	75.015998840332	3.44446969032288	3.04577469825745	-0.0165892094373703	0.00808603875339031	-0.0120437685400248	-0.00490093370899558
1417	74.3666534423828	3.44446969032288	3.24057936668396	-0.00587495695799589	-0.00327756232582033	-0.00652430532500148	-0.00295288790948689
1418	75.6653518676758	2.47044682502747	3.1756443977356	-0.00814767740666866	0.00386527273803949	-0.00457625929266214	0.00354059832170606
1419	77.613395690918	2.1457724571228	3.37044906616211	-0.00522560812532902	0.0113327819854021	-0.00717365415766835	0.00711201597005129
1420	77.613395690918	2.47044682502747	3.82499313354492	-0.00490093370899558	0.00418994715437293	-0.0026282137259841	-0.0123684434220195
1421	76.314697265625	2.1457724571228	3.30551409721375	-0.000680167751852423	-0.00425158534198999	0.000618529506027699	-3.08191010844894e-05
1422	76.314697265625	2.1457724571228	3.11070966720581	-0.0026282137259841	-0.00652430532500148	0.00256657530553639	-0.00230353930965066
1423	77.613395690918	1.49642395973206	3.43538379669189	0.00159255252219737	-0.00587495695799589	-0.00165419070981443	0.0158782228827477
1424	76.314697265625	3.76914405822754	3.1756443977356	0.0181509424000978	0.0022419011220336	0.00516396993771195	0.00126787810586393
1425	77.613395690918	3.76914405822754	3.37044906616211	-0.00457625929266214	-0.00295288790948689	0.00678734155371785	0.0106834331527352
1426	76.314697265625	3.76914405822754	3.43538379669189	-0.0139918150380254	-0.00782300252467394	0.0116574559360743	0.00256657530553639
1427	78.9120941162109	2.47044682502747	3.76005816459656	0.0210730116814375	-0.0104203969240189	0.00711201597005129	0.00678734155371785
1428	78.2627410888672	2.79512119293213	3.1756443977356	0.01100810803473	-0.00132951640989631	0.00548864435404539	0.00906006153672934
1429	78.2627410888672	2.79512119293213	3.04577469825745	0.00354059832170606	0.00776136433705688	-0.00717365415766835	0.00289124972186983
1430	77.613395690918	2.47044682502747	3.37044906616211	-3.08191010844894e-05	-0.000680167751852423	0.000293855206109583	-0.00555028254166245
1431	78.9120941162109	2.1457724571228	3.69512343406677	-0.00425158534198999	-0.00555028254166245	0.0113327819854021	-0.00392691092565656
1432	75.6653518676758	3.76914405822754	3.37044906616211	-0.00457625929266214	-0.00327756232582033	0.00841071270406246	0.00646266713738441
1433	76.314697265625	3.11979556083679	3.11070966720581	-0.00165419070981443	0.00354059832170606	0.00386527273803949	0.00613799272105098
1434	74.3666534423828	3.11979556083679	3.11070966720581	0.000943203864153475	0.0165275707840919	-0.0152905117720366	0.000618529506027699
1435	74.3666534423828	3.11979556083679	3.04577469825745	-0.0188619289547205	0.012956153601408	-0.0204853005707264	-0.00587495695799589
1436	75.6653518676758	3.11979556083679	3.43538379669189	-0.00360223650932312	0.0126314787194133	-0.00977104809135199	-0.00555028254166245
1437	75.6653518676758	3.76914405822754	3.24057936668396	-0.0130177913233638	0.0103587592020631	-0.0146411629393697	-0.00490093370899558
1438	76.314697265625	4.09381866455078	3.24057936668396	-0.00717365415766835	0.00126787810586393	-0.0221086721867323	0.00418994715437293
1439	76.314697265625	3.76914405822754	3.04577469825745	-0.00814767740666866	0.0142548503354192	-0.0230826959013939	0.00451462110504508
1440	76.314697265625	2.47044682502747	3.1756443977356	-0.00749832857400179	-0.000355493422830477	-0.017887907102704	-0.00944637414067984
1441	76.9640426635742	2.47044682502747	2.98083996772766	0.00159255252219737	-0.0026282137259841	-0.0133424662053585	0.00159255252219737
1442	77.613395690918	2.1457724571228	3.04577469825745	0.00159255252219737	-0.00425158534198999	0.000293855206109583	-3.08191010844894e-05
1443	78.2627410888672	1.82109820842743	3.69512343406677	0.000943203864153475	0.000618529506027699	-0.00132951640989631	0.00321592413820326
1444	77.613395690918	2.79512119293213	3.24057936668396	0.013930176384747	-0.00814767740666866	0.00841071270406246	0.00581331877037883
1445	77.613395690918	2.47044682502747	3.37044906616211	0.0246444288641214	-0.00814767740666866	0.00970941036939621	-0.00230353930965066
1446	77.613395690918	3.11979556083679	3.1756443977356	0.0123068047687411	-0.00197886489331722	0.00743668992072344	0.00159255252219737
1447	75.6653518676758	3.44446969032288	3.11070966720581	0.0155535480007529	0.00126787810586393	0.00776136433705688	0.0113327819854021
1448	78.9120941162109	2.47044682502747	3.43538379669189	-0.00425158534198999	-0.00360223650932312	0.00126787810586393	-0.00457625929266214
1449	78.9120941162109	2.47044682502747	3.50031876564026	0.00581331877037883	0.00256657530553639	-0.00132951640989631	-0.00327756232582033
1450	77.613395690918	2.47044682502747	3.24057936668396	-0.00425158534198999	0.00159255252219737	-0.00814767740666866	0.00126787810586393
1451	76.314697265625	3.11979556083679	3.1756443977356	0.00126787810586393	-0.00230353930965066	-0.00295288790948689	0.000293855206109583
1452	76.9640426635742	3.44446969032288	3.1756443977356	-0.0104203969240189	-0.0026282137259841	-3.08191010844894e-05	0.00743668992072344
1453	76.314697265625	2.1457724571228	3.43538379669189	-0.00717365415766835	0.00646266713738441	-0.00944637414067984	0.00159255252219737
1454	75.6653518676758	2.47044682502747	3.63018846511841	-0.00327756232582033	0.0126314787194133	-0.0266541130840778	-0.00490093370899558
1455	75.015998840332	3.44446969032288	3.50031876564026	-0.000680167751852423	0.0149041991680861	-0.0263294391334057	-0.00684897974133492
1456	76.9640426635742	2.47044682502747	3.30551409721375	-0.00457625929266214	0.011982130818069	-0.0104203969240189	-0.00847235135734081
1457	78.9120941162109	2.79512119293213	3.24057936668396	-0.0100957229733467	0.0123068047687411	-0.0182125810533762	0.00159255252219737
1458	75.015998840332	3.76914405822754	3.24057936668396	0.00743668992072344	0.00613799272105098	-0.0136671401560307	0.00256657530553639
1459	76.9640426635742	2.1457724571228	3.37044906616211	0.0142548503354192	-0.000680167751852423	-0.0123684434220195	-0.00684897974133492
1460	76.314697265625	2.1457724571228	3.43538379669189	0.0210730116814375	-0.00814767740666866	-0.00360223650932312	-0.00587495695799589
1461	78.9120941162109	1.82109820842743	3.11070966720581	-0.0026282137259841	-0.00490093370899558	-0.00782300252467394	0.000293855206109583
1462	78.2627410888672	1.49642395973206	3.1756443977356	0.00289124972186983	0.00159255252219737	-0.00360223650932312	0.00256657530553639
1463	78.2627410888672	1.82109820842743	3.95486283302307	-0.00100484199356288	-0.00197886489331722	-0.00425158534198999	0.00711201597005129
1464	78.2627410888672	2.1457724571228	3.88992786407471	0.000943203864153475	-0.000355493422830477	0.00678734155371785	0.00516396993771195
1465	76.9640426635742	2.1457724571228	3.63018846511841	0.0142548503354192	-0.00360223650932312	0.012956153601408	-0.0107450718060136
1466	77.613395690918	2.47044682502747	3.63018846511841	0.000293855206109583	-0.00230353930965066	0.0145795252174139	0.0106834331527352
1467	76.314697265625	3.76914405822754	2.78603529930115	-0.00652430532500148	0.0022419011220336	0.00451462110504508	0.000618529506027699
1468	76.314697265625	3.11979556083679	3.1756443977356	-0.0143164889886975	-3.08191010844894e-05	-0.00392691092565656	0.000618529506027699
1469	75.6653518676758	3.44446969032288	2.85097002983093	-0.00457625929266214	0.00451462110504508	0.0100340843200684	-0.00879702530801296
1470	76.314697265625	3.11979556083679	3.04577469825745	-0.00555028254166245	0.00581331877037883	0.00289124972186983	-0.000680167751852423
1471	76.314697265625	3.76914405822754	3.24057936668396	-0.0156151866540313	0.00386527273803949	0.00191722682211548	-0.00230353930965066
1472	78.2627410888672	1.82109820842743	3.1756443977356	-0.0169138833880424	-0.00100484199356288	0.000293855206109583	0.00711201597005129
1473	75.6653518676758	3.11979556083679	3.04577469825745	-0.0156151866540313	0.00451462110504508	-0.00165419070981443	0.00289124972186983
1474	75.015998840332	3.11979556083679	3.11070966720581	-0.0133424662053585	0.00678734155371785	-0.0204853005707264	-0.0026282137259841
1475	76.9640426635742	3.44446969032288	3.04577469825745	-0.00360223650932312	0.0116574559360743	-0.0133424662053585	-0.00360223650932312
1476	77.613395690918	3.44446969032288	3.37044906616211	-0.000680167751852423	0.00678734155371785	-0.00847235135734081	-0.0026282137259841
1477	78.2627410888672	2.47044682502747	3.50031876564026	0.00321592413820326	0.00483929552137852	-0.00684897974133492	0.00191722682211548
1478	76.9640426635742	2.79512119293213	2.9159049987793	0.0262678004801273	0.00159255252219737	-0.00619963090866804	-0.00100484199356288
1479	77.613395690918	2.47044682502747	2.9159049987793	0.0103587592020631	0.00841071270406246	-0.00295288790948689	-0.00100484199356288
1480	76.9640426635742	2.1457724571228	2.98083996772766	0.0158782228827477	0.00159255252219737	-0.00327756232582033	0.00256657530553639
1481	77.613395690918	3.11979556083679	3.04577469825745	0.0136055024340749	-0.00619963090866804	0.00354059832170606	0.00159255252219737
1482	78.2627410888672	2.79512119293213	3.37044906616211	0.01100810803473	-3.08191010844894e-05	-0.00100484199356288	0.0022419011220336
1483	76.314697265625	3.44446969032288	3.37044906616211	0.0100340843200684	-0.00230353930965066	0.0126314787194133	0.00483929552137852
1484	77.613395690918	2.47044682502747	3.1756443977356	0.011982130818069	-0.0159398596733809	0.00548864435404539	0.00418994715437293
1485	76.9640426635742	3.44446969032288	3.04577469825745	0.0113327819854021	-0.00847235135734081	0.00451462110504508	0.0022419011220336
1486	77.613395690918	2.47044682502747	3.24057936668396	0.0220470335334539	-0.00977104809135199	0.0155535480007529	-0.00230353930965066
1487	78.2627410888672	2.47044682502747	3.95486283302307	0.0022419011220336	-0.000680167751852423	0.0123068047687411	0.00451462110504508
1488	78.2627410888672	3.76914405822754	4.01979780197144	0.0239950809627771	-0.00717365415766835	0.00548864435404539	0.00516396993771195
1489	78.2627410888672	3.44446969032288	3.69512343406677	0.00873538758605719	-0.00197886489331722	-0.00100484199356288	-0.00425158534198999
1490	78.2627410888672	2.79512119293213	3.56525373458862	0.00483929552137852	-0.0282774847000837	0.00646266713738441	-0.00457625929266214
1491	76.314697265625	2.47044682502747	3.95486283302307	-0.00587495695799589	0.0022419011220336	-0.00100484199356288	0.000618529506027699
1492	74.3666534423828	3.44446969032288	3.50031876564026	-0.00100484199356288	-0.0026282137259841	-0.00360223650932312	0.00386527273803949
1493	75.6653518676758	3.44446969032288	3.37044906616211	-0.00814767740666866	-3.08191010844894e-05	-0.00197886489331722	-0.000680167751852423
1494	75.6653518676758	3.76914405822754	3.37044906616211	-0.0130177913233638	0.0113327819854021	-0.00944637414067984	0.00548864435404539
1495	78.9120941162109	2.79512119293213	3.82499313354492	-0.00847235135734081	0.012956153601408	-0.0191866029053926	-0.0136671401560307
1496	75.6653518676758	3.44446969032288	3.30551409721375	-0.0201606266200542	0.0132808275520802	-0.0169138833880424	-0.00295288790948689
1497	78.9120941162109	1.49642395973206	3.50031876564026	-0.0117190945893526	0.00159255252219737	0.00418994715437293	-0.00425158534198999
1498	76.9640426635742	1.49642395973206	3.11070966720581	-0.0175632312893867	-0.00717365415766835	-0.00457625929266214	0.00451462110504508
1499	76.314697265625	2.47044682502747	3.24057936668396	-0.0100957229733467	-0.00879702530801296	0.00418994715437293	0.00321592413820326
1500	76.314697265625	2.47044682502747	2.9159049987793	-0.00652430532500148	0.00451462110504508	-0.0136671401560307	0.000943203864153475
1501	76.314697265625	3.76914405822754	2.85097002983093	-0.0110697457566857	0.0022419011220336	0.00354059832170606	0.00256657530553639
1502	76.9640426635742	3.44446969032288	2.9159049987793	-0.0123684434220195	0.00678734155371785	0.00256657530553639	0.00354059832170606
1503	78.9120941162109	2.79512119293213	3.11070966720581	-0.00977104809135199	-0.00327756232582033	0.00581331877037883	0.00191722682211548
1504	77.613395690918	2.1457724571228	2.98083996772766	-0.00555028254166245	-0.00132951640989631	0.00516396993771195	0.00938473641872406
1505	78.2627410888672	2.47044682502747	3.11070966720581	-0.00749832857400179	0.00516396993771195	0.00938473641872406	-0.00132951640989631
1506	77.613395690918	3.44446969032288	2.656165599823	-0.0227580219507217	-0.00230353930965066	0.0142548503354192	-0.00132951640989631
1507	76.314697265625	3.44446969032288	2.85097002983093	-0.0230826959013939	-0.00425158534198999	0.00646266713738441	0.00970941036939621
1508	76.9640426635742	3.76914405822754	3.11070966720581	-0.0191866029053926	-0.00749832857400179	0.00776136433705688	-0.00360223650932312
1509	75.6653518676758	3.76914405822754	3.11070966720581	-0.0130177913233638	0.00126787810586393	-0.000680167751852423	0.00321592413820326
1510	75.6653518676758	3.44446969032288	3.1756443977356	-0.0159398596733809	-0.00295288790948689	-3.08191010844894e-05	0.000618529506027699
1511	75.015998840332	2.79512119293213	3.30551409721375	-0.0143164889886975	0.00126787810586393	0.00678734155371785	-0.000355493422830477
1512	76.314697265625	2.79512119293213	3.04577469825745	-0.0130177913233638	-0.000355493422830477	0.00613799272105098	0.00321592413820326
1513	75.015998840332	3.44446969032288	3.11070966720581	0.0152288740500808	0.00906006153672934	-0.00977104809135199	-0.00360223650932312
1514	76.9640426635742	4.41849279403687	3.04577469825745	0.0132808275520802	0.0126314787194133	-0.0123684434220195	-0.00879702530801296
1515	76.9640426635742	3.11979556083679	3.50031876564026	0.0188002903014421	0.013930176384747	-0.0253554154187441	-0.00717365415766835
1516	76.314697265625	3.11979556083679	3.63018846511841	0.0145795252174139	0.00418994715437293	-0.0130177913233638	-0.00619963090866804
1517	78.9120941162109	1.17174959182739	3.95486283302307	0.025618452578783	-0.0026282137259841	-0.00814767740666866	0.00841071270406246
1518	76.314697265625	2.1457724571228	3.63018846511841	0.0295145437121391	-0.00197886489331722	-0.00457625929266214	0.00289124972186983
1519	78.2627410888672	2.1457724571228	3.82499313354492	0.0243197549134493	0.00256657530553639	-0.0123684434220195	0.0022419011220336
1520	76.314697265625	3.11979556083679	3.24057936668396	0.0226963832974434	0.00289124972186983	-0.00555028254166245	0.00354059832170606
1521	78.2627410888672	2.79512119293213	3.88992786407471	0.0207483377307653	0.000943203864153475	-0.000355493422830477	-0.00327756232582033
1522	76.314697265625	3.44446969032288	3.88992786407471	0.0145795252174139	0.00126787810586393	0.00451462110504508	0.00418994715437293
1523	78.9120941162109	2.79512119293213	3.43538379669189	0.0200989879667759	0.00321592413820326	-0.000355493422830477	0.00516396993771195
1524	78.2627410888672	2.47044682502747	3.04577469825745	0.0223717093467712	-0.00132951640989631	0.0236704051494598	0.00321592413820326
1525	77.613395690918	1.49642395973206	3.1756443977356	0.0223717093467712	-0.00230353930965066	0.00841071270406246	0.000618529506027699
1526	76.9640426635742	3.44446969032288	3.30551409721375	0.0132808275520802	-0.0117190945893526	0.0123068047687411	0.00386527273803949
1527	76.9640426635742	3.11979556083679	3.50031876564026	0.00581331877037883	-0.00425158534198999	0.00938473641872406	-0.00100484199356288
1528	76.314697265625	3.11979556083679	3.30551409721375	-0.00327756232582033	0.00743668992072344	0.0022419011220336	-0.00522560812532902
1529	76.9640426635742	3.11979556083679	3.04577469825745	0.000943203864153475	-3.08191010844894e-05	0.000943203864153475	-0.0026282137259841
1530	75.015998840332	3.11979556083679	3.24057936668396	-0.0152905117720366	0.00581331877037883	-0.00684897974133492	-0.00555028254166245
1531	75.6653518676758	2.47044682502747	3.37044906616211	-0.0139918150380254	0.00516396993771195	-0.000355493422830477	-0.0107450718060136
1532	76.314697265625	1.49642395973206	3.56525373458862	-0.0276281367987394	-0.00132951640989631	-0.00197886489331722	0.00548864435404539
1533	77.613395690918	2.79512119293213	3.69512343406677	-0.0130177913233638	-3.08191010844894e-05	-0.00457625929266214	0.00289124972186983
1534	77.613395690918	2.79512119293213	3.1756443977356	-0.0208099745213985	0.0155535480007529	-0.0126931173726916	-0.00197886489331722
1535	78.9120941162109	2.47044682502747	3.50031876564026	-0.0146411629393697	0.0152288740500808	-0.0169138833880424	-0.0130177913233638
1536	76.9640426635742	2.47044682502747	2.9159049987793	-0.0120437685400248	0.00938473641872406	-0.0240567177534103	-0.000355493422830477
1537	76.9640426635742	2.1457724571228	2.98083996772766	-0.00749832857400179	-0.000680167751852423	-0.0126931173726916	0.00646266713738441
1538	79.5614395141602	0.847075283527374	3.30551409721375	-0.000355493422830477	-0.00555028254166245	-0.00100484199356288	0.00418994715437293
1539	78.2627410888672	1.82109820842743	3.43538379669189	-0.00587495695799589	-0.00360223650932312	-0.0126931173726916	0.00256657530553639
1540	78.9120941162109	1.82109820842743	3.11070966720581	-0.00100484199356288	0.00581331877037883	-0.00327756232582033	0.00256657530553639
1541	76.314697265625	2.79512119293213	2.9159049987793	0.0126314787194133	-0.00619963090866804	-3.08191010844894e-05	0.000943203864153475
1542	76.314697265625	3.44446969032288	2.72110033035278	0.00191722682211548	-0.00814767740666866	0.00808603875339031	0.00126787810586393
1543	79.5614395141602	2.1457724571228	2.78603529930115	0.00646266713738441	-0.000355493422830477	-0.00425158534198999	-0.00360223650932312
1544	78.2627410888672	2.1457724571228	3.56525373458862	0.012956153601408	-0.00457625929266214	-3.08191010844894e-05	-0.00165419070981443
1545	75.6653518676758	3.44446969032288	3.24057936668396	0.0171769186854362	-0.00327756232582033	0.00289124972186983	-0.00587495695799589
1546	76.9640426635742	2.1457724571228	3.30551409721375	0.00126787810586393	-0.00230353930965066	0.00711201597005129	-0.00327756232582033
1547	75.6653518676758	3.11979556083679	3.1756443977356	0.000293855206109583	-0.00555028254166245	-0.0026282137259841	0.0100340843200684
1548	75.6653518676758	3.44446969032288	3.24057936668396	-0.0139918150380254	-0.00132951640989631	-0.00392691092565656	0.00321592413820326
1549	75.6653518676758	2.47044682502747	3.43538379669189	-0.00425158534198999	0.00256657530553639	-0.00165419070981443	0.00483929552137852
1550	73.7173004150391	3.76914405822754	3.69512343406677	-0.0110697457566857	0.00776136433705688	-0.00457625929266214	-0.0026282137259841
1551	74.3666534423828	2.79512119293213	3.11070966720581	-0.00749832857400179	-0.00457625929266214	-3.08191010844894e-05	0.00159255252219737
1552	75.6653518676758	2.79512119293213	3.04577469825745	-0.00944637414067984	-0.00619963090866804	-0.000355493422830477	-0.000680167751852423
1553	78.9120941162109	1.82109820842743	3.37044906616211	0.000943203864153475	0.0100340843200684	-3.08191010844894e-05	-0.00132951640989631
1554	77.613395690918	1.82109820842743	3.1756443977356	-0.00100484199356288	0.0162028968334198	-0.0260047651827335	0.00126787810586393
1555	78.2627410888672	0.847075283527374	3.63018846511841	0.000293855206109583	0.00808603875339031	-0.0123684434220195	-0.0113944197073579
1556	77.613395690918	1.49642395973206	3.56525373458862	0.00613799272105098	-0.000355493422830477	-0.0152905117720366	-0.00587495695799589
1557	76.9640426635742	1.17174959182739	3.11070966720581	-0.00295288790948689	-0.00327756232582033	-0.0143164889886975	0.00776136433705688
1558	75.6653518676758	2.1457724571228	3.1756443977356	0.000293855206109583	-0.000680167751852423	-0.0100957229733467	0.00516396993771195
1559	76.314697265625	2.1457724571228	3.43538379669189	0.00126787810586393	-0.00100484199356288	-0.00230353930965066	-0.00197886489331722
1560	75.6653518676758	2.79512119293213	3.30551409721375	0.00354059832170606	0.00646266713738441	-0.0133424662053585	-0.00360223650932312
1561	75.6653518676758	2.47044682502747	3.37044906616211	-0.00782300252467394	0.00386527273803949	-0.00100484199356288	-0.00425158534198999
1562	78.2627410888672	1.49642395973206	3.30551409721375	-0.0136671401560307	-0.0026282137259841	-0.00944637414067984	0.00386527273803949
1563	77.613395690918	1.49642395973206	2.98083996772766	-0.00457625929266214	-0.00165419070981443	0.00126787810586393	0.00354059832170606
1564	77.613395690918	1.17174959182739	2.9159049987793	-0.00100484199356288	0.00678734155371785	-0.000355493422830477	0.0100340843200684
1565	76.314697265625	3.11979556083679	3.1756443977356	0.0123068047687411	-0.00977104809135199	0.0207483377307653	0.00321592413820326
1566	78.2627410888672	1.17174959182739	3.56525373458862	0.00613799272105098	0.00321592413820326	0.0217223595827818	0.00516396993771195
1567	76.314697265625	1.49642395973206	3.69512343406677	-0.00522560812532902	-0.0133424662053585	0.020423661917448	0.0100340843200684
1568	75.6653518676758	2.47044682502747	3.1756443977356	-0.0117190945893526	0.0022419011220336	0.013930176384747	0.00256657530553639
1569	73.7173004150391	2.79512119293213	2.98083996772766	-0.0026282137259841	0.00418994715437293	0.00646266713738441	-0.00717365415766835
1570	75.6653518676758	2.1457724571228	3.1756443977356	-0.00457625929266214	0.000618529506027699	0.00678734155371785	-0.00425158534198999
1571	76.314697265625	2.47044682502747	3.37044906616211	0.000943203864153475	0.00548864435404539	-0.00132951640989631	-0.000680167751852423
1572	77.613395690918	1.82109820842743	3.30551409721375	-0.0100957229733467	0.0106834331527352	-0.00360223650932312	0.00776136433705688
1573	75.6653518676758	0.847075283527374	3.88992786407471	0.00743668992072344	-0.000680167751852423	-0.0107450718060136	-0.00327756232582033
1574	78.9120941162109	0.847075283527374	3.37044906616211	0.00613799272105098	0.0123068047687411	-0.0286021586507559	-0.00749832857400179
1575	76.314697265625	-0.126947656273842	3.30551409721375	-0.00360223650932312	0.00418994715437293	-0.0315242260694504	-0.0139918150380254
1576	77.613395690918	0.847075283527374	3.43538379669189	-0.00100484199356288	0.00808603875339031	-0.0113944197073579	-0.00392691092565656
1577	76.9640426635742	1.82109820842743	3.37044906616211	-0.00912170019000769	0.00418994715437293	-0.00912170019000769	-0.00197886489331722
1578	75.6653518676758	2.79512119293213	3.30551409721375	0.000943203864153475	0.000293855206109583	0.000618529506027699	-0.00392691092565656
1579	77.613395690918	1.82109820842743	3.37044906616211	-0.00165419070981443	0.00873538758605719	-0.0107450718060136	0.00938473641872406
1580	75.6653518676758	2.1457724571228	3.50031876564026	-0.00132951640989631	0.0126314787194133	-0.00782300252467394	-0.00230353930965066
1581	77.613395690918	2.47044682502747	2.9159049987793	-0.00132951640989631	-0.000355493422830477	-0.0130177913233638	-0.00782300252467394
1582	77.613395690918	0.847075283527374	3.24057936668396	-0.00360223650932312	-0.00165419070981443	0.00321592413820326	0.000943203864153475
1583	78.2627410888672	1.17174959182739	3.37044906616211	0.00516396993771195	0.00418994715437293	-0.00197886489331722	0.00354059832170606
1584	75.6653518676758	2.1457724571228	3.50031876564026	0.00354059832170606	-0.0026282137259841	-0.000680167751852423	0.0106834331527352
1585	78.2627410888672	0.847075283527374	3.82499313354492	-0.00100484199356288	0.00126787810586393	0.00841071270406246	-0.000680167751852423
1586	75.6653518676758	2.1457724571228	3.1756443977356	-0.0172385573387146	-0.00490093370899558	0.0142548503354192	0.000943203864153475
1587	75.015998840332	0.847075283527374	3.37044906616211	0.000293855206109583	-0.000680167751852423	0.0142548503354192	-0.00522560812532902
1588	75.015998840332	0.847075283527374	3.69512343406677	-0.00619963090866804	-0.00327756232582033	0.00613799272105098	0.000618529506027699
1589	76.314697265625	1.17174959182739	3.43538379669189	-0.00879702530801296	0.000943203864153475	0.00613799272105098	-0.00360223650932312
1590	76.9640426635742	0.847075283527374	3.63018846511841	-0.00392691092565656	-0.00100484199356288	0.00289124972186983	-0.00652430532500148
1591	77.613395690918	1.49642395973206	3.43538379669189	-0.0100957229733467	0.00483929552137852	0.00191722682211548	-0.00717365415766835
1592	76.314697265625	1.82109820842743	3.43538379669189	-0.00652430532500148	-0.000355493422830477	-0.000680167751852423	0.00776136433705688
1593	76.314697265625	1.82109820842743	3.82499313354492	-0.00522560812532902	0.00451462110504508	-3.08191010844894e-05	-3.08191010844894e-05
1594	77.613395690918	-0.451621979475021	3.63018846511841	-0.000355493422830477	0.00191722682211548	-0.0243813935667276	-0.00652430532500148
1595	76.314697265625	1.17174959182739	3.43538379669189	-0.00457625929266214	0.00808603875339031	-0.0230826959013939	-0.00392691092565656
1596	79.5614395141602	0.197726652026176	3.63018846511841	-0.00457625929266214	0.00126787810586393	-0.0159398596733809	-0.00587495695799589
1597	76.9640426635742	0.847075283527374	3.04577469825745	0.00581331877037883	-3.08191010844894e-05	-0.00782300252467394	0.00808603875339031
1598	76.314697265625	2.1457724571228	3.11070966720581	0.0181509424000978	0.00581331877037883	-0.0107450718060136	0.00516396993771195
1599	76.314697265625	2.1457724571228	2.85097002983093	0.000943203864153475	0.00386527273803949	-0.0117190945893526	0.00321592413820326
1600	76.9640426635742	1.82109820842743	2.85097002983093	0.00711201597005129	0.00354059832170606	-0.00782300252467394	0.00646266713738441
1601	75.6653518676758	1.17174959182739	3.04577469825745	-0.00425158534198999	0.00354059832170606	0.00548864435404539	-0.00230353930965066
1602	78.2627410888672	0.847075283527374	2.85097002983093	-0.00295288790948689	0.00159255252219737	0.00711201597005129	0.00289124972186983
1603	76.314697265625	1.17174959182739	3.04577469825745	-0.00327756232582033	-3.08191010844894e-05	0.00841071270406246	0.0103587592020631
1604	78.2627410888672	1.82109820842743	2.9159049987793	-3.08191010844894e-05	0.0022419011220336	0.0142548503354192	0.000618529506027699
1605	78.2627410888672	0.847075283527374	3.24057936668396	-0.0126931173726916	-0.0334722734987736	0.0149041991680861	0.00418994715437293
1606	76.314697265625	2.47044682502747	3.1756443977356	-0.0126931173726916	-0.0026282137259841	0.0162028968334198	0.0022419011220336
1607	73.7173004150391	2.1457724571228	3.43538379669189	-0.0221086721867323	-0.00879702530801296	0.0113327819854021	0.00678734155371785
1608	73.0679550170898	1.49642395973206	3.04577469825745	-0.0302255302667618	-0.0026282137259841	0.00613799272105098	0.00191722682211548
1609	75.6653518676758	1.17174959182739	3.43538379669189	-0.0130177913233638	0.00581331877037883	-0.00944637414067984	-0.00522560812532902
1610	76.314697265625	1.49642395973206	3.50031876564026	-0.00360223650932312	0.012956153601408	0.0022419011220336	-0.00782300252467394
1611	76.314697265625	1.82109820842743	3.43538379669189	-0.00847235135734081	0.000293855206109583	-0.00425158534198999	-0.0026282137259841
1612	76.314697265625	2.47044682502747	3.50031876564026	0.00289124972186983	-0.00457625929266214	-0.00392691092565656	0.00841071270406246
1613	78.9120941162109	0.522400975227356	3.30551409721375	0.0243197549134493	-0.00847235135734081	-0.0126931173726916	0.000618529506027699
1614	75.6653518676758	0.847075283527374	3.1756443977356	0.0239950809627771	0.00126787810586393	-0.0198359526693821	-0.00717365415766835
1615	77.613395690918	1.17174959182739	3.1756443977356	0.0295145437121391	0.00613799272105098	-0.0156151866540313	-0.00425158534198999
1616	75.6653518676758	1.49642395973206	3.50031876564026	0.012956153601408	0.01100810803473	-0.00912170019000769	-0.00197886489331722
1617	78.9120941162109	0.522400975227356	3.63018846511841	0.00906006153672934	-0.00132951640989631	-0.0156151866540313	-0.00327756232582033
1618	77.613395690918	0.847075283527374	3.63018846511841	0.00678734155371785	0.00126787810586393	-0.00360223650932312	0.00548864435404539
1619	78.9120941162109	1.82109820842743	2.9159049987793	0.00548864435404539	0.00581331877037883	-0.00522560812532902	0.00191722682211548
1620	78.2627410888672	1.49642395973206	3.11070966720581	-0.00132951640989631	-0.00230353930965066	-0.000355493422830477	-0.00230353930965066
1621	78.2627410888672	0.847075283527374	3.1756443977356	0.0165275707840919	-0.00360223650932312	-0.00619963090866804	-3.08191010844894e-05
1622	77.613395690918	1.17174959182739	3.37044906616211	-0.00652430532500148	-0.00944637414067984	0.00289124972186983	0.0022419011220336
1623	75.6653518676758	2.47044682502747	3.43538379669189	-0.00100484199356288	0.00354059832170606	0.00289124972186983	-0.00425158534198999
1624	77.613395690918	0.847075283527374	3.50031876564026	0.00548864435404539	-0.00230353930965066	0.011982130818069	0.00711201597005129
1625	75.6653518676758	1.82109820842743	3.30551409721375	-0.00619963090866804	-0.0146411629393697	0.0165275707840919	0.00354059832170606
1626	76.9640426635742	0.847075283527374	3.43538379669189	-0.0120437685400248	-0.00619963090866804	0.0220470335334539	0.00418994715437293
1627	73.7173004150391	2.47044682502747	3.24057936668396	-0.0130177913233638	-0.0026282137259841	0.0175015944987535	-0.00360223650932312
1628	75.6653518676758	1.82109820842743	3.50031876564026	-0.0136671401560307	-0.00490093370899558	0.00548864435404539	0.0106834331527352
1629	74.3666534423828	2.1457724571228	3.63018846511841	-0.00165419070981443	0.00841071270406246	-0.000680167751852423	-0.00360223650932312
1630	76.9640426635742	1.82109820842743	3.1756443977356	-0.0104203969240189	0.00516396993771195	-0.0100957229733467	-0.00522560812532902
1631	76.314697265625	2.47044682502747	2.85097002983093	0.00386527273803949	0.0022419011220336	0.00711201597005129	0.00191722682211548
1632	77.613395690918	1.17174959182739	3.1756443977356	0.0103587592020631	0.00159255252219737	-0.00555028254166245	0.000618529506027699
1633	78.9120941162109	-0.126947656273842	3.43538379669189	0.00126787810586393	-0.00522560812532902	-0.00912170019000769	0.00191722682211548
1634	76.9640426635742	0.522400975227356	3.43538379669189	0.00743668992072344	0.00516396993771195	-0.0146411629393697	-0.00814767740666866
1635	78.2627410888672	0.522400975227356	3.76005816459656	0.00289124972186983	0.0123068047687411	-0.0260047651827335	-0.0110697457566857
1636	76.9640426635742	1.49642395973206	3.1756443977356	0.00678734155371785	0.0103587592020631	-0.0169138833880424	-0.0133424662053585
1637	78.2627410888672	0.847075283527374	3.30551409721375	-0.00165419070981443	0.01100810803473	-0.00847235135734081	0.00321592413820326
1638	77.613395690918	1.49642395973206	3.1756443977356	-0.0130177913233638	0.00483929552137852	-0.00457625929266214	-0.000355493422830477
1639	78.9120941162109	0.847075283527374	3.1756443977356	0.00938473641872406	0.00613799272105098	-0.0110697457566857	0.000943203864153475
1640	78.2627410888672	1.49642395973206	3.1756443977356	0.0103587592020631	0.00354059832170606	-0.00522560812532902	-0.0026282137259841
1641	78.9120941162109	0.847075283527374	3.43538379669189	-0.00132951640989631	0.00970941036939621	-0.00522560812532902	0.000943203864153475
1642	76.314697265625	2.47044682502747	2.72110033035278	-0.00295288790948689	-0.0026282137259841	0.00159255252219737	0.00808603875339031
1643	77.613395690918	1.49642395973206	3.04577469825745	-0.00522560812532902	-0.00490093370899558	0.00581331877037883	-0.00100484199356288
1644	78.2627410888672	1.49642395973206	3.43538379669189	0.00548864435404539	-0.00425158534198999	0.00938473641872406	0.00613799272105098
1645	76.9640426635742	1.82109820842743	3.24057936668396	-0.00132951640989631	-0.00944637414067984	0.011982130818069	0.0113327819854021
1646	76.314697265625	0.847075283527374	3.76005816459656	0.00289124972186983	-0.0026282137259841	0.0191249661147594	0.00711201597005129
1647	76.314697265625	1.17174959182739	3.1756443977356	-0.00327756232582033	-0.00230353930965066	0.011982130818069	0.0100340843200684
1648	73.7173004150391	1.82109820842743	3.24057936668396	-0.0110697457566857	0.000943203864153475	0.00548864435404539	0.00483929552137852
1649	75.015998840332	2.1457724571228	3.24057936668396	0.00126787810586393	0.00289124972186983	0.00451462110504508	0.00354059832170606
1650	75.6653518676758	2.1457724571228	3.04577469825745	-0.000680167751852423	0.00289124972186983	0.00451462110504508	-0.00132951640989631
1651	76.314697265625	2.1457724571228	3.50031876564026	-0.0120437685400248	0.000943203864153475	0.00418994715437293	-0.000355493422830477
1652	78.2627410888672	0.522400975227356	3.88992786407471	-0.00230353930965066	-0.0026282137259841	0.00191722682211548	-0.00100484199356288
1653	76.314697265625	0.522400975227356	3.24057936668396	-0.00425158534198999	-0.00555028254166245	0.00451462110504508	0.00256657530553639
1654	76.9640426635742	0.847075283527374	3.24057936668396	-0.00295288790948689	0.00191722682211548	-0.0191866029053926	-0.00230353930965066
1655	77.613395690918	0.522400975227356	3.43538379669189	-0.00132951640989631	0.0149041991680861	-0.00619963090866804	-0.00814767740666866
1656	76.9640426635742	1.82109820842743	3.24057936668396	-0.0100957229733467	0.00776136433705688	-0.0123684434220195	-0.00197886489331722
1657	76.9640426635742	2.47044682502747	3.95486283302307	-0.00879702530801296	0.00743668992072344	-0.00327756232582033	0.00354059832170606
1658	78.9120941162109	0.522400975227356	3.50031876564026	-0.00230353930965066	0.00646266713738441	0.00159255252219737	0.00711201597005129
1659	77.613395690918	0.847075283527374	3.1756443977356	-0.00749832857400179	0.00451462110504508	-0.0026282137259841	-0.00457625929266214
1660	78.9120941162109	1.17174959182739	3.1756443977356	-0.00197886489331722	-0.00295288790948689	-0.00977104809135199	0.0022419011220336
1661	76.9640426635742	1.17174959182739	3.24057936668396	-0.00392691092565656	0.00191722682211548	-0.00619963090866804	0.00289124972186983
1662	76.9640426635742	1.82109820842743	3.11070966720581	-0.00587495695799589	-0.00295288790948689	0.000293855206109583	0.000293855206109583
1663	76.9640426635742	1.82109820842743	3.37044906616211	0.000293855206109583	-0.000355493422830477	0.000618529506027699	0.00483929552137852
1664	76.9640426635742	1.82109820842743	3.30551409721375	0.00581331877037883	-0.00684897974133492	0.00516396993771195	0.00516396993771195
1665	76.9640426635742	2.1457724571228	3.1756443977356	0.0155535480007529	-0.0282774847000837	0.00808603875339031	0.00646266713738441
1666	75.015998840332	2.1457724571228	3.37044906616211	0.012956153601408	-0.00327756232582033	0.0123068047687411	0.00483929552137852
1667	75.015998840332	1.17174959182739	3.56525373458862	0.00191722682211548	-0.00392691092565656	0.00743668992072344	0.00678734155371785
1668	75.015998840332	1.49642395973206	3.43538379669189	-0.00295288790948689	-0.000680167751852423	0.000618529506027699	-0.00360223650932312
1669	76.9640426635742	1.82109820842743	3.37044906616211	0.000293855206109583	0.00321592413820326	-0.00295288790948689	-0.000680167751852423
1670	77.613395690918	1.17174959182739	3.04577469825745	-0.00425158534198999	-0.00230353930965066	-0.00684897974133492	-0.00392691092565656
1671	77.613395690918	0.847075283527374	3.11070966720581	0.00159255252219737	0.00191722682211548	-0.00457625929266214	0.00256657530553639
1672	76.314697265625	0.847075283527374	3.37044906616211	0.000618529506027699	-0.0026282137259841	-0.00425158534198999	0.00256657530553639
1673	77.613395690918	1.17174959182739	3.11070966720581	-0.00100484199356288	-0.00327756232582033	-0.00392691092565656	0.00126787810586393
1674	78.2627410888672	0.197726652026176	3.24057936668396	0.00841071270406246	0.00678734155371785	-0.0195112787187099	-0.00912170019000769
1675	77.613395690918	0.522400975227356	3.76005816459656	0.00581331877037883	0.00743668992072344	-0.028926832601428	-0.00457625929266214
1676	78.2627410888672	1.17174959182739	3.30551409721375	-0.00555028254166245	0.0116574559360743	-0.0120437685400248	-0.00782300252467394
1677	76.9640426635742	2.1457724571228	2.85097002983093	0.00354059832170606	0.0103587592020631	-0.0165892094373703	0.00548864435404539
1678	75.6653518676758	2.47044682502747	3.43538379669189	0.00354059832170606	0.00321592413820326	-0.00425158534198999	0.00321592413820326
1679	77.613395690918	1.49642395973206	3.30551409721375	0.00646266713738441	-0.000355493422830477	-0.00749832857400179	-0.00749832857400179
1680	77.613395690918	0.847075283527374	3.50031876564026	0.00516396993771195	0.0022419011220336	-0.00782300252467394	0.00289124972186983
1681	76.9640426635742	2.47044682502747	3.24057936668396	0.00159255252219737	-0.00197886489331722	0.00451462110504508	0.00191722682211548
1682	75.6653518676758	2.79512119293213	3.04577469825745	-0.00230353930965066	0.00386527273803949	-0.00782300252467394	-0.000680167751852423
1683	77.613395690918	1.49642395973206	3.11070966720581	0.00126787810586393	0.000618529506027699	0.00289124972186983	0.00516396993771195
1684	75.6653518676758	2.1457724571228	3.04577469825745	0.0100340843200684	-0.00327756232582033	-0.000680167751852423	0.00321592413820326
1685	76.9640426635742	2.1457724571228	3.50031876564026	0.0149041991680861	-0.0133424662053585	0.0136055024340749	-0.0026282137259841
1686	75.015998840332	2.47044682502747	3.63018846511841	-0.00197886489331722	-0.00457625929266214	0.00386527273803949	0.00516396993771195
1687	73.7173004150391	2.1457724571228	3.50031876564026	-0.0156151866540313	-0.0104203969240189	0.00613799272105098	0.00743668992072344
1688	77.613395690918	1.17174959182739	3.37044906616211	-0.00392691092565656	-0.00652430532500148	0.0100340843200684	-0.00230353930965066
1689	77.613395690918	1.82109820842743	3.30551409721375	-0.00197886489331722	0.0136055024340749	-0.000680167751852423	-0.00457625929266214
1690	78.9120941162109	1.17174959182739	3.43538379669189	-0.00587495695799589	0.00354059832170606	0.00678734155371785	0.00256657530553639
1691	76.314697265625	1.17174959182739	3.50031876564026	-0.0162645354866982	0.00354059832170606	0.00646266713738441	0.000618529506027699
1692	76.314697265625	1.49642395973206	3.56525373458862	-0.0211346503347158	-0.00457625929266214	0.0113327819854021	-0.00230353930965066
1693	77.613395690918	1.17174959182739	3.11070966720581	-0.0156151866540313	-0.00652430532500148	0.000293855206109583	-0.00295288790948689
1694	77.613395690918	0.847075283527374	3.37044906616211	-0.00165419070981443	0.00938473641872406	-0.0110697457566857	-0.00749832857400179
1695	76.314697265625	2.47044682502747	3.30551409721375	-0.0107450718060136	0.013930176384747	-0.0149658378213644	-0.0126931173726916
1696	77.613395690918	1.49642395973206	3.50031876564026	-0.00847235135734081	0.00743668992072344	0.0123068047687411	-0.00132951640989631
1697	76.314697265625	2.47044682502747	3.43538379669189	-0.00197886489331722	0.00776136433705688	-0.00360223650932312	0.00418994715437293
1698	76.314697265625	3.11979556083679	3.37044906616211	-0.00490093370899558	-0.00230353930965066	-0.00814767740666866	0.00256657530553639
1699	76.314697265625	2.1457724571228	3.11070966720581	0.00548864435404539	0.00743668992072344	-0.0182125810533762	-0.000680167751852423
1700	77.613395690918	3.44446969032288	3.11070966720581	0.00126787810586393	0.00613799272105098	-0.00944637414067984	-0.00749832857400179
1701	77.613395690918	2.79512119293213	2.98083996772766	-0.00619963090866804	0.00289124972186983	-0.0159398596733809	0.00289124972186983
1702	76.314697265625	3.11979556083679	3.1756443977356	-3.08191010844894e-05	0.00256657530553639	-0.00977104809135199	0.00646266713738441
1703	80.2107925415039	1.17174959182739	3.69512343406677	0.00159255252219737	-0.00425158534198999	0.000293855206109583	0.00256657530553639
1704	77.613395690918	2.79512119293213	3.1756443977356	0.00516396993771195	0.00354059832170606	0.00386527273803949	0.0022419011220336
1705	76.9640426635742	2.1457724571228	3.30551409721375	-0.0104203969240189	-0.00977104809135199	0.011982130818069	0.00451462110504508
1706	74.3666534423828	2.79512119293213	3.1756443977356	-0.0224333461374044	-0.0143164889886975	0.0162028968334198	0.000293855206109583
1707	74.3666534423828	2.79512119293213	3.24057936668396	0.0106834331527352	-0.00327756232582033	0.00906006153672934	0.00256657530553639
1708	75.015998840332	2.1457724571228	3.50031876564026	0.00711201597005129	-0.00295288790948689	0.00516396993771195	0.000943203864153475
1709	76.314697265625	2.47044682502747	3.76005816459656	0.00613799272105098	0.000293855206109583	-0.00360223650932312	-0.00587495695799589
1710	76.314697265625	1.82109820842743	3.11070966720581	0.0142548503354192	0.00483929552137852	-0.00392691092565656	-0.0136671401560307
1711	76.314697265625	2.79512119293213	3.1756443977356	0.0162028968334198	-0.00749832857400179	-0.000680167751852423	0.000618529506027699
1712	76.314697265625	1.82109820842743	3.24057936668396	-3.08191010844894e-05	-0.0117190945893526	-0.00814767740666866	0.000618529506027699
1713	77.613395690918	1.17174959182739	3.43538379669189	-0.00749832857400179	-0.0123684434220195	-0.000355493422830477	-0.00327756232582033
1714	76.9640426635742	1.49642395973206	3.69512343406677	0.00451462110504508	0.011982130818069	-0.0195112787187099	-0.00230353930965066
1715	75.6653518676758	4.41849279403687	3.37044906616211	-0.00977104809135199	0.0136055024340749	-0.017887907102704	-0.0136671401560307
1716	78.2627410888672	2.1457724571228	3.43538379669189	-0.0152905117720366	0.00808603875339031	-0.017887907102704	-0.00165419070981443
1717	78.2627410888672	3.44446969032288	3.63018846511841	-0.0139918150380254	0.00613799272105098	-0.00717365415766835	0.00386527273803949
1718	76.9640426635742	3.11979556083679	2.98083996772766	-0.0100957229733467	-0.00295288790948689	-0.0159398596733809	-0.000680167751852423
1719	76.314697265625	3.76914405822754	3.04577469825745	-0.0107450718060136	0.0116574559360743	-0.00684897974133492	0.00711201597005129
1720	76.314697265625	3.11979556083679	3.37044906616211	-0.0130177913233638	0.00548864435404539	-0.0026282137259841	-0.00197886489331722
1721	75.6653518676758	3.11979556083679	3.24057936668396	-0.00944637414067984	0.00126787810586393	-0.000355493422830477	0.000618529506027699
1722	75.015998840332	3.44446969032288	3.04577469825745	-0.00392691092565656	-0.00619963090866804	-0.00230353930965066	-0.00100484199356288
1723	76.314697265625	2.1457724571228	3.1756443977356	-0.00392691092565656	-0.000680167751852423	0.00483929552137852	0.00289124972186983
1724	75.015998840332	1.82109820842743	3.37044906616211	-0.0113944197073579	0.00256657530553639	0.00906006153672934	0.00451462110504508
1725	73.0679550170898	2.47044682502747	3.69512343406677	-0.00100484199356288	-0.00132951640989631	0.00873538758605719	0.000293855206109583
1726	75.015998840332	2.47044682502747	3.63018846511841	0.00126787810586393	-0.00197886489331722	0.0100340843200684	-3.08191010844894e-05
1727	74.3666534423828	3.44446969032288	3.30551409721375	0.00483929552137852	-0.00165419070981443	0.00841071270406246	0.0022419011220336
1728	75.6653518676758	3.76914405822754	3.24057936668396	0.00743668992072344	-0.00425158534198999	0.00191722682211548	0.000943203864153475
1729	74.3666534423828	2.79512119293213	3.1756443977356	-0.00360223650932312	0.00451462110504508	-0.00360223650932312	-0.00230353930965066
1730	75.6653518676758	3.11979556083679	3.30551409721375	-0.000355493422830477	-0.00132951640989631	-0.0110697457566857	-0.00555028254166245
1731	76.314697265625	2.1457724571228	3.43538379669189	0.00516396993771195	-0.00944637414067984	-0.00132951640989631	-3.08191010844894e-05
1732	76.9640426635742	1.17174959182739	3.63018846511841	0.00418994715437293	0.000618529506027699	0.00159255252219737	-0.00295288790948689
1733	78.2627410888672	1.49642395973206	3.30551409721375	0.0220470335334539	-0.00327756232582033	-0.00555028254166245	-0.00132951640989631
1734	76.314697265625	2.47044682502747	3.11070966720581	0.00808603875339031	0.00873538758605719	-0.0123684434220195	-0.00360223650932312
1735	76.314697265625	3.44446969032288	2.9159049987793	0.000618529506027699	0.0100340843200684	-0.0201606266200542	-0.00392691092565656
1736	76.314697265625	1.82109820842743	3.1756443977356	0.00354059832170606	0.0100340843200684	-0.0120437685400248	-0.00749832857400179
1737	77.613395690918	2.1457724571228	3.1756443977356	-0.00977104809135199	0.0100340843200684	-0.0172385573387146	0.0100340843200684
1738	75.6653518676758	3.76914405822754	2.85097002983093	-0.00457625929266214	0.00548864435404539	-0.0026282137259841	0.000943203864153475
1739	75.6653518676758	3.44446969032288	2.85097002983093	0.00841071270406246	-0.00165419070981443	-0.0143164889886975	-0.00295288790948689
1740	75.6653518676758	3.11979556083679	3.24057936668396	0.00613799272105098	0.0113327819854021	-0.00619963090866804	-0.00490093370899558
1741	76.314697265625	3.44446969032288	3.1756443977356	-0.00327756232582033	0.000293855206109583	0.00256657530553639	-0.000680167751852423
1742	75.6653518676758	2.79512119293213	3.37044906616211	0.0165275707840919	-0.00100484199356288	-0.00392691092565656	0.0116574559360743
1743	75.6653518676758	2.47044682502747	3.69512343406677	0.00516396993771195	-0.0026282137259841	0.00451462110504508	0.00483929552137852
1744	74.3666534423828	1.82109820842743	3.50031876564026	0.00581331877037883	-0.0123684434220195	0.00581331877037883	0.00548864435404539
1745	72.4186019897461	3.76914405822754	3.04577469825745	0.0145795252174139	-0.0130177913233638	0.01100810803473	-3.08191010844894e-05
1746	76.9640426635742	2.1457724571228	3.43538379669189	0.0136055024340749	-0.00165419070981443	0.00159255252219737	0.000618529506027699
1747	76.314697265625	2.79512119293213	3.1756443977356	0.0113327819854021	-0.00295288790948689	0.0106834331527352	0.00711201597005129
1748	76.9640426635742	3.11979556083679	3.30551409721375	0.00646266713738441	0.0022419011220336	-0.00230353930965066	-0.000680167751852423
1749	75.015998840332	3.44446969032288	3.43538379669189	0.00970941036939621	0.00613799272105098	-0.000680167751852423	-0.00327756232582033
1750	76.314697265625	2.47044682502747	2.98083996772766	0.000293855206109583	-0.00425158534198999	-0.00295288790948689	-0.00165419070981443
1751	76.314697265625	1.17174959182739	3.43538379669189	-0.00847235135734081	-0.00555028254166245	0.00970941036939621	-0.00100484199356288
1752	78.2627410888672	1.17174959182739	3.63018846511841	-0.0113944197073579	-0.00555028254166245	0.00516396993771195	-0.00165419070981443
1753	75.015998840332	3.11979556083679	3.50031876564026	-0.00522560812532902	0.00126787810586393	-0.00132951640989631	0.000618529506027699
1754	76.314697265625	3.11979556083679	3.56525373458862	-0.0100957229733467	0.0106834331527352	-0.0165892094373703	-0.00295288790948689
1755	76.9640426635742	2.47044682502747	3.24057936668396	-0.00814767740666866	0.0126314787194133	-0.0240567177534103	-0.00912170019000769
1756	75.6653518676758	3.76914405822754	2.78603529930115	-0.00977104809135199	0.01100810803473	-0.0156151866540313	-0.0100957229733467
1757	76.9640426635742	2.47044682502747	3.1756443977356	-0.00944637414067984	0.00711201597005129	-0.0227580219507217	0.0022419011220336
1758	76.314697265625	3.44446969032288	2.9159049987793	-0.00327756232582033	-3.08191010844894e-05	0.00386527273803949	0.00613799272105098
1759	76.314697265625	3.11979556083679	3.1756443977356	0.00581331877037883	0.00743668992072344	-0.0130177913233638	0.00256657530553639
1760	75.6653518676758	3.44446969032288	3.43538379669189	0.00321592413820326	0.0136055024340749	-3.08191010844894e-05	-0.00360223650932312
1761	76.314697265625	3.11979556083679	3.1756443977356	0.00159255252219737	0.00126787810586393	-0.00100484199356288	-0.00165419070981443
1762	75.015998840332	2.47044682502747	3.30551409721375	-0.0126931173726916	-3.08191010844894e-05	0.00321592413820326	0.00418994715437293
1763	75.6653518676758	1.82109820842743	3.43538379669189	-0.0175632312893867	0.00289124972186983	-0.00132951640989631	0.00418994715437293
1764	73.0679550170898	3.11979556083679	3.63018846511841	-0.0159398596733809	0.00126787810586393	0.00873538758605719	0.00711201597005129
1765	74.3666534423828	3.11979556083679	3.37044906616211	-0.00360223650932312	-0.000680167751852423	0.00354059832170606	0.00354059832170606
1766	75.015998840332	2.47044682502747	3.50031876564026	-0.00977104809135199	-0.0026282137259841	0.0113327819854021	0.00711201597005129
1767	77.613395690918	2.1457724571228	3.30551409721375	-0.0139918150380254	-0.00457625929266214	0.011982130818069	0.00386527273803949
1768	77.613395690918	1.49642395973206	3.37044906616211	-0.0149658378213644	-0.00457625929266214	0.0103587592020631	-0.00360223650932312
1769	76.9640426635742	1.82109820842743	3.43538379669189	-0.00652430532500148	-0.00749832857400179	-0.00295288790948689	-0.0104203969240189
1770	76.9640426635742	1.17174959182739	3.50031876564026	-0.00360223650932312	-0.000680167751852423	-0.00230353930965066	-0.000355493422830477
1771	76.9640426635742	1.17174959182739	3.69512343406677	-0.00587495695799589	-0.00652430532500148	0.00516396993771195	-0.00457625929266214
1772	76.314697265625	3.11979556083679	3.37044906616211	-0.00327756232582033	-0.00587495695799589	0.000293855206109583	-0.00457625929266214
1773	75.015998840332	3.76914405822754	3.24057936668396	-0.00165419070981443	0.00191722682211548	0.00354059832170606	-0.00847235135734081
1774	76.314697265625	2.79512119293213	3.30551409721375	0.00711201597005129	0.0126314787194133	-0.0208099745213985	-0.00490093370899558
1775	76.9640426635742	2.79512119293213	3.37044906616211	0.00613799272105098	0.00678734155371785	-0.0198359526693821	-0.00295288790948689
1776	76.314697265625	3.44446969032288	2.98083996772766	0.000943203864153475	0.00581331877037883	-0.0159398596733809	-0.00619963090866804
1777	76.9640426635742	2.1457724571228	3.56525373458862	0.00581331877037883	0.0103587592020631	-0.0165892094373703	0.00418994715437293
1778	78.2627410888672	2.1457724571228	3.1756443977356	0.0022419011220336	0.00386527273803949	-0.0107450718060136	0.0103587592020631
1779	76.9640426635742	3.11979556083679	2.72110033035278	0.0168522447347641	0.00711201597005129	-0.00717365415766835	0.000293855206109583
1780	76.9640426635742	3.11979556083679	2.85097002983093	0.025618452578783	0.00386527273803949	0.00289124972186983	-0.000680167751852423
1781	76.314697265625	2.47044682502747	3.24057936668396	0.00646266713738441	0.00321592413820326	-0.0133424662053585	0.0022419011220336
1782	74.3666534423828	2.47044682502747	3.69512343406677	0.0197743140161037	0.0100340843200684	-0.00100484199356288	-0.000355493422830477
1783	73.0679550170898	2.79512119293213	4.01979780197144	0.00581331877037883	-0.00295288790948689	-3.08191010844894e-05	0.00321592413820326
1784	73.7173004150391	3.11979556083679	2.85097002983093	0.013930176384747	-0.00522560812532902	0.00711201597005129	0.000293855206109583
1785	76.9640426635742	2.47044682502747	3.1756443977356	0.01100810803473	-0.0156151866540313	0.000618529506027699	-0.000680167751852423
1786	75.015998840332	3.44446969032288	3.24057936668396	0.012956153601408	0.00548864435404539	0.01100810803473	0.000293855206109583
1787	77.613395690918	2.1457724571228	3.50031876564026	0.00841071270406246	-0.00555028254166245	0.00711201597005129	0.00354059832170606
1788	76.9640426635742	2.1457724571228	3.76005816459656	0.0145795252174139	0.00321592413820326	0.00418994715437293	0.00191722682211548
1789	78.9120941162109	1.49642395973206	3.56525373458862	0.0106834331527352	0.000293855206109583	-0.00749832857400179	-0.00165419070981443
1790	77.613395690918	1.49642395973206	3.30551409721375	0.00418994715437293	-0.00100484199356288	-0.00295288790948689	-0.00814767740666866
1791	76.9640426635742	1.17174959182739	3.43538379669189	0.0103587592020631	0.000618529506027699	-0.00360223650932312	-0.000680167751852423
1792	76.314697265625	2.79512119293213	3.24057936668396	-0.00425158534198999	-0.0026282137259841	0.00808603875339031	-0.000680167751852423
1793	76.9640426635742	3.44446969032288	3.37044906616211	-0.00977104809135199	0.000618529506027699	-0.0104203969240189	-0.00360223650932312
1794	76.314697265625	1.82109820842743	3.69512343406677	-0.0104203969240189	0.00906006153672934	-0.0113944197073579	-0.00327756232582033
1795	76.9640426635742	2.1457724571228	3.24057936668396	-0.0211346503347158	0.00581331877037883	-0.021459324285388	-0.0146411629393697
1796	76.314697265625	3.44446969032288	2.98083996772766	-0.0266541130840778	0.00841071270406246	-0.0152905117720366	-0.00165419070981443
1797	76.9640426635742	2.1457724571228	2.98083996772766	-0.032173577696085	0.00581331877037883	-0.00879702530801296	0.000618529506027699
1798	77.613395690918	1.82109820842743	3.11070966720581	-0.0139918150380254	0.000943203864153475	-0.00749832857400179	0.00386527273803949
1799	75.6653518676758	4.09381866455078	3.04577469825745	-0.0172385573387146	-3.08191010844894e-05	-0.00327756232582033	0.00354059832170606
1800	76.314697265625	2.79512119293213	3.24057936668396	-0.0123684434220195	-0.00100484199356288	-0.00684897974133492	-0.00457625929266214
1801	74.3666534423828	3.44446969032288	2.78603529930115	-0.00684897974133492	0.00126787810586393	0.000618529506027699	-0.00555028254166245
1802	74.3666534423828	3.11979556083679	2.78603529930115	-0.0273034609854221	-0.00782300252467394	-0.00522560812532902	0.00743668992072344
1803	75.015998840332	2.1457724571228	3.37044906616211	-0.0146411629393697	-0.00132951640989631	-0.00425158534198999	0.00548864435404539
1804	74.3666534423828	2.79512119293213	3.56525373458862	0.00808603875339031	-0.00879702530801296	-0.00132951640989631	0.00581331877037883
1805	76.314697265625	1.82109820842743	3.63018846511841	0.0191249661147594	-0.0146411629393697	0.00613799272105098	0.000618529506027699
1806	76.9640426635742	2.47044682502747	3.37044906616211	0.0149041991680861	-0.0182125810533762	0.0123068047687411	0.00483929552137852
1807	75.015998840332	2.47044682502747	3.56525373458862	0.0113327819854021	-0.0026282137259841	0.0113327819854021	0.012956153601408
1808	76.314697265625	1.49642395973206	3.11070966720581	0.0191249661147594	-0.00230353930965066	0.00808603875339031	-0.00490093370899558
1809	75.6653518676758	1.82109820842743	3.24057936668396	0.0155535480007529	-0.0110697457566857	-0.000680167751852423	-0.00230353930965066
1810	77.613395690918	1.82109820842743	3.76005816459656	0.01847561635077	-0.00197886489331722	-0.00457625929266214	-0.00392691092565656
1811	77.613395690918	1.49642395973206	4.34447193145752	0.0191249661147594	-0.00295288790948689	-0.00165419070981443	0.000943203864153475
1812	76.314697265625	2.47044682502747	3.88992786407471	0.0126314787194133	-0.0026282137259841	0.00386527273803949	0.0022419011220336
1813	76.314697265625	3.11979556083679	3.1756443977356	-0.00165419070981443	0.00451462110504508	-0.00782300252467394	0.000943203864153475
1814	75.6653518676758	3.11979556083679	2.9159049987793	0.00289124972186983	0.0113327819854021	-0.0126931173726916	-0.0139918150380254
1815	78.2627410888672	1.49642395973206	3.24057936668396	-0.0113944197073579	0.01100810803473	-0.0276281367987394	-0.00814767740666866
1816	76.314697265625	2.79512119293213	3.30551409721375	-0.0126931173726916	0.0132808275520802	-0.0120437685400248	-0.00619963090866804
1817	77.613395690918	1.82109820842743	3.63018846511841	-0.02697878703475	0.00126787810586393	-0.0126931173726916	-0.00587495695799589
1818	77.613395690918	2.1457724571228	3.04577469825745	-0.0100957229733467	0.00516396993771195	-0.00879702530801296	0.000618529506027699
1819	76.314697265625	2.47044682502747	2.85097002983093	-0.017887907102704	0.00418994715437293	-0.0172385573387146	0.00678734155371785
1820	73.7173004150391	3.44446969032288	2.98083996772766	-0.0136671401560307	0.00873538758605719	-0.00522560812532902	-0.000355493422830477
1821	74.3666534423828	2.47044682502747	3.04577469825745	-0.017887907102704	0.011982130818069	-0.00782300252467394	-0.00392691092565656
1822	75.015998840332	1.82109820842743	3.11070966720581	-0.0191866029053926	-0.00425158534198999	-0.00100484199356288	0.00970941036939621
1823	78.2627410888672	1.17174959182739	3.24057936668396	-0.00684897974133492	-0.00457625929266214	0.00386527273803949	0.00191722682211548
1824	76.314697265625	2.47044682502747	3.24057936668396	0.00548864435404539	0.00159255252219737	0.00906006153672934	0.00256657530553639
1825	76.9640426635742	0.847075283527374	3.37044906616211	0.0210730116814375	-0.0113944197073579	0.0162028968334198	-0.00100484199356288
1826	75.015998840332	1.49642395973206	3.24057936668396	0.0116574559360743	-0.0123684434220195	0.0168522447347641	0.00613799272105098
1827	76.314697265625	1.49642395973206	3.30551409721375	0.0132808275520802	-0.0143164889886975	0.0168522447347641	0.00159255252219737
1828	75.6653518676758	2.1457724571228	3.69512343406677	0.0100340843200684	-0.00814767740666866	0.00256657530553639	0.00191722682211548
1829	76.314697265625	2.1457724571228	3.1756443977356	0.0100340843200684	0.0022419011220336	0.0022419011220336	-0.00327756232582033
1830	77.613395690918	2.1457724571228	3.37044906616211	0.0165275707840919	0.00386527273803949	0.00126787810586393	-0.00522560812532902
1831	76.9640426635742	2.79512119293213	3.1756443977356	0.00126787810586393	0.000293855206109583	-0.000680167751852423	-0.00652430532500148
1832	78.9120941162109	1.17174959182739	3.37044906616211	-0.00132951640989631	0.00613799272105098	0.0022419011220336	0.00776136433705688
1833	76.314697265625	3.44446969032288	3.1756443977356	0.00256657530553639	-0.00327756232582033	0.0022419011220336	-0.00230353930965066
1834	76.9640426635742	2.47044682502747	3.24057936668396	-0.00100484199356288	0.0100340843200684	-0.0224333461374044	0.00159255252219737
1835	76.9640426635742	1.82109820842743	3.11070966720581	0.00289124972186983	0.0223717093467712	-0.0172385573387146	-0.00555028254166245
1836	77.613395690918	2.1457724571228	3.04577469825745	-0.00684897974133492	0.00906006153672934	-0.0162645354866982	-0.0026282137259841
1837	75.6653518676758	2.1457724571228	3.1756443977356	-0.00522560812532902	0.00938473641872406	-0.00165419070981443	0.00711201597005129
1838	78.2627410888672	1.17174959182739	3.50031876564026	0.0022419011220336	0.00711201597005129	-0.00944637414067984	0.00841071270406246
1839	76.9640426635742	1.17174959182739	3.82499313354492	0.00776136433705688	0.000293855206109583	-0.0026282137259841	0.00483929552137852
1840	75.6653518676758	0.847075283527374	3.56525373458862	0.00516396993771195	0.00159255252219737	-0.0107450718060136	-0.00100484199356288
1841	75.015998840332	1.17174959182739	3.43538379669189	0.00354059832170606	-0.00230353930965066	-0.00165419070981443	0.00354059832170606
1842	74.3666534423828	1.82109820842743	3.37044906616211	0.00386527273803949	0.00256657530553639	-0.00100484199356288	0.000943203864153475
1843	75.6653518676758	2.1457724571228	3.30551409721375	0.000293855206109583	-0.000680167751852423	-3.08191010844894e-05	0.00646266713738441
1844	75.6653518676758	1.82109820842743	3.04577469825745	0.00321592413820326	-0.0110697457566857	-0.00327756232582033	0.00289124972186983
1845	75.015998840332	1.17174959182739	3.69512343406677	-0.00392691092565656	-0.00327756232582033	0.00548864435404539	0.00451462110504508
1846	76.314697265625	1.17174959182739	3.30551409721375	-0.00132951640989631	-0.0149658378213644	0.0149041991680861	-0.00490093370899558
1847	77.613395690918	-0.451621979475021	3.37044906616211	0.00191722682211548	-0.00912170019000769	0.012956153601408	-0.00295288790948689
1848	76.9640426635742	0.522400975227356	3.43538379669189	-0.000355493422830477	-0.00555028254166245	0.00841071270406246	-0.00490093370899558
1849	77.613395690918	1.17174959182739	3.37044906616211	0.0168522447347641	-0.00457625929266214	0.00321592413820326	0.00126787810586393
1850	77.613395690918	1.49642395973206	3.69512343406677	-0.00392691092565656	0.00678734155371785	-0.00132951640989631	-0.0126931173726916
1851	78.2627410888672	0.847075283527374	3.69512343406677	0.00159255252219737	-0.00197886489331722	-0.00392691092565656	-0.00652430532500148
1852	77.613395690918	1.49642395973206	3.1756443977356	0.00451462110504508	-3.08191010844894e-05	0.00516396993771195	0.00841071270406246
1853	77.613395690918	2.47044682502747	2.9159049987793	0.00581331877037883	0.00613799272105098	-0.00619963090866804	-0.00392691092565656
1854	77.613395690918	0.847075283527374	3.69512343406677	-0.00100484199356288	0.01100810803473	-0.017887907102704	-0.00360223650932312
1855	78.2627410888672	0.847075283527374	3.76005816459656	-0.00749832857400179	0.0123068047687411	-0.0172385573387146	-0.00879702530801296
1856	78.2627410888672	1.17174959182739	3.50031876564026	-0.00360223650932312	0.00841071270406246	-0.0195112787187099	-0.00912170019000769
1857	76.314697265625	1.82109820842743	3.37044906616211	-0.0113944197073579	0.000618529506027699	-0.00555028254166245	0.000293855206109583
1858	75.6653518676758	0.847075283527374	3.43538379669189	-0.00587495695799589	0.00483929552137852	-0.00912170019000769	0.00126787810586393
1859	76.314697265625	0.522400975227356	3.43538379669189	-0.000680167751852423	0.0106834331527352	-0.00944637414067984	-0.000355493422830477
1860	74.3666534423828	0.847075283527374	3.50031876564026	-0.0100957229733467	0.00711201597005129	-0.00457625929266214	0.00678734155371785
1861	75.015998840332	0.847075283527374	3.50031876564026	-0.00197886489331722	0.00289124972186983	-0.00100484199356288	-0.00555028254166245
1862	74.3666534423828	1.49642395973206	3.63018846511841	-0.0126931173726916	0.00289124972186983	0.00289124972186983	0.00613799272105098
1863	76.314697265625	1.82109820842743	3.1756443977356	-0.00684897974133492	-0.00392691092565656	0.00548864435404539	0.00678734155371785
1864	76.9640426635742	1.49642395973206	3.04577469825745	0.000618529506027699	-0.00295288790948689	0.00808603875339031	-0.00490093370899558
1865	77.613395690918	0.197726652026176	3.37044906616211	-0.00555028254166245	-0.00652430532500148	0.0123068047687411	0.00808603875339031
1866	76.9640426635742	-0.126947656273842	3.24057936668396	-0.00782300252467394	-0.0139918150380254	0.00548864435404539	0.00191722682211548
1867	76.314697265625	-0.451621979475021	3.69512343406677	-0.0113944197073579	-0.0185372550040483	0.011982130818069	0.0022419011220336
1868	78.9120941162109	-0.126947656273842	3.50031876564026	-0.00847235135734081	-0.0175632312893867	0.00451462110504508	0.00321592413820326
1869	78.9120941162109	0.197726652026176	3.11070966720581	-0.00295288790948689	-0.000680167751852423	0.00126787810586393	0.00451462110504508
1870	78.9120941162109	0.522400975227356	3.04577469825745	-0.00392691092565656	0.00548864435404539	-0.00165419070981443	-0.00327756232582033
1871	76.314697265625	0.197726652026176	3.37044906616211	-0.00782300252467394	0.00289124972186983	0.00289124972186983	0.00126787810586393
1872	76.9640426635742	0.847075283527374	3.1756443977356	-0.0113944197073579	0.000293855206109583	0.00354059832170606	0.00321592413820326
1873	75.6653518676758	1.82109820842743	3.1756443977356	-0.00847235135734081	0.00808603875339031	-0.00425158534198999	-0.00392691092565656
1874	77.613395690918	-0.126947656273842	3.30551409721375	-0.00392691092565656	0.01100810803473	-0.0224333461374044	-0.00912170019000769
1875	76.314697265625	1.17174959182739	3.04577469825745	-0.0211346503347158	0.00451462110504508	-0.023407369852066	-0.00717365415766835
1876	77.613395690918	0.197726652026176	3.30551409721375	-0.0198359526693821	0.00873538758605719	-0.00944637414067984	-0.0152905117720366
1877	75.6653518676758	0.847075283527374	3.37044906616211	-0.0120437685400248	0.00906006153672934	-0.00749832857400179	0.00386527273803949
1878	75.015998840332	1.82109820842743	3.04577469825745	-0.0139918150380254	0.00289124972186983	-0.00295288790948689	0.00191722682211548
1879	75.015998840332	0.522400975227356	3.88992786407471	-0.00555028254166245	0.00191722682211548	-0.0117190945893526	0.000943203864153475
1880	75.015998840332	0.847075283527374	3.43538379669189	-0.00555028254166245	0.00516396993771195	-0.00814767740666866	0.00126787810586393
1881	75.015998840332	1.17174959182739	3.24057936668396	-0.00782300252467394	0.00581331877037883	-0.00360223650932312	0.00289124972186983
1882	74.3666534423828	1.82109820842743	3.1756443977356	-0.00879702530801296	-0.00132951640989631	0.00776136433705688	0.000943203864153475
1883	78.2627410888672	0.197726652026176	3.24057936668396	0.00191722682211548	-3.08191010844894e-05	-0.00100484199356288	0.0116574559360743
1884	76.9640426635742	0.847075283527374	3.37044906616211	0.0116574559360743	-0.0130177913233638	0.00906006153672934	0.00386527273803949
1885	78.9120941162109	0.197726652026176	3.63018846511841	-0.00132951640989631	-0.00749832857400179	0.0217223595827818	0.00970941036939621
1886	77.613395690918	0.197726652026176	2.98083996772766	0.0213976856321096	-0.0191866029053926	0.0142548503354192	-0.00132951640989631
1887	76.314697265625	-0.126947656273842	3.11070966720581	0.0123068047687411	-0.0117190945893526	0.0152288740500808	0.00678734155371785
1888	76.314697265625	0.522400975227356	3.43538379669189	0.0178262684494257	-0.00977104809135199	0.00678734155371785	0.00418994715437293
1889	75.6653518676758	0.197726652026176	3.43538379669189	0.00126787810586393	0.00354059832170606	0.00483929552137852	-0.00457625929266214
1890	76.314697265625	1.17174959182739	3.56525373458862	0.0168522447347641	-0.000355493422830477	-0.000680167751852423	-0.00425158534198999
1891	75.6653518676758	1.49642395973206	3.43538379669189	0.0136055024340749	0.00678734155371785	-3.08191010844894e-05	-0.0117190945893526
1892	77.613395690918	0.847075283527374	3.04577469825745	0.0132808275520802	-0.0113944197073579	0.00418994715437293	-3.08191010844894e-05
1893	76.9640426635742	1.17174959182739	3.1756443977356	0.0113327819854021	0.00191722682211548	-0.000355493422830477	-0.00490093370899558
1894	76.314697265625	0.197726652026176	3.30551409721375	0.0155535480007529	0.00711201597005129	-0.0198359526693821	-0.00555028254166245
1895	75.6653518676758	2.1457724571228	2.78603529930115	0.00451462110504508	0.0100340843200684	-0.0169138833880424	-0.0130177913233638
1896	77.613395690918	0.197726652026176	3.76005816459656	0.00126787810586393	0.00743668992072344	-0.021459324285388	-0.00425158534198999
1897	77.613395690918	0.847075283527374	3.37044906616211	0.0022419011220336	0.00159255252219737	-0.0149658378213644	0.00126787810586393
1898	75.6653518676758	1.49642395973206	2.98083996772766	-0.00425158534198999	0.00483929552137852	-0.00457625929266214	0.0022419011220336
1899	73.7173004150391	1.17174959182739	3.24057936668396	0.00191722682211548	0.00938473641872406	-0.00360223650932312	-0.00197886489331722
1900	73.0679550170898	1.49642395973206	3.1756443977356	-0.00197886489331722	0.00548864435404539	-0.00360223650932312	-0.00457625929266214
1901	74.3666534423828	1.49642395973206	3.37044906616211	-0.00717365415766835	0.00159255252219737	-0.00490093370899558	0.000943203864153475
1902	77.613395690918	0.847075283527374	3.56525373458862	0.00386527273803949	-0.0026282137259841	0.000618529506027699	0.00159255252219737
1903	76.314697265625	0.522400975227356	3.43538379669189	-0.00392691092565656	0.00256657530553639	0.0132808275520802	0.00354059832170606
1904	78.2627410888672	0.197726652026176	3.24057936668396	0.00873538758605719	-0.00165419070981443	0.00970941036939621	0.00808603875339031
1905	76.9640426635742	0.847075283527374	3.30551409721375	0.0149041991680861	0.00970941036939621	0.0113327819854021	0.00678734155371785
1906	77.613395690918	-1.10097062587738	3.37044906616211	0.0142548503354192	-0.0169138833880424	0.00354059832170606	-0.00327756232582033
1907	76.314697265625	0.197726652026176	3.50031876564026	0.00938473641872406	-0.0104203969240189	0.00970941036939621	0.00126787810586393
1908	75.015998840332	1.49642395973206	3.56525373458862	0.0126314787194133	0.00159255252219737	-0.00360223650932312	0.00159255252219737
1909	76.314697265625	1.17174959182739	2.98083996772766	0.0168522447347641	0.00646266713738441	-0.0107450718060136	0.00126787810586393
1910	76.314697265625	1.49642395973206	3.1756443977356	0.0022419011220336	0.00386527273803949	-0.00587495695799589	-0.00100484199356288
1911	76.9640426635742	1.49642395973206	3.04577469825745	0.000293855206109583	0.00321592413820326	-0.00684897974133492	-0.00295288790948689
1912	77.613395690918	0.847075283527374	2.98083996772766	0.0145795252174139	-0.000680167751852423	-0.00327756232582033	0.00613799272105098
1913	78.2627410888672	0.522400975227356	3.43538379669189	-0.00977104809135199	0.00548864435404539	-0.00619963090866804	0.00418994715437293
1914	75.015998840332	1.82109820842743	3.1756443977356	-0.000355493422830477	0.00321592413820326	-0.0175632312893867	-0.00652430532500148
1915	78.9120941162109	1.17174959182739	3.04577469825745	-0.00944637414067984	0.0126314787194133	-0.0211346503347158	-0.00619963090866804
1916	75.6653518676758	1.49642395973206	3.11070966720581	-0.00684897974133492	0.0175015944987535	-0.0156151866540313	-0.00197886489331722
1917	78.9120941162109	0.522400975227356	3.50031876564026	-0.0172385573387146	0.00646266713738441	-0.00879702530801296	0.00354059832170606
1918	76.9640426635742	1.49642395973206	3.43538379669189	-0.0149658378213644	0.00354059832170606	0.000293855206109583	0.00841071270406246
1919	75.015998840332	1.49642395973206	3.43538379669189	-0.00749832857400179	0.00581331877037883	-0.00814767740666866	0.00483929552137852
1920	73.7173004150391	2.1457724571228	3.30551409721375	-0.0195112787187099	0.00646266713738441	-0.00652430532500148	-0.00165419070981443
1921	75.6653518676758	1.49642395973206	3.11070966720581	-0.0253554154187441	0.00256657530553639	-0.00132951640989631	-0.00684897974133492
1922	75.6653518676758	0.847075283527374	3.1756443977356	-0.0139918150380254	0.000943203864153475	-0.00360223650932312	0.00354059832170606
1923	76.314697265625	1.17174959182739	3.1756443977356	-0.0217839982360601	-0.00230353930965066	-0.00555028254166245	-0.00197886489331722
1924	75.6653518676758	0.847075283527374	3.63018846511841	0.00678734155371785	-3.08191010844894e-05	0.00418994715437293	0.00159255252219737
1925	76.314697265625	1.49642395973206	3.43538379669189	0.00613799272105098	-0.00490093370899558	0.0171769186854362	-0.000680167751852423
1926	78.9120941162109	-0.126947656273842	3.43538379669189	0.00808603875339031	-0.0113944197073579	0.00678734155371785	-0.00132951640989631
1927	77.613395690918	0.197726652026176	3.37044906616211	0.0145795252174139	-0.0120437685400248	0.00516396993771195	0.00289124972186983
1928	78.9120941162109	1.17174959182739	2.9159049987793	0.00776136433705688	-0.00457625929266214	0.000943203864153475	-0.00132951640989631
1929	76.314697265625	2.1457724571228	3.04577469825745	0.00321592413820326	-0.0026282137259841	-0.00392691092565656	-0.0107450718060136
1930	78.9120941162109	1.17174959182739	3.50031876564026	0.000943203864153475	0.00418994715437293	-0.00879702530801296	-0.0126931173726916
1931	76.9640426635742	0.847075283527374	3.50031876564026	-0.0126931173726916	-0.0026282137259841	-0.00165419070981443	-0.00100484199356288
1932	78.9120941162109	0.522400975227356	2.9159049987793	0.00776136433705688	-0.00619963090866804	0.00483929552137852	0.00873538758605719
1933	76.314697265625	2.47044682502747	2.59123063087463	0.00711201597005129	0.00321592413820326	0.000943203864153475	0.000943203864153475
1934	77.613395690918	2.1457724571228	2.98083996772766	-0.00360223650932312	0.0126314787194133	-0.0204853005707264	-0.00295288790948689
1935	78.2627410888672	1.17174959182739	4.01979780197144	-0.00847235135734081	0.012956153601408	-0.0159398596733809	-0.00847235135734081
1936	76.9640426635742	2.47044682502747	3.88992786407471	-0.00944637414067984	0.00646266713738441	-0.0136671401560307	-0.00879702530801296
1937	76.314697265625	1.17174959182739	3.37044906616211	-0.0120437685400248	-0.00165419070981443	-0.0110697457566857	0.00321592413820326
1938	77.613395690918	1.49642395973206	3.30551409721375	-0.0156151866540313	-0.00100484199356288	-0.00230353930965066	0.00289124972186983
1939	76.314697265625	1.17174959182739	3.50031876564026	-0.00814767740666866	0.00483929552137852	-0.0117190945893526	0.00126787810586393
1940	75.6653518676758	2.1457724571228	3.88992786407471	-0.0237320438027382	0.00191722682211548	-0.00295288790948689	-0.00619963090866804
1941	76.314697265625	1.17174959182739	4.14966726303101	-0.0139918150380254	0.00354059832170606	0.000293855206109583	-0.00295288790948689
1942	76.9640426635742	1.49642395973206	4.34447193145752	-0.00555028254166245	-0.00295288790948689	0.00256657530553639	-0.0026282137259841
1943	75.015998840332	2.47044682502747	3.24057936668396	-0.00425158534198999	-0.00652430532500148	0.00191722682211548	0.00516396993771195
1944	75.015998840332	3.44446969032288	3.24057936668396	0.0100340843200684	-0.00457625929266214	0.0145795252174139	-0.00197886489331722
1945	78.9120941162109	1.82109820842743	3.1756443977356	0.0194496400654316	-0.0188619289547205	0.00938473641872406	0.00451462110504508
1946	76.314697265625	1.49642395973206	3.37044906616211	0.012956153601408	-0.0146411629393697	0.0106834331527352	0.00321592413820326
1947	78.9120941162109	0.197726652026176	3.63018846511841	0.00354059832170606	-0.0139918150380254	0.0106834331527352	0.0022419011220336
1948	77.613395690918	0.847075283527374	3.63018846511841	0.0022419011220336	-0.00912170019000769	0.00776136433705688	-0.00100484199356288
1949	77.613395690918	1.49642395973206	3.24057936668396	0.0175015944987535	0.00289124972186983	-0.00587495695799589	0.0022419011220336
1950	76.9640426635742	1.82109820842743	3.37044906616211	-0.0026282137259841	0.000618529506027699	0.00386527273803949	-0.0026282137259841
1951	77.613395690918	1.49642395973206	3.30551409721375	-3.08191010844894e-05	0.00548864435404539	0.00126787810586393	-0.00555028254166245
1952	75.6653518676758	2.47044682502747	3.43538379669189	0.0136055024340749	-3.08191010844894e-05	0.00581331877037883	0.000293855206109583
1953	75.6653518676758	3.11979556083679	3.24057936668396	-0.00165419070981443	-0.000355493422830477	0.000943203864153475	0.00126787810586393
1954	77.613395690918	1.82109820842743	3.43538379669189	-0.00522560812532902	0.013930176384747	-0.0152905117720366	-0.0120437685400248
1955	77.613395690918	2.1457724571228	2.9159049987793	-0.0123684434220195	0.012956153601408	-0.0152905117720366	-0.0133424662053585
1956	76.9640426635742	2.1457724571228	3.1756443977356	-0.00392691092565656	0.0103587592020631	-0.0146411629393697	0.00451462110504508
1957	75.6653518676758	3.44446969032288	3.24057936668396	-0.0133424662053585	0.00743668992072344	-0.00490093370899558	-0.00327756232582033
1958	76.314697265625	1.82109820842743	3.50031876564026	-0.00360223650932312	0.000943203864153475	-0.00619963090866804	0.00841071270406246
1959	75.6653518676758	1.82109820842743	3.69512343406677	-0.00944637414067984	0.00938473641872406	-0.00327756232582033	-0.00165419070981443
1960	75.6653518676758	2.1457724571228	3.50031876564026	-0.00749832857400179	0.00613799272105098	-0.00912170019000769	-0.0026282137259841
1961	75.015998840332	2.1457724571228	3.37044906616211	0.00126787810586393	0.00191722682211548	-0.00490093370899558	0.00808603875339031
1962	76.314697265625	2.79512119293213	3.24057936668396	0.00451462110504508	-0.00165419070981443	0.000943203864153475	0.00711201597005129
1963	75.6653518676758	3.11979556083679	2.98083996772766	0.0100340843200684	-0.00132951640989631	0.00841071270406246	0.00386527273803949
1964	76.314697265625	2.47044682502747	3.24057936668396	0.00516396993771195	0.00256657530553639	0.00256657530553639	0.00646266713738441
1965	77.613395690918	1.17174959182739	3.69512343406677	0.0210730116814375	-0.0276281367987394	0.0191249661147594	0.000618529506027699
1966	76.314697265625	1.49642395973206	3.30551409721375	0.000293855206109583	-0.00425158534198999	0.00906006153672934	-0.000680167751852423
1967	75.6653518676758	2.47044682502747	3.04577469825745	-0.0026282137259841	-0.0107450718060136	0.012956153601408	0.00386527273803949
1968	76.9640426635742	2.1457724571228	3.1756443977356	-0.00555028254166245	-0.00327756232582033	0.0103587592020631	-0.00230353930965066
1969	76.9640426635742	2.1457724571228	3.50031876564026	-0.00165419070981443	0.00321592413820326	0.00646266713738441	0.00354059832170606
1970	77.613395690918	2.79512119293213	3.50031876564026	0.00646266713738441	0.00548864435404539	-0.00457625929266214	-0.00100484199356288
1971	76.314697265625	2.79512119293213	3.63018846511841	0.0230210572481155	0.00451462110504508	-0.0113944197073579	-0.00230353930965066
1972	75.015998840332	3.44446969032288	2.9159049987793	0.0106834331527352	-0.00360223650932312	-0.0113944197073579	-0.00425158534198999
1973	77.613395690918	2.47044682502747	2.9159049987793	0.0113327819854021	0.00418994715437293	-0.00814767740666866	-0.000355493422830477
1974	77.613395690918	2.47044682502747	3.11070966720581	0.012956153601408	0.0123068047687411	-0.0156151866540313	-0.0113944197073579
1975	76.9640426635742	3.11979556083679	3.43538379669189	0.00516396993771195	0.0220470335334539	-0.0247060675173998	-0.00555028254166245
1976	77.613395690918	2.47044682502747	3.69512343406677	-0.00165419070981443	0.00841071270406246	-0.0156151866540313	-0.00847235135734081
1977	75.6653518676758	3.11979556083679	3.50031876564026	0.00646266713738441	0.0116574559360743	-0.0165892094373703	0.000293855206109583
1978	73.7173004150391	2.1457724571228	3.04577469825745	-0.0107450718060136	0.00256657530553639	-0.00425158534198999	0.00548864435404539
1979	75.015998840332	2.1457724571228	3.1756443977356	-0.00132951640989631	0.00808603875339031	0.000293855206109583	0.00418994715437293
1980	75.015998840332	2.1457724571228	3.43538379669189	-0.00717365415766835	0.00970941036939621	-0.000680167751852423	-0.00327756232582033
1981	76.314697265625	2.47044682502747	3.50031876564026	-0.00717365415766835	0.00289124972186983	0.00354059832170606	0.00159255252219737
1982	75.6653518676758	3.11979556083679	3.63018846511841	-0.00392691092565656	-0.00132951640989631	0.0181509424000978	-0.00587495695799589
1983	76.314697265625	3.11979556083679	3.30551409721375	-0.00652430532500148	-0.00944637414067984	0.00548864435404539	0.00159255252219737
1984	75.6653518676758	2.1457724571228	3.30551409721375	0.00191722682211548	-0.00425158534198999	0.0152288740500808	0.00873538758605719
1985	76.314697265625	1.17174959182739	3.50031876564026	0.00906006153672934	-0.00295288790948689	0.0230210572481155	-0.00749832857400179
1986	76.9640426635742	1.49642395973206	3.1756443977356	0.0191249661147594	-0.0156151866540313	0.00451462110504508	0.00256657530553639
1987	75.015998840332	3.11979556083679	3.37044906616211	-3.08191010844894e-05	-0.00912170019000769	0.00548864435404539	0.00126787810586393
1988	76.314697265625	3.11979556083679	3.56525373458862	-0.0104203969240189	0.000618529506027699	-0.00230353930965066	0.00321592413820326
1989	75.6653518676758	3.44446969032288	3.30551409721375	0.0022419011220336	0.00451462110504508	-0.0169138833880424	0.00159255252219737
1990	75.6653518676758	3.44446969032288	2.98083996772766	-0.0104203969240189	0.0100340843200684	-0.0195112787187099	-0.00295288790948689
1991	75.6653518676758	3.44446969032288	2.78603529930115	-0.00944637414067984	-0.000680167751852423	-0.00425158534198999	-0.00457625929266214
1992	78.2627410888672	2.47044682502747	2.9159049987793	-0.00619963090866804	0.00321592413820326	-0.00717365415766835	0.00191722682211548
1993	77.613395690918	2.47044682502747	3.11070966720581	-0.00847235135734081	0.00159255252219737	-0.0100957229733467	0.0103587592020631
1994	77.613395690918	1.82109820842743	3.37044906616211	-0.0100957229733467	0.0220470335334539	-0.0139918150380254	-0.00457625929266214
1995	74.3666534423828	3.11979556083679	3.1756443977356	-0.0149658378213644	0.0178262684494257	-0.0201606266200542	-0.00327756232582033
1996	77.613395690918	2.79512119293213	3.37044906616211	-0.0185372550040483	0.00938473641872406	-0.0136671401560307	-0.00392691092565656
1997	73.7173004150391	3.44446969032288	3.30551409721375	-0.0273034609854221	0.0113327819854021	-0.0130177913233638	0.000943203864153475
1998	73.0679550170898	2.79512119293213	3.24057936668396	-0.0130177913233638	0.0022419011220336	-0.0156151866540313	0.00776136433705688
1999	73.0679550170898	2.47044682502747	3.69512343406677	-0.00295288790948689	0.00581331877037883	-0.00782300252467394	0.00548864435404539
2000	75.015998840332	3.11979556083679	3.43538379669189	0.00678734155371785	0.00289124972186983	-0.0130177913233638	-0.00587495695799589
[truncated: 7,340 more rows]
