# Supplementary material for: Precise instruction and consideration of the vertical and horizontal force component increases validity and reliability of the 90:20 Isometric Posterior Chain Test
Source: PLoS One. 2024 Oct 28;19(10):e0312843. doi: 10.1371/journal.pone.0312843 (PMC11515970; doi:10.1371/journal.pone.0312843)
Supplement: S1 File — (ZIP) [file pone.0312843.s001.zip › S1_Raw_Data/M1_P20_vh_3.csv]

1	75.6653518676758	1.49642395973206	3.50031876564026	-0.00944637414067984	-0.00717365415766835	0.00126787810586393	0.00516396993771195
2	76.9640426635742	1.17174959182739	3.37044906616211	-0.00847235135734081	0.00191722682211548	-0.00132951640989631	-0.00132951640989631
3	75.6653518676758	2.1457724571228	3.1756443977356	-0.00197886489331722	0.00516396993771195	-0.00977104809135199	0.00418994715437293
4	75.6653518676758	2.79512119293213	3.30551409721375	-0.00327756232582033	0.00938473641872406	-0.00944637414067984	-0.00555028254166245
5	78.2627410888672	0.847075283527374	3.1756443977356	0.000293855206109583	0.00646266713738441	-0.0247060675173998	-0.00100484199356288
6	76.314697265625	1.82109820842743	3.37044906616211	-0.00749832857400179	0.0100340843200684	-0.00879702530801296	-0.00522560812532902
7	77.613395690918	1.17174959182739	3.37044906616211	-0.000355493422830477	0.00743668992072344	-0.0104203969240189	-0.000680167751852423
8	71.7692565917969	2.1457724571228	3.37044906616211	0.0197743140161037	0.00808603875339031	0.000618529506027699	0.00386527273803949
9	73.0679550170898	0.847075283527374	3.76005816459656	0.0158782228827477	0.00938473641872406	-0.0143164889886975	-0.00230353930965066
10	73.7173004150391	1.17174959182739	3.43538379669189	0.0116574559360743	0.000943203864153475	-0.00132951640989631	0.00386527273803949
11	75.6653518676758	0.847075283527374	3.37044906616211	0.01100810803473	-0.000355493422830477	0.000943203864153475	0.00970941036939621
12	75.015998840332	1.17174959182739	3.24057936668396	0.0106834331527352	-0.0100957229733467	-0.00100484199356288	0.00159255252219737
13	74.3666534423828	2.1457724571228	3.04577469825745	0.0165275707840919	-0.00295288790948689	-0.00327756232582033	-0.00100484199356288
14	73.7173004150391	1.17174959182739	3.1756443977356	0.011982130818069	0.0022419011220336	-0.00360223650932312	-0.00295288790948689
15	75.015998840332	1.17174959182739	3.04577469825745	0.01847561635077	-0.00619963090866804	0.00711201597005129	-0.00165419070981443
16	76.9640426635742	-0.126947656273842	3.1756443977356	0.0142548503354192	-0.0152905117720366	0.0171769186854362	0.00808603875339031
17	74.3666534423828	2.1457724571228	3.04577469825745	0.0155535480007529	-0.0149658378213644	0.00970941036939621	0.00418994715437293
18	75.6653518676758	2.1457724571228	3.30551409721375	0.0217223595827818	-0.00100484199356288	0.00776136433705688	0.00548864435404539
19	73.7173004150391	2.1457724571228	3.50031876564026	0.0162028968334198	-0.00295288790948689	0.00808603875339031	-0.00327756232582033
20	75.6653518676758	1.82109820842743	3.63018846511841	0.00483929552137852	-0.00555028254166245	0.00289124972186983	0.00256657530553639
21	74.3666534423828	1.82109820842743	3.04577469825745	0.011982130818069	-0.00295288790948689	-0.00392691092565656	0.00418994715437293
22	75.015998840332	2.1457724571228	3.37044906616211	-0.0130177913233638	-0.00132951640989631	0.00354059832170606	0.00191722682211548
23	75.6653518676758	1.17174959182739	3.1756443977356	0.00354059832170606	-0.000355493422830477	-0.00132951640989631	0.00159255252219737
24	75.6653518676758	0.847075283527374	3.37044906616211	0.0022419011220336	0.00938473641872406	-0.00555028254166245	-0.00230353930965066
25	76.314697265625	0.847075283527374	3.63018846511841	-0.00944637414067984	0.00743668992072344	-0.0165892094373703	-0.00522560812532902
26	73.0679550170898	2.1457724571228	3.56525373458862	-0.0204853005707264	0.0116574559360743	-0.0126931173726916	-0.00490093370899558
27	73.0679550170898	1.17174959182739	3.1756443977356	-0.0201606266200542	0.00938473641872406	-0.0130177913233638	0.00321592413820326
28	71.1199111938477	2.1457724571228	2.9159049987793	-0.0165892094373703	0.00873538758605719	-0.0110697457566857	0.00191722682211548
29	73.0679550170898	2.1457724571228	3.1756443977356	-0.0201606266200542	0.00970941036939621	-0.0191866029053926	0.00191722682211548
30	73.7173004150391	1.17174959182739	3.56525373458862	-0.00490093370899558	0.0152288740500808	-0.00490093370899558	0.00386527273803949
31	76.314697265625	0.847075283527374	3.76005816459656	-0.00490093370899558	-0.00165419070981443	-0.00490093370899558	-0.00555028254166245
32	73.0679550170898	0.522400975227356	3.63018846511841	-0.00425158534198999	0.00483929552137852	-0.000680167751852423	0.00613799272105098
33	75.015998840332	0.522400975227356	3.69512343406677	0.00451462110504508	-0.00619963090866804	-0.00814767740666866	-0.00295288790948689
34	75.015998840332	-0.126947656273842	3.24057936668396	-0.00684897974133492	0.00451462110504508	-0.000680167751852423	-0.00749832857400179
35	75.015998840332	-1.10097062587738	3.37044906616211	0.00711201597005129	-0.00847235135734081	0.00289124972186983	-0.00165419070981443
36	74.3666534423828	-0.126947656273842	3.56525373458862	-3.08191010844894e-05	0.00126787810586393	0.0226963832974434	0.00678734155371785
37	75.6653518676758	0.522400975227356	3.76005816459656	0.00483929552137852	-0.00197886489331722	0.00808603875339031	0.00613799272105098
38	74.3666534423828	1.49642395973206	3.76005816459656	0.000943203864153475	-0.00360223650932312	0.00191722682211548	-0.00684897974133492
39	74.3666534423828	1.82109820842743	3.56525373458862	-0.00555028254166245	0.00354059832170606	0.00451462110504508	-0.00847235135734081
40	75.015998840332	0.847075283527374	2.98083996772766	-0.0286021586507559	0.00126787810586393	-0.00814767740666866	-0.00522560812532902
41	75.015998840332	1.82109820842743	2.9159049987793	-0.0204853005707264	-0.00165419070981443	0.00483929552137852	0.00646266713738441
42	75.6653518676758	1.49642395973206	3.30551409721375	-0.0162645354866982	0.00321592413820326	0.000293855206109583	0.000293855206109583
43	76.314697265625	-0.126947656273842	3.76005816459656	-0.00490093370899558	0.00451462110504508	-0.0104203969240189	0.00159255252219737
44	78.2627410888672	0.197726652026176	3.69512343406677	-0.00392691092565656	0.0103587592020631	-0.00360223650932312	-0.00684897974133492
45	75.6653518676758	-0.451621979475021	3.95486283302307	-0.0162645354866982	0.00743668992072344	-0.0182125810533762	-0.00555028254166245
46	73.0679550170898	1.17174959182739	3.11070966720581	-0.0279528107494116	0.0152288740500808	-0.0159398596733809	-0.00425158534198999
47	74.3666534423828	-0.126947656273842	3.56525373458862	-0.0253554154187441	0.0142548503354192	-0.00749832857400179	0.00159255252219737
48	73.7173004150391	0.847075283527374	4.08473253250122	-0.00587495695799589	0.0100340843200684	-0.0136671401560307	-0.00619963090866804
49	74.3666534423828	0.847075283527374	3.37044906616211	0.00906006153672934	0.0100340843200684	-0.00100484199356288	-0.00425158534198999
50	75.015998840332	0.522400975227356	3.50031876564026	0.0246444288641214	0.00841071270406246	-0.00295288790948689	0.00191722682211548
51	76.314697265625	-0.776296257972717	3.43538379669189	0.0123068047687411	-0.00197886489331722	0.000618529506027699	0.0100340843200684
52	75.6653518676758	-0.451621979475021	3.43538379669189	0.013930176384747	-0.00587495695799589	-0.00782300252467394	0.00711201597005129
53	75.6653518676758	-0.451621979475021	3.37044906616211	0.0132808275520802	-0.00457625929266214	0.000293855206109583	0.000943203864153475
54	76.9640426635742	-0.126947656273842	3.50031876564026	0.0145795252174139	-0.000355493422830477	-0.00100484199356288	-0.00425158534198999
55	77.613395690918	-0.126947656273842	3.43538379669189	0.00418994715437293	-0.00457625929266214	0.01100810803473	0.00256657530553639
56	75.015998840332	0.847075283527374	3.24057936668396	0.0123068047687411	0.00938473641872406	0.0171769186854362	0.0126314787194133
57	76.314697265625	-1.10097062587738	3.30551409721375	0.0136055024340749	-0.00555028254166245	0.0116574559360743	0.00548864435404539
58	76.314697265625	0.197726652026176	3.04577469825745	0.00321592413820326	-0.0136671401560307	-3.08191010844894e-05	-3.08191010844894e-05
59	76.314697265625	0.847075283527374	3.1756443977356	-0.00490093370899558	-0.00100484199356288	-0.00230353930965066	-0.00457625929266214
60	75.015998840332	0.522400975227356	3.24057936668396	-0.0107450718060136	0.00418994715437293	-0.00197886489331722	-0.00587495695799589
61	75.6653518676758	0.522400975227356	2.98083996772766	0.00776136433705688	-0.00197886489331722	0.00678734155371785	-0.00555028254166245
62	76.9640426635742	-0.776296257972717	3.1756443977356	-0.00619963090866804	0.00159255252219737	0.0022419011220336	0.00289124972186983
63	76.314697265625	-0.126947656273842	3.24057936668396	-0.00327756232582033	-0.00295288790948689	-0.000355493422830477	-0.00360223650932312
64	74.3666534423828	-0.776296257972717	3.30551409721375	-0.00490093370899558	0.00841071270406246	-0.0026282137259841	-0.00100484199356288
65	73.0679550170898	-0.451621979475021	3.56525373458862	-0.028926832601428	0.013930176384747	-0.021459324285388	0.00321592413820326
66	72.4186019897461	-0.126947656273842	2.98083996772766	-0.0334722734987736	0.011982130818069	-0.00782300252467394	-0.00717365415766835
67	73.7173004150391	-1.10097062587738	3.24057936668396	-0.0253554154187441	0.00289124972186983	-0.0136671401560307	-0.00490093370899558
68	75.015998840332	-0.126947656273842	2.9159049987793	-0.00490093370899558	0.00841071270406246	-0.0136671401560307	0.00126787810586393
69	74.3666534423828	-0.776296257972717	3.24057936668396	-0.00684897974133492	0.000618529506027699	-0.00847235135734081	-0.00100484199356288
70	76.314697265625	-2.07499361038208	3.43538379669189	0.00678734155371785	0.00256657530553639	0.00289124972186983	-0.00717365415766835
71	76.9640426635742	-2.72434210777283	3.37044906616211	0.00906006153672934	-0.00587495695799589	0.00289124972186983	0.00126787810586393
72	77.613395690918	-2.72434210777283	2.98083996772766	0.0168522447347641	-0.00879702530801296	0.00321592413820326	-0.00132951640989631
73	75.6653518676758	-3.04901647567749	3.1756443977356	0.0246444288641214	-0.00295288790948689	-0.00814767740666866	0.00418994715437293
74	75.6653518676758	-0.776296257972717	2.98083996772766	0.0230210572481155	0.00321592413820326	0.00191722682211548	-0.00587495695799589
75	75.015998840332	-0.451621979475021	3.11070966720581	0.0136055024340749	0.000943203864153475	0.00776136433705688	0.00613799272105098
76	75.6653518676758	-0.126947656273842	3.30551409721375	0.00418994715437293	-0.0113944197073579	0.0200989879667759	0.00613799272105098
77	77.613395690918	-2.07499361038208	3.1756443977356	-0.00847235135734081	-0.00425158534198999	0.00841071270406246	0.00873538758605719
78	76.314697265625	-1.75031924247742	2.78603529930115	-0.00847235135734081	-0.0026282137259841	-0.000355493422830477	0.00841071270406246
79	78.2627410888672	-2.39966797828674	2.9159049987793	-0.0100957229733467	0.00386527273803949	-0.00197886489331722	-0.00490093370899558
80	77.613395690918	-2.07499361038208	3.30551409721375	-0.0136671401560307	0.00256657530553639	-0.00100484199356288	-0.0026282137259841
81	75.6653518676758	-2.39966797828674	3.43538379669189	-0.0143164889886975	-0.00230353930965066	0.00776136433705688	0.00938473641872406
82	75.6653518676758	-1.10097062587738	3.37044906616211	-0.0159398596733809	0.00808603875339031	-3.08191010844894e-05	-0.00100484199356288
83	74.3666534423828	-1.10097062587738	2.85097002983093	-0.0143164889886975	0.0022419011220336	-0.00522560812532902	-0.00295288790948689
84	75.015998840332	-1.42564487457275	2.85097002983093	-0.00619963090866804	-0.00457625929266214	-0.00587495695799589	-0.00425158534198999
85	73.7173004150391	-3.04901647567749	3.43538379669189	-0.0133424662053585	0.0152288740500808	-0.00977104809135199	-0.00425158534198999
86	73.0679550170898	-1.42564487457275	3.37044906616211	-0.0172385573387146	0.0103587592020631	-0.0191866029053926	-0.000680167751852423
87	75.6653518676758	-1.42564487457275	3.76005816459656	-0.000680167751852423	0.00808603875339031	-0.0117190945893526	-0.0107450718060136
88	76.9640426635742	-2.39966797828674	3.50031876564026	0.00516396993771195	0.00776136433705688	-0.0110697457566857	-0.00522560812532902
89	76.9640426635742	-1.10097062587738	3.11070966720581	0.0100340843200684	0.00483929552137852	-0.0159398596733809	-0.00392691092565656
90	76.9640426635742	-2.39966797828674	3.1756443977356	0.0136055024340749	-0.00327756232582033	-0.0126931173726916	-0.00197886489331722
91	76.314697265625	-2.72434210777283	3.1756443977356	0.00841071270406246	-0.0130177913233638	0.00386527273803949	0.00581331877037883
92	78.9120941162109	-4.0230393409729	3.37044906616211	-0.00295288790948689	-0.00522560812532902	-0.000680167751852423	0.00841071270406246
93	78.9120941162109	-2.39966797828674	3.50031876564026	0.00646266713738441	0.00548864435404539	-0.00619963090866804	0.00483929552137852
94	76.9640426635742	-2.07499361038208	3.24057936668396	0.00418994715437293	-0.00977104809135199	-0.00100484199356288	-0.00392691092565656
95	75.6653518676758	-1.42564487457275	3.37044906616211	0.0106834331527352	-0.00847235135734081	0.012956153601408	0.000943203864153475
96	77.613395690918	-2.72434210777283	3.30551409721375	0.0191249661147594	-0.0136671401560307	0.0132808275520802	0.00516396993771195
97	75.6653518676758	-1.75031924247742	3.24057936668396	0.00906006153672934	-0.00587495695799589	0.0116574559360743	0.00581331877037883
98	77.613395690918	-2.39966797828674	3.50031876564026	0.011982130818069	-0.00717365415766835	0.00256657530553639	-0.0139918150380254
99	77.613395690918	-2.39966797828674	3.50031876564026	0.0132808275520802	0.00451462110504508	0.00483929552137852	-0.00847235135734081
100	78.2627410888672	-2.07499361038208	3.11070966720581	0.00483929552137852	-0.00490093370899558	-0.00457625929266214	-0.00425158534198999
101	78.2627410888672	-2.72434210777283	3.1756443977356	0.00159255252219737	-0.00360223650932312	0.00354059832170606	-3.08191010844894e-05
102	76.9640426635742	-2.07499361038208	3.43538379669189	0.00938473641872406	0.00386527273803949	-0.0026282137259841	-0.00327756232582033
103	78.9120941162109	-3.04901647567749	3.69512343406677	0.00873538758605719	0.0103587592020631	0.000943203864153475	0.00289124972186983
104	74.3666534423828	-1.75031924247742	3.50031876564026	-0.0117190945893526	0.00906006153672934	-0.00847235135734081	-0.000355493422830477
105	74.3666534423828	-2.07499361038208	3.11070966720581	-3.08191010844894e-05	0.0116574559360743	-0.0136671401560307	-0.0133424662053585
106	75.6653518676758	-2.39966797828674	2.98083996772766	-0.00879702530801296	0.0100340843200684	-0.0185372550040483	0.00516396993771195
107	76.314697265625	-2.39966797828674	3.11070966720581	-0.000355493422830477	0.01100810803473	-0.00684897974133492	-0.00132951640989631
108	77.613395690918	-3.04901647567749	3.30551409721375	-0.000680167751852423	0.00548864435404539	-0.0113944197073579	-3.08191010844894e-05
109	78.9120941162109	-3.37369084358215	3.50031876564026	0.01100810803473	0.00159255252219737	-0.0143164889886975	-0.00749832857400179
110	78.9120941162109	-4.67238807678223	3.24057936668396	0.00483929552137852	-0.00327756232582033	0.0022419011220336	-0.00295288790948689
111	78.9120941162109	-4.0230393409729	3.30551409721375	-0.00717365415766835	-0.0104203969240189	-0.00425158534198999	0.00126787810586393
112	78.2627410888672	-4.0230393409729	3.11070966720581	-0.00814767740666866	-0.00457625929266214	-0.0123684434220195	0.00711201597005129
113	76.9640426635742	-1.75031924247742	3.04577469825745	-0.0191866029053926	-0.00587495695799589	0.00386527273803949	0.00743668992072344
114	77.613395690918	-2.07499361038208	3.1756443977356	-0.017887907102704	0.0022419011220336	-0.00100484199356288	0.00289124972186983
115	78.2627410888672	-2.72434210777283	3.37044906616211	-0.0198359526693821	-0.00522560812532902	0.0100340843200684	0.00581331877037883
116	80.2107925415039	-3.37369084358215	3.11070966720581	-0.017887907102704	0.00191722682211548	0.013930176384747	0.00873538758605719
117	76.9640426635742	-1.75031924247742	2.9159049987793	-0.00944637414067984	-0.0143164889886975	0.0126314787194133	0.00711201597005129
118	76.314697265625	-2.07499361038208	3.30551409721375	-0.00587495695799589	-0.0221086721867323	0.00451462110504508	-0.00295288790948689
119	77.613395690918	-3.37369084358215	3.37044906616211	-0.00490093370899558	0.00808603875339031	-0.00197886489331722	-0.0100957229733467
120	78.2627410888672	-3.04901647567749	3.56525373458862	-0.0026282137259841	-0.0026282137259841	0.00126787810586393	-0.0104203969240189
121	77.613395690918	-3.04901647567749	3.43538379669189	-0.00425158534198999	0.00451462110504508	0.000618529506027699	-0.00457625929266214
122	76.9640426635742	-3.04901647567749	3.1756443977356	-0.00619963090866804	-0.00360223650932312	-0.00392691092565656	0.00159255252219737
123	75.6653518676758	-3.04901647567749	3.50031876564026	-3.08191010844894e-05	0.00321592413820326	-0.00165419070981443	-0.000680167751852423
124	74.3666534423828	-2.39966797828674	3.1756443977356	-3.08191010844894e-05	-0.000680167751852423	-0.00912170019000769	-0.00522560812532902
125	75.6653518676758	-2.39966797828674	3.24057936668396	0.00483929552137852	0.0100340843200684	-0.0149658378213644	-0.00879702530801296
126	78.9120941162109	-3.04901647567749	3.82499313354492	-0.00684897974133492	0.013930176384747	-0.0165892094373703	-0.00782300252467394
127	77.613395690918	-2.07499361038208	2.85097002983093	0.00126787810586393	0.00938473641872406	-0.00749832857400179	-0.000680167751852423
128	76.314697265625	-3.04901647567749	3.11070966720581	0.00646266713738441	0.00906006153672934	-0.0152905117720366	0.000943203864153475
129	76.9640426635742	-3.37369084358215	3.1756443977356	0.000293855206109583	-0.000680167751852423	-0.00749832857400179	-0.000680167751852423
130	76.9640426635742	-3.37369084358215	3.37044906616211	-0.0117190945893526	-0.00392691092565656	-0.00132951640989631	0.000618529506027699
131	76.314697265625	-3.04901647567749	3.1756443977356	0.00321592413820326	-0.0136671401560307	-0.000355493422830477	0.0106834331527352
132	78.2627410888672	-3.69836521148682	3.50031876564026	0.0106834331527352	-0.00197886489331722	0.00289124972186983	0.00354059832170606
133	78.2627410888672	-3.69836521148682	3.1756443977356	0.0106834331527352	0.00321592413820326	-0.00977104809135199	-0.00295288790948689
134	76.9640426635742	-2.39966797828674	3.11070966720581	0.00873538758605719	0.00289124972186983	-0.00100484199356288	0.00289124972186983
135	78.2627410888672	-2.72434210777283	2.85097002983093	0.0223717093467712	0.000618529506027699	0.0132808275520802	-0.00360223650932312
136	76.314697265625	-3.69836521148682	3.04577469825745	0.0132808275520802	-0.00749832857400179	0.00483929552137852	0.00873538758605719
137	78.2627410888672	-3.37369084358215	3.1756443977356	0.0103587592020631	-0.00165419070981443	0.012956153601408	0.00354059832170606
138	76.314697265625	-2.72434210777283	3.43538379669189	0.0106834331527352	0.000943203864153475	0.00613799272105098	0.00548864435404539
139	76.9640426635742	-2.72434210777283	3.1756443977356	-0.00490093370899558	-0.00165419070981443	0.00451462110504508	-0.00165419070981443
140	77.613395690918	-3.04901647567749	3.11070966720581	-0.00684897974133492	0.00516396993771195	0.00516396993771195	-0.00977104809135199
141	76.314697265625	-3.04901647567749	3.24057936668396	-0.0136671401560307	-0.000680167751852423	0.00808603875339031	0.00159255252219737
142	76.9640426635742	-3.04901647567749	3.56525373458862	-0.00944637414067984	0.000943203864153475	0.011982130818069	0.000943203864153475
143	75.015998840332	-1.75031924247742	3.69512343406677	-0.00749832857400179	0.0022419011220336	0.00678734155371785	-0.00684897974133492
144	76.9640426635742	-1.75031924247742	3.1756443977356	0.00159255252219737	-0.00230353930965066	-0.00197886489331722	-0.00165419070981443
145	76.314697265625	-2.07499361038208	2.9159049987793	-0.00814767740666866	0.00841071270406246	-0.0126931173726916	-0.00425158534198999
146	77.613395690918	-3.37369084358215	3.37044906616211	-0.0130177913233638	0.00581331877037883	-0.0188619289547205	-0.00555028254166245
147	76.314697265625	-3.69836521148682	3.30551409721375	-0.0360696688294411	0.00418994715437293	-0.00717365415766835	-0.00327756232582033
148	76.314697265625	-3.04901647567749	3.69512343406677	-0.0172385573387146	-0.00295288790948689	-0.0120437685400248	-0.000355493422830477
149	78.9120941162109	-4.0230393409729	3.76005816459656	-0.0156151866540313	0.0022419011220336	-0.00490093370899558	-0.00717365415766835
150	78.9120941162109	-3.04901647567749	3.04577469825745	-0.0182125810533762	0.00483929552137852	-0.00555028254166245	-0.0026282137259841
151	79.5614395141602	-3.37369084358215	3.24057936668396	-0.00944637414067984	-0.00555028254166245	-0.00392691092565656	0.00483929552137852
152	76.314697265625	-2.07499361038208	3.11070966720581	-0.0133424662053585	0.00159255252219737	0.00321592413820326	0.00776136433705688
153	77.613395690918	-2.07499361038208	2.72110033035278	0.00126787810586393	0.00418994715437293	-0.00555028254166245	0.00354059832170606
154	78.9120941162109	-2.07499361038208	2.85097002983093	0.00451462110504508	0.00516396993771195	-0.0146411629393697	0.00386527273803949
155	78.2627410888672	-3.04901647567749	3.37044906616211	0.0243197549134493	-0.00522560812532902	0.0194496400654316	0.000943203864153475
156	76.9640426635742	-2.39966797828674	3.43538379669189	0.0220470335334539	-0.0224333461374044	0.00776136433705688	0.0132808275520802
157	77.613395690918	-3.04901647567749	3.37044906616211	0.0249691028147936	-0.00165419070981443	0.0200989879667759	0.00289124972186983
158	76.314697265625	-2.07499361038208	3.37044906616211	0.0152288740500808	-0.00327756232582033	0.00906006153672934	0.00808603875339031
159	74.3666534423828	-1.42564487457275	3.69512343406677	0.00808603875339031	0.00711201597005129	0.000618529506027699	-0.00197886489331722
160	76.314697265625	-2.72434210777283	3.82499313354492	0.00711201597005129	-0.00587495695799589	0.00159255252219737	0.0022419011220336
161	75.6653518676758	-2.07499361038208	3.43538379669189	0.0191249661147594	0.000943203864153475	-0.00327756232582033	-0.00100484199356288
162	78.9120941162109	-2.72434210777283	3.37044906616211	0.00321592413820326	-0.00457625929266214	-3.08191010844894e-05	0.00678734155371785
163	75.6653518676758	-1.10097062587738	3.1756443977356	0.0175015944987535	0.00711201597005129	-0.0107450718060136	-0.00165419070981443
164	77.613395690918	-2.07499361038208	3.1756443977356	0.00938473641872406	-0.00197886489331722	-0.00132951640989631	0.00321592413820326
165	76.9640426635742	-2.72434210777283	3.11070966720581	-0.00619963090866804	0.00386527273803949	-0.0152905117720366	-0.00197886489331722
166	78.9120941162109	-3.69836521148682	3.56525373458862	-0.00165419070981443	0.00289124972186983	-0.0130177913233638	-0.00425158534198999
167	75.015998840332	-1.42564487457275	2.85097002983093	-0.00782300252467394	0.00289124972186983	-0.0185372550040483	0.00159255252219737
168	75.6653518676758	-0.776296257972717	2.9159049987793	-0.00165419070981443	0.00483929552137852	-0.00879702530801296	-0.00360223650932312
169	76.9640426635742	-2.39966797828674	3.30551409721375	-0.00977104809135199	0.012956153601408	-0.00814767740666866	-0.00165419070981443
170	77.613395690918	-1.75031924247742	3.04577469825745	-0.00425158534198999	0.000618529506027699	0.000943203864153475	-0.00197886489331722
171	77.613395690918	-1.75031924247742	3.30551409721375	-0.00847235135734081	-3.08191010844894e-05	-0.00100484199356288	0.00289124972186983
172	75.6653518676758	-0.451621979475021	2.72110033035278	-0.0172385573387146	0.000943203864153475	-0.00555028254166245	0.00613799272105098
173	76.314697265625	-0.126947656273842	2.656165599823	-0.00814767740666866	0.000943203864153475	0.000618529506027699	-0.00132951640989631
174	76.9640426635742	-1.42564487457275	3.1756443977356	0.00613799272105098	-0.00327756232582033	-0.00100484199356288	0.00451462110504508
175	76.314697265625	-1.75031924247742	3.11070966720581	-0.000680167751852423	0.00548864435404539	0.01100810803473	-0.00230353930965066
176	74.3666534423828	-0.451621979475021	2.98083996772766	0.00841071270406246	0.0022419011220336	0.0194496400654316	0.0100340843200684
177	75.015998840332	-2.07499361038208	3.43538379669189	0.0116574559360743	-0.0136671401560307	0.0210730116814375	0.00256657530553639
178	72.4186019897461	-0.451621979475021	2.9159049987793	0.00938473641872406	-0.0100957229733467	0.00126787810586393	0.00386527273803949
179	73.0679550170898	-0.451621979475021	3.04577469825745	0.0113327819854021	0.00418994715437293	0.00354059832170606	0.000293855206109583
180	76.314697265625	-1.75031924247742	3.30551409721375	0.0132808275520802	0.00548864435404539	-0.00425158534198999	-0.000355493422830477
181	76.9640426635742	-1.10097062587738	3.56525373458862	0.01100810803473	0.000293855206109583	0.00451462110504508	0.00386527273803949
182	76.314697265625	-1.42564487457275	3.69512343406677	0.00354059832170606	-0.00230353930965066	-0.00360223650932312	0.00516396993771195
183	75.015998840332	-1.42564487457275	3.76005816459656	-0.00425158534198999	0.00354059832170606	-0.00912170019000769	-0.00490093370899558
184	75.015998840332	-0.776296257972717	3.1756443977356	0.00646266713738441	-0.00295288790948689	-0.00717365415766835	-0.000355493422830477
185	77.613395690918	-1.42564487457275	3.1756443977356	0.00159255252219737	0.00354059832170606	-0.0146411629393697	-0.00425158534198999
186	75.015998840332	-0.451621979475021	3.37044906616211	-0.0159398596733809	0.00938473641872406	-0.0162645354866982	-0.00814767740666866
187	76.9640426635742	-1.42564487457275	3.56525373458862	-0.0230826959013939	0.0113327819854021	-0.00522560812532902	-0.00132951640989631
188	78.2627410888672	-0.776296257972717	4.08473253250122	-0.0217839982360601	0.00613799272105098	-0.0208099745213985	-0.000680167751852423
189	76.9640426635742	-0.126947656273842	3.63018846511841	-0.0217839982360601	-0.00230353930965066	-0.0149658378213644	-0.00522560812532902
190	76.314697265625	-0.126947656273842	3.43538379669189	-0.0195112787187099	0.00776136433705688	0.000618529506027699	-0.00132951640989631
191	76.9640426635742	-1.10097062587738	3.50031876564026	-0.021459324285388	0.00289124972186983	0.00321592413820326	-0.00132951640989631
192	77.613395690918	-1.10097062587738	3.30551409721375	-0.0123684434220195	0.000943203864153475	-0.00619963090866804	0.00126787810586393
193	75.015998840332	-0.451621979475021	3.1756443977356	-0.00360223650932312	0.000293855206109583	-0.00360223650932312	0.00191722682211548
194	76.9640426635742	-1.10097062587738	3.69512343406677	-0.000355493422830477	-0.00132951640989631	0.000618529506027699	-0.00132951640989631
195	77.613395690918	-1.10097062587738	3.43538379669189	-0.0026282137259841	-0.00555028254166245	0.0191249661147594	0.00938473641872406
196	73.0679550170898	0.522400975227356	3.1756443977356	0.0113327819854021	-0.00230353930965066	0.0145795252174139	0.00386527273803949
197	75.015998840332	-1.10097062587738	3.50031876564026	0.00970941036939621	0.00581331877037883	0.00743668992072344	0.0100340843200684
198	75.6653518676758	-0.126947656273842	3.30551409721375	0.020423661917448	-0.00490093370899558	0.0126314787194133	0.000943203864153475
199	75.6653518676758	0.197726652026176	3.50031876564026	0.020423661917448	0.0022419011220336	-3.08191010844894e-05	0.00289124972186983
200	74.3666534423828	0.522400975227356	3.24057936668396	0.0252937767654657	0.00841071270406246	0.00321592413820326	-0.00977104809135199
201	76.9640426635742	-0.451621979475021	3.11070966720581	0.00678734155371785	-0.00977104809135199	0.00678734155371785	0.00418994715437293
202	75.6653518676758	-1.10097062587738	2.72110033035278	-0.00295288790948689	-0.0113944197073579	-0.00132951640989631	-0.00555028254166245
203	76.314697265625	-1.42564487457275	2.98083996772766	0.00678734155371785	-0.00782300252467394	0.00126787810586393	-0.00197886489331722
204	76.9640426635742	-1.75031924247742	3.43538379669189	0.0106834331527352	-0.0026282137259841	-0.00717365415766835	0.00451462110504508
205	76.9640426635742	-0.776296257972717	3.56525373458862	-0.0123684434220195	0.00613799272105098	-0.0110697457566857	-0.00717365415766835
206	75.015998840332	-0.776296257972717	3.63018846511841	-0.0247060675173998	0.00808603875339031	-0.0182125810533762	-0.000680167751852423
207	76.9640426635742	-0.451621979475021	2.98083996772766	-0.032173577696085	0.00711201597005129	-0.0191866029053926	-0.00425158534198999
208	76.314697265625	0.197726652026176	2.78603529930115	-0.0302255302667618	0.0106834331527352	-0.0191866029053926	-0.0100957229733467
209	75.015998840332	1.17174959182739	3.04577469825745	-0.02697878703475	0.00906006153672934	-0.0143164889886975	0.00126787810586393
210	76.314697265625	0.197726652026176	3.43538379669189	-0.0149658378213644	0.000293855206109583	-0.0149658378213644	-0.00197886489331722
211	75.6653518676758	0.197726652026176	3.30551409721375	-0.0169138833880424	-0.00230353930965066	-0.00425158534198999	0.00776136433705688
212	76.314697265625	0.197726652026176	3.1756443977356	-0.0104203969240189	-3.08191010844894e-05	0.00159255252219737	0.000943203864153475
213	75.6653518676758	0.197726652026176	3.1756443977356	-0.000680167751852423	0.00451462110504508	-0.0026282137259841	-0.00490093370899558
214	75.015998840332	-1.42564487457275	3.43538379669189	0.00613799272105098	-0.00717365415766835	-0.000680167751852423	0.00191722682211548
215	72.4186019897461	0.522400975227356	3.37044906616211	0.000293855206109583	-0.00814767740666866	0.0132808275520802	0.0022419011220336
216	73.0679550170898	0.197726652026176	3.56525373458862	0.00873538758605719	-0.00457625929266214	0.0188002903014421	0.00678734155371785
217	73.7173004150391	-0.451621979475021	3.1756443977356	0.0145795252174139	-0.0185372550040483	0.012956153601408	0.0132808275520802
218	76.9640426635742	-1.10097062587738	3.37044906616211	0.0220470335334539	0.0171769186854362	0.00938473641872406	-0.00197886489331722
219	76.314697265625	-0.451621979475021	3.1756443977356	0.0142548503354192	-0.00100484199356288	-0.00132951640989631	0.00256657530553639
220	75.015998840332	-0.126947656273842	3.30551409721375	0.0132808275520802	-0.00392691092565656	0.00678734155371785	-3.08191010844894e-05
221	76.314697265625	-1.10097062587738	3.11070966720581	0.00678734155371785	-0.0100957229733467	-0.00327756232582033	0.00808603875339031
222	75.6653518676758	-1.10097062587738	3.43538379669189	0.00613799272105098	-0.00879702530801296	0.00191722682211548	0.0103587592020631
223	76.9640426635742	-1.10097062587738	3.30551409721375	0.00418994715437293	0.00256657530553639	-0.00165419070981443	0.000943203864153475
224	75.6653518676758	-0.776296257972717	3.43538379669189	0.011982130818069	0.00548864435404539	-0.00879702530801296	-0.00100484199356288
225	77.613395690918	-1.10097062587738	3.30551409721375	0.00159255252219737	0.00906006153672934	-0.0162645354866982	-0.00295288790948689
226	74.3666534423828	-0.126947656273842	3.24057936668396	-0.00619963090866804	0.0162028968334198	-0.0152905117720366	-0.00327756232582033
227	76.9640426635742	-1.10097062587738	3.37044906616211	0.00126787810586393	0.01100810803473	-0.00782300252467394	-3.08191010844894e-05
228	76.314697265625	0.522400975227356	3.1756443977356	0.012956153601408	0.0116574559360743	-0.0139918150380254	-0.00717365415766835
229	76.314697265625	0.197726652026176	3.04577469825745	0.0149041991680861	0.0100340843200684	-0.0136671401560307	-0.00295288790948689
230	75.015998840332	-0.126947656273842	3.24057936668396	0.00970941036939621	0.00776136433705688	-0.00555028254166245	-0.00230353930965066
231	75.6653518676758	0.522400975227356	3.04577469825745	-0.00555028254166245	0.00548864435404539	-0.00360223650932312	0.00581331877037883
232	73.0679550170898	-0.126947656273842	3.11070966720581	-0.0026282137259841	0.00126787810586393	0.000943203864153475	0.00678734155371785
233	74.3666534423828	-0.451621979475021	3.82499313354492	-0.00912170019000769	0.0103587592020631	-0.00392691092565656	0.00581331877037883
234	75.6653518676758	-0.776296257972717	3.43538379669189	-0.00749832857400179	0.00548864435404539	-0.00684897974133492	0.00321592413820326
235	73.7173004150391	0.197726652026176	3.11070966720581	-0.00490093370899558	-0.00327756232582033	0.0100340843200684	0.000293855206109583
236	76.9640426635742	-0.451621979475021	3.43538379669189	-0.0104203969240189	-0.00490093370899558	0.0123068047687411	0.00548864435404539
237	75.6653518676758	0.522400975227356	3.04577469825745	0.00516396993771195	-0.00879702530801296	0.0188002903014421	0.00711201597005129
238	75.6653518676758	-2.07499361038208	3.37044906616211	0.00711201597005129	-0.0100957229733467	0.00938473641872406	-0.00165419070981443
239	76.9640426635742	-2.39966797828674	3.50031876564026	0.00159255252219737	-0.0120437685400248	-0.00132951640989631	-0.00782300252467394
240	76.314697265625	-1.42564487457275	3.37044906616211	-0.00652430532500148	-0.00360223650932312	0.00483929552137852	-0.00684897974133492
241	76.314697265625	-1.10097062587738	3.43538379669189	-0.0117190945893526	-0.00652430532500148	0.000943203864153475	0.00776136433705688
242	76.314697265625	-0.126947656273842	3.24057936668396	-0.0136671401560307	-0.0117190945893526	0.00354059832170606	-0.00197886489331722
243	76.9640426635742	-0.451621979475021	3.63018846511841	-0.00295288790948689	-0.00197886489331722	-0.00457625929266214	-0.00295288790948689
244	75.015998840332	1.49642395973206	3.30551409721375	-0.0104203969240189	0.00321592413820326	-0.00132951640989631	0.00418994715437293
245	76.9640426635742	-0.126947656273842	3.24057936668396	-0.0143164889886975	-0.00230353930965066	-0.0152905117720366	-0.00717365415766835
246	74.3666534423828	0.847075283527374	2.78603529930115	-0.0182125810533762	0.00256657530553639	-0.00782300252467394	0.000293855206109583
247	78.2627410888672	-0.776296257972717	3.37044906616211	-0.0110697457566857	0.0126314787194133	-0.0175632312893867	0.00126787810586393
248	76.9640426635742	-0.776296257972717	3.37044906616211	-3.08191010844894e-05	0.0106834331527352	-0.0113944197073579	-0.00814767740666866
249	73.7173004150391	0.197726652026176	3.37044906616211	0.000618529506027699	0.00483929552137852	-0.00457625929266214	-0.00392691092565656
250	73.7173004150391	0.847075283527374	3.24057936668396	-0.00327756232582033	0.00678734155371785	-0.00555028254166245	0.00841071270406246
251	72.4186019897461	0.522400975227356	2.85097002983093	-0.00912170019000769	-0.0026282137259841	0.00321592413820326	0.00483929552137852
252	73.0679550170898	0.522400975227356	3.11070966720581	-0.00944637414067984	-0.00619963090866804	0.00191722682211548	0.00191722682211548
253	75.6653518676758	-0.126947656273842	3.24057936668396	0.00289124972186983	0.00451462110504508	0.00159255252219737	-0.0026282137259841
254	75.015998840332	-0.126947656273842	3.37044906616211	0.00613799272105098	0.00581331877037883	-0.0169138833880424	-0.0026282137259841
255	75.6653518676758	0.197726652026176	3.56525373458862	0.0106834331527352	-0.00327756232582033	0.0165275707840919	-0.00522560812532902
256	77.613395690918	-1.75031924247742	3.30551409721375	0.00906006153672934	-0.0188619289547205	0.0262678004801273	0.00776136433705688
257	75.015998840332	-0.451621979475021	3.11070966720581	0.0168522447347641	-0.0175632312893867	0.00646266713738441	0.00970941036939621
258	76.9640426635742	-0.451621979475021	3.1756443977356	0.0165275707840919	-0.00684897974133492	0.0022419011220336	0.00418994715437293
259	76.314697265625	-1.42564487457275	3.43538379669189	0.0152288740500808	0.00126787810586393	-3.08191010844894e-05	-0.00295288790948689
260	78.2627410888672	-0.776296257972717	3.56525373458862	0.0165275707840919	-3.08191010844894e-05	0.00126787810586393	-0.00100484199356288
261	76.314697265625	-0.776296257972717	3.82499313354492	0.00970941036939621	0.00191722682211548	0.00126787810586393	0.00126787810586393
262	76.9640426635742	-0.451621979475021	2.98083996772766	0.00938473641872406	-0.00392691092565656	0.00386527273803949	0.000943203864153475
263	75.6653518676758	0.847075283527374	2.656165599823	0.00159255252219737	0.00970941036939621	-0.00392691092565656	-0.00132951640989631
264	76.314697265625	0.522400975227356	2.72110033035278	-0.000355493422830477	0.00418994715437293	-0.00782300252467394	-0.0126931173726916
265	75.015998840332	0.522400975227356	2.85097002983093	-0.00295288790948689	0.00938473641872406	-0.0159398596733809	-0.00327756232582033
266	76.314697265625	0.847075283527374	3.1756443977356	-0.0165892094373703	0.0145795252174139	-0.0198359526693821	-0.00879702530801296
267	75.6653518676758	0.847075283527374	3.24057936668396	-0.0149658378213644	0.00711201597005129	-0.0149658378213644	-0.00522560812532902
268	76.314697265625	0.522400975227356	3.30551409721375	-0.0107450718060136	0.0116574559360743	-0.00555028254166245	-0.00619963090866804
269	75.6653518676758	-0.451621979475021	3.43538379669189	-0.0159398596733809	0.00938473641872406	-0.0198359526693821	0.00126787810586393
270	74.3666534423828	0.522400975227356	2.9159049987793	-0.0260047651827335	0.00938473641872406	-0.00717365415766835	0.000293855206109583
271	76.314697265625	-0.451621979475021	3.04577469825745	-0.0243813935667276	0.00711201597005129	-0.00197886489331722	0.01100810803473
272	76.314697265625	-0.776296257972717	3.43538379669189	-0.0182125810533762	0.00256657530553639	0.00159255252219737	0.00516396993771195
273	76.9640426635742	-0.776296257972717	3.50031876564026	-0.0152905117720366	-0.000355493422830477	0.00970941036939621	-3.08191010844894e-05
274	75.015998840332	0.197726652026176	3.1756443977356	-0.0211346503347158	-0.00230353930965066	-0.00392691092565656	0.000618529506027699
275	77.613395690918	-2.07499361038208	3.37044906616211	-0.00944637414067984	-0.0191866029053926	0.0123068047687411	-0.00425158534198999
276	75.015998840332	-1.75031924247742	3.56525373458862	-0.00847235135734081	-0.0188619289547205	0.0217223595827818	0.0100340843200684
277	76.314697265625	-0.451621979475021	3.56525373458862	-0.00360223650932312	-0.0243813935667276	0.0103587592020631	0.00841071270406246
278	75.6653518676758	0.847075283527374	3.30551409721375	0.00483929552137852	-0.00457625929266214	0.00646266713738441	0.00418994715437293
279	75.6653518676758	0.847075283527374	3.30551409721375	0.01100810803473	-0.00197886489331722	0.00678734155371785	-0.00555028254166245
280	77.613395690918	-0.776296257972717	3.1756443977356	0.00289124972186983	-0.00457625929266214	-0.00652430532500148	-0.00749832857400179
281	76.314697265625	-0.126947656273842	3.24057936668396	0.00970941036939621	-0.00295288790948689	0.011982130818069	0.00321592413820326
282	76.314697265625	-0.126947656273842	3.24057936668396	0.01847561635077	-0.00749832857400179	0.00483929552137852	-0.00619963090866804
283	75.015998840332	0.197726652026176	3.04577469825745	0.025618452578783	0.00191722682211548	-0.00425158534198999	-0.00132951640989631
284	77.613395690918	-1.42564487457275	3.43538379669189	0.0288651939481497	0.00516396993771195	-0.00360223650932312	-0.00879702530801296
285	75.6653518676758	0.197726652026176	3.04577469825745	0.00873538758605719	0.00451462110504508	-0.0172385573387146	-0.00392691092565656
286	75.6653518676758	-0.776296257972717	3.50031876564026	0.00613799272105098	0.012956153601408	-0.00587495695799589	-0.00165419070981443
287	72.4186019897461	-0.126947656273842	3.30551409721375	0.011982130818069	0.00841071270406246	-0.00814767740666866	-0.000680167751852423
288	73.0679550170898	0.197726652026176	4.01979780197144	-0.00360223650932312	0.00938473641872406	-0.0110697457566857	-0.0123684434220195
289	75.015998840332	-1.10097062587738	3.88992786407471	0.000618529506027699	0.0116574559360743	-0.00977104809135199	0.00126787810586393
290	76.314697265625	-0.451621979475021	3.37044906616211	-0.00977104809135199	0.00776136433705688	-0.0120437685400248	0.0022419011220336
291	76.9640426635742	-1.42564487457275	3.37044906616211	0.00354059832170606	-0.00295288790948689	-0.0100957229733467	-3.08191010844894e-05
292	75.6653518676758	-0.776296257972717	3.43538379669189	0.00483929552137852	-0.00555028254166245	-0.00197886489331722	0.00191722682211548
293	75.6653518676758	-1.10097062587738	3.30551409721375	0.00483929552137852	-0.00944637414067984	-0.000680167751852423	0.00256657530553639
294	76.314697265625	-2.39966797828674	3.43538379669189	0.0022419011220336	0.00386527273803949	0.000943203864153475	-0.00652430532500148
295	77.613395690918	-2.07499361038208	3.63018846511841	0.00808603875339031	-0.00360223650932312	0.00256657530553639	-0.00425158534198999
296	75.015998840332	-0.776296257972717	3.1756443977356	0.00613799272105098	-0.0136671401560307	0.0126314787194133	0.000618529506027699
297	76.9640426635742	-1.42564487457275	3.37044906616211	-0.00100484199356288	-0.0107450718060136	0.012956153601408	0.0171769186854362
298	75.015998840332	-0.776296257972717	3.24057936668396	0.00256657530553639	0.00354059832170606	0.00776136433705688	0.000618529506027699
299	75.015998840332	-0.451621979475021	3.11070966720581	-0.000680167751852423	0.00386527273803949	-3.08191010844894e-05	-0.00977104809135199
300	75.015998840332	-1.75031924247742	3.69512343406677	-0.00879702530801296	0.0100340843200684	-0.00490093370899558	-0.00295288790948689
301	75.6653518676758	-1.10097062587738	3.1756443977356	-0.0136671401560307	-0.00360223650932312	0.00289124972186983	-0.00132951640989631
302	75.015998840332	-0.776296257972717	3.24057936668396	-0.00944637414067984	0.000943203864153475	-3.08191010844894e-05	0.0022419011220336
303	75.6653518676758	-0.126947656273842	2.9159049987793	-0.00165419070981443	0.0022419011220336	0.00191722682211548	-0.00619963090866804
304	76.9640426635742	-2.07499361038208	3.04577469825745	-0.00879702530801296	0.00808603875339031	-0.00879702530801296	-0.00814767740666866
305	76.9640426635742	-1.75031924247742	3.37044906616211	-0.0104203969240189	0.00776136433705688	-0.0159398596733809	-0.00425158534198999
306	74.3666534423828	-2.07499361038208	3.50031876564026	-0.028926832601428	0.00841071270406246	-0.0139918150380254	-0.000680167751852423
307	73.7173004150391	-1.42564487457275	2.85097002983093	-0.0224333461374044	0.012956153601408	-0.0224333461374044	0.0022419011220336
308	73.7173004150391	-0.776296257972717	2.85097002983093	-0.00977104809135199	0.0158782228827477	-0.0143164889886975	-0.00392691092565656
309	75.015998840332	-0.776296257972717	3.24057936668396	-0.00555028254166245	0.00841071270406246	-0.00522560812532902	-0.000355493422830477
310	75.6653518676758	-1.42564487457275	3.37044906616211	-0.00327756232582033	0.00808603875339031	-0.0107450718060136	0.00191722682211548
311	75.015998840332	-1.75031924247742	3.50031876564026	-0.00100484199356288	-0.00490093370899558	0.00191722682211548	0.00613799272105098
312	75.6653518676758	-1.75031924247742	3.11070966720581	-0.00587495695799589	-0.00814767740666866	-0.00360223650932312	0.00289124972186983
313	76.9640426635742	-3.04901647567749	3.1756443977356	0.000293855206109583	-0.00619963090866804	-0.00230353930965066	-0.000355493422830477
314	77.613395690918	-3.04901647567749	3.37044906616211	0.00873538758605719	0.000293855206109583	-0.0107450718060136	-0.00132951640989631
315	75.015998840332	-1.42564487457275	3.24057936668396	-3.08191010844894e-05	-0.00425158534198999	0.00776136433705688	0.00613799272105098
316	75.015998840332	-0.451621979475021	3.30551409721375	0.0136055024340749	-0.0120437685400248	0.0113327819854021	0.00386527273803949
317	78.2627410888672	-2.39966797828674	3.50031876564026	0.00451462110504508	-0.00814767740666866	0.00483929552137852	0.0116574559360743
318	76.9640426635742	-1.10097062587738	2.72110033035278	0.00256657530553639	-0.00360223650932312	0.0022419011220336	0.0022419011220336
319	76.314697265625	-1.42564487457275	2.656165599823	-0.00197886489331722	-3.08191010844894e-05	0.00159255252219737	-0.00522560812532902
320	75.6653518676758	-1.75031924247742	3.1756443977356	-0.0104203969240189	0.00970941036939621	0.00386527273803949	-0.00327756232582033
321	76.9640426635742	-2.39966797828674	3.43538379669189	-0.0104203969240189	0.00418994715437293	0.00613799272105098	0.000618529506027699
322	76.314697265625	-2.07499361038208	3.76005816459656	-0.00684897974133492	-0.00392691092565656	0.00126787810586393	0.00386527273803949
323	75.6653518676758	-1.10097062587738	3.50031876564026	-0.00652430532500148	0.00548864435404539	-0.0026282137259841	-0.00684897974133492
324	75.015998840332	-1.10097062587738	3.30551409721375	-0.0130177913233638	0.0142548503354192	-0.00912170019000769	-0.00490093370899558
325	73.7173004150391	-2.07499361038208	3.50031876564026	-0.023407369852066	0.00711201597005129	-0.0117190945893526	-0.00652430532500148
326	73.7173004150391	-1.75031924247742	3.37044906616211	-0.0331475995481014	0.00808603875339031	-0.0146411629393697	-0.0104203969240189
327	75.015998840332	-2.07499361038208	3.63018846511841	-0.0318489037454128	0.00906006153672934	-0.00944637414067984	-0.00684897974133492
328	76.314697265625	-2.39966797828674	3.69512343406677	-0.0328229255974293	0.0103587592020631	-0.017887907102704	-0.00587495695799589
329	76.9640426635742	-2.39966797828674	3.56525373458862	-0.0350956469774246	0.00678734155371785	-0.0146411629393697	-0.0104203969240189
330	78.2627410888672	-3.69836521148682	3.37044906616211	-0.0240567177534103	-0.00295288790948689	0.000943203864153475	-0.00684897974133492
331	76.314697265625	-3.37369084358215	3.37044906616211	-0.0185372550040483	-0.00749832857400179	0.00321592413820326	0.00386527273803949
332	75.6653518676758	-2.72434210777283	3.30551409721375	-0.00457625929266214	-0.00522560812532902	-0.00392691092565656	0.00516396993771195
333	75.015998840332	-2.72434210777283	3.04577469825745	0.0022419011220336	-0.0107450718060136	0.000618529506027699	0.00841071270406246
334	75.6653518676758	-3.04901647567749	3.50031876564026	0.0213976856321096	0.00451462110504508	0.000618529506027699	-0.00327756232582033
335	75.6653518676758	-2.07499361038208	3.1756443977356	0.0207483377307653	-0.00717365415766835	0.00906006153672934	0.00191722682211548
336	76.314697265625	-2.07499361038208	3.04577469825745	0.0334106348454952	-0.0185372550040483	0.00841071270406246	0.000618529506027699
337	75.015998840332	-2.07499361038208	2.9159049987793	0.0405534692108631	-0.0240567177534103	0.00711201597005129	0.00906006153672934
338	76.314697265625	-2.72434210777283	3.24057936668396	0.0483456552028656	-0.0100957229733467	0.00841071270406246	0.00516396993771195
339	78.2627410888672	-3.04901647567749	3.1756443977356	0.0386054255068302	0.00581331877037883	-0.00814767740666866	0.00321592413820326
340	76.314697265625	-1.10097062587738	3.37044906616211	0.0421768426895142	0.00548864435404539	0.00548864435404539	-0.000355493422830477
341	76.9640426635742	-1.75031924247742	3.04577469825745	0.0246444288641214	-0.00132951640989631	-0.0123684434220195	0.00256657530553639
342	76.9640426635742	-1.42564487457275	3.1756443977356	0.0236704051494598	-0.00100484199356288	0.00516396993771195	0.00938473641872406
343	76.314697265625	-2.72434210777283	3.43538379669189	0.01100810803473	-0.000680167751852423	-0.0126931173726916	0.00159255252219737
344	72.4186019897461	-2.39966797828674	3.56525373458862	0.0103587592020631	0.00970941036939621	-0.00425158534198999	-3.08191010844894e-05
345	75.6653518676758	-3.37369084358215	3.88992786407471	0.0106834331527352	0.00711201597005129	-0.0146411629393697	-0.00132951640989631
346	75.015998840332	-1.42564487457275	3.30551409721375	-0.0136671401560307	0.0100340843200684	-0.0136671401560307	-0.00230353930965066
347	78.9120941162109	-3.04901647567749	3.11070966720581	-0.00684897974133492	0.00711201597005129	-0.0026282137259841	-0.00749832857400179
348	76.9640426635742	-2.72434210777283	2.98083996772766	0.000293855206109583	0.00646266713738441	-0.0172385573387146	-0.000355493422830477
349	76.314697265625	-2.72434210777283	3.30551409721375	-0.00165419070981443	0.000618529506027699	-0.00879702530801296	-0.00912170019000769
350	75.015998840332	-3.37369084358215	3.24057936668396	-0.0113944197073579	0.000943203864153475	-0.00457625929266214	-0.00360223650932312
351	75.6653518676758	-2.72434210777283	3.43538379669189	-0.00457625929266214	-0.00847235135734081	0.00289124972186983	0.00256657530553639
352	76.314697265625	-2.07499361038208	3.1756443977356	-0.0133424662053585	0.000618529506027699	0.000293855206109583	0.00548864435404539
353	78.2627410888672	-2.72434210777283	3.30551409721375	-0.0208099745213985	-0.00782300252467394	-0.00295288790948689	0.00418994715437293
354	77.613395690918	-3.37369084358215	3.43538379669189	-0.0237320438027382	0.00159255252219737	-0.00749832857400179	0.0022419011220336
355	75.6653518676758	-1.75031924247742	2.78603529930115	-0.00814767740666866	-0.00425158534198999	0.0100340843200684	-3.08191010844894e-05
356	78.9120941162109	-2.72434210777283	3.43538379669189	-0.000355493422830477	-0.00977104809135199	0.0132808275520802	0.0223717093467712
357	76.314697265625	-2.07499361038208	3.1756443977356	0.000293855206109583	-0.00165419070981443	0.0152288740500808	-0.000355493422830477
358	78.2627410888672	-3.37369084358215	3.24057936668396	0.0213976856321096	-0.0100957229733467	0.00873538758605719	0.00386527273803949
359	78.2627410888672	-3.37369084358215	3.11070966720581	0.0158782228827477	0.00581331877037883	0.00451462110504508	-0.0113944197073579
360	77.613395690918	-3.69836521148682	3.24057936668396	-0.00327756232582033	-0.00132951640989631	-0.00490093370899558	-0.00327756232582033
361	76.314697265625	-3.69836521148682	3.50031876564026	-0.0211346503347158	-0.00165419070981443	0.00841071270406246	0.00191722682211548
362	75.6653518676758	-3.04901647567749	3.63018846511841	-0.0302255302667618	-0.00165419070981443	-0.00555028254166245	-0.00457625929266214
363	75.6653518676758	-3.69836521148682	3.37044906616211	-0.0230826959013939	0.00711201597005129	-0.0126931173726916	0.0022419011220336
364	75.6653518676758	-1.75031924247742	2.98083996772766	-0.0224333461374044	0.00613799272105098	-0.00490093370899558	-0.0104203969240189
365	76.314697265625	-2.39966797828674	3.04577469825745	-0.0201606266200542	0.00289124972186983	-0.0139918150380254	-0.00587495695799589
366	76.314697265625	-2.39966797828674	3.11070966720581	-0.0230826959013939	0.0106834331527352	-0.0172385573387146	-0.00977104809135199
367	77.613395690918	-4.34771394729614	3.37044906616211	-0.0195112787187099	-0.00555028254166245	-0.0159398596733809	0.000943203864153475
368	77.613395690918	-4.34771394729614	3.50031876564026	-0.00295288790948689	0.00548864435404539	-0.0104203969240189	-0.00197886489331722
369	78.9120941162109	-3.37369084358215	2.85097002983093	0.013930176384747	0.00516396993771195	-0.00652430532500148	0.00191722682211548
370	76.314697265625	-2.39966797828674	2.98083996772766	0.0262678004801273	0.0100340843200684	-0.00522560812532902	-0.000680167751852423
371	77.613395690918	-2.39966797828674	2.9159049987793	0.0259431265294552	0.000293855206109583	-0.000680167751852423	0.00451462110504508
372	78.2627410888672	-3.37369084358215	3.37044906616211	0.0308132413774729	0.00678734155371785	-0.00425158534198999	0.0022419011220336
373	78.2627410888672	-3.37369084358215	3.50031876564026	0.0421768426895142	0.00159255252219737	-0.00847235135734081	-0.0026282137259841
374	76.9640426635742	-2.72434210777283	3.24057936668396	0.0353586822748184	0.00191722682211548	-0.00717365415766835	-0.00490093370899558
375	78.2627410888672	-3.69836521148682	2.9159049987793	0.0317872650921345	0.000293855206109583	0.0103587592020631	-0.00684897974133492
376	76.9640426635742	-3.04901647567749	3.11070966720581	0.0220470335334539	-0.0302255302667618	0.0217223595827818	0.0265924744307995
377	77.613395690918	-3.04901647567749	3.1756443977356	0.0165275707840919	-0.0159398596733809	0.00906006153672934	0.00126787810586393
378	76.314697265625	-3.04901647567749	3.30551409721375	0.00126787810586393	-0.00230353930965066	-0.00100484199356288	0.00516396993771195
379	75.6653518676758	-3.04901647567749	3.76005816459656	-0.0120437685400248	0.00321592413820326	-0.00555028254166245	-0.00327756232582033
380	76.314697265625	-3.69836521148682	3.50031876564026	-0.0117190945893526	-3.08191010844894e-05	-0.0026282137259841	0.00191722682211548
381	75.015998840332	-3.04901647567749	3.30551409721375	-0.0126931173726916	-0.00425158534198999	-0.00457625929266214	-0.00392691092565656
382	76.9640426635742	-3.69836521148682	3.43538379669189	-0.0156151866540313	0.00126787810586393	-0.00197886489331722	0.00970941036939621
383	77.613395690918	-3.69836521148682	3.56525373458862	-0.00360223650932312	0.00354059832170606	-0.00652430532500148	-0.000355493422830477
384	76.9640426635742	-2.39966797828674	3.82499313354492	-0.00555028254166245	0.00841071270406246	-0.000355493422830477	-0.000680167751852423
385	76.9640426635742	-3.37369084358215	4.21460247039795	-0.00879702530801296	0.00386527273803949	-0.0182125810533762	-0.00555028254166245
386	77.613395690918	-4.34771394729614	3.43538379669189	-0.00749832857400179	-0.00165419070981443	-0.0133424662053585	-0.00522560812532902
387	78.2627410888672	-3.37369084358215	3.24057936668396	-0.00749832857400179	-0.00295288790948689	-0.00912170019000769	-0.00327756232582033
388	76.314697265625	-2.72434210777283	3.30551409721375	-0.00360223650932312	0.00256657530553639	-0.0123684434220195	-0.00587495695799589
389	76.9640426635742	-3.04901647567749	3.37044906616211	0.011982130818069	0.00451462110504508	-0.0130177913233638	-0.00230353930965066
390	76.314697265625	-2.07499361038208	3.50031876564026	-0.0139918150380254	0.0100340843200684	-0.0113944197073579	0.00321592413820326
391	76.9640426635742	-2.39966797828674	3.24057936668396	-0.0026282137259841	0.00159255252219737	-0.00360223650932312	0.0126314787194133
392	75.6653518676758	-2.07499361038208	2.78603529930115	0.00678734155371785	-0.00425158534198999	-0.000680167751852423	0.00678734155371785
393	79.5614395141602	-3.69836521148682	3.24057936668396	0.0149041991680861	0.00678734155371785	-0.00977104809135199	-0.00587495695799589
394	77.613395690918	-3.37369084358215	3.11070966720581	0.0252937767654657	0.00548864435404539	0.00906006153672934	-3.08191010844894e-05
395	78.9120941162109	-3.37369084358215	3.30551409721375	0.0145795252174139	0.00191722682211548	0.0181509424000978	-0.00230353930965066
396	75.6653518676758	-2.07499361038208	3.30551409721375	-0.00587495695799589	-0.00944637414067984	0.0165275707840919	0.0178262684494257
397	76.314697265625	-3.37369084358215	3.11070966720581	-0.0117190945893526	-0.00392691092565656	0.0168522447347641	0.0168522447347641
398	73.7173004150391	-2.72434210777283	2.98083996772766	-0.0117190945893526	-0.00652430532500148	0.00743668992072344	0.00906006153672934
399	76.314697265625	-2.07499361038208	2.98083996772766	-0.00652430532500148	0.00191722682211548	-0.00425158534198999	-0.00425158534198999
400	77.613395690918	-3.04901647567749	3.50031876564026	-0.0126931173726916	0.00451462110504508	0.000943203864153475	-0.000680167751852423
401	77.613395690918	-3.04901647567749	3.43538379669189	-0.00879702530801296	0.000943203864153475	-0.00555028254166245	0.000618529506027699
402	76.314697265625	-3.69836521148682	3.56525373458862	-0.00165419070981443	-0.00717365415766835	-0.00327756232582033	-0.00619963090866804
403	75.6653518676758	-2.39966797828674	2.85097002983093	-0.00652430532500148	-0.00295288790948689	-0.00652430532500148	-0.00457625929266214
404	77.613395690918	-3.37369084358215	2.85097002983093	-0.0113944197073579	-0.00230353930965066	-0.0100957229733467	-0.00197886489331722
405	77.613395690918	-3.37369084358215	3.11070966720581	-0.000355493422830477	0.00743668992072344	-0.0107450718060136	-0.00619963090866804
406	76.9640426635742	-2.39966797828674	3.30551409721375	-0.0120437685400248	0.0116574559360743	-0.0133424662053585	0.00191722682211548
407	77.613395690918	-3.04901647567749	3.1756443977356	-0.00749832857400179	0.00841071270406246	-0.0120437685400248	-0.00230353930965066
408	77.613395690918	-1.75031924247742	3.04577469825745	0.00776136433705688	0.0100340843200684	-0.00684897974133492	-3.08191010844894e-05
409	75.015998840332	-1.75031924247742	2.59123063087463	0.00548864435404539	0.013930176384747	-0.00652430532500148	0.000293855206109583
410	76.314697265625	-1.75031924247742	2.85097002983093	-0.00814767740666866	0.00321592413820326	-0.0120437685400248	-0.00490093370899558
411	76.314697265625	-1.42564487457275	2.98083996772766	0.0207483377307653	-0.00197886489331722	0.00483929552137852	0.00354059832170606
412	76.314697265625	-1.42564487457275	3.24057936668396	0.012956153601408	0.00321592413820326	-0.00457625929266214	-0.0026282137259841
413	77.613395690918	-2.72434210777283	3.56525373458862	-0.00132951640989631	0.00191722682211548	-0.00587495695799589	0.00841071270406246
414	76.9640426635742	-2.07499361038208	3.43538379669189	-3.08191010844894e-05	0.0022419011220336	-0.00360223650932312	-0.00814767740666866
415	73.7173004150391	-1.42564487457275	3.30551409721375	-0.00490093370899558	-0.0026282137259841	0.00776136433705688	0.00354059832170606
416	72.4186019897461	-0.451621979475021	3.1756443977356	-0.0126931173726916	0.00516396993771195	0.0155535480007529	0.00581331877037883
417	76.9640426635742	-2.72434210777283	3.50031876564026	-0.00944637414067984	-0.00944637414067984	0.00289124972186983	0.00743668992072344
418	74.3666534423828	-0.451621979475021	3.43538379669189	-0.00879702530801296	0.000618529506027699	0.00159255252219737	0.00386527273803949
419	77.613395690918	-1.10097062587738	4.14966726303101	-0.00392691092565656	-0.00295288790948689	-0.00555028254166245	-0.0110697457566857
420	77.613395690918	-2.39966797828674	3.88992786407471	-0.0100957229733467	0.000618529506027699	-0.00132951640989631	-0.00165419070981443
421	78.2627410888672	-3.37369084358215	3.30551409721375	-0.0026282137259841	-0.00652430532500148	0.00321592413820326	0.00613799272105098
422	76.9640426635742	-3.37369084358215	3.50031876564026	-0.00944637414067984	-0.0117190945893526	-0.00100484199356288	0.00321592413820326
423	76.9640426635742	-2.72434210777283	3.50031876564026	-0.00327756232582033	0.00483929552137852	-0.0026282137259841	0.00126787810586393
424	75.015998840332	-1.10097062587738	3.50031876564026	0.00321592413820326	0.00289124972186983	-0.00425158534198999	-0.00457625929266214
425	76.314697265625	-0.776296257972717	3.30551409721375	-0.00879702530801296	0.00873538758605719	-0.00912170019000769	-0.0113944197073579
426	75.6653518676758	-0.451621979475021	3.11070966720581	-0.0117190945893526	0.0100340843200684	-0.0240567177534103	-0.00749832857400179
427	76.9640426635742	-1.75031924247742	3.1756443977356	-0.0165892094373703	0.0178262684494257	-0.0191866029053926	-0.0165892094373703
428	78.2627410888672	-1.75031924247742	3.1756443977356	-0.00555028254166245	0.0142548503354192	-0.0237320438027382	-0.00230353930965066
429	76.314697265625	-1.42564487457275	3.43538379669189	0.00451462110504508	0.0100340843200684	-0.0143164889886975	-0.00782300252467394
430	78.2627410888672	-2.07499361038208	3.76005816459656	-3.08191010844894e-05	0.00354059832170606	-0.00522560812532902	-0.00490093370899558
431	76.9640426635742	-1.75031924247742	3.37044906616211	-3.08191010844894e-05	-0.00425158534198999	-0.00165419070981443	0.01100810803473
432	75.6653518676758	-1.42564487457275	3.50031876564026	0.00678734155371785	-0.000680167751852423	0.00354059832170606	0.00256657530553639
433	73.0679550170898	-1.10097062587738	3.1756443977356	0.00581331877037883	-0.00100484199356288	-3.08191010844894e-05	0.00678734155371785
434	75.6653518676758	-2.39966797828674	3.56525373458862	0.0162028968334198	-0.00197886489331722	0.00646266713738441	-0.00295288790948689
435	75.6653518676758	-2.07499361038208	3.43538379669189	0.0191249661147594	-0.00360223650932312	0.0113327819854021	0.000293855206109583
436	75.6653518676758	-0.451621979475021	3.24057936668396	0.0100340843200684	-0.00360223650932312	0.0213976856321096	0.00548864435404539
437	76.9640426635742	-2.72434210777283	3.1756443977356	0.01847561635077	-0.00684897974133492	0.0200989879667759	0.00873538758605719
438	76.314697265625	-2.72434210777283	3.11070966720581	0.0152288740500808	-0.0152905117720366	0.00548864435404539	0.0022419011220336
439	75.015998840332	-2.07499361038208	3.24057936668396	-0.00132951640989631	-0.00782300252467394	0.00159255252219737	-0.00230353930965066
440	75.6653518676758	-1.75031924247742	3.24057936668396	0.000293855206109583	0.000943203864153475	0.0022419011220336	-0.0126931173726916
441	76.314697265625	-1.75031924247742	3.50031876564026	-0.00295288790948689	-0.00360223650932312	0.00191722682211548	-3.08191010844894e-05
442	75.015998840332	-0.776296257972717	3.30551409721375	-0.00522560812532902	0.00581331877037883	0.00516396993771195	0.00191722682211548
443	77.613395690918	-1.42564487457275	2.98083996772766	-0.000680167751852423	0.00483929552137852	-0.00197886489331722	-0.00327756232582033
444	76.9640426635742	-2.07499361038208	3.24057936668396	-0.00132951640989631	0.00386527273803949	-0.00684897974133492	-0.00782300252467394
445	77.613395690918	-2.72434210777283	3.1756443977356	-0.00652430532500148	0.00581331877037883	-0.0165892094373703	-0.00619963090866804
446	75.015998840332	-2.39966797828674	3.63018846511841	-0.0169138833880424	0.0145795252174139	-0.0188619289547205	-0.00295288790948689
447	77.613395690918	-2.07499361038208	3.50031876564026	-0.0120437685400248	0.00646266713738441	-0.0123684434220195	-0.0107450718060136
448	73.7173004150391	-1.75031924247742	3.24057936668396	-0.0136671401560307	0.0158782228827477	-0.00977104809135199	0.00581331877037883
449	74.3666534423828	-1.75031924247742	3.37044906616211	-0.0156151866540313	0.00970941036939621	-0.00912170019000769	-0.00522560812532902
450	74.3666534423828	-3.04901647567749	3.50031876564026	-0.0107450718060136	0.00289124972186983	-0.00847235135734081	0.00256657530553639
451	73.7173004150391	-2.07499361038208	3.43538379669189	-0.0110697457566857	-0.00717365415766835	0.000293855206109583	0.00548864435404539
452	74.3666534423828	-1.75031924247742	3.69512343406677	-0.00814767740666866	0.00321592413820326	-0.0107450718060136	0.00159255252219737
453	75.015998840332	-1.42564487457275	3.95486283302307	0.00354059832170606	0.00451462110504508	0.00321592413820326	0.00581331877037883
454	76.9640426635742	-2.39966797828674	3.76005816459656	0.0152288740500808	0.00711201597005129	-0.00652430532500148	-3.08191010844894e-05
455	74.3666534423828	-2.07499361038208	3.1756443977356	0.0175015944987535	-0.00847235135734081	0.0145795252174139	0.00354059832170606
456	75.6653518676758	-3.04901647567749	3.1756443977356	0.0181509424000978	-0.0227580219507217	0.0136055024340749	0.013930176384747
457	74.3666534423828	-3.69836521148682	3.63018846511841	0.0213976856321096	-0.0159398596733809	0.01100810803473	0.00873538758605719
458	77.613395690918	-3.69836521148682	3.63018846511841	0.0142548503354192	-0.00619963090866804	0.000293855206109583	0.00581331877037883
459	75.6653518676758	-2.07499361038208	3.24057936668396	0.00613799272105098	-0.00327756232582033	0.00776136433705688	-0.00684897974133492
460	75.015998840332	-2.07499361038208	3.24057936668396	-0.00360223650932312	0.00938473641872406	0.000943203864153475	-0.00652430532500148
461	75.015998840332	-2.07499361038208	3.1756443977356	-0.00197886489331722	-0.00230353930965066	-0.00490093370899558	0.00743668992072344
462	74.3666534423828	-2.07499361038208	2.98083996772766	-0.00100484199356288	0.00256657530553639	0.0022419011220336	0.00418994715437293
463	76.314697265625	-2.72434210777283	3.1756443977356	0.0207483377307653	0.00483929552137852	-0.0110697457566857	-0.00230353930965066
464	76.9640426635742	-2.72434210777283	3.30551409721375	-0.00749832857400179	0.00289124972186983	-0.00814767740666866	-0.00522560812532902
465	76.9640426635742	-3.37369084358215	3.1756443977356	0.0194496400654316	0.012956153601408	-0.0126931173726916	-0.00652430532500148
466	74.3666534423828	-1.42564487457275	3.11070966720581	-0.00652430532500148	0.0165275707840919	-0.0143164889886975	0.000618529506027699
467	75.6653518676758	-3.37369084358215	3.37044906616211	0.00126787810586393	0.00970941036939621	-0.0136671401560307	-0.00197886489331722
468	72.4186019897461	-2.07499361038208	3.24057936668396	-0.0104203969240189	0.0100340843200684	-0.0195112787187099	0.000293855206109583
469	72.4186019897461	-1.75031924247742	3.43538379669189	-0.00847235135734081	0.00418994715437293	-0.00490093370899558	0.00191722682211548
470	73.0679550170898	-1.42564487457275	3.43538379669189	-0.0152905117720366	0.0022419011220336	-0.00327756232582033	-0.00230353930965066
471	75.015998840332	-2.07499361038208	3.04577469825745	-0.0182125810533762	-0.00132951640989631	0.000943203864153475	0.00386527273803949
472	73.7173004150391	-1.75031924247742	3.30551409721375	-0.0126931173726916	-0.00295288790948689	0.000618529506027699	0.0116574559360743
473	75.015998840332	-2.07499361038208	3.24057936668396	-0.00360223650932312	0.00613799272105098	-0.00555028254166245	-0.00847235135734081
474	76.9640426635742	-4.34771394729614	3.63018846511841	-0.00327756232582033	-0.00619963090866804	-0.00522560812532902	-0.00132951640989631
475	75.6653518676758	-2.39966797828674	4.01979780197144	0.00321592413820326	-0.00100484199356288	0.0116574559360743	0.00159255252219737
476	76.314697265625	-3.69836521148682	3.43538379669189	-0.00392691092565656	-0.0123684434220195	0.0142548503354192	0.00906006153672934
477	75.015998840332	-1.42564487457275	3.11070966720581	0.00289124972186983	-0.0217839982360601	0.0132808275520802	0.00159255252219737
478	76.314697265625	-2.72434210777283	3.43538379669189	0.00873538758605719	-0.00652430532500148	0.00516396993771195	0.00743668992072344
479	76.9640426635742	-2.39966797828674	3.37044906616211	0.00646266713738441	-0.00392691092565656	0.000293855206109583	-0.00360223650932312
480	76.9640426635742	-2.39966797828674	3.1756443977356	-0.0143164889886975	0.00256657530553639	0.000618529506027699	-0.000355493422830477
481	76.314697265625	-2.72434210777283	3.24057936668396	-0.00814767740666866	0.000618529506027699	0.0022419011220336	0.00354059832170606
482	76.9640426635742	-2.72434210777283	2.98083996772766	-0.00652430532500148	0.000618529506027699	0.00516396993771195	-0.00360223650932312
483	76.9640426635742	-2.72434210777283	3.50031876564026	-0.00327756232582033	0.00516396993771195	-0.00165419070981443	-0.00100484199356288
484	75.015998840332	-1.10097062587738	3.30551409721375	0.020423661917448	0.00613799272105098	-0.00295288790948689	-0.0117190945893526
485	74.3666534423828	-1.10097062587738	3.50031876564026	-0.00587495695799589	0.00516396993771195	-0.0162645354866982	-0.00879702530801296
486	73.0679550170898	-0.776296257972717	3.43538379669189	-0.00295288790948689	0.0100340843200684	-0.0195112787187099	-0.00295288790948689
487	74.3666534423828	-2.39966797828674	3.43538379669189	-0.00522560812532902	0.00743668992072344	-0.0172385573387146	-0.000680167751852423
488	74.3666534423828	-2.07499361038208	3.43538379669189	0.00841071270406246	0.0152288740500808	-0.0120437685400248	-0.00360223650932312
489	75.015998840332	-1.42564487457275	3.1756443977356	-0.00522560812532902	0.00873538758605719	-0.0152905117720366	0.0022419011220336
490	74.3666534423828	-1.10097062587738	3.04577469825745	0.00548864435404539	0.00776136433705688	0.00581331877037883	-0.00295288790948689
491	75.6653518676758	-1.42564487457275	3.1756443977356	-0.00100484199356288	-0.00684897974133492	0.00126787810586393	0.00743668992072344
492	75.015998840332	-2.07499361038208	3.30551409721375	0.00776136433705688	-0.00555028254166245	-3.08191010844894e-05	0.00906006153672934
493	76.9640426635742	-3.04901647567749	3.30551409721375	0.00321592413820326	-0.00847235135734081	-0.00100484199356288	-0.00782300252467394
494	76.314697265625	-3.37369084358215	3.50031876564026	0.00613799272105098	-0.00749832857400179	-0.00295288790948689	0.000618529506027699
495	76.314697265625	-2.39966797828674	3.50031876564026	0.00516396993771195	-0.00522560812532902	0.0158782228827477	-0.00457625929266214
496	76.314697265625	-2.39966797828674	3.63018846511841	0.0142548503354192	-0.0198359526693821	0.00938473641872406	0.00970941036939621
497	76.314697265625	-0.776296257972717	3.43538379669189	-0.00165419070981443	-0.0256800893694162	0.0145795252174139	0.0103587592020631
498	75.015998840332	-1.10097062587738	3.11070966720581	0.00841071270406246	-0.0159398596733809	0.00159255252219737	0.00126787810586393
499	76.314697265625	-1.75031924247742	2.85097002983093	0.0152288740500808	-0.0191866029053926	-0.00717365415766835	-0.00197886489331722
500	77.613395690918	-2.07499361038208	3.1756443977356	0.00354059832170606	0.00743668992072344	0.0100340843200684	-0.00230353930965066
501	78.2627410888672	-1.75031924247742	3.37044906616211	-0.00912170019000769	-0.00230353930965066	0.00191722682211548	0.00256657530553639
502	76.314697265625	-1.75031924247742	3.50031876564026	-0.0110697457566857	-0.00327756232582033	0.0022419011220336	0.00711201597005129
503	75.015998840332	-1.10097062587738	3.50031876564026	-0.0175632312893867	0.000293855206109583	-0.00977104809135199	-0.00100484199356288
504	75.015998840332	-0.451621979475021	3.04577469825745	-0.0133424662053585	0.00776136433705688	-0.00587495695799589	-0.00814767740666866
505	73.7173004150391	-0.776296257972717	3.1756443977356	-0.0341216214001179	0.00776136433705688	-0.00912170019000769	-0.0104203969240189
506	73.7173004150391	-1.10097062587738	2.98083996772766	-0.0308748781681061	0.0132808275520802	-0.0117190945893526	-0.00392691092565656
507	73.7173004150391	-1.10097062587738	3.24057936668396	-0.0198359526693821	0.0126314787194133	-0.0126931173726916	0.00451462110504508
508	75.6653518676758	-1.42564487457275	3.50031876564026	-0.0120437685400248	0.00906006153672934	-0.00944637414067984	-0.00652430532500148
509	76.314697265625	-1.42564487457275	3.04577469825745	-0.00327756232582033	-0.000355493422830477	-0.00717365415766835	0.00613799272105098
510	75.015998840332	-0.126947656273842	3.11070966720581	0.0116574559360743	0.0113327819854021	-0.00555028254166245	-0.00619963090866804
511	75.6653518676758	-1.75031924247742	2.98083996772766	0.0100340843200684	-0.00457625929266214	-0.00327756232582033	0.000293855206109583
512	76.314697265625	-2.07499361038208	3.11070966720581	0.00451462110504508	-0.00619963090866804	-0.0026282137259841	0.00159255252219737
513	77.613395690918	-2.72434210777283	3.30551409721375	0.0165275707840919	-0.00295288790948689	-0.00392691092565656	0.00418994715437293
514	75.6653518676758	-1.42564487457275	3.50031876564026	0.012956153601408	0.00126787810586393	-0.00782300252467394	0.00451462110504508
515	76.9640426635742	-1.75031924247742	3.37044906616211	0.0178262684494257	-0.00490093370899558	0.00906006153672934	-0.00100484199356288
516	75.015998840332	-1.10097062587738	3.43538379669189	0.0126314787194133	0.00354059832170606	0.0262678004801273	0.00256657530553639
517	76.9640426635742	-1.75031924247742	3.30551409721375	0.0217223595827818	-0.0123684434220195	0.00970941036939621	0.0136055024340749
518	75.015998840332	-0.776296257972717	3.1756443977356	0.0106834331527352	-0.0279528107494116	0.00256657530553639	-0.00684897974133492
519	76.314697265625	-0.776296257972717	3.24057936668396	0.011982130818069	0.00516396993771195	0.00483929552137852	-0.00197886489331722
520	76.314697265625	-2.07499361038208	3.50031876564026	0.00808603875339031	-0.00230353930965066	0.00256657530553639	-0.00717365415766835
521	75.6653518676758	-1.10097062587738	3.30551409721375	0.00321592413820326	0.00386527273803949	0.00126787810586393	-3.08191010844894e-05
522	76.314697265625	-1.42564487457275	3.1756443977356	-0.00587495695799589	-0.000355493422830477	-0.00392691092565656	0.00321592413820326
523	74.3666534423828	-0.776296257972717	3.1756443977356	-0.0110697457566857	0.0022419011220336	-0.00749832857400179	0.00354059832170606
524	75.6653518676758	-2.07499361038208	3.50031876564026	-0.0162645354866982	-0.00555028254166245	-0.00814767740666866	0.00256657530553639
525	71.7692565917969	-0.776296257972717	3.50031876564026	-0.023407369852066	0.0103587592020631	-0.0156151866540313	-0.00717365415766835
526	76.314697265625	-2.72434210777283	3.50031876564026	-0.0292515084147453	0.000618529506027699	-0.00944637414067984	-0.00652430532500148
527	74.3666534423828	-1.10097062587738	3.04577469825745	-0.0136671401560307	0.0100340843200684	-0.0136671401560307	0.00256657530553639
528	76.9640426635742	-2.72434210777283	3.95486283302307	-0.0026282137259841	0.00581331877037883	-0.0143164889886975	-0.00327756232582033
529	76.314697265625	-3.04901647567749	4.08473253250122	0.00483929552137852	0.00548864435404539	-0.00652430532500148	-0.00360223650932312
530	76.9640426635742	-3.37369084358215	3.37044906616211	0.00581331877037883	0.000618529506027699	-0.00197886489331722	-0.0026282137259841
531	77.613395690918	-3.69836521148682	3.63018846511841	0.00613799272105098	-0.00230353930965066	-0.00847235135734081	0.00321592413820326
532	76.9640426635742	-3.69836521148682	3.30551409721375	0.00581331877037883	-0.00782300252467394	-3.08191010844894e-05	-0.00197886489331722
533	76.9640426635742	-3.69836521148682	3.50031876564026	0.00483929552137852	0.00159255252219737	-0.00165419070981443	-0.000355493422830477
534	75.015998840332	-1.10097062587738	3.1756443977356	0.0152288740500808	0.00159255252219737	-0.00912170019000769	-0.00425158534198999
535	75.6653518676758	-2.72434210777283	4.01979780197144	0.0142548503354192	-0.0123684434220195	0.0103587592020631	0.000293855206109583
536	75.015998840332	-1.75031924247742	3.37044906616211	0.00711201597005129	-0.0331475995481014	0.0152288740500808	0.000618529506027699
537	77.613395690918	-3.04901647567749	3.1756443977356	0.0022419011220336	-0.00230353930965066	0.00646266713738441	0.00743668992072344
538	75.6653518676758	-2.39966797828674	2.9159049987793	0.000943203864153475	0.00159255252219737	0.00711201597005129	0.00354059832170606
539	76.314697265625	-2.07499361038208	3.04577469825745	-0.00619963090866804	0.00386527273803949	-0.00392691092565656	-0.00457625929266214
540	75.015998840332	-1.75031924247742	3.24057936668396	-0.0126931173726916	0.000618529506027699	0.000943203864153475	-0.00295288790948689
541	75.015998840332	-1.75031924247742	3.95486283302307	-0.0165892094373703	0.00386527273803949	0.00321592413820326	-0.00360223650932312
542	74.3666534423828	-2.39966797828674	3.56525373458862	-0.017887907102704	-0.00230353930965066	0.00418994715437293	0.00289124972186983
543	74.3666534423828	-2.39966797828674	3.69512343406677	-0.0191866029053926	0.00613799272105098	-0.00360223650932312	-0.00230353930965066
544	76.314697265625	-3.69836521148682	3.56525373458862	-0.032173577696085	0.00613799272105098	-0.00684897974133492	0.0022419011220336
545	76.314697265625	-3.04901647567749	3.37044906616211	-0.0227580219507217	0.0113327819854021	-0.00814767740666866	-0.00619963090866804
546	78.2627410888672	-3.69836521148682	3.56525373458862	-0.0490566417574883	0.0123068047687411	-0.0185372550040483	-3.08191010844894e-05
547	75.6653518676758	-2.07499361038208	3.56525373458862	-0.0341216214001179	0.00159255252219737	-0.0130177913233638	-0.00555028254166245
548	76.314697265625	-3.37369084358215	3.37044906616211	-0.0256800893694162	0.0136055024340749	-0.0120437685400248	-0.00490093370899558
549	76.9640426635742	-4.99706220626831	3.30551409721375	-0.0156151866540313	0.00548864435404539	-0.00944637414067984	0.00581331877037883
550	76.9640426635742	-5.64641094207764	3.43538379669189	-0.00652430532500148	-3.08191010844894e-05	0.0022419011220336	-0.00360223650932312
551	76.314697265625	-4.0230393409729	3.95486283302307	0.000618529506027699	-0.00879702530801296	-0.000680167751852423	0.00483929552137852
552	76.314697265625	-4.0230393409729	4.08473253250122	0.0100340843200684	-0.00587495695799589	0.00451462110504508	-0.00100484199356288
553	76.314697265625	-4.0230393409729	3.69512343406677	0.0188002903014421	0.00354059832170606	-0.00684897974133492	-0.00684897974133492
554	75.015998840332	-2.39966797828674	3.56525373458862	0.0246444288641214	0.00256657530553639	0.00516396993771195	-0.00327756232582033
555	75.6653518676758	-2.72434210777283	2.9159049987793	0.0272418223321438	0.00126787810586393	0.0106834331527352	0.00386527273803949
556	75.015998840332	-2.72434210777283	2.9159049987793	0.0382807515561581	-0.0201606266200542	0.0217223595827818	0.0210730116814375
557	76.314697265625	-4.0230393409729	3.43538379669189	0.0379560738801956	-0.00295288790948689	0.00613799272105098	0.00451462110504508
558	76.9640426635742	-4.34771394729614	3.69512343406677	0.0334106348454952	-0.000355493422830477	0.011982130818069	0.00191722682211548
559	78.2627410888672	-3.37369084358215	3.50031876564026	0.0334106348454952	0.00191722682211548	0.000618529506027699	-0.00457625929266214
560	75.6653518676758	-2.72434210777283	3.04577469825745	0.0223717093467712	-0.0026282137259841	0.00873538758605719	0.00321592413820326
561	75.6653518676758	-3.04901647567749	3.11070966720581	0.0168522447347641	-0.000355493422830477	0.00581331877037883	0.00743668992072344
562	73.0679550170898	-3.69836521148682	3.11070966720581	0.00646266713738441	-0.00587495695799589	-0.00132951640989631	0.00548864435404539
563	74.3666534423828	-4.0230393409729	3.56525373458862	0.0142548503354192	0.000293855206109583	-0.00295288790948689	0.00354059832170606
564	74.3666534423828	-3.04901647567749	3.50031876564026	0.00873538758605719	0.00191722682211548	-0.00295288790948689	-0.00392691092565656
565	76.314697265625	-3.69836521148682	3.11070966720581	0.00808603875339031	0.0100340843200684	-0.0230826959013939	-0.00522560812532902
566	76.9640426635742	-4.34771394729614	3.11070966720581	-0.0100957229733467	0.0136055024340749	-0.0136671401560307	-0.00782300252467394
567	75.6653518676758	-3.37369084358215	2.98083996772766	-0.00555028254166245	0.00906006153672934	-0.0149658378213644	-0.00879702530801296
568	75.6653518676758	-4.0230393409729	3.24057936668396	-0.0026282137259841	0.00841071270406246	-0.0188619289547205	-0.00132951640989631
569	77.613395690918	-4.99706220626831	3.76005816459656	-0.00944637414067984	-0.00360223650932312	-0.0162645354866982	0.000943203864153475
570	78.9120941162109	-4.99706220626831	3.1756443977356	-0.00782300252467394	-0.00230353930965066	-0.00392691092565656	0.00289124972186983
571	77.613395690918	-4.34771394729614	3.37044906616211	-0.0198359526693821	0.00581331877037883	0.00256657530553639	0.00548864435404539
572	78.2627410888672	-3.69836521148682	3.24057936668396	-0.0208099745213985	-0.00457625929266214	-0.00165419070981443	0.00321592413820326
573	75.6653518676758	-3.37369084358215	3.24057936668396	-0.0143164889886975	0.00483929552137852	-0.00197886489331722	0.000618529506027699
574	76.314697265625	-2.72434210777283	2.9159049987793	-0.0100957229733467	0.00321592413820326	0.00483929552137852	-0.000680167751852423
575	74.3666534423828	-2.39966797828674	3.30551409721375	-0.00360223650932312	-0.00555028254166245	0.00386527273803949	0.00906006153672934
576	76.9640426635742	-3.69836521148682	3.11070966720581	-0.00652430532500148	-0.00749832857400179	0.0175015944987535	0.00548864435404539
577	75.015998840332	-2.39966797828674	3.11070966720581	0.00581331877037883	0.00386527273803949	0.0103587592020631	0.0155535480007529
578	77.613395690918	-3.04901647567749	3.37044906616211	0.00678734155371785	-0.00197886489331722	0.00970941036939621	0.00451462110504508
579	78.2627410888672	-3.69836521148682	3.43538379669189	0.0123068047687411	0.00386527273803949	-0.00165419070981443	0.00354059832170606
580	76.314697265625	-3.04901647567749	3.56525373458862	-3.08191010844894e-05	0.00386527273803949	0.00711201597005129	0.00159255252219737
581	76.314697265625	-3.69836521148682	3.50031876564026	0.00776136433705688	0.00678734155371785	0.00743668992072344	-0.00100484199356288
582	75.015998840332	-3.37369084358215	3.11070966720581	-0.00230353930965066	-0.000680167751852423	0.00841071270406246	0.00678734155371785
583	75.015998840332	-2.72434210777283	3.24057936668396	0.0210730116814375	0.00451462110504508	0.00191722682211548	-0.00327756232582033
584	76.314697265625	-2.72434210777283	3.1756443977356	-0.00944637414067984	0.00354059832170606	-0.00879702530801296	-0.0104203969240189
585	77.613395690918	-3.69836521148682	3.56525373458862	-0.00879702530801296	0.00483929552137852	-0.00555028254166245	-0.0026282137259841
586	75.6653518676758	-2.72434210777283	3.43538379669189	-0.0208099745213985	0.00938473641872406	-0.0169138833880424	-0.00457625929266214
587	76.9640426635742	-4.67238807678223	3.37044906616211	-0.0130177913233638	0.00386527273803949	-0.0162645354866982	-0.00457625929266214
588	75.6653518676758	-3.37369084358215	3.1756443977356	-0.00684897974133492	0.00159255252219737	-0.0104203969240189	-0.00360223650932312
589	75.6653518676758	-2.72434210777283	2.98083996772766	0.00321592413820326	0.0103587592020631	-0.00782300252467394	-0.00230353930965066
590	76.9640426635742	-3.04901647567749	3.30551409721375	0.00548864435404539	0.00321592413820326	-0.0152905117720366	0.00321592413820326
591	78.2627410888672	-3.04901647567749	3.63018846511841	-0.00522560812532902	0.00418994715437293	-0.00230353930965066	0.00516396993771195
592	75.6653518676758	-2.72434210777283	3.63018846511841	0.011982130818069	-0.00490093370899558	-0.0162645354866982	0.00418994715437293
593	76.314697265625	-1.75031924247742	2.9159049987793	0.00776136433705688	0.00386527273803949	-0.00684897974133492	-3.08191010844894e-05
594	78.2627410888672	-2.07499361038208	2.9159049987793	-0.0026282137259841	0.00678734155371785	-0.00587495695799589	0.00451462110504508
595	78.2627410888672	-3.04901647567749	3.24057936668396	-0.00619963090866804	-0.00392691092565656	-0.00132951640989631	0.00386527273803949
596	75.015998840332	-2.07499361038208	3.43538379669189	-0.00749832857400179	0.00451462110504508	0.00126787810586393	0.00906006153672934
597	76.9640426635742	-2.39966797828674	3.30551409721375	-0.0104203969240189	-0.00782300252467394	0.00483929552137852	0.0149041991680861
598	75.6653518676758	-1.75031924247742	3.11070966720581	-0.00327756232582033	-0.000355493422830477	-0.000355493422830477	-3.08191010844894e-05
599	74.3666534423828	-2.72434210777283	3.1756443977356	-0.0107450718060136	0.00126787810586393	-0.000680167751852423	0.00289124972186983
600	75.015998840332	-2.72434210777283	3.43538379669189	-0.00977104809135199	0.00808603875339031	0.00711201597005129	-0.00684897974133492
601	76.314697265625	-2.72434210777283	3.56525373458862	-0.0136671401560307	-0.00295288790948689	0.00808603875339031	-0.00490093370899558
602	76.314697265625	-2.39966797828674	3.63018846511841	0.01100810803473	-0.00392691092565656	0.0022419011220336	-0.0026282137259841
603	76.9640426635742	-1.42564487457275	3.37044906616211	0.0197743140161037	-0.00555028254166245	0.000943203864153475	-0.00165419070981443
604	76.9640426635742	-1.42564487457275	2.9159049987793	0.0168522447347641	0.00321592413820326	-0.00295288790948689	-0.00782300252467394
605	76.9640426635742	-1.75031924247742	2.9159049987793	0.00906006153672934	0.000943203864153475	-0.00912170019000769	0.000618529506027699
606	76.9640426635742	-3.69836521148682	3.24057936668396	-0.00425158534198999	0.0116574559360743	-0.0104203969240189	-0.0100957229733467
607	76.314697265625	-2.39966797828674	3.30551409721375	0.000943203864153475	-0.00132951640989631	-0.0139918150380254	0.00646266713738441
608	77.613395690918	-3.37369084358215	3.50031876564026	-0.000355493422830477	0.0178262684494257	-0.0120437685400248	-0.00587495695799589
609	76.9640426635742	-2.39966797828674	3.37044906616211	0.00191722682211548	0.00321592413820326	-0.00197886489331722	0.000293855206109583
610	77.613395690918	-2.07499361038208	2.9159049987793	-0.0100957229733467	0.00256657530553639	-0.00879702530801296	0.0022419011220336
611	78.2627410888672	-1.75031924247742	3.04577469825745	-0.0227580219507217	0.000293855206109583	0.00256657530553639	0.00126787810586393
612	76.9640426635742	-2.39966797828674	3.1756443977356	-0.03444629535079	0.000293855206109583	-3.08191010844894e-05	0.00548864435404539
613	77.613395690918	-2.39966797828674	3.04577469825745	-0.0260047651827335	0.00256657530553639	0.00451462110504508	0.00678734155371785
614	76.314697265625	-1.10097062587738	3.1756443977356	-0.0188619289547205	0.00256657530553639	0.00191722682211548	-0.00197886489331722
615	74.3666534423828	-1.42564487457275	3.1756443977356	-0.00749832857400179	-0.00652430532500148	0.00711201597005129	0.00256657530553639
616	76.9640426635742	-1.10097062587738	2.9159049987793	-0.000680167751852423	-0.0191866029053926	0.0158782228827477	0.0022419011220336
617	76.9640426635742	-2.07499361038208	3.11070966720581	0.0168522447347641	-0.0110697457566857	0.0175015944987535	0.0136055024340749
618	75.015998840332	-1.42564487457275	3.24057936668396	0.00646266713738441	-0.00295288790948689	0.00354059832170606	0.00483929552137852
619	72.4186019897461	-1.42564487457275	3.37044906616211	0.00873538758605719	0.000293855206109583	0.00386527273803949	-3.08191010844894e-05
620	73.7173004150391	-1.42564487457275	3.56525373458862	0.0243197549134493	0.00191722682211548	0.00126787810586393	-3.08191010844894e-05
621	73.7173004150391	-1.42564487457275	3.37044906616211	0.012956153601408	-0.00197886489331722	0.0100340843200684	-0.00327756232582033
622	75.015998840332	-1.42564487457275	3.04577469825745	0.0145795252174139	0.00418994715437293	0.00386527273803949	-0.00132951640989631
623	76.314697265625	-2.07499361038208	3.37044906616211	0.0132808275520802	0.00516396993771195	-0.0110697457566857	0.00126787810586393
624	76.9640426635742	-2.72434210777283	3.37044906616211	0.0194496400654316	-0.00392691092565656	-0.00392691092565656	-0.00457625929266214
625	76.9640426635742	-4.0230393409729	3.82499313354492	0.00256657530553639	0.00386527273803949	-0.0185372550040483	-0.00295288790948689
626	76.9640426635742	-3.04901647567749	3.50031876564026	-0.0113944197073579	0.00483929552137852	-0.00782300252467394	-0.00425158534198999
627	76.9640426635742	-2.07499361038208	3.1756443977356	-0.00944637414067984	0.00711201597005129	-0.0104203969240189	0.00808603875339031
628	75.015998840332	-1.10097062587738	3.11070966720581	-0.00100484199356288	0.00711201597005129	-0.0149658378213644	-0.00197886489331722
629	77.613395690918	-3.37369084358215	3.50031876564026	0.00646266713738441	0.00516396993771195	-0.00522560812532902	-0.00490093370899558
630	76.9640426635742	-2.72434210777283	3.50031876564026	0.0136055024340749	0.00743668992072344	-0.00490093370899558	0.00159255252219737
631	76.9640426635742	-2.07499361038208	3.50031876564026	0.0116574559360743	0.000293855206109583	0.00613799272105098	0.00289124972186983
632	76.9640426635742	-2.72434210777283	3.1756443977356	0.00483929552137852	-0.00749832857400179	-0.00782300252467394	0.00581331877037883
633	75.6653518676758	-2.07499361038208	3.1756443977356	0.0298392176628113	0.00159255252219737	0.00646266713738441	-0.00327756232582033
634	75.6653518676758	-1.75031924247742	3.04577469825745	-0.00490093370899558	0.00159255252219737	0.00256657530553639	0.00256657530553639
635	75.015998840332	-0.776296257972717	2.98083996772766	0.0126314787194133	0.00321592413820326	0.00808603875339031	0.00191722682211548
636	75.6653518676758	-1.75031924247742	3.56525373458862	0.0126314787194133	-0.017887907102704	0.0103587592020631	0.013930176384747
637	75.015998840332	-2.39966797828674	3.56525373458862	0.00841071270406246	-0.0295761823654175	0.0100340843200684	0.0230210572481155
638	75.6653518676758	-3.04901647567749	3.43538379669189	0.00873538758605719	0.00126787810586393	0.0022419011220336	0.00743668992072344
639	73.0679550170898	-1.42564487457275	2.72110033035278	-0.0113944197073579	0.00321592413820326	0.00386527273803949	0.000293855206109583
640	76.314697265625	-2.07499361038208	2.98083996772766	-0.000355493422830477	0.00516396993771195	0.00159255252219737	0.000293855206109583
641	75.015998840332	-1.75031924247742	3.43538379669189	-0.00652430532500148	-0.00360223650932312	0.00776136433705688	-0.00100484199356288
642	75.015998840332	-2.39966797828674	3.50031876564026	-0.00782300252467394	0.00126787810586393	0.00483929552137852	0.00289124972186983
643	76.314697265625	-3.69836521148682	3.30551409721375	0.00256657530553639	0.000618529506027699	-0.00814767740666866	-0.00782300252467394
644	76.9640426635742	-4.67238807678223	3.37044906616211	0.00191722682211548	-0.00587495695799589	-0.00652430532500148	-0.00717365415766835
645	77.613395690918	-3.69836521148682	3.56525373458862	-0.00522560812532902	0.00321592413820326	-0.0133424662053585	-0.00814767740666866
646	75.015998840332	-2.39966797828674	3.43538379669189	-0.00977104809135199	0.00841071270406246	-0.0198359526693821	-0.00879702530801296
647	77.613395690918	-3.37369084358215	3.69512343406677	-0.0136671401560307	0.0165275707840919	-0.0136671401560307	-0.00295288790948689
648	75.015998840332	-1.75031924247742	2.9159049987793	-0.00619963090866804	0.00646266713738441	-0.0139918150380254	-0.00490093370899558
649	76.314697265625	-2.39966797828674	3.24057936668396	-0.00425158534198999	0.00711201597005129	-0.0159398596733809	-0.00944637414067984
650	76.9640426635742	-3.04901647567749	3.24057936668396	-0.0143164889886975	0.00548864435404539	-0.0159398596733809	-0.00619963090866804
651	77.613395690918	-3.69836521148682	3.24057936668396	-0.0230826959013939	-0.00327756232582033	-0.000680167751852423	0.00321592413820326
652	74.3666534423828	-2.72434210777283	3.30551409721375	-0.03444629535079	-0.00197886489331722	0.000618529506027699	0.00646266713738441
653	76.9640426635742	-2.72434210777283	3.50031876564026	-0.0263294391334057	0.00906006153672934	-0.00230353930965066	-0.00847235135734081
654	76.314697265625	-3.37369084358215	3.04577469825745	-0.0363943427801132	0.00938473641872406	0.000618529506027699	0.000293855206109583
655	75.015998840332	-2.72434210777283	3.11070966720581	-0.0237320438027382	0.00159255252219737	0.011982130818069	0.00516396993771195
656	74.3666534423828	-3.69836521148682	3.30551409721375	-0.0230826959013939	-0.00749832857400179	0.0220470335334539	0.0142548503354192
657	72.4186019897461	-3.04901647567749	3.37044906616211	-0.00782300252467394	-0.0107450718060136	0.0200989879667759	0.00776136433705688
658	75.015998840332	-4.0230393409729	3.69512343406677	0.0106834331527352	-0.023407369852066	-0.00522560812532902	0.0158782228827477
659	76.9640426635742	-3.37369084358215	3.37044906616211	0.0158782228827477	0.00289124972186983	0.00743668992072344	-0.00457625929266214
660	75.6653518676758	-2.72434210777283	2.85097002983093	0.013930176384747	0.0022419011220336	-0.00425158534198999	0.000943203864153475
661	75.015998840332	-2.39966797828674	2.85097002983093	0.0103587592020631	-0.00100484199356288	0.00581331877037883	0.00289124972186983
662	76.9640426635742	-4.67238807678223	3.04577469825745	0.0136055024340749	-0.00782300252467394	0.00256657530553639	-3.08191010844894e-05
663	76.314697265625	-4.34771394729614	3.30551409721375	0.020423661917448	-0.00327756232582033	0.000293855206109583	0.00354059832170606
664	76.9640426635742	-4.0230393409729	3.69512343406677	0.0197743140161037	0.00289124972186983	-0.00717365415766835	-0.00392691092565656
665	74.3666534423828	-3.69836521148682	3.37044906616211	0.0178262684494257	0.0100340843200684	-0.0149658378213644	-0.00619963090866804
666	76.314697265625	-2.72434210777283	3.11070966720581	-0.00100484199356288	0.00711201597005129	-0.0152905117720366	-0.00652430532500148
667	76.314697265625	-4.0230393409729	3.37044906616211	-0.00165419070981443	0.0197743140161037	-0.0175632312893867	0.00418994715437293
668	76.9640426635742	-3.04901647567749	3.04577469825745	0.00516396993771195	0.01100810803473	-0.0143164889886975	-0.00457625929266214
669	75.015998840332	-3.04901647567749	3.24057936668396	0.01100810803473	0.0152288740500808	-0.00749832857400179	0.00159255252219737
670	75.015998840332	-3.04901647567749	3.1756443977356	0.00386527273803949	-0.00100484199356288	-0.0104203969240189	-0.00457625929266214
671	75.015998840332	-2.72434210777283	3.1756443977356	0.0100340843200684	0.00483929552137852	0.000943203864153475	0.00711201597005129
672	75.6653518676758	-2.72434210777283	3.24057936668396	0.00321592413820326	0.000943203864153475	-0.00457625929266214	0.00289124972186983
673	76.9640426635742	-2.72434210777283	3.11070966720581	-0.00327756232582033	0.00159255252219737	-0.0120437685400248	0.00678734155371785
674	75.015998840332	-3.69836521148682	3.56525373458862	-0.0123684434220195	0.00613799272105098	-0.00490093370899558	0.00159255252219737
675	75.6653518676758	-3.69836521148682	3.63018846511841	-0.0201606266200542	0.00126787810586393	0.00711201597005129	0.0022419011220336
676	75.6653518676758	-4.0230393409729	3.43538379669189	-0.0126931173726916	-0.0126931173726916	0.0210730116814375	0.0126314787194133
677	75.015998840332	-2.72434210777283	3.1756443977356	-0.00619963090866804	-0.00814767740666866	0.0126314787194133	0.00483929552137852
678	75.6653518676758	-3.37369084358215	3.43538379669189	-0.00360223650932312	-0.0256800893694162	0.0103587592020631	-0.00100484199356288
679	77.613395690918	-3.69836521148682	3.56525373458862	-0.00619963090866804	0.00126787810586393	0.00906006153672934	-0.00587495695799589
680	76.9640426635742	-4.99706220626831	3.43538379669189	-0.00847235135734081	-0.00652430532500148	-0.00327756232582033	-0.00425158534198999
681	78.2627410888672	-4.99706220626831	3.76005816459656	0.000618529506027699	-0.00782300252467394	0.00321592413820326	-0.00132951640989631
682	77.613395690918	-4.99706220626831	3.50031876564026	-0.00360223650932312	-0.00327756232582033	0.00613799272105098	-0.00100484199356288
683	77.613395690918	-3.69836521148682	3.30551409721375	0.00646266713738441	-0.00360223650932312	-0.00165419070981443	-0.00457625929266214
684	76.314697265625	-2.72434210777283	3.24057936668396	0.0171769186854362	0.00289124972186983	-0.00327756232582033	-0.00619963090866804
685	75.6653518676758	-2.39966797828674	3.24057936668396	0.0207483377307653	0.00516396993771195	-0.0026282137259841	-0.00847235135734081
686	76.9640426635742	-2.72434210777283	3.30551409721375	0.0100340843200684	0.0106834331527352	-0.017887907102704	-0.00814767740666866
687	78.2627410888672	-3.69836521148682	3.30551409721375	0.0142548503354192	0.0155535480007529	-0.0195112787187099	-0.00555028254166245
688	78.2627410888672	-3.69836521148682	3.11070966720581	0.0165275707840919	0.01100810803473	-0.0217839982360601	0.000943203864153475
689	75.6653518676758	-2.72434210777283	3.04577469825745	0.00418994715437293	0.0123068047687411	-0.0149658378213644	-0.00490093370899558
690	76.314697265625	-2.39966797828674	2.9159049987793	0.00159255252219737	0.00613799272105098	-0.00814767740666866	0.00386527273803949
691	76.314697265625	-2.39966797828674	3.11070966720581	0.00548864435404539	-0.00100484199356288	-0.00327756232582033	0.00418994715437293
692	73.7173004150391	-2.72434210777283	3.11070966720581	0.00256657530553639	0.000618529506027699	0.00191722682211548	0.00386527273803949
693	75.015998840332	-3.37369084358215	3.24057936668396	-0.00360223650932312	-0.00132951640989631	-0.00587495695799589	0.00873538758605719
694	74.3666534423828	-3.37369084358215	3.30551409721375	-0.00425158534198999	-0.00132951640989631	-0.00132951640989631	-0.00782300252467394
695	75.6653518676758	-3.69836521148682	3.50031876564026	0.00191722682211548	0.00159255252219737	0.00581331877037883	0.00354059832170606
696	76.314697265625	-3.37369084358215	3.56525373458862	0.0106834331527352	-0.00684897974133492	0.011982130818069	0.00873538758605719
697	78.2627410888672	-2.39966797828674	3.37044906616211	0.0188002903014421	-0.00814767740666866	0.011982130818069	0.00646266713738441
698	76.314697265625	-2.39966797828674	4.01979780197144	0.0200989879667759	-0.02697878703475	0.00743668992072344	0.00970941036939621
699	77.613395690918	-4.34771394729614	3.43538379669189	0.0155535480007529	-0.00425158534198999	0.00159255252219737	-0.00392691092565656
700	78.2627410888672	-4.99706220626831	3.1756443977356	0.0103587592020631	-0.00619963090866804	0.0022419011220336	0.000943203864153475
701	77.613395690918	-4.34771394729614	3.1756443977356	0.00938473641872406	-0.00555028254166245	-0.00165419070981443	-0.0026282137259841
702	76.9640426635742	-3.69836521148682	3.37044906616211	0.00256657530553639	0.00548864435404539	0.00743668992072344	-0.00197886489331722
703	76.314697265625	-2.39966797828674	3.30551409721375	0.0103587592020631	0.00841071270406246	-0.00587495695799589	-0.000355493422830477
704	76.9640426635742	-2.72434210777283	2.98083996772766	0.00483929552137852	0.00776136433705688	0.00256657530553639	-0.0107450718060136
705	75.6653518676758	-2.07499361038208	2.85097002983093	-0.0139918150380254	0.0116574559360743	-0.0224333461374044	-0.00717365415766835
706	77.613395690918	-3.04901647567749	3.04577469825745	-0.0311995539814234	0.00678734155371785	-0.0169138833880424	-0.00555028254166245
707	76.314697265625	-1.75031924247742	3.04577469825745	-0.0266541130840778	0.012956153601408	-0.0162645354866982	-0.00619963090866804
708	78.9120941162109	-3.69836521148682	3.63018846511841	-0.0334722734987736	0.0106834331527352	-0.0191866029053926	-0.00717365415766835
709	78.2627410888672	-2.07499361038208	3.11070966720581	-0.0363943427801132	0.00256657530553639	-0.00912170019000769	0.00159255252219737
710	76.314697265625	-2.07499361038208	2.78603529930115	-0.0276281367987394	0.00646266713738441	-0.00847235135734081	-0.00490093370899558
711	75.015998840332	-1.75031924247742	3.11070966720581	-0.0263294391334057	0.00191722682211548	-0.00555028254166245	0.00743668992072344
712	74.3666534423828	-2.72434210777283	3.24057936668396	-0.0123684434220195	0.000293855206109583	0.00289124972186983	0.000293855206109583
713	75.015998840332	-3.37369084358215	3.63018846511841	-0.00392691092565656	0.00126787810586393	-0.00165419070981443	0.00126787810586393
714	76.9640426635742	-3.69836521148682	3.76005816459656	0.00548864435404539	0.00548864435404539	-0.000680167751852423	0.000293855206109583
715	76.9640426635742	-3.37369084358215	3.63018846511841	0.0103587592020631	-0.00425158534198999	0.013930176384747	-0.00555028254166245
716	75.015998840332	-2.39966797828674	2.98083996772766	0.0175015944987535	-0.00522560812532902	0.0239950809627771	0.000293855206109583
717	77.613395690918	-4.34771394729614	3.1756443977356	0.00808603875339031	-0.0136671401560307	0.0113327819854021	0.0162028968334198
718	76.314697265625	-2.72434210777283	3.1756443977356	0.0188002903014421	0.00354059832170606	0.00548864435404539	-0.00197886489331722
719	76.314697265625	-3.69836521148682	3.43538379669189	0.0207483377307653	-0.00555028254166245	0.00191722682211548	-0.00360223650932312
720	76.314697265625	-2.39966797828674	3.82499313354492	0.0168522447347641	-0.000680167751852423	-0.00197886489331722	-0.00295288790948689
721	76.9640426635742	-3.04901647567749	3.37044906616211	0.00451462110504508	-0.00555028254166245	0.00289124972186983	-0.0026282137259841
722	75.6653518676758	-2.07499361038208	3.1756443977356	-0.00360223650932312	0.000618529506027699	0.00516396993771195	-0.00295288790948689
723	76.9640426635742	-2.39966797828674	3.11070966720581	0.00418994715437293	0.00516396993771195	0.00321592413820326	-0.00684897974133492
724	76.9640426635742	-2.72434210777283	3.11070966720581	0.00159255252219737	0.0106834331527352	-0.00230353930965066	-0.00425158534198999
725	76.314697265625	-2.72434210777283	2.85097002983093	0.00386527273803949	0.00743668992072344	-0.0130177913233638	-0.00879702530801296
726	76.9640426635742	-3.37369084358215	3.24057936668396	-0.00944637414067984	0.0106834331527352	-0.0130177913233638	-0.00555028254166245
727	75.6653518676758	-2.72434210777283	3.11070966720581	-0.0100957229733467	0.00743668992072344	-0.0143164889886975	-0.00944637414067984
728	78.2627410888672	-4.0230393409729	3.50031876564026	-0.000680167751852423	0.00938473641872406	-0.0133424662053585	0.00354059832170606
729	76.9640426635742	-3.37369084358215	3.30551409721375	-0.00684897974133492	0.011982130818069	-0.0175632312893867	-0.0130177913233638
730	74.3666534423828	-2.72434210777283	3.50031876564026	-0.0126931173726916	0.011982130818069	-0.00847235135734081	0.00516396993771195
731	73.7173004150391	-1.75031924247742	3.1756443977356	-0.0208099745213985	-3.08191010844894e-05	0.00354059832170606	0.00906006153672934
732	76.314697265625	-2.39966797828674	3.04577469825745	-0.017887907102704	-0.00132951640989631	0.000618529506027699	0.00418994715437293
733	76.9640426635742	-3.04901647567749	3.11070966720581	-0.0172385573387146	-0.00490093370899558	-0.00587495695799589	-0.00100484199356288
734	77.613395690918	-3.37369084358215	3.11070966720581	-0.0143164889886975	0.0100340843200684	-0.00814767740666866	-0.00327756232582033
735	74.3666534423828	-3.69836521148682	3.43538379669189	-0.0162645354866982	-0.00587495695799589	0.00938473641872406	-0.00165419070981443
736	76.314697265625	-3.69836521148682	3.30551409721375	-0.00717365415766835	-0.0120437685400248	0.0259431265294552	0.0132808275520802
737	76.314697265625	-4.67238807678223	3.82499313354492	-0.00912170019000769	-0.0152905117720366	0.012956153601408	0.00289124972186983
738	78.2627410888672	-4.0230393409729	3.1756443977356	0.0132808275520802	-0.0243813935667276	0.00613799272105098	-0.0026282137259841
739	76.314697265625	-2.72434210777283	3.37044906616211	0.00743668992072344	-0.000355493422830477	0.00321592413820326	0.00191722682211548
740	76.9640426635742	-2.72434210777283	3.24057936668396	0.00711201597005129	0.00159255252219737	-0.00295288790948689	-0.0107450718060136
741	75.015998840332	-2.39966797828674	2.98083996772766	-0.000355493422830477	-0.00587495695799589	0.00354059832170606	0.00516396993771195
742	75.6653518676758	-2.07499361038208	3.30551409721375	0.000293855206109583	0.00191722682211548	-0.00230353930965066	0.000618529506027699
743	77.613395690918	-3.37369084358215	3.04577469825745	0.0269171483814716	0.000943203864153475	-0.00327756232582033	-0.00749832857400179
744	77.613395690918	-3.37369084358215	3.11070966720581	0.0259431265294552	0.00321592413820326	-0.0113944197073579	-0.00327756232582033
745	78.9120941162109	-4.0230393409729	3.37044906616211	0.0022419011220336	0.0100340843200684	-0.0152905117720366	-0.00782300252467394
746	78.2627410888672	-3.69836521148682	3.1756443977356	0.000618529506027699	0.00646266713738441	-0.0136671401560307	-0.00587495695799589
747	76.314697265625	-2.72434210777283	2.9159049987793	-3.08191010844894e-05	0.0100340843200684	-0.0113944197073579	-0.00327756232582033
748	74.3666534423828	-3.69836521148682	3.69512343406677	0.00289124972186983	0.0132808275520802	-0.0169138833880424	0.00191722682211548
749	75.015998840332	-4.34771394729614	3.04577469825745	0.00191722682211548	0.00678734155371785	-0.0117190945893526	-0.0026282137259841
750	75.6653518676758	-4.34771394729614	3.43538379669189	0.00938473641872406	0.00256657530553639	0.00126787810586393	-0.00360223650932312
751	76.314697265625	-3.37369084358215	3.24057936668396	0.00678734155371785	-0.00425158534198999	-0.0104203969240189	0.00483929552137852
752	76.314697265625	-4.0230393409729	3.50031876564026	-0.00230353930965066	0.00516396993771195	-0.00587495695799589	0.01100810803473
753	77.613395690918	-4.0230393409729	3.82499313354492	-0.00132951640989631	-0.00100484199356288	-0.00490093370899558	-0.00717365415766835
754	76.314697265625	-3.69836521148682	3.56525373458862	0.000618529506027699	0.00483929552137852	-0.00684897974133492	0.0022419011220336
755	76.314697265625	-4.0230393409729	2.78603529930115	-0.0026282137259841	-0.00977104809135199	0.0113327819854021	-0.0026282137259841
756	77.613395690918	-4.67238807678223	2.98083996772766	-0.000355493422830477	-0.0143164889886975	0.011982130818069	0.00743668992072344
757	75.015998840332	-3.37369084358215	3.50031876564026	-0.00652430532500148	-0.0292515084147453	0.00970941036939621	0.0116574559360743
758	77.613395690918	-4.0230393409729	3.63018846511841	-0.0188619289547205	0.0100340843200684	0.00938473641872406	0.00418994715437293
759	78.2627410888672	-3.37369084358215	3.50031876564026	-0.0162645354866982	-0.00360223650932312	0.00418994715437293	-0.00749832857400179
760	76.9640426635742	-3.04901647567749	2.98083996772766	-0.0211346503347158	0.00743668992072344	0.0022419011220336	-0.00392691092565656
761	75.015998840332	-3.04901647567749	2.98083996772766	-0.0143164889886975	-0.00295288790948689	-0.00457625929266214	-0.000355493422830477
762	77.613395690918	-3.37369084358215	3.11070966720581	-0.00295288790948689	0.00418994715437293	0.00126787810586393	-0.00327756232582033
763	77.613395690918	-4.0230393409729	3.50031876564026	0.000618529506027699	0.00321592413820326	-0.00100484199356288	0.000618529506027699
764	75.015998840332	-3.04901647567749	3.43538379669189	0.0171769186854362	0.00386527273803949	-0.0100957229733467	-0.0100957229733467
765	76.9640426635742	-4.34771394729614	3.69512343406677	0.000293855206109583	0.0100340843200684	-0.0146411629393697	-0.0126931173726916
766	75.015998840332	-3.37369084358215	3.24057936668396	-0.00619963090866804	0.00418994715437293	-0.0110697457566857	-0.00652430532500148
767	74.3666534423828	-3.69836521148682	2.98083996772766	-0.00327756232582033	0.00548864435404539	-0.0117190945893526	0.00289124972186983
768	73.0679550170898	-2.39966797828674	3.11070966720581	-0.00782300252467394	0.00808603875339031	-0.0117190945893526	-0.00360223650932312
769	75.6653518676758	-4.34771394729614	3.63018846511841	0.00808603875339031	0.00581331877037883	-0.0159398596733809	-0.00100484199356288
770	76.314697265625	-4.0230393409729	3.43538379669189	-0.00197886489331722	0.00678734155371785	-0.00230353930965066	0.00159255252219737
771	76.9640426635742	-4.34771394729614	3.30551409721375	-0.00295288790948689	-0.00652430532500148	-0.00100484199356288	-0.000355493422830477
772	76.314697265625	-4.67238807678223	3.43538379669189	0.00516396993771195	-0.00360223650932312	0.00256657530553639	0.00386527273803949
773	77.613395690918	-4.99706220626831	3.50031876564026	-0.00327756232582033	-0.00197886489331722	0.00354059832170606	-0.00197886489331722
774	76.9640426635742	-4.34771394729614	3.37044906616211	0.00289124972186983	-0.00847235135734081	-0.00165419070981443	-0.00197886489331722
775	75.015998840332	-3.69836521148682	3.37044906616211	0.0188002903014421	-0.00555028254166245	0.00808603875339031	0.00289124972186983
776	76.9640426635742	-4.67238807678223	3.82499313354492	0.0252937767654657	-0.00814767740666866	0.0171769186854362	0.00841071270406246
777	75.015998840332	-3.04901647567749	3.1756443977356	0.0213976856321096	-0.00879702530801296	0.0155535480007529	0.00776136433705688
778	76.314697265625	-4.0230393409729	3.43538379669189	0.0278911720961332	-0.00132951640989631	-0.00197886489331722	0.00191722682211548
779	77.613395690918	-3.37369084358215	3.30551409721375	0.0220470335334539	-0.00165419070981443	-0.00522560812532902	0.00321592413820326
780	77.613395690918	-4.0230393409729	3.24057936668396	0.0181509424000978	-0.0026282137259841	-0.00522560812532902	0.00321592413820326
781	76.314697265625	-3.69836521148682	3.50031876564026	0.00483929552137852	-0.000680167751852423	0.000293855206109583	0.00386527273803949
782	78.2627410888672	-4.67238807678223	3.37044906616211	0.00516396993771195	-0.00165419070981443	0.00938473641872406	0.0022419011220336
783	76.314697265625	-3.69836521148682	3.37044906616211	-0.00165419070981443	-0.00132951640989631	-0.0026282137259841	0.00126787810586393
784	75.6653518676758	-3.37369084358215	2.85097002983093	-0.000355493422830477	0.00126787810586393	-0.0107450718060136	-3.08191010844894e-05
785	75.015998840332	-3.69836521148682	3.50031876564026	-0.0279528107494116	0.00548864435404539	-0.0117190945893526	-0.0026282137259841
786	73.7173004150391	-2.72434210777283	3.37044906616211	-0.02697878703475	0.0113327819854021	-0.0198359526693821	-0.00392691092565656
787	75.6653518676758	-3.69836521148682	3.63018846511841	-0.0334722734987736	0.01100810803473	-0.0165892094373703	0.000943203864153475
788	75.015998840332	-2.72434210777283	3.1756443977356	-0.0152905117720366	0.0136055024340749	-0.00977104809135199	-0.00782300252467394
789	75.6653518676758	-4.0230393409729	3.11070966720581	-0.0139918150380254	0.00483929552137852	-0.00587495695799589	-0.000680167751852423
790	76.9640426635742	-4.0230393409729	3.43538379669189	-0.00717365415766835	0.00418994715437293	-0.00165419070981443	-0.00230353930965066
791	76.9640426635742	-4.67238807678223	3.43538379669189	-0.0130177913233638	-0.00165419070981443	0.00386527273803949	0.00581331877037883
792	76.314697265625	-4.99706220626831	3.69512343406677	-0.00977104809135199	-0.00684897974133492	0.00516396993771195	0.000943203864153475
793	77.613395690918	-4.99706220626831	3.37044906616211	-0.00749832857400179	-0.00782300252467394	-0.00717365415766835	0.00289124972186983
794	76.314697265625	-3.69836521148682	2.98083996772766	0.00678734155371785	0.000943203864153475	-0.00587495695799589	-0.00100484199356288
795	78.2627410888672	-3.04901647567749	2.9159049987793	0.00970941036939621	-0.00100484199356288	0.0113327819854021	0.0022419011220336
796	77.613395690918	-4.0230393409729	3.24057936668396	0.0194496400654316	-0.00587495695799589	0.0226963832974434	0.00841071270406246
797	76.9640426635742	-2.72434210777283	3.24057936668396	0.0103587592020631	0.0022419011220336	0.0126314787194133	0.00711201597005129
798	75.015998840332	-3.04901647567749	3.43538379669189	0.00548864435404539	0.00289124972186983	0.00743668992072344	0.000943203864153475
799	77.613395690918	-3.69836521148682	2.9159049987793	-0.00132951640989631	-0.00100484199356288	-0.00165419070981443	-0.0026282137259841
800	78.2627410888672	-3.69836521148682	3.30551409721375	0.00776136433705688	0.00159255252219737	-0.000355493422830477	-0.00197886489331722
801	76.9640426635742	-4.0230393409729	3.1756443977356	-0.0107450718060136	-0.00327756232582033	0.00159255252219737	-3.08191010844894e-05
802	77.613395690918	-3.69836521148682	3.24057936668396	-0.00360223650932312	-0.00230353930965066	0.00613799272105098	0.00289124972186983
803	74.3666534423828	-3.04901647567749	3.11070966720581	-0.00814767740666866	0.00678734155371785	-0.00295288790948689	-0.00165419070981443
804	75.015998840332	-3.04901647567749	3.1756443977356	-0.0143164889886975	0.00646266713738441	-0.0107450718060136	-0.00197886489331722
805	74.3666534423828	-2.72434210777283	3.11070966720581	-0.0188619289547205	0.00581331877037883	-0.0162645354866982	-0.00100484199356288
806	75.015998840332	-2.72434210777283	3.11070966720581	-0.0110697457566857	0.00841071270406246	-0.0120437685400248	-0.00295288790948689
807	76.314697265625	-4.34771394729614	3.24057936668396	-0.0188619289547205	0.0100340843200684	-0.0133424662053585	0.00386527273803949
808	76.314697265625	-2.72434210777283	2.9159049987793	0.00126787810586393	0.00451462110504508	0.00126787810586393	-0.00652430532500148
809	75.6653518676758	-3.37369084358215	3.37044906616211	0.00841071270406246	0.00289124972186983	-0.00814767740666866	-0.00327756232582033
810	76.314697265625	-4.34771394729614	3.11070966720581	0.0155535480007529	-0.00100484199356288	0.00354059832170606	-0.00230353930965066
811	77.613395690918	-5.32173681259155	3.24057936668396	0.00548864435404539	-0.00749832857400179	-0.00100484199356288	0.00256657530553639
812	75.6653518676758	-4.0230393409729	3.30551409721375	0.0165275707840919	-0.00457625929266214	-0.000680167751852423	0.00548864435404539
813	76.314697265625	-3.04901647567749	3.37044906616211	0.0136055024340749	-0.000680167751852423	-0.00360223650932312	-3.08191010844894e-05
814	75.6653518676758	-2.39966797828674	3.24057936668396	0.0123068047687411	0.00646266713738441	-0.00295288790948689	-0.00132951640989631
815	77.613395690918	-4.34771394729614	3.37044906616211	-0.00619963090866804	0.00483929552137852	0.00256657530553639	-0.00360223650932312
816	75.6653518676758	-2.72434210777283	2.78603529930115	-0.000355493422830477	0.00159255252219737	0.020423661917448	0.0116574559360743
817	79.5614395141602	-3.69836521148682	2.72110033035278	-0.00392691092565656	-0.023407369852066	0.00906006153672934	0.00159255252219737
818	76.314697265625	-2.72434210777283	2.9159049987793	-0.0100957229733467	-0.0172385573387146	0.01100810803473	0.000943203864153475
819	76.9640426635742	-3.04901647567749	3.37044906616211	-0.00132951640989631	-0.0156151866540313	0.00354059832170606	-0.00619963090866804
820	76.314697265625	-4.34771394729614	3.63018846511841	0.000943203864153475	-0.00197886489331722	0.00321592413820326	0.000618529506027699
821	76.314697265625	-4.67238807678223	3.69512343406677	-0.0208099745213985	-0.00490093370899558	0.0145795252174139	-0.00132951640989631
822	74.3666534423828	-3.37369084358215	2.9159049987793	-0.0165892094373703	-0.00619963090866804	-0.000355493422830477	0.00581331877037883
823	73.0679550170898	-2.72434210777283	2.9159049987793	-0.0120437685400248	-0.000680167751852423	-0.00392691092565656	0.00256657530553639
824	75.6653518676758	-4.34771394729614	3.50031876564026	-0.00652430532500148	-0.000355493422830477	-0.0139918150380254	-0.00230353930965066
825	75.015998840332	-2.72434210777283	3.30551409721375	-0.00327756232582033	0.00191722682211548	-0.000680167751852423	-0.00425158534198999
826	76.9640426635742	-3.69836521148682	3.56525373458862	-0.00619963090866804	0.013930176384747	-0.0182125810533762	-0.00230353930965066
827	76.314697265625	-4.34771394729614	3.37044906616211	-0.00327756232582033	0.0100340843200684	-0.0175632312893867	-0.0026282137259841
828	78.2627410888672	-5.32173681259155	3.30551409721375	0.00256657530553639	0.00711201597005129	-0.0175632312893867	-0.00490093370899558
829	75.6653518676758	-4.67238807678223	3.04577469825745	0.00386527273803949	-0.0026282137259841	-0.0136671401560307	0.00191722682211548
830	76.314697265625	-4.0230393409729	3.24057936668396	0.00483929552137852	-0.00165419070981443	-0.00132951640989631	0.000943203864153475
831	75.6653518676758	-3.69836521148682	3.04577469825745	0.00289124972186983	-0.00100484199356288	-0.0113944197073579	0.00256657530553639
832	76.9640426635742	-3.37369084358215	3.56525373458862	0.00191722682211548	-0.00327756232582033	0.00743668992072344	0.00191722682211548
833	75.6653518676758	-3.69836521148682	2.9159049987793	0.00938473641872406	0.00354059832170606	0.000293855206109583	0.00159255252219737
834	77.613395690918	-4.67238807678223	2.78603529930115	0.00613799272105098	0.0152288740500808	0.00126787810586393	-0.00327756232582033
835	78.2627410888672	-4.99706220626831	3.24057936668396	0.0100340843200684	-0.00392691092565656	0.00906006153672934	0.00191722682211548
836	76.314697265625	-3.69836521148682	3.1756443977356	0.00386527273803949	-0.017887907102704	0.0220470335334539	-0.000355493422830477
837	78.9120941162109	-4.67238807678223	3.76005816459656	-0.00425158534198999	-0.0133424662053585	0.012956153601408	0.0132808275520802
838	76.314697265625	-3.37369084358215	3.37044906616211	-0.00717365415766835	0.00354059832170606	0.00548864435404539	-0.000355493422830477
839	74.3666534423828	-4.0230393409729	2.85097002983093	-0.0156151866540313	0.000618529506027699	-0.00360223650932312	0.00386527273803949
840	73.0679550170898	-3.69836521148682	2.9159049987793	-0.0165892094373703	0.000618529506027699	0.000943203864153475	0.00126787810586393
841	74.3666534423828	-4.0230393409729	3.1756443977356	-0.0120437685400248	0.0022419011220336	0.00354059832170606	0.0022419011220336
842	75.015998840332	-4.0230393409729	3.37044906616211	-0.0026282137259841	0.00354059832170606	0.00646266713738441	-0.00360223650932312
843	75.6653518676758	-4.34771394729614	3.50031876564026	0.0116574559360743	0.00418994715437293	0.00256657530553639	-0.00197886489331722
844	76.314697265625	-5.64641094207764	3.50031876564026	-0.00425158534198999	0.00191722682211548	-3.08191010844894e-05	-0.00327756232582033
845	76.9640426635742	-5.32173681259155	3.04577469825745	0.00548864435404539	-0.00230353930965066	-0.00944637414067984	-0.00847235135734081
846	76.314697265625	-6.62043380737305	3.1756443977356	-0.0195112787187099	0.00321592413820326	-0.0139918150380254	-0.00165419070981443
847	75.015998840332	-5.64641094207764	3.24057936668396	-0.0360696688294411	0.000943203864153475	-0.0130177913233638	-0.00782300252467394
848	76.9640426635742	-5.64641094207764	3.63018846511841	-0.0224333461374044	0.00938473641872406	-0.0100957229733467	-0.00717365415766835
849	77.613395690918	-4.99706220626831	3.50031876564026	-0.0204853005707264	0.0123068047687411	-0.0120437685400248	-0.00197886489331722
850	76.9640426635742	-4.34771394729614	2.98083996772766	-0.0165892094373703	-0.00295288790948689	-0.00652430532500148	0.00159255252219737
851	75.6653518676758	-4.0230393409729	3.04577469825745	-0.0130177913233638	0.000618529506027699	0.00126787810586393	0.000618529506027699
852	76.9640426635742	-4.34771394729614	3.04577469825745	-0.00360223650932312	-0.00555028254166245	0.000943203864153475	0.0103587592020631
853	77.613395690918	-4.67238807678223	3.04577469825745	-0.00230353930965066	0.00451462110504508	-0.0107450718060136	-0.000680167751852423
854	79.5614395141602	-5.64641094207764	3.69512343406677	0.00808603875339031	0.000943203864153475	-0.00912170019000769	0.00191722682211548
855	75.015998840332	-4.99706220626831	3.50031876564026	0.00321592413820326	0.00126787810586393	0.00386527273803949	0.00483929552137852
856	77.613395690918	-4.67238807678223	3.1756443977356	0.0197743140161037	-0.0227580219507217	0.0210730116814375	-0.00684897974133492
857	76.9640426635742	-5.64641094207764	3.43538379669189	0.0226963832974434	-0.00197886489331722	0.0162028968334198	0.011982130818069
858	75.6653518676758	-6.29575967788696	3.56525373458862	0.0181509424000978	-0.000355493422830477	0.00938473641872406	0.00289124972186983
859	74.3666534423828	-4.67238807678223	3.37044906616211	0.0149041991680861	0.00191722682211548	-0.00132951640989631	-0.0026282137259841
860	75.6653518676758	-4.99706220626831	3.43538379669189	-0.00230353930965066	0.00841071270406246	-0.00522560812532902	-0.00782300252467394
861	76.9640426635742	-5.32173681259155	3.1756443977356	0.000293855206109583	0.0022419011220336	0.00581331877037883	0.00126787810586393
862	76.9640426635742	-4.67238807678223	3.04577469825745	0.00191722682211548	-0.000355493422830477	-0.00197886489331722	0.0022419011220336
863	78.2627410888672	-6.94510841369629	3.1756443977356	0.00451462110504508	0.00483929552137852	-0.00912170019000769	0.00256657530553639
864	76.314697265625	-5.64641094207764	3.1756443977356	0.0298392176628113	0.00126787810586393	-0.00360223650932312	-0.00749832857400179
865	78.9120941162109	-7.59445667266846	3.56525373458862	0.00581331877037883	0.0022419011220336	-0.00879702530801296	-0.00490093370899558
866	78.9120941162109	-7.26978254318237	3.76005816459656	0.00159255252219737	0.00418994715437293	-0.023407369852066	0.00256657530553639
867	77.613395690918	-5.32173681259155	3.04577469825745	-0.00652430532500148	0.00159255252219737	-0.0123684434220195	0.00289124972186983
868	78.2627410888672	-6.29575967788696	3.88992786407471	-0.00782300252467394	0.00418994715437293	-0.0191866029053926	-0.00165419070981443
869	78.2627410888672	-5.97108554840088	2.98083996772766	-0.00619963090866804	0.00841071270406246	-0.00847235135734081	0.00159255252219737
870	75.6653518676758	-5.32173681259155	3.1756443977356	-0.0156151866540313	0.00386527273803949	-0.00360223650932312	-0.00327756232582033
871	76.9640426635742	-4.67238807678223	3.11070966720581	-0.0143164889886975	0.00808603875339031	-0.00392691092565656	0.00386527273803949
872	76.9640426635742	-5.97108554840088	3.24057936668396	-0.00457625929266214	-0.00782300252467394	-0.0123684434220195	0.000618529506027699
873	76.9640426635742	-4.67238807678223	2.9159049987793	-0.00100484199356288	-0.00327756232582033	0.000618529506027699	-0.00522560812532902
874	78.9120941162109	-5.97108554840088	3.11070966720581	0.000293855206109583	0.00159255252219737	-0.00197886489331722	-0.00295288790948689
875	77.613395690918	-6.62043380737305	3.50031876564026	-0.0100957229733467	0.00386527273803949	0.0116574559360743	0.00159255252219737
876	76.9640426635742	-6.29575967788696	3.63018846511841	-0.0195112787187099	-0.0120437685400248	0.0165275707840919	0.0145795252174139
877	75.015998840332	-4.99706220626831	3.63018846511841	0.00938473641872406	-0.0126931173726916	0.0100340843200684	0.013930176384747
878	75.6653518676758	-5.97108554840088	3.1756443977356	0.00841071270406246	-3.08191010844894e-05	0.00873538758605719	-0.00165419070981443
879	76.314697265625	-5.97108554840088	3.43538379669189	-0.00879702530801296	0.00548864435404539	-0.00360223650932312	0.00191722682211548
880	76.9640426635742	-6.29575967788696	3.37044906616211	-0.0156151866540313	0.00289124972186983	-0.00230353930965066	-0.00197886489331722
881	76.9640426635742	-5.64641094207764	3.37044906616211	-0.0211346503347158	0.000293855206109583	0.0123068047687411	-0.0026282137259841
882	77.613395690918	-5.97108554840088	3.1756443977356	-0.00457625929266214	-0.00587495695799589	-0.00132951640989631	0.00256657530553639
883	78.9120941162109	-7.59445667266846	3.69512343406677	-0.00327756232582033	-0.00587495695799589	-0.000680167751852423	-3.08191010844894e-05
884	77.613395690918	-6.29575967788696	3.11070966720581	-0.00587495695799589	-0.00295288790948689	0.00191722682211548	-0.0107450718060136
885	78.2627410888672	-6.62043380737305	3.24057936668396	0.00191722682211548	0.00483929552137852	-0.0175632312893867	-0.00717365415766835
886	79.5614395141602	-5.97108554840088	3.24057936668396	0.00159255252219737	0.0103587592020631	-0.0191866029053926	-0.00684897974133492
887	80.2107925415039	-5.97108554840088	3.30551409721375	-0.00165419070981443	0.00548864435404539	-0.0253554154187441	-3.08191010844894e-05
888	77.613395690918	-4.99706220626831	3.11070966720581	0.0278911720961332	0.0116574559360743	-0.0169138833880424	-0.00684897974133492
889	80.2107925415039	-6.62043380737305	2.98083996772766	0.0149041991680861	0.00906006153672934	-0.00977104809135199	0.0022419011220336
890	78.2627410888672	-6.62043380737305	2.72110033035278	0.0217223595827818	0.00386527273803949	-0.0133424662053585	-0.00587495695799589
891	80.2107925415039	-6.29575967788696	3.1756443977356	0.0181509424000978	0.00386527273803949	-0.00425158534198999	0.00516396993771195
892	79.5614395141602	-6.29575967788696	3.43538379669189	0.0142548503354192	0.00321592413820326	-0.00295288790948689	0.00451462110504508
893	79.5614395141602	-6.94510841369629	3.63018846511841	0.00451462110504508	0.000618529506027699	-0.00425158534198999	-0.00425158534198999
894	75.6653518676758	-4.99706220626831	3.63018846511841	0.0175015944987535	0.00743668992072344	-0.00457625929266214	-3.08191010844894e-05
895	74.3666534423828	-4.67238807678223	3.24057936668396	0.00159255252219737	0.00354059832170606	0.00483929552137852	0.000293855206109583
896	77.613395690918	-6.29575967788696	3.30551409721375	0.00970941036939621	-0.00327756232582033	0.0168522447347641	0.0123068047687411
897	76.9640426635742	-5.32173681259155	3.43538379669189	0.0123068047687411	-0.00619963090866804	0.0178262684494257	0.00743668992072344
898	78.9120941162109	-6.29575967788696	3.63018846511841	0.0171769186854362	-0.0211346503347158	0.0022419011220336	0.000618529506027699
899	78.2627410888672	-4.99706220626831	3.37044906616211	-0.00360223650932312	0.000618529506027699	-0.00100484199356288	-0.00425158534198999
900	78.2627410888672	-5.97108554840088	3.30551409721375	0.0022419011220336	0.00191722682211548	-0.00717365415766835	-0.00197886489331722
901	77.613395690918	-6.29575967788696	2.85097002983093	-0.0117190945893526	-0.00619963090866804	0.00126787810586393	-0.000680167751852423
902	77.613395690918	-6.29575967788696	2.9159049987793	-0.00652430532500148	-0.00912170019000769	-0.00132951640989631	-0.000355493422830477
903	78.9120941162109	-6.62043380737305	3.1756443977356	-0.00230353930965066	-0.00230353930965066	0.00159255252219737	0.000293855206109583
904	80.2107925415039	-6.29575967788696	3.37044906616211	-0.000680167751852423	0.00873538758605719	-0.00879702530801296	0.00159255252219737
905	78.9120941162109	-6.62043380737305	3.37044906616211	-0.00782300252467394	0.00386527273803949	-0.00457625929266214	-0.000680167751852423
906	77.613395690918	-4.99706220626831	3.11070966720581	-0.0243813935667276	0.00776136433705688	-0.0182125810533762	-0.00587495695799589
907	78.9120941162109	-5.97108554840088	3.1756443977356	-0.0250307414680719	0.0116574559360743	-0.0159398596733809	-0.000355493422830477
908	76.9640426635742	-4.99706220626831	2.98083996772766	-0.021459324285388	0.0175015944987535	-0.0133424662053585	-0.00814767740666866
909	78.2627410888672	-5.32173681259155	3.50031876564026	-0.0221086721867323	0.0103587592020631	-0.0130177913233638	-0.00619963090866804
910	78.9120941162109	-4.99706220626831	3.24057936668396	-0.00879702530801296	0.00581331877037883	-0.00977104809135199	-0.00230353930965066
911	79.5614395141602	-5.97108554840088	3.63018846511841	-0.0136671401560307	0.00126787810586393	0.00126787810586393	-0.00230353930965066
912	76.314697265625	-5.97108554840088	3.37044906616211	-0.0143164889886975	0.000618529506027699	-0.00132951640989631	0.00808603875339031
913	75.6653518676758	-4.99706220626831	3.24057936668396	-0.00944637414067984	0.00159255252219737	-0.000680167751852423	-0.00197886489331722
914	76.9640426635742	-4.99706220626831	3.24057936668396	-0.00522560812532902	-0.000355493422830477	0.00126787810586393	0.000618529506027699
915	78.9120941162109	-5.32173681259155	3.30551409721375	0.0126314787194133	0.00483929552137852	0.00841071270406246	0.00483929552137852
916	78.2627410888672	-5.97108554840088	3.50031876564026	-0.00165419070981443	-0.0159398596733809	0.0243197549134493	0.00581331877037883
917	77.613395690918	-5.97108554840088	3.04577469825745	0.0022419011220336	-0.0302255302667618	0.0175015944987535	0.0123068047687411
918	78.2627410888672	-6.94510841369629	3.43538379669189	0.00451462110504508	-0.0221086721867323	0.00808603875339031	-0.00197886489331722
919	79.5614395141602	-7.26978254318237	3.37044906616211	0.0123068047687411	-0.0117190945893526	0.00191722682211548	-0.00652430532500148
920	78.2627410888672	-4.99706220626831	3.37044906616211	0.00841071270406246	-0.00555028254166245	-0.00425158534198999	-0.00392691092565656
921	77.613395690918	-4.67238807678223	3.43538379669189	-0.00847235135734081	0.00613799272105098	0.00906006153672934	-0.00847235135734081
922	78.9120941162109	-4.99706220626831	3.50031876564026	-0.0123684434220195	-3.08191010844894e-05	0.00646266713738441	0.000618529506027699
923	78.2627410888672	-5.32173681259155	3.43538379669189	-0.0120437685400248	-3.08191010844894e-05	-0.0104203969240189	-0.00425158534198999
924	78.2627410888672	-5.32173681259155	3.30551409721375	-0.0026282137259841	0.000618529506027699	-0.0143164889886975	-0.00295288790948689
925	76.9640426635742	-4.34771394729614	3.24057936668396	-0.00587495695799589	0.00743668992072344	-0.0113944197073579	-0.000355493422830477
926	78.2627410888672	-4.67238807678223	3.11070966720581	-0.00717365415766835	0.0103587592020631	-0.0143164889886975	0.00289124972186983
927	78.2627410888672	-5.64641094207764	3.69512343406677	-0.0107450718060136	0.00873538758605719	-0.0169138833880424	-0.00749832857400179
928	78.2627410888672	-4.67238807678223	3.30551409721375	0.000943203864153475	0.00743668992072344	-0.0243813935667276	-0.00100484199356288
929	75.6653518676758	-4.34771394729614	3.1756443977356	0.00418994715437293	0.0152288740500808	-0.0104203969240189	-0.00490093370899558
930	75.015998840332	-4.67238807678223	3.43538379669189	-0.00295288790948689	0.00646266713738441	-0.0130177913233638	0.00418994715437293
931	74.3666534423828	-4.99706220626831	3.43538379669189	0.0106834331527352	0.00581331877037883	-0.00457625929266214	0.00191722682211548
932	75.015998840332	-3.69836521148682	3.04577469825745	0.00581331877037883	-0.00165419070981443	-3.08191010844894e-05	0.00548864435404539
933	76.314697265625	-4.34771394729614	3.30551409721375	0.00678734155371785	0.0022419011220336	-0.00912170019000769	0.000618529506027699
934	78.2627410888672	-4.67238807678223	3.11070966720581	-3.08191010844894e-05	0.00938473641872406	-0.00100484199356288	-0.00100484199356288
935	77.613395690918	-4.99706220626831	3.30551409721375	0.000293855206109583	-0.00230353930965066	0.000293855206109583	0.00678734155371785
936	78.2627410888672	-5.97108554840088	3.50031876564026	-0.00100484199356288	-0.0107450718060136	0.0207483377307653	0.00678734155371785
937	77.613395690918	-4.99706220626831	3.30551409721375	0.00321592413820326	-0.0188619289547205	0.0168522447347641	0.0152288740500808
938	76.9640426635742	-4.34771394729614	3.43538379669189	0.00159255252219737	-0.0185372550040483	0.0142548503354192	0.00418994715437293
939	79.5614395141602	-5.32173681259155	3.76005816459656	-0.0126931173726916	0.00808603875339031	0.000618529506027699	0.0022419011220336
940	78.9120941162109	-4.67238807678223	3.37044906616211	-0.0139918150380254	-0.00295288790948689	-0.00652430532500148	-0.00360223650932312
941	79.5614395141602	-4.99706220626831	3.24057936668396	-0.0143164889886975	0.00159255252219737	0.0022419011220336	-0.0026282137259841
942	78.2627410888672	-4.67238807678223	3.30551409721375	-0.00684897974133492	0.00126787810586393	-0.00295288790948689	0.00354059832170606
943	77.613395690918	-4.99706220626831	3.24057936668396	0.00256657530553639	0.00386527273803949	-0.00847235135734081	-0.00392691092565656
944	76.9640426635742	-3.37369084358215	3.30551409721375	0.00776136433705688	0.00418994715437293	-0.00132951640989631	-0.00879702530801296
945	76.9640426635742	-3.69836521148682	3.1756443977356	0.0116574559360743	0.00711201597005129	-0.0110697457566857	-0.00652430532500148
946	76.9640426635742	-4.0230393409729	3.11070966720581	0.0197743140161037	0.00613799272105098	-0.0273034609854221	-0.00879702530801296
947	78.2627410888672	-4.67238807678223	3.43538379669189	0.0152288740500808	0.0123068047687411	-0.00912170019000769	-0.00132951640989631
948	76.314697265625	-4.67238807678223	3.30551409721375	0.0188002903014421	0.0145795252174139	-0.0169138833880424	-0.00327756232582033
949	74.3666534423828	-3.37369084358215	3.30551409721375	0.0171769186854362	0.0103587592020631	-0.00879702530801296	-0.00814767740666866
950	75.015998840332	-4.0230393409729	3.56525373458862	0.0149041991680861	0.00418994715437293	-0.00619963090866804	0.00646266713738441
951	75.6653518676758	-3.69836521148682	3.24057936668396	0.00970941036939621	0.00126787810586393	0.0022419011220336	0.00808603875339031
952	77.613395690918	-4.34771394729614	3.63018846511841	0.012956153601408	0.00159255252219737	-0.00360223650932312	-0.000680167751852423
953	76.9640426635742	-3.69836521148682	3.1756443977356	0.00970941036939621	-0.00749832857400179	-0.00782300252467394	0.0022419011220336
954	78.9120941162109	-5.64641094207764	3.50031876564026	0.011982130818069	0.000293855206109583	-0.0026282137259841	-0.00230353930965066
955	78.2627410888672	-5.64641094207764	3.43538379669189	0.0142548503354192	-0.0130177913233638	0.000943203864153475	0.000293855206109583
956	76.9640426635742	-4.99706220626831	3.43538379669189	0.00970941036939621	-0.00132951640989631	0.0223717093467712	0.0304885655641556
957	78.2627410888672	-4.67238807678223	3.30551409721375	-0.00717365415766835	-0.0152905117720366	0.01100810803473	0.00386527273803949
958	77.613395690918	-3.04901647567749	2.85097002983093	0.00646266713738441	0.01847561635077	0.0181509424000978	0.00126787810586393
959	76.314697265625	-4.0230393409729	3.30551409721375	-0.0107450718060136	-0.00587495695799589	-0.00230353930965066	-0.00587495695799589
960	78.2627410888672	-4.0230393409729	3.1756443977356	-0.00684897974133492	0.00516396993771195	0.00289124972186983	-0.000680167751852423
961	78.2627410888672	-4.99706220626831	3.24057936668396	-0.00847235135734081	-0.00295288790948689	0.00289124972186983	0.00321592413820326
962	77.613395690918	-4.0230393409729	2.98083996772766	-0.00782300252467394	-0.00100484199356288	-0.00230353930965066	0.00613799272105098
963	77.613395690918	-3.37369084358215	2.72110033035278	0.00191722682211548	-0.00197886489331722	0.000293855206109583	-0.00425158534198999
964	76.9640426635742	-3.37369084358215	3.04577469825745	0.00191722682211548	0.00354059832170606	-0.00684897974133492	-0.000680167751852423
965	76.9640426635742	-3.37369084358215	3.1756443977356	-0.00360223650932312	0.00451462110504508	-0.0117190945893526	-0.00392691092565656
966	75.015998840332	-4.34771394729614	3.50031876564026	-0.0247060675173998	0.01100810803473	-0.0159398596733809	-0.00197886489331722
967	74.3666534423828	-3.37369084358215	3.50031876564026	-0.0373683646321297	0.0126314787194133	-0.0133424662053585	-0.00555028254166245
968	74.3666534423828	-4.67238807678223	3.1756443977356	-0.0250307414680719	0.0113327819854021	-0.0175632312893867	-0.00457625929266214
969	76.314697265625	-3.04901647567749	3.24057936668396	-0.0175632312893867	0.0194496400654316	-0.0120437685400248	-0.0104203969240189
970	75.6653518676758	-3.37369084358215	3.30551409721375	-0.0143164889886975	0.00613799272105098	-0.00977104809135199	0.00451462110504508
971	75.6653518676758	-3.04901647567749	3.24057936668396	-0.00295288790948689	0.0022419011220336	-0.00814767740666866	-3.08191010844894e-05
972	75.6653518676758	-4.34771394729614	3.56525373458862	-0.0123684434220195	-0.00490093370899558	0.000293855206109583	0.00354059832170606
973	76.314697265625	-4.0230393409729	3.24057936668396	-0.00490093370899558	-0.00814767740666866	-0.00977104809135199	-0.00392691092565656
974	77.613395690918	-4.99706220626831	3.43538379669189	-0.00197886489331722	-0.00490093370899558	-0.00555028254166245	-3.08191010844894e-05
975	76.9640426635742	-4.67238807678223	3.37044906616211	0.000943203864153475	-0.00717365415766835	0.00581331877037883	0.00191722682211548
976	76.314697265625	-2.72434210777283	3.30551409721375	0.0113327819854021	-0.00587495695799589	0.0210730116814375	0.01100810803473
977	77.613395690918	-3.69836521148682	3.50031876564026	0.0181509424000978	-0.0188619289547205	0.012956153601408	0.00906006153672934
978	76.9640426635742	-2.72434210777283	3.04577469825745	0.0259431265294552	0.000618529506027699	0.00548864435404539	0.00386527273803949
979	76.314697265625	-3.04901647567749	2.72110033035278	0.0239950809627771	0.00418994715437293	0.0132808275520802	-0.00132951640989631
980	76.9640426635742	-3.04901647567749	2.656165599823	0.0200989879667759	-0.000680167751852423	-0.00327756232582033	-0.00360223650932312
981	75.015998840332	-3.04901647567749	3.1756443977356	0.0142548503354192	-0.000680167751852423	0.0100340843200684	-0.00230353930965066
982	75.015998840332	-2.39966797828674	2.98083996772766	0.0142548503354192	0.00516396993771195	0.00548864435404539	-0.00522560812532902
983	75.015998840332	-3.04901647567749	3.56525373458862	0.0188002903014421	0.00321592413820326	-0.00360223650932312	0.00581331877037883
984	75.6653518676758	-3.37369084358215	3.30551409721375	0.0103587592020631	0.00126787810586393	-0.00717365415766835	-0.0026282137259841
985	75.6653518676758	-3.69836521148682	2.98083996772766	0.0022419011220336	0.00743668992072344	-0.0136671401560307	-0.00490093370899558
986	74.3666534423828	-3.69836521148682	3.1756443977356	-0.021459324285388	0.0158782228827477	-0.0113944197073579	-0.00717365415766835
987	75.015998840332	-2.72434210777283	3.24057936668396	-0.0204853005707264	0.0103587592020631	-0.0133424662053585	-3.08191010844894e-05
988	76.9640426635742	-3.69836521148682	3.50031876564026	-3.08191010844894e-05	0.00938473641872406	-0.00684897974133492	-0.00360223650932312
989	76.9640426635742	-4.0230393409729	3.37044906616211	-0.000680167751852423	0.0152288740500808	-0.00522560812532902	-0.00100484199356288
990	76.314697265625	-2.72434210777283	3.11070966720581	-0.0113944197073579	0.00386527273803949	-0.00587495695799589	0.00289124972186983
991	75.015998840332	-3.69836521148682	3.11070966720581	-0.000680167751852423	-0.00619963090866804	-0.00327756232582033	0.00581331877037883
992	75.015998840332	-4.0230393409729	3.37044906616211	-0.00944637414067984	0.000943203864153475	0.00581331877037883	0.00711201597005129
993	76.9640426635742	-4.0230393409729	3.24057936668396	-0.00295288790948689	-0.00490093370899558	-0.00457625929266214	0.00354059832170606
994	77.613395690918	-4.34771394729614	3.76005816459656	0.0100340843200684	0.000618529506027699	-0.00457625929266214	-3.08191010844894e-05
995	75.015998840332	-2.07499361038208	3.63018846511841	0.00483929552137852	-0.00522560812532902	0.00873538758605719	0.000293855206109583
996	76.314697265625	-3.04901647567749	3.11070966720581	-0.00230353930965066	-0.0100957229733467	0.013930176384747	0.0132808275520802
997	76.9640426635742	-3.37369084358215	3.37044906616211	0.012956153601408	-0.0026282137259841	0.0152288740500808	0.0113327819854021
998	77.613395690918	-3.69836521148682	3.37044906616211	0.00418994715437293	-0.00295288790948689	0.00678734155371785	0.00191722682211548
999	76.314697265625	-2.39966797828674	3.1756443977356	-0.0165892094373703	-0.000680167751852423	0.00418994715437293	0.00418994715437293
1000	75.6653518676758	-2.72434210777283	3.56525373458862	-0.00392691092565656	0.00321592413820326	0.00289124972186983	0.0022419011220336
1001	75.6653518676758	-2.72434210777283	3.1756443977356	-0.0107450718060136	-0.00165419070981443	0.00678734155371785	0.00126787810586393
1002	75.015998840332	-2.72434210777283	3.11070966720581	-0.00879702530801296	0.000293855206109583	-0.0026282137259841	-0.00132951640989631
1003	76.314697265625	-3.37369084358215	3.37044906616211	-0.00912170019000769	0.00581331877037883	-0.00555028254166245	0.00256657530553639
1004	73.7173004150391	-3.04901647567749	3.37044906616211	-0.0221086721867323	0.00191722682211548	-0.00100484199356288	-0.00717365415766835
1005	74.3666534423828	-3.37369084358215	3.63018846511841	-0.0175632312893867	0.00581331877037883	-0.0136671401560307	0.00256657530553639
1006	75.015998840332	-2.72434210777283	3.69512343406677	-0.00944637414067984	0.00906006153672934	-0.0139918150380254	0.00159255252219737
1007	75.6653518676758	-2.39966797828674	3.11070966720581	-0.0182125810533762	0.00808603875339031	-0.00912170019000769	-0.0026282137259841
1008	76.9640426635742	-3.04901647567749	3.37044906616211	-0.00327756232582033	0.00516396993771195	-0.0149658378213644	-0.000680167751852423
1009	77.613395690918	-4.34771394729614	3.43538379669189	-0.00717365415766835	0.000618529506027699	0.00159255252219737	-0.00555028254166245
1010	75.6653518676758	-4.0230393409729	3.1756443977356	-0.00230353930965066	-0.0026282137259841	-0.00684897974133492	0.00646266713738441
1011	75.015998840332	-4.0230393409729	3.43538379669189	0.00386527273803949	-0.00652430532500148	-0.000355493422830477	0.0126314787194133
1012	74.3666534423828	-2.72434210777283	3.1756443977356	0.00289124972186983	-0.00522560812532902	-0.00165419070981443	-0.00522560812532902
1013	78.2627410888672	-3.69836521148682	3.1756443977356	0.00678734155371785	0.00613799272105098	-0.00490093370899558	-0.00295288790948689
1014	77.613395690918	-3.37369084358215	3.37044906616211	0.0230210572481155	0.00354059832170606	-3.08191010844894e-05	-3.08191010844894e-05
1015	75.015998840332	-2.72434210777283	3.37044906616211	0.0175015944987535	0.000293855206109583	0.00938473641872406	-0.00490093370899558
1016	77.613395690918	-3.04901647567749	3.24057936668396	0.0142548503354192	-0.0104203969240189	0.01100810803473	0.00354059832170606
1017	75.015998840332	-2.72434210777283	3.63018846511841	-3.08191010844894e-05	-0.0159398596733809	0.0116574559360743	0.00516396993771195
1018	76.9640426635742	-3.37369084358215	3.1756443977356	0.00321592413820326	0.000618529506027699	0.00613799272105098	-0.00100484199356288
1019	76.314697265625	-2.07499361038208	2.9159049987793	-0.00230353930965066	0.00613799272105098	-0.00652430532500148	0.00126787810586393
1020	75.6653518676758	-2.39966797828674	2.9159049987793	-0.0149658378213644	0.000293855206109583	0.00418994715437293	-0.0130177913233638
1021	73.7173004150391	-2.07499361038208	3.24057936668396	-0.0250307414680719	-0.00197886489331722	0.0022419011220336	0.00613799272105098
1022	75.015998840332	-3.37369084358215	3.43538379669189	-0.017887907102704	-0.00132951640989631	0.00743668992072344	0.00386527273803949
1023	74.3666534423828	-4.0230393409729	3.63018846511841	-0.0250307414680719	0.00483929552137852	-0.0113944197073579	-0.000355493422830477
1024	75.6653518676758	-2.07499361038208	3.1756443977356	-0.0136671401560307	0.00776136433705688	-0.0126931173726916	-0.00457625929266214
1025	77.613395690918	-3.69836521148682	3.24057936668396	-0.00360223650932312	0.00646266713738441	-0.00847235135734081	-0.0026282137259841
1026	76.9640426635742	-3.69836521148682	3.24057936668396	-0.0107450718060136	0.00516396993771195	-0.00879702530801296	-0.0026282137259841
1027	75.6653518676758	-3.04901647567749	3.43538379669189	-0.00490093370899558	0.0158782228827477	-0.0169138833880424	-0.00100484199356288
1028	75.015998840332	-4.34771394729614	3.82499313354492	0.00451462110504508	0.00906006153672934	-0.0113944197073579	-0.00814767740666866
1029	76.9640426635742	-4.67238807678223	3.24057936668396	0.00906006153672934	0.00873538758605719	-0.0146411629393697	-0.00879702530801296
1030	76.314697265625	-2.72434210777283	3.04577469825745	0.0165275707840919	0.00581331877037883	-0.00457625929266214	-0.00132951640989631
1031	76.314697265625	-2.72434210777283	3.11070966720581	0.0152288740500808	-0.000355493422830477	-0.000680167751852423	0.00938473641872406
1032	74.3666534423828	-2.39966797828674	3.24057936668396	0.000293855206109583	0.00256657530553639	0.00159255252219737	0.00126787810586393
1033	78.2627410888672	-3.69836521148682	3.30551409721375	-0.000680167751852423	0.000618529506027699	-0.00327756232582033	0.00418994715437293
1034	76.9640426635742	-3.69836521148682	3.43538379669189	0.0223717093467712	0.000293855206109583	-0.00879702530801296	-0.00749832857400179
1035	75.6653518676758	-2.39966797828674	3.11070966720581	0.00841071270406246	0.00386527273803949	0.00289124972186983	0.00321592413820326
1036	76.9640426635742	-3.69836521148682	3.43538379669189	0.0123068047687411	-0.0211346503347158	0.0175015944987535	0.00873538758605719
1037	74.3666534423828	-2.39966797828674	3.69512343406677	0.0113327819854021	0.000943203864153475	0.013930176384747	0.0022419011220336
1038	76.314697265625	-3.69836521148682	4.14966726303101	0.0126314787194133	-0.000680167751852423	0.0116574559360743	0.00386527273803949
1039	75.6653518676758	-3.69836521148682	3.76005816459656	0.020423661917448	0.01100810803473	0.00321592413820326	-0.00684897974133492
1040	74.3666534423828	-3.37369084358215	3.56525373458862	0.0145795252174139	0.00289124972186983	0.00613799272105098	-0.0026282137259841
1041	73.7173004150391	-3.69836521148682	3.24057936668396	0.0022419011220336	-0.00457625929266214	0.00159255252219737	0.00548864435404539
1042	76.314697265625	-3.69836521148682	3.95486283302307	0.0106834331527352	-0.00587495695799589	-0.00165419070981443	0.00970941036939621
1043	75.015998840332	-3.37369084358215	3.50031876564026	0.000943203864153475	0.00159255252219737	-0.00197886489331722	-0.00327756232582033
1044	76.314697265625	-2.72434210777283	3.30551409721375	0.0226963832974434	-0.00522560812532902	0.00126787810586393	-0.00457625929266214
1045	76.314697265625	-4.99706220626831	3.76005816459656	-0.00327756232582033	0.000293855206109583	-0.00652430532500148	-0.00295288790948689
1046	76.314697265625	-5.64641094207764	3.37044906616211	-0.00425158534198999	-3.08191010844894e-05	-0.0146411629393697	-0.00619963090866804
1047	75.6653518676758	-4.0230393409729	3.1756443977356	-0.0117190945893526	0.0022419011220336	-0.0107450718060136	-0.0026282137259841
1048	75.6653518676758	-3.69836521148682	4.01979780197144	-0.00717365415766835	0.00646266713738441	-0.0165892094373703	-0.00425158534198999
1049	77.613395690918	-4.0230393409729	3.56525373458862	0.00159255252219737	0.00906006153672934	-0.0139918150380254	-0.00197886489331722
1050	76.9640426635742	-3.37369084358215	3.37044906616211	-0.00652430532500148	0.00646266713738441	-0.0104203969240189	-0.00522560812532902
1051	76.314697265625	-3.37369084358215	3.24057936668396	-0.00912170019000769	-0.00619963090866804	-0.0198359526693821	0.00126787810586393
1052	76.314697265625	-3.04901647567749	2.78603529930115	-0.0113944197073579	-0.00652430532500148	-0.00522560812532902	-0.000355493422830477
1053	78.2627410888672	-4.34771394729614	3.11070966720581	-0.0026282137259841	0.00970941036939621	-0.0159398596733809	-0.00392691092565656
1054	77.613395690918	-4.34771394729614	3.37044906616211	-0.0120437685400248	0.00159255252219737	-0.00912170019000769	0.00191722682211548
1055	75.6653518676758	-4.0230393409729	3.37044906616211	-0.00717365415766835	0.00159255252219737	0.00873538758605719	0.00159255252219737
1056	75.6653518676758	-4.99706220626831	3.69512343406677	-0.0104203969240189	-0.0188619289547205	0.0168522447347641	0.00970941036939621
1057	74.3666534423828	-3.69836521148682	3.11070966720581	-0.00847235135734081	-0.00295288790948689	0.0213976856321096	0.00906006153672934
1058	73.7173004150391	-4.67238807678223	3.43538379669189	-0.00977104809135199	-0.0143164889886975	0.00841071270406246	0.00711201597005129
1059	75.015998840332	-4.99706220626831	3.30551409721375	-0.00197886489331722	0.00548864435404539	0.00289124972186983	-0.00230353930965066
1060	76.314697265625	-4.99706220626831	3.63018846511841	0.00126787810586393	-0.00165419070981443	0.00354059832170606	0.000943203864153475
1061	76.314697265625	-4.67238807678223	3.50031876564026	0.00711201597005129	-0.00230353930965066	0.00483929552137852	0.000943203864153475
1062	76.9640426635742	-4.67238807678223	3.88992786407471	-0.0107450718060136	-0.00295288790948689	0.00256657530553639	0.00256657530553639
1063	76.314697265625	-4.34771394729614	3.76005816459656	0.0158782228827477	0.00289124972186983	-0.00555028254166245	-0.00295288790948689
1064	78.2627410888672	-6.29575967788696	3.1756443977356	0.00743668992072344	-0.00197886489331722	-0.00132951640989631	-0.00425158534198999
1065	76.314697265625	-4.99706220626831	3.37044906616211	0.00808603875339031	-3.08191010844894e-05	-0.00619963090866804	0.00126787810586393
1066	76.9640426635742	-4.99706220626831	3.30551409721375	-0.00522560812532902	0.0116574559360743	-0.0208099745213985	-0.00555028254166245
1067	77.613395690918	-5.32173681259155	3.50031876564026	-0.00555028254166245	0.01100810803473	-0.00977104809135199	0.00386527273803949
1068	76.9640426635742	-4.67238807678223	3.95486283302307	-0.00619963090866804	0.00841071270406246	-0.0120437685400248	0.00354059832170606
1069	76.9640426635742	-5.32173681259155	3.30551409721375	0.00321592413820326	0.0116574559360743	-0.0117190945893526	0.0022419011220336
1070	76.9640426635742	-4.34771394729614	2.9159049987793	-0.00847235135734081	0.00776136433705688	-0.00619963090866804	-3.08191010844894e-05
1071	75.015998840332	-4.34771394729614	3.04577469825745	0.00321592413820326	-3.08191010844894e-05	-0.00392691092565656	0.00256657530553639
1072	76.314697265625	-4.67238807678223	3.04577469825745	0.000943203864153475	-0.00132951640989631	-0.00132951640989631	-0.00165419070981443
1073	75.015998840332	-4.67238807678223	3.63018846511841	0.0194496400654316	0.00613799272105098	-0.0104203969240189	0.00126787810586393
1074	75.6653518676758	-4.0230393409729	3.24057936668396	0.00970941036939621	0.00841071270406246	-0.00457625929266214	-0.0026282137259841
1075	75.6653518676758	-5.64641094207764	3.37044906616211	-0.00944637414067984	0.000618529506027699	0.00321592413820326	0.00581331877037883
1076	75.6653518676758	-5.64641094207764	3.50031876564026	0.000943203864153475	-0.0104203969240189	0.029189869761467	0.00938473641872406
1077	75.015998840332	-5.97108554840088	4.08473253250122	-0.00295288790948689	-0.0113944197073579	0.00808603875339031	0.00873538758605719
1078	74.3666534423828	-4.67238807678223	3.88992786407471	-0.00457625929266214	-0.00100484199356288	0.00873538758605719	0.00354059832170606
1079	76.314697265625	-4.67238807678223	3.50031876564026	-0.0143164889886975	0.00159255252219737	0.00581331877037883	-0.00360223650932312
1080	76.314697265625	-4.67238807678223	3.1756443977356	-0.0195112787187099	-0.00100484199356288	0.000618529506027699	-0.0104203969240189
1081	77.613395690918	-5.32173681259155	3.11070966720581	-0.0318489037454128	-0.00360223650932312	0.00613799272105098	0.000943203864153475
1082	78.9120941162109	-7.26978254318237	3.50031876564026	-0.0311995539814234	-0.00555028254166245	0.00321592413820326	-0.000355493422830477
1083	75.6653518676758	-6.29575967788696	3.43538379669189	-0.0370436906814575	-0.00392691092565656	-0.00717365415766835	-0.00490093370899558
1084	77.613395690918	-6.94510841369629	3.63018846511841	-0.0253554154187441	-0.0026282137259841	0.00159255252219737	0.00516396993771195
1085	77.613395690918	-6.29575967788696	3.43538379669189	-0.0188619289547205	0.00743668992072344	-0.0026282137259841	-0.00457625929266214
1086	76.314697265625	-5.32173681259155	3.30551409721375	-0.0139918150380254	0.00743668992072344	-0.0191866029053926	0.00126787810586393
1087	77.613395690918	-5.97108554840088	3.37044906616211	-0.00327756232582033	0.0132808275520802	-0.0182125810533762	-0.00392691092565656
1088	76.9640426635742	-5.32173681259155	3.1756443977356	0.00418994715437293	0.00743668992072344	-0.0149658378213644	-0.00782300252467394
1089	76.9640426635742	-4.67238807678223	3.04577469825745	0.0317872650921345	0.00938473641872406	-0.00782300252467394	-0.00230353930965066
1090	75.6653518676758	-6.62043380737305	4.01979780197144	0.0149041991680861	0.0126314787194133	-0.00814767740666866	0.00483929552137852
1091	76.9640426635742	-5.97108554840088	3.37044906616211	0.0200989879667759	-0.00295288790948689	-0.00814767740666866	0.000943203864153475
1092	76.9640426635742	-4.67238807678223	3.1756443977356	0.0142548503354192	-0.000680167751852423	-0.00587495695799589	0.00418994715437293
1093	76.314697265625	-4.99706220626831	3.1756443977356	0.0226963832974434	0.00418994715437293	0.000618529506027699	-0.00132951640989631
1094	76.9640426635742	-6.29575967788696	3.37044906616211	0.0181509424000978	0.0022419011220336	-0.00619963090866804	0.000943203864153475
1095	73.0679550170898	-5.32173681259155	3.50031876564026	0.0100340843200684	0.00613799272105098	0.00548864435404539	-0.000680167751852423
1096	75.015998840332	-5.64641094207764	3.24057936668396	0.0132808275520802	-0.0149658378213644	0.0210730116814375	0.00126787810586393
1097	75.015998840332	-5.97108554840088	3.43538379669189	0.0213976856321096	-0.00587495695799589	0.0171769186854362	0.013930176384747
1098	76.9640426635742	-5.32173681259155	3.30551409721375	0.0191249661147594	-0.0201606266200542	0.00841071270406246	-0.00132951640989631
1099	75.6653518676758	-4.99706220626831	3.30551409721375	0.00938473641872406	-0.0149658378213644	-0.00230353930965066	-0.00879702530801296
1100	75.6653518676758	-5.32173681259155	3.30551409721375	0.00970941036939621	-0.00360223650932312	0.00289124972186983	0.00159255252219737
1101	77.613395690918	-6.94510841369629	3.69512343406677	0.00841071270406246	-0.00327756232582033	0.00321592413820326	-0.000355493422830477
1102	76.314697265625	-6.62043380737305	3.30551409721375	0.00873538758605719	-0.00425158534198999	0.00289124972186983	0.00646266713738441
1103	76.314697265625	-5.64641094207764	3.1756443977356	0.0223717093467712	-0.00165419070981443	-0.0130177913233638	-0.00132951640989631
1104	76.9640426635742	-5.64641094207764	3.11070966720581	0.0132808275520802	-0.00165419070981443	0.000618529506027699	0.00646266713738441
1105	78.2627410888672	-6.29575967788696	3.43538379669189	-0.0126931173726916	0.011982130818069	-0.0143164889886975	-0.00360223650932312
1106	76.314697265625	-5.32173681259155	3.37044906616211	-0.0172385573387146	0.0103587592020631	-0.0230826959013939	-0.00165419070981443
1107	78.2627410888672	-6.29575967788696	3.43538379669189	-0.0282774847000837	0.0100340843200684	-0.0143164889886975	0.000943203864153475
1108	76.9640426635742	-4.99706220626831	3.04577469825745	-0.0308748781681061	0.0100340843200684	-0.0162645354866982	-0.00100484199356288
1109	76.314697265625	-4.99706220626831	2.98083996772766	-0.0224333461374044	0.00808603875339031	-0.0123684434220195	-0.00782300252467394
1110	76.314697265625	-5.97108554840088	3.43538379669189	-0.017887907102704	0.00386527273803949	-0.00814767740666866	-0.00165419070981443
1111	76.9640426635742	-4.99706220626831	3.50031876564026	-0.0117190945893526	0.00159255252219737	-0.00652430532500148	0.0103587592020631
1112	76.314697265625	-4.99706220626831	3.50031876564026	-0.00619963090866804	0.0022419011220336	-0.00230353930965066	0.00678734155371785
1113	74.3666534423828	-4.67238807678223	3.30551409721375	0.00321592413820326	-3.08191010844894e-05	-0.0100957229733467	-0.00197886489331722
1114	76.314697265625	-5.97108554840088	3.37044906616211	0.00711201597005129	0.00581331877037883	-0.00782300252467394	-3.08191010844894e-05
1115	74.3666534423828	-4.67238807678223	3.1756443977356	0.00418994715437293	-3.08191010844894e-05	0.00776136433705688	-0.00327756232582033
1116	78.9120941162109	-6.29575967788696	3.43538379669189	0.0171769186854362	-0.00165419070981443	0.0155535480007529	0.0181509424000978
1117	76.9640426635742	-4.99706220626831	3.30551409721375	0.0158782228827477	0.00256657530553639	0.0136055024340749	0.00743668992072344
1118	78.2627410888672	-6.62043380737305	3.69512343406677	0.012956153601408	-0.00879702530801296	0.0155535480007529	0.00126787810586393
1119	75.6653518676758	-5.64641094207764	3.11070966720581	0.0126314787194133	-0.00327756232582033	0.00386527273803949	-0.00100484199356288
1120	76.314697265625	-6.29575967788696	3.11070966720581	0.00191722682211548	-0.00555028254166245	0.00906006153672934	-0.00522560812532902
1121	76.314697265625	-5.97108554840088	3.37044906616211	-0.00392691092565656	-0.00717365415766835	-0.00360223650932312	0.00289124972186983
1122	76.314697265625	-5.32173681259155	3.37044906616211	-0.00295288790948689	0.000293855206109583	0.00483929552137852	-0.00782300252467394
1123	76.314697265625	-4.67238807678223	3.50031876564026	-0.0175632312893867	0.00483929552137852	0.000943203864153475	-0.00619963090866804
1124	78.2627410888672	-5.32173681259155	3.50031876564026	-0.00652430532500148	0.00613799272105098	-0.0107450718060136	-0.00847235135734081
1125	78.9120941162109	-6.29575967788696	3.11070966720581	-0.00360223650932312	0.0100340843200684	-0.0126931173726916	-0.00165419070981443
1126	76.9640426635742	-4.67238807678223	2.9159049987793	-0.0172385573387146	0.00743668992072344	-0.0152905117720366	-0.00782300252467394
1127	78.2627410888672	-5.64641094207764	3.04577469825745	-0.0211346503347158	0.00646266713738441	-0.00977104809135199	-0.00457625929266214
1128	77.613395690918	-4.99706220626831	3.1756443977356	-0.0191866029053926	0.00711201597005129	-0.0175632312893867	-0.00360223650932312
1129	76.9640426635742	-4.99706220626831	3.43538379669189	-0.0123684434220195	0.00711201597005129	-0.0107450718060136	-0.00717365415766835
1130	75.6653518676758	-4.67238807678223	3.24057936668396	-0.0188619289547205	0.00646266713738441	-0.00457625929266214	-0.00327756232582033
1131	75.6653518676758	-4.67238807678223	3.1756443977356	-0.0195112787187099	-0.00100484199356288	-3.08191010844894e-05	-0.00165419070981443
1132	73.7173004150391	-4.0230393409729	3.37044906616211	-0.0159398596733809	-0.000355493422830477	-0.00197886489331722	0.00613799272105098
1133	73.7173004150391	-3.69836521148682	3.1756443977356	-0.0172385573387146	0.00548864435404539	0.00191722682211548	-0.00165419070981443
1134	76.314697265625	-5.64641094207764	3.63018846511841	0.00548864435404539	0.00483929552137852	0.00256657530553639	0.00256657530553639
1135	78.2627410888672	-5.32173681259155	3.63018846511841	0.01100810803473	0.000618529506027699	0.00354059832170606	-0.00132951640989631
1136	78.9120941162109	-5.97108554840088	3.30551409721375	0.0103587592020631	-0.0146411629393697	0.0113327819854021	0.0136055024340749
1137	75.6653518676758	-4.67238807678223	3.24057936668396	0.0152288740500808	-0.0191866029053926	0.012956153601408	0.00646266713738441
1138	78.2627410888672	-6.29575967788696	3.63018846511841	0.0213976856321096	-0.00684897974133492	0.0103587592020631	0.00256657530553639
1139	76.9640426635742	-6.29575967788696	3.24057936668396	0.0136055024340749	-0.0204853005707264	0.000293855206109583	-0.00652430532500148
1140	76.314697265625	-5.32173681259155	3.56525373458862	0.01100810803473	-0.00749832857400179	0.00321592413820326	-0.00132951640989631
1141	75.6653518676758	-4.34771394729614	3.37044906616211	0.00418994715437293	-0.00360223650932312	0.00711201597005129	0.00256657530553639
1142	76.314697265625	-4.34771394729614	3.11070966720581	-3.08191010844894e-05	-0.00230353930965066	-0.00587495695799589	0.0022419011220336
1143	77.613395690918	-4.67238807678223	3.1756443977356	0.00354059832170606	0.00873538758605719	-0.00555028254166245	-0.00295288790948689
1144	76.314697265625	-5.32173681259155	3.24057936668396	0.00321592413820326	-0.00197886489331722	-0.0152905117720366	-0.00944637414067984
1145	75.6653518676758	-4.34771394729614	3.37044906616211	-0.0104203969240189	0.01100810803473	-0.0156151866540313	-0.00392691092565656
1146	78.2627410888672	-4.67238807678223	3.43538379669189	-0.0217839982360601	0.00516396993771195	-0.00977104809135199	-0.00392691092565656
1147	76.9640426635742	-5.32173681259155	3.37044906616211	-0.0162645354866982	0.0123068047687411	-0.0172385573387146	-0.00360223650932312
1148	77.613395690918	-4.67238807678223	3.30551409721375	-0.0123684434220195	0.011982130818069	-0.0175632312893867	-0.00684897974133492
1149	77.613395690918	-4.99706220626831	3.04577469825745	-0.00749832857400179	0.00613799272105098	-0.0123684434220195	-0.00392691092565656
1150	73.7173004150391	-4.34771394729614	3.30551409721375	-0.00587495695799589	0.00191722682211548	-0.00197886489331722	-0.00132951640989631
1151	73.7173004150391	-4.0230393409729	3.37044906616211	-0.00749832857400179	0.00386527273803949	-0.00717365415766835	0.00548864435404539
1152	73.0679550170898	-4.67238807678223	3.56525373458862	0.00321592413820326	0.00516396993771195	-0.000680167751852423	0.0022419011220336
1153	76.9640426635742	-4.99706220626831	3.37044906616211	0.00191722682211548	0.00808603875339031	-3.08191010844894e-05	-0.00619963090866804
1154	76.314697265625	-4.99706220626831	3.43538379669189	0.0243197549134493	0.000943203864153475	-0.00619963090866804	-3.08191010844894e-05
1155	77.613395690918	-5.32173681259155	3.50031876564026	0.0155535480007529	0.00516396993771195	0.00321592413820326	-0.00360223650932312
1156	76.314697265625	-5.64641094207764	4.14966726303101	0.0142548503354192	-0.0152905117720366	0.0188002903014421	0.00970941036939621
1157	75.6653518676758	-4.99706220626831	3.50031876564026	0.0217223595827818	-0.0165892094373703	0.0132808275520802	0.00938473641872406
1158	75.6653518676758	-5.32173681259155	3.50031876564026	0.0165275707840919	-0.00587495695799589	0.0100340843200684	-0.000355493422830477
1159	76.314697265625	-4.99706220626831	3.1756443977356	0.0158782228827477	-0.00619963090866804	0.00906006153672934	-0.000355493422830477
1160	77.613395690918	-4.67238807678223	3.37044906616211	0.00776136433705688	0.00321592413820326	0.0116574559360743	-0.0026282137259841
1161	76.9640426635742	-4.67238807678223	3.24057936668396	-0.00392691092565656	0.00354059832170606	-0.00165419070981443	-0.00165419070981443
1162	77.613395690918	-4.67238807678223	3.1756443977356	-0.0208099745213985	-0.00684897974133492	0.000943203864153475	0.00711201597005129
1163	77.613395690918	-4.99706220626831	4.01979780197144	0.00451462110504508	0.00678734155371785	0.00126787810586393	-0.00490093370899558
1164	77.613395690918	-4.99706220626831	3.11070966720581	0.0100340843200684	-3.08191010844894e-05	-0.00944637414067984	-0.00392691092565656
1165	75.6653518676758	-4.0230393409729	3.1756443977356	-0.000355493422830477	0.00483929552137852	-0.0107450718060136	-0.0026282137259841
1166	76.9640426635742	-4.99706220626831	3.30551409721375	-0.00165419070981443	0.0100340843200684	-0.0169138833880424	-0.00847235135734081
1167	75.6653518676758	-4.0230393409729	3.30551409721375	-0.00490093370899558	0.0113327819854021	-0.0211346503347158	-0.00230353930965066
1168	76.314697265625	-4.99706220626831	3.63018846511841	-0.00295288790948689	0.01100810803473	-0.0113944197073579	-0.00490093370899558
1169	74.3666534423828	-5.32173681259155	3.82499313354492	-0.00782300252467394	0.00808603875339031	-0.0126931173726916	0.00159255252219737
1170	73.7173004150391	-4.34771394729614	3.30551409721375	-0.00392691092565656	0.00743668992072344	-0.00587495695799589	0.00289124972186983
1171	76.314697265625	-4.34771394729614	3.37044906616211	-0.00490093370899558	-0.00295288790948689	0.000293855206109583	-0.00230353930965066
1172	76.314697265625	-4.67238807678223	3.43538379669189	-0.00490093370899558	0.00386527273803949	-3.08191010844894e-05	0.00743668992072344
1173	78.2627410888672	-5.32173681259155	3.63018846511841	0.0022419011220336	0.00711201597005129	-0.00717365415766835	0.00256657530553639
1174	75.6653518676758	-4.67238807678223	3.43538379669189	-0.00490093370899558	-0.0026282137259841	-0.00360223650932312	0.0022419011220336
1175	75.6653518676758	-4.99706220626831	3.43538379669189	-0.00392691092565656	-0.00457625929266214	0.0103587592020631	-0.00425158534198999
1176	75.015998840332	-4.99706220626831	3.1756443977356	-0.00197886489331722	-0.00977104809135199	0.0210730116814375	0.00711201597005129
1177	76.9640426635742	-5.64641094207764	3.37044906616211	-0.00392691092565656	-0.0221086721867323	0.0145795252174139	0.00516396993771195
1178	75.6653518676758	-4.0230393409729	3.11070966720581	-0.00327756232582033	-0.000355493422830477	0.00646266713738441	0.00386527273803949
1179	75.6653518676758	-4.67238807678223	3.24057936668396	-0.00717365415766835	0.000943203864153475	-0.000680167751852423	-0.00717365415766835
1180	77.613395690918	-5.32173681259155	3.50031876564026	-0.0247060675173998	0.00126787810586393	-0.000680167751852423	-0.00814767740666866
1181	76.9640426635742	-4.34771394729614	2.9159049987793	-0.02697878703475	-0.000355493422830477	0.00126787810586393	-0.000355493422830477
1182	78.2627410888672	-5.32173681259155	3.11070966720581	-0.0172385573387146	0.000293855206109583	-0.00879702530801296	-3.08191010844894e-05
1183	77.613395690918	-4.99706220626831	3.11070966720581	-0.0126931173726916	0.00321592413820326	0.00191722682211548	-0.00197886489331722
1184	75.6653518676758	-4.0230393409729	3.04577469825745	-0.00360223650932312	0.000293855206109583	-0.00165419070981443	-0.00360223650932312
1185	76.314697265625	-3.69836521148682	3.24057936668396	-0.00197886489331722	0.000293855206109583	-0.0100957229733467	-0.000680167751852423
1186	74.3666534423828	-4.67238807678223	3.63018846511841	-0.0026282137259841	0.0152288740500808	-0.0120437685400248	-0.00425158534198999
1187	72.4186019897461	-3.69836521148682	3.24057936668396	-0.0026282137259841	0.00646266713738441	-0.0172385573387146	-0.00295288790948689
1188	72.4186019897461	-3.69836521148682	3.1756443977356	0.00483929552137852	0.0136055024340749	-0.0136671401560307	-0.00425158534198999
1189	76.314697265625	-5.32173681259155	3.1756443977356	0.0188002903014421	0.0116574559360743	-0.0104203969240189	0.00126787810586393
1190	75.6653518676758	-4.67238807678223	3.24057936668396	0.0145795252174139	0.00159255252219737	-0.00457625929266214	-0.0026282137259841
1191	76.9640426635742	-4.99706220626831	3.76005816459656	0.00613799272105098	-0.00295288790948689	-0.000355493422830477	0.000943203864153475
1192	76.314697265625	-4.99706220626831	3.43538379669189	0.0168522447347641	-0.00619963090866804	-0.00555028254166245	0.00386527273803949
1193	75.6653518676758	-5.64641094207764	3.37044906616211	0.0265924744307995	-0.00360223650932312	-0.0123684434220195	0.00646266713738441
1194	76.314697265625	-4.67238807678223	2.78603529930115	0.0103587592020631	-0.00132951640989631	-0.00782300252467394	-0.00230353930965066
1195	76.314697265625	-4.99706220626831	3.30551409721375	0.0132808275520802	-0.00782300252467394	-0.00197886489331722	0.00256657530553639
1196	75.6653518676758	-4.0230393409729	3.24057936668396	0.00743668992072344	-0.0370436906814575	0.0200989879667759	0.00581331877037883
1197	77.613395690918	-5.64641094207764	3.76005816459656	0.00906006153672934	-0.00360223650932312	0.0168522447347641	0.00906006153672934
1198	75.015998840332	-4.0230393409729	3.04577469825745	0.00289124972186983	-0.00360223650932312	0.00841071270406246	0.00646266713738441
1199	76.314697265625	-3.69836521148682	2.78603529930115	-0.00197886489331722	-0.00392691092565656	0.000293855206109583	-0.00847235135734081
1200	75.6653518676758	-4.67238807678223	3.11070966720581	-0.00425158534198999	0.000618529506027699	-0.00879702530801296	-0.00360223650932312
1201	76.9640426635742	-4.67238807678223	3.30551409721375	-0.0162645354866982	0.00516396993771195	-0.00100484199356288	-0.00457625929266214
1202	76.9640426635742	-4.99706220626831	3.76005816459656	-0.0146411629393697	-0.00230353930965066	-0.0026282137259841	0.00126787810586393
1203	74.3666534423828	-3.04901647567749	3.11070966720581	-0.00944637414067984	0.000943203864153475	-0.00132951640989631	0.00126787810586393
1204	75.6653518676758	-3.37369084358215	3.11070966720581	-0.00977104809135199	0.00354059832170606	-0.0152905117720366	-0.00165419070981443
1205	75.015998840332	-4.67238807678223	3.37044906616211	-0.0230826959013939	0.00418994715437293	-0.000355493422830477	0.000618529506027699
1206	73.7173004150391	-3.37369084358215	3.30551409721375	-0.0175632312893867	0.00451462110504508	-0.00977104809135199	-0.00230353930965066
1207	74.3666534423828	-4.0230393409729	3.37044906616211	-0.0211346503347158	0.0106834331527352	-0.0169138833880424	0.00126787810586393
1208	74.3666534423828	-3.69836521148682	3.56525373458862	-0.0204853005707264	0.00711201597005129	-0.00912170019000769	-0.00392691092565656
1209	75.6653518676758	-4.34771394729614	3.43538379669189	-0.00327756232582033	0.0145795252174139	-0.0126931173726916	-0.0104203969240189
1210	77.613395690918	-4.34771394729614	3.37044906616211	-0.00652430532500148	0.00776136433705688	-0.00425158534198999	-0.00165419070981443
1211	76.314697265625	-4.99706220626831	3.95486283302307	0.00256657530553639	-0.00197886489331722	-0.00717365415766835	0.00581331877037883
1212	76.314697265625	-5.32173681259155	3.56525373458862	0.00191722682211548	-0.00717365415766835	-0.00165419070981443	-3.08191010844894e-05
1213	75.6653518676758	-4.99706220626831	3.37044906616211	0.000618529506027699	-0.00360223650932312	-0.00100484199356288	0.00289124972186983
1214	75.6653518676758	-4.34771394729614	3.56525373458862	0.0106834331527352	0.000293855206109583	-0.00100484199356288	-0.00197886489331722
1215	75.6653518676758	-4.0230393409729	2.98083996772766	0.00126787810586393	-0.00100484199356288	0.00678734155371785	0.000618529506027699
1216	76.314697265625	-3.69836521148682	3.1756443977356	-0.00100484199356288	-0.00197886489331722	0.0158782228827477	0.00841071270406246
1217	76.9640426635742	-4.67238807678223	3.43538379669189	0.0145795252174139	-0.0126931173726916	0.0162028968334198	0.0116574559360743
1218	75.6653518676758	-4.34771394729614	3.37044906616211	0.012956153601408	-0.00230353930965066	0.013930176384747	0.00418994715437293
1219	75.6653518676758	-3.04901647567749	2.9159049987793	0.0191249661147594	-0.00197886489331722	0.00321592413820326	-0.000680167751852423
1220	74.3666534423828	-3.37369084358215	2.98083996772766	0.00873538758605719	-0.00392691092565656	-3.08191010844894e-05	-0.000680167751852423
1221	75.6653518676758	-3.37369084358215	2.72110033035278	0.0136055024340749	0.00289124972186983	0.00906006153672934	-0.00425158534198999
1222	76.314697265625	-3.69836521148682	3.1756443977356	0.00159255252219737	-0.00100484199356288	0.00581331877037883	0.000293855206109583
1223	75.015998840332	-3.37369084358215	3.1756443977356	0.01100810803473	-0.00230353930965066	-0.0026282137259841	-0.00879702530801296
1224	76.314697265625	-3.37369084358215	3.24057936668396	0.00289124972186983	0.0123068047687411	-0.00555028254166245	-0.00652430532500148
1225	75.6653518676758	-4.0230393409729	3.69512343406677	-0.00912170019000769	0.00256657530553639	-0.0139918150380254	-0.000680167751852423
1226	73.7173004150391	-3.37369084358215	3.24057936668396	-0.0130177913233638	0.013930176384747	-0.0152905117720366	-0.00360223650932312
1227	74.3666534423828	-4.0230393409729	3.30551409721375	-0.0201606266200542	0.00906006153672934	-0.0198359526693821	-0.00360223650932312
1228	75.6653518676758	-3.04901647567749	3.11070966720581	-0.0126931173726916	0.0126314787194133	-0.0188619289547205	0.00743668992072344
1229	74.3666534423828	-3.04901647567749	3.04577469825745	-0.00749832857400179	0.01847561635077	-0.0113944197073579	-0.00132951640989631
1230	76.9640426635742	-4.34771394729614	3.69512343406677	-0.00165419070981443	0.000293855206109583	-0.00879702530801296	0.000618529506027699
1231	76.314697265625	-4.34771394729614	3.82499313354492	-0.0026282137259841	-0.00132951640989631	-0.00392691092565656	0.0022419011220336
1232	75.6653518676758	-4.99706220626831	3.43538379669189	-0.0026282137259841	-0.0169138833880424	0.00289124972186983	0.00321592413820326
1233	75.6653518676758	-4.34771394729614	3.24057936668396	-0.00847235135734081	-0.0123684434220195	-0.00392691092565656	0.00321592413820326
1234	76.9640426635742	-4.34771394729614	3.24057936668396	-0.0104203969240189	0.0022419011220336	0.00483929552137852	-0.00522560812532902
1235	76.9640426635742	-3.69836521148682	3.37044906616211	-0.00944637414067984	-0.00132951640989631	0.00483929552137852	-0.000680167751852423
1236	76.9640426635742	-4.34771394729614	3.63018846511841	-0.0152905117720366	0.00289124972186983	0.0113327819854021	0.00873538758605719
1237	75.015998840332	-3.37369084358215	3.30551409721375	-0.0165892094373703	-0.0156151866540313	0.0149041991680861	0.0126314787194133
1238	76.314697265625	-4.34771394729614	3.1756443977356	-0.0159398596733809	-0.0172385573387146	0.0022419011220336	0.0103587592020631
1239	76.314697265625	-3.04901647567749	2.9159049987793	-0.00717365415766835	0.00646266713738441	-0.00425158534198999	0.0022419011220336
1240	75.6653518676758	-3.04901647567749	2.98083996772766	-0.0169138833880424	0.00451462110504508	-0.00684897974133492	-0.0026282137259841
1241	75.6653518676758	-3.04901647567749	2.98083996772766	-0.00912170019000769	-0.00457625929266214	0.0106834331527352	0.00321592413820326
1242	75.6653518676758	-3.69836521148682	3.50031876564026	-0.00717365415766835	0.00159255252219737	0.00678734155371785	0.00548864435404539
1243	75.015998840332	-3.69836521148682	3.11070966720581	-0.000680167751852423	-0.00360223650932312	0.0100340843200684	-0.00132951640989631
1244	75.6653518676758	-4.67238807678223	3.43538379669189	0.000943203864153475	0.00321592413820326	-0.00230353930965066	-0.00587495695799589
1245	74.3666534423828	-4.34771394729614	3.43538379669189	0.00548864435404539	0.00159255252219737	-0.00360223650932312	-0.00490093370899558
1246	73.7173004150391	-3.37369084358215	3.30551409721375	-0.00197886489331722	0.00289124972186983	-0.0100957229733467	-0.00555028254166245
1247	75.015998840332	-4.34771394729614	3.69512343406677	0.0165275707840919	0.0113327819854021	-0.0139918150380254	0.00386527273803949
1248	76.314697265625	-4.99706220626831	3.63018846511841	0.0132808275520802	0.01100810803473	-0.0165892094373703	-0.00652430532500148
1249	75.015998840332	-3.04901647567749	3.1756443977356	0.0200989879667759	0.0100340843200684	-0.0152905117720366	-0.00977104809135199
1250	75.6653518676758	-4.34771394729614	3.24057936668396	0.0269171483814716	0.00289124972186983	-0.00197886489331722	0.00354059832170606
1251	75.6653518676758	-4.34771394729614	3.1756443977356	0.0162028968334198	-0.00425158534198999	0.00191722682211548	0.00386527273803949
1252	76.314697265625	-4.67238807678223	3.37044906616211	0.0210730116814375	-0.00425158534198999	-0.00457625929266214	0.00256657530553639
1253	76.314697265625	-4.67238807678223	3.37044906616211	0.01847561635077	-0.00717365415766835	-0.00652430532500148	0.000293855206109583
1254	77.613395690918	-5.64641094207764	3.50031876564026	0.0181509424000978	0.00354059832170606	-0.00717365415766835	0.00191722682211548
1255	76.314697265625	-4.99706220626831	3.56525373458862	0.0123068047687411	-0.0026282137259841	-0.00100484199356288	-0.00392691092565656
1256	77.613395690918	-5.32173681259155	3.43538379669189	0.0136055024340749	-0.0110697457566857	0.0213976856321096	-0.0026282137259841
1257	75.015998840332	-3.69836521148682	3.82499313354492	0.00159255252219737	-0.00295288790948689	0.013930176384747	0.0126314787194133
1258	76.9640426635742	-4.34771394729614	3.82499313354492	0.000943203864153475	-0.00619963090866804	0.0022419011220336	-0.00619963090866804
1259	77.613395690918	-4.67238807678223	4.08473253250122	0.00483929552137852	0.00581331877037883	-0.0026282137259841	-0.00522560812532902
1260	75.6653518676758	-3.37369084358215	3.04577469825745	-0.00392691092565656	0.000293855206109583	0.0022419011220336	-0.00100484199356288
1261	76.314697265625	-4.0230393409729	3.30551409721375	-0.00230353930965066	-0.00457625929266214	0.00126787810586393	-3.08191010844894e-05
1262	75.6653518676758	-3.69836521148682	3.30551409721375	-0.00814767740666866	-0.00197886489331722	-0.00100484199356288	0.00548864435404539
1263	78.9120941162109	-4.67238807678223	2.9159049987793	-0.00619963090866804	0.00970941036939621	-0.00230353930965066	0.00126787810586393
1264	75.015998840332	-4.99706220626831	3.76005816459656	-0.0152905117720366	0.00646266713738441	-0.00295288790948689	-0.00847235135734081
1265	73.0679550170898	-4.0230393409729	3.69512343406677	-0.0221086721867323	0.00191722682211548	-0.0126931173726916	0.00289124972186983
1266	75.6653518676758	-4.99706220626831	3.37044906616211	-0.0337969474494457	0.00970941036939621	-0.00782300252467394	-0.000355493422830477
1267	73.7173004150391	-5.32173681259155	3.30551409721375	-0.0360696688294411	0.0162028968334198	-0.0133424662053585	-0.00782300252467394
1268	77.613395690918	-5.64641094207764	3.56525373458862	-0.0247060675173998	0.00646266713738441	-0.00814767740666866	-0.00652430532500148
1269	76.9640426635742	-4.67238807678223	3.24057936668396	-0.0182125810533762	0.00938473641872406	-0.00230353930965066	-0.0100957229733467
1270	75.6653518676758	-4.34771394729614	3.56525373458862	-0.0130177913233638	0.00581331877037883	-0.0100957229733467	-0.00490093370899558
1271	76.314697265625	-4.67238807678223	3.11070966720581	-0.0130177913233638	-0.00457625929266214	0.00711201597005129	-0.00100484199356288
1272	75.6653518676758	-5.97108554840088	3.24057936668396	-0.0133424662053585	-0.00879702530801296	0.00321592413820326	0.00808603875339031
1273	76.314697265625	-6.29575967788696	3.24057936668396	0.00646266713738441	-0.00100484199356288	-0.0110697457566857	-0.00100484199356288
1274	77.613395690918	-6.29575967788696	3.56525373458862	0.00711201597005129	-3.08191010844894e-05	-0.00847235135734081	-0.00652430532500148
1275	77.613395690918	-5.32173681259155	3.69512343406677	0.00256657530553639	0.00418994715437293	-0.0026282137259841	-0.00652430532500148
1276	76.314697265625	-5.32173681259155	3.69512343406677	0.013930176384747	-0.0198359526693821	0.0194496400654316	0.01100810803473
1277	76.314697265625	-4.99706220626831	3.04577469825745	0.00516396993771195	-0.0110697457566857	0.00841071270406246	0.00970941036939621
1278	76.314697265625	-4.67238807678223	2.85097002983093	-0.00652430532500148	-0.0208099745213985	0.00678734155371785	0.00256657530553639
1279	77.613395690918	-5.64641094207764	3.37044906616211	-0.0110697457566857	0.0103587592020631	-0.00782300252467394	0.00321592413820326
1280	77.613395690918	-5.32173681259155	3.43538379669189	-0.00977104809135199	-0.000355493422830477	-0.00230353930965066	-0.00684897974133492
1281	76.314697265625	-5.64641094207764	3.56525373458862	0.00548864435404539	-3.08191010844894e-05	0.00159255252219737	-0.00132951640989631
1282	77.613395690918	-4.67238807678223	3.43538379669189	-3.08191010844894e-05	-0.00425158534198999	-0.00392691092565656	-0.00490093370899558
1283	77.613395690918	-5.64641094207764	3.1756443977356	0.00613799272105098	-0.00295288790948689	-0.0136671401560307	0.000943203864153475
1284	73.7173004150391	-4.67238807678223	3.43538379669189	0.031137915328145	0.01100810803473	-0.00425158534198999	-0.00490093370899558
1285	74.3666534423828	-4.34771394729614	3.04577469825745	0.00386527273803949	0.00354059832170606	-0.0120437685400248	0.00386527273803949
1286	76.314697265625	-5.32173681259155	3.43538379669189	0.0022419011220336	0.00613799272105098	-0.00619963090866804	-0.00425158534198999
1287	76.314697265625	-4.67238807678223	3.56525373458862	0.00386527273803949	0.00873538758605719	0.0149041991680861	-0.00295288790948689
1288	76.9640426635742	-5.64641094207764	3.37044906616211	0.013930176384747	0.0145795252174139	0.00646266713738441	0.00354059832170606
1289	77.613395690918	-5.97108554840088	2.98083996772766	0.00970941036939621	0.00581331877037883	0.00938473641872406	-0.00619963090866804
1290	76.314697265625	-5.64641094207764	2.98083996772766	0.0113327819854021	-0.00749832857400179	0.01847561635077	0.000943203864153475
1291	76.314697265625	-5.64641094207764	3.1756443977356	0.0022419011220336	-0.0104203969240189	0.0210730116814375	-0.00230353930965066
1292	76.9640426635742	-5.97108554840088	3.56525373458862	0.011982130818069	-0.0130177913233638	0.0113327819854021	0.00678734155371785
1293	77.613395690918	-5.32173681259155	3.76005816459656	0.00906006153672934	0.00256657530553639	-0.000355493422830477	-0.00360223650932312
1294	76.314697265625	-5.64641094207764	3.43538379669189	-0.00717365415766835	-3.08191010844894e-05	-0.0237320438027382	-0.00360223650932312
1295	75.6653518676758	-4.99706220626831	3.56525373458862	-0.00814767740666866	-0.00100484199356288	-0.00619963090866804	0.00483929552137852
1296	77.613395690918	-4.99706220626831	2.9159049987793	0.00808603875339031	0.000618529506027699	-0.00717365415766835	0.00289124972186983
1297	78.2627410888672	-4.99706220626831	3.30551409721375	0.0269171483814716	-0.0230826959013939	0.00159255252219737	0.0106834331527352
1298	76.314697265625	-4.99706220626831	3.1756443977356	0.000293855206109583	0.00970941036939621	-0.00879702530801296	0.00938473641872406
1299	76.9640426635742	-5.32173681259155	3.37044906616211	0.0217223595827818	-0.00425158534198999	-0.0120437685400248	-0.000680167751852423
1300	76.9640426635742	-5.64641094207764	3.30551409721375	0.011982130818069	0.00678734155371785	-0.00717365415766835	-0.00295288790948689
1301	77.613395690918	-5.32173681259155	3.50031876564026	0.011982130818069	-0.00197886489331722	-0.00490093370899558	0.00873538758605719
1302	77.613395690918	-5.64641094207764	3.24057936668396	0.0142548503354192	0.00321592413820326	-0.0159398596733809	-0.00230353930965066
1303	76.314697265625	-5.64641094207764	3.37044906616211	0.00581331877037883	0.00386527273803949	-0.0162645354866982	-0.00425158534198999
1304	74.3666534423828	-4.34771394729614	3.50031876564026	0.00970941036939621	0.00743668992072344	-0.0130177913233638	-0.0198359526693821
1305	75.015998840332	-4.34771394729614	2.9159049987793	0.0022419011220336	0.00321592413820326	-0.0237320438027382	0.00256657530553639
1306	76.314697265625	-5.32173681259155	3.04577469825745	0.00354059832170606	0.00938473641872406	-0.0195112787187099	-0.00652430532500148
1307	76.314697265625	-4.34771394729614	2.98083996772766	-0.00360223650932312	0.0142548503354192	-0.021459324285388	0.00126787810586393
1308	75.6653518676758	-5.64641094207764	3.50031876564026	0.00516396993771195	0.0168522447347641	-0.0286021586507559	0.000943203864153475
1309	78.2627410888672	-6.94510841369629	3.63018846511841	0.00256657530553639	0.012956153601408	-0.0230826959013939	-0.00555028254166245
1310	77.613395690918	-6.94510841369629	3.50031876564026	0.00646266713738441	-0.00165419070981443	-0.00782300252467394	-0.00100484199356288
1311	77.613395690918	-6.29575967788696	2.9159049987793	-0.00360223650932312	-0.00749832857400179	-0.0120437685400248	0.00289124972186983
1312	76.314697265625	-5.64641094207764	3.43538379669189	-0.0256800893694162	-0.00230353930965066	-0.00360223650932312	0.00159255252219737
1313	77.613395690918	-5.32173681259155	3.43538379669189	-0.0188619289547205	-0.00295288790948689	-0.00619963090866804	-0.00100484199356288
1314	76.314697265625	-4.34771394729614	3.37044906616211	-0.021459324285388	0.00516396993771195	-0.0169138833880424	-0.00782300252467394
1315	76.314697265625	-4.34771394729614	3.37044906616211	-0.00977104809135199	-0.00230353930965066	-0.00295288790948689	-0.00717365415766835
1316	76.9640426635742	-4.34771394729614	2.9159049987793	-0.00782300252467394	-0.00879702530801296	0.00256657530553639	0.00711201597005129
1317	76.9640426635742	-4.99706220626831	2.85097002983093	-0.00652430532500148	-0.00327756232582033	0.00743668992072344	0.0132808275520802
1318	76.314697265625	-4.0230393409729	3.04577469825745	0.000618529506027699	-0.00490093370899558	0.00646266713738441	0.00678734155371785
1319	76.314697265625	-4.34771394729614	3.24057936668396	0.00581331877037883	0.00126787810586393	0.00354059832170606	-0.00879702530801296
1320	77.613395690918	-5.32173681259155	3.76005816459656	0.000943203864153475	0.00289124972186983	0.00321592413820326	-0.00295288790948689
1321	76.314697265625	-5.32173681259155	3.69512343406677	0.0178262684494257	0.00321592413820326	0.00191722682211548	0.00711201597005129
1322	76.314697265625	-5.64641094207764	3.37044906616211	-0.0188619289547205	0.000943203864153475	0.00938473641872406	0.00776136433705688
1323	73.0679550170898	-4.34771394729614	2.9159049987793	0.00808603875339031	-0.00392691092565656	0.00321592413820326	0.000618529506027699
1324	75.015998840332	-4.34771394729614	2.85097002983093	0.0168522447347641	0.00613799272105098	-0.00749832857400179	-0.00684897974133492
1325	77.613395690918	-5.32173681259155	3.50031876564026	0.00289124972186983	0.00451462110504508	-0.00165419070981443	-0.00749832857400179
1326	75.6653518676758	-4.0230393409729	3.69512343406677	0.0126314787194133	0.00418994715437293	-0.00847235135734081	-0.000355493422830477
1327	75.6653518676758	-4.34771394729614	3.50031876564026	0.00581331877037883	0.00613799272105098	-0.0152905117720366	-0.00782300252467394
1328	76.314697265625	-4.99706220626831	3.04577469825745	0.0149041991680861	0.000943203864153475	-0.0136671401560307	-0.00457625929266214
1329	78.9120941162109	-6.94510841369629	3.04577469825745	0.00808603875339031	0.00159255252219737	-0.0133424662053585	-0.00197886489331722
1330	78.2627410888672	-6.29575967788696	3.43538379669189	0.00970941036939621	0.00256657530553639	-0.00555028254166245	-0.00555028254166245
1331	78.2627410888672	-5.64641094207764	3.43538379669189	-0.00197886489331722	-0.00360223650932312	0.000943203864153475	0.00646266713738441
1332	78.2627410888672	-5.64641094207764	3.50031876564026	0.00289124972186983	-0.00132951640989631	0.00581331877037883	0.00354059832170606
1333	77.613395690918	-4.99706220626831	3.11070966720581	-0.00684897974133492	0.00516396993771195	-0.00977104809135199	0.00678734155371785
1334	76.314697265625	-4.0230393409729	3.11070966720581	-0.00652430532500148	0.00906006153672934	-0.0107450718060136	-0.00717365415766835
1335	76.314697265625	-4.0230393409729	3.04577469825745	0.000293855206109583	0.00873538758605719	0.00841071270406246	0.0022419011220336
1336	77.613395690918	-4.34771394729614	3.11070966720581	-0.00912170019000769	-0.0100957229733467	0.0243197549134493	0.00418994715437293
1337	77.613395690918	-4.99706220626831	3.63018846511841	0.00711201597005129	-0.0299008563160896	0.0191249661147594	0.00418994715437293
1338	78.2627410888672	-5.32173681259155	3.63018846511841	-0.00360223650932312	0.0142548503354192	0.00386527273803949	0.0106834331527352
1339	76.314697265625	-3.69836521148682	3.11070966720581	-0.0133424662053585	-0.00652430532500148	0.00289124972186983	-0.00555028254166245
1340	76.314697265625	-3.69836521148682	3.1756443977356	-0.0224333461374044	-0.00360223650932312	0.00451462110504508	-0.000680167751852423
1341	74.3666534423828	-3.69836521148682	3.43538379669189	-0.0302255302667618	0.00354059832170606	0.000293855206109583	0.00516396993771195
1342	75.015998840332	-3.69836521148682	3.30551409721375	-0.0328229255974293	-0.00327756232582033	-0.00522560812532902	-3.08191010844894e-05
1343	73.0679550170898	-4.34771394729614	3.50031876564026	-0.0201606266200542	0.00743668992072344	0.00126787810586393	0.00321592413820326
1344	75.6653518676758	-4.0230393409729	3.43538379669189	-0.0204853005707264	0.00938473641872406	-0.0113944197073579	-0.00457625929266214
1345	77.613395690918	-4.99706220626831	3.37044906616211	-0.02697878703475	0.012956153601408	-0.0130177913233638	-0.00944637414067984
1346	76.314697265625	-4.34771394729614	3.11070966720581	-0.0230826959013939	0.0136055024340749	-0.00879702530801296	-0.0026282137259841
1347	78.2627410888672	-5.97108554840088	3.24057936668396	-0.0221086721867323	0.00646266713738441	-0.0169138833880424	-0.00555028254166245
1348	76.314697265625	-4.67238807678223	3.24057936668396	-0.00782300252467394	-0.00197886489331722	-0.0146411629393697	-0.00879702530801296
1349	75.6653518676758	-5.97108554840088	3.82499313354492	0.00321592413820326	0.00386527273803949	-0.0198359526693821	0.00191722682211548
1350	78.2627410888672	-5.64641094207764	3.50031876564026	0.011982130818069	0.00451462110504508	-0.0100957229733467	-0.00555028254166245
1351	78.2627410888672	-5.64641094207764	3.30551409721375	0.01100810803473	-0.00392691092565656	0.0022419011220336	0.000293855206109583
1352	77.613395690918	-4.67238807678223	3.56525373458862	0.013930176384747	0.00321592413820326	-0.000680167751852423	0.00289124972186983
1353	76.9640426635742	-4.34771394729614	3.37044906616211	0.0155535480007529	0.00191722682211548	-0.000355493422830477	-0.00684897974133492
1354	76.314697265625	-4.34771394729614	3.11070966720581	0.0200989879667759	0.00159255252219737	-0.00295288790948689	0.00159255252219737
1355	76.9640426635742	-4.34771394729614	3.1756443977356	0.0123068047687411	-0.00652430532500148	0.00938473641872406	0.00970941036939621
1356	77.613395690918	-5.32173681259155	3.11070966720581	0.0223717093467712	-0.0221086721867323	0.0236704051494598	0.0298392176628113
1357	76.9640426635742	-4.34771394729614	3.1756443977356	0.0197743140161037	0.000943203864153475	0.0142548503354192	0.0136055024340749
1358	76.9640426635742	-5.32173681259155	3.43538379669189	0.0188002903014421	0.00191722682211548	0.01100810803473	0.00386527273803949
1359	74.3666534423828	-3.69836521148682	3.24057936668396	0.0239950809627771	0.00321592413820326	0.00483929552137852	-0.00490093370899558
1360	75.6653518676758	-4.34771394729614	3.50031876564026	0.00938473641872406	0.00548864435404539	0.00873538758605719	-0.00230353930965066
1361	73.7173004150391	-4.0230393409729	3.37044906616211	0.00256657530553639	-0.00100484199356288	-0.000355493422830477	0.00321592413820326
1362	73.7173004150391	-4.34771394729614	3.1756443977356	-0.00717365415766835	0.00418994715437293	0.00418994715437293	0.0022419011220336
1363	75.015998840332	-4.0230393409729	3.04577469825745	0.020423661917448	0.0149041991680861	0.000293855206109583	0.00289124972186983
1364	78.2627410888672	-5.64641094207764	3.43538379669189	0.00386527273803949	0.00418994715437293	-0.00457625929266214	-0.00782300252467394
1365	77.613395690918	-4.99706220626831	3.63018846511841	-0.00847235135734081	0.00873538758605719	-0.00230353930965066	0.00354059832170606
1366	76.314697265625	-4.67238807678223	3.43538379669189	-0.0182125810533762	0.0106834331527352	-0.0104203969240189	-0.00100484199356288
1367	76.9640426635742	-6.29575967788696	3.50031876564026	-0.0208099745213985	0.00516396993771195	-0.00360223650932312	-0.00425158534198999
1368	75.6653518676758	-5.64641094207764	3.1756443977356	-0.0152905117720366	0.00354059832170606	-0.0146411629393697	-3.08191010844894e-05
1369	76.314697265625	-5.64641094207764	3.24057936668396	-0.0126931173726916	0.00516396993771195	-0.0182125810533762	-0.00392691092565656
1370	75.6653518676758	-5.64641094207764	3.50031876564026	-0.0165892094373703	0.000943203864153475	-0.00457625929266214	-0.00782300252467394
1371	76.9640426635742	-5.64641094207764	3.69512343406677	-0.0208099745213985	-0.00100484199356288	-0.00457625929266214	0.00159255252219737
1372	75.015998840332	-4.0230393409729	3.76005816459656	-0.00490093370899558	-0.00165419070981443	0.00451462110504508	-0.00457625929266214
1373	76.314697265625	-4.34771394729614	3.11070966720581	-0.00132951640989631	0.00256657530553639	-0.00847235135734081	0.00418994715437293
1374	78.2627410888672	-4.34771394729614	3.30551409721375	0.00418994715437293	0.000943203864153475	-0.00392691092565656	-0.00555028254166245
1375	77.613395690918	-5.32173681259155	3.82499313354492	0.00776136433705688	0.00159255252219737	-0.0026282137259841	0.00354059832170606
1376	76.9640426635742	-5.64641094207764	3.82499313354492	0.0103587592020631	-0.00457625929266214	0.012956153601408	0.0103587592020631
1377	75.6653518676758	-4.34771394729614	3.43538379669189	0.0239950809627771	-0.0123684434220195	0.0152288740500808	-0.00782300252467394
1378	76.9640426635742	-4.99706220626831	3.63018846511841	0.01847561635077	-0.00425158534198999	0.0126314787194133	0.00483929552137852
1379	76.9640426635742	-5.64641094207764	3.88992786407471	0.0207483377307653	-0.00587495695799589	0.00743668992072344	-0.00230353930965066
1380	75.015998840332	-5.32173681259155	3.1756443977356	-0.00587495695799589	-0.00100484199356288	0.0194496400654316	0.00386527273803949
1381	72.4186019897461	-4.67238807678223	3.1756443977356	-0.0136671401560307	-0.00197886489331722	0.0106834331527352	0.00451462110504508
1382	75.015998840332	-4.99706220626831	3.43538379669189	-0.0110697457566857	0.00581331877037883	0.00841071270406246	0.00613799272105098
1383	76.314697265625	-4.99706220626831	3.69512343406677	-0.000355493422830477	0.00191722682211548	-0.000355493422830477	-0.00490093370899558
1384	76.314697265625	-6.29575967788696	3.43538379669189	-0.00457625929266214	0.00451462110504508	-0.00847235135734081	-0.0130177913233638
1385	74.3666534423828	-4.67238807678223	3.04577469825745	-0.0139918150380254	0.0100340843200684	-0.0107450718060136	0.00321592413820326
1386	77.613395690918	-6.29575967788696	3.1756443977356	-0.0188619289547205	0.00289124972186983	-0.0169138833880424	-0.00197886489331722
1387	77.613395690918	-7.59445667266846	3.43538379669189	-0.0208099745213985	0.00418994715437293	-0.00977104809135199	-0.0104203969240189
1388	78.2627410888672	-7.59445667266846	3.88992786407471	-0.021459324285388	0.00386527273803949	-0.0143164889886975	0.000618529506027699
1389	74.3666534423828	-5.32173681259155	3.50031876564026	-0.0143164889886975	0.000618529506027699	-0.0146411629393697	0.000293855206109583
1390	75.015998840332	-5.32173681259155	3.11070966720581	-0.0126931173726916	-0.00425158534198999	-0.00749832857400179	0.00289124972186983
1391	75.015998840332	-5.32173681259155	3.37044906616211	-0.0113944197073579	0.00646266713738441	0.000618529506027699	0.00418994715437293
1392	76.314697265625	-4.67238807678223	3.24057936668396	-0.00360223650932312	0.00159255252219737	-0.00717365415766835	0.00418994715437293
1393	76.9640426635742	-5.32173681259155	3.1756443977356	-0.000355493422830477	-0.00100484199356288	-0.0100957229733467	-0.00197886489331722
1394	77.613395690918	-5.32173681259155	2.98083996772766	0.00711201597005129	0.0123068047687411	-0.0143164889886975	-0.00587495695799589
1395	77.613395690918	-6.29575967788696	3.1756443977356	-0.00555028254166245	-0.00295288790948689	0.00548864435404539	-0.00522560812532902
1396	75.015998840332	-4.67238807678223	2.98083996772766	0.0207483377307653	-0.00912170019000769	0.00938473641872406	0.00548864435404539
1397	76.314697265625	-5.32173681259155	2.85097002983093	0.0194496400654316	-0.0130177913233638	0.00970941036939621	0.00906006153672934
1398	75.015998840332	-4.34771394729614	3.1756443977356	0.025618452578783	-0.000680167751852423	0.00646266713738441	0.00159255252219737
1399	76.9640426635742	-6.62043380737305	3.56525373458862	0.0210730116814375	-0.00490093370899558	0.000943203864153475	0.00191722682211548
1400	74.3666534423828	-5.97108554840088	3.69512343406677	0.0178262684494257	0.00646266713738441	-0.00100484199356288	0.000618529506027699
1401	75.015998840332	-6.29575967788696	3.37044906616211	0.00841071270406246	-0.00490093370899558	0.00451462110504508	-0.00327756232582033
1402	76.9640426635742	-5.97108554840088	3.63018846511841	0.0191249661147594	0.00159255252219737	0.00289124972186983	0.00126787810586393
1403	76.9640426635742	-5.97108554840088	3.43538379669189	0.012956153601408	0.00646266713738441	-0.00684897974133492	-0.00619963090866804
1404	75.6653518676758	-4.67238807678223	3.63018846511841	0.0103587592020631	0.00159255252219737	-0.00879702530801296	-0.00652430532500148
1405	76.314697265625	-5.32173681259155	3.1756443977356	0.0178262684494257	0.0022419011220336	-0.00619963090866804	-0.00782300252467394
1406	78.2627410888672	-7.59445667266846	3.24057936668396	-0.0156151866540313	0.0022419011220336	-0.0211346503347158	-0.000355493422830477
1407	75.6653518676758	-5.97108554840088	3.04577469825745	-0.0221086721867323	0.00354059832170606	-0.0143164889886975	-0.00814767740666866
1408	78.2627410888672	-6.62043380737305	3.37044906616211	-0.00522560812532902	0.0113327819854021	-0.0136671401560307	0.000293855206109583
1409	75.6653518676758	-5.32173681259155	3.24057936668396	-0.00879702530801296	0.0132808275520802	-0.00847235135734081	-0.00717365415766835
1410	77.613395690918	-5.32173681259155	3.37044906616211	-0.00912170019000769	0.00418994715437293	-0.00587495695799589	-0.000680167751852423
1411	76.314697265625	-4.99706220626831	3.50031876564026	-0.00360223650932312	-0.00782300252467394	0.00126787810586393	0.00321592413820326
1412	76.314697265625	-4.99706220626831	2.98083996772766	-0.00197886489331722	-0.00100484199356288	-0.00132951640989631	0.00256657530553639
1413	76.314697265625	-4.99706220626831	2.98083996772766	0.00841071270406246	-0.000355493422830477	-3.08191010844894e-05	0.00451462110504508
1414	76.9640426635742	-6.29575967788696	2.98083996772766	0.011982130818069	-0.000355493422830477	-0.00457625929266214	-0.00782300252467394
1415	76.9640426635742	-5.97108554840088	3.11070966720581	-0.00165419070981443	0.00678734155371785	0.000943203864153475	0.00159255252219737
1416	76.9640426635742	-4.67238807678223	3.04577469825745	0.0136055024340749	-0.00230353930965066	0.0175015944987535	0.00289124972186983
1417	77.613395690918	-6.29575967788696	3.69512343406677	0.00776136433705688	-0.00555028254166245	0.011982130818069	0.0123068047687411
1418	75.015998840332	-4.0230393409729	3.11070966720581	0.0233457311987877	-0.00457625929266214	0.0123068047687411	0.00581331877037883
1419	74.3666534423828	-4.99706220626831	3.50031876564026	0.0142548503354192	-0.000355493422830477	-0.00522560812532902	0.00386527273803949
1420	74.3666534423828	-5.32173681259155	3.43538379669189	-0.00619963090866804	-0.00977104809135199	-0.000355493422830477	-0.00197886489331722
1421	76.314697265625	-5.32173681259155	3.63018846511841	-0.00814767740666866	0.0022419011220336	0.00970941036939621	0.00354059832170606
1422	76.314697265625	-5.64641094207764	3.88992786407471	-0.0136671401560307	0.000618529506027699	0.000293855206109583	0.00191722682211548
1423	76.314697265625	-4.99706220626831	3.30551409721375	-0.00912170019000769	0.00418994715437293	-0.00230353930965066	0.00386527273803949
1424	76.314697265625	-4.67238807678223	3.24057936668396	-0.00490093370899558	0.000943203864153475	-0.00977104809135199	-0.00555028254166245
1425	77.613395690918	-6.62043380737305	2.98083996772766	-0.00295288790948689	-0.00360223650932312	-0.00295288790948689	-0.00392691092565656
1426	76.314697265625	-7.26978254318237	3.50031876564026	-0.00749832857400179	-0.00457625929266214	-0.0152905117720366	0.000943203864153475
1427	75.6653518676758	-5.32173681259155	3.11070966720581	-0.00327756232582033	0.00191722682211548	-0.0133424662053585	-0.00847235135734081
1428	76.9640426635742	-6.29575967788696	3.43538379669189	0.000293855206109583	0.0123068047687411	-0.0133424662053585	-0.00197886489331722
1429	77.613395690918	-5.32173681259155	3.11070966720581	0.0126314787194133	0.00970941036939621	-0.0175632312893867	-0.00717365415766835
1430	76.9640426635742	-4.67238807678223	3.24057936668396	-0.000680167751852423	0.00613799272105098	-0.00490093370899558	0.00126787810586393
1431	75.6653518676758	-4.34771394729614	3.11070966720581	0.00126787810586393	-0.00295288790948689	0.00289124972186983	0.000293855206109583
1432	75.6653518676758	-4.99706220626831	3.1756443977356	-0.00132951640989631	0.000293855206109583	-3.08191010844894e-05	-0.00230353930965066
1433	75.6653518676758	-4.99706220626831	3.30551409721375	-0.00555028254166245	-0.00522560812532902	0.0022419011220336	0.00808603875339031
1434	77.613395690918	-5.64641094207764	3.24057936668396	-0.00555028254166245	0.00938473641872406	-0.00132951640989631	-3.08191010844894e-05
1435	75.6653518676758	-5.64641094207764	3.37044906616211	-0.00132951640989631	-0.00295288790948689	0.00321592413820326	0.000943203864153475
1436	76.314697265625	-4.67238807678223	3.1756443977356	-0.00749832857400179	-0.000355493422830477	0.013930176384747	0.00321592413820326
1437	76.314697265625	-5.97108554840088	3.56525373458862	-0.00327756232582033	-0.00587495695799589	0.01847561635077	0.0155535480007529
1438	76.314697265625	-4.99706220626831	3.24057936668396	-0.00457625929266214	-0.00132951640989631	0.0126314787194133	0.00256657530553639
1439	73.0679550170898	-4.67238807678223	3.24057936668396	-0.0104203969240189	-0.00522560812532902	0.00191722682211548	0.00418994715437293
1440	73.7173004150391	-4.34771394729614	2.9159049987793	-0.00912170019000769	0.00321592413820326	0.00483929552137852	-0.00847235135734081
1441	74.3666534423828	-4.99706220626831	2.85097002983093	-0.0113944197073579	-0.00392691092565656	0.00354059832170606	0.00289124972186983
1442	75.015998840332	-4.34771394729614	3.24057936668396	-0.00360223650932312	0.000943203864153475	0.0022419011220336	0.00191722682211548
1443	76.314697265625	-4.99706220626831	3.11070966720581	-0.00684897974133492	0.000293855206109583	0.00483929552137852	-3.08191010844894e-05
1444	76.314697265625	-5.97108554840088	3.50031876564026	0.00743668992072344	0.000293855206109583	0.00418994715437293	0.00126787810586393
1445	78.2627410888672	-6.94510841369629	3.37044906616211	-0.00360223650932312	-0.0113944197073579	-0.00555028254166245	-0.00555028254166245
1446	76.9640426635742	-6.29575967788696	3.37044906616211	-0.00619963090866804	0.00808603875339031	-0.00490093370899558	-0.0100957229733467
1447	75.015998840332	-5.32173681259155	3.11070966720581	0.000293855206109583	0.00483929552137852	-0.0156151866540313	-0.0107450718060136
1448	76.9640426635742	-6.29575967788696	3.63018846511841	-0.00457625929266214	0.00808603875339031	-0.00587495695799589	-0.0100957229733467
1449	77.613395690918	-5.97108554840088	3.50031876564026	-0.00197886489331722	0.00938473641872406	-0.00782300252467394	-0.00165419070981443
1450	76.314697265625	-4.67238807678223	3.56525373458862	-0.00197886489331722	0.00483929552137852	-0.00522560812532902	0.000943203864153475
1451	76.314697265625	-4.99706220626831	2.98083996772766	-3.08191010844894e-05	0.000618529506027699	0.00808603875339031	-0.00165419070981443
1452	75.6653518676758	-4.67238807678223	2.85097002983093	-0.0026282137259841	0.000618529506027699	-0.00847235135734081	0.00808603875339031
1453	76.314697265625	-4.67238807678223	3.04577469825745	-0.00100484199356288	0.00451462110504508	-0.00295288790948689	-0.00165419070981443
1454	78.9120941162109	-5.97108554840088	3.1756443977356	0.00256657530553639	0.00808603875339031	-0.0152905117720366	0.000618529506027699
1455	75.6653518676758	-5.32173681259155	3.30551409721375	0.01100810803473	0.00354059832170606	0.00386527273803949	-0.00230353930965066
1456	77.613395690918	-6.29575967788696	3.24057936668396	0.00516396993771195	-0.0107450718060136	0.0200989879667759	0.00743668992072344
1457	74.3666534423828	-5.64641094207764	3.04577469825745	-3.08191010844894e-05	-0.0159398596733809	0.0152288740500808	0.0220470335334539
1458	75.6653518676758	-5.64641094207764	3.1756443977356	0.00613799272105098	-0.0117190945893526	0.0158782228827477	-0.000355493422830477
1459	72.4186019897461	-4.67238807678223	3.30551409721375	-0.00717365415766835	0.00516396993771195	0.00678734155371785	0.0022419011220336
1460	74.3666534423828	-4.67238807678223	3.30551409721375	0.0100340843200684	0.000618529506027699	0.0123068047687411	-0.0117190945893526
1461	74.3666534423828	-4.67238807678223	3.63018846511841	-0.0026282137259841	-0.00749832857400179	-0.00392691092565656	-0.00587495695799589
1462	75.6653518676758	-4.67238807678223	3.24057936668396	0.0239950809627771	0.00776136433705688	0.00354059832170606	0.00386527273803949
1463	76.314697265625	-5.32173681259155	3.1756443977356	-0.00165419070981443	-0.00197886489331722	-0.0026282137259841	-0.00457625929266214
1464	76.9640426635742	-6.62043380737305	3.95486283302307	-0.00619963090866804	0.000618529506027699	-0.00230353930965066	-0.00619963090866804
1465	77.613395690918	-7.59445667266846	4.01979780197144	0.00418994715437293	-0.00522560812532902	-0.0156151866540313	-0.00717365415766835
1466	76.314697265625	-5.97108554840088	4.14966726303101	-0.0188619289547205	0.00613799272105098	-0.0175632312893867	-0.00165419070981443
1467	76.314697265625	-4.67238807678223	3.50031876564026	-0.023407369852066	0.0126314787194133	-0.0139918150380254	-0.00555028254166245
1468	75.6653518676758	-4.99706220626831	3.30551409721375	-0.0162645354866982	0.01100810803473	-0.0195112787187099	-0.00555028254166245
1469	78.2627410888672	-5.97108554840088	3.69512343406677	-0.00717365415766835	0.00873538758605719	-0.0113944197073579	-0.00619963090866804
1470	76.9640426635742	-5.32173681259155	3.11070966720581	-0.000680167751852423	0.00646266713738441	-0.00977104809135199	-0.00132951640989631
1471	75.6653518676758	-4.99706220626831	3.1756443977356	-0.00879702530801296	0.00159255252219737	0.00126787810586393	-0.00295288790948689
1472	75.6653518676758	-5.32173681259155	3.30551409721375	-0.0110697457566857	-0.00197886489331722	-0.00360223650932312	0.0106834331527352
1473	77.613395690918	-5.64641094207764	3.43538379669189	-0.00749832857400179	-0.00165419070981443	-0.00165419070981443	-0.00165419070981443
1474	76.9640426635742	-5.97108554840088	3.37044906616211	-0.00652430532500148	0.000293855206109583	0.000618529506027699	0.00743668992072344
1475	75.015998840332	-4.99706220626831	3.11070966720581	-0.00555028254166245	-0.00132951640989631	0.00418994715437293	-0.0026282137259841
1476	77.613395690918	-6.29575967788696	3.95486283302307	-0.0152905117720366	-0.0113944197073579	0.00970941036939621	0.01100810803473
1477	73.0679550170898	-4.67238807678223	3.88992786407471	-0.0143164889886975	0.00256657530553639	0.0142548503354192	0.0136055024340749
1478	75.6653518676758	-6.29575967788696	3.82499313354492	-0.0110697457566857	-0.00100484199356288	0.0132808275520802	0.00711201597005129
1479	76.9640426635742	-6.29575967788696	3.04577469825745	-0.00555028254166245	0.00970941036939621	0.00354059832170606	0.00386527273803949
1480	76.314697265625	-5.32173681259155	3.1756443977356	-0.00230353930965066	-0.000680167751852423	-0.00295288790948689	-0.00360223650932312
1481	74.3666534423828	-4.99706220626831	3.30551409721375	-0.00327756232582033	-0.00392691092565656	0.00581331877037883	-3.08191010844894e-05
1482	75.6653518676758	-5.32173681259155	3.04577469825745	0.0155535480007529	-0.00490093370899558	-0.00360223650932312	-0.00360223650932312
1483	76.9640426635742	-7.26978254318237	3.63018846511841	0.020423661917448	-0.00165419070981443	0.0022419011220336	0.00354059832170606
1484	76.9640426635742	-6.94510841369629	3.69512343406677	0.0226963832974434	-0.00619963090866804	-0.00587495695799589	0.000293855206109583
1485	76.314697265625	-5.97108554840088	3.11070966720581	0.0272418223321438	0.00483929552137852	-0.0146411629393697	-0.00360223650932312
1486	75.6653518676758	-4.99706220626831	3.24057936668396	0.020423661917448	0.00808603875339031	-0.0107450718060136	-0.00197886489331722
1487	77.613395690918	-5.97108554840088	3.43538379669189	0.01100810803473	0.011982130818069	-0.0195112787187099	-0.00327756232582033
1488	75.6653518676758	-5.32173681259155	3.30551409721375	0.0116574559360743	0.011982130818069	-0.0152905117720366	-0.00522560812532902
1489	78.9120941162109	-6.29575967788696	3.37044906616211	-0.00230353930965066	0.0116574559360743	-0.0139918150380254	-0.00392691092565656
1490	76.9640426635742	-5.64641094207764	2.9159049987793	0.000618529506027699	0.00321592413820326	-0.00619963090866804	-0.000355493422830477
1491	75.6653518676758	-5.64641094207764	2.656165599823	0.00938473641872406	0.00191722682211548	-0.00490093370899558	0.00451462110504508
1492	75.6653518676758	-5.32173681259155	2.85097002983093	0.0022419011220336	-0.0026282137259841	-0.00230353930965066	0.00321592413820326
1493	78.2627410888672	-5.64641094207764	2.9159049987793	-0.00782300252467394	0.00548864435404539	0.000943203864153475	-0.00652430532500148
1494	77.613395690918	-5.97108554840088	3.30551409721375	0.00386527273803949	-0.00490093370899558	-0.0117190945893526	-0.00327756232582033
1495	75.015998840332	-6.29575967788696	3.82499313354492	-0.00749832857400179	0.00743668992072344	0.0113327819854021	-0.00782300252467394
1496	74.3666534423828	-5.32173681259155	3.24057936668396	-0.00425158534198999	-0.00327756232582033	0.0149041991680861	0.00159255252219737
1497	74.3666534423828	-5.64641094207764	3.1756443977356	-0.0107450718060136	-0.0139918150380254	0.0116574559360743	0.00970941036939621
1498	74.3666534423828	-5.32173681259155	2.9159049987793	0.0239950809627771	-0.0256800893694162	0.0126314787194133	0.00256657530553639
1499	73.7173004150391	-4.34771394729614	3.37044906616211	-0.00457625929266214	0.000943203864153475	0.00613799272105098	-0.00457625929266214
1500	76.314697265625	-5.32173681259155	3.63018846511841	0.00548864435404539	-0.00165419070981443	-0.00100484199356288	-0.00165419070981443
1501	75.6653518676758	-5.32173681259155	3.63018846511841	0.000293855206109583	0.00678734155371785	0.00581331877037883	0.0100340843200684
1502	76.314697265625	-5.64641094207764	3.1756443977356	0.0123068047687411	-0.00912170019000769	0.00581331877037883	0.00938473641872406
1503	75.6653518676758	-6.62043380737305	3.11070966720581	-0.00327756232582033	-0.00425158534198999	-0.000355493422830477	0.00159255252219737
1504	76.9640426635742	-7.59445667266846	3.43538379669189	0.00548864435404539	-0.00717365415766835	-0.00782300252467394	-0.00360223650932312
1505	76.314697265625	-5.97108554840088	3.43538379669189	-0.00327756232582033	0.00191722682211548	-0.00619963090866804	-0.00425158534198999
1506	75.6653518676758	-4.99706220626831	3.50031876564026	-0.0113944197073579	0.00646266713738441	-0.0107450718060136	-0.00847235135734081
1507	77.613395690918	-6.29575967788696	3.50031876564026	-0.0110697457566857	0.0116574559360743	-0.017887907102704	-0.00587495695799589
1508	75.6653518676758	-4.99706220626831	3.04577469825745	-0.0165892094373703	0.01100810803473	-0.00555028254166245	-0.00457625929266214
1509	76.314697265625	-5.97108554840088	2.98083996772766	-0.00230353930965066	0.0145795252174139	-0.0185372550040483	-3.08191010844894e-05
1510	76.314697265625	-6.29575967788696	2.9159049987793	-0.00490093370899558	0.000293855206109583	-0.00587495695799589	-0.00360223650932312
1511	78.9120941162109	-5.97108554840088	3.1756443977356	-0.00100484199356288	0.00938473641872406	-0.0113944197073579	0.00646266713738441
1512	76.9640426635742	-6.29575967788696	3.43538379669189	0.00256657530553639	0.00126787810586393	-0.0113944197073579	0.00711201597005129
1513	78.2627410888672	-6.29575967788696	3.24057936668396	0.0116574559360743	0.00711201597005129	-0.00457625929266214	-0.00360223650932312
1514	76.314697265625	-5.97108554840088	3.43538379669189	0.00613799272105098	0.00516396993771195	-0.0130177913233638	-0.00587495695799589
1515	73.7173004150391	-5.32173681259155	3.24057936668396	-3.08191010844894e-05	0.00289124972186983	0.00743668992072344	-0.00425158534198999
1516	73.0679550170898	-4.99706220626831	3.43538379669189	0.00548864435404539	-0.00879702530801296	0.0220470335334539	0.00970941036939621
1517	71.7692565917969	-4.67238807678223	3.11070966720581	0.0132808275520802	-0.00847235135734081	0.0155535480007529	0.00938473641872406
1518	73.7173004150391	-5.64641094207764	3.37044906616211	0.01100810803473	0.00321592413820326	0.0113327819854021	-0.000680167751852423
1519	76.314697265625	-5.64641094207764	3.37044906616211	0.000618529506027699	-0.00782300252467394	0.00841071270406246	-0.00360223650932312
1520	77.613395690918	-6.29575967788696	3.43538379669189	-0.00230353930965066	0.00418994715437293	0.00191722682211548	0.000618529506027699
1521	76.314697265625	-6.29575967788696	3.37044906616211	-0.0175632312893867	0.00354059832170606	0.00418994715437293	-0.00327756232582033
1522	78.2627410888672	-6.94510841369629	3.63018846511841	-0.00879702530801296	-0.00295288790948689	-0.000355493422830477	0.00451462110504508
1523	75.6653518676758	-6.62043380737305	3.69512343406677	-0.0172385573387146	-3.08191010844894e-05	-0.00457625929266214	-0.00230353930965066
1524	75.6653518676758	-6.29575967788696	3.11070966720581	-0.00944637414067984	0.00289124972186983	-0.0026282137259841	0.0022419011220336
1525	75.6653518676758	-5.32173681259155	3.1756443977356	-0.0240567177534103	0.00678734155371785	-0.00912170019000769	-0.000680167751852423
1526	76.314697265625	-4.67238807678223	3.1756443977356	-0.0165892094373703	0.0123068047687411	-0.00619963090866804	-0.00944637414067984
1527	77.613395690918	-5.64641094207764	3.69512343406677	-0.0139918150380254	0.01100810803473	-0.0120437685400248	-0.0026282137259841
1528	75.6653518676758	-4.34771394729614	3.37044906616211	-0.00100484199356288	0.00841071270406246	-0.00944637414067984	-0.00749832857400179
1529	74.3666534423828	-4.99706220626831	3.30551409721375	-0.00619963090866804	0.00581331877037883	-0.0191866029053926	-0.00100484199356288
1530	76.9640426635742	-5.97108554840088	3.24057936668396	0.00970941036939621	0.00678734155371785	-0.00555028254166245	0.00321592413820326
1531	78.2627410888672	-5.97108554840088	3.1756443977356	0.0152288740500808	0.00191722682211548	-0.0104203969240189	0.000943203864153475
1532	76.9640426635742	-5.32173681259155	3.43538379669189	0.0106834331527352	-0.00652430532500148	-0.00230353930965066	0.00451462110504508
1533	78.9120941162109	-5.64641094207764	3.37044906616211	0.00906006153672934	0.00191722682211548	-0.00652430532500148	0.00516396993771195
1534	75.015998840332	-4.67238807678223	3.69512343406677	0.00646266713738441	0.0106834331527352	-0.00587495695799589	-0.00327756232582033
1535	73.7173004150391	-4.34771394729614	3.24057936668396	0.00711201597005129	0.00743668992072344	-0.00165419070981443	0.00906006153672934
1536	73.7173004150391	-4.67238807678223	2.98083996772766	0.000293855206109583	-0.0195112787187099	0.0165275707840919	0.000943203864153475
1537	76.314697265625	-5.97108554840088	3.30551409721375	0.00581331877037883	-0.0110697457566857	0.0246444288641214	0.0220470335334539
1538	75.015998840332	-4.67238807678223	3.04577469825745	0.013930176384747	-0.0198359526693821	0.000293855206109583	0.0243197549134493
1539	75.6653518676758	-4.67238807678223	3.30551409721375	0.0171769186854362	-0.00879702530801296	0.00516396993771195	-0.00847235135734081
1540	76.314697265625	-6.29575967788696	3.56525373458862	0.0282158460468054	0.00126787810586393	0.000293855206109583	-0.00490093370899558
1541	75.6653518676758	-6.62043380737305	3.04577469825745	0.00159255252219737	-0.00360223650932312	0.00646266713738441	-0.00652430532500148
1542	76.9640426635742	-6.62043380737305	3.1756443977356	-0.00814767740666866	-0.00652430532500148	-0.00425158534198999	-0.00100484199356288
1543	76.314697265625	-4.99706220626831	2.9159049987793	-0.00814767740666866	0.00289124972186983	-0.000680167751852423	0.000943203864153475
1544	78.2627410888672	-6.29575967788696	3.04577469825745	-0.0120437685400248	0.00256657530553639	-0.00197886489331722	-0.00912170019000769
1545	75.6653518676758	-4.67238807678223	3.30551409721375	-0.0182125810533762	0.0022419011220336	-0.00165419070981443	-0.00782300252467394
1546	76.9640426635742	-4.67238807678223	3.04577469825745	-0.0204853005707264	0.00646266713738441	-0.0104203969240189	-0.00814767740666866
1547	77.613395690918	-5.32173681259155	2.98083996772766	-0.0266541130840778	0.000943203864153475	-0.0143164889886975	-0.00132951640989631
1548	77.613395690918	-4.99706220626831	2.656165599823	-0.0208099745213985	0.00906006153672934	-0.0227580219507217	-0.00165419070981443
1549	76.314697265625	-4.99706220626831	3.24057936668396	-0.0143164889886975	0.00808603875339031	-0.0126931173726916	0.00191722682211548
1550	77.613395690918	-5.32173681259155	3.43538379669189	-0.0149658378213644	0.00906006153672934	-0.00230353930965066	-0.00392691092565656
1551	77.613395690918	-5.97108554840088	3.88992786407471	-0.0159398596733809	0.000293855206109583	-0.00457625929266214	0.0022419011220336
1552	77.613395690918	-5.32173681259155	3.43538379669189	-0.0120437685400248	0.000943203864153475	-0.00425158534198999	0.00191722682211548
1553	76.9640426635742	-5.97108554840088	3.37044906616211	-0.00814767740666866	-0.00457625929266214	-0.0133424662053585	0.00418994715437293
1554	73.7173004150391	-4.34771394729614	3.1756443977356	-0.0143164889886975	0.00776136433705688	-0.00392691092565656	-0.00392691092565656
1555	75.015998840332	-4.34771394729614	3.24057936668396	-0.00360223650932312	0.000618529506027699	-0.000355493422830477	0.00256657530553639
1556	75.015998840332	-4.34771394729614	3.30551409721375	0.00938473641872406	-0.0117190945893526	0.00776136433705688	0.000618529506027699
1557	78.9120941162109	-5.97108554840088	3.82499313354492	0.013930176384747	-0.00977104809135199	0.0149041991680861	0.00906006153672934
1558	76.314697265625	-4.67238807678223	3.11070966720581	0.0136055024340749	0.00613799272105098	0.00354059832170606	-0.000355493422830477
1559	75.6653518676758	-5.32173681259155	3.1756443977356	0.0171769186854362	0.00483929552137852	0.00873538758605719	0.0022419011220336
1560	76.314697265625	-6.94510841369629	3.50031876564026	0.0106834331527352	-0.00490093370899558	0.00354059832170606	0.000618529506027699
1561	76.9640426635742	-6.94510841369629	3.50031876564026	0.00483929552137852	-0.0126931173726916	-3.08191010844894e-05	-0.0026282137259841
1562	76.9640426635742	-5.32173681259155	3.69512343406677	-0.0159398596733809	0.000618529506027699	0.00289124972186983	0.00808603875339031
1563	75.6653518676758	-4.34771394729614	3.37044906616211	0.0145795252174139	0.00678734155371785	-0.00327756232582033	-0.00327756232582033
1564	77.613395690918	-6.29575967788696	3.43538379669189	0.00743668992072344	0.00808603875339031	-0.00814767740666866	-0.00197886489331722
1565	78.2627410888672	-5.32173681259155	3.30551409721375	0.00321592413820326	-0.00197886489331722	-0.00847235135734081	-0.00230353930965066
1566	78.2627410888672	-5.97108554840088	3.04577469825745	-0.00132951640989631	0.00841071270406246	-0.0165892094373703	-3.08191010844894e-05
1567	75.015998840332	-5.32173681259155	3.24057936668396	-0.0100957229733467	0.013930176384747	-0.0237320438027382	0.000293855206109583
1568	78.9120941162109	-5.97108554840088	3.24057936668396	-0.00230353930965066	0.013930176384747	-0.0120437685400248	-0.00197886489331722
1569	75.015998840332	-4.99706220626831	3.11070966720581	-0.00100484199356288	0.0142548503354192	-0.0162645354866982	-0.00295288790948689
1570	78.9120941162109	-6.29575967788696	3.24057936668396	0.00256657530553639	0.00711201597005129	-0.0201606266200542	-0.000680167751852423
1571	77.613395690918	-5.97108554840088	3.43538379669189	-0.00684897974133492	0.0022419011220336	0.000943203864153475	0.00418994715437293
1572	76.314697265625	-5.97108554840088	3.24057936668396	-0.0100957229733467	0.00581331877037883	-0.00165419070981443	-0.00132951640989631
1573	74.3666534423828	-5.64641094207764	3.43538379669189	0.000293855206109583	0.000943203864153475	-0.00392691092565656	0.00873538758605719
1574	75.015998840332	-5.32173681259155	3.43538379669189	-0.000680167751852423	0.00678734155371785	-0.00197886489331722	-0.00457625929266214
1575	75.015998840332	-5.32173681259155	3.24057936668396	-0.0110697457566857	-0.00100484199356288	-0.00327756232582033	-0.00295288790948689
1576	75.015998840332	-4.67238807678223	2.9159049987793	0.00289124972186983	-0.00782300252467394	0.0207483377307653	0.00776136433705688
1577	76.9640426635742	-5.32173681259155	3.24057936668396	0.00776136433705688	-0.0360696688294411	0.0149041991680861	0.0126314787194133
1578	76.314697265625	-5.97108554840088	3.50031876564026	0.0197743140161037	-0.0253554154187441	0.0136055024340749	0.00451462110504508
1579	78.2627410888672	-6.62043380737305	3.43538379669189	0.0113327819854021	-0.0152905117720366	0.00451462110504508	0.00191722682211548
1580	77.613395690918	-6.62043380737305	3.43538379669189	0.00678734155371785	-0.00814767740666866	0.000618529506027699	-0.00457625929266214
1581	75.6653518676758	-7.59445667266846	3.37044906616211	-0.0026282137259841	-0.0133424662053585	0.013930176384747	-0.00100484199356288
1582	76.9640426635742	-6.62043380737305	3.50031876564026	-0.00944637414067984	-0.00814767740666866	0.00938473641872406	0.00418994715437293
1583	75.6653518676758	-4.99706220626831	2.9159049987793	-0.00619963090866804	-0.00782300252467394	-0.00165419070981443	-0.000355493422830477
1584	75.6653518676758	-4.67238807678223	3.1756443977356	-0.0110697457566857	0.00613799272105098	-0.00749832857400179	0.00354059832170606
1585	75.6653518676758	-4.34771394729614	3.43538379669189	-0.00944637414067984	0.0022419011220336	-0.00587495695799589	-0.00100484199356288
1586	77.613395690918	-5.97108554840088	3.11070966720581	-0.00490093370899558	0.0126314787194133	-0.0191866029053926	-0.00100484199356288
1587	76.314697265625	-4.34771394729614	2.59123063087463	-0.0139918150380254	0.00776136433705688	-0.0133424662053585	-0.00392691092565656
1588	78.9120941162109	-5.64641094207764	3.04577469825745	-0.00944637414067984	0.00613799272105098	-0.0211346503347158	-0.00749832857400179
1589	75.6653518676758	-4.34771394729614	3.11070966720581	-0.0117190945893526	0.0123068047687411	-0.0104203969240189	-0.00619963090866804
1590	76.314697265625	-4.67238807678223	3.37044906616211	-0.00100484199356288	0.00386527273803949	-0.0195112787187099	-0.00100484199356288
1591	75.6653518676758	-4.34771394729614	3.1756443977356	-0.00295288790948689	0.00711201597005129	0.000293855206109583	0.00483929552137852
1592	73.7173004150391	-4.67238807678223	3.04577469825745	-0.00295288790948689	0.000293855206109583	-0.00879702530801296	0.00159255252219737
1593	72.4186019897461	-4.67238807678223	2.85097002983093	-3.08191010844894e-05	0.00548864435404539	-0.00360223650932312	0.00191722682211548
1594	75.015998840332	-5.64641094207764	3.1756443977356	0.0100340843200684	0.00613799272105098	-0.0107450718060136	-0.00327756232582033
1595	75.6653518676758	-5.97108554840088	3.37044906616211	0.00321592413820326	-3.08191010844894e-05	-0.0100957229733467	0.00386527273803949
1596	76.314697265625	-4.0230393409729	3.24057936668396	0.012956153601408	-0.0169138833880424	0.0220470335334539	0.00483929552137852
1597	77.613395690918	-5.64641094207764	3.37044906616211	0.00483929552137852	-0.00490093370899558	0.011982130818069	0.00548864435404539
1598	75.015998840332	-4.34771394729614	3.1756443977356	0.0136055024340749	-0.00100484199356288	0.00743668992072344	-0.000680167751852423
1599	76.314697265625	-5.64641094207764	3.43538379669189	0.0171769186854362	0.00256657530553639	0.0106834331527352	-0.00230353930965066
1600	76.314697265625	-6.62043380737305	3.43538379669189	-0.00392691092565656	-0.00230353930965066	-3.08191010844894e-05	-0.00327756232582033
1601	77.613395690918	-6.29575967788696	3.56525373458862	-0.00814767740666866	-0.00977104809135199	0.00418994715437293	0.00386527273803949
1602	76.314697265625	-5.97108554840088	3.82499313354492	-0.0100957229733467	-0.00522560812532902	0.00451462110504508	-0.0026282137259841
1603	75.6653518676758	-5.97108554840088	3.37044906616211	-0.00522560812532902	-0.00360223650932312	0.00126787810586393	0.00126787810586393
1604	74.3666534423828	-4.67238807678223	3.11070966720581	-0.00295288790948689	0.00678734155371785	-0.00100484199356288	-0.00587495695799589
1605	76.314697265625	-4.99706220626831	2.98083996772766	-0.00684897974133492	0.00256657530553639	-0.00847235135734081	-0.0159398596733809
1606	76.314697265625	-5.64641094207764	3.24057936668396	-0.000680167751852423	0.011982130818069	-0.0136671401560307	-0.0152905117720366
1607	75.015998840332	-4.0230393409729	3.24057936668396	-0.00782300252467394	0.0126314787194133	-0.0139918150380254	-0.00555028254166245
1608	77.613395690918	-5.64641094207764	3.56525373458862	0.00906006153672934	0.0136055024340749	-0.0204853005707264	-0.00197886489331722
1609	76.9640426635742	-4.99706220626831	2.98083996772766	0.00483929552137852	0.0103587592020631	-0.00652430532500148	-0.00490093370899558
1610	75.6653518676758	-4.67238807678223	2.98083996772766	0.00451462110504508	0.0022419011220336	-0.0139918150380254	0.000943203864153475
1611	73.7173004150391	-4.34771394729614	3.04577469825745	-0.00652430532500148	0.00483929552137852	-0.000680167751852423	0.00516396993771195
1612	73.7173004150391	-4.67238807678223	3.11070966720581	-0.017887907102704	0.00711201597005129	-0.000680167751852423	0.00938473641872406
1613	73.0679550170898	-4.34771394729614	3.24057936668396	-0.0152905117720366	-0.00132951640989631	0.000943203864153475	0.00289124972186983
1614	76.314697265625	-5.97108554840088	3.30551409721375	-0.00684897974133492	0.00548864435404539	-0.00327756232582033	0.00256657530553639
1615	75.015998840332	-5.64641094207764	3.43538379669189	-0.0123684434220195	0.00743668992072344	0.00321592413820326	0.000943203864153475
1616	76.9640426635742	-4.67238807678223	2.98083996772766	-0.0211346503347158	-0.00587495695799589	0.0233457311987877	0.00613799272105098
1617	76.9640426635742	-5.64641094207764	3.50031876564026	-0.00100484199356288	0.00646266713738441	0.0106834331527352	0.00776136433705688
1618	76.314697265625	-5.64641094207764	3.43538379669189	0.00646266713738441	-0.017887907102704	0.0100340843200684	0.00581331877037883
1619	75.6653518676758	-5.97108554840088	3.63018846511841	0.00873538758605719	-0.00360223650932312	0.0132808275520802	-0.00295288790948689
1620	75.015998840332	-5.32173681259155	3.1756443977356	0.00256657530553639	-0.0113944197073579	0.00289124972186983	-0.00132951640989631
1621	76.314697265625	-5.64641094207764	3.50031876564026	-0.0104203969240189	-0.000355493422830477	0.00581331877037883	-0.00230353930965066
1622	75.015998840332	-4.67238807678223	3.30551409721375	0.0239950809627771	-0.00457625929266214	-3.08191010844894e-05	-0.00392691092565656
1623	75.6653518676758	-4.0230393409729	3.1756443977356	0.0207483377307653	-0.00132951640989631	0.000293855206109583	0.00321592413820326
1624	76.9640426635742	-4.34771394729614	3.30551409721375	-0.00295288790948689	0.00354059832170606	-0.00457625929266214	-0.00684897974133492
1625	76.9640426635742	-5.64641094207764	3.11070966720581	0.00451462110504508	0.00581331877037883	-0.00555028254166245	-0.00197886489331722
1626	75.6653518676758	-4.0230393409729	2.98083996772766	-3.08191010844894e-05	-0.00197886489331722	-0.0156151866540313	-0.00749832857400179
1627	76.314697265625	-4.0230393409729	2.78603529930115	0.000618529506027699	0.00743668992072344	-0.0159398596733809	-0.00619963090866804
1628	75.6653518676758	-4.0230393409729	3.04577469825745	-0.00490093370899558	0.011982130818069	-0.0133424662053585	-0.00587495695799589
1629	76.9640426635742	-4.99706220626831	3.30551409721375	-0.00717365415766835	0.0191249661147594	-0.0156151866540313	-0.00814767740666866
1630	76.314697265625	-5.32173681259155	3.76005816459656	-0.00782300252467394	0.0103587592020631	-0.0104203969240189	0.00743668992072344
1631	74.3666534423828	-4.34771394729614	3.11070966720581	-0.0152905117720366	0.000943203864153475	-0.00782300252467394	-0.000355493422830477
1632	75.6653518676758	-5.32173681259155	3.1756443977356	-0.0230826959013939	-0.00132951640989631	-0.0117190945893526	0.00873538758605719
1633	75.6653518676758	-5.32173681259155	3.43538379669189	-0.0146411629393697	0.00646266713738441	-0.00197886489331722	0.00386527273803949
1634	76.9640426635742	-5.32173681259155	3.43538379669189	-0.00327756232582033	0.00581331877037883	-0.00230353930965066	0.00321592413820326
1635	75.015998840332	-3.69836521148682	3.56525373458862	0.00418994715437293	0.00483929552137852	0.00159255252219737	0.000293855206109583
1636	77.613395690918	-5.64641094207764	3.30551409721375	-0.00100484199356288	-0.0100957229733467	0.0171769186854362	0.00354059832170606
1637	75.015998840332	-4.67238807678223	2.9159049987793	0.0168522447347641	-0.0221086721867323	0.0158782228827477	0.0233457311987877
1638	76.9640426635742	-6.29575967788696	3.04577469825745	0.0246444288641214	-0.0139918150380254	0.00808603875339031	0.00256657530553639
1639	76.9640426635742	-5.64641094207764	3.04577469825745	0.0213976856321096	-0.00782300252467394	-0.00132951640989631	0.000943203864153475
1640	75.6653518676758	-3.69836521148682	3.11070966720581	0.0197743140161037	-0.00392691092565656	-0.00165419070981443	-0.00327756232582033
1641	76.314697265625	-3.69836521148682	3.24057936668396	0.0178262684494257	-0.00782300252467394	0.00159255252219737	-0.00587495695799589
1642	75.015998840332	-3.37369084358215	2.9159049987793	0.00938473641872406	-3.08191010844894e-05	0.00256657530553639	0.000943203864153475
1643	78.2627410888672	-4.99706220626831	2.78603529930115	0.00613799272105098	0.0022419011220336	-0.00684897974133492	-0.00392691092565656
1644	77.613395690918	-4.67238807678223	2.98083996772766	0.0200989879667759	0.00613799272105098	-0.0133424662053585	-0.00197886489331722
1645	75.6653518676758	-4.34771394729614	2.98083996772766	0.00776136433705688	0.0022419011220336	-0.00977104809135199	-0.00522560812532902
1646	74.3666534423828	-4.0230393409729	2.9159049987793	-0.00717365415766835	0.0106834331527352	-0.021459324285388	0.00159255252219737
1647	77.613395690918	-5.32173681259155	3.56525373458862	-0.0123684434220195	0.00711201597005129	-0.0227580219507217	-0.00327756232582033
1648	75.015998840332	-4.34771394729614	3.1756443977356	-0.0263294391334057	0.011982130818069	-0.0143164889886975	0.000943203864153475
1649	76.9640426635742	-4.34771394729614	3.37044906616211	-0.0221086721867323	0.0142548503354192	-0.00587495695799589	-0.00522560812532902
1650	75.6653518676758	-4.99706220626831	3.50031876564026	-0.0250307414680719	0.00776136433705688	-0.0139918150380254	-0.000680167751852423
1651	74.3666534423828	-4.34771394729614	3.43538379669189	-0.0253554154187441	-0.00360223650932312	-0.00197886489331722	0.00938473641872406
1652	75.6653518676758	-5.32173681259155	3.82499313354492	-0.0217839982360601	-0.000355493422830477	-0.00165419070981443	-3.08191010844894e-05
1653	76.314697265625	-4.67238807678223	3.50031876564026	-0.0162645354866982	0.00256657530553639	-0.00100484199356288	0.00646266713738441
1654	75.6653518676758	-4.34771394729614	3.63018846511841	-0.0110697457566857	0.00548864435404539	-0.00425158534198999	-0.000355493422830477
1655	75.015998840332	-4.34771394729614	3.1756443977356	0.00743668992072344	-0.0026282137259841	-0.00100484199356288	-0.000680167751852423
1656	76.9640426635742	-4.99706220626831	4.01979780197144	0.0175015944987535	-0.0133424662053585	0.0145795252174139	0.00808603875339031
1657	75.6653518676758	-4.67238807678223	3.88992786407471	0.0207483377307653	-0.00879702530801296	0.0194496400654316	0.00938473641872406
1658	77.613395690918	-6.29575967788696	3.88992786407471	0.031137915328145	-0.0191866029053926	0.013930176384747	0.00613799272105098
1659	76.314697265625	-5.64641094207764	3.43538379669189	0.0262678004801273	-0.00652430532500148	0.01100810803473	-0.000355493422830477
1660	77.613395690918	-4.67238807678223	3.11070966720581	0.0246444288641214	0.00451462110504508	0.000618529506027699	-0.00749832857400179
1661	76.314697265625	-4.34771394729614	3.76005816459656	0.0233457311987877	0.00354059832170606	0.00548864435404539	0.00289124972186983
1662	76.9640426635742	-4.34771394729614	3.82499313354492	0.0116574559360743	0.00191722682211548	0.0103587592020631	-0.00327756232582033
1663	77.613395690918	-5.32173681259155	3.43538379669189	0.0100340843200684	-0.00197886489331722	-0.00652430532500148	0.00613799272105098
1664	76.314697265625	-4.99706220626831	3.43538379669189	-0.00197886489331722	0.00906006153672934	-0.00295288790948689	-0.0026282137259841
1665	75.6653518676758	-4.0230393409729	2.98083996772766	-0.00295288790948689	0.00938473641872406	-0.00749832857400179	-0.00230353930965066
1666	75.6653518676758	-4.0230393409729	3.11070966720581	-0.00977104809135199	-0.000355493422830477	-0.0204853005707264	0.00548864435404539
1667	78.2627410888672	-5.32173681259155	3.30551409721375	-0.00847235135734081	0.00776136433705688	-0.0175632312893867	-0.00879702530801296
1668	75.6653518676758	-4.34771394729614	3.30551409721375	-0.0136671401560307	0.0145795252174139	-0.0117190945893526	-0.00100484199356288
1669	75.6653518676758	-4.0230393409729	3.63018846511841	-0.0143164889886975	0.0100340843200684	-0.00490093370899558	-0.00490093370899558
1670	74.3666534423828	-4.99706220626831	3.56525373458862	-0.0230826959013939	0.00841071270406246	-0.00717365415766835	-0.000355493422830477
1671	75.015998840332	-5.32173681259155	3.1756443977356	-0.0139918150380254	-0.00165419070981443	0.00126787810586393	0.00386527273803949
1672	75.015998840332	-5.32173681259155	3.63018846511841	-0.00944637414067984	0.000943203864153475	-0.000355493422830477	-0.00165419070981443
1673	75.015998840332	-4.99706220626831	3.24057936668396	-0.0026282137259841	0.0100340843200684	-0.00327756232582033	-0.0026282137259841
1674	74.3666534423828	-4.34771394729614	3.1756443977356	0.00126787810586393	0.00418994715437293	-0.0191866029053926	-0.00425158534198999
1675	75.6653518676758	-4.34771394729614	3.30551409721375	-0.00490093370899558	-0.0026282137259841	-0.000355493422830477	0.00126787810586393
1676	76.314697265625	-4.99706220626831	2.98083996772766	-0.0026282137259841	-0.021459324285388	0.00613799272105098	0.00646266713738441
1677	76.9640426635742	-5.32173681259155	2.78603529930115	0.00354059832170606	-0.0393164120614529	0.0171769186854362	0.00841071270406246
1678	76.314697265625	-5.32173681259155	3.30551409721375	0.0116574559360743	-0.0133424662053585	0.00321592413820326	0.00906006153672934
1679	76.9640426635742	-5.97108554840088	3.50031876564026	-0.00684897974133492	0.0022419011220336	0.00483929552137852	-0.00360223650932312
1680	76.9640426635742	-5.97108554840088	3.69512343406677	-0.00587495695799589	-0.000680167751852423	-3.08191010844894e-05	-0.00587495695799589
1681	77.613395690918	-5.97108554840088	3.63018846511841	-0.0156151866540313	-3.08191010844894e-05	0.00191722682211548	-0.00295288790948689
1682	77.613395690918	-5.97108554840088	3.24057936668396	-0.0120437685400248	0.00191722682211548	-0.000355493422830477	-3.08191010844894e-05
1683	76.314697265625	-5.64641094207764	3.24057936668396	-0.00327756232582033	0.01100810803473	-0.00392691092565656	-0.00327756232582033
1684	75.6653518676758	-4.34771394729614	3.04577469825745	0.000943203864153475	0.000293855206109583	-0.0136671401560307	-0.00717365415766835
1685	76.314697265625	-4.67238807678223	3.1756443977356	-0.00425158534198999	0.00256657530553639	-0.017887907102704	-0.0113944197073579
1686	76.9640426635742	-4.67238807678223	3.69512343406677	-0.00717365415766835	0.00126787810586393	-0.023407369852066	-0.00652430532500148
1687	75.6653518676758	-5.32173681259155	3.50031876564026	-0.00652430532500148	0.00808603875339031	-0.0201606266200542	-0.00749832857400179
1688	76.314697265625	-4.67238807678223	3.37044906616211	0.00126787810586393	0.0168522447347641	-0.0217839982360601	-0.00197886489331722
1689	75.015998840332	-4.34771394729614	3.24057936668396	-0.00295288790948689	0.00970941036939621	-0.00879702530801296	0.000618529506027699
1690	73.0679550170898	-4.67238807678223	3.50031876564026	0.0126314787194133	0.00743668992072344	-0.00782300252467394	0.00321592413820326
1691	74.3666534423828	-5.64641094207764	3.63018846511841	-0.00944637414067984	-3.08191010844894e-05	-0.0136671401560307	-0.0026282137259841
1692	73.7173004150391	-5.64641094207764	3.76005816459656	-0.00652430532500148	-0.00360223650932312	-0.00392691092565656	0.00451462110504508
1693	73.7173004150391	-4.34771394729614	2.98083996772766	-0.00392691092565656	0.00516396993771195	-0.00295288790948689	-0.00392691092565656
1694	74.3666534423828	-4.67238807678223	3.1756443977356	-0.00327756232582033	0.00841071270406246	-0.00295288790948689	-0.00619963090866804
1695	76.9640426635742	-5.32173681259155	3.37044906616211	-0.00132951640989631	-0.000680167751852423	-0.00100484199356288	-0.00749832857400179
1696	74.3666534423828	-4.34771394729614	3.37044906616211	0.000943203864153475	-0.0110697457566857	0.0152288740500808	-3.08191010844894e-05
1697	76.9640426635742	-5.97108554840088	3.69512343406677	0.00938473641872406	0.00386527273803949	0.020423661917448	0.00548864435404539
1698	74.3666534423828	-5.97108554840088	3.37044906616211	0.00159255252219737	-0.0328229255974293	0.0106834331527352	0.01100810803473
1699	75.015998840332	-5.32173681259155	3.1756443977356	0.00808603875339031	-0.00652430532500148	0.00776136433705688	0.00126787810586393
1700	76.9640426635742	-5.64641094207764	3.43538379669189	0.000293855206109583	-0.00425158534198999	-0.000355493422830477	0.00418994715437293
1701	76.9640426635742	-5.32173681259155	3.43538379669189	-0.00132951640989631	-0.000355493422830477	-0.00230353930965066	-0.00619963090866804
1702	75.6653518676758	-4.99706220626831	3.63018846511841	0.00159255252219737	0.00159255252219737	0.00354059832170606	-0.000355493422830477
1703	75.6653518676758	-4.67238807678223	3.43538379669189	0.00256657530553639	0.00451462110504508	-0.00814767740666866	-0.000355493422830477
1704	76.314697265625	-4.67238807678223	2.85097002983093	-0.00457625929266214	0.00451462110504508	0.00159255252219737	-0.0026282137259841
1705	76.314697265625	-5.97108554840088	3.11070966720581	-0.00327756232582033	0.00126787810586393	-0.00912170019000769	-0.0026282137259841
1706	77.613395690918	-5.64641094207764	3.82499313354492	-0.0146411629393697	0.00613799272105098	-0.00847235135734081	-0.00490093370899558
1707	75.015998840332	-4.34771394729614	3.76005816459656	-0.0104203969240189	0.00483929552137852	-0.0198359526693821	-0.00879702530801296
1708	77.613395690918	-5.64641094207764	3.95486283302307	-0.0126931173726916	0.01100810803473	-0.017887907102704	-0.0104203969240189
1709	75.015998840332	-4.67238807678223	3.56525373458862	0.00191722682211548	0.00418994715437293	-0.0185372550040483	-0.00425158534198999
1710	73.7173004150391	-4.0230393409729	3.11070966720581	-0.0104203969240189	0.00191722682211548	-0.00717365415766835	0.0022419011220336
1711	73.7173004150391	-4.34771394729614	3.30551409721375	-0.0149658378213644	0.00483929552137852	-0.00652430532500148	0.00776136433705688
1712	73.0679550170898	-4.67238807678223	3.50031876564026	-0.000680167751852423	-0.00327756232582033	-0.00360223650932312	0.00159255252219737
1713	73.7173004150391	-4.67238807678223	3.24057936668396	-0.00165419070981443	0.00841071270406246	-0.00619963090866804	0.00743668992072344
1714	75.015998840332	-4.34771394729614	3.50031876564026	-0.00100484199356288	0.00451462110504508	-0.00392691092565656	-0.00165419070981443
1715	77.613395690918	-5.97108554840088	3.50031876564026	-0.0117190945893526	0.00906006153672934	-0.00879702530801296	-0.000680167751852423
1716	76.314697265625	-5.64641094207764	3.11070966720581	-0.00327756232582033	-0.00197886489331722	0.0220470335334539	0.00841071270406246
1717	76.314697265625	-6.94510841369629	3.37044906616211	0.00808603875339031	-0.00197886489331722	0.0175015944987535	0.0022419011220336
1718	76.9640426635742	-6.94510841369629	3.37044906616211	0.00289124972186983	-0.0136671401560307	0.00808603875339031	0.00451462110504508
1719	74.3666534423828	-4.99706220626831	3.24057936668396	0.01100810803473	-0.0110697457566857	0.00841071270406246	-0.00555028254166245
1720	75.015998840332	-4.34771394729614	3.56525373458862	0.00483929552137852	0.00841071270406246	0.000618529506027699	-0.000680167751852423
1721	75.6653518676758	-4.34771394729614	3.04577469825745	-0.00360223650932312	0.00126787810586393	0.00386527273803949	-0.00847235135734081
1722	75.6653518676758	-4.34771394729614	3.11070966720581	0.00938473641872406	0.00191722682211548	0.00256657530553639	-0.00132951640989631
1723	76.314697265625	-4.0230393409729	3.04577469825745	0.0113327819854021	0.00613799272105098	-0.00100484199356288	-0.00652430532500148
1724	77.613395690918	-5.64641094207764	3.24057936668396	0.0295145437121391	0.00743668992072344	-0.0146411629393697	-0.00360223650932312
1725	77.613395690918	-5.64641094207764	3.43538379669189	0.013930176384747	0.00386527273803949	-0.00879702530801296	-0.00392691092565656
1726	76.9640426635742	-5.97108554840088	3.50031876564026	-0.00457625929266214	0.0136055024340749	-0.0126931173726916	-0.000680167751852423
1727	76.314697265625	-4.0230393409729	3.04577469825745	-0.0120437685400248	0.0116574559360743	-0.0146411629393697	-0.0107450718060136
1728	76.9640426635742	-5.64641094207764	3.88992786407471	-0.0126931173726916	0.0103587592020631	-0.0136671401560307	-0.00425158534198999
1729	75.6653518676758	-5.32173681259155	3.82499313354492	-0.0104203969240189	0.0123068047687411	-0.00944637414067984	-0.000680167751852423
1730	72.4186019897461	-4.0230393409729	3.76005816459656	-0.0195112787187099	0.00418994715437293	-0.0120437685400248	-0.00197886489331722
1731	72.4186019897461	-4.34771394729614	4.21460247039795	-0.0247060675173998	0.00159255252219737	-0.00100484199356288	0.00256657530553639
1732	73.0679550170898	-4.0230393409729	3.69512343406677	-0.0198359526693821	-0.00132951640989631	-0.00230353930965066	0.00451462110504508
1733	75.015998840332	-4.67238807678223	3.1756443977356	-0.0152905117720366	-0.00295288790948689	-0.00132951640989631	-3.08191010844894e-05
1734	75.015998840332	-4.0230393409729	3.11070966720581	-0.0208099745213985	0.00289124972186983	-0.00132951640989631	-0.000355493422830477
1735	77.613395690918	-5.64641094207764	3.37044906616211	-0.0165892094373703	0.00386527273803949	0.00678734155371785	0.00354059832170606
1736	76.9640426635742	-5.64641094207764	4.27953720092773	-0.00392691092565656	-0.02697878703475	0.0217223595827818	0.0116574559360743
1737	75.6653518676758	-5.32173681259155	3.50031876564026	0.000293855206109583	-0.00360223650932312	0.00841071270406246	0.0136055024340749
1738	76.9640426635742	-6.94510841369629	3.1756443977356	0.00451462110504508	-0.0201606266200542	0.0171769186854362	0.00289124972186983
1739	76.9640426635742	-5.97108554840088	3.11070966720581	0.0314625911414623	-0.00165419070981443	0.00581331877037883	-0.00230353930965066
1740	75.6653518676758	-4.67238807678223	3.1756443977356	0.013930176384747	-0.00327756232582033	0.00354059832170606	-0.00360223650932312
1741	75.6653518676758	-4.34771394729614	3.24057936668396	0.0113327819854021	-0.000355493422830477	0.00646266713738441	-0.000355493422830477
1742	75.6653518676758	-4.99706220626831	3.50031876564026	0.031137915328145	0.000618529506027699	-0.00847235135734081	0.00354059832170606
1743	76.9640426635742	-4.67238807678223	3.11070966720581	0.0438002124428749	0.0100340843200684	-0.0110697457566857	0.0022419011220336
1744	75.6653518676758	-5.32173681259155	2.9159049987793	0.0321119390428066	0.00678734155371785	-0.0100957229733467	-0.00457625929266214
1745	76.9640426635742	-4.67238807678223	3.1756443977356	0.0259431265294552	0.0106834331527352	-0.0162645354866982	-0.00587495695799589
1746	76.314697265625	-5.32173681259155	3.50031876564026	0.00678734155371785	0.00873538758605719	-0.0221086721867323	-0.00295288790948689
1747	75.6653518676758	-4.0230393409729	2.9159049987793	-0.00879702530801296	0.0103587592020631	-0.0146411629393697	-0.00717365415766835
1748	76.314697265625	-4.99706220626831	3.50031876564026	0.00678734155371785	0.013930176384747	-0.0149658378213644	-0.00327756232582033
1749	75.6653518676758	-4.99706220626831	3.1756443977356	-0.000355493422830477	0.01100810803473	-0.0146411629393697	-0.00100484199356288
1750	73.0679550170898	-4.34771394729614	2.85097002983093	-0.0230826959013939	0.00354059832170606	-0.00912170019000769	0.0022419011220336
1751	71.7692565917969	-4.34771394729614	3.30551409721375	-0.0117190945893526	0.000618529506027699	-0.00392691092565656	0.0022419011220336
1752	73.7173004150391	-4.34771394729614	3.1756443977356	-0.00912170019000769	-0.00457625929266214	-0.00360223650932312	-0.00100484199356288
1753	74.3666534423828	-4.34771394729614	3.43538379669189	0.00191722682211548	0.01100810803473	-0.00295288790948689	-0.00100484199356288
1754	75.6653518676758	-4.67238807678223	4.08473253250122	0.00516396993771195	-0.00490093370899558	-0.00360223650932312	-0.0026282137259841
1755	76.9640426635742	-5.64641094207764	3.43538379669189	-0.00197886489331722	-0.00425158534198999	-0.0026282137259841	-0.000680167751852423
1756	76.314697265625	-5.64641094207764	3.37044906616211	-0.00490093370899558	-0.0195112787187099	0.0100340843200684	-0.00165419070981443
1757	76.314697265625	-5.32173681259155	3.69512343406677	-3.08191010844894e-05	-0.028926832601428	0.00970941036939621	0.00841071270406246
1758	76.314697265625	-5.32173681259155	4.14966726303101	-3.08191010844894e-05	-0.0311995539814234	0.0191249661147594	-0.00230353930965066
1759	78.2627410888672	-5.32173681259155	3.69512343406677	-0.00814767740666866	-0.00165419070981443	0.00548864435404539	0.000943203864153475
1760	76.314697265625	-4.67238807678223	3.30551409721375	-0.0130177913233638	0.00159255252219737	0.00191722682211548	-0.00847235135734081
1761	78.2627410888672	-4.67238807678223	3.1756443977356	-0.0136671401560307	-0.00295288790948689	-0.00230353930965066	0.00581331877037883
1762	76.9640426635742	-4.67238807678223	3.1756443977356	-0.0146411629393697	-3.08191010844894e-05	0.0022419011220336	0.00289124972186983
1763	76.314697265625	-5.32173681259155	2.85097002983093	-0.00522560812532902	0.00451462110504508	-0.00392691092565656	-0.0136671401560307
1764	75.015998840332	-4.0230393409729	3.11070966720581	0.00289124972186983	0.00678734155371785	-0.00425158534198999	-0.00522560812532902
1765	75.015998840332	-4.34771394729614	3.50031876564026	0.00256657530553639	0.0100340843200684	-0.00912170019000769	-0.0113944197073579
1766	75.015998840332	-4.0230393409729	3.04577469825745	-0.0100957229733467	0.00386527273803949	-0.0130177913233638	0.0022419011220336
1767	74.3666534423828	-4.0230393409729	2.9159049987793	-0.0162645354866982	0.0100340843200684	-0.0195112787187099	-0.00295288790948689
1768	73.0679550170898	-4.0230393409729	2.98083996772766	-0.0237320438027382	0.012956153601408	-0.0169138833880424	-0.00295288790948689
1769	73.0679550170898	-4.67238807678223	3.24057936668396	-0.0201606266200542	0.0158782228827477	-0.0159398596733809	0.00321592413820326
1770	76.314697265625	-4.0230393409729	3.1756443977356	-0.00977104809135199	0.00776136433705688	-0.00165419070981443	-0.00230353930965066
1771	74.3666534423828	-4.0230393409729	3.1756443977356	-0.0126931173726916	0.00613799272105098	-0.00652430532500148	0.0103587592020631
1772	75.6653518676758	-3.69836521148682	3.11070966720581	-0.00425158534198999	-0.00295288790948689	0.00126787810586393	0.00321592413820326
1773	75.015998840332	-4.0230393409729	3.30551409721375	-0.00327756232582033	0.00354059832170606	0.000943203864153475	0.00548864435404539
1774	76.314697265625	-5.97108554840088	3.37044906616211	0.00938473641872406	-0.000355493422830477	-0.00360223650932312	-0.00555028254166245
1775	76.314697265625	-5.97108554840088	3.56525373458862	0.0022419011220336	-0.0149658378213644	0.00581331877037883	-0.00555028254166245
1776	75.015998840332	-5.97108554840088	3.43538379669189	0.00841071270406246	-0.0367190167307854	0.0200989879667759	0.00613799272105098
1777	75.015998840332	-4.0230393409729	2.9159049987793	0.0278911720961332	-0.00684897974133492	0.00516396993771195	0.0171769186854362
1778	75.6653518676758	-4.67238807678223	3.11070966720581	0.031137915328145	-0.00555028254166245	0.0106834331527352	0.00516396993771195
1779	76.9640426635742	-4.67238807678223	3.24057936668396	0.0314625911414623	-0.00132951640989631	-3.08191010844894e-05	0.00256657530553639
1780	75.6653518676758	-4.0230393409729	3.04577469825745	0.0165275707840919	0.00841071270406246	0.00581331877037883	-0.00652430532500148
1781	77.613395690918	-4.67238807678223	3.04577469825745	0.00516396993771195	0.00289124972186983	0.00256657530553639	-0.00327756232582033
1782	76.314697265625	-4.34771394729614	3.24057936668396	0.00191722682211548	-0.00327756232582033	0.00483929552137852	0.00613799272105098
1783	76.9640426635742	-4.67238807678223	2.98083996772766	-0.00522560812532902	0.012956153601408	0.00354059832170606	-0.00684897974133492
1784	75.015998840332	-4.0230393409729	2.78603529930115	-0.00782300252467394	0.0022419011220336	-0.00327756232582033	-0.00490093370899558
1785	74.3666534423828	-3.69836521148682	3.1756443977356	-0.0191866029053926	0.00483929552137852	-0.00684897974133492	-0.00782300252467394
1786	74.3666534423828	-4.0230393409729	3.30551409721375	-0.0250307414680719	0.0103587592020631	-0.0123684434220195	-0.00197886489331722
1787	74.3666534423828	-4.67238807678223	3.69512343406677	-0.0266541130840778	0.011982130818069	-0.0110697457566857	-0.00782300252467394
1788	71.1199111938477	-3.37369084358215	3.30551409721375	-0.0191866029053926	0.00906006153672934	-0.0191866029053926	-0.0026282137259841
1789	75.015998840332	-4.34771394729614	3.37044906616211	-0.0110697457566857	0.0113327819854021	-0.0117190945893526	-0.00749832857400179
1790	76.314697265625	-4.67238807678223	3.37044906616211	0.0155535480007529	-0.000355493422830477	-0.00814767740666866	0.00516396993771195
1791	74.3666534423828	-2.72434210777283	3.11070966720581	0.0171769186854362	0.00581331877037883	0.00418994715437293	-0.00132951640989631
1792	75.6653518676758	-3.69836521148682	3.30551409721375	0.0168522447347641	-0.00295288790948689	-0.0110697457566857	0.00841071270406246
1793	75.015998840332	-4.67238807678223	3.43538379669189	0.01847561635077	-0.00879702530801296	0.00289124972186983	0.00711201597005129
1794	76.314697265625	-6.29575967788696	3.30551409721375	0.0304885655641556	-0.00912170019000769	-0.00879702530801296	0.000618529506027699
1795	75.6653518676758	-5.32173681259155	3.43538379669189	0.0213976856321096	-0.00587495695799589	0.00256657530553639	0.00159255252219737
1796	74.3666534423828	-4.67238807678223	3.11070966720581	0.0181509424000978	-0.00425158534198999	0.0200989879667759	0.00938473641872406
1797	75.015998840332	-3.69836521148682	3.11070966720581	0.0220470335334539	-0.032173577696085	0.0210730116814375	0.00191722682211548
1798	74.3666534423828	-3.69836521148682	3.69512343406677	0.0126314787194133	-0.0159398596733809	0.00841071270406246	-0.000355493422830477
1799	76.314697265625	-4.67238807678223	3.30551409721375	-0.00392691092565656	0.0155535480007529	0.00354059832170606	0.00776136433705688
1800	76.9640426635742	-4.0230393409729	3.1756443977356	0.00613799272105098	-0.00717365415766835	0.00516396993771195	-0.00392691092565656
1801	76.9640426635742	-4.67238807678223	3.04577469825745	-0.00587495695799589	0.00418994715437293	0.000943203864153475	-0.0026282137259841
1802	75.6653518676758	-4.0230393409729	3.30551409721375	-0.00132951640989631	0.00159255252219737	-0.0026282137259841	0.00581331877037883
1803	75.015998840332	-3.69836521148682	3.43538379669189	-0.00132951640989631	0.00711201597005129	-0.00555028254166245	-0.00619963090866804
1804	74.3666534423828	-3.04901647567749	3.56525373458862	-0.00230353930965066	0.0126314787194133	-0.00977104809135199	0.00256657530553639
1805	75.6653518676758	-3.69836521148682	2.98083996772766	0.00126787810586393	0.00483929552137852	-0.00295288790948689	0.00191722682211548
1806	72.4186019897461	-3.37369084358215	3.1756443977356	-0.0182125810533762	0.00711201597005129	-0.0149658378213644	-0.00522560812532902
1807	74.3666534423828	-4.34771394729614	3.1756443977356	-0.0211346503347158	0.0188002903014421	-0.0149658378213644	-0.0026282137259841
1808	72.4186019897461	-3.69836521148682	3.04577469825745	-0.0185372550040483	0.0155535480007529	-0.0107450718060136	-0.00360223650932312
1809	75.015998840332	-4.34771394729614	3.43538379669189	-0.00749832857400179	0.0113327819854021	-0.0195112787187099	-0.00522560812532902
1810	75.015998840332	-4.34771394729614	3.37044906616211	-0.0126931173726916	0.00159255252219737	-0.00652430532500148	-0.00165419070981443
1811	76.314697265625	-4.0230393409729	3.11070966720581	-0.0026282137259841	-0.00457625929266214	0.00418994715437293	-0.0026282137259841
1812	76.314697265625	-4.34771394729614	3.11070966720581	-3.08191010844894e-05	-0.0136671401560307	-0.00619963090866804	0.00516396993771195
1813	76.314697265625	-5.32173681259155	3.30551409721375	0.0165275707840919	-0.0100957229733467	-0.0026282137259841	-0.000680167751852423
1814	76.9640426635742	-5.64641094207764	3.76005816459656	-0.00782300252467394	-0.000355493422830477	-0.00327756232582033	-0.00197886489331722
1815	73.7173004150391	-3.37369084358215	3.56525373458862	0.00126787810586393	0.000293855206109583	0.00289124972186983	-0.00100484199356288
1816	76.314697265625	-3.37369084358215	3.1756443977356	-0.000680167751852423	-0.0026282137259841	0.031137915328145	0.0022419011220336
1817	75.6653518676758	-3.69836521148682	2.98083996772766	0.0132808275520802	-0.00392691092565656	0.012956153601408	0.00873538758605719
1818	75.6653518676758	-3.37369084358215	2.9159049987793	0.00581331877037883	-0.00879702530801296	0.0126314787194133	0.0022419011220336
1819	76.314697265625	-4.34771394729614	3.30551409721375	-0.00165419070981443	-0.00197886489331722	0.00581331877037883	-0.00490093370899558
1820	76.314697265625	-4.34771394729614	3.50031876564026	-3.08191010844894e-05	0.00483929552137852	-0.00522560812532902	0.000618529506027699
1821	75.6653518676758	-4.0230393409729	3.37044906616211	-0.00230353930965066	-0.00197886489331722	0.00808603875339031	-0.00230353930965066
1822	76.9640426635742	-4.0230393409729	3.04577469825745	-0.00327756232582033	-3.08191010844894e-05	0.00581331877037883	0.00613799272105098
1823	73.7173004150391	-3.37369084358215	3.04577469825745	-0.00847235135734081	-0.00392691092565656	-0.00295288790948689	0.00516396993771195
1824	73.0679550170898	-3.37369084358215	3.24057936668396	-0.0143164889886975	0.000618529506027699	-0.00684897974133492	-0.00944637414067984
1825	72.4186019897461	-3.37369084358215	3.04577469825745	-0.0208099745213985	-0.000680167751852423	-0.0107450718060136	0.00126787810586393
1826	73.7173004150391	-3.04901647567749	3.24057936668396	-0.0198359526693821	0.0145795252174139	-0.0120437685400248	0.000618529506027699
1827	75.6653518676758	-4.34771394729614	3.30551409721375	-0.0169138833880424	0.00516396993771195	-0.0182125810533762	0.00159255252219737
1828	73.0679550170898	-3.04901647567749	2.9159049987793	-0.0136671401560307	0.00970941036939621	-0.0133424662053585	-0.00360223650932312
1829	77.613395690918	-4.67238807678223	3.50031876564026	-0.00879702530801296	0.01100810803473	-0.0149658378213644	-0.00197886489331722
1830	75.6653518676758	-5.32173681259155	3.24057936668396	-0.00425158534198999	0.00970941036939621	-0.00912170019000769	-0.00197886489331722
1831	75.6653518676758	-4.99706220626831	3.37044906616211	-0.00977104809135199	-0.0026282137259841	-0.00230353930965066	-0.00327756232582033
1832	75.015998840332	-4.34771394729614	3.43538379669189	-0.0113944197073579	-0.000680167751852423	-0.00132951640989631	0.00711201597005129
1833	75.015998840332	-4.0230393409729	2.85097002983093	-0.0110697457566857	0.00159255252219737	-0.0123684434220195	0.00126787810586393
1834	74.3666534423828	-3.69836521148682	3.24057936668396	-0.00522560812532902	0.0116574559360743	-0.00327756232582033	-0.00522560812532902
1835	76.314697265625	-4.34771394729614	3.1756443977356	-0.00490093370899558	0.00191722682211548	-0.00132951640989631	-3.08191010844894e-05
1836	74.3666534423828	-4.67238807678223	3.30551409721375	0.00256657530553639	-0.00749832857400179	0.00418994715437293	0.00613799272105098
1837	75.6653518676758	-4.34771394729614	3.24057936668396	-0.00587495695799589	-0.00879702530801296	0.0162028968334198	0.00354059832170606
1838	76.9640426635742	-3.37369084358215	2.72110033035278	0.00938473641872406	-0.0126931173726916	0.00321592413820326	0.00418994715437293
1839	74.3666534423828	-3.37369084358215	2.72110033035278	0.00256657530553639	0.00126787810586393	-0.00197886489331722	-0.00457625929266214
1840	75.6653518676758	-3.69836521148682	2.85097002983093	0.0113327819854021	-0.000680167751852423	-0.00360223650932312	-0.00392691092565656
1841	75.015998840332	-3.69836521148682	2.85097002983093	0.000293855206109583	-0.000355493422830477	-0.00295288790948689	-0.00392691092565656
1842	76.314697265625	-4.34771394729614	2.85097002983093	0.000618529506027699	-0.00165419070981443	-0.00392691092565656	-3.08191010844894e-05
1843	72.4186019897461	-4.67238807678223	3.76005816459656	-3.08191010844894e-05	-0.00165419070981443	-0.0117190945893526	-0.00132951640989631
1844	72.4186019897461	-4.99706220626831	3.11070966720581	-0.00327756232582033	0.00711201597005129	0.00548864435404539	-0.00555028254166245
1845	73.0679550170898	-4.34771394729614	3.11070966720581	-0.0139918150380254	-0.000355493422830477	-0.0120437685400248	0.0022419011220336
1846	75.015998840332	-3.37369084358215	3.11070966720581	-0.0279528107494116	0.00808603875339031	-0.0117190945893526	0.00191722682211548
1847	75.6653518676758	-4.67238807678223	3.56525373458862	-0.023407369852066	0.0149041991680861	-0.0149658378213644	0.000618529506027699
1848	76.314697265625	-4.34771394729614	3.37044906616211	-0.0117190945893526	0.00159255252219737	-0.00522560812532902	-0.00197886489331722
1849	74.3666534423828	-4.67238807678223	3.50031876564026	-0.0156151866540313	0.00418994715437293	-0.0185372550040483	-0.00490093370899558
1850	74.3666534423828	-4.99706220626831	3.37044906616211	-0.00392691092565656	0.000943203864153475	0.0022419011220336	-0.00165419070981443
1851	76.9640426635742	-5.32173681259155	3.37044906616211	0.0022419011220336	-0.00555028254166245	0.00386527273803949	0.00841071270406246
1852	75.015998840332	-4.67238807678223	4.01979780197144	0.00613799272105098	-0.00230353930965066	-0.000355493422830477	-0.00100484199356288
1853	75.6653518676758	-4.0230393409729	3.82499313354492	0.0175015944987535	0.00256657530553639	0.00873538758605719	0.00159255252219737
1854	74.3666534423828	-4.0230393409729	4.01979780197144	0.0282158460468054	0.0022419011220336	-0.00749832857400179	-0.00652430532500148
1855	76.314697265625	-4.99706220626831	3.76005816459656	0.0324366129934788	-0.00100484199356288	-0.00814767740666866	0.00321592413820326
1856	76.314697265625	-4.34771394729614	3.69512343406677	0.0314625911414623	-0.00230353930965066	0.0171769186854362	0.0136055024340749
1857	75.015998840332	-3.69836521148682	3.50031876564026	0.031137915328145	-0.00392691092565656	0.020423661917448	0.00451462110504508
1858	75.6653518676758	-4.67238807678223	4.08473253250122	0.036657378077507	0.00354059832170606	0.0103587592020631	-0.0026282137259841
1859	76.9640426635742	-4.34771394729614	3.88992786407471	0.0262678004801273	0.00386527273803949	0.00354059832170606	0.000943203864153475
1860	74.3666534423828	-3.69836521148682	3.50031876564026	0.0178262684494257	0.00354059832170606	-0.00392691092565656	-0.00457625929266214
1861	71.7692565917969	-3.37369084358215	3.04577469825745	0.00938473641872406	0.00159255252219737	0.0194496400654316	-0.000355493422830477
1862	73.0679550170898	-4.0230393409729	3.11070966720581	-0.00132951640989631	-0.00392691092565656	-0.00327756232582033	0.00159255252219737
1863	73.0679550170898	-4.0230393409729	3.1756443977356	-0.0139918150380254	0.00289124972186983	-0.00912170019000769	-0.0026282137259841
1864	76.9640426635742	-4.99706220626831	3.30551409721375	-0.00392691092565656	0.00451462110504508	0.00321592413820326	-0.00457625929266214
1865	76.9640426635742	-4.67238807678223	3.82499313354492	-0.0126931173726916	0.00451462110504508	-0.00879702530801296	-0.00490093370899558
1866	76.314697265625	-5.32173681259155	3.43538379669189	-0.0126931173726916	0.00126787810586393	-0.00717365415766835	-0.00652430532500148
1867	75.6653518676758	-5.64641094207764	3.24057936668396	-0.0308748781681061	-0.000355493422830477	-0.0139918150380254	-0.00392691092565656
1868	76.9640426635742	-5.97108554840088	3.1756443977356	-0.0139918150380254	0.00483929552137852	-0.0172385573387146	-0.00522560812532902
1869	74.3666534423828	-4.0230393409729	3.37044906616211	-0.0146411629393697	0.0103587592020631	-0.0156151866540313	-0.00360223650932312
1870	74.3666534423828	-3.04901647567749	3.04577469825745	-0.00912170019000769	0.0113327819854021	-0.0113944197073579	-0.00425158534198999
1871	76.314697265625	-3.37369084358215	3.37044906616211	-0.0156151866540313	-0.00425158534198999	-0.00132951640989631	-0.00165419070981443
1872	75.015998840332	-3.04901647567749	2.85097002983093	0.00126787810586393	0.000618529506027699	-0.0100957229733467	0.00354059832170606
1873	75.015998840332	-3.37369084358215	2.78603529930115	0.00191722682211548	0.00776136433705688	-0.00684897974133492	-3.08191010844894e-05
1874	76.9640426635742	-4.67238807678223	3.11070966720581	0.00159255252219737	0.00873538758605719	-0.00619963090866804	-0.00295288790948689
1875	76.9640426635742	-4.99706220626831	3.30551409721375	0.00938473641872406	0.000943203864153475	0.00126787810586393	-0.00327756232582033
1876	74.3666534423828	-3.69836521148682	3.50031876564026	-0.00782300252467394	-0.00457625929266214	0.0162028968334198	0.0142548503354192
1877	75.6653518676758	-3.69836521148682	3.1756443977356	-0.000680167751852423	-0.0211346503347158	0.0113327819854021	0.00256657530553639
1878	73.0679550170898	-3.69836521148682	3.1756443977356	-0.0110697457566857	-0.0100957229733467	0.0142548503354192	0.00191722682211548
1879	74.3666534423828	-4.34771394729614	3.11070966720581	-0.00522560812532902	-0.0026282137259841	0.0145795252174139	-0.00100484199356288
1880	73.7173004150391	-4.67238807678223	3.1756443977356	-0.0143164889886975	-0.00847235135734081	-0.000680167751852423	-3.08191010844894e-05
1881	73.7173004150391	-3.04901647567749	3.1756443977356	-0.00457625929266214	0.0022419011220336	0.0103587592020631	-0.000355493422830477
1882	75.6653518676758	-4.0230393409729	3.63018846511841	0.000293855206109583	-0.00490093370899558	0.000293855206109583	0.00711201597005129
1883	76.314697265625	-4.67238807678223	3.30551409721375	0.01100810803473	0.00289124972186983	-3.08191010844894e-05	-0.00100484199356288
1884	77.613395690918	-5.64641094207764	3.37044906616211	0.000618529506027699	-0.00587495695799589	0.0022419011220336	-0.00457625929266214
1885	75.015998840332	-4.67238807678223	3.1756443977356	0.0103587592020631	-0.00749832857400179	-0.0156151866540313	-0.00360223650932312
1886	76.9640426635742	-5.32173681259155	3.50031876564026	-0.000355493422830477	0.00743668992072344	-0.00847235135734081	-0.0026282137259841
1887	74.3666534423828	-4.0230393409729	3.43538379669189	-0.00782300252467394	0.0162028968334198	-0.017887907102704	-0.00230353930965066
1888	75.6653518676758	-4.34771394729614	3.63018846511841	-0.00197886489331722	0.00873538758605719	-0.0169138833880424	-0.00132951640989631
1889	76.314697265625	-4.99706220626831	3.63018846511841	0.0022419011220336	0.0155535480007529	-0.0146411629393697	-0.0026282137259841
1890	74.3666534423828	-3.69836521148682	3.30551409721375	-0.00197886489331722	0.00678734155371785	-0.0126931173726916	-0.000680167751852423
1891	75.015998840332	-4.0230393409729	3.63018846511841	-0.00197886489331722	-0.000680167751852423	-0.00360223650932312	-3.08191010844894e-05
1892	75.015998840332	-3.04901647567749	3.63018846511841	-0.00457625929266214	-0.00132951640989631	0.00126787810586393	0.000293855206109583
1893	76.314697265625	-4.0230393409729	3.50031876564026	0.0022419011220336	0.00548864435404539	-0.00619963090866804	-0.00100484199356288
1894	76.314697265625	-3.69836521148682	3.43538379669189	0.00289124972186983	0.00743668992072344	-0.00230353930965066	-0.00197886489331722
1895	75.015998840332	-5.32173681259155	3.24057936668396	0.0136055024340749	0.00321592413820326	-0.0120437685400248	0.00711201597005129
1896	73.0679550170898	-3.37369084358215	3.1756443977356	0.00386527273803949	-0.00425158534198999	0.0152288740500808	0.00711201597005129
1897	74.3666534423828	-5.32173681259155	4.01979780197144	0.00548864435404539	-0.0156151866540313	0.0162028968334198	0.00906006153672934
1898	73.7173004150391	-4.0230393409729	3.88992786407471	0.00354059832170606	-0.00587495695799589	0.00548864435404539	0.00451462110504508
1899	75.6653518676758	-4.67238807678223	4.21460247039795	0.0116574559360743	0.0022419011220336	0.00321592413820326	-0.00490093370899558
1900	76.9640426635742	-4.99706220626831	4.01979780197144	-0.00360223650932312	-0.00100484199356288	-0.00100484199356288	-0.00425158534198999
1901	76.314697265625	-4.99706220626831	4.01979780197144	-0.0100957229733467	0.00126787810586393	0.00743668992072344	-3.08191010844894e-05
1902	76.314697265625	-6.29575967788696	4.08473253250122	-0.0100957229733467	-0.00847235135734081	-0.000355493422830477	0.000943203864153475
1903	76.9640426635742	-5.64641094207764	3.95486283302307	-0.0107450718060136	-0.00749832857400179	-0.00100484199356288	-0.00197886489331722
1904	75.6653518676758	-5.97108554840088	3.76005816459656	-0.0100957229733467	-0.00100484199356288	-0.00555028254166245	-0.0100957229733467
1905	75.015998840332	-3.69836521148682	3.43538379669189	-0.0172385573387146	-0.00587495695799589	-0.00392691092565656	0.000618529506027699
1906	75.6653518676758	-3.69836521148682	3.24057936668396	-0.0217839982360601	0.00841071270406246	-0.0169138833880424	-0.00392691092565656
1907	75.015998840332	-3.69836521148682	3.56525373458862	-0.0201606266200542	0.01847561635077	-0.00977104809135199	-0.00327756232582033
1908	76.314697265625	-4.67238807678223	3.24057936668396	-0.0224333461374044	0.0126314787194133	-0.0211346503347158	0.00354059832170606
1909	76.314697265625	-4.99706220626831	3.24057936668396	-0.00197886489331722	0.013930176384747	-0.0126931173726916	-0.00392691092565656
1910	76.9640426635742	-4.99706220626831	3.37044906616211	0.00191722682211548	-0.00327756232582033	-0.0104203969240189	0.000943203864153475
1911	77.613395690918	-4.34771394729614	3.30551409721375	-0.00587495695799589	-0.000355493422830477	0.00678734155371785	-0.00490093370899558
1912	76.314697265625	-4.67238807678223	3.11070966720581	0.0152288740500808	0.00516396993771195	0.00126787810586393	0.00581331877037883
1913	76.9640426635742	-4.99706220626831	3.43538379669189	0.00938473641872406	-0.0104203969240189	-0.000680167751852423	-0.00165419070981443
1914	73.0679550170898	-4.34771394729614	3.56525373458862	0.0126314787194133	0.01100810803473	-0.00392691092565656	-0.00619963090866804
1915	71.7692565917969	-4.0230393409729	3.43538379669189	0.01100810803473	0.00711201597005129	-0.00165419070981443	-0.000680167751852423
1916	75.015998840332	-3.69836521148682	3.43538379669189	0.0155535480007529	-0.00457625929266214	0.0188002903014421	0.00613799272105098
1917	76.9640426635742	-4.99706220626831	3.37044906616211	0.0314625911414623	-0.0279528107494116	0.0106834331527352	0.0126314787194133
1918	75.6653518676758	-3.69836521148682	3.11070966720581	0.0340599827468395	-0.00165419070981443	0.0103587592020631	0.00418994715437293
1919	75.015998840332	-4.34771394729614	3.37044906616211	0.0337353087961674	-0.0026282137259841	0.0126314787194133	-0.00295288790948689
1920	75.6653518676758	-5.64641094207764	3.50031876564026	0.0197743140161037	-0.00619963090866804	0.00613799272105098	-0.00782300252467394
1921	76.9640426635742	-5.97108554840088	3.69512343406677	0.00938473641872406	-0.0130177913233638	0.00646266713738441	-0.00327756232582033
1922	76.314697265625	-5.64641094207764	3.50031876564026	0.0116574559360743	-0.00912170019000769	0.00581331877037883	0.0022419011220336
1923	76.314697265625	-5.32173681259155	3.37044906616211	0.0123068047687411	-0.00327756232582033	-0.00879702530801296	-0.00425158534198999
1924	75.6653518676758	-4.0230393409729	3.43538379669189	0.00613799272105098	0.00711201597005129	-0.0026282137259841	-0.00457625929266214
1925	75.015998840332	-3.69836521148682	3.24057936668396	-0.00327756232582033	-0.0026282137259841	-0.00327756232582033	-0.00295288790948689
1926	75.015998840332	-4.0230393409729	3.11070966720581	-0.0100957229733467	0.00776136433705688	-0.0107450718060136	-3.08191010844894e-05
1927	76.314697265625	-4.67238807678223	3.30551409721375	-0.0243813935667276	0.0136055024340749	-0.0195112787187099	-0.00555028254166245
1928	76.9640426635742	-3.69836521148682	2.9159049987793	-0.0237320438027382	0.00906006153672934	-0.0204853005707264	-0.00327756232582033
1929	76.314697265625	-4.34771394729614	3.30551409721375	-0.0195112787187099	0.00938473641872406	-0.0136671401560307	-0.00490093370899558
1930	77.613395690918	-4.99706220626831	3.95486283302307	-0.0182125810533762	0.0103587592020631	-0.0152905117720366	-0.000680167751852423
1931	75.015998840332	-4.67238807678223	3.88992786407471	-0.0273034609854221	-0.00327756232582033	-0.000355493422830477	-3.08191010844894e-05
1932	74.3666534423828	-5.64641094207764	3.76005816459656	-0.0308748781681061	0.0022419011220336	-0.000680167751852423	0.00873538758605719
1933	74.3666534423828	-4.34771394729614	3.56525373458862	-0.02697878703475	0.00418994715437293	-3.08191010844894e-05	-0.00100484199356288
1934	73.7173004150391	-4.0230393409729	3.11070966720581	-0.0169138833880424	0.0106834331527352	0.000943203864153475	0.000943203864153475
1935	75.015998840332	-3.69836521148682	3.1756443977356	-0.0117190945893526	0.00711201597005129	0.00321592413820326	0.00516396993771195
1936	76.9640426635742	-4.99706220626831	3.43538379669189	0.00256657530553639	-0.00944637414067984	0.0113327819854021	-0.0026282137259841
1937	76.314697265625	-4.67238807678223	3.50031876564026	0.00321592413820326	-0.0120437685400248	0.00873538758605719	0.011982130818069
1938	76.9640426635742	-5.32173681259155	3.43538379669189	0.00483929552137852	-0.0133424662053585	0.00646266713738441	-3.08191010844894e-05
1939	76.314697265625	-5.64641094207764	2.98083996772766	0.00743668992072344	-0.0104203969240189	0.00289124972186983	-0.00782300252467394
1940	75.6653518676758	-4.34771394729614	2.98083996772766	0.00516396993771195	-0.00132951640989631	0.00289124972186983	0.00191722682211548
1941	76.314697265625	-4.99706220626831	3.1756443977356	-0.00522560812532902	0.00256657530553639	0.00483929552137852	-0.00327756232582033
1942	75.015998840332	-4.67238807678223	3.24057936668396	0.000618529506027699	-0.000355493422830477	0.00191722682211548	-0.00587495695799589
1943	75.015998840332	-4.34771394729614	3.11070966720581	-0.00100484199356288	-0.0026282137259841	0.00483929552137852	0.00581331877037883
1944	74.3666534423828	-4.0230393409729	2.98083996772766	0.00321592413820326	0.00289124972186983	-0.0133424662053585	-0.00295288790948689
1945	76.314697265625	-4.67238807678223	3.11070966720581	-0.00425158534198999	0.00354059832170606	-0.00587495695799589	-0.00912170019000769
1946	75.015998840332	-3.37369084358215	2.9159049987793	0.0113327819854021	0.00548864435404539	-0.0162645354866982	-0.00165419070981443
1947	76.314697265625	-4.99706220626831	3.43538379669189	0.0123068047687411	0.0175015944987535	-0.0149658378213644	-0.00587495695799589
1948	75.6653518676758	-4.0230393409729	3.43538379669189	0.01847561635077	0.00678734155371785	-0.0204853005707264	-0.00587495695799589
1949	74.3666534423828	-3.69836521148682	3.69512343406677	0.00354059832170606	0.00776136433705688	-0.00879702530801296	-0.00490093370899558
1950	75.015998840332	-4.67238807678223	3.56525373458862	-0.00749832857400179	0.00321592413820326	-0.0110697457566857	-0.000680167751852423
1951	73.7173004150391	-4.0230393409729	3.37044906616211	-0.00327756232582033	-0.000680167751852423	-0.000680167751852423	0.00581331877037883
1952	75.015998840332	-4.67238807678223	3.88992786407471	-0.0026282137259841	-0.00100484199356288	-0.00717365415766835	0.00548864435404539
1953	73.7173004150391	-4.0230393409729	3.95486283302307	-0.00132951640989631	0.00191722682211548	0.00386527273803949	-0.00555028254166245
1954	75.015998840332	-4.0230393409729	3.43538379669189	0.00776136433705688	0.0022419011220336	0.000943203864153475	-0.00555028254166245
1955	76.314697265625	-4.34771394729614	3.56525373458862	0.00191722682211548	-0.0026282137259841	-0.00619963090866804	-0.00197886489331722
1956	76.314697265625	-5.64641094207764	3.37044906616211	0.00321592413820326	-0.0211346503347158	0.00776136433705688	0.00938473641872406
1957	75.015998840332	-4.67238807678223	3.24057936668396	-0.00717365415766835	-0.0221086721867323	0.0200989879667759	0.00808603875339031
1958	75.6653518676758	-5.64641094207764	3.37044906616211	0.013930176384747	-0.0139918150380254	0.0022419011220336	0.000293855206109583
1959	76.314697265625	-4.34771394729614	3.82499313354492	0.0252937767654657	-3.08191010844894e-05	0.00970941036939621	-3.08191010844894e-05
1960	75.015998840332	-3.37369084358215	3.95486283302307	-0.0113944197073579	-0.000680167751852423	-0.00360223650932312	-0.00522560812532902
1961	75.015998840332	-4.0230393409729	3.82499313354492	0.0288651939481497	0.0022419011220336	-0.00457625929266214	0.00159255252219737
1962	73.7173004150391	-2.72434210777283	2.9159049987793	-0.00944637414067984	0.000293855206109583	0.00386527273803949	-0.0026282137259841
1963	75.6653518676758	-3.69836521148682	2.9159049987793	-0.00425158534198999	-0.0026282137259841	-0.00944637414067984	0.000618529506027699
1964	76.314697265625	-4.67238807678223	3.11070966720581	-0.0120437685400248	0.00646266713738441	-0.00749832857400179	-0.0026282137259841
1965	77.613395690918	-4.67238807678223	3.50031876564026	-0.00977104809135199	0.00354059832170606	-0.00749832857400179	-0.00490093370899558
1966	75.015998840332	-4.67238807678223	3.43538379669189	-0.00814767740666866	0.00906006153672934	-0.0113944197073579	-0.00165419070981443
1967	75.6653518676758	-4.99706220626831	3.37044906616211	-0.0149658378213644	0.0106834331527352	-0.0139918150380254	-0.0026282137259841
1968	73.7173004150391	-3.69836521148682	2.9159049987793	-0.00295288790948689	0.0168522447347641	-0.00879702530801296	0.00483929552137852
1969	72.4186019897461	-4.0230393409729	3.1756443977356	-0.000355493422830477	0.0103587592020631	-0.0162645354866982	-0.00587495695799589
1970	73.0679550170898	-4.34771394729614	3.56525373458862	0.000293855206109583	0.000618529506027699	-0.0104203969240189	-0.00100484199356288
1971	75.015998840332	-4.34771394729614	3.69512343406677	-3.08191010844894e-05	-0.00392691092565656	0.00678734155371785	0.00191722682211548
1972	76.314697265625	-4.67238807678223	3.43538379669189	0.0136055024340749	-0.00749832857400179	-0.00879702530801296	0.00289124972186983
1973	75.6653518676758	-3.69836521148682	3.04577469825745	0.0123068047687411	0.0022419011220336	0.00256657530553639	0.00906006153672934
1974	75.6653518676758	-4.67238807678223	3.24057936668396	0.0233457311987877	0.00743668992072344	-0.00749832857400179	-0.00132951640989631
1975	76.9640426635742	-5.64641094207764	3.43538379669189	-0.00132951640989631	-0.00490093370899558	0.00321592413820326	-0.0100957229733467
1976	76.314697265625	-4.67238807678223	3.50031876564026	0.00126787810586393	-0.0204853005707264	0.00873538758605719	0.00289124972186983
1977	75.015998840332	-3.37369084358215	3.63018846511841	0.00548864435404539	-0.0149658378213644	0.0152288740500808	0.0213976856321096
1978	75.6653518676758	-4.34771394729614	3.43538379669189	0.00191722682211548	-0.0100957229733467	0.0152288740500808	-0.0026282137259841
1979	76.314697265625	-4.34771394729614	3.30551409721375	-3.08191010844894e-05	-0.00230353930965066	0.00776136433705688	0.00776136433705688
1980	75.6653518676758	-3.04901647567749	2.9159049987793	0.00256657530553639	0.00483929552137852	-0.0026282137259841	-0.00814767740666866
1981	74.3666534423828	-3.37369084358215	2.98083996772766	0.000618529506027699	-0.00295288790948689	-3.08191010844894e-05	0.00711201597005129
1982	75.015998840332	-3.04901647567749	3.30551409721375	0.00873538758605719	0.00451462110504508	-3.08191010844894e-05	-0.00360223650932312
1983	77.613395690918	-4.0230393409729	3.43538379669189	0.00776136433705688	0.00159255252219737	0.00126787810586393	0.00841071270406246
1984	76.9640426635742	-4.0230393409729	3.30551409721375	0.0116574559360743	0.00418994715437293	-0.00619963090866804	-0.00392691092565656
1985	76.314697265625	-4.0230393409729	3.1756443977356	0.00678734155371785	0.00321592413820326	-0.00749832857400179	-0.00100484199356288
1986	73.7173004150391	-4.99706220626831	3.50031876564026	-0.0217839982360601	0.0100340843200684	-0.0159398596733809	0.000293855206109583
1987	73.0679550170898	-4.34771394729614	3.50031876564026	-0.0266541130840778	0.00808603875339031	-0.0117190945893526	-0.00782300252467394
1988	75.015998840332	-4.34771394729614	3.76005816459656	-0.0292515084147453	0.0123068047687411	-0.0110697457566857	-0.00100484199356288
1989	75.6653518676758	-3.69836521148682	2.9159049987793	-0.0318489037454128	0.0126314787194133	-0.0110697457566857	-0.0130177913233638
1990	75.015998840332	-3.69836521148682	2.85097002983093	-0.0224333461374044	0.00516396993771195	-0.00587495695799589	-0.00295288790948689
1991	75.015998840332	-4.0230393409729	3.30551409721375	-0.0191866029053926	0.00711201597005129	-0.00717365415766835	0.00548864435404539
1992	75.015998840332	-4.67238807678223	3.30551409721375	-0.017887907102704	-0.00847235135734081	-0.00392691092565656	0.00970941036939621
1993	75.015998840332	-4.34771394729614	3.30551409721375	-0.00684897974133492	-0.00912170019000769	-0.00749832857400179	-0.00132951640989631
1994	76.314697265625	-4.34771394729614	3.56525373458862	-0.00132951640989631	0.00743668992072344	-0.0139918150380254	-0.00814767740666866
1995	75.015998840332	-4.34771394729614	3.43538379669189	-0.00295288790948689	0.00548864435404539	-0.00457625929266214	-0.000355493422830477
1996	75.015998840332	-3.69836521148682	3.30551409721375	0.0165275707840919	-0.0120437685400248	0.00711201597005129	0.00776136433705688
1997	76.314697265625	-4.0230393409729	2.98083996772766	0.0171769186854362	-0.0159398596733809	0.0188002903014421	0.00776136433705688
1998	76.314697265625	-4.0230393409729	3.04577469825745	0.0226963832974434	-0.0107450718060136	0.0116574559360743	0.0022419011220336
1999	76.314697265625	-4.99706220626831	3.43538379669189	0.0223717093467712	0.000618529506027699	-0.00717365415766835	0.00289124972186983
2000	78.2627410888672	-4.67238807678223	3.43538379669189	0.000618529506027699	-0.00100484199356288	0.000943203864153475	-0.00522560812532902
[truncated: 8,060 more rows]
