# Supplementary material for: Precise instruction and consideration of the vertical and horizontal force component increases validity and reliability of the 90:20 Isometric Posterior Chain Test
Source: PLoS One. 2024 Oct 28;19(10):e0312843. doi: 10.1371/journal.pone.0312843 (PMC11515970; doi:10.1371/journal.pone.0312843)
Supplement: S1 File — (ZIP) [file pone.0312843.s001.zip › S1_Raw_Data/M1_P20_v_1.csv]

1	82.1588363647461	-6.29575967788696	3.43538379669189	-0.00717365415766835	-0.00684897974133492	-2.35327219963074	0.00159255252219737
2	84.1068801879883	-6.62043380737305	3.69512343406677	0.00516396993771195	0.00191722682211548	-1.17178070545197	-0.00295288790948689
3	84.756233215332	-7.26978254318237	3.50031876564026	0.000943203864153475	0.000618529506027699	1.7058082818985	-0.000680167751852423
4	83.4575347900391	-6.29575967788696	3.24057936668396	-0.00197886489331722	0.00646266713738441	2.27463817596436	-0.0130177913233638
5	83.4575347900391	-5.64641094207764	2.9159049987793	-0.0143164889886975	0.00516396993771195	-0.388016641139984	-0.00555028254166245
6	83.4575347900391	-4.67238807678223	2.9159049987793	-0.00684897974133492	0.00418994715437293	-2.35035014152527	-0.00197886489331722
7	85.4055786132813	-6.29575967788696	2.98083996772766	-0.00457625929266214	0.0116574559360743	-1.18444299697876	0.00743668992072344
8	84.756233215332	-5.97108554840088	3.11070966720581	0.000618529506027699	-0.00360223650932312	1.7058082818985	-0.00100484199356288
9	86.7042770385742	-6.29575967788696	2.9159049987793	-0.00457625929266214	0.0022419011220336	2.27301478385925	0.00516396993771195
10	84.1068801879883	-5.97108554840088	2.98083996772766	0.0022419011220336	-0.00392691092565656	-0.372107595205307	0.00451462110504508
11	84.1068801879883	-4.99706220626831	2.78603529930115	0.00613799272105098	0.00451462110504508	-2.35424637794495	0.00743668992072344
12	85.4055786132813	-6.29575967788696	2.85097002983093	0.00548864435404539	0.00548864435404539	-1.18217027187347	0.00256657530553639
13	84.1068801879883	-5.32173681259155	2.98083996772766	0.00516396993771195	-0.00847235135734081	1.70678234100342	-0.00165419070981443
14	85.4055786132813	-5.97108554840088	3.24057936668396	0.0123068047687411	-0.00522560812532902	2.27756023406982	0.00483929552137852
15	82.1588363647461	-4.67238807678223	2.78603529930115	0.0175015944987535	-0.00360223650932312	-0.373081624507904	0.00678734155371785
16	84.1068801879883	-6.29575967788696	3.04577469825745	-0.0123684434220195	-0.00522560812532902	-2.34775280952454	0.0123068047687411
17	82.8081817626953	-5.97108554840088	3.1756443977356	-0.00165419070981443	0.00451462110504508	-1.19093656539917	0.00483929552137852
18	82.1588363647461	-5.64641094207764	3.04577469825745	-0.00814767740666866	0.00418994715437293	1.70775640010834	-0.00490093370899558
19	82.8081817626953	-4.99706220626831	2.98083996772766	-0.0126931173726916	-0.00360223650932312	2.27463817596436	-0.00100484199356288
20	84.1068801879883	-5.97108554840088	3.11070966720581	-0.00360223650932312	0.0022419011220336	-0.366588145494461	-0.00555028254166245
21	84.756233215332	-5.97108554840088	2.78603529930115	0.00191722682211548	-0.00230353930965066	-2.34807753562927	-0.00360223650932312
22	82.8081817626953	-4.99706220626831	2.85097002983093	0.000293855206109583	0.00451462110504508	-1.18574178218842	0.00321592413820326
23	82.8081817626953	-4.67238807678223	2.9159049987793	-0.0026282137259841	0.00191722682211548	1.69671738147736	-0.00782300252467394
24	82.1588363647461	-5.32173681259155	3.11070966720581	-0.00652430532500148	0.00191722682211548	2.28048229217529	-0.00782300252467394
25	84.756233215332	-6.62043380737305	3.50031876564026	-0.0107450718060136	-0.00165419070981443	-0.37113356590271	-0.00814767740666866
26	85.4055786132813	-6.94510841369629	3.30551409721375	-0.00619963090866804	-0.00197886489331722	-2.35781764984131	-0.00425158534198999
27	82.1588363647461	-4.99706220626831	2.78603529930115	-0.000680167751852423	-0.00717365415766835	-1.19126117229462	0.000293855206109583
28	82.1588363647461	-4.67238807678223	3.04577469825745	0.00451462110504508	-0.00360223650932312	1.68957459926605	0.00354059832170606
29	82.1588363647461	-4.34771394729614	3.30551409721375	-0.0130177913233638	0.000618529506027699	2.27788496017456	0.000618529506027699
30	83.4575347900391	-4.34771394729614	3.11070966720581	0.00354059832170606	-3.08191010844894e-05	-0.36626347899437	-0.00100484199356288
31	84.1068801879883	-5.32173681259155	3.43538379669189	0.00191722682211548	0.00873538758605719	-2.35976576805115	0.0022419011220336
32	84.756233215332	-5.32173681259155	3.24057936668396	0.00548864435404539	0.00548864435404539	-1.19418323040009	-0.0026282137259841
33	84.756233215332	-4.99706220626831	3.04577469825745	0.00451462110504508	0.00126787810586393	1.69022393226624	0.00126787810586393
34	85.4055786132813	-5.64641094207764	3.24057936668396	0.00613799272105098	-0.0263294391334057	2.27756023406982	0.0136055024340749
35	84.1068801879883	-4.99706220626831	2.98083996772766	0.01100810803473	-0.0107450718060136	-0.372756958007813	0.00321592413820326
36	83.4575347900391	-4.34771394729614	3.04577469825745	0.00938473641872406	-0.00717365415766835	-2.34612941741943	0.00321592413820326
37	84.1068801879883	-4.67238807678223	3.37044906616211	0.00646266713738441	0.000293855206109583	-1.1880145072937	0.00451462110504508
38	85.4055786132813	-5.32173681259155	3.43538379669189	-0.00652430532500148	-0.00522560812532902	1.68762648105621	-0.00555028254166245
39	83.4575347900391	-5.64641094207764	3.11070966720581	-0.00749832857400179	0.00386527273803949	2.28015780448914	-0.000355493422830477
40	82.8081817626953	-5.64641094207764	3.30551409721375	-0.00327756232582033	0.000943203864153475	-0.36366605758667	-0.00197886489331722
41	79.5614395141602	-4.67238807678223	3.04577469825745	-0.00230353930965066	0.00159255252219737	-2.3490514755249	0.00191722682211548
42	81.5094833374023	-4.34771394729614	3.04577469825745	0.00256657530553639	0.00646266713738441	-1.19613134860992	0.00581331877037883
43	82.1588363647461	-4.67238807678223	3.30551409721375	-0.00717365415766835	0.0100340843200684	1.69412004947662	-0.0026282137259841
44	83.4575347900391	-5.32173681259155	3.04577469825745	-0.00814767740666866	0.0149041991680861	2.2869758605957	-0.0110697457566857
45	82.8081817626953	-4.34771394729614	2.9159049987793	-0.0156151866540313	0.00970941036939621	-0.368536174297333	-0.00587495695799589
46	82.1588363647461	-5.32173681259155	3.04577469825745	0.0022419011220336	0.00970941036939621	-2.35197353363037	-0.0107450718060136
47	84.756233215332	-6.62043380737305	3.30551409721375	-0.00132951640989631	0.00808603875339031	-1.1863911151886	-0.000355493422830477
48	84.1068801879883	-6.29575967788696	3.43538379669189	0.00126787810586393	-0.00782300252467394	1.68210709095001	-0.0104203969240189
49	84.1068801879883	-6.62043380737305	3.50031876564026	-0.00327756232582033	-0.00619963090866804	2.27658629417419	-0.00327756232582033
50	84.756233215332	-6.62043380737305	3.11070966720581	0.000618529506027699	-0.00555028254166245	-0.354250520467758	-0.000355493422830477
51	83.4575347900391	-5.64641094207764	3.24057936668396	0.00321592413820326	-0.00749832857400179	-2.35781764984131	0.00289124972186983
52	82.1588363647461	-4.67238807678223	3.24057936668396	0.00354059832170606	0.00451462110504508	-1.20262479782104	-0.00100484199356288
53	82.1588363647461	-4.99706220626831	3.30551409721375	0.000293855206109583	0.000293855206109583	1.68048369884491	-0.00555028254166245
54	84.756233215332	-5.64641094207764	3.50031876564026	0.012956153601408	-0.021459324285388	2.27723574638367	0.00516396993771195
55	83.4575347900391	-4.67238807678223	3.43538379669189	0.0116574559360743	-0.00944637414067984	-0.367237478494644	0.00906006153672934
56	84.1068801879883	-5.64641094207764	2.78603529930115	0.00841071270406246	-0.00425158534198999	-2.352947473526	0.00646266713738441
57	84.1068801879883	-4.99706220626831	2.3964262008667	0.00126787810586393	0.00191722682211548	-1.20327413082123	0.00289124972186983
58	82.1588363647461	-4.67238807678223	2.59123063087463	0.00289124972186983	0.00191722682211548	1.68210709095001	0.00159255252219737
59	82.8081817626953	-4.99706220626831	3.04577469825745	-0.00619963090866804	0.000293855206109583	2.28600192070007	0.00418994715437293
60	82.1588363647461	-4.99706220626831	3.1756443977356	0.00191722682211548	-0.00100484199356288	-0.350679099559784	-0.00782300252467394
61	84.1068801879883	-4.99706220626831	2.9159049987793	0.0100340843200684	0.00548864435404539	-2.3474280834198	0.00483929552137852
62	82.1588363647461	-5.64641094207764	3.04577469825745	-0.00197886489331722	0.0103587592020631	-1.20197546482086	-0.00100484199356288
63	80.8601379394531	-5.32173681259155	3.04577469825745	-0.00717365415766835	0.0106834331527352	1.68048369884491	-0.00749832857400179
64	80.8601379394531	-5.64641094207764	2.9159049987793	-0.00749832857400179	0.00711201597005129	2.28665113449097	-0.00879702530801296
65	80.2107925415039	-4.67238807678223	3.30551409721375	-0.0195112787187099	0.0210730116814375	-0.361068665981293	-0.00490093370899558
66	82.8081817626953	-6.29575967788696	3.50031876564026	-0.0113944197073579	0.0152288740500808	-2.35327219963074	-0.00165419070981443
67	84.1068801879883	-6.29575967788696	3.11070966720581	-0.00392691092565656	0.0126314787194133	-1.20522224903107	0.00743668992072344
68	84.1068801879883	-6.29575967788696	2.98083996772766	-0.00392691092565656	0.00678734155371785	1.68178236484528	-0.00457625929266214
69	85.4055786132813	-5.64641094207764	3.11070966720581	-0.00100484199356288	0.000293855206109583	2.28178119659424	-0.00717365415766835
70	84.1068801879883	-6.62043380737305	3.24057936668396	-0.00457625929266214	0.00159255252219737	-0.35457518696785	-0.000355493422830477
71	82.8081817626953	-5.97108554840088	3.56525373458862	0.0022419011220336	-0.0107450718060136	-2.35262298583984	-0.00295288790948689
72	82.1588363647461	-6.62043380737305	3.63018846511841	-0.000680167751852423	-3.08191010844894e-05	-1.20814430713654	0.00743668992072344
73	84.1068801879883	-6.94510841369629	3.43538379669189	0.0116574559360743	-0.00814767740666866	1.67269146442413	-0.00425158534198999
74	85.4055786132813	-6.29575967788696	3.50031876564026	0.00386527273803949	-0.0136671401560307	2.28340435028076	0.00548864435404539
75	83.4575347900391	-4.67238807678223	3.1756443977356	0.0116574559360743	-0.00879702530801296	-0.349055737257004	0.00256657530553639
76	84.1068801879883	-5.32173681259155	3.30551409721375	0.025618452578783	-0.00587495695799589	-2.35229825973511	-0.00132951640989631
77	84.1068801879883	-5.97108554840088	3.56525373458862	0.00906006153672934	0.00289124972186983	-1.20879364013672	-0.0026282137259841
78	84.756233215332	-6.29575967788696	3.69512343406677	0.00289124972186983	-0.0026282137259841	1.67204213142395	-0.00165419070981443
79	84.1068801879883	-5.97108554840088	2.85097002983093	-0.00132951640989631	0.00613799272105098	2.2830798625946	0.00483929552137852
80	86.0549240112305	-5.97108554840088	3.04577469825745	-0.000680167751852423	0.00906006153672934	-0.348081707954407	0.00159255252219737
81	84.1068801879883	-6.29575967788696	2.9159049987793	0.00646266713738441	-3.08191010844894e-05	-2.35392165184021	0.000618529506027699
82	83.4575347900391	-5.32173681259155	2.98083996772766	0.00451462110504508	0.00289124972186983	-1.20814430713654	0.000293855206109583
83	82.1588363647461	-5.32173681259155	3.04577469825745	0.000943203864153475	0.00321592413820326	1.66976940631866	-0.00197886489331722
84	84.756233215332	-5.97108554840088	3.43538379669189	-0.00814767740666866	0.00970941036939621	2.28567719459534	-0.00587495695799589
85	82.1588363647461	-4.99706220626831	2.72110033035278	-0.0113944197073579	0.0175015944987535	-0.352302461862564	-0.00425158534198999
86	82.1588363647461	-5.64641094207764	2.78603529930115	-0.0146411629393697	0.0100340843200684	-2.35424637794495	-0.00230353930965066
87	80.2107925415039	-5.97108554840088	2.98083996772766	-0.00749832857400179	0.011982130818069	-1.20976769924164	0.00548864435404539
88	81.5094833374023	-5.97108554840088	2.9159049987793	-0.00132951640989631	0.00386527273803949	1.66782140731812	-0.00619963090866804
89	80.8601379394531	-6.29575967788696	3.50031876564026	-0.0143164889886975	-0.00132951640989631	2.29119658470154	0.00451462110504508
90	80.8601379394531	-5.32173681259155	3.30551409721375	-0.00944637414067984	0.00483929552137852	-0.340938866138458	-0.00100484199356288
91	80.8601379394531	-5.32173681259155	3.04577469825745	-0.00230353930965066	0.00646266713738441	-2.34612941741943	0.00191722682211548
92	83.4575347900391	-6.29575967788696	3.24057936668396	0.00321592413820326	0.00776136433705688	-1.22437798976898	0.000293855206109583
93	81.5094833374023	-5.32173681259155	3.04577469825745	0.00289124972186983	-0.00327756232582033	1.66554868221283	0.00938473641872406
94	81.5094833374023	-4.99706220626831	2.98083996772766	0.0132808275520802	-0.0104203969240189	2.28794980049133	-0.00327756232582033
95	84.1068801879883	-6.62043380737305	3.37044906616211	0.00743668992072344	-0.0110697457566857	-0.340938866138458	0.00906006153672934
96	82.1588363647461	-5.97108554840088	3.24057936668396	0.00841071270406246	-0.0195112787187099	-2.3490514755249	0.0022419011220336
97	81.5094833374023	-6.94510841369629	3.11070966720581	0.01847561635077	-0.00327756232582033	-1.21626114845276	-0.000680167751852423
98	84.1068801879883	-6.29575967788696	3.11070966720581	0.00191722682211548	-0.0026282137259841	1.66392529010773	-0.0110697457566857
99	84.756233215332	-6.29575967788696	2.98083996772766	-0.00490093370899558	0.00321592413820326	2.28632664680481	0.000293855206109583
100	83.4575347900391	-5.97108554840088	3.1756443977356	0.000618529506027699	-0.0026282137259841	-0.337367445230484	-0.00197886489331722
101	85.4055786132813	-5.97108554840088	3.30551409721375	0.00256657530553639	-0.00457625929266214	-2.35651898384094	-3.08191010844894e-05
102	83.4575347900391	-5.64641094207764	3.30551409721375	0.00873538758605719	0.00808603875339031	-1.21626114845276	-0.00230353930965066
103	84.1068801879883	-5.32173681259155	2.656165599823	-0.00522560812532902	0.00451462110504508	1.66067850589752	-0.000680167751852423
104	82.8081817626953	-4.99706220626831	2.656165599823	-0.0100957229733467	0.0152288740500808	2.29314470291138	-0.0123684434220195
105	82.1588363647461	-5.97108554840088	3.11070966720581	-0.0182125810533762	0.00906006153672934	-0.346133649349213	-0.00587495695799589
106	84.1068801879883	-5.97108554840088	3.37044906616211	-0.0104203969240189	0.0100340843200684	-2.35392165184021	-0.00782300252467394
107	84.756233215332	-6.62043380737305	3.69512343406677	0.00613799272105098	0.00841071270406246	-1.21885859966278	-0.000355493422830477
108	82.8081817626953	-5.97108554840088	3.63018846511841	-0.00230353930965066	0.00841071270406246	1.66230189800262	0.00289124972186983
109	83.4575347900391	-6.29575967788696	2.98083996772766	-0.00165419070981443	-0.00490093370899558	2.2924952507019	-0.00132951640989631
110	80.8601379394531	-5.32173681259155	2.9159049987793	-0.00652430532500148	-0.00197886489331722	-0.331523299217224	-0.000355493422830477
111	79.5614395141602	-5.32173681259155	2.85097002983093	-0.00230353930965066	0.000943203864153475	-2.35229825973511	0.00321592413820326
112	79.5614395141602	-6.29575967788696	3.1756443977356	-0.00230353930965066	0.00613799272105098	-1.22600138187408	0.0123068047687411
113	81.5094833374023	-5.64641094207764	3.37044906616211	0.0100340843200684	0.000293855206109583	1.66035389900208	-0.00165419070981443
114	84.756233215332	-5.97108554840088	3.1756443977356	0.0113327819854021	-0.00944637414067984	2.29152131080627	0.0100340843200684
115	83.4575347900391	-4.99706220626831	2.85097002983093	0.00711201597005129	-0.0110697457566857	-0.338666141033173	0.00841071270406246
116	84.756233215332	-6.29575967788696	3.30551409721375	0.00873538758605719	-0.00555028254166245	-2.35359692573547	0.0100340843200684
117	85.4055786132813	-6.62043380737305	2.98083996772766	0.0246444288641214	-0.00782300252467394	-1.22567665576935	-0.0026282137259841
118	83.4575347900391	-6.62043380737305	3.1756443977356	-0.00457625929266214	-0.00165419070981443	1.65386033058167	-0.00295288790948689
119	82.8081817626953	-5.97108554840088	3.24057936668396	-3.08191010844894e-05	-0.0107450718060136	2.2830798625946	-0.00814767740666866
120	85.4055786132813	-7.26978254318237	3.1756443977356	-0.00132951640989631	-0.00327756232582033	-0.334445387125015	-0.00132951640989631
121	84.1068801879883	-5.97108554840088	3.04577469825745	-0.00425158534198999	0.00418994715437293	-2.34515523910522	0.00386527273803949
122	84.1068801879883	-4.67238807678223	3.04577469825745	0.00483929552137852	0.00289124972186983	-1.23249483108521	0.00516396993771195
123	82.8081817626953	-5.32173681259155	3.1756443977356	-0.00295288790948689	0.0168522447347641	1.65515911579132	-0.00230353930965066
124	82.1588363647461	-4.99706220626831	2.72110033035278	-0.00652430532500148	0.00451462110504508	2.28340435028076	-0.00132951640989631
125	84.1068801879883	-5.64641094207764	2.98083996772766	-0.00684897974133492	0.00646266713738441	-0.331198632717133	0.00159255252219737
126	83.4575347900391	-4.67238807678223	2.46136093139648	-0.0026282137259841	0.00711201597005129	-2.35651898384094	-0.00100484199356288
127	82.8081817626953	-4.67238807678223	2.13668656349182	-0.000355493422830477	0.00970941036939621	-1.23574161529541	0.00548864435404539
128	82.8081817626953	-4.99706220626831	2.9159049987793	0.00321592413820326	0.00354059832170606	1.65353572368622	0.00483929552137852
129	82.1588363647461	-5.32173681259155	3.04577469825745	-0.00132951640989631	-0.00425158534198999	2.29054737091064	0.00354059832170606
130	84.1068801879883	-4.99706220626831	3.11070966720581	-0.00522560812532902	-0.00197886489331722	-0.327627211809158	0.0022419011220336
131	83.4575347900391	-4.99706220626831	3.43538379669189	-0.00360223650932312	-0.00457625929266214	-2.35684370994568	0.00159255252219737
132	84.756233215332	-5.64641094207764	3.1756443977356	-0.0026282137259841	0.00646266713738441	-1.23574161529541	0.00613799272105098
133	81.5094833374023	-5.97108554840088	3.37044906616211	-0.00749832857400179	0.00159255252219737	1.64931488037109	0.00418994715437293
134	82.1588363647461	-5.64641094207764	3.1756443977356	0.00808603875339031	-0.0185372550040483	2.29509282112122	0.00711201597005129
135	81.5094833374023	-4.99706220626831	2.98083996772766	0.0171769186854362	-0.00652430532500148	-0.327302545309067	0.0106834331527352
136	82.1588363647461	-4.67238807678223	3.04577469825745	-0.00100484199356288	-0.00457625929266214	-2.34320735931396	0.00289124972186983
137	84.1068801879883	-5.64641094207764	3.56525373458862	0.00256657530553639	-0.00100484199356288	-1.2308714389801	0.00126787810586393
138	84.1068801879883	-5.64641094207764	2.9159049987793	-0.000680167751852423	0.00159255252219737	1.65483438968658	-0.0026282137259841
139	84.756233215332	-5.97108554840088	3.1756443977356	-0.00392691092565656	0.000943203864153475	2.29736542701721	-0.00944637414067984
140	84.756233215332	-5.97108554840088	3.11070966720581	-0.00230353930965066	-0.00652430532500148	-0.32048436999321	0.000293855206109583
141	84.1068801879883	-5.64641094207764	3.30551409721375	-0.000355493422830477	-0.00392691092565656	-2.3513240814209	-0.00295288790948689
142	82.8081817626953	-5.32173681259155	3.1756443977356	0.00126787810586393	-0.00327756232582033	-1.2380143404007	-0.00392691092565656
143	84.1068801879883	-5.64641094207764	3.37044906616211	-0.00652430532500148	0.00321592413820326	1.64509415626526	-0.00814767740666866
144	84.756233215332	-5.64641094207764	2.98083996772766	-0.0143164889886975	0.00873538758605719	2.29574203491211	-0.0120437685400248
145	84.1068801879883	-4.99706220626831	2.9159049987793	-0.0100957229733467	0.0116574559360743	-0.329575270414352	-0.00749832857400179
146	84.756233215332	-4.99706220626831	3.37044906616211	-0.0117190945893526	0.00743668992072344	-2.35229825973511	-0.000355493422830477
147	84.1068801879883	-5.64641094207764	3.1756443977356	-0.00295288790948689	0.00776136433705688	-1.24223506450653	0.000943203864153475
148	82.8081817626953	-4.34771394729614	3.30551409721375	-0.00327756232582033	0.00289124972186983	1.64639282226563	0.00613799272105098
149	84.1068801879883	-4.34771394729614	3.11070966720581	0.00581331877037883	-0.00392691092565656	2.28665113449097	-0.000355493422830477
150	82.8081817626953	-4.67238807678223	2.59123063087463	-0.00295288790948689	-0.00360223650932312	-0.319835036993027	0.00516396993771195
151	85.4055786132813	-5.64641094207764	2.78603529930115	-0.00360223650932312	0.0106834331527352	-2.35684370994568	-0.00230353930965066
152	84.1068801879883	-5.32173681259155	3.11070966720581	0.00938473641872406	0.00159255252219737	-1.23639094829559	0.00613799272105098
153	84.756233215332	-4.34771394729614	3.30551409721375	0.00906006153672934	0.00386527273803949	1.63762664794922	0.00321592413820326
154	82.8081817626953	-4.34771394729614	3.43538379669189	-3.08191010844894e-05	-0.0100957229733467	2.29541754722595	0.00451462110504508
155	84.1068801879883	-5.64641094207764	3.63018846511841	0.00808603875339031	-0.00944637414067984	-0.314315557479858	0.011982130818069
156	82.1588363647461	-4.99706220626831	2.85097002983093	0.012956153601408	-0.00490093370899558	-2.34677863121033	0.00548864435404539
157	80.8601379394531	-4.67238807678223	2.85097002983093	0.00581331877037883	-0.00197886489331722	-1.24353384971619	-3.08191010844894e-05
158	80.2107925415039	-4.34771394729614	2.98083996772766	-0.00652430532500148	0.00126787810586393	1.63762664794922	-0.0026282137259841
159	80.8601379394531	-4.34771394729614	3.04577469825745	-0.00197886489331722	0.00159255252219737	2.29087209701538	-0.00684897974133492
160	82.1588363647461	-4.67238807678223	3.37044906616211	-0.00944637414067984	-0.00165419070981443	-0.31301686167717	0.00256657530553639
161	83.4575347900391	-4.67238807678223	2.98083996772766	-0.00230353930965066	0.00776136433705688	-2.35684370994568	-0.000355493422830477
162	84.1068801879883	-5.64641094207764	3.1756443977356	0.00646266713738441	0.00938473641872406	-1.24613118171692	-0.00230353930965066
163	83.4575347900391	-5.97108554840088	3.1756443977356	-0.00619963090866804	0.00808603875339031	1.6327565908432	-0.00879702530801296
164	82.8081817626953	-6.62043380737305	3.24057936668396	-0.0110697457566857	-0.0026282137259841	2.28989791870117	-0.00490093370899558
165	83.4575347900391	-5.64641094207764	3.11070966720581	-0.00749832857400179	0.000943203864153475	-0.306848049163818	-0.00717365415766835
166	82.1588363647461	-5.32173681259155	3.50031876564026	-0.0117190945893526	0.00776136433705688	-2.36301255226135	-0.00132951640989631
167	84.1068801879883	-5.32173681259155	3.1756443977356	-0.0026282137259841	0.0171769186854362	-1.24580657482147	-0.00555028254166245
168	84.756233215332	-5.32173681259155	3.1756443977356	-0.00749832857400179	0.00581331877037883	1.63535392284393	0.00386527273803949
169	84.756233215332	-4.99706220626831	3.24057936668396	0.000618529506027699	-0.00165419070981443	2.30191087722778	-0.00360223650932312
170	85.4055786132813	-5.97108554840088	3.43538379669189	-0.000355493422830477	-0.00327756232582033	-0.314964920282364	0.00711201597005129
171	82.1588363647461	-5.32173681259155	3.43538379669189	0.00191722682211548	0.00126787810586393	-2.34970092773438	0.00581331877037883
172	82.8081817626953	-4.67238807678223	3.37044906616211	0.00613799272105098	0.00516396993771195	-1.25327408313751	0.00386527273803949
173	82.1588363647461	-4.34771394729614	2.72110033035278	-0.000680167751852423	0.00191722682211548	1.62788641452789	0.00646266713738441
174	84.756233215332	-5.97108554840088	2.9159049987793	0.0106834331527352	-0.0240567177534103	2.29931354522705	0.00743668992072344
175	81.5094833374023	-4.34771394729614	2.98083996772766	0.0123068047687411	-0.00425158534198999	-0.304900020360947	0.0126314787194133
176	83.4575347900391	-5.32173681259155	3.11070966720581	0.0168522447347641	-0.00425158534198999	-2.35814237594604	0.000618529506027699
177	84.1068801879883	-5.32173681259155	3.04577469825745	0.0233457311987877	0.00256657530553639	-1.25197529792786	-0.00197886489331722
178	84.1068801879883	-5.97108554840088	3.30551409721375	0.00451462110504508	0.00548864435404539	1.6327565908432	-0.00619963090866804
179	82.8081817626953	-5.97108554840088	2.85097002983093	-0.00749832857400179	0.00126787810586393	2.29574203491211	-0.00295288790948689
180	82.1588363647461	-5.97108554840088	3.04577469825745	-0.0026282137259841	-0.00327756232582033	-0.305224686861038	0.00613799272105098
181	81.5094833374023	-5.97108554840088	3.24057936668396	-0.00132951640989631	0.000943203864153475	-2.34385657310486	0.000293855206109583
182	80.8601379394531	-4.67238807678223	2.98083996772766	0.000293855206109583	0.00159255252219737	-1.25424802303314	-0.00100484199356288
183	82.1588363647461	-4.99706220626831	3.30551409721375	-0.00457625929266214	0.00938473641872406	1.62983441352844	0.00126787810586393
184	82.8081817626953	-4.67238807678223	3.24057936668396	-0.0107450718060136	0.00613799272105098	2.30288505554199	-0.0126931173726916
185	84.1068801879883	-5.97108554840088	3.24057936668396	-0.00555028254166245	0.0142548503354192	-0.306848049163818	-0.00230353930965066
186	84.1068801879883	-5.64641094207764	2.78603529930115	-0.00847235135734081	0.00321592413820326	-2.35067486763	-0.00230353930965066
187	83.4575347900391	-5.64641094207764	2.98083996772766	0.00159255252219737	0.00126787810586393	-1.25587141513824	-0.00197886489331722
188	82.1588363647461	-5.97108554840088	3.11070966720581	-0.00360223650932312	-3.08191010844894e-05	1.63600325584412	-0.00912170019000769
189	81.5094833374023	-6.62043380737305	3.56525373458862	0.00126787810586393	-0.00165419070981443	2.29639148712158	0.00418994715437293
190	82.8081817626953	-4.99706220626831	3.1756443977356	-0.00425158534198999	-0.00749832857400179	-0.301003932952881	0.000618529506027699
191	82.1588363647461	-4.99706220626831	2.85097002983093	0.00191722682211548	0.000618529506027699	-2.352947473526	-3.08191010844894e-05
192	84.756233215332	-5.64641094207764	2.98083996772766	0.00289124972186983	0.00678734155371785	-1.26236498355865	-0.00165419070981443
193	85.4055786132813	-5.97108554840088	3.1756443977356	-0.000355493422830477	-0.00425158534198999	1.62366569042206	-0.0026282137259841
194	82.1588363647461	-4.99706220626831	3.1756443977356	0.0162028968334198	-0.00782300252467394	2.30353426933289	0.00386527273803949
195	86.0549240112305	-5.64641094207764	3.43538379669189	-0.00197886489331722	-0.0162645354866982	-0.302951961755753	0.00451462110504508
196	82.1588363647461	-4.34771394729614	2.78603529930115	0.0116574559360743	0.00386527273803949	-2.34872674942017	-3.08191010844894e-05
197	83.4575347900391	-5.32173681259155	2.72110033035278	0.00613799272105098	0.0022419011220336	-1.25749480724335	-3.08191010844894e-05
198	84.1068801879883	-5.97108554840088	2.98083996772766	0.00483929552137852	0.0100340843200684	1.63145780563354	0.00126787810586393
199	84.756233215332	-5.97108554840088	3.1756443977356	0.013930176384747	-0.00360223650932312	2.30061221122742	-0.00782300252467394
200	82.8081817626953	-4.99706220626831	3.04577469825745	-0.00392691092565656	-0.00360223650932312	-0.300354570150375	0.0022419011220336
201	82.1588363647461	-5.32173681259155	3.24057936668396	-0.00132951640989631	0.00613799272105098	-2.34450602531433	-0.00100484199356288
202	82.1588363647461	-5.97108554840088	3.24057936668396	-0.000680167751852423	0.00289124972186983	-1.26626098155975	-0.000680167751852423
203	82.8081817626953	-4.99706220626831	2.85097002983093	-0.00879702530801296	0.00613799272105098	1.62463963031769	-0.00912170019000769
204	81.5094833374023	-5.97108554840088	3.37044906616211	-0.0201606266200542	0.00646266713738441	2.30613160133362	-0.00457625929266214
205	80.2107925415039	-4.99706220626831	2.98083996772766	-0.0159398596733809	0.00841071270406246	-0.29223769903183	-0.00295288790948689
206	82.8081817626953	-6.62043380737305	3.37044906616211	-0.00684897974133492	0.0100340843200684	-2.34483075141907	0.0103587592020631
207	83.4575347900391	-5.32173681259155	3.24057936668396	0.000293855206109583	0.00548864435404539	-1.26171553134918	0.000293855206109583
208	82.1588363647461	-4.67238807678223	2.98083996772766	-0.00197886489331722	0.00354059832170606	1.61652278900146	0.00354059832170606
209	81.5094833374023	-4.34771394729614	2.72110033035278	-0.000680167751852423	-0.00782300252467394	2.30353426933289	-0.0026282137259841
210	83.4575347900391	-5.64641094207764	3.04577469825745	0.000943203864153475	-0.00230353930965066	-0.295484453439713	0.00613799272105098
211	84.1068801879883	-6.62043380737305	3.24057936668396	0.00321592413820326	-0.0100957229733467	-2.3474280834198	0.00483929552137852
212	85.4055786132813	-7.59445667266846	3.37044906616211	0.00451462110504508	0.00126787810586393	-1.27080643177032	0.000943203864153475
213	82.1588363647461	-5.32173681259155	3.04577469825745	0.00808603875339031	-0.00587495695799589	1.61749684810638	0.00483929552137852
214	84.1068801879883	-5.64641094207764	2.9159049987793	0.00483929552137852	-0.0107450718060136	2.29898881912231	0.00646266713738441
215	83.4575347900391	-5.97108554840088	3.04577469825745	0.00321592413820326	-0.0120437685400248	-0.284445524215698	0.00159255252219737
216	84.756233215332	-5.64641094207764	3.1756443977356	0.000943203864153475	-0.00587495695799589	-2.34645414352417	-3.08191010844894e-05
217	82.8081817626953	-4.67238807678223	2.9159049987793	0.0165275707840919	0.00548864435404539	-1.26561164855957	0.000943203864153475
218	83.4575347900391	-4.67238807678223	2.9159049987793	-0.00197886489331722	0.00386527273803949	1.61262667179108	-3.08191010844894e-05
219	82.1588363647461	-4.34771394729614	2.98083996772766	0.000618529506027699	-0.00360223650932312	2.30905365943909	-0.00360223650932312
220	84.1068801879883	-4.67238807678223	2.656165599823	0.00191722682211548	-0.00490093370899558	-0.291588366031647	-0.00230353930965066
221	84.1068801879883	-5.64641094207764	3.24057936668396	0.00321592413820326	0.000618529506027699	-2.35035014152527	0.00126787810586393
222	83.4575347900391	-6.29575967788696	3.43538379669189	0.00191722682211548	0.00256657530553639	-1.26755976676941	0.00451462110504508
223	83.4575347900391	-5.97108554840088	3.43538379669189	-0.00295288790948689	0.0103587592020631	1.61976957321167	-0.00749832857400179
224	82.8081817626953	-5.32173681259155	3.63018846511841	-0.00749832857400179	0.0132808275520802	2.30937838554382	-0.00847235135734081
225	84.1068801879883	-4.99706220626831	3.69512343406677	-0.0146411629393697	0.00906006153672934	-0.286393582820892	-0.00490093370899558
226	81.5094833374023	-4.0230393409729	3.1756443977356	-0.0107450718060136	0.0106834331527352	-2.3490514755249	0.00321592413820326
227	80.2107925415039	-5.32173681259155	3.43538379669189	-0.00360223650932312	0.00743668992072344	-1.27242982387543	0.0022419011220336
228	82.1588363647461	-5.64641094207764	3.37044906616211	-0.00295288790948689	0.00646266713738441	1.61457479000092	-0.00100484199356288
229	82.1588363647461	-5.64641094207764	3.24057936668396	-0.00782300252467394	-0.00490093370899558	2.30645632743835	-0.000355493422830477
230	84.1068801879883	-4.99706220626831	3.04577469825745	-0.00132951640989631	0.00418994715437293	-0.282172799110413	0.000293855206109583
231	84.756233215332	-5.97108554840088	3.69512343406677	0.00386527273803949	0.00256657530553639	-2.35262298583984	-0.00587495695799589
232	82.1588363647461	-4.34771394729614	2.85097002983093	0.00451462110504508	0.00126787810586393	-1.276975274086	-0.000680167751852423
233	82.8081817626953	-5.64641094207764	2.9159049987793	0.00548864435404539	-0.00197886489331722	1.60483455657959	0.000618529506027699
234	84.1068801879883	-5.97108554840088	3.1756443977356	-0.0146411629393697	-0.00619963090866804	2.3100278377533	0.0022419011220336
235	83.4575347900391	-5.97108554840088	2.98083996772766	0.0100340843200684	0.00159255252219737	-0.280874103307724	0.00613799272105098
236	83.4575347900391	-4.99706220626831	3.24057936668396	0.01100810803473	-0.0143164889886975	-2.3545708656311	0.00581331877037883
237	85.4055786132813	-6.29575967788696	3.50031876564026	0.01100810803473	-0.00749832857400179	-1.27340388298035	-0.0026282137259841
238	84.756233215332	-5.32173681259155	3.11070966720581	0.00646266713738441	0.000293855206109583	1.61230206489563	-0.00165419070981443
239	84.756233215332	-5.64641094207764	3.11070966720581	-0.00619963090866804	-0.00392691092565656	2.30450820922852	-0.00132951640989631
240	84.756233215332	-5.64641094207764	3.11070966720581	-0.000355493422830477	0.000618529506027699	-0.282822161912918	0.00581331877037883
241	83.4575347900391	-4.67238807678223	2.85097002983093	0.00418994715437293	0.000293855206109583	-2.3402853012085	0.00906006153672934
242	82.8081817626953	-4.0230393409729	2.9159049987793	0.00743668992072344	-0.0026282137259841	-1.28736484050751	-0.00490093370899558
243	82.8081817626953	-4.34771394729614	3.11070966720581	0.00191722682211548	0.00873538758605719	1.60515916347504	-0.00197886489331722
244	82.8081817626953	-4.0230393409729	2.72110033035278	-0.0100957229733467	0.00970941036939621	2.30256032943726	-0.00782300252467394
245	84.1068801879883	-5.64641094207764	3.04577469825745	-0.0120437685400248	0.0168522447347641	-0.273081928491592	-0.00684897974133492
246	84.1068801879883	-5.64641094207764	2.85097002983093	-0.00100484199356288	0.0100340843200684	-2.35099959373474	0.00386527273803949
247	82.8081817626953	-4.34771394729614	3.1756443977356	0.00126787810586393	0.0106834331527352	-1.27762460708618	-0.00522560812532902
248	81.5094833374023	-4.34771394729614	3.63018846511841	-0.00165419070981443	0.00126787810586393	1.60613322257996	-0.00879702530801296
249	82.1588363647461	-4.99706220626831	3.82499313354492	-0.00977104809135199	-0.00100484199356288	2.31262516975403	-0.00100484199356288
250	80.2107925415039	-4.67238807678223	3.1756443977356	-0.0130177913233638	-0.00392691092565656	-0.277627378702164	-0.00197886489331722
251	78.9120941162109	-4.34771394729614	2.85097002983093	-0.00912170019000769	-0.00132951640989631	-2.34677863121033	0.00321592413820326
252	79.5614395141602	-4.34771394729614	2.98083996772766	-0.00652430532500148	0.00321592413820326	-1.28963756561279	-0.000355493422830477
253	83.4575347900391	-5.32173681259155	2.9159049987793	0.00354059832170606	-0.000355493422830477	1.60028910636902	-0.00327756232582033
254	82.8081817626953	-4.34771394729614	2.9159049987793	0.00386527273803949	-0.00230353930965066	2.30710577964783	0.00386527273803949
255	84.1068801879883	-5.32173681259155	3.24057936668396	0.00613799272105098	-0.00879702530801296	-0.270809203386307	-0.00165419070981443
256	84.1068801879883	-5.64641094207764	2.46136093139648	0.000618529506027699	-0.00749832857400179	-2.35002541542053	0.000618529506027699
257	82.1588363647461	-5.32173681259155	2.72110033035278	-0.00165419070981443	-0.00847235135734081	-1.28411817550659	-0.000680167751852423
258	84.1068801879883	-5.97108554840088	3.04577469825745	0.00418994715437293	-0.00457625929266214	1.60678255558014	-0.00555028254166245
259	82.1588363647461	-4.99706220626831	3.04577469825745	-0.00490093370899558	-0.00392691092565656	2.30970311164856	-0.00717365415766835
260	83.4575347900391	-5.64641094207764	3.11070966720581	-0.000355493422830477	0.000293855206109583	-0.276003986597061	-0.00619963090866804
261	84.1068801879883	-5.97108554840088	3.43538379669189	-0.00717365415766835	-0.000680167751852423	-2.34125924110413	0.00354059832170606
262	84.756233215332	-5.64641094207764	3.04577469825745	0.00451462110504508	0.00613799272105098	-1.28639090061188	-0.000680167751852423
263	84.1068801879883	-5.64641094207764	2.9159049987793	0.00289124972186983	0.00548864435404539	1.60321116447449	-0.00360223650932312
264	86.0549240112305	-5.64641094207764	3.37044906616211	-0.00749832857400179	0.00938473641872406	2.31035256385803	-0.00392691092565656
265	83.4575347900391	-4.99706220626831	2.98083996772766	-0.00782300252467394	0.0116574559360743	-0.264640390872955	-0.00295288790948689
266	84.756233215332	-5.97108554840088	3.50031876564026	-0.00522560812532902	0.011982130818069	-2.34970092773438	0.00191722682211548
267	84.1068801879883	-5.32173681259155	3.43538379669189	0.0022419011220336	0.0171769186854362	-1.28768956661224	-0.00132951640989631
268	82.1588363647461	-4.99706220626831	2.98083996772766	0.00159255252219737	0.00483929552137852	1.60126316547394	0.000293855206109583
269	82.8081817626953	-4.99706220626831	3.11070966720581	-0.00295288790948689	0.00289124972186983	2.30970311164856	0.00321592413820326
270	82.1588363647461	-4.34771394729614	3.24057936668396	0.00418994715437293	0.000618529506027699	-0.270484536886215	-0.000355493422830477
271	81.5094833374023	-4.99706220626831	3.04577469825745	-0.00684897974133492	-3.08191010844894e-05	-2.34677863121033	0.00938473641872406
272	82.1588363647461	-5.64641094207764	3.30551409721375	-0.0026282137259841	0.00289124972186983	-1.28833889961243	-0.000680167751852423
273	80.2107925415039	-5.97108554840088	3.43538379669189	-0.00684897974133492	0.00289124972186983	1.59152293205261	0.00256657530553639
274	81.5094833374023	-5.32173681259155	2.9159049987793	-0.0152905117720366	-0.0110697457566857	2.3171706199646	-0.00132951640989631
275	81.5094833374023	-4.99706220626831	2.98083996772766	0.00808603875339031	-0.0107450718060136	-0.256198853254318	0.0106834331527352
276	84.756233215332	-5.32173681259155	3.1756443977356	0.00256657530553639	-0.00555028254166245	-2.35262298583984	0.00581331877037883
277	84.1068801879883	-5.97108554840088	3.37044906616211	0.00873538758605719	-0.00522560812532902	-1.29255962371826	0.00808603875339031
278	83.4575347900391	-5.64641094207764	3.11070966720581	-0.00132951640989631	0.00581331877037883	1.59704232215881	-0.00879702530801296
279	84.756233215332	-6.62043380737305	3.37044906616211	-0.0026282137259841	-0.00197886489331722	2.31587195396423	-0.00295288790948689
280	84.756233215332	-6.62043380737305	3.11070966720581	-0.00425158534198999	-0.00652430532500148	-0.267237782478333	-0.00425158534198999
281	82.8081817626953	-6.62043380737305	2.98083996772766	0.000293855206109583	-0.00392691092565656	-2.34840202331543	0.000293855206109583
282	82.8081817626953	-6.29575967788696	2.85097002983093	-3.08191010844894e-05	0.000293855206109583	-1.30035185813904	-0.0026282137259841
283	85.4055786132813	-6.94510841369629	3.1756443977356	-0.00327756232582033	0.00711201597005129	1.59022414684296	-0.00197886489331722
284	82.1588363647461	-5.97108554840088	3.43538379669189	-0.00944637414067984	0.0116574559360743	2.31424856185913	-0.00749832857400179
285	84.756233215332	-6.29575967788696	3.24057936668396	-0.00684897974133492	0.0100340843200684	-0.255549520254135	-0.0026282137259841
286	83.4575347900391	-5.32173681259155	2.85097002983093	-3.08191010844894e-05	0.012956153601408	-2.34223318099976	-0.00522560812532902
287	84.756233215332	-6.29575967788696	3.30551409721375	-0.00132951640989631	0.00548864435404539	-1.29255962371826	-0.00230353930965066
288	84.1068801879883	-6.29575967788696	3.11070966720581	-0.00490093370899558	0.00711201597005129	1.59119820594788	0.000618529506027699
289	84.756233215332	-5.64641094207764	2.9159049987793	-0.00490093370899558	0.00321592413820326	2.30775499343872	0.000943203864153475
290	82.8081817626953	-5.32173681259155	3.1756443977356	-0.0026282137259841	-0.00230353930965066	-0.261393636465073	0.0022419011220336
291	84.1068801879883	-5.97108554840088	3.30551409721375	0.00321592413820326	-0.0026282137259841	-2.33931112289429	-0.00360223650932312
292	84.1068801879883	-6.29575967788696	2.98083996772766	0.00548864435404539	0.00516396993771195	-1.29872846603394	0.00386527273803949
293	82.1588363647461	-4.67238807678223	2.656165599823	0.00970941036939621	-0.00425158534198999	1.58535408973694	-0.00522560812532902
294	82.8081817626953	-4.99706220626831	2.98083996772766	-0.00814767740666866	-0.0130177913233638	2.31749534606934	0.00386527273803949
295	82.8081817626953	-5.64641094207764	2.85097002983093	0.00483929552137852	-0.0110697457566857	-0.251004070043564	0.00678734155371785
296	79.5614395141602	-5.64641094207764	3.37044906616211	0.00548864435404539	-0.00360223650932312	-2.3458046913147	0.0106834331527352
297	79.5614395141602	-4.67238807678223	2.656165599823	-0.00522560812532902	-0.00230353930965066	-1.29970252513885	-0.00100484199356288
298	80.8601379394531	-4.99706220626831	2.85097002983093	-0.00165419070981443	0.00776136433705688	1.59087347984314	-0.00717365415766835
299	80.8601379394531	-4.67238807678223	2.9159049987793	0.000293855206109583	-0.00652430532500148	2.31587195396423	-0.00295288790948689
300	82.1588363647461	-5.32173681259155	2.98083996772766	-0.00165419070981443	-0.0026282137259841	-0.256523549556732	0.00126787810586393
301	83.4575347900391	-5.32173681259155	2.9159049987793	-0.00457625929266214	-0.00132951640989631	-2.3458046913147	-0.00165419070981443
302	85.4055786132813	-6.94510841369629	3.50031876564026	0.00516396993771195	0.000943203864153475	-1.30587136745453	0.0022419011220336
303	82.1588363647461	-5.64641094207764	3.04577469825745	0.00386527273803949	0.00354059832170606	1.58048391342163	-0.00619963090866804
304	84.1068801879883	-6.29575967788696	2.98083996772766	-0.00782300252467394	-0.00522560812532902	2.3148980140686	-0.0104203969240189
305	84.1068801879883	-6.94510841369629	3.24057936668396	-0.0110697457566857	0.00354059832170606	-0.23996514081955	-0.00587495695799589
306	84.1068801879883	-6.29575967788696	2.98083996772766	-0.00587495695799589	0.00776136433705688	-2.34385657310486	0.00418994715437293
307	82.8081817626953	-5.64641094207764	2.98083996772766	-0.000680167751852423	0.00256657530553639	-1.29937779903412	-0.000680167751852423
308	84.1068801879883	-6.29575967788696	3.50031876564026	-0.00100484199356288	0.00386527273803949	1.58632802963257	-0.00587495695799589
309	84.1068801879883	-6.29575967788696	3.1756443977356	-0.00977104809135199	-0.00879702530801296	2.30970311164856	0.00256657530553639
310	84.756233215332	-6.29575967788696	3.30551409721375	-0.00522560812532902	-0.00847235135734081	-0.253926128149033	0.00126787810586393
311	82.1588363647461	-5.97108554840088	2.98083996772766	-3.08191010844894e-05	-0.00457625929266214	-2.34775280952454	0.00451462110504508
312	82.8081817626953	-4.99706220626831	2.656165599823	-3.08191010844894e-05	0.00321592413820326	-1.31106615066528	-0.00490093370899558
313	84.756233215332	-5.97108554840088	2.98083996772766	0.00354059832170606	0.00516396993771195	1.58145797252655	-0.00425158534198999
314	82.8081817626953	-4.99706220626831	3.1756443977356	0.00938473641872406	-0.00749832857400179	2.32333946228027	0.0103587592020631
315	84.1068801879883	-5.97108554840088	3.1756443977356	0.0113327819854021	-0.00652430532500148	-0.239315792918205	0.00613799272105098
316	83.4575347900391	-4.67238807678223	2.78603529930115	-0.00197886489331722	-0.00490093370899558	-2.34125924110413	0.00289124972186983
317	81.5094833374023	-4.99706220626831	3.04577469825745	0.0103587592020631	0.00289124972186983	-1.31204009056091	-0.00132951640989631
318	80.8601379394531	-4.67238807678223	2.98083996772766	0.000943203864153475	0.00516396993771195	1.58308136463165	-0.00717365415766835
319	81.5094833374023	-4.99706220626831	3.04577469825745	-0.00717365415766835	-0.00197886489331722	2.31067705154419	0.00483929552137852
320	80.2107925415039	-4.67238807678223	3.1756443977356	-0.00587495695799589	-0.00392691092565656	-0.248081997036934	0.00321592413820326
321	83.4575347900391	-5.64641094207764	2.98083996772766	0.000293855206109583	-0.0026282137259841	-2.34385657310486	0.000293855206109583
322	83.4575347900391	-5.97108554840088	3.11070966720581	-0.00619963090866804	0.00776136433705688	-1.31139075756073	-0.00360223650932312
323	84.756233215332	-6.29575967788696	2.9159049987793	0.00354059832170606	0.00354059832170606	1.57399046421051	-0.00295288790948689
324	85.4055786132813	-6.29575967788696	3.1756443977356	-0.0149658378213644	0.00841071270406246	2.31392383575439	-0.00522560812532902
325	83.4575347900391	-5.32173681259155	3.1756443977356	-0.0133424662053585	0.0106834331527352	-0.226978167891502	-0.0107450718060136
326	83.4575347900391	-7.26978254318237	3.50031876564026	-0.00132951640989631	-0.00230353930965066	-2.33768773078918	0.00126787810586393
327	84.1068801879883	-6.29575967788696	2.98083996772766	-0.00425158534198999	0.00873538758605719	-1.30846869945526	0.00354059832170606
328	82.8081817626953	-5.64641094207764	2.85097002983093	0.00581331877037883	0.000618529506027699	1.57821118831635	-0.00197886489331722
329	84.1068801879883	-5.32173681259155	2.85097002983093	0.00451462110504508	-0.00100484199356288	2.31684589385986	-0.000680167751852423
330	82.8081817626953	-4.67238807678223	3.04577469825745	-0.0026282137259841	-0.0026282137259841	-0.241588518023491	-0.00295288790948689
331	82.1588363647461	-5.64641094207764	3.11070966720581	0.00906006153672934	-0.00652430532500148	-2.34223318099976	0.00126787810586393
332	84.1068801879883	-5.32173681259155	3.1756443977356	0.00743668992072344	0.00191722682211548	-1.31691026687622	0.00289124972186983
333	84.756233215332	-5.97108554840088	3.11070966720581	0.00808603875339031	0.00289124972186983	1.56652295589447	-0.00392691092565656
334	84.756233215332	-5.97108554840088	2.98083996772766	0.00159255252219737	-0.0113944197073579	2.32139134407043	0.00938473641872406
335	83.4575347900391	-4.34771394729614	2.78603529930115	0.0123068047687411	-3.08191010844894e-05	-0.238991126418114	0.00126787810586393
336	84.756233215332	-6.29575967788696	3.24057936668396	0.00743668992072344	-0.00587495695799589	-2.3435320854187	0.00386527273803949
337	84.1068801879883	-5.32173681259155	2.98083996772766	0.00970941036939621	-0.00555028254166245	-1.31626093387604	-0.00360223650932312
338	84.1068801879883	-6.29575967788696	3.04577469825745	0.000618529506027699	0.00776136433705688	1.57204246520996	-0.00360223650932312
339	83.4575347900391	-5.32173681259155	2.98083996772766	-0.00295288790948689	-0.00132951640989631	2.33015751838684	0.00354059832170606
340	83.4575347900391	-5.97108554840088	3.11070966720581	-0.0120437685400248	-0.00587495695799589	-0.246783301234245	-0.000680167751852423
341	81.5094833374023	-5.64641094207764	3.1756443977356	-0.00619963090866804	0.00354059832170606	-2.33768773078918	0.0022419011220336
342	80.8601379394531	-4.67238807678223	3.04577469825745	-0.00717365415766835	0.00418994715437293	-1.32275438308716	0.00841071270406246
343	80.8601379394531	-5.32173681259155	3.43538379669189	-0.00749832857400179	0.00256657530553639	1.56425023078918	-0.00197886489331722
344	81.5094833374023	-5.64641094207764	3.63018846511841	-0.0110697457566857	0.0106834331527352	2.3204174041748	-0.00587495695799589
345	82.8081817626953	-4.67238807678223	2.9159049987793	-0.0146411629393697	0.0171769186854362	-0.220809355378151	-0.00587495695799589
346	82.1588363647461	-5.97108554840088	3.04577469825745	-0.0110697457566857	0.0103587592020631	-2.34385657310486	0.00451462110504508
347	83.4575347900391	-6.29575967788696	3.24057936668396	-0.00457625929266214	0.00581331877037883	-1.32242977619171	0.00256657530553639
348	83.4575347900391	-5.64641094207764	3.1756443977356	0.00483929552137852	-0.00230353930965066	1.57756185531616	-0.000680167751852423
349	82.1588363647461	-6.29575967788696	3.43538379669189	-0.00684897974133492	-0.00457625929266214	2.32788491249084	0.00354059832170606
350	82.1588363647461	-6.29575967788696	3.24057936668396	0.00126787810586393	-0.0139918150380254	-0.236069053411484	0.00613799272105098
351	82.1588363647461	-5.32173681259155	3.04577469825745	0.00938473641872406	-0.00197886489331722	-2.3474280834198	0.00743668992072344
352	82.8081817626953	-4.67238807678223	2.9159049987793	0.000618529506027699	-3.08191010844894e-05	-1.31885826587677	-0.00522560812532902
353	82.8081817626953	-5.97108554840088	3.50031876564026	0.00711201597005129	0.00126787810586393	1.56587362289429	-0.00230353930965066
354	84.756233215332	-5.97108554840088	3.56525373458862	-0.00717365415766835	-0.00684897974133492	2.32171607017517	0.00191722682211548
355	83.4575347900391	-5.64641094207764	3.56525373458862	0.0022419011220336	-0.00749832857400179	-0.219185993075371	-0.000680167751852423
356	82.1588363647461	-4.67238807678223	2.98083996772766	0.0178262684494257	0.00289124972186983	-2.33573985099792	0.00613799272105098
357	81.5094833374023	-4.67238807678223	2.656165599823	0.00970941036939621	0.000618529506027699	-1.32924795150757	0.00711201597005129
358	82.8081817626953	-4.34771394729614	2.59123063087463	0.00321592413820326	0.00613799272105098	1.56392550468445	-0.00814767740666866
359	82.1588363647461	-4.67238807678223	2.85097002983093	-0.00327756232582033	0.000293855206109583	2.3226900100708	-0.000355493422830477
360	84.756233215332	-5.64641094207764	3.1756443977356	0.00451462110504508	-0.00100484199356288	-0.227627515792847	-0.00197886489331722
361	83.4575347900391	-5.64641094207764	3.37044906616211	-0.00392691092565656	0.00873538758605719	-2.35002541542053	-0.000355493422830477
362	83.4575347900391	-5.64641094207764	3.50031876564026	-0.00360223650932312	0.00321592413820326	-1.32600116729736	0.00354059832170606
363	83.4575347900391	-5.97108554840088	3.24057936668396	0.000618529506027699	0.00126787810586393	1.55223727226257	-0.0110697457566857
364	79.5614395141602	-4.34771394729614	2.85097002983093	-0.0198359526693821	0.0123068047687411	2.32691097259521	-0.0123684434220195
365	81.5094833374023	-6.29575967788696	3.1756443977356	-0.0201606266200542	0.00678734155371785	-0.221783384680748	-0.00132951640989631
366	80.2107925415039	-4.34771394729614	3.04577469825745	-0.0169138833880424	0.00516396993771195	-2.33346700668335	-0.00782300252467394
367	82.1588363647461	-4.67238807678223	2.78603529930115	-0.00879702530801296	0.00970941036939621	-1.33671545982361	0.00678734155371785
368	81.5094833374023	-4.99706220626831	3.50031876564026	-0.00749832857400179	0.0103587592020631	1.56814634799957	-0.00165419070981443
369	83.4575347900391	-5.32173681259155	2.85097002983093	-0.00490093370899558	-0.00165419070981443	2.32496285438538	-0.00587495695799589
370	81.5094833374023	-4.67238807678223	2.52629590034485	-0.00847235135734081	-0.00132951640989631	-0.226653501391411	0.00451462110504508
371	83.4575347900391	-5.64641094207764	2.9159049987793	0.0022419011220336	-0.00684897974133492	-2.33346700668335	0.00126787810586393
372	84.1068801879883	-6.62043380737305	3.24057936668396	0.00289124972186983	-0.000680167751852423	-1.33054661750793	0.00191722682211548
373	84.756233215332	-6.94510841369629	3.11070966720581	0.00711201597005129	-0.00587495695799589	1.55515933036804	0.000618529506027699
374	84.756233215332	-6.62043380737305	3.69512343406677	0.00743668992072344	-0.00749832857400179	2.33340430259705	0.000943203864153475
375	82.1588363647461	-5.97108554840088	2.9159049987793	-0.00230353930965066	-0.0172385573387146	-0.211718484759331	0.00743668992072344
376	84.756233215332	-6.29575967788696	3.43538379669189	0.00970941036939621	-3.08191010844894e-05	-2.3402853012085	0.0022419011220336
377	83.4575347900391	-4.99706220626831	2.85097002983093	0.0132808275520802	-0.00197886489331722	-1.33314394950867	-0.00360223650932312
378	82.1588363647461	-4.99706220626831	2.98083996772766	0.00776136433705688	-3.08191010844894e-05	1.55970478057861	-0.00522560812532902
379	82.1588363647461	-4.34771394729614	2.656165599823	-0.00100484199356288	0.00386527273803949	2.33178091049194	-0.00197886489331722
380	82.1588363647461	-4.99706220626831	2.9159049987793	-0.00230353930965066	-0.00230353930965066	-0.226653501391411	-0.00684897974133492
381	82.8081817626953	-4.34771394729614	2.46136093139648	0.0022419011220336	0.00451462110504508	-2.34450602531433	0.00191722682211548
382	86.0549240112305	-5.97108554840088	3.04577469825745	0.00386527273803949	0.00776136433705688	-1.34320890903473	-3.08191010844894e-05
383	83.4575347900391	-4.99706220626831	3.11070966720581	-3.08191010844894e-05	0.00354059832170606	1.54671776294708	-0.00522560812532902
384	85.4055786132813	-5.97108554840088	3.1756443977356	-0.0117190945893526	0.00906006153672934	2.32723546028137	-0.0100957229733467
385	83.4575347900391	-4.67238807678223	3.43538379669189	-0.0133424662053585	0.00711201597005129	-0.204900309443474	-0.00555028254166245
386	85.4055786132813	-5.64641094207764	3.43538379669189	-0.00132951640989631	0.00841071270406246	-2.33476567268372	-0.00522560812532902
387	83.4575347900391	-5.32173681259155	2.85097002983093	-0.00555028254166245	0.0132808275520802	-1.33281934261322	0.00678734155371785
388	81.5094833374023	-4.67238807678223	2.85097002983093	-0.00652430532500148	0.00126787810586393	1.55450999736786	0.00548864435404539
389	80.8601379394531	-5.32173681259155	2.9159049987793	-0.00814767740666866	0.00191722682211548	2.32626152038574	0.01847561635077
390	83.4575347900391	-5.64641094207764	2.98083996772766	-0.00944637414067984	-0.000680167751852423	-0.216588586568832	0.00386527273803949
391	84.1068801879883	-6.29575967788696	3.37044906616211	0.00159255252219737	0.00386527273803949	-2.33411645889282	0.0158782228827477
392	82.8081817626953	-4.99706220626831	3.30551409721375	0.00711201597005129	0.0100340843200684	-1.34061145782471	-0.00197886489331722
393	84.1068801879883	-6.29575967788696	3.11070966720581	0.00386527273803949	-3.08191010844894e-05	1.55256199836731	0.00483929552137852
394	83.4575347900391	-5.64641094207764	3.04577469825745	0.0126314787194133	-0.00847235135734081	2.32723546028137	0.0142548503354192
395	83.4575347900391	-5.97108554840088	2.98083996772766	0.00613799272105098	-0.0182125810533762	-0.203276947140694	0.0252937767654657
396	82.8081817626953	-5.97108554840088	3.11070966720581	-0.00879702530801296	-0.0172385573387146	-2.33671379089355	-0.00619963090866804
397	84.1068801879883	-6.62043380737305	3.69512343406677	0.0288651939481497	-0.0113944197073579	-1.34093618392944	0.00483929552137852
398	85.4055786132813	-6.62043380737305	3.37044906616211	0.00548864435404539	-0.00425158534198999	1.55613338947296	-0.00684897974133492
399	84.1068801879883	-5.64641094207764	2.9159049987793	-0.00165419070981443	0.00418994715437293	2.33178091049194	-0.00522560812532902
400	84.756233215332	-5.64641094207764	2.85097002983093	-0.00814767740666866	-0.00457625929266214	-0.218536645174026	-0.00392691092565656
401	84.1068801879883	-5.64641094207764	3.1756443977356	0.00516396993771195	-3.08191010844894e-05	-2.33996057510376	0.00516396993771195
402	84.1068801879883	-5.64641094207764	3.11070966720581	0.00126787810586393	0.00776136433705688	-1.34255957603455	0.00191722682211548
403	82.1588363647461	-4.99706220626831	3.1756443977356	-0.00295288790948689	0.0022419011220336	1.54119837284088	-0.00587495695799589
404	82.8081817626953	-5.32173681259155	3.04577469825745	-0.00619963090866804	0.0123068047687411	2.33307981491089	-0.00977104809135199
405	82.8081817626953	-4.99706220626831	2.656165599823	-0.0120437685400248	0.00516396993771195	-0.203276947140694	-0.00814767740666866
406	82.8081817626953	-4.67238807678223	2.72110033035278	-0.00132951640989631	0.0113327819854021	-2.33963584899902	-0.00684897974133492
407	85.4055786132813	-5.97108554840088	3.24057936668396	-0.00360223650932312	0.011982130818069	-1.33768939971924	0.00386527273803949
408	84.1068801879883	-4.99706220626831	3.24057936668396	-0.00230353930965066	0.01100810803473	1.55321133136749	-0.0104203969240189
409	84.756233215332	-5.64641094207764	3.50031876564026	-0.00295288790948689	0.000293855206109583	2.32885885238647	-0.00652430532500148
410	82.8081817626953	-6.29575967788696	3.24057936668396	-0.00457625929266214	-0.00132951640989631	-0.215289890766144	0.012956153601408
411	82.1588363647461	-4.99706220626831	2.85097002983093	0.00191722682211548	-0.00197886489331722	-2.33346700668335	0.00418994715437293
412	80.2107925415039	-4.99706220626831	2.9159049987793	-0.00230353930965066	0.000618529506027699	-1.34970235824585	0.00418994715437293
413	81.5094833374023	-4.99706220626831	2.72110033035278	-0.00619963090866804	-0.00165419070981443	1.53860092163086	0.00418994715437293
414	80.8601379394531	-4.67238807678223	2.78603529930115	-0.00327756232582033	-0.00814767740666866	2.34022259712219	0.00191722682211548
415	84.1068801879883	-6.29575967788696	3.43538379669189	0.00841071270406246	-0.0156151866540313	-0.195484757423401	0.00743668992072344
416	82.8081817626953	-4.99706220626831	2.85097002983093	0.0116574559360743	0.000943203864153475	-2.33476567268372	-0.000680167751852423
417	82.8081817626953	-4.99706220626831	3.1756443977356	0.00970941036939621	0.00191722682211548	-1.34483230113983	0.00191722682211548
418	82.8081817626953	-5.97108554840088	3.1756443977356	0.00711201597005129	0.00159255252219737	1.54704248905182	-0.00457625929266214
419	85.4055786132813	-6.94510841369629	3.30551409721375	0.00386527273803949	-0.00652430532500148	2.33437848091125	-0.0026282137259841
420	84.1068801879883	-6.94510841369629	3.50031876564026	0.00191722682211548	-0.00749832857400179	-0.202952265739441	-0.000355493422830477
421	83.4575347900391	-7.26978254318237	3.43538379669189	0.00256657530553639	-0.00457625929266214	-2.33671379089355	-0.00230353930965066
422	82.1588363647461	-5.97108554840088	3.04577469825745	-0.000355493422830477	0.00386527273803949	-1.35035169124603	0.00451462110504508
423	82.8081817626953	-5.64641094207764	2.9159049987793	-0.00100484199356288	0.00678734155371785	1.54152297973633	-0.00295288790948689
424	82.8081817626953	-4.99706220626831	2.98083996772766	-0.00230353930965066	0.00743668992072344	2.33340430259705	-0.00879702530801296
425	84.756233215332	-5.32173681259155	3.43538379669189	-0.0143164889886975	0.00289124972186983	-0.188991278409958	-0.00749832857400179
426	84.1068801879883	-4.99706220626831	3.37044906616211	-0.00132951640989631	0.00354059832170606	-2.33963584899902	-0.00522560812532902
427	82.1588363647461	-4.34771394729614	2.9159049987793	0.000293855206109583	0.00906006153672934	-1.34678030014038	-0.00132951640989631
428	83.4575347900391	-4.99706220626831	2.59123063087463	-0.00132951640989631	-0.000680167751852423	1.54412043094635	0.00418994715437293
429	83.4575347900391	-4.34771394729614	2.59123063087463	-0.000680167751852423	-0.00392691092565656	2.33178091049194	-0.00100484199356288
430	83.4575347900391	-4.99706220626831	2.85097002983093	-0.00619963090866804	-0.00100484199356288	-0.207173034548759	0.00126787810586393
431	84.1068801879883	-5.32173681259155	3.1756443977356	0.00646266713738441	0.0022419011220336	-2.32827234268188	0.00321592413820326
432	84.1068801879883	-5.97108554840088	3.43538379669189	-0.00132951640989631	0.00646266713738441	-1.35846865177155	0.00289124972186983
433	84.1068801879883	-4.99706220626831	3.37044906616211	-0.00912170019000769	-0.00230353930965066	1.52951002120972	-0.00392691092565656
434	84.1068801879883	-5.97108554840088	3.04577469825745	-0.00425158534198999	-0.00944637414067984	2.33080697059631	0.00451462110504508
435	80.8601379394531	-4.67238807678223	2.9159049987793	0.00516396993771195	-0.00165419070981443	-0.192562699317932	0.0116574559360743
436	82.1588363647461	-5.97108554840088	3.1756443977356	-0.0224333461374044	-0.0120437685400248	-2.34060978889465	0.00678734155371785
437	80.8601379394531	-4.67238807678223	2.72110033035278	0.0223717093467712	-0.00100484199356288	-1.35294914245605	0.00159255252219737
438	82.1588363647461	-5.64641094207764	3.11070966720581	-0.00652430532500148	-0.00100484199356288	1.53827631473541	-0.00197886489331722
439	84.1068801879883	-5.97108554840088	3.30551409721375	0.00321592413820326	0.00321592413820326	2.34152126312256	-0.00197886489331722
440	84.756233215332	-5.97108554840088	3.11070966720581	-0.00522560812532902	-0.0026282137259841	-0.199380859732628	0.00646266713738441
441	83.4575347900391	-6.29575967788696	3.11070966720581	0.00126787810586393	0.00256657530553639	-2.32242798805237	0.00386527273803949
442	84.1068801879883	-6.62043380737305	3.24057936668396	0.00354059832170606	-0.00197886489331722	-1.36139070987701	-0.00360223650932312
443	82.1588363647461	-6.29575967788696	3.11070966720581	-0.00100484199356288	-0.00425158534198999	1.5262633562088	-0.000355493422830477
444	84.756233215332	-6.62043380737305	2.98083996772766	-0.00977104809135199	-0.00100484199356288	2.33762526512146	-0.0107450718060136
445	82.8081817626953	-5.64641094207764	2.78603529930115	-0.0224333461374044	0.00970941036939621	-0.178926363587379	-0.00165419070981443
446	83.4575347900391	-5.97108554840088	3.04577469825745	-0.00652430532500148	0.00938473641872406	-2.32632422447205	-0.00100484199356288
447	84.1068801879883	-6.29575967788696	3.24057936668396	-0.00197886489331722	0.013930176384747	-1.35229980945587	0.00613799272105098
448	84.756233215332	-6.29575967788696	3.1756443977356	0.00256657530553639	0.0142548503354192	1.54119837284088	-0.0126931173726916
449	82.8081817626953	-5.64641094207764	3.1756443977356	-0.0113944197073579	-0.00295288790948689	2.33892393112183	-0.00100484199356288
450	82.1588363647461	-4.34771394729614	3.11070966720581	-0.00944637414067984	-0.00197886489331722	-0.193212047219276	-0.00295288790948689
451	84.1068801879883	-6.29575967788696	2.9159049987793	-0.00100484199356288	0.000943203864153475	-2.33573985099792	0.00613799272105098
452	82.8081817626953	-4.34771394729614	2.85097002983093	0.00970941036939621	0.000293855206109583	-1.35944259166718	-0.00360223650932312
453	82.8081817626953	-5.64641094207764	2.98083996772766	-3.08191010844894e-05	0.00938473641872406	1.51717245578766	0.00483929552137852
454	84.1068801879883	-5.32173681259155	3.43538379669189	0.0123068047687411	-0.0104203969240189	2.3473653793335	0.011982130818069
455	84.756233215332	-5.32173681259155	3.37044906616211	0.01100810803473	-0.0120437685400248	-0.180874422192574	0.00289124972186983
456	82.8081817626953	-4.34771394729614	3.69512343406677	0.01100810803473	-0.0260047651827335	-2.32827234268188	0.00646266713738441
457	84.756233215332	-5.97108554840088	3.43538379669189	-0.00230353930965066	0.00256657530553639	-1.35327386856079	0.00354059832170606
458	82.8081817626953	-5.32173681259155	3.1756443977356	0.000618529506027699	-0.00165419070981443	1.52496457099915	-0.0026282137259841
459	82.1588363647461	-5.64641094207764	3.1756443977356	-0.00197886489331722	-0.00490093370899558	2.3434693813324	0.000293855206109583
460	81.5094833374023	-5.64641094207764	3.37044906616211	-0.00522560812532902	0.00841071270406246	-0.182173117995262	-0.00360223650932312
461	83.4575347900391	-5.97108554840088	3.50031876564026	-0.00684897974133492	-0.00392691092565656	-2.32957100868225	0.00483929552137852
462	81.5094833374023	-4.67238807678223	3.1756443977356	0.00581331877037883	0.00581331877037883	-1.35587120056152	0.00548864435404539
463	82.8081817626953	-4.67238807678223	2.78603529930115	0.00256657530553639	0.00548864435404539	1.51814639568329	-0.00879702530801296
464	84.1068801879883	-5.32173681259155	2.98083996772766	-0.00425158534198999	0.00938473641872406	2.34606671333313	-0.00619963090866804
465	84.1068801879883	-6.29575967788696	3.11070966720581	-0.0165892094373703	0.00808603875339031	-0.175679624080658	-0.00392691092565656
466	83.4575347900391	-6.94510841369629	3.04577469825745	-0.00555028254166245	0.00548864435404539	-2.33022022247314	-0.00230353930965066
467	82.8081817626953	-6.29575967788696	3.11070966720581	0.00386527273803949	0.00256657530553639	-1.35911798477173	-0.00132951640989631
468	81.5094833374023	-6.29575967788696	3.50031876564026	0.000943203864153475	-0.00132951640989631	1.54639315605164	0.00613799272105098
469	84.1068801879883	-6.29575967788696	3.1756443977356	-0.00360223650932312	-0.00652430532500148	2.33470296859741	-0.00587495695799589
470	82.1588363647461	-5.97108554840088	3.30551409721375	-0.00132951640989631	-0.00230353930965066	-0.181523770093918	-3.08191010844894e-05
471	83.4575347900391	-4.67238807678223	2.9159049987793	0.00776136433705688	0.000943203864153475	-2.33022022247314	-0.00165419070981443
472	82.8081817626953	-4.99706220626831	3.04577469825745	0.00483929552137852	0.00354059832170606	-1.37210488319397	0.000618529506027699
473	84.756233215332	-5.64641094207764	3.37044906616211	0.000618529506027699	0.000618529506027699	1.52236723899841	-0.0026282137259841
474	82.8081817626953	-4.67238807678223	3.11070966720581	0.00386527273803949	-0.00879702530801296	2.33502769470215	0.00548864435404539
475	84.1068801879883	-5.64641094207764	2.9159049987793	0.0123068047687411	-0.00749832857400179	-0.166588738560677	0.00354059832170606
476	82.8081817626953	-4.67238807678223	2.72110033035278	0.0213976856321096	-0.00782300252467394	-2.33314228057861	0.00483929552137852
477	81.5094833374023	-4.0230393409729	2.72110033035278	0.0162028968334198	0.00646266713738441	-1.36983227729797	0.00256657530553639
478	82.8081817626953	-4.99706220626831	2.98083996772766	-0.00100484199356288	0.00159255252219737	1.52041912078857	0.000943203864153475
479	82.8081817626953	-4.0230393409729	3.1756443977356	-0.00457625929266214	0.00289124972186983	2.34087181091309	-0.00717365415766835
480	84.1068801879883	-4.99706220626831	3.11070966720581	-0.00295288790948689	-0.00165419070981443	-0.179251044988632	0.00354059832170606
481	81.5094833374023	-4.67238807678223	2.85097002983093	0.00386527273803949	0.00548864435404539	-2.32762289047241	0.000943203864153475
482	83.4575347900391	-6.29575967788696	3.11070966720581	-0.00165419070981443	0.00191722682211548	-1.37210488319397	0.00126787810586393
483	82.1588363647461	-6.29575967788696	3.11070966720581	-0.0139918150380254	0.00938473641872406	1.51814639568329	-0.000355493422830477
484	81.5094833374023	-6.29575967788696	3.04577469825745	-0.0123684434220195	0.00678734155371785	2.3450927734375	-0.0162645354866982
485	80.8601379394531	-4.67238807678223	2.98083996772766	-0.0143164889886975	0.0100340843200684	-0.168536797165871	-0.00490093370899558
486	83.4575347900391	-5.97108554840088	2.9159049987793	-0.0100957229733467	0.0126314787194133	-2.32210350036621	-0.00587495695799589
487	84.756233215332	-5.64641094207764	3.1756443977356	-0.00392691092565656	0.0113327819854021	-1.36268937587738	-0.00132951640989631
488	82.1588363647461	-4.99706220626831	2.98083996772766	-0.00360223650932312	0.00581331877037883	1.51652312278748	-0.00555028254166245
489	82.1588363647461	-5.64641094207764	3.04577469825745	-0.00165419070981443	0.00321592413820326	2.34639143943787	-0.00360223650932312
490	82.8081817626953	-5.97108554840088	3.11070966720581	-0.00392691092565656	-0.00814767740666866	-0.172432884573936	0.00386527273803949
491	82.8081817626953	-6.29575967788696	3.43538379669189	-0.00327756232582033	-0.00522560812532902	-2.32567477226257	0.00418994715437293
492	83.4575347900391	-6.94510841369629	3.04577469825745	0.00873538758605719	-0.00165419070981443	-1.37924778461456	-0.000680167751852423
493	81.5094833374023	-5.97108554840088	3.1756443977356	0.00548864435404539	-0.00197886489331722	1.5119776725769	-0.000680167751852423
494	84.756233215332	-5.64641094207764	3.50031876564026	0.0149041991680861	-0.0149658378213644	2.3473653793335	0.00159255252219737
495	82.8081817626953	-4.67238807678223	3.37044906616211	0.011982130818069	-0.0100957229733467	-0.162043303251266	0.00191722682211548
496	84.756233215332	-5.64641094207764	3.30551409721375	0.00289124972186983	-0.00782300252467394	-2.32697343826294	0.00321592413820326
497	84.1068801879883	-5.64641094207764	3.30551409721375	-0.00619963090866804	-0.00912170019000769	-1.38411784172058	-0.0026282137259841
498	84.1068801879883	-5.64641094207764	2.72110033035278	0.00256657530553639	0.00581331877037883	1.5119776725769	-0.00587495695799589
499	84.756233215332	-6.29575967788696	2.98083996772766	-0.00295288790948689	-0.00165419070981443	2.34606671333313	0.00191722682211548
500	83.4575347900391	-4.99706220626831	3.24057936668396	-0.00295288790948689	-0.00392691092565656	-0.173406913876534	-0.00684897974133492
501	83.4575347900391	-5.64641094207764	3.11070966720581	0.00354059832170606	0.00256657530553639	-2.32664895057678	-0.00165419070981443
502	82.1588363647461	-4.34771394729614	3.11070966720581	0.0103587592020631	0.00191722682211548	-1.37437760829926	-0.00490093370899558
503	82.8081817626953	-4.67238807678223	3.37044906616211	-0.00522560812532902	-0.00425158534198999	1.50288677215576	-0.00555028254166245
504	81.5094833374023	-4.0230393409729	2.85097002983093	-0.0172385573387146	0.00613799272105098	2.34671592712402	-0.0143164889886975
505	82.1588363647461	-5.64641094207764	3.04577469825745	-0.0139918150380254	0.0123068047687411	-0.152627751231194	-0.00555028254166245
506	78.9120941162109	-4.67238807678223	2.85097002983093	-0.00814767740666866	0.0181509424000978	-2.33281779289246	0.00386527273803949
507	82.1588363647461	-5.64641094207764	3.24057936668396	-0.0136671401560307	0.00776136433705688	-1.37405300140381	0.00191722682211548
508	82.1588363647461	-5.64641094207764	3.30551409721375	-0.0107450718060136	0.0123068047687411	1.51425039768219	0.00613799272105098
509	83.4575347900391	-5.97108554840088	3.04577469825745	-0.00197886489331722	0.00126787810586393	2.34866404533386	-0.000355493422830477
510	84.1068801879883	-5.32173681259155	2.72110033035278	-3.08191010844894e-05	0.000293855206109583	-0.159121230244637	-0.000355493422830477
511	84.1068801879883	-5.97108554840088	2.9159049987793	0.00386527273803949	0.0022419011220336	-2.32015538215637	0.00256657530553639
512	83.4575347900391	-6.29575967788696	2.98083996772766	0.00354059832170606	0.00126787810586393	-1.38022184371948	-3.08191010844894e-05
513	81.5094833374023	-5.97108554840088	2.98083996772766	0.00841071270406246	-0.00847235135734081	1.50321137905121	0.000943203864153475
514	81.5094833374023	-5.97108554840088	3.1756443977356	0.000943203864153475	-0.0110697457566857	2.35028743743896	0.00256657530553639
515	84.1068801879883	-6.94510841369629	3.43538379669189	0.011982130818069	-0.0198359526693821	-0.147108286619186	0.00191722682211548
516	82.1588363647461	-5.32173681259155	2.85097002983093	0.0220470335334539	-0.00555028254166245	-2.32567477226257	0.000943203864153475
517	82.1588363647461	-4.67238807678223	2.72110033035278	0.0155535480007529	-0.0159398596733809	-1.38184523582458	-0.000355493422830477
518	81.5094833374023	-5.64641094207764	3.30551409721375	-0.000680167751852423	0.00808603875339031	1.50418543815613	-0.00230353930965066
519	82.1588363647461	-4.67238807678223	3.11070966720581	0.00321592413820326	-0.000355493422830477	2.34931349754333	-0.00165419070981443
520	82.1588363647461	-4.67238807678223	3.30551409721375	-0.0026282137259841	0.00581331877037883	-0.167238101363182	-0.0104203969240189
521	81.5094833374023	-4.67238807678223	2.59123063087463	-0.0026282137259841	-3.08191010844894e-05	-2.32697343826294	-0.00457625929266214
522	83.4575347900391	-5.97108554840088	2.59123063087463	0.00581331877037883	0.0171769186854362	-1.38833868503571	0.00289124972186983
523	82.8081817626953	-4.67238807678223	2.72110033035278	-0.000355493422830477	0.00938473641872406	1.49769198894501	-0.00522560812532902
524	84.1068801879883	-5.64641094207764	2.9159049987793	-0.00392691092565656	0.00808603875339031	2.34444332122803	-0.0117190945893526
525	82.1588363647461	-5.32173681259155	2.98083996772766	-0.0136671401560307	0.0113327819854021	-0.141913503408432	-0.00100484199356288
526	84.756233215332	-5.64641094207764	3.30551409721375	-0.00587495695799589	0.00548864435404539	-2.32502555847168	-3.08191010844894e-05
527	82.1588363647461	-4.67238807678223	2.59123063087463	-0.00522560812532902	0.0126314787194133	-1.38216984272003	0.00321592413820326
528	81.5094833374023	-5.32173681259155	2.9159049987793	-0.00392691092565656	0.000293855206109583	1.50451016426086	-0.00295288790948689
529	81.5094833374023	-5.64641094207764	3.11070966720581	-0.0159398596733809	-0.00295288790948689	2.34963822364807	0.00451462110504508
530	82.1588363647461	-5.97108554840088	3.1756443977356	-0.00555028254166245	0.000618529506027699	-0.154575794935226	0.00191722682211548
531	80.2107925415039	-4.99706220626831	3.63018846511841	0.000293855206109583	0.00483929552137852	-2.32340216636658	0.00711201597005129
532	81.5094833374023	-4.99706220626831	3.37044906616211	-0.00132951640989631	0.0022419011220336	-1.39093601703644	-0.00100484199356288
533	82.1588363647461	-5.64641094207764	3.04577469825745	0.000618529506027699	0.000618529506027699	1.50028932094574	0.00354059832170606
534	84.1068801879883	-5.64641094207764	2.9159049987793	-0.00425158534198999	-0.0100957229733467	2.34963822364807	0.00191722682211548
535	82.1588363647461	-5.97108554840088	3.24057936668396	-0.00295288790948689	-0.0146411629393697	-0.133471965789795	0.00743668992072344
536	84.1068801879883	-6.29575967788696	3.24057936668396	0.0194496400654316	-0.0149658378213644	-2.32729816436768	0.00483929552137852
537	82.1588363647461	-5.97108554840088	3.37044906616211	0.0113327819854021	-0.00457625929266214	-1.38216984272003	0.00159255252219737
538	82.1588363647461	-5.64641094207764	3.24057936668396	0.0223717093467712	-0.00522560812532902	1.49866592884064	-0.00522560812532902
539	81.5094833374023	-4.99706220626831	2.98083996772766	-0.00490093370899558	-0.00327756232582033	2.34963822364807	0.000293855206109583
540	83.4575347900391	-4.67238807678223	3.04577469825745	0.00354059832170606	0.00354059832170606	-0.152627751231194	-0.00327756232582033
541	83.4575347900391	-5.64641094207764	3.56525373458862	-0.00230353930965066	0.000618529506027699	-2.31885671615601	0.00289124972186983
542	83.4575347900391	-3.69836521148682	3.1756443977356	0.00613799272105098	0.00516396993771195	-1.39320874214172	-0.00619963090866804
543	83.4575347900391	-5.64641094207764	2.9159049987793	0.00516396993771195	0.000618529506027699	1.48438024520874	-0.00457625929266214
544	84.1068801879883	-4.67238807678223	3.1756443977356	-0.0133424662053585	0.0171769186854362	2.3545081615448	-0.00555028254166245
545	82.1588363647461	-4.99706220626831	2.78603529930115	-0.0107450718060136	0.00841071270406246	-0.134121313691139	0.00289124972186983
546	83.4575347900391	-4.67238807678223	2.85097002983093	-0.00782300252467394	0.00873538758605719	-2.321129322052	0.000293855206109583
547	84.756233215332	-5.64641094207764	2.85097002983093	0.00516396993771195	0.00678734155371785	-1.39223480224609	-0.00100484199356288
548	82.8081817626953	-4.34771394729614	2.72110033035278	-0.000355493422830477	0.00451462110504508	1.49931538105011	-0.0026282137259841
549	84.1068801879883	-4.34771394729614	3.11070966720581	-0.0123684434220195	0.00256657530553639	2.34833931922913	0.000618529506027699
550	81.5094833374023	-4.67238807678223	3.11070966720581	-0.00522560812532902	0.00126787810586393	-0.141913503408432	0.00289124972186983
551	80.2107925415039	-4.34771394729614	2.9159049987793	-0.0139918150380254	0.00613799272105098	-2.32405138015747	0.00678734155371785
552	80.2107925415039	-4.34771394729614	2.9159049987793	-0.00457625929266214	0.00776136433705688	-1.39255940914154	0.00386527273803949
553	81.5094833374023	-5.64641094207764	2.9159049987793	-0.00197886489331722	0.00418994715437293	1.4911984205246	-0.00100484199356288
554	84.1068801879883	-5.64641094207764	2.85097002983093	-0.00652430532500148	-0.0120437685400248	2.36002779006958	0.00613799272105098
555	82.1588363647461	-4.99706220626831	3.04577469825745	0.0123068047687411	-0.0113944197073579	-0.132497936487198	0.00841071270406246
556	83.4575347900391	-5.32173681259155	3.43538379669189	0.025618452578783	-0.00327756232582033	-2.32242798805237	0.011982130818069
557	84.1068801879883	-5.97108554840088	2.98083996772766	-0.00327756232582033	-3.08191010844894e-05	-1.39645552635193	0.00678734155371785
558	84.1068801879883	-6.29575967788696	3.11070966720581	0.00386527273803949	-0.00944637414067984	1.49736726284027	0.00126787810586393
559	84.1068801879883	-6.62043380737305	3.24057936668396	-0.00522560812532902	-0.00652430532500148	2.35840439796448	-0.00392691092565656
560	84.756233215332	-6.94510841369629	3.37044906616211	0.00646266713738441	-0.00782300252467394	-0.141913503408432	0.00289124972186983
561	82.8081817626953	-6.29575967788696	3.43538379669189	0.00548864435404539	-0.00132951640989631	-2.31820726394653	-0.00652430532500148
562	82.1588363647461	-4.67238807678223	3.30551409721375	0.000618529506027699	0.00581331877037883	-1.39742958545685	0.0022419011220336
563	82.1588363647461	-5.32173681259155	2.98083996772766	0.00256657530553639	0.00776136433705688	1.48308157920837	-0.00814767740666866
564	81.5094833374023	-4.34771394729614	3.24057936668396	-0.00879702530801296	0.00711201597005129	2.35710573196411	-0.0107450718060136
565	83.4575347900391	-4.99706220626831	2.72110033035278	-0.00749832857400179	0.0136055024340749	-0.117238245904446	-0.00684897974133492
566	83.4575347900391	-4.34771394729614	3.1756443977356	-0.00782300252467394	0.0123068047687411	-2.31983065605164	0.00321592413820326
567	84.1068801879883	-4.99706220626831	3.43538379669189	-0.00132951640989631	0.00841071270406246	-1.40165030956268	-0.0104203969240189
568	84.756233215332	-4.67238807678223	3.04577469825745	0.00776136433705688	0.00159255252219737	1.4873024225235	-0.0026282137259841
569	82.1588363647461	-4.34771394729614	2.656165599823	-0.00490093370899558	0.00451462110504508	2.35158610343933	-0.00132951640989631
570	83.4575347900391	-4.67238807678223	2.78603529930115	-0.00197886489331722	-0.00295288790948689	-0.136718705296516	-0.0026282137259841
571	82.1588363647461	-4.34771394729614	2.98083996772766	0.00483929552137852	0.00321592413820326	-2.32080483436584	0.00548864435404539
572	84.1068801879883	-5.64641094207764	3.1756443977356	0.00386527273803949	0.00841071270406246	-1.40879321098328	0.00873538758605719
573	81.5094833374023	-5.32173681259155	3.43538379669189	-3.08191010844894e-05	0.00451462110504508	1.48308157920837	0.00516396993771195
574	79.5614395141602	-5.32173681259155	3.37044906616211	-0.0110697457566857	-0.00749832857400179	2.36197566986084	0.00646266713738441
575	81.5094833374023	-4.34771394729614	2.656165599823	-0.00327756232582033	-0.00717365415766835	-0.114640854299068	0.00808603875339031
576	80.8601379394531	-4.34771394729614	2.98083996772766	-0.00717365415766835	-0.00587495695799589	-2.3123631477356	0.00841071270406246
577	82.1588363647461	-5.32173681259155	3.1756443977356	0.00581331877037883	-0.000355493422830477	-1.39483213424683	0.0123068047687411
578	83.4575347900391	-5.32173681259155	3.37044906616211	0.0022419011220336	-0.0026282137259841	1.48113358020782	-0.00295288790948689
579	83.4575347900391	-5.97108554840088	3.50031876564026	0.00126787810586393	-0.000680167751852423	2.35580682754517	-0.00684897974133492
580	82.1588363647461	-4.99706220626831	3.43538379669189	-0.000355493422830477	-0.00944637414067984	-0.129575878381729	-0.00782300252467394
581	81.5094833374023	-5.64641094207764	3.24057936668396	0.00483929552137852	-0.00490093370899558	-2.31820726394653	0.00191722682211548
582	84.1068801879883	-6.29575967788696	3.11070966720581	-0.00132951640989631	-0.00360223650932312	-1.39872825145721	0.00159255252219737
583	81.5094833374023	-5.32173681259155	3.11070966720581	0.00386527273803949	-0.00132951640989631	1.47918546199799	0.000943203864153475
584	82.1588363647461	-4.99706220626831	2.9159049987793	-0.00684897974133492	0.00646266713738441	2.36652112007141	-0.00912170019000769
585	84.1068801879883	-5.97108554840088	3.56525373458862	-0.0107450718060136	0.00386527273803949	-0.112692810595036	-0.00295288790948689
586	81.5094833374023	-4.34771394729614	2.9159049987793	-0.00165419070981443	0.0106834331527352	-2.31983065605164	-0.00522560812532902
587	81.5094833374023	-5.32173681259155	3.04577469825745	-0.0026282137259841	0.0168522447347641	-1.40587115287781	0.00256657530553639
588	83.4575347900391	-5.32173681259155	3.04577469825745	-0.00295288790948689	0.00613799272105098	1.48210763931274	0.00126787810586393
589	84.756233215332	-5.64641094207764	3.04577469825745	-0.00490093370899558	0.000943203864153475	2.35320949554443	0.000618529506027699
590	83.4575347900391	-4.99706220626831	2.9159049987793	-0.0026282137259841	-0.00457625929266214	-0.122108362615108	-0.00327756232582033
591	84.1068801879883	-5.64641094207764	3.30551409721375	-0.00230353930965066	0.00354059832170606	-2.32015538215637	0.00159255252219737
592	84.1068801879883	-4.99706220626831	3.1756443977356	-0.00100484199356288	0.00289124972186983	-1.41171526908875	-3.08191010844894e-05
593	82.8081817626953	-4.34771394729614	2.78603529930115	0.00646266713738441	0.00126787810586393	1.47431540489197	-3.08191010844894e-05
594	80.8601379394531	-4.0230393409729	2.85097002983093	-0.00230353930965066	-0.00555028254166245	2.35905361175537	0.00548864435404539
595	83.4575347900391	-5.32173681259155	2.9159049987793	0.00386527273803949	-0.00977104809135199	-0.109770737588406	0.00938473641872406
596	80.2107925415039	-4.67238807678223	2.78603529930115	0.00548864435404539	-0.00230353930965066	-2.3156099319458	0.00516396993771195
597	80.8601379394531	-5.32173681259155	3.04577469825745	0.0123068047687411	-0.00879702530801296	-1.40814387798309	0.00483929552137852
598	80.2107925415039	-4.34771394729614	2.78603529930115	-0.00977104809135199	0.00548864435404539	1.47626340389252	-0.00782300252467394
599	82.1588363647461	-4.99706220626831	2.85097002983093	0.00354059832170606	0.00321592413820326	2.36619663238525	0.00126787810586393
600	81.5094833374023	-4.67238807678223	2.85097002983093	-0.00457625929266214	-0.00295288790948689	-0.120160318911076	-3.08191010844894e-05
601	82.8081817626953	-4.99706220626831	2.98083996772766	-0.000355493422830477	-3.08191010844894e-05	-2.31496047973633	0.00289124972186983
602	84.1068801879883	-6.29575967788696	3.37044906616211	0.0022419011220336	0.00289124972186983	-1.41333866119385	-0.000355493422830477
603	84.1068801879883	-7.26978254318237	3.1756443977356	-0.00684897974133492	-0.00749832857400179	1.47658812999725	-0.00652430532500148
604	83.4575347900391	-7.26978254318237	3.1756443977356	-0.00749832857400179	0.00418994715437293	2.35710573196411	-0.0123684434220195
605	82.1588363647461	-5.97108554840088	2.9159049987793	-0.00814767740666866	0.00711201597005129	-0.103277251124382	-0.0130177913233638
606	83.4575347900391	-6.62043380737305	3.11070966720581	-0.00425158534198999	0.00678734155371785	-2.31885671615601	-0.000355493422830477
607	82.1588363647461	-4.67238807678223	2.98083996772766	-0.00295288790948689	0.00581331877037883	-1.42080616950989	-0.00295288790948689
608	81.5094833374023	-4.67238807678223	3.24057936668396	-0.00197886489331722	0.00743668992072344	1.47528946399689	0.000943203864153475
609	81.5094833374023	-5.32173681259155	3.43538379669189	-0.00165419070981443	-3.08191010844894e-05	2.36197566986084	-0.00295288790948689
610	82.8081817626953	-5.64641094207764	2.98083996772766	-0.000680167751852423	-0.00197886489331722	-0.116264224052429	-0.00165419070981443
611	82.1588363647461	-4.0230393409729	2.78603529930115	0.0152288740500808	0.00126787810586393	-2.31593465805054	0.00191722682211548
612	82.8081817626953	-4.99706220626831	2.72110033035278	-0.00392691092565656	-0.000355493422830477	-1.42145550251007	0.0100340843200684
613	83.4575347900391	-5.64641094207764	3.11070966720581	0.00711201597005129	0.00256657530553639	1.46457517147064	0.000618529506027699
614	84.1068801879883	-5.97108554840088	3.50031876564026	-0.00197886489331722	-0.00847235135734081	2.35548233985901	0.000618529506027699
615	81.5094833374023	-5.64641094207764	3.30551409721375	0.0188002903014421	-0.0146411629393697	-0.0935370251536369	0.00613799272105098
616	84.1068801879883	-5.64641094207764	3.11070966720581	0.00873538758605719	-0.00230353930965066	-2.31268787384033	0.00613799272105098
617	80.8601379394531	-4.67238807678223	2.9159049987793	0.0207483377307653	-3.08191010844894e-05	-1.41918277740479	0.00873538758605719
618	80.8601379394531	-4.67238807678223	2.9159049987793	0.00126787810586393	-0.00295288790948689	1.46717250347137	-0.00619963090866804
619	78.9120941162109	-4.67238807678223	2.9159049987793	-0.00944637414067984	0.00483929552137852	2.36684584617615	-0.000680167751852423
620	80.8601379394531	-4.99706220626831	3.11070966720581	-0.00132951640989631	0.000293855206109583	-0.109770737588406	0.00386527273803949
621	82.1588363647461	-6.29575967788696	3.24057936668396	0.00873538758605719	0.00321592413820326	-2.31528520584106	0.000293855206109583
622	82.8081817626953	-6.29575967788696	3.11070966720581	0.00256657530553639	0.00906006153672934	-1.42178010940552	0.000943203864153475
623	84.756233215332	-6.29575967788696	3.11070966720581	0.00938473641872406	0.00548864435404539	1.4626270532608	0.00126787810586393
624	82.1588363647461	-6.29575967788696	3.04577469825745	-0.00587495695799589	0.00808603875339031	2.36327457427979	-0.00782300252467394
625	81.5094833374023	-6.29575967788696	3.04577469825745	-0.0104203969240189	0.00483929552137852	-0.0909396260976791	-0.00165419070981443
626	82.1588363647461	-6.94510841369629	3.37044906616211	-0.00490093370899558	0.00516396993771195	-2.30944108963013	-0.00165419070981443
627	83.4575347900391	-6.62043380737305	3.24057936668396	-0.00619963090866804	0.000293855206109583	-1.42242956161499	0.00159255252219737
628	81.5094833374023	-4.67238807678223	2.85097002983093	0.000943203864153475	-0.00327756232582033	1.46230244636536	-0.00132951640989631
629	81.5094833374023	-4.34771394729614	3.04577469825745	-0.00132951640989631	0.000618529506027699	2.36457324028015	0.00743668992072344
630	81.5094833374023	-4.99706220626831	2.78603529930115	-0.00392691092565656	-0.00425158534198999	-0.106199324131012	-0.00197886489331722
631	82.1588363647461	-4.99706220626831	2.98083996772766	0.0022419011220336	0.000943203864153475	-2.31138920783997	0.0022419011220336
632	83.4575347900391	-5.64641094207764	2.9159049987793	0.00581331877037883	-3.08191010844894e-05	-1.42307889461517	-0.0026282137259841
633	83.4575347900391	-5.97108554840088	3.24057936668396	-0.00165419070981443	-0.0026282137259841	1.45775699615479	0.00256657530553639
634	82.8081817626953	-5.64641094207764	3.11070966720581	0.000293855206109583	-0.00327756232582033	2.36879396438599	0.00873538758605719
635	82.1588363647461	-4.99706220626831	2.9159049987793	0.00548864435404539	-0.00814767740666866	-0.0597708933055401	0.00483929552137852
636	82.1588363647461	-4.99706220626831	3.11070966720581	0.0165275707840919	-0.0143164889886975	-2.321129322052	0.00581331877037883
637	83.4575347900391	-6.29575967788696	3.24057936668396	0.0259431265294552	-0.00197886489331722	-1.42535161972046	0.0142548503354192
638	81.5094833374023	-4.99706220626831	3.37044906616211	-0.00392691092565656	0.00386527273803949	1.46100378036499	-0.00360223650932312
639	81.5094833374023	-6.29575967788696	3.50031876564026	-0.0123684434220195	0.00873538758605719	2.36976790428162	-0.000680167751852423
640	80.8601379394531	-5.64641094207764	3.04577469825745	-0.000355493422830477	-0.00230353930965066	-0.0993811637163162	0.000943203864153475
641	82.1588363647461	-5.64641094207764	3.11070966720581	-0.00912170019000769	0.00743668992072344	-2.31073975563049	0.00906006153672934
642	80.8601379394531	-4.99706220626831	2.9159049987793	0.00159255252219737	0.0100340843200684	-1.42762434482574	-0.00197886489331722
643	82.1588363647461	-5.32173681259155	2.98083996772766	0.00613799272105098	0.00354059832170606	1.45840632915497	-0.00619963090866804
644	82.1588363647461	-5.32173681259155	3.24057936668396	-0.0104203969240189	0.0100340843200684	2.37463808059692	-0.00749832857400179
645	84.1068801879883	-6.62043380737305	3.24057936668396	-0.00457625929266214	0.00938473641872406	-0.0954850688576698	-0.00587495695799589
646	81.5094833374023	-6.29575967788696	2.98083996772766	-0.0107450718060136	-3.08191010844894e-05	-2.30067491531372	-0.00197886489331722
647	82.8081817626953	-7.59445667266846	3.11070966720581	-0.00490093370899558	0.0022419011220336	-1.42827367782593	0.00159255252219737
648	84.1068801879883	-7.26978254318237	3.24057936668396	0.000293855206109583	0.00386527273803949	1.4538608789444	0.00256657530553639
649	82.1588363647461	-6.29575967788696	3.11070966720581	-0.00230353930965066	0.00386527273803949	2.37074208259583	-0.00619963090866804
650	82.8081817626953	-6.29575967788696	3.30551409721375	-0.00295288790948689	0.00256657530553639	-0.0922383219003677	0.00808603875339031
651	84.1068801879883	-5.97108554840088	3.37044906616211	-0.0026282137259841	0.00289124972186983	-2.30457091331482	0.000293855206109583
652	82.1588363647461	-6.62043380737305	3.11070966720581	0.00321592413820326	0.00873538758605719	-1.43541646003723	0.00581331877037883
653	82.1588363647461	-4.99706220626831	2.59123063087463	0.00678734155371785	-0.000680167751852423	1.45028948783875	-0.0100957229733467
654	82.8081817626953	-4.99706220626831	2.85097002983093	0.00418994715437293	-0.0100957229733467	2.36814451217651	0.00418994715437293
655	84.756233215332	-5.64641094207764	3.43538379669189	0.0327612869441509	-0.0143164889886975	-0.0834721177816391	0.00386527273803949
656	82.1588363647461	-5.32173681259155	3.43538379669189	0.0136055024340749	-0.00522560812532902	-2.31041502952576	0.00483929552137852
657	81.5094833374023	-4.67238807678223	3.04577469825745	0.0126314787194133	-0.00944637414067984	-1.43346846103668	-0.000355493422830477
658	82.8081817626953	-6.29575967788696	3.30551409721375	0.00678734155371785	0.000293855206109583	1.44476997852325	-0.00392691092565656
659	81.5094833374023	-5.97108554840088	3.43538379669189	-0.00619963090866804	-0.00197886489331722	2.37139129638672	-0.00230353930965066
660	80.8601379394531	-5.32173681259155	2.85097002983093	-0.0159398596733809	-0.00360223650932312	-0.0902902781963348	0.00418994715437293
661	78.9120941162109	-4.67238807678223	2.98083996772766	-0.00100484199356288	-0.00392691092565656	-2.30229830741882	-0.00522560812532902
662	80.8601379394531	-6.29575967788696	3.37044906616211	-0.00782300252467394	0.00191722682211548	-1.44061124324799	0.00613799272105098
663	82.1588363647461	-5.64641094207764	3.30551409721375	-0.00392691092565656	0.00873538758605719	1.4483414888382	-3.08191010844894e-05
664	84.1068801879883	-6.29575967788696	3.04577469825745	-0.0113944197073579	0.0145795252174139	2.37171602249146	-0.0149658378213644
665	82.1588363647461	-4.99706220626831	3.1756443977356	-0.0136671401560307	0.0132808275520802	-0.0802253782749176	-0.00749832857400179
666	84.1068801879883	-5.97108554840088	3.24057936668396	-0.00295288790948689	0.0103587592020631	-2.31041502952576	-0.00100484199356288
667	81.5094833374023	-5.32173681259155	3.11070966720581	-0.00555028254166245	0.0022419011220336	-1.43541646003723	-0.00425158534198999
668	84.1068801879883	-7.26978254318237	3.56525373458862	-0.00230353930965066	0.00159255252219737	1.45321154594421	-0.00587495695799589
669	83.4575347900391	-7.9191312789917	3.04577469825745	-0.00814767740666866	-0.00490093370899558	2.37431335449219	0.00483929552137852
670	84.1068801879883	-7.26978254318237	2.78603529930115	-0.00392691092565656	-0.00295288790948689	-0.0837967917323112	-0.00587495695799589
671	83.4575347900391	-6.62043380737305	3.11070966720581	-0.000680167751852423	-0.00619963090866804	-2.30392169952393	-0.000355493422830477
672	84.1068801879883	-6.29575967788696	2.98083996772766	0.0103587592020631	-0.000355493422830477	-1.44288396835327	0.00483929552137852
673	82.8081817626953	-5.64641094207764	3.30551409721375	0.00289124972186983	0.00646266713738441	1.44509470462799	-0.00327756232582033
674	82.8081817626953	-5.32173681259155	3.24057936668396	0.00841071270406246	-0.00490093370899558	2.37723541259766	0.00289124972186983
675	81.5094833374023	-5.32173681259155	2.98083996772766	0.00126787810586393	0.0113327819854021	-0.0721085146069527	0.0162028968334198
676	84.1068801879883	-5.97108554840088	2.72110033035278	0.0295145437121391	-0.0130177913233638	-2.30619430541992	-0.00100484199356288
677	84.756233215332	-5.97108554840088	2.9159049987793	-0.0026282137259841	-0.00555028254166245	-1.45002686977386	0.00581331877037883
678	84.756233215332	-5.64641094207764	2.98083996772766	0.00126787810586393	0.00418994715437293	1.43989992141724	-0.00490093370899558
679	83.4575347900391	-6.29575967788696	3.30551409721375	-0.000680167751852423	-0.00295288790948689	2.36879396438599	0.000293855206109583
680	81.5094833374023	-5.32173681259155	3.50031876564026	-0.00977104809135199	-0.00100484199356288	-0.0753552615642548	-0.00100484199356288
681	82.8081817626953	-4.99706220626831	2.78603529930115	0.00386527273803949	0.00386527273803949	-2.31073975563049	0.00289124972186983
682	82.1588363647461	-4.99706220626831	2.52629590034485	0.0022419011220336	0.00743668992072344	-1.43963730335236	-0.00100484199356288
683	83.4575347900391	-6.29575967788696	2.656165599823	-0.00392691092565656	-0.000680167751852423	1.43535447120667	0.00126787810586393
684	80.2107925415039	-5.64641094207764	3.11070966720581	-0.0152905117720366	0.0155535480007529	2.37204074859619	-0.00230353930965066
685	81.5094833374023	-4.67238807678223	3.11070966720581	-0.023407369852066	0.00613799272105098	-0.0665890574455261	-0.00392691092565656
686	80.8601379394531	-5.64641094207764	3.69512343406677	-0.0117190945893526	0.00289124972186983	-2.30294752120972	-0.00230353930965066
687	84.1068801879883	-6.62043380737305	3.11070966720581	-0.00295288790948689	0.00776136433705688	-1.44320869445801	-0.0026282137259841
688	82.8081817626953	-5.32173681259155	2.85097002983093	-0.00425158534198999	0.00678734155371785	1.43989992141724	-3.08191010844894e-05
689	83.4575347900391	-5.32173681259155	2.85097002983093	-0.00425158534198999	-0.00392691092565656	2.37788486480713	-0.00295288790948689
690	82.8081817626953	-5.64641094207764	2.9159049987793	-0.00977104809135199	-0.00522560812532902	-0.0760046094655991	0.00191722682211548
691	85.4055786132813	-6.94510841369629	3.43538379669189	0.00646266713738441	-0.000680167751852423	-2.30359697341919	0.00711201597005129
692	83.4575347900391	-7.9191312789917	3.43538379669189	0.00126787810586393	-0.00879702530801296	-1.44580602645874	-0.00197886489331722
693	82.8081817626953	-6.62043380737305	2.85097002983093	0.0100340843200684	-0.0104203969240189	1.43860125541687	-0.00197886489331722
694	84.756233215332	-6.62043380737305	3.43538379669189	-0.00295288790948689	-0.0123684434220195	2.38015747070313	0.00386527273803949
695	84.756233215332	-6.29575967788696	3.43538379669189	0.00841071270406246	-0.0152905117720366	-0.0682124271988869	0.00808603875339031
696	84.1068801879883	-5.97108554840088	3.50031876564026	0.0188002903014421	-0.00944637414067984	-2.30359697341919	0.00516396993771195
697	83.4575347900391	-5.32173681259155	3.30551409721375	0.00776136433705688	-0.00684897974133492	-1.44807875156403	0.00191722682211548
698	82.1588363647461	-4.99706220626831	3.30551409721375	0.0106834331527352	0.00516396993771195	1.43632853031158	-0.00132951640989631
699	82.1588363647461	-5.64641094207764	2.9159049987793	-3.08191010844894e-05	0.00354059832170606	2.37820959091187	0.00548864435404539
700	82.8081817626953	-4.67238807678223	2.98083996772766	-0.00132951640989631	-0.00100484199356288	-0.0743812397122383	-0.000355493422830477
701	81.5094833374023	-4.34771394729614	2.9159049987793	0.00678734155371785	0.00191722682211548	-2.30684375762939	0.00711201597005129
702	82.8081817626953	-4.99706220626831	2.9159049987793	-0.00587495695799589	0.00776136433705688	-1.44515669345856	-0.00132951640989631
703	83.4575347900391	-5.64641094207764	3.43538379669189	-0.00197886489331722	0.00873538758605719	1.43470513820648	0.000293855206109583
704	82.8081817626953	-4.99706220626831	3.24057936668396	-0.00652430532500148	0.00711201597005129	2.3752875328064	-0.00717365415766835
705	81.5094833374023	-5.64641094207764	3.1756443977356	-0.0130177913233638	0.0116574559360743	-0.0604202412068844	-0.00295288790948689
706	79.5614395141602	-5.32173681259155	2.78603529930115	-0.0113944197073579	0.00126787810586393	-2.3139865398407	-0.00230353930965066
707	80.2107925415039	-5.32173681259155	3.1756443977356	-0.00782300252467394	0.00873538758605719	-1.44645547866821	0.00938473641872406
708	84.756233215332	-5.97108554840088	3.1756443977356	-0.0100957229733467	0.00808603875339031	1.42951035499573	0.00483929552137852
709	84.756233215332	-5.64641094207764	3.37044906616211	-0.00555028254166245	0.00191722682211548	2.37463808059692	0.00451462110504508
710	86.0549240112305	-6.62043380737305	3.37044906616211	-0.00197886489331722	-0.00327756232582033	-0.063342310488224	0.0022419011220336
711	84.756233215332	-6.29575967788696	3.04577469825745	-0.00392691092565656	-0.00100484199356288	-2.30262303352356	0.000943203864153475
712	83.4575347900391	-5.97108554840088	2.59123063087463	0.00776136433705688	-0.00457625929266214	-1.44775414466858	-0.00132951640989631
713	84.1068801879883	-6.62043380737305	3.04577469825745	0.00289124972186983	-0.00197886489331722	1.43665313720703	-0.00457625929266214
714	82.8081817626953	-6.29575967788696	3.24057936668396	0.00613799272105098	-0.0146411629393697	2.38145613670349	0.00289124972186983
715	82.8081817626953	-5.64641094207764	3.24057936668396	0.012956153601408	-0.0152905117720366	-0.0669137313961983	0.00321592413820326
716	82.8081817626953	-5.97108554840088	2.98083996772766	0.0132808275520802	-0.00977104809135199	-2.30229830741882	0.0022419011220336
717	85.4055786132813	-5.97108554840088	3.04577469825745	0.00711201597005129	-0.00327756232582033	-1.45067620277405	0.00354059832170606
718	84.756233215332	-5.97108554840088	2.78603529930115	-0.00652430532500148	-0.00100484199356288	1.42918562889099	0.000293855206109583
719	83.4575347900391	-5.64641094207764	2.78603529930115	0.00938473641872406	-0.0026282137259841	2.3824303150177	-0.00327756232582033
720	84.1068801879883	-5.64641094207764	2.72110033035278	0.00386527273803949	0.00191722682211548	-0.0604202412068844	-0.00457625929266214
721	84.756233215332	-6.62043380737305	3.63018846511841	0.00743668992072344	0.000618529506027699	-2.30716848373413	0.000618529506027699
722	84.756233215332	-5.64641094207764	3.37044906616211	0.00289124972186983	0.00841071270406246	-1.45522165298462	0.00321592413820326
723	82.1588363647461	-5.32173681259155	2.85097002983093	-0.00457625929266214	0.00418994715437293	1.42788696289063	-0.00652430532500148
724	84.1068801879883	-5.64641094207764	3.1756443977356	-0.00197886489331722	0.0126314787194133	2.38015747070313	-0.0126931173726916
725	84.1068801879883	-5.32173681259155	3.30551409721375	-0.0120437685400248	0.0103587592020631	-0.0561994761228561	0.00354059832170606
726	82.1588363647461	-5.97108554840088	3.24057936668396	-0.0130177913233638	0.0106834331527352	-2.30067491531372	-0.00717365415766835
727	80.2107925415039	-4.99706220626831	3.24057936668396	-0.0120437685400248	0.0103587592020631	-1.46009171009064	0.00256657530553639
728	80.8601379394531	-4.99706220626831	2.98083996772766	-0.0130177913233638	0.00483929552137852	1.42658829689026	0.000618529506027699
729	81.5094833374023	-4.99706220626831	2.9159049987793	-0.0117190945893526	-0.00749832857400179	2.37723541259766	0.00386527273803949
730	82.1588363647461	-4.34771394729614	2.98083996772766	-0.0100957229733467	0.0022419011220336	-0.0519787110388279	0.00483929552137852
731	84.1068801879883	-5.32173681259155	2.9159049987793	-0.00392691092565656	-0.00360223650932312	-2.29872679710388	0.0103587592020631
732	84.1068801879883	-5.64641094207764	3.1756443977356	0.00386527273803949	0.00548864435404539	-1.46203982830048	-0.00100484199356288
733	84.756233215332	-6.62043380737305	3.69512343406677	-0.00295288790948689	-0.00327756232582033	1.42399084568024	0.00418994715437293
734	84.1068801879883	-5.97108554840088	2.9159049987793	0.00646266713738441	-0.0107450718060136	2.37756013870239	0.00418994715437293
735	85.4055786132813	-7.59445667266846	3.1756443977356	0.00906006153672934	-0.0208099745213985	-0.0513293594121933	0.0103587592020631
736	82.8081817626953	-5.32173681259155	2.9159049987793	0.00386527273803949	-0.0143164889886975	-2.29775285720825	0.00581331877037883
737	83.4575347900391	-5.32173681259155	2.656165599823	0.00873538758605719	-0.000680167751852423	-1.45716965198517	0.00159255252219737
738	84.1068801879883	-6.29575967788696	3.37044906616211	-0.00392691092565656	-0.00392691092565656	1.42074406147003	-0.00295288790948689
739	84.756233215332	-6.29575967788696	3.43538379669189	0.0188002903014421	-0.00165419070981443	2.3808069229126	-0.00847235135734081
740	83.4575347900391	-5.97108554840088	3.11070966720581	-0.00879702530801296	0.00159255252219737	-0.0458098985254765	-0.00197886489331722
741	83.4575347900391	-5.32173681259155	2.52629590034485	0.00613799272105098	0.00159255252219737	-2.30392169952393	-0.00197886489331722
742	82.8081817626953	-4.99706220626831	2.3964262008667	-0.00425158534198999	0.00841071270406246	-1.46333849430084	0.00646266713738441
743	84.756233215332	-6.29575967788696	2.72110033035278	0.00386527273803949	0.00646266713738441	1.41944539546967	-0.00652430532500148
744	82.1588363647461	-4.99706220626831	3.30551409721375	-0.00490093370899558	0.00678734155371785	2.37723541259766	-0.00555028254166245
745	84.1068801879883	-4.99706220626831	3.30551409721375	-0.00879702530801296	0.00970941036939621	-0.0461345724761486	-0.00977104809135199
746	82.8081817626953	-5.32173681259155	2.98083996772766	-0.00814767740666866	0.0126314787194133	-2.29872679710388	-0.00295288790948689
747	82.8081817626953	-5.97108554840088	3.11070966720581	-0.0117190945893526	0.000293855206109583	-1.46463716030121	0.000618529506027699
748	81.5094833374023	-5.97108554840088	2.98083996772766	-0.0120437685400248	-0.000680167751852423	1.41522467136383	0.000293855206109583
749	80.2107925415039	-4.67238807678223	2.9159049987793	-0.0133424662053585	0.00256657530553639	2.37853407859802	0.00483929552137852
750	81.5094833374023	-5.64641094207764	3.04577469825745	-0.00944637414067984	-0.00132951640989631	-0.0490566417574883	0.00776136433705688
751	84.1068801879883	-5.64641094207764	3.37044906616211	-0.00522560812532902	-0.00327756232582033	-2.29060983657837	0.000943203864153475
752	84.1068801879883	-5.97108554840088	3.04577469825745	-0.000680167751852423	0.00743668992072344	-1.46366322040558	0.00548864435404539
753	82.1588363647461	-5.32173681259155	2.85097002983093	-0.000680167751852423	-0.00327756232582033	1.41912078857422	-0.00230353930965066
754	85.4055786132813	-6.62043380737305	2.98083996772766	0.00289124972186983	-0.00522560812532902	2.37723541259766	0.0022419011220336
755	82.1588363647461	-5.32173681259155	2.72110033035278	-0.00457625929266214	-0.0149658378213644	-0.0422384813427925	0.00678734155371785
756	84.756233215332	-7.9191312789917	3.37044906616211	0.0149041991680861	-0.0211346503347158	-2.30262303352356	0.00451462110504508
757	83.4575347900391	-7.26978254318237	3.37044906616211	0.00548864435404539	-0.00782300252467394	-1.47113072872162	-0.0026282137259841
758	82.8081817626953	-4.99706220626831	2.9159049987793	0.00126787810586393	-0.00100484199356288	1.41197788715363	-0.00360223650932312
759	81.5094833374023	-4.99706220626831	2.52629590034485	0.0022419011220336	-0.0026282137259841	2.38924837112427	-0.00847235135734081
760	82.8081817626953	-4.99706220626831	2.85097002983093	0.00678734155371785	0.00451462110504508	-0.03444629535079	0.00191722682211548
761	84.1068801879883	-5.64641094207764	2.9159049987793	0.000293855206109583	-0.000355493422830477	-2.30067491531372	0.000293855206109583
762	84.1068801879883	-5.97108554840088	3.04577469825745	0.0022419011220336	0.00386527273803949	-1.46755933761597	-3.08191010844894e-05
763	80.8601379394531	-4.34771394729614	3.1756443977356	0.00451462110504508	0.00678734155371785	1.41165328025818	-0.00522560812532902
764	84.756233215332	-5.97108554840088	2.72110033035278	-3.08191010844894e-05	0.00386527273803949	2.38307952880859	-0.0100957229733467
765	83.4575347900391	-5.32173681259155	3.30551409721375	-0.0100957229733467	0.0155535480007529	-0.0373683646321297	0.000293855206109583
766	82.8081817626953	-4.34771394729614	2.98083996772766	-0.00619963090866804	0.00711201597005129	-2.29450607299805	-0.00100484199356288
767	81.5094833374023	-4.34771394729614	3.04577469825745	-0.00814767740666866	0.012956153601408	-1.46658527851105	0.00159255252219737
768	83.4575347900391	-5.32173681259155	3.37044906616211	-0.00619963090866804	0.00776136433705688	1.40645837783813	-0.00132951640989631
769	82.8081817626953	-5.97108554840088	3.56525373458862	-0.00782300252467394	-0.00100484199356288	2.38437843322754	-0.00100484199356288
770	81.5094833374023	-5.64641094207764	3.1756443977356	-0.00295288790948689	0.00354059832170606	-0.0311995539814234	-0.00165419070981443
771	80.8601379394531	-5.64641094207764	3.04577469825745	-0.00814767740666866	-0.00457625929266214	-2.29548001289368	0.00418994715437293
772	80.2107925415039	-4.34771394729614	2.85097002983093	0.000293855206109583	0.000618529506027699	-1.46918261051178	0.00581331877037883
773	81.5094833374023	-5.32173681259155	2.98083996772766	0.00159255252219737	-0.00100484199356288	1.40970516204834	-0.000680167751852423
774	80.8601379394531	-4.34771394729614	3.11070966720581	0.0213976856321096	-0.0185372550040483	2.3840537071228	0.00386527273803949
775	84.756233215332	-5.97108554840088	3.56525373458862	-0.00944637414067984	-0.0256800893694162	-0.0295761823654175	0.0113327819854021
776	80.8601379394531	-4.67238807678223	2.78603529930115	-0.00100484199356288	-0.00165419070981443	-2.29125928878784	0.00321592413820326
777	82.8081817626953	-6.94510841369629	3.1756443977356	0.00386527273803949	-0.0107450718060136	-1.47665011882782	-0.000680167751852423
778	83.4575347900391	-6.94510841369629	3.30551409721375	-0.000355493422830477	-0.00749832857400179	1.40743243694305	-0.00230353930965066
779	84.1068801879883	-7.26978254318237	3.24057936668396	0.00711201597005129	-0.00847235135734081	2.38989782333374	-0.00132951640989631
780	83.4575347900391	-6.29575967788696	3.37044906616211	-0.000355493422830477	-0.000680167751852423	-0.0250307414680719	-0.0026282137259841
781	83.4575347900391	-5.64641094207764	3.50031876564026	0.00289124972186983	-3.08191010844894e-05	-2.29807758331299	0.00321592413820326
782	82.1588363647461	-4.99706220626831	2.72110033035278	0.000618529506027699	0.00841071270406246	-1.4734034538269	0.00191722682211548
783	83.4575347900391	-5.64641094207764	2.85097002983093	0.00159255252219737	-0.00392691092565656	1.40451037883759	-0.00425158534198999
784	83.4575347900391	-5.32173681259155	3.11070966720581	-0.00295288790948689	0.00256657530553639	2.38859915733337	-0.00457625929266214
785	82.8081817626953	-4.99706220626831	2.72110033035278	-0.0107450718060136	0.0149041991680861	-0.0328229255974293	-0.00912170019000769
786	84.1068801879883	-5.64641094207764	3.1756443977356	-0.00327756232582033	0.00386527273803949	-2.29483079910278	-0.00749832857400179
787	83.4575347900391	-4.99706220626831	2.98083996772766	-0.00522560812532902	0.00970941036939621	-1.47275412082672	-0.00295288790948689
788	81.5094833374023	-4.99706220626831	2.85097002983093	-0.00327756232582033	0.00938473641872406	1.4006142616272	-0.00197886489331722
789	82.1588363647461	-4.34771394729614	2.78603529930115	0.00126787810586393	0.00938473641872406	2.389573097229	-0.00132951640989631
790	82.8081817626953	-4.67238807678223	3.04577469825745	-0.00425158534198999	0.00451462110504508	-0.0260047651827335	0.000943203864153475
791	81.5094833374023	-4.67238807678223	2.98083996772766	0.000618529506027699	0.00548864435404539	-2.29288268089294	0.00581331877037883
792	82.8081817626953	-4.99706220626831	3.30551409721375	-0.00230353930965066	0.00451462110504508	-1.47502684593201	0.00354059832170606
793	82.1588363647461	-5.32173681259155	3.30551409721375	-0.00392691092565656	0.00386527273803949	1.41002988815308	-0.00100484199356288
794	81.5094833374023	-5.64641094207764	3.1756443977356	-0.00912170019000769	-0.00619963090866804	2.38924837112427	0.000943203864153475
795	80.2107925415039	-4.0230393409729	2.85097002983093	-0.00230353930965066	-0.0107450718060136	-0.0247060675173998	0.00321592413820326
796	82.1588363647461	-5.64641094207764	2.85097002983093	0.00873538758605719	-0.0159398596733809	-2.29353213310242	0.00451462110504508
797	81.5094833374023	-4.0230393409729	2.9159049987793	0.0168522447347641	0.00126787810586393	-1.48054623603821	0.00256657530553639
798	82.1588363647461	-4.34771394729614	3.1756443977356	0.00743668992072344	0.00191722682211548	1.39217281341553	-0.00652430532500148
799	80.8601379394531	-4.34771394729614	3.1756443977356	-0.00295288790948689	0.00289124972186983	2.39736533164978	-0.00490093370899558
800	82.8081817626953	-5.97108554840088	2.72110033035278	0.00289124972186983	-0.00749832857400179	-0.0156151866540313	-0.0026282137259841
801	82.1588363647461	-5.64641094207764	2.9159049987793	0.00483929552137852	-0.00230353930965066	-2.29515528678894	0.000943203864153475
802	84.756233215332	-7.26978254318237	3.24057936668396	0.00191722682211548	0.00516396993771195	-1.48476707935333	0.00256657530553639
803	84.1068801879883	-6.62043380737305	3.30551409721375	0.00354059832170606	0.00126787810586393	1.39639353752136	-3.08191010844894e-05
804	83.4575347900391	-5.32173681259155	3.1756443977356	-0.00392691092565656	0.00938473641872406	2.389573097229	-0.00814767740666866
805	84.1068801879883	-5.64641094207764	3.30551409721375	-0.0172385573387146	0.0100340843200684	-0.0169138833880424	-0.00782300252467394
806	82.8081817626953	-5.32173681259155	3.11070966720581	-0.00100484199356288	0.0103587592020631	-2.29125928878784	-0.00652430532500148
807	83.4575347900391	-6.29575967788696	3.24057936668396	-0.00230353930965066	0.00581331877037883	-1.48509168624878	-0.000680167751852423
808	84.1068801879883	-5.64641094207764	2.85097002983093	-0.00230353930965066	0.00906006153672934	1.38762736320496	-0.00197886489331722
809	82.8081817626953	-4.99706220626831	2.52629590034485	-0.00522560812532902	0.00159255252219737	2.38730049133301	-0.00100484199356288
810	82.1588363647461	-4.99706220626831	2.9159049987793	0.00646266713738441	0.000618529506027699	-0.0149658378213644	0.00483929552137852
811	83.4575347900391	-5.97108554840088	3.30551409721375	-0.00100484199356288	0.00126787810586393	-2.29223322868347	0.00581331877037883
812	84.1068801879883	-5.64641094207764	3.04577469825745	0.000293855206109583	0.00451462110504508	-1.48314368724823	0.00159255252219737
813	82.1588363647461	-4.99706220626831	3.11070966720581	-0.00197886489331722	0.00581331877037883	1.39866626262665	0.00256657530553639
814	80.8601379394531	-4.99706220626831	2.98083996772766	-0.0026282137259841	-0.00490093370899558	2.39866399765015	0.00159255252219737
815	80.8601379394531	-5.32173681259155	3.11070966720581	0.00743668992072344	-0.0113944197073579	-0.0159398596733809	0.00613799272105098
816	78.2627410888672	-4.67238807678223	3.37044906616211	-0.00197886489331722	-3.08191010844894e-05	-2.29255795478821	0.00159255252219737
817	81.5094833374023	-5.97108554840088	3.56525373458862	0.0162028968334198	0.00418994715437293	-1.4876891374588	0.0022419011220336
818	82.1588363647461	-4.99706220626831	2.98083996772766	0.000943203864153475	0.00321592413820326	1.39184808731079	-0.00132951640989631
819	83.4575347900391	-6.29575967788696	3.24057936668396	0.00289124972186983	0.00743668992072344	2.3934690952301	-0.0026282137259841
820	82.8081817626953	-5.97108554840088	3.1756443977356	-0.00749832857400179	0.00256657530553639	-0.00847235135734081	-0.00197886489331722
821	82.8081817626953	-6.62043380737305	3.1756443977356	-0.00360223650932312	0.00516396993771195	-2.2860643863678	-0.00165419070981443
822	82.1588363647461	-5.64641094207764	2.9159049987793	0.00354059832170606	0.00321592413820326	-1.48671507835388	0.00126787810586393
823	83.4575347900391	-5.97108554840088	3.1756443977356	-0.00652430532500148	-0.00295288790948689	1.39022469520569	-0.00165419070981443
824	84.1068801879883	-6.94510841369629	3.04577469825745	-0.00879702530801296	0.00126787810586393	2.39639139175415	-0.00619963090866804
825	83.4575347900391	-6.62043380737305	3.04577469825745	-0.00944637414067984	0.00483929552137852	-0.0133424662053585	0.00678734155371785
826	83.4575347900391	-5.97108554840088	2.9159049987793	-0.00425158534198999	0.0149041991680861	-2.28671383857727	-0.00619963090866804
827	83.4575347900391	-5.32173681259155	3.04577469825745	-0.000355493422830477	0.01100810803473	-1.4893125295639	-0.00555028254166245
828	83.4575347900391	-6.29575967788696	3.69512343406677	-0.00749832857400179	0.00159255252219737	1.38373124599457	-3.08191010844894e-05
829	84.756233215332	-6.29575967788696	3.1756443977356	-0.00457625929266214	0.00321592413820326	2.39249515533447	0.00321592413820326
830	84.1068801879883	-5.97108554840088	2.78603529930115	-0.00490093370899558	0.000293855206109583	-0.00100484199356288	-0.00555028254166245
831	84.1068801879883	-5.97108554840088	3.04577469825745	0.0022419011220336	-0.00165419070981443	-2.28963589668274	0.00483929552137852
832	81.5094833374023	-4.99706220626831	2.78603529930115	0.00581331877037883	-0.00197886489331722	-1.49515664577484	0.00386527273803949
833	82.8081817626953	-4.67238807678223	2.98083996772766	0.000943203864153475	0.00678734155371785	1.38730263710022	-0.0026282137259841
834	83.4575347900391	-5.32173681259155	3.1756443977356	-0.000680167751852423	-0.0026282137259841	2.39671587944031	-3.08191010844894e-05
835	83.4575347900391	-6.94510841369629	2.98083996772766	0.00711201597005129	-0.0136671401560307	-0.0126931173726916	0.00386527273803949
836	80.8601379394531	-5.32173681259155	2.98083996772766	0.00873538758605719	-0.00684897974133492	-2.28281784057617	0.00711201597005129
837	80.8601379394531	-5.64641094207764	2.85097002983093	0.0022419011220336	0.000293855206109583	-1.49970209598541	-0.00295288790948689
838	78.9120941162109	-4.99706220626831	3.11070966720581	0.00613799272105098	0.00126787810586393	1.38567924499512	0.00418994715437293
839	80.2107925415039	-5.64641094207764	3.1756443977356	-0.00814767740666866	-0.00522560812532902	2.39184594154358	-0.00295288790948689
840	80.8601379394531	-5.32173681259155	3.37044906616211	0.00256657530553639	-0.00717365415766835	0.0103587592020631	0.000943203864153475
841	80.8601379394531	-5.32173681259155	3.04577469825745	0.00483929552137852	-0.00132951640989631	-2.28963589668274	-0.000355493422830477
842	82.1588363647461	-5.97108554840088	2.9159049987793	-0.00165419070981443	0.00646266713738441	-1.49548125267029	-0.00490093370899558
843	84.1068801879883	-6.29575967788696	3.04577469825745	0.00354059832170606	0.00548864435404539	1.39022469520569	-0.00717365415766835
844	82.8081817626953	-6.62043380737305	3.50031876564026	-0.00230353930965066	-0.00132951640989631	2.39054703712463	-0.00230353930965066
845	81.5094833374023	-5.97108554840088	2.98083996772766	-0.0104203969240189	0.00776136433705688	0.00289124972186983	-0.00977104809135199
846	84.1068801879883	-7.59445667266846	3.50031876564026	-0.00977104809135199	0.00678734155371785	-2.28119444847107	0.00191722682211548
847	83.4575347900391	-6.62043380737305	3.24057936668396	0.00159255252219737	0.00613799272105098	-1.50294876098633	-0.00717365415766835
848	82.8081817626953	-5.64641094207764	2.85097002983093	-0.00457625929266214	0.00289124972186983	1.37853646278381	0.00743668992072344
849	82.1588363647461	-4.99706220626831	2.72110033035278	-0.00327756232582033	-0.00684897974133492	2.39866399765015	0.00126787810586393
850	82.8081817626953	-5.97108554840088	2.9159049987793	-0.0104203969240189	-0.00327756232582033	0.00776136433705688	0.00289124972186983
851	81.5094833374023	-4.99706220626831	2.9159049987793	-0.000355493422830477	0.00483929552137852	-2.2837917804718	0.00159255252219737
852	83.4575347900391	-5.97108554840088	3.30551409721375	0.00386527273803949	0.00321592413820326	-1.50619554519653	0.00970941036939621
853	83.4575347900391	-6.62043380737305	3.11070966720581	0.00321592413820326	0.00289124972186983	1.37983512878418	-0.00327756232582033
854	84.756233215332	-6.62043380737305	2.9159049987793	0.0168522447347641	-0.00360223650932312	2.39898872375488	-0.000680167751852423
855	82.1588363647461	-5.64641094207764	2.78603529930115	0.00516396993771195	-0.00977104809135199	0.000293855206109583	0.00483929552137852
856	84.756233215332	-6.94510841369629	3.24057936668396	0.0197743140161037	-0.0117190945893526	-2.28671383857727	0.00711201597005129
857	84.1068801879883	-6.94510841369629	3.24057936668396	0.00808603875339031	-0.000680167751852423	-1.50392282009125	0.000618529506027699
858	82.1588363647461	-5.64641094207764	3.1756443977356	0.00613799272105098	-0.00327756232582033	1.37593901157379	-0.00490093370899558
859	81.5094833374023	-5.64641094207764	2.98083996772766	-0.00490093370899558	0.0022419011220336	2.40191078186035	0.00289124972186983
860	80.2107925415039	-6.29575967788696	2.52629590034485	-0.00717365415766835	-0.00295288790948689	0.011982130818069	-0.00457625929266214
861	82.1588363647461	-7.26978254318237	2.98083996772766	-0.0026282137259841	0.00126787810586393	-2.2782723903656	-0.00100484199356288
862	82.8081817626953	-6.94510841369629	3.37044906616211	0.00516396993771195	0.000943203864153475	-1.50457215309143	0.000618529506027699
863	80.8601379394531	-5.32173681259155	3.11070966720581	0.00321592413820326	0.00354059832170606	1.38275718688965	-0.00457625929266214
864	82.1588363647461	-5.64641094207764	3.1756443977356	-0.0110697457566857	0.00256657530553639	2.39704060554504	-0.00457625929266214
865	83.4575347900391	-6.62043380737305	3.37044906616211	-0.00912170019000769	0.0106834331527352	0.00483929552137852	-0.00912170019000769
866	82.1588363647461	-6.29575967788696	2.85097002983093	-0.00782300252467394	0.00159255252219737	-2.28281784057617	0.000293855206109583
867	82.1588363647461	-8.24380588531494	3.11070966720581	0.00321592413820326	0.00418994715437293	-1.5035982131958	-0.00457625929266214
868	83.4575347900391	-7.26978254318237	3.24057936668396	-0.00652430532500148	0.00581331877037883	1.3720428943634	0.00191722682211548
869	84.1068801879883	-6.29575967788696	3.11070966720581	-0.00717365415766835	-3.08191010844894e-05	2.39671587944031	-0.00100484199356288
870	83.4575347900391	-5.32173681259155	3.24057936668396	0.00646266713738441	-0.00360223650932312	0.01847561635077	-0.00490093370899558
871	84.756233215332	-6.94510841369629	2.98083996772766	0.0022419011220336	-0.00100484199356288	-2.28509044647217	0.00808603875339031
872	84.1068801879883	-6.29575967788696	2.85097002983093	-0.00100484199356288	0.000293855206109583	-1.50262415409088	-0.000355493422830477
873	82.8081817626953	-5.97108554840088	3.04577469825745	0.00451462110504508	0.00938473641872406	1.36847150325775	-0.00490093370899558
874	81.5094833374023	-5.64641094207764	2.656165599823	0.000618529506027699	-0.00555028254166245	2.40061211585999	0.00873538758605719
875	85.4055786132813	-6.94510841369629	3.1756443977356	-0.000355493422830477	-0.0354203209280968	0.00646266713738441	0.00613799272105098
876	82.1588363647461	-5.32173681259155	3.11070966720581	0.0152288740500808	-0.00587495695799589	-2.28314232826233	0.0106834331527352
877	83.4575347900391	-6.29575967788696	3.1756443977356	-0.00327756232582033	-0.00457625929266214	-1.509117603302	0.000943203864153475
878	83.4575347900391	-6.62043380737305	3.04577469825745	0.00678734155371785	0.00386527273803949	1.37269234657288	0.000618529506027699
879	83.4575347900391	-7.26978254318237	3.1756443977356	0.000618529506027699	0.000618529506027699	2.40028738975525	-0.00295288790948689
880	82.1588363647461	-7.26978254318237	3.1756443977356	-0.00619963090866804	-0.00327756232582033	0.0188002903014421	0.00743668992072344
881	79.5614395141602	-5.64641094207764	3.37044906616211	-0.00392691092565656	0.00289124972186983	-2.28703856468201	0.00451462110504508
882	79.5614395141602	-5.64641094207764	3.50031876564026	-0.00360223650932312	0.0142548503354192	-1.49807870388031	-0.000355493422830477
883	82.8081817626953	-6.94510841369629	2.85097002983093	0.00126787810586393	0.00516396993771195	1.37626373767853	-0.00879702530801296
884	83.4575347900391	-6.62043380737305	3.11070966720581	-0.00879702530801296	0.01100810803473	2.40158605575562	-0.00749832857400179
885	81.5094833374023	-6.29575967788696	3.1756443977356	-0.00977104809135199	0.00646266713738441	0.0168522447347641	-0.0104203969240189
886	84.1068801879883	-6.94510841369629	3.63018846511841	-0.0100957229733467	0.013930176384747	-2.27697348594666	-0.00327756232582033
887	82.1588363647461	-6.29575967788696	3.11070966720581	-0.0107450718060136	0.00906006153672934	-1.50554621219635	-0.0107450718060136
888	84.1068801879883	-8.56847953796387	3.56525373458862	0.00418994715437293	0.00289124972186983	1.36457538604736	-0.000680167751852423
889	83.4575347900391	-7.9191312789917	3.11070966720581	-0.00392691092565656	-0.0104203969240189	2.40580677986145	-0.00100484199356288
890	83.4575347900391	-7.59445667266846	3.1756443977356	-0.000355493422830477	-0.00555028254166245	0.0282158460468054	0.000943203864153475
891	84.1068801879883	-6.62043380737305	3.04577469825745	-0.00327756232582033	-0.000680167751852423	-2.28249311447144	0.000618529506027699
892	83.4575347900391	-6.94510841369629	3.04577469825745	0.00678734155371785	0.00451462110504508	-1.51041638851166	-0.00100484199356288
893	81.5094833374023	-5.64641094207764	2.9159049987793	-0.000355493422830477	-0.00165419070981443	1.36944556236267	0.000293855206109583
894	83.4575347900391	-5.64641094207764	3.04577469825745	0.00126787810586393	-0.000355493422830477	2.389573097229	-3.08191010844894e-05
895	82.8081817626953	-6.29575967788696	2.9159049987793	0.01100810803473	-0.0162645354866982	0.0197743140161037	0.00678734155371785
896	84.756233215332	-6.62043380737305	2.52629590034485	0.00581331877037883	-0.00847235135734081	-2.27892160415649	0.00548864435404539
897	82.1588363647461	-5.32173681259155	2.72110033035278	0.0136055024340749	-0.000355493422830477	-1.5178838968277	0.0113327819854021
898	82.8081817626953	-5.97108554840088	2.72110033035278	0.000943203864153475	-0.00100484199356288	1.35775721073151	-0.00619963090866804
899	83.4575347900391	-4.99706220626831	3.04577469825745	0.00191722682211548	0.00418994715437293	2.40061211585999	-0.00555028254166245
900	82.8081817626953	-5.64641094207764	3.50031876564026	-0.00684897974133492	-0.00457625929266214	0.0356833562254906	0.00483929552137852
901	81.5094833374023	-6.62043380737305	2.9159049987793	-0.00295288790948689	0.00483929552137852	-2.28086972236633	-0.00100484199356288
902	82.8081817626953	-7.26978254318237	2.98083996772766	-0.00132951640989631	0.00808603875339031	-1.51171505451202	0.00678734155371785
903	82.1588363647461	-7.26978254318237	3.1756443977356	-0.00814767740666866	0.00873538758605719	1.3681468963623	-0.00490093370899558
904	80.2107925415039	-6.29575967788696	3.04577469825745	-0.0117190945893526	0.00776136433705688	2.39801454544067	-0.00749832857400179
905	80.8601379394531	-5.64641094207764	2.85097002983093	-0.0117190945893526	0.00516396993771195	0.0282158460468054	-0.00879702530801296
906	83.4575347900391	-6.62043380737305	3.50031876564026	-0.00749832857400179	0.0145795252174139	-2.27307748794556	-0.000680167751852423
907	82.8081817626953	-5.97108554840088	2.98083996772766	-0.00132951640989631	0.0149041991680861	-1.5162605047226	-0.00912170019000769
908	81.5094833374023	-6.62043380737305	2.78603529930115	0.00354059832170606	0.00548864435404539	1.35353648662567	-0.00717365415766835
909	82.1588363647461	-6.94510841369629	3.1756443977356	-0.00230353930965066	-0.00717365415766835	2.40548229217529	0.00126787810586393
910	82.1588363647461	-7.9191312789917	3.1756443977356	-0.00425158534198999	-0.00522560812532902	0.0382807515561581	-0.00360223650932312
911	82.1588363647461	-7.26978254318237	3.63018846511841	0.000293855206109583	-0.00619963090866804	-2.27145409584045	0.00354059832170606
912	82.1588363647461	-5.97108554840088	3.30551409721375	0.00516396993771195	0.00386527273803949	-1.51690983772278	-0.00749832857400179
913	82.8081817626953	-5.97108554840088	2.85097002983093	0.00483929552137852	-0.00555028254166245	1.36392605304718	0.00321592413820326
914	84.756233215332	-6.29575967788696	3.11070966720581	-0.00295288790948689	-0.00392691092565656	2.40223550796509	0.000943203864153475
915	82.8081817626953	-5.64641094207764	2.98083996772766	0.0278911720961332	-0.0107450718060136	0.0386054255068302	0.00548864435404539
916	82.8081817626953	-6.29575967788696	3.1756443977356	0.013930176384747	-0.00912170019000769	-2.27372694015503	0.00646266713738441
917	85.4055786132813	-6.94510841369629	2.98083996772766	0.0162028968334198	-0.00100484199356288	-1.52729940414429	0.00483929552137852
918	83.4575347900391	-4.99706220626831	2.98083996772766	0.0136055024340749	0.00191722682211548	1.34769237041473	0.00126787810586393
919	83.4575347900391	-5.32173681259155	2.656165599823	-0.00100484199356288	-0.0026282137259841	2.39931344985962	-0.00295288790948689
920	83.4575347900391	-6.62043380737305	2.98083996772766	-0.00555028254166245	0.000293855206109583	0.0489950031042099	-0.00392691092565656
921	84.1068801879883	-6.94510841369629	3.30551409721375	-0.000355493422830477	0.00256657530553639	-2.28249311447144	0.00354059832170606
922	81.5094833374023	-6.62043380737305	3.24057936668396	-0.00392691092565656	0.0123068047687411	-1.52113056182861	0.00873538758605719
923	82.1588363647461	-5.97108554840088	3.1756443977356	0.00354059832170606	0.00646266713738441	1.36002993583679	-0.00132951640989631
924	78.9120941162109	-5.32173681259155	3.43538379669189	-0.0123684434220195	0.00711201597005129	2.40353417396545	-0.00132951640989631
925	80.8601379394531	-6.62043380737305	3.1756443977356	-0.0195112787187099	0.0100340843200684	0.0353586822748184	-0.00555028254166245
926	78.9120941162109	-5.32173681259155	3.1756443977356	-0.0126931173726916	0.0132808275520802	-2.27372694015503	0.000293855206109583
927	81.5094833374023	-6.29575967788696	3.1756443977356	-0.00717365415766835	0.0132808275520802	-1.52145528793335	-0.00555028254166245
928	80.8601379394531	-5.97108554840088	3.43538379669189	-0.00619963090866804	0.000943203864153475	1.35126376152039	-0.00457625929266214
929	80.8601379394531	-6.29575967788696	3.69512343406677	-0.00197886489331722	0.00354059832170606	2.40807962417603	0.00386527273803949
930	82.8081817626953	-6.94510841369629	3.56525373458862	0.00289124972186983	-0.00197886489331722	0.041852168738842	0.00321592413820326
931	82.8081817626953	-7.59445667266846	3.37044906616211	-0.000355493422830477	-0.00684897974133492	-2.26788258552551	-0.000355493422830477
932	81.5094833374023	-8.24380588531494	3.24057936668396	0.0022419011220336	-0.00587495695799589	-1.5234032869339	-0.000680167751852423
933	82.1588363647461	-5.97108554840088	2.98083996772766	0.00418994715437293	-0.00457625929266214	1.35483515262604	-0.00587495695799589
934	82.8081817626953	-6.94510841369629	3.04577469825745	-0.00360223650932312	-0.0110697457566857	2.40515756607056	0.00159255252219737
935	82.8081817626953	-6.62043380737305	3.24057936668396	0.0149041991680861	-0.0139918150380254	0.0399041213095188	0.00451462110504508
936	81.5094833374023	-5.64641094207764	3.24057936668396	0.013930176384747	-0.00197886489331722	-2.27794766426086	0.00776136433705688
937	81.5094833374023	-4.99706220626831	2.9159049987793	0.000293855206109583	0.00159255252219737	-1.52957212924957	0.00159255252219737
938	81.5094833374023	-5.97108554840088	2.85097002983093	0.0165275707840919	0.00354059832170606	1.34087419509888	-0.00782300252467394
939	82.1588363647461	-5.32173681259155	2.85097002983093	-0.00425158534198999	0.00451462110504508	2.40937829017639	-0.00197886489331722
940	81.5094833374023	-5.64641094207764	2.78603529930115	0.00256657530553639	-0.00360223650932312	0.0457482598721981	-0.00749832857400179
941	84.1068801879883	-6.29575967788696	3.1756443977356	-0.00295288790948689	0.00126787810586393	-2.2766489982605	0.00418994715437293
942	85.4055786132813	-6.94510841369629	3.50031876564026	0.000293855206109583	-0.00100484199356288	-1.52859807014465	-0.000355493422830477
943	82.1588363647461	-6.62043380737305	3.11070966720581	-0.0026282137259841	0.000618529506027699	1.34736764431	-0.00912170019000769
944	81.5094833374023	-5.64641094207764	2.85097002983093	-0.0126931173726916	0.00321592413820326	2.41294980049133	0.00321592413820326
945	82.8081817626953	-7.26978254318237	3.11070966720581	-0.0227580219507217	0.00743668992072344	0.0460729338228703	-0.00100484199356288
946	79.5614395141602	-5.64641094207764	2.98083996772766	-0.0152905117720366	0.00970941036939621	-2.26820731163025	0.000618529506027699
947	78.9120941162109	-5.97108554840088	3.24057936668396	-0.0152905117720366	0.00743668992072344	-1.53639030456543	0.00483929552137852
948	82.1588363647461	-6.94510841369629	3.43538379669189	-0.0104203969240189	0.00386527273803949	1.34217286109924	-0.00749832857400179
949	82.1588363647461	-6.62043380737305	3.1756443977356	-0.00684897974133492	-0.00100484199356288	2.40385890007019	-0.00230353930965066
950	83.4575347900391	-6.94510841369629	3.11070966720581	-0.00197886489331722	-0.00879702530801296	0.0545144639909267	0.00289124972186983
951	81.5094833374023	-6.94510841369629	3.30551409721375	0.0103587592020631	0.00418994715437293	-2.27145409584045	0.0022419011220336
952	82.1588363647461	-6.29575967788696	3.24057936668396	-3.08191010844894e-05	-0.000355493422830477	-1.53152012825012	-0.00847235135734081
953	84.756233215332	-8.24380588531494	3.37044906616211	0.00581331877037883	-0.00944637414067984	1.34314692020416	-0.00327756232582033
954	82.1588363647461	-7.59445667266846	3.69512343406677	0.00776136433705688	-0.0120437685400248	2.41717052459717	-3.08191010844894e-05
955	82.1588363647461	-6.62043380737305	3.04577469825745	0.00970941036939621	-0.0230826959013939	0.040228795260191	-0.000355493422830477
956	84.1068801879883	-6.29575967788696	3.1756443977356	0.0152288740500808	-0.0113944197073579	-2.26463603973389	0.00418994715437293
957	82.8081817626953	-6.29575967788696	2.9159049987793	0.00321592413820326	0.00126787810586393	-1.53866302967072	0.00483929552137852
958	82.1588363647461	-5.64641094207764	3.24057936668396	0.0126314787194133	-0.00165419070981443	1.33762741088867	-0.00132951640989631
959	83.4575347900391	-5.64641094207764	3.50031876564026	-0.00490093370899558	-0.00327756232582033	2.40450811386108	-0.00295288790948689
960	82.1588363647461	-4.99706220626831	3.50031876564026	0.00743668992072344	-0.000355493422830477	0.0545144639909267	0.00354059832170606
961	82.8081817626953	-5.97108554840088	2.9159049987793	0.00289124972186983	0.0116574559360743	-2.27112936973572	0.00126787810586393
962	81.5094833374023	-5.32173681259155	2.656165599823	0.00548864435404539	0.00418994715437293	-1.53866302967072	0.00126787810586393
963	85.4055786132813	-6.94510841369629	3.04577469825745	-0.00555028254166245	0.00354059832170606	1.33665347099304	-0.000680167751852423
964	83.4575347900391	-6.62043380737305	3.24057936668396	-0.00165419070981443	0.00743668992072344	2.41392374038696	-0.00684897974133492
965	82.8081817626953	-5.97108554840088	3.04577469825745	-0.0117190945893526	0.00613799272105098	0.0515923984348774	-0.00555028254166245
966	82.8081817626953	-6.62043380737305	3.1756443977356	-0.00749832857400179	0.0113327819854021	-2.26853203773499	-0.00814767740666866
967	82.1588363647461	-5.64641094207764	2.78603529930115	-0.0100957229733467	0.0123068047687411	-1.54320847988129	-0.00425158534198999
968	80.2107925415039	-4.99706220626831	2.78603529930115	-0.00879702530801296	0.00354059832170606	1.33535468578339	-0.00197886489331722
969	80.8601379394531	-5.64641094207764	2.9159049987793	-0.00490093370899558	0.00678734155371785	2.41359901428223	-0.00165419070981443
970	80.2107925415039	-5.32173681259155	2.98083996772766	-0.0130177913233638	0.00548864435404539	0.0671767666935921	-0.00360223650932312
971	82.1588363647461	-5.64641094207764	3.04577469825745	-0.000680167751852423	-0.000355493422830477	-2.27210354804993	0.0022419011220336
972	83.4575347900391	-6.29575967788696	3.50031876564026	0.000618529506027699	0.00970941036939621	-1.54548120498657	0.00126787810586393
973	84.1068801879883	-6.62043380737305	3.1756443977356	-0.000355493422830477	0.00451462110504508	1.33925080299377	0.00289124972186983
974	83.4575347900391	-7.26978254318237	2.98083996772766	-0.00522560812532902	-0.0104203969240189	2.40937829017639	0.00808603875339031
975	84.1068801879883	-8.24380588531494	3.1756443977356	0.00256657530553639	-0.0347709693014622	0.0580858811736107	0.00386527273803949
976	81.5094833374023	-7.26978254318237	3.04577469825745	0.00711201597005129	-0.0104203969240189	-2.27080488204956	0.00841071270406246
977	82.8081817626953	-7.59445667266846	3.37044906616211	0.00841071270406246	-0.00425158534198999	-1.54061102867126	0.00191722682211548
978	82.8081817626953	-6.94510841369629	3.43538379669189	0.00808603875339031	-0.000680167751852423	1.33048462867737	-0.00619963090866804
979	82.1588363647461	-5.32173681259155	2.85097002983093	0.00256657530553639	0.000618529506027699	2.4142484664917	-0.00587495695799589
980	82.1588363647461	-5.64641094207764	2.78603529930115	0.0022419011220336	0.00418994715437293	0.0678261145949364	-0.0107450718060136
981	81.5094833374023	-5.32173681259155	2.78603529930115	-0.00230353930965066	-0.000355493422830477	-2.26853203773499	0.00289124972186983
982	82.8081817626953	-5.32173681259155	2.9159049987793	0.00191722682211548	0.00906006153672934	-1.54320847988129	-0.00295288790948689
983	84.1068801879883	-6.29575967788696	3.11070966720581	0.00581331877037883	0.00418994715437293	1.32788717746735	-0.00425158534198999
984	82.8081817626953	-5.97108554840088	3.24057936668396	0.00256657530553639	0.00743668992072344	2.40937829017639	-0.00295288790948689
985	82.8081817626953	-5.97108554840088	2.98083996772766	-0.00879702530801296	0.00776136433705688	0.0629559978842735	-0.00555028254166245
986	82.8081817626953	-5.64641094207764	2.78603529930115	-3.08191010844894e-05	0.00743668992072344	-2.27372694015503	-0.00587495695799589
987	82.1588363647461	-4.67238807678223	2.98083996772766	0.000293855206109583	0.0142548503354192	-1.54742920398712	0.00613799272105098
988	82.1588363647461	-6.62043380737305	3.1756443977356	-0.00392691092565656	0.00808603875339031	1.31782233715057	0.00256657530553639
989	80.8601379394531	-6.94510841369629	3.30551409721375	-0.0136671401560307	0.0100340843200684	2.41619634628296	-0.00100484199356288
990	80.8601379394531	-5.97108554840088	3.30551409721375	-0.0130177913233638	0.00483929552137852	0.0733455792069435	0.00808603875339031
991	78.9120941162109	-4.99706220626831	2.98083996772766	-0.00490093370899558	-3.08191010844894e-05	-2.26463603973389	0.00873538758605719
992	82.1588363647461	-6.62043380737305	3.04577469825745	-0.0110697457566857	0.00321592413820326	-1.54937732219696	-0.00230353930965066
993	82.8081817626953	-5.64641094207764	2.9159049987793	-0.00360223650932312	0.00418994715437293	1.33860146999359	0.000943203864153475
994	84.756233215332	-5.97108554840088	2.98083996772766	-0.0026282137259841	-0.00425158534198999	2.41359901428223	0.00841071270406246
995	82.8081817626953	-6.29575967788696	3.30551409721375	0.0142548503354192	-0.0146411629393697	0.0636053457856178	0.00808603875339031
996	84.1068801879883	-5.64641094207764	3.1756443977356	0.0106834331527352	-0.0110697457566857	-2.26625943183899	0.00678734155371785
997	82.1588363647461	-6.29575967788696	2.9159049987793	0.011982130818069	-0.000680167751852423	-1.54061102867126	0.0022419011220336
998	84.1068801879883	-7.26978254318237	3.11070966720581	-0.00165419070981443	-0.00652430532500148	1.32496511936188	-0.00944637414067984
999	83.4575347900391	-6.94510841369629	3.50031876564026	0.00289124972186983	-0.00425158534198999	2.41781973838806	-0.00165419070981443
1000	83.4575347900391	-6.94510841369629	3.24057936668396	-0.00165419070981443	0.00126787810586393	0.0834104791283607	-0.00490093370899558
1001	83.4575347900391	-6.29575967788696	3.43538379669189	-0.000680167751852423	-0.00457625929266214	-2.26788258552551	-0.00490093370899558
1002	83.4575347900391	-5.64641094207764	3.56525373458862	0.00646266713738441	0.0100340843200684	-1.54613053798676	-0.000680167751852423
1003	81.5094833374023	-5.32173681259155	2.98083996772766	-0.000355493422830477	0.00386527273803949	1.32723784446716	-0.00100484199356288
1004	82.8081817626953	-5.32173681259155	2.59123063087463	-0.0026282137259841	0.0103587592020631	2.41359901428223	-0.00847235135734081
1005	83.4575347900391	-5.97108554840088	2.98083996772766	-0.00619963090866804	0.00808603875339031	0.0649040415883064	-0.00392691092565656
1006	82.1588363647461	-5.32173681259155	2.85097002983093	-0.0026282137259841	0.00256657530553639	-2.26333713531494	-0.00522560812532902
1007	81.5094833374023	-5.64641094207764	3.11070966720581	-0.00782300252467394	0.0142548503354192	-1.55652010440826	-0.00197886489331722
1008	80.8601379394531	-5.97108554840088	3.43538379669189	0.0022419011220336	0.00743668992072344	1.32041966915131	-0.00295288790948689
1009	83.4575347900391	-5.97108554840088	3.11070966720581	-0.00684897974133492	0.00516396993771195	2.41489768028259	0.00646266713738441
1010	81.5094833374023	-5.64641094207764	3.11070966720581	-0.00912170019000769	-0.00197886489331722	0.0837351530790329	0.0022419011220336
1011	82.1588363647461	-4.99706220626831	3.11070966720581	-0.00327756232582033	-0.00295288790948689	-2.26041507720947	0.00776136433705688
1012	80.2107925415039	-4.67238807678223	2.9159049987793	-3.08191010844894e-05	0.00841071270406246	-1.55132532119751	0.00581331877037883
1013	80.8601379394531	-6.62043380737305	3.43538379669189	-0.0126931173726916	0.00321592413820326	1.32528984546661	0.00613799272105098
1014	80.2107925415039	-5.97108554840088	3.37044906616211	-3.08191010844894e-05	-0.00652430532500148	2.4158718585968	0.00289124972186983
1015	82.1588363647461	-5.64641094207764	2.85097002983093	0.00743668992072344	-0.00652430532500148	0.07431960105896	0.00841071270406246
1016	82.8081817626953	-5.64641094207764	3.11070966720581	0.013930176384747	-0.0286021586507559	-2.26690864562988	0.0142548503354192
1017	82.8081817626953	-5.32173681259155	2.98083996772766	0.0100340843200684	-0.00295288790948689	-1.55911755561829	0.00581331877037883
1018	82.1588363647461	-5.32173681259155	2.9159049987793	0.000943203864153475	-0.00652430532500148	1.31197822093964	0.00418994715437293
1019	83.4575347900391	-7.9191312789917	3.50031876564026	0.00646266713738441	-0.00814767740666866	2.40970301628113	0.000293855206109583
1020	82.8081817626953	-7.26978254318237	3.24057936668396	0.00418994715437293	-0.00425158534198999	0.0873065739870071	0.0022419011220336
1021	83.4575347900391	-7.59445667266846	3.04577469825745	-0.00165419070981443	-0.00684897974133492	-2.26171398162842	0.00159255252219737
1022	81.5094833374023	-5.97108554840088	3.04577469825745	0.00483929552137852	0.00548864435404539	-1.55489671230316	0.00289124972186983
1023	82.1588363647461	-5.97108554840088	2.85097002983093	0.0022419011220336	0.0022419011220336	1.32106900215149	-0.00457625929266214
1024	83.4575347900391	-6.62043380737305	3.1756443977356	-0.00230353930965066	0.00418994715437293	2.41619634628296	-0.00165419070981443
1025	82.1588363647461	-5.64641094207764	3.24057936668396	-0.0113944197073579	0.0165275707840919	0.0772416666150093	0.000293855206109583
1026	84.1068801879883	-6.94510841369629	3.1756443977356	-0.00814767740666866	0.01100810803473	-2.26041507720947	-0.00587495695799589
1027	82.1588363647461	-5.64641094207764	2.52629590034485	-0.00522560812532902	0.013930176384747	-1.56009161472321	0.00581331877037883
1028	82.1588363647461	-5.64641094207764	2.52629590034485	-0.00100484199356288	-3.08191010844894e-05	1.31262755393982	-0.000355493422830477
1029	82.1588363647461	-5.97108554840088	2.9159049987793	-0.00230353930965066	0.00289124972186983	2.421391248703	-0.00555028254166245
1030	82.1588363647461	-5.64641094207764	3.11070966720581	-0.00295288790948689	-3.08191010844894e-05	0.0928260311484337	0.00126787810586393
1031	82.1588363647461	-4.99706220626831	3.24057936668396	-0.00425158534198999	0.00159255252219737	-2.26138925552368	0.00159255252219737
1032	84.1068801879883	-6.62043380737305	3.37044906616211	0.00613799272105098	0.00711201597005129	-1.56528639793396	0.00418994715437293
1033	82.8081817626953	-6.29575967788696	3.04577469825745	0.00483929552137852	0.00776136433705688	1.31619894504547	-0.00230353930965066
1034	79.5614395141602	-5.64641094207764	2.98083996772766	-0.00165419070981443	-0.00522560812532902	2.4181444644928	-0.000355493422830477
1035	80.8601379394531	-5.64641094207764	2.9159049987793	-0.0100957229733467	-0.00847235135734081	0.0879559218883514	-0.00100484199356288
1036	80.8601379394531	-5.64641094207764	3.37044906616211	-0.000680167751852423	-0.00490093370899558	-2.26268792152405	0.00906006153672934
1037	82.8081817626953	-6.29575967788696	3.43538379669189	-0.00490093370899558	-0.00425158534198999	-1.56820845603943	0.00776136433705688
1038	82.1588363647461	-5.64641094207764	2.98083996772766	-0.000355493422830477	-0.00392691092565656	1.30126392841339	-0.00197886489331722
1039	82.1588363647461	-5.64641094207764	2.85097002983093	0.000293855206109583	0.00159255252219737	2.42041730880737	-0.00197886489331722
1040	83.4575347900391	-5.97108554840088	2.9159049987793	-0.00230353930965066	-0.00165419070981443	0.0925013571977615	0.000618529506027699
1041	81.5094833374023	-6.62043380737305	2.9159049987793	0.000943203864153475	-0.000680167751852423	-2.25944113731384	-0.00782300252467394
1042	82.8081817626953	-7.26978254318237	3.11070966720581	0.00354059832170606	-0.0026282137259841	-1.56561100482941	-0.00100484199356288
1043	82.8081817626953	-7.9191312789917	3.43538379669189	-3.08191010844894e-05	-0.00587495695799589	1.32009506225586	-0.00392691092565656
1044	85.4055786132813	-7.59445667266846	3.11070966720581	-0.00360223650932312	0.00126787810586393	2.41554713249207	0.000618529506027699
1045	82.1588363647461	-5.64641094207764	2.9159049987793	-0.0146411629393697	0.0145795252174139	0.0941247344017029	-0.00555028254166245
1046	84.1068801879883	-7.26978254318237	3.1756443977356	-0.00165419070981443	0.00386527273803949	-2.26625943183899	-0.00782300252467394
1047	84.1068801879883	-6.62043380737305	3.11070966720581	-0.00522560812532902	0.0178262684494257	-1.56366300582886	-0.00230353930965066
1048	83.4575347900391	-5.97108554840088	2.98083996772766	-0.00619963090866804	0.00906006153672934	1.30126392841339	-0.00230353930965066
1049	80.8601379394531	-5.97108554840088	2.72110033035278	-0.00619963090866804	0.00354059832170606	2.42009258270264	0.00321592413820326
1050	82.1588363647461	-6.29575967788696	2.656165599823	-0.00100484199356288	-0.0026282137259841	0.0996441915631294	0.000618529506027699
1051	84.1068801879883	-6.94510841369629	3.04577469825745	-3.08191010844894e-05	-0.00230353930965066	-2.26268792152405	0.00841071270406246
1052	83.4575347900391	-6.94510841369629	3.11070966720581	0.00386527273803949	0.00321592413820326	-1.56301367282867	-0.00522560812532902
1053	82.1588363647461	-5.32173681259155	3.1756443977356	-0.000680167751852423	0.00548864435404539	1.30873143672943	-0.00684897974133492
1054	82.8081817626953	-6.62043380737305	3.43538379669189	0.000943203864153475	-0.00782300252467394	2.42398858070374	0.00451462110504508
1055	82.1588363647461	-6.94510841369629	3.50031876564026	-0.0191866029053926	-0.00490093370899558	0.0882805958390236	0.00678734155371785
1056	80.2107925415039	-5.32173681259155	2.98083996772766	-0.0188619289547205	-0.0156151866540313	-2.26138925552368	0.00516396993771195
1057	79.5614395141602	-5.97108554840088	3.37044906616211	-0.00295288790948689	-0.00684897974133492	-1.56690967082977	0.0100340843200684
1058	81.5094833374023	-6.62043380737305	3.30551409721375	-0.00912170019000769	-0.00295288790948689	1.29931592941284	-0.00132951640989631
1059	83.4575347900391	-7.26978254318237	3.37044906616211	0.000293855206109583	0.000943203864153475	2.42431330680847	-0.0026282137259841
1060	82.8081817626953	-5.97108554840088	3.24057936668396	-3.08191010844894e-05	0.00126787810586393	0.10711170732975	0.00289124972186983
1061	84.1068801879883	-6.94510841369629	3.56525373458862	-0.00425158534198999	0.00126787810586393	-2.26528525352478	0.000943203864153475
1062	84.1068801879883	-7.59445667266846	3.11070966720581	0.00516396993771195	-0.00717365415766835	-1.56723439693451	0.00613799272105098
1063	82.8081817626953	-7.26978254318237	2.98083996772766	0.0103587592020631	-0.00684897974133492	1.30288732051849	0.00289124972186983
1064	81.5094833374023	-6.29575967788696	2.9159049987793	-0.00587495695799589	-0.00522560812532902	2.42268991470337	-0.00197886489331722
1065	84.756233215332	-7.9191312789917	3.24057936668396	-0.00912170019000769	0.0022419011220336	0.0921766832470894	-0.00652430532500148
1066	82.1588363647461	-5.97108554840088	3.11070966720581	-0.00912170019000769	0.00516396993771195	-2.25229835510254	-0.00522560812532902
1067	82.8081817626953	-6.62043380737305	3.37044906616211	-0.00132951640989631	0.01100810803473	-1.57567596435547	-0.00132951640989631
1068	84.1068801879883	-6.29575967788696	2.78603529930115	-0.00490093370899558	0.00678734155371785	1.28795230388641	0.00256657530553639
1069	84.1068801879883	-6.94510841369629	2.98083996772766	-0.00327756232582033	0.00354059832170606	2.42333936691284	-0.00490093370899558
1070	83.4575347900391	-6.94510841369629	2.98083996772766	-0.00230353930965066	0.000293855206109583	0.107761055231094	0.000943203864153475
1071	84.756233215332	-6.94510841369629	2.9159049987793	0.00516396993771195	0.0022419011220336	-2.25392174720764	0.00581331877037883
1072	81.5094833374023	-5.97108554840088	2.98083996772766	-0.00360223650932312	0.00386527273803949	-1.57307851314545	-0.00100484199356288
1073	84.1068801879883	-5.64641094207764	3.1756443977356	0.00451462110504508	-0.000680167751852423	1.29931592941284	-0.000680167751852423
1074	81.5094833374023	-5.32173681259155	2.9159049987793	0.00256657530553639	0.000618529506027699	2.42496275901794	0.00126787810586393
1075	82.1588363647461	-5.64641094207764	2.9159049987793	0.00646266713738441	-0.0110697457566857	0.0973714739084244	0.00289124972186983
1076	82.8081817626953	-6.62043380737305	3.24057936668396	0.013930176384747	-0.0175632312893867	-2.25716853141785	0.00776136433705688
1077	81.5094833374023	-5.32173681259155	2.85097002983093	0.0022419011220336	0.0022419011220336	-1.57567596435547	-0.00165419070981443
1078	79.5614395141602	-6.62043380737305	3.43538379669189	-0.0139918150380254	-0.000680167751852423	1.2902250289917	0.00126787810586393
1079	80.8601379394531	-6.29575967788696	3.69512343406677	-0.00749832857400179	-0.00132951640989631	2.42626142501831	-0.00100484199356288
1080	82.1588363647461	-6.94510841369629	3.04577469825745	-0.00749832857400179	-0.0026282137259841	0.112631164491177	-0.00522560812532902
1081	81.5094833374023	-6.29575967788696	3.11070966720581	-0.00100484199356288	0.00516396993771195	-2.26009058952332	0.00126787810586393
1082	82.8081817626953	-6.94510841369629	3.24057936668396	0.000943203864153475	-0.00522560812532902	-1.57340323925018	0.00321592413820326
1083	82.1588363647461	-5.32173681259155	3.24057936668396	-0.00619963090866804	0.00354059832170606	1.297367811203	-0.00522560812532902
1084	82.1588363647461	-5.97108554840088	3.43538379669189	-0.00100484199356288	-0.00132951640989631	2.4165210723877	-0.0104203969240189
1085	80.2107925415039	-6.29575967788696	3.50031876564026	-0.00360223650932312	0.00483929552137852	0.109059751033783	-0.00100484199356288
1086	84.1068801879883	-8.24380588531494	3.1756443977356	-0.0123684434220195	0.000943203864153475	-2.25522041320801	-0.000355493422830477
1087	82.1588363647461	-7.59445667266846	3.04577469825745	-0.00457625929266214	0.0022419011220336	-1.57632529735565	-0.00132951640989631
1088	84.1068801879883	-7.9191312789917	2.9159049987793	0.000943203864153475	-3.08191010844894e-05	1.28308212757111	0.00256657530553639
1089	83.4575347900391	-5.97108554840088	2.78603529930115	0.00191722682211548	0.000943203864153475	2.42820930480957	0.00354059832170606
1090	84.756233215332	-6.62043380737305	3.30551409721375	0.00451462110504508	-0.00197886489331722	0.118475303053856	-0.00782300252467394
1091	83.4575347900391	-6.62043380737305	3.43538379669189	-0.000355493422830477	0.00159255252219737	-2.25522041320801	0.00483929552137852
1092	82.8081817626953	-5.97108554840088	2.78603529930115	0.00256657530553639	0.00808603875339031	-1.57567596435547	0.00483929552137852
1093	82.1588363647461	-5.32173681259155	2.656165599823	0.00256657530553639	0.00418994715437293	1.2886016368866	0.00159255252219737
1094	81.5094833374023	-5.64641094207764	2.72110033035278	0.000943203864153475	-0.00587495695799589	2.42009258270264	-0.00197886489331722
1095	81.5094833374023	-5.32173681259155	2.85097002983093	-0.000680167751852423	-0.0126931173726916	0.109384424984455	0.00516396993771195
1096	84.1068801879883	-6.29575967788696	3.24057936668396	0.00159255252219737	-0.00847235135734081	-2.25294756889343	0.00256657530553639
1097	82.8081817626953	-5.64641094207764	3.30551409721375	0.00354059832170606	-0.00295288790948689	-1.58606553077698	-0.00100484199356288
1098	82.1588363647461	-5.32173681259155	2.98083996772766	0.00613799272105098	0.00516396993771195	1.27918601036072	-0.00912170019000769
1099	82.8081817626953	-6.94510841369629	3.24057936668396	-0.000680167751852423	-0.00165419070981443	2.4252872467041	-0.00165419070981443
1100	80.8601379394531	-6.29575967788696	3.11070966720581	-0.00555028254166245	-0.00587495695799589	0.131137609481812	-0.00360223650932312
1101	80.8601379394531	-6.94510841369629	3.24057936668396	-0.0165892094373703	-0.00165419070981443	-2.25619435310364	0.00256657530553639
1102	80.2107925415039	-5.97108554840088	3.24057936668396	0.0022419011220336	0.00711201597005129	-1.57697463035583	0.00191722682211548
1103	80.2107925415039	-6.29575967788696	3.63018846511841	-0.00100484199356288	-3.08191010844894e-05	1.28632891178131	-0.00295288790948689
1104	79.5614395141602	-4.99706220626831	2.98083996772766	-0.00132951640989631	0.00159255252219737	2.4197678565979	-0.00587495695799589
1105	80.8601379394531	-4.99706220626831	2.98083996772766	-0.00490093370899558	0.0142548503354192	0.110683120787144	-0.00619963090866804
1106	82.1588363647461	-5.64641094207764	3.1756443977356	-0.00814767740666866	0.00451462110504508	-2.25164890289307	-0.000680167751852423
1107	84.1068801879883	-7.26978254318237	3.56525373458862	-0.00522560812532902	0.00776136433705688	-1.59320843219757	-0.00522560812532902
1108	83.4575347900391	-7.26978254318237	3.43538379669189	0.000618529506027699	0.00516396993771195	1.27951073646545	0.00159255252219737
1109	86.0549240112305	-8.24380588531494	3.76005816459656	0.00126787810586393	-0.00847235135734081	2.43015742301941	-0.00132951640989631
1110	83.4575347900391	-7.9191312789917	3.43538379669189	0.00321592413820326	-0.0133424662053585	0.129838898777962	0.00191722682211548
1111	83.4575347900391	-6.29575967788696	3.11070966720581	0.000618529506027699	0.000293855206109583	-2.25164890289307	0.00483929552137852
1112	82.8081817626953	-5.97108554840088	3.24057936668396	0.000293855206109583	0.00126787810586393	-1.58411753177643	-0.000355493422830477
1113	82.8081817626953	-6.29575967788696	3.56525373458862	-0.00360223650932312	-0.00132951640989631	1.28308212757111	0.00483929552137852
1114	80.2107925415039	-4.99706220626831	3.43538379669189	-0.0026282137259841	-0.00814767740666866	2.43080687522888	0.00613799272105098
1115	84.1068801879883	-6.94510841369629	3.56525373458862	0.0022419011220336	-0.0139918150380254	0.112955838441849	0.00289124972186983
1116	80.8601379394531	-5.64641094207764	2.78603529930115	0.0259431265294552	-0.00782300252467394	-2.25229835510254	0.0197743140161037
1117	84.1068801879883	-6.62043380737305	2.78603529930115	-0.00977104809135199	-0.000680167751852423	-1.58963692188263	-0.00132951640989631
1118	83.4575347900391	-6.62043380737305	2.9159049987793	0.012956153601408	-0.00425158534198999	1.28048479557037	-0.00132951640989631
1119	83.4575347900391	-5.64641094207764	2.85097002983093	-3.08191010844894e-05	0.000293855206109583	2.43015742301941	-0.00132951640989631
1120	82.8081817626953	-5.32173681259155	2.9159049987793	-0.000355493422830477	-0.00132951640989631	0.14152717590332	0.00906006153672934
1121	83.4575347900391	-5.97108554840088	3.24057936668396	-0.00132951640989631	0.00126787810586393	-2.2487268447876	-0.00360223650932312
1122	82.8081817626953	-6.29575967788696	3.11070966720581	0.000618529506027699	0.0022419011220336	-1.58931231498718	-0.00132951640989631
1123	80.2107925415039	-5.64641094207764	2.98083996772766	-0.00912170019000769	-0.00425158534198999	1.28925096988678	-0.00360223650932312
1124	80.2107925415039	-6.94510841369629	3.37044906616211	-0.0165892094373703	0.00678734155371785	2.42820930480957	0.000943203864153475
1125	79.5614395141602	-4.99706220626831	2.9159049987793	-0.0123684434220195	0.0145795252174139	0.126916840672493	-0.00392691092565656
1126	81.5094833374023	-6.62043380737305	3.37044906616211	-0.0113944197073579	0.0145795252174139	-2.24450612068176	-0.00100484199356288
1127	81.5094833374023	-5.32173681259155	3.24057936668396	-0.0107450718060136	0.0152288740500808	-1.58639025688171	-0.00295288790948689
1128	81.5094833374023	-5.97108554840088	3.04577469825745	-0.00392691092565656	0.00743668992072344	1.27301728725433	-0.00230353930965066
1129	82.1588363647461	-5.97108554840088	3.11070966720581	-0.000680167751852423	0.00191722682211548	2.43178081512451	0.00126787810586393
1130	83.4575347900391	-7.26978254318237	3.24057936668396	0.000618529506027699	0.00548864435404539	0.128540202975273	0.000943203864153475
1131	81.5094833374023	-6.29575967788696	3.1756443977356	-0.00684897974133492	-0.00749832857400179	-2.24255800247192	0.00321592413820326
1132	82.8081817626953	-7.26978254318237	3.11070966720581	0.00483929552137852	-0.0026282137259841	-1.59061098098755	-0.00100484199356288
1133	83.4575347900391	-6.94510841369629	3.37044906616211	0.0022419011220336	-0.000680167751852423	1.27918601036072	0.00321592413820326
1134	84.1068801879883	-7.26978254318237	3.1756443977356	-0.00100484199356288	-0.00392691092565656	2.43178081512451	-0.00425158534198999
1135	84.1068801879883	-6.62043380737305	3.11070966720581	-3.08191010844894e-05	-0.00587495695799589	0.132760971784592	0.0168522447347641
1136	83.4575347900391	-5.64641094207764	2.9159049987793	0.0158782228827477	-0.0100957229733467	-2.24450612068176	0.00776136433705688
1137	82.8081817626953	-5.64641094207764	2.52629590034485	0.013930176384747	0.00159255252219737	-1.59515643119812	0.00516396993771195
1138	83.4575347900391	-6.94510841369629	2.98083996772766	0.0217223595827818	-0.00327756232582033	1.27236795425415	-0.00425158534198999
1139	84.1068801879883	-6.94510841369629	2.98083996772766	-0.00132951640989631	0.00743668992072344	2.43243026733398	-0.0104203969240189
1140	83.4575347900391	-6.94510841369629	2.85097002983093	0.000293855206109583	-0.00165419070981443	0.135033696889877	-0.00652430532500148
1141	83.4575347900391	-6.94510841369629	3.04577469825745	-0.00165419070981443	0.00191722682211548	-2.24158406257629	0.000293855206109583
1142	81.5094833374023	-5.97108554840088	2.85097002983093	0.00711201597005129	0.0022419011220336	-1.59775376319885	-0.0026282137259841
1143	83.4575347900391	-5.64641094207764	3.04577469825745	0.0145795252174139	0.00451462110504508	1.2775627374649	-0.00295288790948689
1144	82.1588363647461	-5.97108554840088	2.98083996772766	-0.0110697457566857	0.000618529506027699	2.43048214912415	-0.00717365415766835
1145	81.5094833374023	-6.62043380737305	3.50031876564026	-0.0133424662053585	0.0126314787194133	0.125942811369896	-0.00522560812532902
1146	79.5614395141602	-5.64641094207764	2.78603529930115	-0.0169138833880424	0.0103587592020631	-2.24677872657776	-0.000680167751852423
1147	80.2107925415039	-6.94510841369629	3.1756443977356	-0.00879702530801296	0.00906006153672934	-1.59613049030304	0.0022419011220336
1148	80.8601379394531	-5.64641094207764	2.9159049987793	-0.00814767740666866	0.0106834331527352	1.26457571983337	-0.00522560812532902
1149	82.8081817626953	-5.97108554840088	2.98083996772766	-0.0136671401560307	0.00159255252219737	2.42788481712341	-0.00165419070981443
1150	81.5094833374023	-5.64641094207764	3.1756443977356	-0.00749832857400179	-0.00457625929266214	0.153215453028679	0.00646266713738441
1151	82.1588363647461	-5.97108554840088	3.37044906616211	-0.00490093370899558	0.0022419011220336	-2.24515533447266	0.000943203864153475
1152	82.1588363647461	-5.97108554840088	2.85097002983093	0.00841071270406246	0.0022419011220336	-1.59775376319885	0.00256657530553639
1153	84.756233215332	-7.9191312789917	3.1756443977356	0.00159255252219737	-0.00230353930965066	1.26684844493866	-0.0026282137259841
1154	83.4575347900391	-7.9191312789917	3.24057936668396	0.000943203864153475	-0.00782300252467394	2.43730020523071	-0.00392691092565656
1155	85.4055786132813	-8.24380588531494	3.11070966720581	0.0106834331527352	-0.0224333461374044	0.136657059192657	0.00841071270406246
1156	82.1588363647461	-5.97108554840088	3.1756443977356	0.00808603875339031	-0.00879702530801296	-2.23509049415588	0.0145795252174139
1157	84.1068801879883	-6.62043380737305	3.50031876564026	0.00776136433705688	-0.00619963090866804	-1.6029486656189	0.0103587592020631
1158	83.4575347900391	-6.94510841369629	3.04577469825745	-0.00782300252467394	-0.00132951640989631	1.26847183704376	0.00451462110504508
1159	85.4055786132813	-6.62043380737305	3.11070966720581	0.00906006153672934	-0.00165419070981443	2.43178081512451	-0.00230353930965066
1160	83.4575347900391	-6.62043380737305	2.9159049987793	-0.00522560812532902	0.00256657530553639	0.159708946943283	0.000293855206109583
1161	84.1068801879883	-6.94510841369629	2.98083996772766	0.00354059832170606	0.00711201597005129	-2.25067496299744	-0.000680167751852423
1162	82.1588363647461	-5.64641094207764	2.9159049987793	0.00321592413820326	0.0022419011220336	-1.59840321540833	0.00159255252219737
1163	83.4575347900391	-5.64641094207764	2.98083996772766	-0.00555028254166245	0.00516396993771195	1.29282236099243	0.00191722682211548
1164	84.1068801879883	-6.62043380737305	3.11070966720581	0.00483929552137852	0.00386527273803949	2.42074179649353	-0.00360223650932312
1165	84.1068801879883	-7.26978254318237	3.04577469825745	-0.00327756232582033	0.01100810803473	0.147046640515327	-0.00522560812532902
1166	82.1588363647461	-5.32173681259155	2.98083996772766	-0.00490093370899558	0.012956153601408	-2.23768782615662	-0.00522560812532902
1167	80.8601379394531	-6.62043380737305	3.43538379669189	-0.00814767740666866	0.0123068047687411	-1.60619533061981	-0.00490093370899558
1168	82.1588363647461	-7.26978254318237	3.69512343406677	-0.00717365415766835	0.00451462110504508	1.2600302696228	0.00126787810586393
1169	80.8601379394531	-5.64641094207764	3.1756443977356	-0.00782300252467394	0.00451462110504508	2.43405365943909	-0.00717365415766835
1170	80.2107925415039	-5.64641094207764	2.98083996772766	-0.0123684434220195	0.00256657530553639	0.155163496732712	-0.0026282137259841
1171	80.8601379394531	-5.32173681259155	2.85097002983093	-0.00619963090866804	0.000943203864153475	-2.23768782615662	0.00289124972186983
1172	82.8081817626953	-6.29575967788696	3.24057936668396	-0.0026282137259841	-0.0026282137259841	-1.60911738872528	0.0022419011220336
1173	84.1068801879883	-6.29575967788696	3.30551409721375	0.000943203864153475	0.00711201597005129	1.25938093662262	-0.000355493422830477
1174	82.1588363647461	-6.29575967788696	3.1756443977356	-0.00132951640989631	-0.00490093370899558	2.43535232543945	0.013930176384747
1175	82.8081817626953	-6.94510841369629	3.43538379669189	0.000618529506027699	-0.00392691092565656	0.151267409324646	0.0220470335334539
1176	82.1588363647461	-6.94510841369629	2.656165599823	0.0132808275520802	-0.0130177913233638	-2.23996067047119	0.0181509424000978
1177	82.1588363647461	-6.62043380737305	2.78603529930115	0.0347093306481838	-0.0120437685400248	-1.6084680557251	0.0022419011220336
1178	84.756233215332	-7.9191312789917	2.98083996772766	0.0158782228827477	-0.0100957229733467	1.25061476230621	-0.00132951640989631
1179	84.1068801879883	-6.94510841369629	3.24057936668396	0.00418994715437293	-0.00457625929266214	2.43437814712524	0.0022419011220336
1180	83.4575347900391	-7.26978254318237	3.43538379669189	-0.00295288790948689	0.00126787810586393	0.16230633854866	-0.00360223650932312
1181	81.5094833374023	-5.64641094207764	3.1756443977356	0.00256657530553639	-0.00132951640989631	-2.23703861236572	0.00451462110504508
1182	83.4575347900391	-5.64641094207764	2.656165599823	0.00516396993771195	0.00548864435404539	-1.60976684093475	0.000943203864153475
1183	84.756233215332	-6.94510841369629	2.98083996772766	-0.00197886489331722	0.0116574559360743	1.2567834854126	0.000293855206109583
1184	84.756233215332	-6.62043380737305	3.04577469825745	0.0126314787194133	0.00841071270406246	2.43405365943909	-0.000355493422830477
1185	81.5094833374023	-5.64641094207764	2.78603529930115	-0.0169138833880424	0.0175015944987535	0.150618061423302	-0.00619963090866804
1186	84.756233215332	-6.94510841369629	3.37044906616211	-0.0169138833880424	0.00776136433705688	-2.23573994636536	-0.00457625929266214
1187	82.1588363647461	-5.32173681259155	3.11070966720581	-0.00392691092565656	0.011982130818069	-1.61041617393494	0.00191722682211548
1188	83.4575347900391	-7.26978254318237	3.04577469825745	-0.00230353930965066	0.0106834331527352	1.25256276130676	-0.00327756232582033
1189	83.4575347900391	-6.62043380737305	3.1756443977356	-0.0149658378213644	-0.00197886489331722	2.43567705154419	0.00159255252219737
1190	83.4575347900391	-6.29575967788696	3.1756443977356	0.00451462110504508	-0.00717365415766835	0.164579063653946	0.000293855206109583
1191	81.5094833374023	-6.94510841369629	3.37044906616211	-0.00522560812532902	-0.00457625929266214	-2.23931121826172	0.0132808275520802
1192	80.8601379394531	-6.94510841369629	3.69512343406677	-0.00652430532500148	0.000293855206109583	-1.61106550693512	-0.00782300252467394
1193	79.5614395141602	-5.64641094207764	3.56525373458862	0.00126787810586393	-0.00360223650932312	1.25321209430695	0.00256657530553639
1194	79.5614395141602	-4.99706220626831	3.1756443977356	-0.00684897974133492	-0.00457625929266214	2.42918348312378	-0.00619963090866804
1195	81.5094833374023	-5.64641094207764	3.30551409721375	0.00191722682211548	-0.00749832857400179	0.154189482331276	0.00711201597005129
1196	83.4575347900391	-6.29575967788696	3.1756443977356	0.0162028968334198	-0.0110697457566857	-2.23801255226135	0.00483929552137852
1197	82.1588363647461	-5.64641094207764	3.30551409721375	0.0142548503354192	-0.00100484199356288	-1.61496162414551	0.000943203864153475
1198	81.5094833374023	-5.32173681259155	3.43538379669189	-0.000680167751852423	-0.00652430532500148	1.24736797809601	-0.00555028254166245
1199	82.8081817626953	-6.94510841369629	3.30551409721375	-0.00295288790948689	-0.0100957229733467	2.43340420722961	0.00354059832170606
1200	81.5094833374023	-6.62043380737305	3.1756443977356	0.00321592413820326	-0.0100957229733467	0.169124498963356	-0.000680167751852423
1201	82.8081817626953	-7.26978254318237	2.9159049987793	0.00743668992072344	-0.00652430532500148	-2.24125933647156	-0.00782300252467394
1202	83.4575347900391	-7.59445667266846	2.85097002983093	-0.00165419070981443	-0.000680167751852423	-1.61463689804077	0.000293855206109583
1203	84.756233215332	-7.26978254318237	3.43538379669189	-0.00782300252467394	0.00678734155371785	1.25613415241241	-0.00619963090866804
1204	81.5094833374023	-5.64641094207764	3.30551409721375	-0.00457625929266214	0.00711201597005129	2.43535232543945	-0.00295288790948689
1205	81.5094833374023	-5.32173681259155	2.98083996772766	-0.0117190945893526	0.00808603875339031	0.161007642745972	-0.00295288790948689
1206	83.4575347900391	-6.94510841369629	3.11070966720581	-0.00327756232582033	0.0168522447347641	-2.23314237594604	-3.08191010844894e-05
1207	84.1068801879883	-5.97108554840088	2.78603529930115	-0.00587495695799589	0.00711201597005129	-1.61496162414551	-0.00619963090866804
1208	81.5094833374023	-5.64641094207764	2.72110033035278	-0.00230353930965066	0.00289124972186983	1.24541985988617	-0.00652430532500148
1209	82.1588363647461	-6.62043380737305	3.04577469825745	-0.000680167751852423	-0.00295288790948689	2.43567705154419	0.00581331877037883
1210	84.1068801879883	-6.94510841369629	3.76005816459656	0.000618529506027699	-0.000355493422830477	0.177890703082085	-0.00230353930965066
1211	84.1068801879883	-6.62043380737305	3.04577469825745	0.00159255252219737	-0.000680167751852423	-2.23184370994568	0.00321592413820326
1212	82.8081817626953	-5.64641094207764	2.85097002983093	0.00159255252219737	0.00418994715437293	-1.61918234825134	-0.000680167751852423
1213	81.5094833374023	-5.64641094207764	2.85097002983093	0.00354059832170606	0.00386527273803949	1.25483548641205	-0.00425158534198999
1214	82.1588363647461	-7.26978254318237	3.1756443977356	0.00548864435404539	0.00126787810586393	2.43665099143982	0.00191722682211548
1215	80.2107925415039	-5.32173681259155	3.1756443977356	0.00451462110504508	0.00159255252219737	0.173020586371422	0.00613799272105098
1216	80.8601379394531	-6.94510841369629	3.56525373458862	0.00483929552137852	-0.00425158534198999	-2.23509049415588	0.00451462110504508
1217	81.5094833374023	-6.29575967788696	2.85097002983093	-0.00847235135734081	0.0022419011220336	-1.61593556404114	-0.00392691092565656
1218	81.5094833374023	-5.64641094207764	2.9159049987793	0.000618529506027699	0.000293855206109583	1.24054980278015	-0.00230353930965066
1219	81.5094833374023	-5.64641094207764	2.9159049987793	0.00841071270406246	0.00191722682211548	2.43437814712524	-0.00522560812532902
1220	82.8081817626953	-5.64641094207764	3.04577469825745	-0.00327756232582033	0.000293855206109583	0.174643963575363	-0.00165419070981443
1221	83.4575347900391	-6.94510841369629	3.24057936668396	0.00386527273803949	-0.00132951640989631	-2.22729825973511	-0.00295288790948689
1222	84.756233215332	-7.9191312789917	3.43538379669189	-0.00230353930965066	-0.00749832857400179	-1.61820828914642	-0.000680167751852423
1223	81.5094833374023	-7.26978254318237	3.11070966720581	0.0162028968334198	-0.0026282137259841	1.24022507667542	-0.00392691092565656
1224	83.4575347900391	-6.94510841369629	3.1756443977356	-0.00879702530801296	-0.000680167751852423	2.4444432258606	-0.00360223650932312
1225	83.4575347900391	-7.26978254318237	3.50031876564026	-0.00100484199356288	0.00321592413820326	0.173020586371422	-0.0113944197073579
1226	82.8081817626953	-5.97108554840088	3.24057936668396	-0.00425158534198999	0.0132808275520802	-2.22924637794495	-0.00392691092565656
1227	83.4575347900391	-6.94510841369629	3.69512343406677	-0.00522560812532902	0.0100340843200684	-1.62275373935699	-0.0117190945893526
1228	83.4575347900391	-5.97108554840088	3.1756443977356	-0.00327756232582033	0.0116574559360743	1.23892641067505	-0.00522560812532902
1229	81.5094833374023	-5.64641094207764	2.59123063087463	-0.00295288790948689	0.000293855206109583	2.43567705154419	-0.00165419070981443
1230	81.5094833374023	-5.97108554840088	2.656165599823	0.000293855206109583	0.00126787810586393	0.179189398884773	-0.00165419070981443
1231	82.8081817626953	-5.64641094207764	2.85097002983093	0.0022419011220336	0.00289124972186983	-2.23249316215515	-0.000680167751852423
1232	82.1588363647461	-5.32173681259155	2.85097002983093	0.0103587592020631	0.00483929552137852	-1.62535119056702	-0.0113944197073579
1233	84.1068801879883	-6.62043380737305	3.50031876564026	0.00483929552137852	0.00711201597005129	1.23957574367523	-0.00165419070981443
1234	84.1068801879883	-6.29575967788696	3.43538379669189	-0.00587495695799589	-0.0117190945893526	2.43535232543945	-0.00100484199356288
1235	83.4575347900391	-6.94510841369629	3.04577469825745	0.00743668992072344	-0.0253554154187441	0.172046571969986	0.0100340843200684
1236	80.8601379394531	-4.99706220626831	3.04577469825745	-3.08191010844894e-05	-0.00912170019000769	-2.22599959373474	0.00548864435404539
1237	82.1588363647461	-6.94510841369629	3.50031876564026	0.0100340843200684	0.00289124972186983	-1.62567579746246	0.00126787810586393
1238	80.8601379394531	-5.97108554840088	3.24057936668396	-0.00587495695799589	-0.00555028254166245	1.23632907867432	0.000943203864153475
1239	81.5094833374023	-6.62043380737305	3.1756443977356	-0.00782300252467394	-0.00490093370899558	2.44346904754639	-0.00230353930965066
1240	82.1588363647461	-6.29575967788696	3.30551409721375	-0.00555028254166245	-0.00847235135734081	0.191527023911476	0.00191722682211548
1241	84.756233215332	-6.62043380737305	3.11070966720581	-0.0026282137259841	0.00906006153672934	-2.23216843605042	-0.00100484199356288
1242	81.5094833374023	-6.94510841369629	3.11070966720581	-0.00197886489331722	0.00191722682211548	-1.62372779846191	-0.00100484199356288
1243	82.8081817626953	-6.29575967788696	3.04577469825745	-0.00392691092565656	-0.00165419070981443	1.22691345214844	-0.00652430532500148
1244	84.1068801879883	-7.59445667266846	3.24057936668396	-0.00165419070981443	-0.000680167751852423	2.43859910964966	-0.00652430532500148
1245	84.756233215332	-8.56847953796387	3.43538379669189	-0.00587495695799589	-0.00425158534198999	0.182436138391495	-0.00587495695799589
1246	82.1588363647461	-6.94510841369629	3.11070966720581	-0.00879702530801296	0.00126787810586393	-2.2240514755249	-3.08191010844894e-05
1247	82.8081817626953	-6.62043380737305	3.04577469825745	-0.00295288790948689	0.01100810803473	-1.62697458267212	0.00451462110504508
1248	83.4575347900391	-6.94510841369629	3.24057936668396	0.000943203864153475	0.00548864435404539	1.23373162746429	-0.00684897974133492
1249	84.1068801879883	-6.29575967788696	3.04577469825745	-0.0107450718060136	0.00451462110504508	2.44476771354675	0.00354059832170606
1250	82.1588363647461	-5.97108554840088	3.04577469825745	-0.00327756232582033	-0.00522560812532902	0.18925429880619	0.00354059832170606
1251	82.1588363647461	-6.29575967788696	3.04577469825745	0.00418994715437293	0.00289124972186983	-2.22729825973511	0.000618529506027699
1252	83.4575347900391	-7.26978254318237	3.11070966720581	0.000293855206109583	0.00581331877037883	-1.63411736488342	0.00970941036939621
1253	83.4575347900391	-7.26978254318237	2.9159049987793	0.00321592413820326	0.00776136433705688	1.22496545314789	-0.00587495695799589
1254	82.1588363647461	-6.29575967788696	2.9159049987793	-0.00847235135734081	-0.00879702530801296	2.43178081512451	0.00386527273803949
1255	84.1068801879883	-6.29575967788696	3.1756443977356	0.0123068047687411	-0.0143164889886975	0.182760819792747	0.00289124972186983
1256	82.1588363647461	-6.29575967788696	3.37044906616211	0.00906006153672934	-0.00522560812532902	-2.23022031784058	0.00873538758605719
1257	82.1588363647461	-5.32173681259155	3.30551409721375	0.0103587592020631	-0.00457625929266214	-1.62664985656738	-0.00327756232582033
1258	82.8081817626953	-7.26978254318237	3.1756443977356	0.0142548503354192	-0.00652430532500148	1.22236800193787	-0.00132951640989631
1259	81.5094833374023	-6.62043380737305	3.04577469825745	-0.00912170019000769	0.00451462110504508	2.44509243965149	-0.00165419070981443
1260	81.5094833374023	-7.26978254318237	3.43538379669189	-0.000355493422830477	-0.00360223650932312	0.190877676010132	0.00126787810586393
1261	80.2107925415039	-5.32173681259155	3.1756443977356	-0.00847235135734081	-0.00522560812532902	-2.22827243804932	0.0022419011220336
1262	81.5094833374023	-5.97108554840088	3.37044906616211	-0.00197886489331722	0.00906006153672934	-1.63509142398834	0.00711201597005129
1263	82.8081817626953	-6.62043380737305	4.21460247039795	0.00354059832170606	0.00743668992072344	1.22431612014771	-0.00782300252467394
1264	82.8081817626953	-6.94510841369629	3.50031876564026	-0.00490093370899558	0.00711201597005129	2.44184565544128	-0.00197886489331722
1265	81.5094833374023	-6.29575967788696	2.9159049987793	-0.0107450718060136	0.01100810803473	0.187306255102158	-0.0107450718060136
1266	83.4575347900391	-8.24380588531494	3.1756443977356	-0.00490093370899558	0.00191722682211548	-2.22340226173401	0.0022419011220336
1267	82.8081817626953	-7.26978254318237	2.98083996772766	-0.00587495695799589	0.00451462110504508	-1.63703942298889	-0.00327756232582033
1268	82.1588363647461	-8.24380588531494	3.37044906616211	-0.00749832857400179	-0.00165419070981443	1.22301733493805	-0.0026282137259841
1269	83.4575347900391	-7.9191312789917	3.50031876564026	-0.00587495695799589	0.00711201597005129	2.44541716575623	0.00678734155371785
1270	84.1068801879883	-7.59445667266846	3.24057936668396	0.000618529506027699	-0.00132951640989631	0.196072459220886	-0.00197886489331722
1271	84.1068801879883	-7.26978254318237	3.1756443977356	0.00354059832170606	0.00776136433705688	-2.22080492973328	0.00938473641872406
1272	83.4575347900391	-6.94510841369629	3.04577469825745	0.00581331877037883	0.00126787810586393	-1.64093554019928	0.000293855206109583
1273	81.5094833374023	-5.97108554840088	3.1756443977356	0.00841071270406246	0.00776136433705688	1.22009527683258	-0.00327756232582033
1274	82.1588363647461	-5.97108554840088	2.85097002983093	-0.00295288790948689	-0.00295288790948689	2.44736528396606	-0.00490093370899558
1275	82.1588363647461	-6.29575967788696	3.11070966720581	0.000618529506027699	-0.0172385573387146	0.192825719714165	-0.00100484199356288
1276	84.1068801879883	-6.62043380737305	2.98083996772766	0.0136055024340749	-0.0110697457566857	-2.2240514755249	0.00159255252219737
1277	81.5094833374023	-5.64641094207764	2.78603529930115	-0.000680167751852423	-0.00230353930965066	-1.64288365840912	0.01100810803473
1278	82.1588363647461	-5.32173681259155	2.85097002983093	0.0272418223321438	-0.000355493422830477	1.22074460983276	-0.00717365415766835
1279	82.1588363647461	-5.97108554840088	2.85097002983093	-0.00555028254166245	0.000943203864153475	2.44281983375549	-0.00814767740666866
1280	81.5094833374023	-5.32173681259155	3.30551409721375	-0.00749832857400179	-0.00100484199356288	0.205163344740868	-0.00684897974133492
1281	80.2107925415039	-5.64641094207764	3.1756443977356	-0.0107450718060136	0.0022419011220336	-2.22827243804932	0.00354059832170606
1282	80.2107925415039	-6.62043380737305	3.1756443977356	-0.00555028254166245	0.00321592413820326	-1.64613032341003	0.00548864435404539
1283	82.1588363647461	-6.62043380737305	3.1756443977356	0.000293855206109583	0.00483929552137852	1.21814727783203	-0.00327756232582033
1284	80.8601379394531	-5.97108554840088	2.656165599823	-0.0113944197073579	0.00970941036939621	2.43892359733582	-0.0026282137259841
1285	82.8081817626953	-5.97108554840088	2.72110033035278	-0.0107450718060136	0.0200989879667759	0.199319213628769	-0.00555028254166245
1286	83.4575347900391	-6.62043380737305	3.24057936668396	-0.0120437685400248	0.0116574559360743	-2.21983075141907	-0.00230353930965066
1287	84.1068801879883	-7.26978254318237	3.24057936668396	-0.00652430532500148	0.011982130818069	-1.64548099040985	0.000293855206109583
1288	82.1588363647461	-6.62043380737305	2.9159049987793	-0.00327756232582033	0.00483929552137852	1.22171866893768	-0.00360223650932312
1289	83.4575347900391	-7.9191312789917	3.1756443977356	-0.000680167751852423	-0.00619963090866804	2.44379377365112	-0.000355493422830477
1290	82.8081817626953	-8.24380588531494	3.11070966720581	-0.00912170019000769	-0.00879702530801296	0.203864648938179	0.00354059832170606
1291	84.1068801879883	-7.9191312789917	3.24057936668396	0.00516396993771195	0.00256657530553639	-2.21496057510376	-3.08191010844894e-05
1292	80.8601379394531	-6.62043380737305	3.24057936668396	0.000618529506027699	0.0113327819854021	-1.64645504951477	-0.00230353930965066
1293	81.5094833374023	-6.29575967788696	3.50031876564026	0.000943203864153475	0.00646266713738441	1.21197843551636	-0.00327756232582033
1294	83.4575347900391	-6.62043380737305	3.43538379669189	0.00159255252219737	0.00159255252219737	2.45126128196716	-3.08191010844894e-05
1295	83.4575347900391	-5.32173681259155	2.98083996772766	-3.08191010844894e-05	-0.00717365415766835	0.201916605234146	0.00548864435404539
1296	83.4575347900391	-6.62043380737305	2.98083996772766	0.0230210572481155	-0.0146411629393697	-2.21918153762817	0.00711201597005129
1297	83.4575347900391	-6.29575967788696	2.9159049987793	0.0106834331527352	-0.00100484199356288	-1.65587055683136	-0.00392691092565656
1298	82.8081817626953	-5.64641094207764	2.9159049987793	-0.00360223650932312	-0.00360223650932312	1.21197843551636	-0.000355493422830477
1299	81.5094833374023	-4.67238807678223	3.24057936668396	0.00776136433705688	-0.00230353930965066	2.44249510765076	-0.00652430532500148
1300	82.8081817626953	-5.64641094207764	3.11070966720581	-0.00230353930965066	-0.0026282137259841	0.216526940464973	0.00126787810586393
1301	82.1588363647461	-6.62043380737305	2.98083996772766	0.00646266713738441	0.00191722682211548	-2.21333718299866	0.00354059832170606
1302	82.8081817626953	-6.94510841369629	3.1756443977356	-0.00360223650932312	0.00386527273803949	-1.64937710762024	0.000618529506027699
1303	80.2107925415039	-5.64641094207764	2.9159049987793	-0.00165419070981443	0.00354059832170606	1.21100437641144	-0.00197886489331722
1304	81.5094833374023	-5.64641094207764	3.04577469825745	-0.00814767740666866	0.00126787810586393	2.44866394996643	-0.00425158534198999
1305	81.5094833374023	-6.62043380737305	3.56525373458862	-0.0175632312893867	0.00678734155371785	0.211332157254219	-0.00295288790948689
1306	82.1588363647461	-5.97108554840088	2.85097002983093	-0.00814767740666866	0.00711201597005129	-2.22112941741943	-0.00392691092565656
1307	83.4575347900391	-6.62043380737305	2.78603529930115	-0.00230353930965066	0.00776136433705688	-1.65067577362061	-0.00100484199356288
1308	82.8081817626953	-5.64641094207764	2.9159049987793	-0.0026282137259841	0.00126787810586393	1.20938110351563	-0.00100484199356288
1309	82.1588363647461	-6.29575967788696	2.98083996772766	-0.00392691092565656	0.00581331877037883	2.44249510765076	0.00126787810586393
1310	81.5094833374023	-6.94510841369629	3.04577469825745	-0.00749832857400179	-0.00457625929266214	0.216526940464973	0.00321592413820326
1311	82.1588363647461	-6.94510841369629	3.24057936668396	0.00386527273803949	-0.00522560812532902	-2.22307753562927	0.00906006153672934
1312	82.8081817626953	-6.62043380737305	3.04577469825745	0.00646266713738441	-0.00360223650932312	-1.65262389183044	0.00418994715437293
1313	82.1588363647461	-6.29575967788696	2.9159049987793	-0.00327756232582033	-0.00100484199356288	1.2035368680954	-0.00392691092565656
1314	84.1068801879883	-6.62043380737305	3.24057936668396	0.00386527273803949	-0.000355493422830477	2.44411849975586	0.00159255252219737
1315	83.4575347900391	-6.94510841369629	3.24057936668396	-0.00230353930965066	-0.0107450718060136	0.212630853056908	0.00743668992072344
1316	80.8601379394531	-5.64641094207764	3.04577469825745	0.0145795252174139	-0.0104203969240189	-2.21366190910339	0.00191722682211548
1317	84.1068801879883	-6.94510841369629	3.37044906616211	0.00743668992072344	-0.00197886489331722	-1.64613032341003	0.00581331877037883
1318	84.1068801879883	-6.62043380737305	2.98083996772766	-0.00360223650932312	0.00191722682211548	1.20223820209503	-0.00132951640989631
1319	83.4575347900391	-6.62043380737305	2.78603529930115	0.00321592413820326	0.0113327819854021	2.44541716575623	0.000618529506027699
1320	84.1068801879883	-6.94510841369629	3.11070966720581	-0.00327756232582033	0.000943203864153475	0.211656823754311	-0.00360223650932312
1321	83.4575347900391	-6.62043380737305	3.04577469825745	0.000293855206109583	-0.00392691092565656	-2.21885681152344	0.00321592413820326
1322	82.8081817626953	-5.97108554840088	3.04577469825745	-0.00100484199356288	0.00906006153672934	-1.65522122383118	0.0022419011220336
1323	82.1588363647461	-5.32173681259155	3.04577469825745	-0.00847235135734081	0.00906006153672934	1.19347202777863	0.00386527273803949
1324	80.8601379394531	-6.62043380737305	3.24057936668396	-0.0100957229733467	0.00646266713738441	2.45191073417664	-0.00587495695799589
1325	81.5094833374023	-7.26978254318237	3.11070966720581	-0.0198359526693821	0.01100810803473	0.218474984169006	-0.00814767740666866
1326	79.5614395141602	-5.32173681259155	2.9159049987793	-0.0133424662053585	0.0116574559360743	-2.21431136131287	0.00354059832170606
1327	83.4575347900391	-6.62043380737305	3.50031876564026	-0.00879702530801296	0.012956153601408	-1.64970171451569	-0.00392691092565656
1328	83.4575347900391	-6.29575967788696	2.98083996772766	-0.0113944197073579	0.011982130818069	1.19866681098938	-0.00295288790948689
1329	82.8081817626953	-5.97108554840088	2.98083996772766	-0.00100484199356288	0.00289124972186983	2.4515860080719	-0.00100484199356288
1330	81.5094833374023	-5.97108554840088	2.85097002983093	-3.08191010844894e-05	-0.00327756232582033	0.226916521787643	0.000293855206109583
1331	82.1588363647461	-7.26978254318237	2.85097002983093	-0.00230353930965066	-0.00912170019000769	-2.21625947952271	0.00386527273803949
1332	81.5094833374023	-6.62043380737305	2.85097002983093	0.00289124972186983	0.00418994715437293	-1.65716934204102	0.00711201597005129
1333	82.1588363647461	-6.62043380737305	2.98083996772766	0.013930176384747	-0.00132951640989631	1.19606935977936	-0.00230353930965066
1334	84.1068801879883	-5.97108554840088	3.11070966720581	-0.00100484199356288	-0.00782300252467394	2.4476900100708	0.00126787810586393
1335	84.1068801879883	-7.26978254318237	3.43538379669189	-0.00879702530801296	-0.0107450718060136	0.222046405076981	-0.000355493422830477
1336	84.1068801879883	-6.62043380737305	3.30551409721375	0.00581331877037883	-0.0123684434220195	-2.21496057510376	0.00776136433705688
1337	82.1588363647461	-5.64641094207764	2.85097002983093	-0.00847235135734081	-0.00425158534198999	-1.6665848493576	-0.00165419070981443
1338	81.5094833374023	-5.64641094207764	2.85097002983093	0.0123068047687411	-0.00392691092565656	1.19671881198883	-0.00684897974133492
1339	81.5094833374023	-4.99706220626831	2.98083996772766	0.00743668992072344	-0.00230353930965066	2.4476900100708	-0.00392691092565656
1340	80.8601379394531	-5.97108554840088	3.24057936668396	0.00256657530553639	0.00256657530553639	0.221397057175636	-0.00360223650932312
1341	83.4575347900391	-6.62043380737305	3.50031876564026	0.00548864435404539	0.00354059832170606	-2.20911645889282	-0.00717365415766835
1342	83.4575347900391	-6.62043380737305	3.56525373458862	-3.08191010844894e-05	0.00776136433705688	-1.66203939914703	0.00581331877037883
1343	83.4575347900391	-5.97108554840088	2.98083996772766	0.00516396993771195	0.00386527273803949	1.18860185146332	-0.00555028254166245
1344	84.1068801879883	-6.94510841369629	3.11070966720581	-0.00230353930965066	0.00808603875339031	2.45223546028137	0.00191722682211548
1345	80.8601379394531	-5.32173681259155	2.9159049987793	-0.0169138833880424	0.0116574559360743	0.230487942695618	-0.00587495695799589
1346	80.8601379394531	-6.62043380737305	3.56525373458862	-0.0123684434220195	0.00938473641872406	-2.2130126953125	-0.00230353930965066
1347	78.9120941162109	-5.64641094207764	3.1756443977356	-0.0136671401560307	0.012956153601408	-1.66041600704193	0.00451462110504508
1348	80.2107925415039	-5.64641094207764	3.11070966720581	-0.0107450718060136	0.0123068047687411	1.19412136077881	0.000293855206109583
1349	83.4575347900391	-6.62043380737305	2.85097002983093	0.000293855206109583	0.00321592413820326	2.44639110565186	0.00191722682211548
1350	84.1068801879883	-6.62043380737305	3.04577469825745	-0.0026282137259841	-0.00230353930965066	0.234384030103683	0.00548864435404539
1351	82.8081817626953	-6.94510841369629	3.24057936668396	-0.00100484199356288	-0.0026282137259841	-2.20976591110229	0.00256657530553639
1352	82.1588363647461	-6.29575967788696	3.04577469825745	0.00516396993771195	0.00289124972186983	-1.66463685035706	0.0022419011220336
1353	81.5094833374023	-7.26978254318237	3.37044906616211	0.00159255252219737	-0.00944637414067984	1.18665385246277	0.000618529506027699
1354	83.4575347900391	-8.24380588531494	3.04577469825745	-0.00619963090866804	-0.0149658378213644	2.4548327922821	0.00516396993771195
1355	84.1068801879883	-8.24380588531494	3.04577469825745	-0.000355493422830477	-0.023407369852066	0.239254146814346	0.0103587592020631
1356	81.5094833374023	-6.62043380737305	2.9159049987793	0.0178262684494257	-0.0247060675173998	-2.21398663520813	0.000618529506027699
1357	83.4575347900391	-7.59445667266846	3.43538379669189	0.00678734155371785	-0.017887907102704	-1.66041600704193	0.00906006153672934
1358	84.1068801879883	-6.94510841369629	3.11070966720581	0.00354059832170606	-0.00100484199356288	1.18925130367279	0.00191722682211548
1359	82.8081817626953	-5.64641094207764	3.24057936668396	-0.00392691092565656	-0.00327756232582033	2.45191073417664	-0.00230353930965066
1360	82.1588363647461	-5.64641094207764	2.72110033035278	0.000293855206109583	0.00418994715437293	0.235358059406281	-0.00230353930965066
1361	82.1588363647461	-5.97108554840088	2.59123063087463	0.000618529506027699	-0.00197886489331722	-2.21268796920776	-0.00327756232582033
1362	84.1068801879883	-6.29575967788696	2.72110033035278	0.00678734155371785	0.0162028968334198	-1.66723418235779	-0.00522560812532902
1363	84.1068801879883	-6.94510841369629	3.1756443977356	-0.00912170019000769	0.00516396993771195	1.17399156093597	0.000293855206109583
1364	82.1588363647461	-5.32173681259155	3.04577469825745	-0.000355493422830477	0.00776136433705688	2.45061206817627	-0.00360223650932312
1365	84.1068801879883	-6.62043380737305	3.43538379669189	-0.00132951640989631	0.00841071270406246	0.244773611426353	-0.00100484199356288
1366	81.5094833374023	-5.97108554840088	3.43538379669189	-0.00749832857400179	0.01100810803473	-2.21203851699829	-0.00652430532500148
1367	82.1588363647461	-7.26978254318237	3.04577469825745	-0.00847235135734081	0.0126314787194133	-1.66431212425232	0.00776136433705688
1368	81.5094833374023	-5.64641094207764	2.9159049987793	-0.0100957229733467	0.00483929552137852	1.18145906925201	0.00483929552137852
1369	80.8601379394531	-6.29575967788696	2.98083996772766	-0.00717365415766835	0.00289124972186983	2.45515751838684	0.0022419011220336
1370	80.2107925415039	-5.97108554840088	2.9159049987793	-0.00392691092565656	0.0022419011220336	0.242176219820976	0.00386527273803949
1371	82.8081817626953	-5.97108554840088	3.04577469825745	0.00581331877037883	-0.0026282137259841	-2.20619440078735	0.00516396993771195
1372	82.8081817626953	-6.94510841369629	3.1756443977356	0.000618529506027699	0.00776136433705688	-1.66723418235779	0.00354059832170606
1373	83.4575347900391	-6.94510841369629	3.04577469825745	-3.08191010844894e-05	0.00613799272105098	1.17593955993652	-0.000355493422830477
1374	82.8081817626953	-7.59445667266846	3.24057936668396	-0.00392691092565656	-0.00457625929266214	2.45613145828247	0.00386527273803949
1375	82.1588363647461	-7.26978254318237	2.98083996772766	0.00873538758605719	-0.0143164889886975	0.243474915623665	0.00516396993771195
1376	83.4575347900391	-7.9191312789917	3.37044906616211	0.0158782228827477	-0.0143164889886975	-2.20814251899719	0.0100340843200684
1377	80.8601379394531	-5.97108554840088	3.30551409721375	0.0162028968334198	-0.00197886489331722	-1.66593551635742	-0.00100484199356288
1378	82.1588363647461	-7.26978254318237	3.1756443977356	0.0103587592020631	-0.00944637414067984	1.18438112735748	-0.00684897974133492
1379	83.4575347900391	-6.62043380737305	3.04577469825745	-3.08191010844894e-05	-0.00847235135734081	2.45580673217773	-0.00230353930965066
1380	85.4055786132813	-6.94510841369629	3.24057936668396	-0.00100484199356288	-0.000355493422830477	0.249968394637108	-0.00684897974133492
1381	84.756233215332	-6.29575967788696	3.1756443977356	-0.00230353930965066	0.00256657530553639	-2.21398663520813	-0.00490093370899558
1382	81.5094833374023	-6.62043380737305	3.24057936668396	0.00354059832170606	0.00289124972186983	-1.67437708377838	0.00126787810586393
1383	82.1588363647461	-4.99706220626831	3.04577469825745	-3.08191010844894e-05	-0.00197886489331722	1.16554999351501	-0.00522560812532902
1384	84.1068801879883	-6.62043380737305	2.72110033035278	-3.08191010844894e-05	0.0022419011220336	2.4515860080719	-0.00425158534198999
1385	82.8081817626953	-6.29575967788696	3.04577469825745	-0.00619963090866804	0.00191722682211548	0.253864496946335	-0.00197886489331722
1386	82.8081817626953	-5.97108554840088	2.9159049987793	-0.00522560812532902	0.00354059832170606	-2.21041512489319	-0.00197886489331722
1387	82.8081817626953	-5.64641094207764	3.1756443977356	-0.0117190945893526	0.0136055024340749	-1.66820824146271	-0.00295288790948689
1388	82.1588363647461	-6.94510841369629	3.37044906616211	-0.0100957229733467	-3.08191010844894e-05	1.16879677772522	0.00354059832170606
1389	80.2107925415039	-6.94510841369629	3.50031876564026	-0.0133424662053585	0.00873538758605719	2.45678091049194	-3.08191010844894e-05
1390	82.1588363647461	-6.94510841369629	3.04577469825745	-0.0100957229733467	-0.00360223650932312	0.246396988630295	0.00354059832170606
1391	81.5094833374023	-6.94510841369629	3.11070966720581	0.000943203864153475	0.00613799272105098	-2.20067501068115	0.00581331877037883
1392	83.4575347900391	-6.62043380737305	3.24057936668396	0.00386527273803949	0.00646266713738441	-1.6721043586731	0.00191722682211548
1393	82.1588363647461	-5.32173681259155	3.04577469825745	-0.00360223650932312	0.00678734155371785	1.17431616783142	-0.00457625929266214
1394	81.5094833374023	-5.97108554840088	3.37044906616211	0.00386527273803949	-0.00327756232582033	2.45450806617737	-0.00457625929266214
1395	82.8081817626953	-6.94510841369629	3.82499313354492	-0.00522560812532902	-0.00717365415766835	0.257435917854309	0.00321592413820326
1396	82.1588363647461	-7.26978254318237	3.04577469825745	0.0106834331527352	-0.0133424662053585	-2.20099973678589	0.00906006153672934
1397	84.1068801879883	-8.24380588531494	3.1756443977356	0.0136055024340749	-0.0120437685400248	-1.67470169067383	0.00516396993771195
1398	83.4575347900391	-6.94510841369629	2.656165599823	0.011982130818069	-0.00360223650932312	1.17886161804199	0.000618529506027699
1399	82.1588363647461	-6.29575967788696	2.72110033035278	0.00646266713738441	-0.0026282137259841	2.4515860080719	-0.000680167751852423
1400	82.1588363647461	-5.97108554840088	2.85097002983093	0.000618529506027699	-0.0026282137259841	0.257111221551895	0.00451462110504508
1401	82.1588363647461	-5.97108554840088	3.30551409721375	-0.00619963090866804	-0.0026282137259841	-2.19905161857605	-0.00100484199356288
1402	83.4575347900391	-5.64641094207764	2.85097002983093	0.000943203864153475	0.00386527273803949	-1.67892253398895	-0.00360223650932312
1403	83.4575347900391	-6.62043380737305	3.11070966720581	0.00191722682211548	0.00191722682211548	1.1678227186203	-0.00230353930965066
1404	82.1588363647461	-6.29575967788696	2.85097002983093	0.000618529506027699	0.0100340843200684	2.4571053981781	-0.00522560812532902
1405	82.8081817626953	-5.64641094207764	2.78603529930115	-0.00977104809135199	0.00873538758605719	0.257435917854309	-0.0100957229733467
1406	83.4575347900391	-6.62043380737305	3.24057936668396	-0.0126931173726916	0.012956153601408	-2.20586967468262	-0.00912170019000769
1407	84.756233215332	-6.29575967788696	3.11070966720581	-0.0100957229733467	0.0145795252174139	-1.67145502567291	-3.08191010844894e-05
1408	81.5094833374023	-5.64641094207764	2.72110033035278	-0.00555028254166245	0.0155535480007529	1.16814744472504	0.000943203864153475
1409	83.4575347900391	-5.64641094207764	2.98083996772766	0.00191722682211548	0.000943203864153475	2.45450806617737	0.00191722682211548
1410	81.5094833374023	-4.99706220626831	3.1756443977356	-0.00392691092565656	0.00159255252219737	0.263604730367661	0.00581331877037883
1411	80.2107925415039	-5.64641094207764	3.04577469825745	-0.00457625929266214	-0.00197886489331722	-2.20879173278809	0.00483929552137852
1412	79.5614395141602	-5.64641094207764	3.11070966720581	-0.00425158534198999	0.00321592413820326	-1.67697441577911	0.00776136433705688
1413	82.8081817626953	-6.94510841369629	3.43538379669189	0.000943203864153475	-0.000680167751852423	1.16165387630463	-0.00230353930965066
1414	84.1068801879883	-6.94510841369629	3.1756443977356	0.000943203864153475	-0.00684897974133492	2.45905351638794	-0.00360223650932312
1415	82.1588363647461	-5.64641094207764	2.85097002983093	-0.00197886489331722	-0.00587495695799589	0.266202121973038	0.00646266713738441
1416	84.1068801879883	-5.97108554840088	2.98083996772766	0.00451462110504508	-0.0123684434220195	-2.20067501068115	0.00256657530553639
1417	81.5094833374023	-6.29575967788696	3.24057936668396	0.0116574559360743	-0.00587495695799589	-1.67989647388458	0.00386527273803949
1418	83.4575347900391	-7.59445667266846	3.43538379669189	0.00289124972186983	-0.00879702530801296	1.16847205162048	-0.00230353930965066
1419	83.4575347900391	-8.24380588531494	3.37044906616211	0.000943203864153475	-0.00944637414067984	2.45613145828247	-0.00165419070981443
1420	82.8081817626953	-7.59445667266846	2.9159049987793	0.00159255252219737	-0.00652430532500148	0.265552759170532	-0.00425158534198999
1421	83.4575347900391	-6.94510841369629	3.04577469825745	0.00483929552137852	-0.00197886489331722	-2.19742822647095	-0.00619963090866804
1422	84.1068801879883	-6.62043380737305	3.30551409721375	0.0103587592020631	0.00451462110504508	-1.68411731719971	0.00613799272105098
1423	83.4575347900391	-6.62043380737305	3.1756443977356	-0.000680167751852423	0.00548864435404539	1.15808248519897	-0.00619963090866804
1424	82.1588363647461	-5.64641094207764	3.1756443977356	-0.000355493422830477	0.00191722682211548	2.45775485038757	-0.00425158534198999
1425	81.5094833374023	-5.32173681259155	2.9159049987793	-0.00587495695799589	0.00970941036939621	0.267825484275818	-0.0100957229733467
1426	83.4575347900391	-6.29575967788696	2.59123063087463	-0.0123684434220195	0.00970941036939621	-2.20035028457642	-0.00295288790948689
1427	82.1588363647461	-4.99706220626831	2.59123063087463	-0.00490093370899558	0.0149041991680861	-1.69483160972595	-0.00652430532500148
1428	82.8081817626953	-6.62043380737305	3.1756443977356	0.00159255252219737	0.00776136433705688	1.15775787830353	-0.00165419070981443
1429	83.4575347900391	-6.29575967788696	3.30551409721375	-0.00392691092565656	0.00256657530553639	2.45515751838684	-0.00684897974133492
1430	83.4575347900391	-6.94510841369629	3.50031876564026	-0.00230353930965066	0.00516396993771195	0.263929396867752	0.000618529506027699
1431	81.5094833374023	-5.64641094207764	3.24057936668396	-0.00457625929266214	0.00516396993771195	-2.19580483436584	0.00678734155371785
1432	80.8601379394531	-5.64641094207764	2.85097002983093	-0.00360223650932312	0.000618529506027699	-1.68119525909424	-0.00327756232582033
1433	80.8601379394531	-6.62043380737305	3.11070966720581	-0.0126931173726916	0.000618529506027699	1.15840721130371	0.00646266713738441
1434	80.2107925415039	-5.97108554840088	2.98083996772766	-0.00782300252467394	-3.08191010844894e-05	2.45255994796753	0.000943203864153475
1435	80.8601379394531	-5.32173681259155	3.04577469825745	0.00354059832170606	-0.0146411629393697	0.271721571683884	0.00613799272105098
1436	84.756233215332	-6.94510841369629	3.37044906616211	0.0100340843200684	-0.0243813935667276	-2.19385671615601	0.0123068047687411
1437	83.4575347900391	-5.97108554840088	3.1756443977356	0.0136055024340749	0.00776136433705688	-1.68866276741028	0.00678734155371785
1438	82.1588363647461	-5.97108554840088	2.78603529930115	0.00678734155371785	-0.00165419070981443	1.16392660140991	-0.00327756232582033
1439	82.1588363647461	-7.26978254318237	3.1756443977356	-0.00490093370899558	-0.00392691092565656	2.45970296859741	-0.00587495695799589
1440	84.1068801879883	-8.24380588531494	3.24057936668396	0.000943203864153475	-0.00619963090866804	0.275292992591858	-0.00457625929266214
1441	83.4575347900391	-7.9191312789917	3.04577469825745	-0.00457625929266214	-0.00230353930965066	-2.19028544425964	-3.08191010844894e-05
1442	82.1588363647461	-6.62043380737305	3.43538379669189	0.00386527273803949	0.00256657530553639	-1.69418215751648	-0.00165419070981443
1443	81.5094833374023	-5.97108554840088	3.50031876564026	-0.00327756232582033	0.00159255252219737	1.15061497688293	-0.00327756232582033
1444	84.756233215332	-6.62043380737305	2.98083996772766	0.000293855206109583	-0.00457625929266214	2.45970296859741	-0.00327756232582033
1445	82.1588363647461	-6.29575967788696	2.85097002983093	-0.00684897974133492	0.00451462110504508	0.283734530210495	-0.00197886489331722
1446	83.4575347900391	-6.29575967788696	3.30551409721375	-0.0100957229733467	0.00906006153672934	-2.19288277626038	-0.0100957229733467
1447	83.4575347900391	-5.97108554840088	2.78603529930115	0.000293855206109583	0.00646266713738441	-1.70035099983215	0.00126787810586393
1448	82.1588363647461	-5.32173681259155	3.30551409721375	-0.00847235135734081	0.00938473641872406	1.15061497688293	-0.00425158534198999
1449	82.1588363647461	-5.97108554840088	3.1756443977356	-0.00717365415766835	0.00743668992072344	2.45255994796753	0.00256657530553639
1450	82.1588363647461	-5.32173681259155	2.9159049987793	-0.00132951640989631	0.00159255252219737	0.277241051197052	-0.00197886489331722
1451	83.4575347900391	-5.97108554840088	2.98083996772766	-0.000680167751852423	-0.00425158534198999	-2.19353222846985	0.00548864435404539
1452	82.8081817626953	-6.94510841369629	3.04577469825745	-0.00132951640989631	0.00711201597005129	-1.69093549251556	-0.00100484199356288
1453	82.1588363647461	-7.59445667266846	3.24057936668396	-0.00327756232582033	0.00418994715437293	1.1463942527771	-0.0026282137259841
1454	80.8601379394531	-6.94510841369629	3.43538379669189	-0.00619963090866804	0.000618529506027699	2.45840406417847	-0.00327756232582033
1455	80.8601379394531	-7.26978254318237	3.1756443977356	-0.00490093370899558	-0.00587495695799589	0.287630617618561	0.00548864435404539
1456	80.2107925415039	-5.97108554840088	2.78603529930115	0.0022419011220336	-0.00652430532500148	-2.1922333240509	0.012956153601408
1457	84.1068801879883	-7.26978254318237	3.1756443977356	0.0022419011220336	-0.00132951640989631	-1.69645488262177	0.00256657530553639
1458	83.4575347900391	-6.29575967788696	2.78603529930115	0.00711201597005129	0.00483929552137852	1.15093970298767	0.00386527273803949
1459	83.4575347900391	-6.29575967788696	2.98083996772766	-0.00165419070981443	-0.00230353930965066	2.46067690849304	-0.00327756232582033
1460	82.1588363647461	-6.62043380737305	3.11070966720581	0.00321592413820326	-0.0120437685400248	0.286331921815872	0.00386527273803949
1461	82.1588363647461	-6.62043380737305	3.04577469825745	-0.00392691092565656	0.00321592413820326	-2.19255805015564	-0.00490093370899558
1462	82.1588363647461	-7.26978254318237	3.04577469825745	0.00354059832170606	-0.00814767740666866	-1.68931210041046	-0.00165419070981443
1463	82.8081817626953	-7.9191312789917	2.9159049987793	-0.00100484199356288	-0.000355493422830477	1.14412152767181	-0.00457625929266214
1464	83.4575347900391	-8.24380588531494	3.56525373458862	-0.00490093370899558	0.00743668992072344	2.46327424049377	-0.00425158534198999
1465	83.4575347900391	-6.94510841369629	3.30551409721375	-0.00847235135734081	0.00743668992072344	0.298669546842575	-0.00457625929266214
1466	82.8081817626953	-6.29575967788696	3.04577469825745	0.00321592413820326	0.013930176384747	-2.19093465805054	0.00256657530553639
1467	84.1068801879883	-6.62043380737305	3.04577469825745	-0.00652430532500148	0.011982130818069	-1.69742894172668	-0.00100484199356288
1468	83.4575347900391	-7.9191312789917	2.98083996772766	0.00256657530553639	0.00906006153672934	1.14542019367218	-0.00392691092565656
1469	84.1068801879883	-5.97108554840088	2.656165599823	-0.00360223650932312	-0.000355493422830477	2.46067690849304	0.000293855206109583
1470	83.4575347900391	-7.26978254318237	2.78603529930115	0.00808603875339031	-0.00392691092565656	0.286331921815872	0.00613799272105098
1471	84.1068801879883	-6.29575967788696	3.04577469825745	0.000293855206109583	0.0022419011220336	-2.19353222846985	0.00613799272105098
1472	84.756233215332	-7.26978254318237	3.50031876564026	0.000293855206109583	0.00516396993771195	-1.70327305793762	0.00126787810586393
1473	82.8081817626953	-5.97108554840088	3.04577469825745	0.0022419011220336	0.00841071270406246	1.13957607746124	-0.00197886489331722
1474	84.1068801879883	-7.26978254318237	3.1756443977356	0.000943203864153475	-0.00360223650932312	2.46100163459778	-0.00295288790948689
1475	79.5614395141602	-5.64641094207764	3.1756443977356	0.00289124972186983	-0.0117190945893526	0.293150067329407	0.00743668992072344
1476	81.5094833374023	-6.29575967788696	2.9159049987793	0.00516396993771195	-0.0201606266200542	-2.18898677825928	0.00711201597005129
1477	78.9120941162109	-5.97108554840088	3.43538379669189	0.00159255252219737	-0.0123684434220195	-1.69742894172668	0.00613799272105098
1478	82.8081817626953	-6.62043380737305	3.69512343406677	0.020423661917448	0.00548864435404539	1.14866697788239	-0.000355493422830477
1479	84.1068801879883	-6.29575967788696	2.9159049987793	-0.0026282137259841	0.00159255252219737	2.45678091049194	-0.0104203969240189
1480	82.8081817626953	-5.97108554840088	2.9159049987793	0.00159255252219737	-0.00814767740666866	0.29055267572403	-0.00847235135734081
1481	82.1588363647461	-6.62043380737305	2.98083996772766	-0.00295288790948689	-0.000680167751852423	-2.19125938415527	0.00678734155371785
1482	83.4575347900391	-7.26978254318237	2.9159049987793	0.00808603875339031	-0.00230353930965066	-1.70262372493744	-0.00522560812532902
1483	83.4575347900391	-8.24380588531494	3.69512343406677	0.00743668992072344	-0.00132951640989631	1.13243317604065	0.00126787810586393
1484	83.4575347900391	-8.24380588531494	3.63018846511841	-0.00684897974133492	-0.00197886489331722	2.46814441680908	-0.00490093370899558
1485	82.8081817626953	-6.62043380737305	3.37044906616211	-0.00522560812532902	0.00776136433705688	0.300292909145355	-0.00619963090866804
1486	82.1588363647461	-5.64641094207764	2.59123063087463	-0.00847235135734081	0.0103587592020631	-2.18801259994507	-0.000680167751852423
1487	81.5094833374023	-6.29575967788696	3.04577469825745	-0.00100484199356288	0.0207483377307653	-1.70749390125275	0.00191722682211548
1488	82.8081817626953	-6.94510841369629	2.9159049987793	0.00678734155371785	0.0126314787194133	1.13925135135651	-0.00652430532500148
1489	83.4575347900391	-6.94510841369629	3.04577469825745	-0.00879702530801296	-0.000355493422830477	2.45743012428284	-0.00165419070981443
1490	84.1068801879883	-7.26978254318237	3.1756443977356	0.00256657530553639	-0.00100484199356288	0.293799430131912	-3.08191010844894e-05
1491	82.1588363647461	-6.62043380737305	2.85097002983093	-0.00652430532500148	0.00451462110504508	-2.18963599205017	-3.08191010844894e-05
1492	82.8081817626953	-4.99706220626831	2.656165599823	-0.00100484199356288	-0.00490093370899558	-1.71236395835876	0.00159255252219737
1493	84.756233215332	-6.62043380737305	3.04577469825745	0.00386527273803949	0.00873538758605719	1.1321085691452	0.00256657530553639
1494	81.5094833374023	-5.64641094207764	2.85097002983093	-0.000355493422830477	-0.00100484199356288	2.46002745628357	0.00386527273803949
1495	82.8081817626953	-5.64641094207764	2.85097002983093	0.000293855206109583	-0.00814767740666866	0.310357809066772	0.000943203864153475
1496	82.8081817626953	-7.26978254318237	3.43538379669189	0.00451462110504508	-0.00847235135734081	-2.18638920783997	0.00873538758605719
1497	80.8601379394531	-6.62043380737305	2.9159049987793	-0.00555028254166245	0.00159255252219737	-1.71009123325348	0.00776136433705688
1498	78.9120941162109	-6.29575967788696	3.1756443977356	-0.00230353930965066	-0.00782300252467394	1.14119946956635	0.00159255252219737
1499	83.4575347900391	-6.94510841369629	3.1756443977356	-0.0026282137259841	0.000293855206109583	2.46587181091309	0.0022419011220336
1500	82.1588363647461	-6.62043380737305	3.24057936668396	-0.00555028254166245	0.00126787810586393	0.300617605447769	0.00289124972186983
1501	83.4575347900391	-7.26978254318237	3.37044906616211	0.00191722682211548	-0.000355493422830477	-2.1828179359436	-0.000355493422830477
1502	84.1068801879883	-6.94510841369629	3.63018846511841	0.00906006153672934	0.000293855206109583	-1.71009123325348	0.00126787810586393
1503	82.1588363647461	-6.94510841369629	3.11070966720581	0.00938473641872406	0.00970941036939621	1.12756311893463	-0.00814767740666866
1504	81.5094833374023	-6.29575967788696	2.78603529930115	-0.000355493422830477	-0.00457625929266214	2.46911835670471	-0.00392691092565656
1505	81.5094833374023	-6.94510841369629	2.85097002983093	0.000293855206109583	-0.00100484199356288	0.313604563474655	-0.00814767740666866
1506	84.1068801879883	-7.9191312789917	3.30551409721375	-0.0107450718060136	0.00191722682211548	-2.18216848373413	-0.00522560812532902
1507	82.1588363647461	-6.29575967788696	3.04577469825745	0.00289124972186983	0.00678734155371785	-1.71009123325348	-0.00197886489331722
1508	82.1588363647461	-5.97108554840088	3.50031876564026	0.0022419011220336	-0.00230353930965066	1.12788784503937	-0.00327756232582033
1509	82.1588363647461	-5.32173681259155	2.98083996772766	-0.00652430532500148	0.00516396993771195	2.46684575080872	-0.00555028254166245
1510	82.8081817626953	-5.64641094207764	2.85097002983093	-0.00392691092565656	0.00159255252219737	0.306137055158615	0.00321592413820326
1511	82.8081817626953	-5.32173681259155	2.85097002983093	0.00191722682211548	0.00873538758605719	-2.18314242362976	0.00483929552137852
1512	84.756233215332	-6.29575967788696	2.78603529930115	0.00743668992072344	0.01100810803473	-1.71690940856934	-0.00360223650932312
1513	83.4575347900391	-6.29575967788696	3.11070966720581	0.00808603875339031	0.000618529506027699	1.12301766872406	-0.0026282137259841
1514	84.756233215332	-6.62043380737305	3.24057936668396	-0.00717365415766835	-0.00392691092565656	2.46424841880798	0.000618529506027699
1515	83.4575347900391	-6.29575967788696	3.30551409721375	0.0197743140161037	-0.0100957229733467	0.315552622079849	0.00613799272105098
1516	82.8081817626953	-5.97108554840088	3.11070966720581	0.013930176384747	-0.000355493422830477	-2.18379187583923	0.00808603875339031
1517	83.4575347900391	-6.94510841369629	3.04577469825745	0.01847561635077	-0.000355493422830477	-1.71690940856934	0.00678734155371785
1518	81.5094833374023	-5.97108554840088	3.04577469825745	0.000618529506027699	0.00159255252219737	1.13080990314484	0.00678734155371785
1519	78.9120941162109	-5.97108554840088	3.1756443977356	-0.00100484199356288	-0.0026282137259841	2.46359896659851	0.0022419011220336
1520	79.5614395141602	-6.62043380737305	3.50031876564026	-0.00490093370899558	-0.00392691092565656	0.311981201171875	0.00646266713738441
1521	79.5614395141602	-6.62043380737305	3.1756443977356	-0.00295288790948689	-0.000355493422830477	-2.1834671497345	0.00548864435404539
1522	80.2107925415039	-5.64641094207764	2.85097002983093	0.00191722682211548	0.00321592413820326	-1.7143120765686	-3.08191010844894e-05
1523	82.1588363647461	-5.97108554840088	2.9159049987793	0.000618529506027699	0.00516396993771195	1.11684882640839	0.00126787810586393
1524	84.1068801879883	-6.62043380737305	3.1756443977356	-0.0026282137259841	0.00126787810586393	2.46067690849304	0.00289124972186983
1525	84.1068801879883	-7.26978254318237	3.43538379669189	-0.00944637414067984	0.00678734155371785	0.321721434593201	-0.00457625929266214
1526	82.8081817626953	-6.94510841369629	3.43538379669189	-0.00490093370899558	0.00451462110504508	-2.18151926994324	-0.00977104809135199
1527	84.1068801879883	-8.56847953796387	3.1756443977356	-0.00717365415766835	0.00548864435404539	-1.71139001846313	-0.00197886489331722
1528	84.1068801879883	-6.94510841369629	2.72110033035278	-0.00392691092565656	0.00126787810586393	1.11587488651276	-0.00100484199356288
1529	82.8081817626953	-6.29575967788696	3.04577469825745	-3.08191010844894e-05	0.00159255252219737	2.46132636070251	0.00191722682211548
1530	82.8081817626953	-5.64641094207764	3.11070966720581	-0.0026282137259841	-0.00295288790948689	0.311007171869278	-0.00360223650932312
1531	84.1068801879883	-5.64641094207764	3.1756443977356	0.000293855206109583	-0.00327756232582033	-2.17502570152283	0.00386527273803949
1532	83.4575347900391	-6.94510841369629	3.37044906616211	0.000618529506027699	0.00289124972186983	-1.71755874156952	-3.08191010844894e-05
1533	82.8081817626953	-5.97108554840088	3.04577469825745	-0.000680167751852423	0.000943203864153475	1.10775792598724	0.00289124972186983
1534	83.4575347900391	-5.64641094207764	2.72110033035278	-0.00100484199356288	-0.00327756232582033	2.46717047691345	-0.00425158534198999
1535	83.4575347900391	-6.62043380737305	2.656165599823	0.0149041991680861	-0.00977104809135199	0.31295520067215	0.00776136433705688
1536	82.1588363647461	-5.32173681259155	2.59123063087463	0.0136055024340749	-0.0113944197073579	-2.1795711517334	0.00548864435404539
1537	83.4575347900391	-6.29575967788696	3.37044906616211	0.00354059832170606	0.000943203864153475	-1.71885752677917	-0.00132951640989631
1538	83.4575347900391	-6.29575967788696	3.43538379669189	0.00581331877037883	0.00126787810586393	1.11944627761841	0.00581331877037883
1539	83.4575347900391	-5.64641094207764	2.72110033035278	0.00483929552137852	-0.00392691092565656	2.46392369270325	-0.00327756232582033
1540	82.1588363647461	-5.64641094207764	2.85097002983093	0.00386527273803949	-0.00360223650932312	0.323020130395889	0.00321592413820326
1541	81.5094833374023	-5.64641094207764	2.98083996772766	-0.00197886489331722	-0.00749832857400179	-2.17729830741882	0.00418994715437293
1542	80.2107925415039	-5.64641094207764	3.43538379669189	-0.00392691092565656	0.00483929552137852	-1.71528601646423	-0.00132951640989631
1543	82.8081817626953	-6.62043380737305	3.63018846511841	-0.00392691092565656	0.00906006153672934	1.112952709198	-0.00197886489331722
1544	82.1588363647461	-6.62043380737305	3.76005816459656	-0.0107450718060136	-0.00100484199356288	2.46717047691345	-0.00100484199356288
1545	83.4575347900391	-6.62043380737305	3.1756443977356	-0.00912170019000769	0.00970941036939621	0.336656451225281	-0.0139918150380254
1546	82.8081817626953	-5.32173681259155	2.9159049987793	-0.00619963090866804	0.0175015944987535	-2.1779477596283	-0.00392691092565656
1547	83.4575347900391	-6.29575967788696	3.30551409721375	-0.00230353930965066	0.0113327819854021	-1.71885752677917	-0.00295288790948689
1548	84.1068801879883	-7.59445667266846	3.56525373458862	0.000618529506027699	0.00483929552137852	1.11749815940857	0.000618529506027699
1549	83.4575347900391	-7.59445667266846	3.50031876564026	-0.00814767740666866	-0.00814767740666866	2.46749496459961	-0.00749832857400179
1550	83.4575347900391	-7.9191312789917	3.63018846511841	-0.00165419070981443	-0.00912170019000769	0.324318826198578	0.00581331877037883
1551	83.4575347900391	-7.26978254318237	3.11070966720581	-0.000680167751852423	-0.00360223650932312	-2.16885685920715	0.00548864435404539
1552	83.4575347900391	-6.29575967788696	3.04577469825745	-0.00295288790948689	0.00418994715437293	-1.72307825088501	0.00483929552137852
1553	82.8081817626953	-4.99706220626831	2.98083996772766	-0.00327756232582033	0.0022419011220336	1.10061514377594	0.00191722682211548
1554	83.4575347900391	-5.97108554840088	3.24057936668396	-0.00587495695799589	-0.00165419070981443	2.47009253501892	0.00159255252219737
1555	83.4575347900391	-5.32173681259155	3.43538379669189	0.0136055024340749	-0.00360223650932312	0.335357755422592	0.00841071270406246
1556	86.0549240112305	-6.94510841369629	3.37044906616211	0.012956153601408	-0.000680167751852423	-2.17340230941772	0.00873538758605719
1557	81.5094833374023	-5.32173681259155	2.656165599823	-0.00814767740666866	-0.00814767740666866	-1.7341171503067	0.0100340843200684
1558	82.8081817626953	-6.62043380737305	2.9159049987793	0.00808603875339031	-0.00814767740666866	1.10548520088196	0.00743668992072344
1559	83.4575347900391	-6.29575967788696	2.78603529930115	0.00548864435404539	0.00808603875339031	2.46457290649414	-0.00295288790948689
1560	84.1068801879883	-6.94510841369629	3.11070966720581	-0.00522560812532902	0.00191722682211548	0.326916217803955	-0.00197886489331722
1561	84.1068801879883	-6.94510841369629	3.43538379669189	0.0022419011220336	-0.000680167751852423	-2.17729830741882	-0.000355493422830477
1562	84.1068801879883	-6.94510841369629	3.43538379669189	0.00289124972186983	0.00906006153672934	-1.73249387741089	-0.00100484199356288
1563	81.5094833374023	-6.94510841369629	3.11070966720581	-0.00425158534198999	0.000293855206109583	1.10386192798615	-0.00490093370899558
1564	79.5614395141602	-5.64641094207764	2.9159049987793	-0.0104203969240189	-0.000355493422830477	2.46879386901855	-0.00684897974133492
1565	79.5614395141602	-5.64641094207764	2.9159049987793	-0.0175632312893867	0.00581331877037883	0.343474596738815	-0.00457625929266214
1566	80.8601379394531	-6.62043380737305	3.30551409721375	-0.0126931173726916	0.0145795252174139	-2.17372703552246	-0.000355493422830477
1567	80.8601379394531	-5.64641094207764	3.1756443977356	-0.0120437685400248	0.00776136433705688	-1.72632503509521	-0.000680167751852423
1568	80.8601379394531	-5.64641094207764	3.24057936668396	-0.00749832857400179	0.0100340843200684	1.11035537719727	-0.0117190945893526
1569	82.1588363647461	-6.94510841369629	3.24057936668396	-0.00327756232582033	0.00743668992072344	2.46749496459961	-0.00230353930965066
1570	82.8081817626953	-5.97108554840088	2.98083996772766	-0.00457625929266214	0.000943203864153475	0.334059029817581	-0.00782300252467394
1571	82.8081817626953	-6.29575967788696	2.98083996772766	0.00808603875339031	0.00321592413820326	-2.17275285720825	0.00711201597005129
1572	81.5094833374023	-6.29575967788696	2.98083996772766	0.000618529506027699	0.00516396993771195	-1.72989642620087	0.00159255252219737
1573	84.1068801879883	-8.89315414428711	3.43538379669189	0.00581331877037883	-0.00360223650932312	1.09379696846008	-0.00100484199356288
1574	84.1068801879883	-7.59445667266846	3.56525373458862	0.00386527273803949	-0.00490093370899558	2.47723531723022	0.00289124972186983
1575	85.4055786132813	-7.9191312789917	3.37044906616211	-0.000680167751852423	-0.0165892094373703	0.339253842830658	0.00386527273803949
1576	82.8081817626953	-5.64641094207764	3.1756443977356	0.00646266713738441	-0.0169138833880424	-2.16268801689148	0.00548864435404539
1577	84.1068801879883	-6.62043380737305	3.04577469825745	0.00711201597005129	-0.00457625929266214	-1.7357405424118	0.00548864435404539
1578	83.4575347900391	-5.97108554840088	2.9159049987793	0.011982130818069	0.00159255252219737	1.10516059398651	0.000618529506027699
1579	82.8081817626953	-5.97108554840088	2.9159049987793	0.0165275707840919	-0.00360223650932312	2.46652102470398	-0.00100484199356288
1580	82.1588363647461	-6.94510841369629	3.24057936668396	-0.00490093370899558	-0.00295288790948689	0.331136971712112	-0.00555028254166245
1581	83.4575347900391	-6.62043380737305	2.9159049987793	-0.000680167751852423	0.00289124972186983	-2.18184375762939	-0.00165419070981443
1582	82.1588363647461	-5.97108554840088	2.78603529930115	0.000618529506027699	-0.000680167751852423	-1.73249387741089	-0.00100484199356288
1583	82.8081817626953	-5.97108554840088	2.9159049987793	-0.00230353930965066	-3.08191010844894e-05	1.09444630146027	-0.00425158534198999
1584	84.756233215332	-6.94510841369629	3.1756443977356	-0.00197886489331722	0.00613799272105098	2.47333931922913	0.00711201597005129
1585	84.1068801879883	-6.62043380737305	3.43538379669189	-0.00847235135734081	0.00483929552137852	0.346071988344193	-0.00782300252467394
1586	81.5094833374023	-5.97108554840088	3.30551409721375	-0.0123684434220195	0.0152288740500808	-2.16723346710205	-3.08191010844894e-05
1587	82.1588363647461	-6.94510841369629	3.1756443977356	-0.00652430532500148	0.0123068047687411	-1.73314321041107	-0.00230353930965066
1588	80.8601379394531	-5.32173681259155	2.98083996772766	-0.0162645354866982	0.011982130818069	1.09834241867065	-0.00132951640989631
1589	79.5614395141602	-5.97108554840088	2.78603529930115	-0.00522560812532902	0.00354059832170606	2.46846914291382	-0.00295288790948689
1590	80.2107925415039	-5.64641094207764	3.04577469825745	-0.00847235135734081	0.00191722682211548	0.33373436331749	-3.08191010844894e-05
1591	81.5094833374023	-5.97108554840088	2.98083996772766	0.000943203864153475	-0.00360223650932312	-2.17015552520752	-0.0026282137259841
1592	83.4575347900391	-7.26978254318237	3.43538379669189	0.00418994715437293	0.00678734155371785	-1.73736393451691	-0.00100484199356288
1593	82.8081817626953	-6.94510841369629	3.24057936668396	0.000293855206109583	0.00678734155371785	1.08600473403931	-0.00717365415766835
1594	82.1588363647461	-6.94510841369629	3.11070966720581	-0.000355493422830477	-0.0026282137259841	2.46976780891418	0.00711201597005129
1595	81.5094833374023	-6.94510841369629	2.9159049987793	0.00646266713738441	-0.0149658378213644	0.349643409252167	0.000943203864153475
1596	85.4055786132813	-7.59445667266846	3.11070966720581	0.0239950809627771	-0.0152905117720366	-2.17080497741699	0.0100340843200684
1597	82.8081817626953	-7.26978254318237	3.30551409721375	0.0113327819854021	-0.00425158534198999	-1.73346781730652	0.00289124972186983
1598	84.756233215332	-7.59445667266846	3.43538379669189	0.0100340843200684	-0.0130177913233638	1.09899175167084	0.00256657530553639
1599	82.1588363647461	-5.64641094207764	3.11070966720581	-0.00392691092565656	0.00354059832170606	2.47106647491455	-0.00197886489331722
1600	82.8081817626953	-6.29575967788696	2.85097002983093	-0.00230353930965066	-0.00197886489331722	0.342825263738632	0.0022419011220336
1601	82.1588363647461	-6.29575967788696	2.72110033035278	-0.000680167751852423	0.00256657530553639	-2.16593480110168	0.00354059832170606
1602	84.1068801879883	-5.97108554840088	2.85097002983093	0.0022419011220336	0.00873538758605719	-1.74710416793823	-0.00197886489331722
1603	82.1588363647461	-5.32173681259155	2.656165599823	0.00646266713738441	0.00256657530553639	1.08438146114349	-0.00230353930965066
1604	84.1068801879883	-6.94510841369629	2.98083996772766	0.0022419011220336	0.00126787810586393	2.47009253501892	-0.00327756232582033
1605	84.1068801879883	-6.62043380737305	3.37044906616211	-0.00327756232582033	0.00906006153672934	0.356461584568024	-0.00132951640989631
1606	83.4575347900391	-6.62043380737305	2.9159049987793	-0.0110697457566857	0.0136055024340749	-2.16625952720642	-0.00555028254166245
1607	82.8081817626953	-5.64641094207764	3.04577469825745	-0.00944637414067984	0.0213976856321096	-1.74028599262238	-0.00360223650932312
1608	82.8081817626953	-5.64641094207764	3.24057936668396	0.00126787810586393	0.0103587592020631	1.08860218524933	-0.00522560812532902
1609	80.8601379394531	-6.29575967788696	3.63018846511841	-0.0130177913233638	0.00711201597005129	2.47691059112549	-3.08191010844894e-05
1610	80.2107925415039	-5.32173681259155	3.43538379669189	-0.00944637414067984	0.000293855206109583	0.34120187163353	0.0022419011220336
1611	80.2107925415039	-5.97108554840088	3.1756443977356	-0.0172385573387146	0.000943203864153475	-2.16496062278748	0.00516396993771195
1612	81.5094833374023	-6.29575967788696	3.04577469825745	-0.00490093370899558	0.00548864435404539	-1.74190938472748	0.000618529506027699
1613	84.756233215332	-7.59445667266846	3.24057936668396	0.000618529506027699	0.00483929552137852	1.07691395282745	-0.00230353930965066
1614	81.5094833374023	-4.67238807678223	2.98083996772766	0.00354059832170606	-0.0104203969240189	2.46976780891418	-0.00132951640989631
1615	83.4575347900391	-5.64641094207764	3.11070966720581	-0.00425158534198999	-0.00814767740666866	0.357435584068298	0.00289124972186983
1616	84.756233215332	-6.94510841369629	3.43538379669189	-0.00684897974133492	-0.0130177913233638	-2.16366195678711	0.00841071270406246
1617	83.4575347900391	-7.59445667266846	2.98083996772766	0.00451462110504508	-0.00717365415766835	-1.74385750293732	0.00418994715437293
1618	84.756233215332	-7.59445667266846	3.1756443977356	-0.00490093370899558	-0.00944637414067984	1.09542036056519	-0.00197886489331722
1619	84.1068801879883	-6.62043380737305	2.9159049987793	0.00126787810586393	-0.00392691092565656	2.47496247291565	-0.00619963090866804
1620	82.1588363647461	-6.29575967788696	3.04577469825745	0.000293855206109583	-0.00197886489331722	0.357435584068298	0.000943203864153475
1621	82.8081817626953	-5.97108554840088	3.37044906616211	0.00776136433705688	0.000943203864153475	-2.16268801689148	0.00581331877037883
1622	82.8081817626953	-5.97108554840088	3.50031876564026	0.00743668992072344	0.000943203864153475	-1.7500262260437	-0.00132951640989631
1623	83.4575347900391	-5.97108554840088	3.04577469825745	-0.00132951640989631	-0.000680167751852423	1.07756328582764	-0.00132951640989631
1624	84.756233215332	-6.94510841369629	2.78603529930115	0.000618529506027699	0.00613799272105098	2.47301459312439	-0.00132951640989631
1625	84.1068801879883	-7.26978254318237	2.72110033035278	-0.00749832857400179	0.0116574559360743	0.365227788686752	-0.00555028254166245
1626	83.4575347900391	-6.94510841369629	2.98083996772766	-0.0149658378213644	0.0126314787194133	-2.16268801689148	-0.00879702530801296
1627	82.8081817626953	-5.32173681259155	2.9159049987793	-0.0026282137259841	0.0123068047687411	-1.75035095214844	0.00126787810586393
1628	82.8081817626953	-6.29575967788696	3.30551409721375	0.00483929552137852	0.00743668992072344	1.08340740203857	-0.00847235135734081
1629	82.8081817626953	-5.32173681259155	3.11070966720581	-0.00230353930965066	0.00191722682211548	2.47106647491455	-0.00295288790948689
1630	82.1588363647461	-5.64641094207764	2.85097002983093	-0.00457625929266214	0.00191722682211548	0.358084946870804	0.00906006153672934
1631	83.4575347900391	-5.97108554840088	2.85097002983093	-0.0110697457566857	-0.000680167751852423	-2.15814256668091	0.00451462110504508
1632	81.5094833374023	-6.62043380737305	3.24057936668396	-0.00717365415766835	0.00483929552137852	-1.74872756004333	0.00776136433705688
1633	81.5094833374023	-5.97108554840088	3.24057936668396	-0.0123684434220195	-0.00392691092565656	1.07236850261688	-0.00717365415766835
1634	80.2107925415039	-6.94510841369629	3.56525373458862	-0.00782300252467394	-0.000355493422830477	2.47041702270508	-0.00165419070981443
1635	81.5094833374023	-5.64641094207764	2.98083996772766	0.00711201597005129	-0.0191866029053926	0.367175817489624	0.00678734155371785
1636	84.756233215332	-6.62043380737305	3.04577469825745	0.0171769186854362	-0.0240567177534103	-2.15879201889038	0.0272418223321438
1637	83.4575347900391	-5.32173681259155	3.11070966720581	0.00548864435404539	0.00906006153672934	-1.75229895114899	0.00191722682211548
1638	84.1068801879883	-5.32173681259155	3.30551409721375	-0.00165419070981443	-0.00522560812532902	1.07626461982727	0.00808603875339031
1639	81.5094833374023	-5.64641094207764	3.37044906616211	0.00516396993771195	-0.000680167751852423	2.47431325912476	-0.00327756232582033
1640	83.4575347900391	-7.59445667266846	3.82499313354492	0.00613799272105098	-0.00977104809135199	0.361656367778778	-0.00425158534198999
1641	82.1588363647461	-6.94510841369629	3.1756443977356	0.000618529506027699	-0.00587495695799589	-2.1532723903656	0.00191722682211548
1642	83.4575347900391	-7.26978254318237	2.656165599823	0.00126787810586393	0.00354059832170606	-1.74580550193787	-0.00230353930965066
1643	84.756233215332	-6.29575967788696	2.98083996772766	0.000943203864153475	0.00126787810586393	1.06912171840668	-0.0026282137259841
1644	85.4055786132813	-6.62043380737305	3.11070966720581	-0.00132951640989631	-0.00652430532500148	2.47268986701965	-0.0026282137259841
1645	81.5094833374023	-5.32173681259155	3.30551409721375	0.00159255252219737	0.00483929552137852	0.377565413713455	-0.0107450718060136
1646	82.8081817626953	-5.64641094207764	3.11070966720581	-0.0126931173726916	0.012956153601408	-2.16106462478638	0.00386527273803949
1647	82.1588363647461	-5.97108554840088	3.11070966720581	-0.00749832857400179	0.0162028968334198	-1.7516496181488	0.000943203864153475
1648	83.4575347900391	-6.94510841369629	2.85097002983093	0.00256657530553639	0.00808603875339031	1.07593989372253	-0.0110697457566857
1649	83.4575347900391	-6.29575967788696	2.78603529930115	-0.00392691092565656	0.00126787810586393	2.47431325912476	0.00354059832170606
1650	82.1588363647461	-5.64641094207764	2.85097002983093	-0.0110697457566857	0.000943203864153475	0.36782518029213	-0.000680167751852423
1651	81.5094833374023	-5.64641094207764	3.11070966720581	0.000618529506027699	-0.00652430532500148	-2.16625952720642	0.00483929552137852
1652	83.4575347900391	-6.62043380737305	3.37044906616211	0.000618529506027699	0.00386527273803949	-1.75197434425354	0.000293855206109583
1653	83.4575347900391	-6.94510841369629	3.30551409721375	-0.00197886489331722	0.00483929552137852	1.05223870277405	-0.00425158534198999
1654	80.8601379394531	-4.67238807678223	2.59123063087463	-0.00717365415766835	-0.00522560812532902	2.47658586502075	-0.000680167751852423
1655	81.5094833374023	-6.62043380737305	3.30551409721375	-0.00814767740666866	-0.00457625929266214	0.379838109016418	0.0100340843200684
1656	78.9120941162109	-4.99706220626831	2.98083996772766	-0.00360223650932312	-0.0100957229733467	-2.15392184257507	0.00873538758605719
1657	82.8081817626953	-6.62043380737305	3.37044906616211	0.00483929552137852	-3.08191010844894e-05	-1.75976645946503	0.0100340843200684
1658	82.8081817626953	-5.97108554840088	3.43538379669189	-0.00327756232582033	-0.00457625929266214	1.09899175167084	0.00191722682211548
1659	82.8081817626953	-5.32173681259155	3.24057936668396	-0.00652430532500148	0.00354059832170606	2.47171592712402	-0.00457625929266214
1660	81.5094833374023	-5.64641094207764	2.98083996772766	-0.0104203969240189	-3.08191010844894e-05	0.373344630002975	0.00613799272105098
1661	83.4575347900391	-5.97108554840088	3.1756443977356	0.00256657530553639	0.00191722682211548	-2.15457105636597	-0.00100484199356288
1662	82.8081817626953	-7.9191312789917	3.24057936668396	-3.08191010844894e-05	-0.00295288790948689	-1.75554573535919	0.00516396993771195
1663	84.756233215332	-7.9191312789917	3.56525373458862	0.00321592413820326	-0.00392691092565656	1.05158925056458	-0.00522560812532902
1664	82.1588363647461	-6.94510841369629	3.24057936668396	-0.0026282137259841	-0.00165419070981443	2.47236514091492	-0.000355493422830477
1665	83.4575347900391	-5.97108554840088	2.98083996772766	-0.0149658378213644	0.0132808275520802	0.386656284332275	-0.00587495695799589
1666	84.1068801879883	-6.62043380737305	3.04577469825745	-0.0100957229733467	0.00808603875339031	-2.15651917457581	-0.00652430532500148
1667	82.1588363647461	-5.97108554840088	2.78603529930115	-0.00749832857400179	0.0100340843200684	-1.75749373435974	-0.00652430532500148
1668	81.5094833374023	-5.64641094207764	3.11070966720581	-0.00197886489331722	0.0113327819854021	1.06165421009064	-0.000680167751852423
1669	84.1068801879883	-6.94510841369629	2.98083996772766	0.000618529506027699	0.00613799272105098	2.47463798522949	0.00418994715437293
1670	83.4575347900391	-6.94510841369629	3.1756443977356	-0.00327756232582033	0.00483929552137852	0.374318659305573	0.000943203864153475
1671	84.756233215332	-6.29575967788696	3.11070966720581	0.00646266713738441	0.00516396993771195	-2.15716862678528	0.00321592413820326
1672	82.8081817626953	-6.62043380737305	3.11070966720581	-3.08191010844894e-05	0.00451462110504508	-1.75522100925446	0.000618529506027699
1673	82.1588363647461	-4.99706220626831	3.24057936668396	0.00289124972186983	0.000943203864153475	1.05126464366913	-0.00425158534198999
1674	81.5094833374023	-5.64641094207764	3.04577469825745	0.00516396993771195	-0.00100484199356288	2.47756004333496	-0.00100484199356288
1675	81.5094833374023	-5.64641094207764	3.04577469825745	0.00191722682211548	-0.00944637414067984	0.383734226226807	0.00548864435404539
1676	81.5094833374023	-7.26978254318237	3.56525373458862	-0.00522560812532902	-0.0117190945893526	-2.15684390068054	0.0103587592020631
1677	79.5614395141602	-5.64641094207764	3.04577469825745	0.00451462110504508	0.00126787810586393	-1.75457167625427	0.013930176384747
1678	79.5614395141602	-6.62043380737305	3.1756443977356	-0.00587495695799589	-0.00457625929266214	1.0574334859848	0.000293855206109583
1679	81.5094833374023	-6.62043380737305	3.11070966720581	0.000943203864153475	0.000293855206109583	2.47820925712585	0.00613799272105098
1680	84.1068801879883	-6.94510841369629	3.11070966720581	0.00126787810586393	-0.00977104809135199	0.379838109016418	-0.00425158534198999
1681	83.4575347900391	-6.94510841369629	3.56525373458862	0.00418994715437293	0.00256657530553639	-2.15229845046997	-0.00295288790948689
1682	83.4575347900391	-5.97108554840088	3.76005816459656	0.00581331877037883	0.00516396993771195	-1.76658463478088	0.000293855206109583
1683	81.5094833374023	-5.64641094207764	3.30551409721375	-0.00230353930965066	-0.00717365415766835	1.04801785945892	0.000618529506027699
1684	83.4575347900391	-7.59445667266846	3.11070966720581	-0.000680167751852423	-0.00522560812532902	2.48145604133606	-0.00457625929266214
1685	84.756233215332	-7.59445667266846	3.1756443977356	-0.00749832857400179	0.00191722682211548	0.399643242359161	-0.00652430532500148
1686	82.8081817626953	-6.94510841369629	3.04577469825745	-0.0143164889886975	0.00354059832170606	-2.16236329078674	0.00256657530553639
1687	82.8081817626953	-7.26978254318237	3.24057936668396	-0.000680167751852423	0.0132808275520802	-1.76301324367523	-0.00197886489331722
1688	82.1588363647461	-5.64641094207764	3.1756443977356	-0.00522560812532902	0.0100340843200684	1.06035554409027	-0.00132951640989631
1689	82.1588363647461	-5.97108554840088	3.04577469825745	-0.00425158534198999	0.00159255252219737	2.47918343544006	-3.08191010844894e-05
1690	82.1588363647461	-6.62043380737305	3.04577469825745	0.000943203864153475	0.00451462110504508	0.386331617832184	-0.00392691092565656
1691	82.1588363647461	-6.29575967788696	2.9159049987793	-0.00197886489331722	0.00256657530553639	-2.15035033226013	0.00516396993771195
1692	82.1588363647461	-6.29575967788696	2.46136093139648	0.01100810803473	0.00451462110504508	-1.76885735988617	-0.00912170019000769
1693	82.1588363647461	-6.29575967788696	2.85097002983093	0.00126787810586393	0.00321592413820326	1.04087507724762	0.00159255252219737
1694	83.4575347900391	-7.59445667266846	3.43538379669189	0.00386527273803949	-0.00327756232582033	2.47853398323059	-0.00100484199356288
1695	83.4575347900391	-7.26978254318237	3.11070966720581	0.00483929552137852	-0.0110697457566857	0.400617271661758	-0.00197886489331722
1696	82.1588363647461	-6.29575967788696	3.1756443977356	-0.0100957229733467	-0.0117190945893526	-2.1493763923645	0.0106834331527352
1697	82.8081817626953	-7.26978254318237	3.04577469825745	0.0213976856321096	-3.08191010844894e-05	-1.75716912746429	-0.000355493422830477
1698	80.8601379394531	-5.32173681259155	2.98083996772766	-0.0159398596733809	-0.0026282137259841	1.05678415298462	0.00516396993771195
1699	79.5614395141602	-5.97108554840088	3.11070966720581	-0.000680167751852423	-0.00684897974133492	2.4778847694397	-0.00749832857400179
1700	78.9120941162109	-5.64641094207764	3.30551409721375	-0.00847235135734081	0.00126787810586393	0.395747154951096	-0.00295288790948689
1701	80.8601379394531	-5.64641094207764	3.1756443977356	-0.00392691092565656	0.00483929552137852	-2.14840221405029	0.000293855206109583
1702	81.5094833374023	-5.32173681259155	2.656165599823	-0.0026282137259841	0.00418994715437293	-1.76788341999054	-0.0026282137259841
1703	84.1068801879883	-7.26978254318237	3.11070966720581	-0.00132951640989631	0.00808603875339031	1.0399010181427	0.00418994715437293
1704	84.1068801879883	-7.26978254318237	3.11070966720581	0.00808603875339031	0.00159255252219737	2.47950792312622	-0.00749832857400179
1705	83.4575347900391	-6.62043380737305	3.56525373458862	-0.00782300252467394	0.00451462110504508	0.404513359069824	-0.00425158534198999
1706	81.5094833374023	-6.62043380737305	3.56525373458862	-0.00555028254166245	0.00678734155371785	-2.14483094215393	-0.00717365415766835
1707	83.4575347900391	-8.56847953796387	3.43538379669189	-0.00717365415766835	-0.00132951640989631	-1.77307820320129	-0.000680167751852423
1708	83.4575347900391	-7.9191312789917	3.1756443977356	-0.00490093370899558	0.00970941036939621	1.04996597766876	-0.00295288790948689
1709	82.8081817626953	-6.29575967788696	2.85097002983093	-0.00132951640989631	-0.00425158534198999	2.47918343544006	-0.00132951640989631
1710	82.1588363647461	-6.29575967788696	2.85097002983093	-0.00814767740666866	0.000293855206109583	0.395747154951096	0.00159255252219737
1711	82.8081817626953	-6.29575967788696	2.85097002983093	-0.0026282137259841	0.00483929552137852	-2.14645433425903	0.00386527273803949
1712	81.5094833374023	-5.64641094207764	3.30551409721375	0.00613799272105098	0.00321592413820326	-1.76463663578033	-0.00717365415766835
1713	84.1068801879883	-5.97108554840088	2.9159049987793	-0.0026282137259841	0.0106834331527352	1.03405690193176	-0.00392691092565656
1714	83.4575347900391	-7.59445667266846	2.85097002983093	0.00483929552137852	-0.00100484199356288	2.48210549354553	-0.00197886489331722
1715	82.8081817626953	-6.94510841369629	2.9159049987793	0.011982130818069	-0.00652430532500148	0.401915967464447	0.00126787810586393
1716	82.1588363647461	-6.29575967788696	2.98083996772766	0.00938473641872406	-0.0100957229733467	-2.13736343383789	0.0262678004801273
1717	84.756233215332	-6.62043380737305	3.30551409721375	0.00873538758605719	-0.00912170019000769	-1.77567553520203	0.00321592413820326
1718	84.1068801879883	-6.94510841369629	3.50031876564026	0.00321592413820326	0.000943203864153475	1.04639446735382	0.00159255252219737
1719	83.4575347900391	-6.62043380737305	3.37044906616211	0.00743668992072344	-0.00197886489331722	1.66132783889771	-0.00165419070981443
1720	82.1588363647461	-7.26978254318237	2.98083996772766	-0.00295288790948689	-0.00360223650932312	-0.368860870599747	-3.08191010844894e-05
1721	81.5094833374023	-6.29575967788696	3.04577469825745	-0.0126931173726916	-0.000680167751852423	0.0564625114202499	0.00289124972186983
1722	81.5094833374023	-7.26978254318237	3.1756443977356	-0.00555028254166245	-0.00327756232582033	-0.0542514286935329	0.00289124972186983
1723	79.5614395141602	-4.99706220626831	3.04577469825745	-0.00132951640989631	0.0103587592020631	-0.023407369852066	-0.00782300252467394
1724	82.8081817626953	-5.97108554840088	3.30551409721375	-0.00295288790948689	-0.00782300252467394	-0.0341216214001179	-0.00555028254166245
1725	82.1588363647461	-5.64641094207764	2.9159049987793	-0.00814767740666866	0.0103587592020631	-0.0324982516467571	0.00418994715437293
1726	84.756233215332	-6.94510841369629	3.30551409721375	-0.00652430532500148	0.0132808275520802	-0.0299008563160896	-0.00360223650932312
1727	81.5094833374023	-5.32173681259155	2.9159049987793	-0.0104203969240189	0.00646266713738441	-0.0318489037454128	-0.00165419070981443
1728	85.4055786132813	-7.9191312789917	3.37044906616211	0.000618529506027699	0.00191722682211548	-0.0224333461374044	-0.000355493422830477
1729	82.1588363647461	-6.62043380737305	3.24057936668396	-0.00782300252467394	-0.00425158534198999	-0.02697878703475	-0.00132951640989631
1730	83.4575347900391	-6.94510841369629	3.63018846511841	-0.00327756232582033	-0.00522560812532902	-0.0243813935667276	0.00386527273803949
1731	82.8081817626953	-6.62043380737305	3.24057936668396	0.00613799272105098	0.00159255252219737	-0.0243813935667276	0.00289124972186983
1732	82.8081817626953	-5.64641094207764	3.1756443977356	0.00256657530553639	0.00256657530553639	-0.0263294391334057	0.00126787810586393
1733	81.5094833374023	-5.64641094207764	2.9159049987793	-0.00457625929266214	0.00451462110504508	-0.0273034609854221	0.00418994715437293
1734	84.756233215332	-6.62043380737305	2.98083996772766	0.00321592413820326	-0.00360223650932312	-0.023407369852066	-0.00132951640989631
1735	83.4575347900391	-7.26978254318237	3.43538379669189	0.00873538758605719	-0.00619963090866804	-0.0204853005707264	0.00321592413820326
1736	83.4575347900391	-6.62043380737305	3.30551409721375	-0.00457625929266214	-0.0162645354866982	-0.023407369852066	0.00678734155371785
1737	82.8081817626953	-5.64641094207764	2.78603529930115	0.00418994715437293	-0.00652430532500148	-0.0292515084147453	0.00970941036939621
1738	82.1588363647461	-4.99706220626831	2.656165599823	0.0149041991680861	-0.00360223650932312	-0.0282774847000837	0.00581331877037883
1739	82.1588363647461	-5.64641094207764	2.72110033035278	0.00256657530553639	0.000293855206109583	-0.0263294391334057	-0.00684897974133492
1740	80.8601379394531	-4.67238807678223	2.656165599823	0.00159255252219737	-0.000355493422830477	-0.0195112787187099	-3.08191010844894e-05
1741	84.1068801879883	-6.94510841369629	3.1756443977356	0.00289124972186983	0.00711201597005129	-0.021459324285388	-0.000355493422830477
1742	83.4575347900391	-5.97108554840088	3.50031876564026	0.000293855206109583	0.00581331877037883	-0.021459324285388	0.00191722682211548
1743	80.8601379394531	-6.94510841369629	3.30551409721375	-0.00197886489331722	0.00873538758605719	-0.0240567177534103	0.000943203864153475
1744	80.2107925415039	-4.99706220626831	2.98083996772766	-0.00814767740666866	0.00159255252219737	-0.0204853005707264	0.00191722682211548
1745	80.2107925415039	-5.97108554840088	2.98083996772766	-0.0123684434220195	0.0100340843200684	-0.0243813935667276	-0.00425158534198999
1746	82.8081817626953	-6.29575967788696	3.24057936668396	-0.00392691092565656	0.013930176384747	-0.0204853005707264	-0.0026282137259841
1747	84.756233215332	-6.29575967788696	3.1756443977356	-0.00619963090866804	0.0136055024340749	-0.0256800893694162	0.00711201597005129
1748	82.1588363647461	-5.64641094207764	3.37044906616211	-0.00100484199356288	0.0269171483814716	-0.0175632312893867	-0.00717365415766835
1749	82.1588363647461	-6.94510841369629	3.24057936668396	-0.00555028254166245	0.000943203864153475	-0.0195112787187099	0.00321592413820326
1750	82.1588363647461	-6.94510841369629	2.98083996772766	-0.00490093370899558	-0.00132951640989631	-0.0126931173726916	0.00483929552137852
1751	83.4575347900391	-7.9191312789917	3.43538379669189	-0.00392691092565656	-0.00684897974133492	-0.0191866029053926	0.00970941036939621
1752	82.8081817626953	-6.94510841369629	2.98083996772766	0.00646266713738441	0.000618529506027699	-0.0175632312893867	-0.00230353930965066
1753	82.8081817626953	-6.62043380737305	2.98083996772766	-3.08191010844894e-05	0.00776136433705688	-0.0279528107494116	-0.00165419070981443
1754	84.1068801879883	-7.26978254318237	3.50031876564026	0.00581331877037883	0.000943203864153475	-0.0188619289547205	-0.00717365415766835
1755	82.8081817626953	-5.97108554840088	3.04577469825745	0.00386527273803949	-0.0133424662053585	-0.0221086721867323	0.00581331877037883
1756	82.1588363647461	-5.97108554840088	2.85097002983093	0.00159255252219737	-0.0175632312893867	-0.0204853005707264	0.00191722682211548
1757	82.8081817626953	-5.97108554840088	2.98083996772766	0.0220470335334539	-0.000680167751852423	-0.0182125810533762	0.00159255252219737
1758	84.1068801879883	-6.62043380737305	3.11070966720581	0.0100340843200684	-0.00132951640989631	-0.0253554154187441	0.00289124972186983
1759	84.1068801879883	-6.94510841369629	2.78603529930115	0.00873538758605719	0.0022419011220336	-0.0198359526693821	-0.00230353930965066
1760	82.8081817626953	-5.64641094207764	3.04577469825745	-0.00555028254166245	0.00321592413820326	-0.0198359526693821	-0.00360223650932312
1761	82.8081817626953	-5.64641094207764	2.98083996772766	-0.0026282137259841	0.00321592413820326	-0.0198359526693821	-0.00230353930965066
1762	84.1068801879883	-6.62043380737305	2.85097002983093	0.0210730116814375	0.00938473641872406	-0.0175632312893867	0.000293855206109583
1763	83.4575347900391	-6.29575967788696	3.1756443977356	0.00451462110504508	0.00289124972186983	-0.0188619289547205	0.000618529506027699
1764	82.1588363647461	-5.97108554840088	3.04577469825745	-0.00295288790948689	0.00418994715437293	-0.0211346503347158	-0.00165419070981443
1765	80.8601379394531	-6.62043380737305	3.56525373458862	-0.00977104809135199	0.00321592413820326	-0.0169138833880424	-0.00457625929266214
1766	79.5614395141602	-5.64641094207764	3.37044906616211	-0.0208099745213985	0.0126314787194133	-0.0230826959013939	-0.00619963090866804
1767	81.5094833374023	-6.29575967788696	3.37044906616211	-0.00392691092565656	0.0168522447347641	-0.0175632312893867	-0.00555028254166245
1768	84.1068801879883	-6.29575967788696	2.9159049987793	-0.00555028254166245	0.00321592413820326	-0.021459324285388	-0.00555028254166245
1769	81.5094833374023	-5.32173681259155	2.85097002983093	-0.00490093370899558	-0.00197886489331722	-0.0143164889886975	-0.00619963090866804
1770	82.8081817626953	-6.29575967788696	2.98083996772766	0.00126787810586393	0.000943203864153475	-0.0165892094373703	-0.00327756232582033
1771	82.1588363647461	-5.64641094207764	3.11070966720581	-0.0026282137259841	-0.00717365415766835	-0.0146411629393697	0.00289124972186983
1772	82.8081817626953	-6.62043380737305	3.37044906616211	0.00970941036939621	-0.00230353930965066	-0.0221086721867323	0.000943203864153475
1773	83.4575347900391	-7.59445667266846	3.1756443977356	-0.00814767740666866	-0.00360223650932312	-0.0195112787187099	0.00191722682211548
1774	83.4575347900391	-7.9191312789917	3.11070966720581	0.000618529506027699	-0.00587495695799589	-0.0143164889886975	-0.00425158534198999
1775	84.1068801879883	-6.94510841369629	3.1756443977356	0.00354059832170606	-0.00619963090866804	-0.0126931173726916	0.00386527273803949
1776	84.756233215332	-7.26978254318237	3.30551409721375	0.00548864435404539	0.0022419011220336	-0.0136671401560307	0.0103587592020631
1777	83.4575347900391	-5.97108554840088	3.37044906616211	0.00938473641872406	-0.00619963090866804	-0.0204853005707264	0.00354059832170606
1778	82.8081817626953	-5.64641094207764	3.24057936668396	-0.00490093370899558	0.000943203864153475	-0.0146411629393697	-3.08191010844894e-05
1779	82.8081817626953	-6.62043380737305	3.24057936668396	-0.000680167751852423	0.000293855206109583	-0.0211346503347158	-0.00425158534198999
1780	84.756233215332	-5.97108554840088	3.11070966720581	-0.0026282137259841	-0.00230353930965066	-0.0133424662053585	-0.00522560812532902
1781	84.1068801879883	-6.94510841369629	2.9159049987793	-0.000680167751852423	0.00483929552137852	-0.0143164889886975	0.00646266713738441
1782	82.8081817626953	-6.62043380737305	3.11070966720581	0.01100810803473	0.00938473641872406	-0.0175632312893867	-0.00847235135734081
1783	82.8081817626953	-5.97108554840088	3.1756443977356	-0.00522560812532902	-0.00132951640989631	-0.0117190945893526	-0.00327756232582033
1784	82.1588363647461	-4.99706220626831	2.85097002983093	-0.0026282137259841	-0.00132951640989631	-0.017887907102704	-0.00717365415766835
1785	81.5094833374023	-5.64641094207764	2.78603529930115	-0.00717365415766835	0.00646266713738441	-0.0117190945893526	0.00126787810586393
1786	82.8081817626953	-6.29575967788696	2.9159049987793	-0.0110697457566857	0.013930176384747	-0.0165892094373703	-0.00749832857400179
1787	80.2107925415039	-5.97108554840088	3.04577469825745	-0.0152905117720366	0.0100340843200684	-0.0152905117720366	-0.00327756232582033
1788	79.5614395141602	-5.32173681259155	3.04577469825745	-0.0133424662053585	0.00743668992072344	-0.0133424662053585	-0.00652430532500148
1789	79.5614395141602	-5.64641094207764	3.30551409721375	-0.00652430532500148	0.00483929552137852	-0.0152905117720366	0.00159255252219737
1790	82.1588363647461	-5.32173681259155	3.43538379669189	0.00354059832170606	-0.00165419070981443	-0.0120437685400248	-0.00392691092565656
1791	82.1588363647461	-5.64641094207764	3.04577469825745	-0.00684897974133492	0.00386527273803949	-0.0185372550040483	0.00678734155371785
1792	82.1588363647461	-4.99706220626831	2.85097002983093	0.00289124972186983	0.00906006153672934	-0.00847235135734081	-0.000355493422830477
1793	83.4575347900391	-6.94510841369629	3.1756443977356	-0.00230353930965066	0.00256657530553639	-0.0237320438027382	0.00386527273803949
1794	83.4575347900391	-7.26978254318237	2.98083996772766	-0.00165419070981443	-0.00944637414067984	-0.0107450718060136	0.00354059832170606
1795	82.8081817626953	-6.94510841369629	3.04577469825745	0.00678734155371785	-0.0123684434220195	-0.0169138833880424	0.000943203864153475
1796	81.5094833374023	-6.62043380737305	3.30551409721375	-0.00295288790948689	-0.0188619289547205	-0.0146411629393697	0.01100810803473
1797	85.4055786132813	-6.62043380737305	3.24057936668396	0.00516396993771195	-0.0107450718060136	-0.0110697457566857	-0.00360223650932312
1798	81.5094833374023	-5.32173681259155	2.85097002983093	0.00678734155371785	-0.00522560812532902	-0.0188619289547205	-0.00360223650932312
1799	82.8081817626953	-5.64641094207764	2.9159049987793	0.000293855206109583	-0.00132951640989631	-0.0159398596733809	-0.00457625929266214
1800	83.4575347900391	-6.29575967788696	3.24057936668396	0.00191722682211548	-0.00587495695799589	-0.0130177913233638	-0.0100957229733467
1801	84.1068801879883	-6.94510841369629	3.11070966720581	0.00613799272105098	-0.00132951640989631	-0.0133424662053585	0.00711201597005129
1802	83.4575347900391	-6.29575967788696	3.30551409721375	0.00678734155371785	0.00483929552137852	-0.0104203969240189	0.00483929552137852
1803	82.1588363647461	-6.62043380737305	2.85097002983093	-0.00425158534198999	-0.000355493422830477	-0.0162645354866982	-0.00295288790948689
1804	82.1588363647461	-5.32173681259155	2.78603529930115	0.00256657530553639	0.00548864435404539	-0.0152905117720366	-0.00814767740666866
1805	83.4575347900391	-6.94510841369629	2.85097002983093	-0.00717365415766835	0.00776136433705688	-0.0107450718060136	-0.00392691092565656
1806	82.8081817626953	-6.29575967788696	3.24057936668396	-0.00587495695799589	0.011982130818069	-0.017887907102704	-0.00327756232582033
1807	82.1588363647461	-5.97108554840088	3.37044906616211	-0.00490093370899558	0.00386527273803949	-0.0107450718060136	-0.00457625929266214
1808	82.8081817626953	-6.62043380737305	3.88992786407471	-0.0126931173726916	0.01100810803473	-0.0169138833880424	-0.00684897974133492
1809	81.5094833374023	-6.62043380737305	3.37044906616211	-0.0104203969240189	0.00159255252219737	-0.00684897974133492	-0.000355493422830477
1810	80.8601379394531	-6.62043380737305	3.43538379669189	-0.00977104809135199	0.00321592413820326	-0.00944637414067984	0.00289124972186983
1811	79.5614395141602	-5.32173681259155	3.43538379669189	-0.00457625929266214	-3.08191010844894e-05	-0.0107450718060136	0.000943203864153475
1812	80.8601379394531	-5.64641094207764	3.11070966720581	-0.000355493422830477	0.00289124972186983	-0.0156151866540313	0.00418994715437293
1813	83.4575347900391	-6.29575967788696	3.04577469825745	-0.000680167751852423	-0.00360223650932312	-0.0133424662053585	-0.00230353930965066
1814	83.4575347900391	-6.62043380737305	3.63018846511841	-3.08191010844894e-05	0.00159255252219737	-0.0133424662053585	-0.00847235135734081
1815	82.1588363647461	-5.97108554840088	3.11070966720581	0.00548864435404539	-0.0110697457566857	-0.0126931173726916	0.00256657530553639
1816	84.1068801879883	-7.9191312789917	2.9159049987793	0.0142548503354192	-0.0133424662053585	-0.00847235135734081	0.0113327819854021
1817	81.5094833374023	-6.62043380737305	2.9159049987793	0.0175015944987535	-0.000680167751852423	-0.0126931173726916	0.00191722682211548
1818	84.756233215332	-7.9191312789917	3.37044906616211	0.0175015944987535	-0.00619963090866804	-0.0133424662053585	-0.00230353930965066
1819	83.4575347900391	-6.29575967788696	3.24057936668396	-0.00912170019000769	-0.00360223650932312	-0.0149658378213644	-0.00977104809135199
1820	84.756233215332	-6.29575967788696	3.24057936668396	0.00743668992072344	-0.00490093370899558	-0.0136671401560307	-0.0026282137259841
1821	84.1068801879883	-5.97108554840088	2.98083996772766	-0.00360223650932312	0.00159255252219737	-0.00782300252467394	0.0022419011220336
1822	84.756233215332	-5.97108554840088	2.9159049987793	0.00483929552137852	0.00711201597005129	-0.0113944197073579	-0.00555028254166245
1823	84.1068801879883	-6.29575967788696	3.11070966720581	0.00159255252219737	0.00483929552137852	-0.00912170019000769	0.000293855206109583
1824	82.8081817626953	-5.32173681259155	2.78603529930115	-0.00814767740666866	-0.00425158534198999	-0.0172385573387146	-0.00360223650932312
1825	83.4575347900391	-6.29575967788696	3.1756443977356	-0.00425158534198999	0.00451462110504508	-0.00879702530801296	-0.00717365415766835
1826	82.8081817626953	-5.64641094207764	3.04577469825745	-0.00977104809135199	0.0178262684494257	-0.0143164889886975	-0.00457625929266214
1827	84.1068801879883	-5.97108554840088	2.78603529930115	0.00126787810586393	0.0191249661147594	-0.00847235135734081	-0.00360223650932312
1828	83.4575347900391	-5.32173681259155	2.78603529930115	-0.00295288790948689	0.0136055024340749	-0.0136671401560307	-0.00132951640989631
1829	80.8601379394531	-5.32173681259155	2.98083996772766	-0.00652430532500148	0.00483929552137852	-0.00230353930965066	0.00321592413820326
1830	81.5094833374023	-5.32173681259155	3.04577469825745	-0.00782300252467394	-0.000680167751852423	-0.00327756232582033	-0.00327756232582033
1831	80.2107925415039	-4.99706220626831	3.11070966720581	-0.00879702530801296	0.000618529506027699	-0.00749832857400179	0.0100340843200684
1832	78.9120941162109	-5.32173681259155	3.1756443977356	-0.00522560812532902	0.00906006153672934	-0.0613942667841911	-0.00132951640989631
1833	81.5094833374023	-5.32173681259155	2.9159049987793	-0.00619963090866804	0.00906006153672934	-0.072757862508297	-0.000355493422830477
1834	82.8081817626953	-6.62043380737305	3.04577469825745	0.00159255252219737	-0.00165419070981443	-0.0672384053468704	0.00906006153672934
1835	83.4575347900391	-6.29575967788696	3.11070966720581	0.00451462110504508	-0.0156151866540313	-0.0604202412068844	0.00386527273803949
1836	83.4575347900391	-5.97108554840088	3.24057936668396	0.0181509424000978	-0.00522560812532902	-0.0552254542708397	0.0223717093467712
1837	83.4575347900391	-5.64641094207764	3.24057936668396	0.0123068047687411	-0.0208099745213985	-0.0626929625868797	0.00906006153672934
1838	81.5094833374023	-5.97108554840088	3.30551409721375	0.00581331877037883	-0.0169138833880424	-0.0513293594121933	-0.00327756232582033
1839	82.1588363647461	-6.94510841369629	3.1756443977356	-0.00522560812532902	-0.00197886489331722	-0.0594462193548679	0.00126787810586393
1840	83.4575347900391	-7.26978254318237	2.98083996772766	0.01100810803473	-0.00717365415766835	-0.0487319678068161	-0.00425158534198999
1841	84.1068801879883	-6.29575967788696	3.24057936668396	0.0158782228827477	0.000618529506027699	-0.0529527328908443	0.000943203864153475
1842	82.1588363647461	-4.99706220626831	3.04577469825745	-0.00132951640989631	0.000618529506027699	-0.0549007803201675	-0.00392691092565656
1843	82.1588363647461	-4.99706220626831	3.24057936668396	-0.000355493422830477	0.00678734155371785	-0.0617189407348633	-0.00587495695799589
1844	83.4575347900391	-5.64641094207764	3.56525373458862	-0.00847235135734081	0.00354059832170606	-0.0630176365375519	-0.00749832857400179
1845	83.4575347900391	-5.32173681259155	2.85097002983093	-0.00717365415766835	0.00711201597005129	-0.0717838406562805	0.00191722682211548
1846	82.8081817626953	-5.32173681259155	2.656165599823	-0.000355493422830477	0.0116574559360743	-0.0773033052682877	-0.00230353930965066
1847	83.4575347900391	-4.99706220626831	2.98083996772766	-0.00100484199356288	0.00938473641872406	-0.0760046094655991	0.00451462110504508
1848	83.4575347900391	-5.97108554840088	2.78603529930115	-0.00522560812532902	0.00841071270406246	-0.0750305876135826	-3.08191010844894e-05
1849	84.1068801879883	-5.32173681259155	2.98083996772766	-0.00360223650932312	0.00970941036939621	-0.0659397020936012	0.00548864435404539
1850	82.1588363647461	-4.99706220626831	3.1756443977356	-0.000680167751852423	-0.000680167751852423	-0.0610695891082287	-0.00132951640989631
1851	82.8081817626953	-4.99706220626831	2.9159049987793	0.00126787810586393	0.00256657530553639	-0.0652903541922569	0.00483929552137852
1852	81.5094833374023	-5.32173681259155	3.11070966720581	-0.00392691092565656	0.00418994715437293	-0.0639916583895683	0.00256657530553639
1853	82.1588363647461	-6.29575967788696	3.56525373458862	-0.000680167751852423	0.000293855206109583	-0.0607449151575565	0.00711201597005129
1854	80.2107925415039	-5.64641094207764	3.63018846511841	-0.0026282137259841	-0.000680167751852423	-0.0604202412068844	-0.00100484199356288
1855	78.9120941162109	-5.97108554840088	3.69512343406677	-0.00490093370899558	-0.00619963090866804	-0.0555501282215118	0.00678734155371785
1856	79.5614395141602	-5.32173681259155	3.56525373458862	0.000293855206109583	-0.0100957229733467	-0.0584721975028515	0.0106834331527352
1857	82.8081817626953	-6.29575967788696	3.11070966720581	0.00841071270406246	-0.00197886489331722	-0.0357449948787689	0.000618529506027699
1858	82.8081817626953	-5.97108554840088	3.11070966720581	0.00776136433705688	-0.00912170019000769	-0.0299008563160896	0.000943203864153475
1859	82.1588363647461	-4.99706220626831	2.656165599823	-0.00490093370899558	0.00581331877037883	-0.0428878292441368	0.00289124972186983
1860	82.1588363647461	-5.32173681259155	2.9159049987793	0.00418994715437293	-0.00782300252467394	-0.0402904339134693	-0.00749832857400179
1861	81.5094833374023	-5.97108554840088	2.98083996772766	0.00354059832170606	-0.0100957229733467	-0.043212503194809	-0.000680167751852423
1862	82.1588363647461	-7.59445667266846	3.1756443977356	0.00483929552137852	-0.00977104809135199	-0.048407293856144	-0.00360223650932312
1863	82.8081817626953	-6.29575967788696	3.11070966720581	0.00906006153672934	-0.00814767740666866	-0.0393164120614529	-0.00425158534198999
1864	82.1588363647461	-5.64641094207764	2.98083996772766	-0.00295288790948689	0.00418994715437293	-0.0490566417574883	-0.00457625929266214
1865	83.4575347900391	-5.32173681259155	2.98083996772766	-0.00684897974133492	0.00483929552137852	-0.0422384813427925	-0.00555028254166245
1866	84.756233215332	-6.29575967788696	3.24057936668396	-0.00717365415766835	0.00678734155371785	-0.0487319678068161	0.00126787810586393
1867	82.1588363647461	-4.67238807678223	2.9159049987793	-0.00684897974133492	0.0136055024340749	-0.0438618510961533	0.00191722682211548
1868	83.4575347900391	-5.32173681259155	2.59123063087463	-0.00782300252467394	0.00711201597005129	-0.0448358729481697	-0.00847235135734081
1869	83.4575347900391	-5.97108554840088	2.52629590034485	-0.00295288790948689	0.00548864435404539	-0.0451605506241322	0.00289124972186983
1870	85.4055786132813	-5.97108554840088	2.72110033035278	-0.00652430532500148	-0.000680167751852423	-0.0406151078641415	-0.000680167751852423
1871	84.1068801879883	-5.97108554840088	3.24057936668396	-0.00132951640989631	0.000618529506027699	-0.0454852245748043	0.00841071270406246
1872	84.756233215332	-6.29575967788696	3.24057936668396	0.000293855206109583	0.00678734155371785	-0.0389917381107807	0.00126787810586393
1873	82.1588363647461	-5.64641094207764	3.37044906616211	0.00581331877037883	0.000943203864153475	-0.0331475995481014	0.00354059832170606
1874	81.5094833374023	-5.64641094207764	2.98083996772766	-0.00295288790948689	0.00581331877037883	-0.0360696688294411	-0.00100484199356288
1875	80.2107925415039	-5.32173681259155	2.85097002983093	-0.0100957229733467	-0.0149658378213644	-0.0376930385828018	0.00646266713738441
1876	82.1588363647461	-6.62043380737305	3.04577469825745	0.00354059832170606	-0.0292515084147453	-0.0389917381107807	0.0233457311987877
1877	80.2107925415039	-5.32173681259155	2.98083996772766	-0.00717365415766835	0.0145795252174139	-0.0347709693014622	0.00451462110504508
1878	82.8081817626953	-5.97108554840088	3.30551409721375	0.0168522447347641	0.00516396993771195	-0.03444629535079	0.00354059832170606
1879	83.4575347900391	-6.94510841369629	3.43538379669189	-0.00490093370899558	-0.00132951640989631	-0.0328229255974293	0.00386527273803949
1880	84.1068801879883	-6.94510841369629	3.24057936668396	0.000618529506027699	0.00256657530553639	-0.0305502042174339	0.00354059832170606
1881	83.4575347900391	-6.94510841369629	3.1756443977356	0.00354059832170606	-0.00165419070981443	-0.028926832601428	-3.08191010844894e-05
1882	83.4575347900391	-7.26978254318237	3.1756443977356	0.00256657530553639	-0.00132951640989631	-0.0331475995481014	0.00159255252219737
1883	82.1588363647461	-6.62043380737305	3.1756443977356	0.00581331877037883	-0.00847235135734081	-0.0175632312893867	-0.00230353930965066
1884	82.1588363647461	-6.94510841369629	3.11070966720581	0.00256657530553639	-0.00684897974133492	-0.032173577696085	-0.00717365415766835
1885	83.4575347900391	-7.59445667266846	3.37044906616211	-0.00425158534198999	-0.00749832857400179	-0.0360696688294411	0.00126787810586393
1886	82.1588363647461	-5.32173681259155	2.98083996772766	-0.0110697457566857	0.00581331877037883	-0.0454852245748043	-0.0143164889886975
1887	83.4575347900391	-7.26978254318237	3.11070966720581	-0.00392691092565656	0.01847561635077	-0.0370436906814575	-0.00944637414067984
1888	82.1588363647461	-5.64641094207764	2.85097002983093	0.000618529506027699	0.00938473641872406	-0.0386670641601086	-0.0110697457566857
1889	82.1588363647461	-5.64641094207764	2.98083996772766	-0.00879702530801296	0.0100340843200684	-0.0425631552934647	-0.000355493422830477
1890	82.1588363647461	-4.99706220626831	2.98083996772766	-0.00652430532500148	0.00191722682211548	-0.0409397818148136	-0.00912170019000769
1891	83.4575347900391	-5.64641094207764	3.37044906616211	-0.000355493422830477	-0.00392691092565656	-0.0448358729481697	-0.00197886489331722
1892	82.1588363647461	-4.99706220626831	2.72110033035278	0.00516396993771195	0.00516396993771195	-0.039641086012125	0.00191722682211548
1893	82.8081817626953	-5.97108554840088	2.85097002983093	0.00711201597005129	0.00548864435404539	-0.0389917381107807	0.00321592413820326
1894	83.4575347900391	-6.29575967788696	3.11070966720581	-0.00652430532500148	0.00386527273803949	-0.0295761823654175	0.000293855206109583
1895	84.756233215332	-6.94510841369629	3.1756443977356	0.00354059832170606	-0.00587495695799589	-0.0415891297161579	0.0022419011220336
1896	81.5094833374023	-6.29575967788696	3.30551409721375	0.00678734155371785	-0.00230353930965066	-0.03444629535079	0.00743668992072344
1897	83.4575347900391	-6.62043380737305	3.50031876564026	-0.00555028254166245	0.00386527273803949	-0.0386670641601086	0.00581331877037883
1898	78.9120941162109	-5.32173681259155	3.1756443977356	0.0145795252174139	0.00126787810586393	-0.0276281367987394	0.00354059832170606
1899	79.5614395141602	-5.97108554840088	2.85097002983093	-0.00879702530801296	-3.08191010844894e-05	-0.03444629535079	-0.00684897974133492
1900	79.5614395141602	-6.29575967788696	3.30551409721375	-0.00197886489331722	-0.00327756232582033	-0.0324982516467571	0.000618529506027699
1901	82.1588363647461	-5.64641094207764	3.1756443977356	0.00126787810586393	0.00159255252219737	-0.0292515084147453	0.000943203864153475
1902	80.8601379394531	-5.64641094207764	3.11070966720581	0.00191722682211548	0.00159255252219737	-0.0324982516467571	-3.08191010844894e-05
1903	82.8081817626953	-5.64641094207764	3.37044906616211	-0.00132951640989631	0.00646266713738441	-0.02697878703475	-0.00522560812532902
1904	84.1068801879883	-7.9191312789917	3.24057936668396	-0.00619963090866804	-0.0110697457566857	-0.032173577696085	-0.00392691092565656
1905	82.1588363647461	-6.94510841369629	2.9159049987793	0.00483929552137852	-0.0026282137259841	-0.0227580219507217	-0.00555028254166245
1906	84.1068801879883	-7.9191312789917	3.11070966720581	-0.00814767740666866	-0.00392691092565656	-0.023407369852066	-0.00132951640989631
1907	82.1588363647461	-6.62043380737305	2.98083996772766	-0.00684897974133492	0.01100810803473	-0.0318489037454128	-0.00587495695799589
1908	84.1068801879883	-7.26978254318237	3.37044906616211	-0.0026282137259841	0.00516396993771195	-0.0299008563160896	-0.00197886489331722
1909	84.1068801879883	-6.29575967788696	3.30551409721375	-0.00197886489331722	0.00126787810586393	-0.0198359526693821	-0.00392691092565656
1910	82.1588363647461	-5.97108554840088	2.98083996772766	-0.00490093370899558	-0.00197886489331722	-0.0230826959013939	0.0022419011220336
1911	82.1588363647461	-5.32173681259155	2.9159049987793	0.00451462110504508	-0.00457625929266214	-0.0188619289547205	0.00451462110504508
1912	82.8081817626953	-5.97108554840088	2.9159049987793	-0.00132951640989631	0.00970941036939621	-0.0247060675173998	-0.000680167751852423
1913	83.4575347900391	-6.62043380737305	2.98083996772766	0.00548864435404539	0.0022419011220336	-0.0217839982360601	-0.00392691092565656
1914	83.4575347900391	-6.62043380737305	3.11070966720581	-0.00197886489331722	-0.00132951640989631	-0.0159398596733809	0.00613799272105098
1915	82.8081817626953	-5.97108554840088	3.24057936668396	0.00451462110504508	-0.00977104809135199	-0.00847235135734081	-0.00197886489331722
1916	82.1588363647461	-5.32173681259155	2.78603529930115	0.0106834331527352	-0.0117190945893526	0.000943203864153475	0.0106834331527352
1917	83.4575347900391	-6.29575967788696	3.37044906616211	-0.00587495695799589	-0.00230353930965066	-0.00977104809135199	0.00451462110504508
1918	85.4055786132813	-6.29575967788696	3.37044906616211	-0.00879702530801296	0.00159255252219737	-0.00490093370899558	0.00126787810586393
1919	82.1588363647461	-5.64641094207764	3.04577469825745	0.00126787810586393	-0.00230353930965066	-0.00555028254166245	-0.0026282137259841
1920	81.5094833374023	-5.64641094207764	3.1756443977356	-0.00360223650932312	0.00970941036939621	-0.0136671401560307	0.000293855206109583
1921	80.2107925415039	-5.64641094207764	3.1756443977356	-0.00749832857400179	-0.0104203969240189	-0.0110697457566857	0.00126787810586393
1922	82.8081817626953	-7.26978254318237	2.9159049987793	-0.00814767740666866	0.00451462110504508	-0.0175632312893867	0.00386527273803949
1923	81.5094833374023	-6.29575967788696	3.11070966720581	0.00743668992072344	0.00743668992072344	-0.0126931173726916	-0.00360223650932312
1924	81.5094833374023	-5.32173681259155	2.9159049987793	-0.00100484199356288	-0.00100484199356288	-0.0201606266200542	-0.00555028254166245
1925	82.8081817626953	-5.97108554840088	3.24057936668396	-0.00944637414067984	0.00126787810586393	-0.0292515084147453	-0.00360223650932312
1926	84.1068801879883	-6.29575967788696	3.50031876564026	-0.00360223650932312	0.00776136433705688	-0.0308748781681061	0.000293855206109583
1927	82.1588363647461	-5.64641094207764	3.56525373458862	-0.00522560812532902	0.0123068047687411	-0.0217839982360601	-0.00684897974133492
1928	82.1588363647461	-6.62043380737305	3.24057936668396	-0.00684897974133492	0.00873538758605719	-0.0308748781681061	-0.0026282137259841
1929	83.4575347900391	-7.9191312789917	2.98083996772766	-0.0126931173726916	-0.00295288790948689	-0.0273034609854221	-0.00230353930965066
1930	84.1068801879883	-7.59445667266846	3.11070966720581	-0.00555028254166245	-0.00230353930965066	-0.0211346503347158	-0.00100484199356288
1931	82.8081817626953	-6.62043380737305	3.30551409721375	-3.08191010844894e-05	-0.00522560812532902	-0.0159398596733809	-0.00295288790948689
1932	83.4575347900391	-5.97108554840088	3.37044906616211	0.00873538758605719	0.00159255252219737	-0.0198359526693821	-0.00619963090866804
1933	84.1068801879883	-6.29575967788696	3.63018846511841	0.00548864435404539	-0.00425158534198999	-0.0243813935667276	0.00776136433705688
1934	82.1588363647461	-4.34771394729614	2.98083996772766	-0.000355493422830477	0.00483929552137852	-0.0172385573387146	-0.00652430532500148
1935	82.1588363647461	-4.67238807678223	2.656165599823	0.0022419011220336	-0.00587495695799589	-0.0263294391334057	0.00418994715437293
1936	84.1068801879883	-5.97108554840088	2.98083996772766	0.00483929552137852	-0.0162645354866982	-0.017887907102704	0.00743668992072344
1937	82.8081817626953	-5.64641094207764	2.78603529930115	-0.00717365415766835	0.00841071270406246	-0.0256800893694162	0.0103587592020631
1938	82.1588363647461	-4.67238807678223	3.1756443977356	0.00646266713738441	-0.00360223650932312	-0.0172385573387146	-0.00327756232582033
1939	84.756233215332	-6.29575967788696	3.43538379669189	0.00548864435404539	0.00289124972186983	-0.0217839982360601	0.000618529506027699
1940	84.756233215332	-5.97108554840088	2.98083996772766	-0.00327756232582033	-0.00295288790948689	-0.0201606266200542	-3.08191010844894e-05
1941	84.1068801879883	-6.29575967788696	3.04577469825745	0.00418994715437293	0.00321592413820326	-0.0165892094373703	0.00191722682211548
1942	82.1588363647461	-5.32173681259155	3.04577469825745	0.00548864435404539	0.00191722682211548	-0.0172385573387146	0.00289124972186983
1943	80.2107925415039	-5.32173681259155	2.9159049987793	0.00256657530553639	-0.000680167751852423	-0.0208099745213985	-0.00652430532500148
1944	80.8601379394531	-5.32173681259155	3.30551409721375	-0.00652430532500148	0.00386527273803949	-0.017887907102704	-0.000680167751852423
1945	80.8601379394531	-5.97108554840088	3.50031876564026	-0.0113944197073579	0.00613799272105098	-0.0146411629393697	-0.000355493422830477
1946	80.2107925415039	-4.67238807678223	2.98083996772766	-0.0107450718060136	0.0149041991680861	-0.0185372550040483	-0.00717365415766835
1947	82.8081817626953	-6.29575967788696	3.11070966720581	-0.00684897974133492	0.012956153601408	-0.017887907102704	-0.00522560812532902
1948	80.8601379394531	-4.34771394729614	3.04577469825745	-0.0113944197073579	0.00743668992072344	-0.0188619289547205	-0.00912170019000769
1949	81.5094833374023	-4.99706220626831	3.37044906616211	-0.00425158534198999	0.00159255252219737	-0.017887907102704	-0.00425158534198999
1950	83.4575347900391	-6.94510841369629	3.69512343406677	0.00191722682211548	-0.00587495695799589	-0.00944637414067984	-0.00197886489331722
1951	84.756233215332	-7.26978254318237	3.56525373458862	0.00516396993771195	-0.00749832857400179	-0.0169138833880424	-0.00425158534198999
1952	84.1068801879883	-7.59445667266846	3.11070966720581	0.00386527273803949	-0.00977104809135199	-0.0182125810533762	-0.000355493422830477
1953	82.1588363647461	-5.32173681259155	3.04577469825745	0.00126787810586393	-0.00879702530801296	-0.0182125810533762	0.00126787810586393
1954	82.1588363647461	-5.64641094207764	3.11070966720581	0.00970941036939621	-0.00619963090866804	-0.00360223650932312	0.000618529506027699
1955	83.4575347900391	-5.64641094207764	3.24057936668396	-0.00717365415766835	-0.00490093370899558	0.00354059832170606	-0.00360223650932312
1956	82.1588363647461	-4.67238807678223	3.37044906616211	0.0213976856321096	-0.00879702530801296	0.00646266713738441	0.00386527273803949
1957	82.8081817626953	-5.32173681259155	3.24057936668396	0.0103587592020631	-0.00619963090866804	0.00646266713738441	0.00970941036939621
1958	81.5094833374023	-4.67238807678223	2.46136093139648	0.0152288740500808	0.00354059832170606	-0.0172385573387146	0.000618529506027699
1959	81.5094833374023	-4.0230393409729	2.656165599823	-0.00425158534198999	-0.00165419070981443	-0.00944637414067984	-0.00165419070981443
1960	82.8081817626953	-5.32173681259155	2.78603529930115	-0.00425158534198999	-0.00749832857400179	-0.0130177913233638	-0.00100484199356288
1961	82.1588363647461	-4.67238807678223	2.9159049987793	0.000943203864153475	0.00289124972186983	-0.0123684434220195	-0.00457625929266214
1962	83.4575347900391	-4.67238807678223	3.04577469825745	-0.00392691092565656	0.00126787810586393	-0.00912170019000769	-0.00295288790948689
1963	83.4575347900391	-5.97108554840088	3.30551409721375	0.00678734155371785	0.000293855206109583	-0.00879702530801296	-0.00717365415766835
1964	84.756233215332	-6.29575967788696	3.1756443977356	-0.00132951640989631	0.00548864435404539	-0.00652430532500148	-0.00100484199356288
1965	80.2107925415039	-4.67238807678223	2.72110033035278	-0.00684897974133492	0.00256657530553639	-0.00327756232582033	0.00159255252219737
1966	80.8601379394531	-4.99706220626831	2.9159049987793	-0.0169138833880424	0.0126314787194133	-0.00392691092565656	0.0022419011220336
1967	80.2107925415039	-5.32173681259155	3.30551409721375	-0.00360223650932312	0.0136055024340749	-0.0165892094373703	0.000618529506027699
1968	81.5094833374023	-5.97108554840088	3.1756443977356	-0.0130177913233638	0.0123068047687411	-0.0318489037454128	0.00159255252219737
1969	80.8601379394531	-4.99706220626831	3.11070966720581	-0.0100957229733467	0.00548864435404539	-0.0204853005707264	0.00581331877037883
1970	82.1588363647461	-5.32173681259155	3.11070966720581	-0.0117190945893526	-3.08191010844894e-05	-0.0224333461374044	0.00451462110504508
1971	82.1588363647461	-4.99706220626831	3.1756443977356	0.00289124972186983	0.00483929552137852	-0.0133424662053585	-0.00132951640989631
1972	82.1588363647461	-5.32173681259155	2.98083996772766	0.00516396993771195	0.0100340843200684	-0.0195112787187099	0.00483929552137852
1973	81.5094833374023	-5.32173681259155	2.98083996772766	-0.00132951640989631	-0.00132951640989631	-0.0195112787187099	-0.00749832857400179
1974	84.756233215332	-5.97108554840088	3.24057936668396	0.00418994715437293	-0.00295288790948689	-0.0201606266200542	-0.000355493422830477
1975	84.1068801879883	-7.59445667266846	3.50031876564026	-0.00132951640989631	-0.0126931173726916	-0.0188619289547205	0.00256657530553639
1976	81.5094833374023	-5.64641094207764	2.85097002983093	0.0100340843200684	-0.00782300252467394	-0.0165892094373703	0.00451462110504508
1977	84.1068801879883	-6.62043380737305	3.24057936668396	0.00873538758605719	-0.0152905117720366	-0.0253554154187441	0.0022419011220336
1978	84.1068801879883	-5.97108554840088	3.30551409721375	-0.000680167751852423	-0.0110697457566857	-0.0204853005707264	-0.00197886489331722
1979	84.756233215332	-5.32173681259155	3.04577469825745	0.00418994715437293	-0.00555028254166245	-0.0191866029053926	-0.00457625929266214
1980	80.8601379394531	-4.34771394729614	3.11070966720581	-0.00360223650932312	0.00483929552137852	-0.0204853005707264	-0.00165419070981443
1981	84.1068801879883	-6.29575967788696	2.72110033035278	-0.00165419070981443	-0.00197886489331722	-0.0188619289547205	0.00418994715437293
1982	83.4575347900391	-5.64641094207764	2.78603529930115	0.00581331877037883	0.00613799272105098	-0.0217839982360601	-0.00197886489331722
1983	84.1068801879883	-5.97108554840088	2.9159049987793	-0.00165419070981443	0.00191722682211548	-0.0172385573387146	0.00191722682211548
1984	81.5094833374023	-4.99706220626831	2.72110033035278	-0.00197886489331722	0.00516396993771195	-0.00814767740666866	-0.00457625929266214
1985	82.1588363647461	-5.32173681259155	2.98083996772766	-0.0026282137259841	0.00906006153672934	-0.0211346503347158	-0.00295288790948689
1986	84.1068801879883	-5.97108554840088	3.50031876564026	-0.00360223650932312	0.0165275707840919	-0.0208099745213985	-0.00360223650932312
1987	82.1588363647461	-5.32173681259155	2.98083996772766	-0.00749832857400179	0.0113327819854021	-0.0256800893694162	-0.00684897974133492
1988	83.4575347900391	-6.29575967788696	3.11070966720581	-0.00490093370899558	0.00776136433705688	-0.0240567177534103	0.00516396993771195
1989	81.5094833374023	-5.64641094207764	2.9159049987793	-0.00977104809135199	0.00321592413820326	-0.00977104809135199	-0.00587495695799589
1990	80.2107925415039	-5.32173681259155	3.11070966720581	-0.00912170019000769	0.00451462110504508	-0.0133424662053585	0.0022419011220336
1991	78.9120941162109	-4.99706220626831	3.11070966720581	-0.00295288790948689	-0.00327756232582033	-0.0107450718060136	0.00483929552137852
1992	78.9120941162109	-4.99706220626831	3.43538379669189	-0.00165419070981443	0.00776136433705688	-0.0100957229733467	0.00354059832170606
1993	82.1588363647461	-5.32173681259155	2.78603529930115	-0.00847235135734081	0.000618529506027699	-0.0188619289547205	0.00256657530553639
1994	82.8081817626953	-6.29575967788696	2.9159049987793	0.000943203864153475	0.00581331877037883	-0.00749832857400179	-0.00587495695799589
1995	82.8081817626953	-4.99706220626831	3.1756443977356	0.00516396993771195	-0.00360223650932312	-0.00782300252467394	0.00126787810586393
1996	83.4575347900391	-6.29575967788696	3.04577469825745	0.0113327819854021	-0.0221086721867323	-0.00490093370899558	0.00613799272105098
1997	81.5094833374023	-5.64641094207764	3.30551409721375	0.029189869761467	-0.00587495695799589	-0.00197886489331722	0.00711201597005129
1998	83.4575347900391	-7.26978254318237	3.63018846511841	0.012956153601408	-0.00944637414067984	-0.0026282137259841	0.00386527273803949
1999	83.4575347900391	-6.94510841369629	3.11070966720581	0.000943203864153475	-0.00782300252467394	0.00256657530553639	-0.00587495695799589
2000	84.1068801879883	-6.94510841369629	3.1756443977356	0.00418994715437293	-0.00490093370899558	0.00613799272105098	-0.0026282137259841
[truncated: 6,220 more rows]
