# Supplementary material for: Precise instruction and consideration of the vertical and horizontal force component increases validity and reliability of the 90:20 Isometric Posterior Chain Test
Source: PLoS One. 2024 Oct 28;19(10):e0312843. doi: 10.1371/journal.pone.0312843 (PMC11515970; doi:10.1371/journal.pone.0312843)
Supplement: S1 File — (ZIP) [file pone.0312843.s001.zip › S1_Raw_Data/M1_P20_v_2.csv]

1	84.756233215332	-5.64641094207764	2.9159049987793	-0.00360223650932312	-0.00360223650932312	-0.000355493422830477	0.00159255252219737
2	84.1068801879883	-5.97108554840088	3.50031876564026	0.00970941036939621	0.00159255252219737	-0.00327756232582033	0.00191722682211548
3	84.1068801879883	-5.97108554840088	3.69512343406677	-0.00295288790948689	-3.08191010844894e-05	-0.00392691092565656	-0.0026282137259841
4	81.5094833374023	-4.99706220626831	3.24057936668396	-0.00295288790948689	0.00418994715437293	-0.00132951640989631	-0.00587495695799589
5	80.8601379394531	-4.67238807678223	3.1756443977356	-0.00197886489331722	0.00354059832170606	-0.000680167751852423	0.00191722682211548
6	81.5094833374023	-5.32173681259155	3.50031876564026	-0.0204853005707264	0.00776136433705688	-0.00425158534198999	0.00256657530553639
7	81.5094833374023	-6.29575967788696	3.50031876564026	-0.0123684434220195	0.0175015944987535	-0.0237320438027382	-0.00100484199356288
8	81.5094833374023	-4.99706220626831	3.43538379669189	-0.00360223650932312	0.0136055024340749	-0.0211346503347158	-0.0026282137259841
9	82.8081817626953	-4.99706220626831	3.56525373458862	-0.00360223650932312	0.00776136433705688	-0.0211346503347158	-0.00587495695799589
10	84.1068801879883	-5.97108554840088	3.43538379669189	-0.00814767740666866	-3.08191010844894e-05	-0.00977104809135199	0.0113327819854021
11	83.4575347900391	-6.29575967788696	3.04577469825745	-0.0026282137259841	-0.0133424662053585	0.0022419011220336	0.000293855206109583
12	84.1068801879883	-6.94510841369629	3.04577469825745	0.00191722682211548	-0.00425158534198999	-0.0130177913233638	-0.00295288790948689
13	84.1068801879883	-6.29575967788696	3.56525373458862	-0.000355493422830477	-0.0026282137259841	-0.0107450718060136	-0.00490093370899558
14	84.1068801879883	-6.29575967788696	3.69512343406677	-0.00230353930965066	0.00548864435404539	-0.00165419070981443	-0.00295288790948689
15	82.1588363647461	-5.32173681259155	3.63018846511841	-0.00425158534198999	0.000293855206109583	0.000618529506027699	-0.0026282137259841
16	83.4575347900391	-4.99706220626831	2.78603529930115	0.00159255252219737	-0.00327756232582033	0.00354059832170606	0.013930176384747
17	84.1068801879883	-5.32173681259155	3.37044906616211	-0.00197886489331722	0.00516396993771195	0.0233457311987877	0.00743668992072344
18	84.1068801879883	-4.34771394729614	2.78603529930115	-0.00327756232582033	-0.00197886489331722	0.00516396993771195	0.000943203864153475
19	82.8081817626953	-4.34771394729614	2.9159049987793	0.00711201597005129	0.000293855206109583	0.00321592413820326	-0.00230353930965066
20	83.4575347900391	-4.34771394729614	3.24057936668396	-0.00425158534198999	-0.00717365415766835	0.00354059832170606	-0.00295288790948689
21	82.1588363647461	-4.67238807678223	3.43538379669189	0.00256657530553639	-0.00230353930965066	0.00841071270406246	0.000618529506027699
22	83.4575347900391	-4.34771394729614	2.85097002983093	0.000293855206109583	0.00906006153672934	0.000943203864153475	-0.00717365415766835
23	81.5094833374023	-4.34771394729614	3.24057936668396	-3.08191010844894e-05	0.00516396993771195	-0.00197886489331722	-3.08191010844894e-05
24	82.8081817626953	-5.32173681259155	3.24057936668396	-0.00587495695799589	0.0100340843200684	0.000618529506027699	-0.00652430532500148
25	80.8601379394531	-5.32173681259155	3.56525373458862	-0.0120437685400248	0.00126787810586393	0.0022419011220336	0.00418994715437293
26	81.5094833374023	-5.64641094207764	3.76005816459656	-0.0133424662053585	0.00548864435404539	-0.00912170019000769	-0.00392691092565656
27	80.8601379394531	-4.0230393409729	3.1756443977356	-0.0100957229733467	0.0207483377307653	-0.0247060675173998	-0.0107450718060136
28	82.8081817626953	-4.67238807678223	3.37044906616211	-0.00717365415766835	0.0168522447347641	-0.0159398596733809	-0.00847235135734081
29	81.5094833374023	-4.34771394729614	3.30551409721375	-0.00132951640989631	0.00581331877037883	-0.0162645354866982	0.000293855206109583
30	82.1588363647461	-5.32173681259155	3.50031876564026	-0.00879702530801296	0.00743668992072344	-0.00392691092565656	0.000293855206109583
31	85.4055786132813	-6.62043380737305	3.76005816459656	-0.00555028254166245	-0.00977104809135199	-0.0026282137259841	0.00159255252219737
32	83.4575347900391	-5.97108554840088	3.43538379669189	0.00970941036939621	0.00418994715437293	-0.00684897974133492	0.00191722682211548
33	84.756233215332	-6.29575967788696	3.30551409721375	0.00159255252219737	-0.00522560812532902	-0.00717365415766835	-0.00490093370899558
34	82.8081817626953	-5.32173681259155	3.11070966720581	0.00191722682211548	0.000943203864153475	0.00159255252219737	0.0022419011220336
35	82.8081817626953	-4.67238807678223	2.85097002983093	-0.00327756232582033	-0.00327756232582033	0.00483929552137852	-0.00230353930965066
36	84.1068801879883	-5.32173681259155	2.98083996772766	0.00256657530553639	-0.00619963090866804	0.00126787810586393	0.00873538758605719
37	83.4575347900391	-4.99706220626831	3.24057936668396	0.0175015944987535	-0.00749832857400179	0.000943203864153475	0.00873538758605719
38	84.1068801879883	-5.32173681259155	3.11070966720581	0.013930176384747	-0.0107450718060136	0.00418994715437293	-0.00197886489331722
39	82.8081817626953	-4.34771394729614	2.9159049987793	0.00516396993771195	-0.0123684434220195	0.0213976856321096	-0.00295288790948689
40	81.5094833374023	-4.0230393409729	3.04577469825745	0.00386527273803949	-0.0026282137259841	0.00191722682211548	0.00126787810586393
41	82.1588363647461	-4.0230393409729	3.04577469825745	0.00613799272105098	-0.00100484199356288	0.00970941036939621	-0.000355493422830477
42	81.5094833374023	-4.34771394729614	3.43538379669189	0.000618529506027699	0.00289124972186983	0.00256657530553639	0.00581331877037883
43	80.2107925415039	-4.34771394729614	3.63018846511841	-0.0104203969240189	0.00678734155371785	0.000293855206109583	-0.00684897974133492
44	81.5094833374023	-4.99706220626831	3.43538379669189	0.000943203864153475	0.00386527273803949	-0.00165419070981443	0.00256657530553639
45	82.8081817626953	-4.67238807678223	3.04577469825745	-0.0107450718060136	-0.00197886489331722	0.0106834331527352	-0.00587495695799589
46	81.5094833374023	-4.34771394729614	3.30551409721375	-0.0113944197073579	-0.000680167751852423	-0.0123684434220195	0.00776136433705688
47	81.5094833374023	-4.0230393409729	3.04577469825745	-0.00717365415766835	0.01847561635077	-0.0162645354866982	-0.0133424662053585
48	84.1068801879883	-5.64641094207764	3.37044906616211	0.0022419011220336	0.0197743140161037	-0.0208099745213985	0.00321592413820326
49	82.8081817626953	-5.64641094207764	3.11070966720581	-0.00555028254166245	0.00970941036939621	-0.0165892094373703	-0.00490093370899558
50	82.1588363647461	-5.64641094207764	3.1756443977356	-0.00327756232582033	0.000293855206109583	-0.0117190945893526	0.00873538758605719
51	82.1588363647461	-5.32173681259155	3.11070966720581	-0.00490093370899558	-0.00717365415766835	0.00938473641872406	0.00321592413820326
52	82.8081817626953	-5.97108554840088	3.1756443977356	0.00418994715437293	-0.00197886489331722	-0.0126931173726916	0.00483929552137852
53	82.1588363647461	-4.34771394729614	3.50031876564026	-3.08191010844894e-05	0.00321592413820326	-0.0113944197073579	-0.0026282137259841
54	82.1588363647461	-4.67238807678223	3.43538379669189	0.00354059832170606	-0.00165419070981443	0.00386527273803949	0.00483929552137852
55	82.8081817626953	-4.67238807678223	3.43538379669189	0.00126787810586393	-0.0026282137259841	0.00841071270406246	-0.000680167751852423
56	84.756233215332	-5.32173681259155	2.98083996772766	0.00191722682211548	-0.00944637414067984	0.00548864435404539	0.00321592413820326
57	82.1588363647461	-4.34771394729614	2.78603529930115	0.0165275707840919	-0.00522560812532902	0.0233457311987877	0.00256657530553639
58	83.4575347900391	-5.64641094207764	3.30551409721375	-0.00327756232582033	0.0168522447347641	0.012956153601408	-0.0026282137259841
59	83.4575347900391	-4.99706220626831	3.24057936668396	0.00841071270406246	-0.00814767740666866	0.0165275707840919	-0.00100484199356288
60	82.1588363647461	-4.0230393409729	3.30551409721375	0.00938473641872406	-0.00327756232582033	0.0116574559360743	0.0022419011220336
61	82.1588363647461	-4.67238807678223	3.43538379669189	-0.00327756232582033	-0.00165419070981443	0.00126787810586393	0.0022419011220336
62	79.5614395141602	-3.69836521148682	2.98083996772766	-0.00360223650932312	0.00906006153672934	0.00841071270406246	-0.00230353930965066
63	81.5094833374023	-5.32173681259155	2.98083996772766	-0.00295288790948689	-0.0026282137259841	-0.00230353930965066	-0.000680167751852423
64	81.5094833374023	-4.99706220626831	3.1756443977356	-0.00490093370899558	-0.00100484199356288	0.00386527273803949	-0.00295288790948689
65	82.8081817626953	-4.67238807678223	3.11070966720581	0.00289124972186983	-0.00392691092565656	0.000618529506027699	-0.00230353930965066
66	82.8081817626953	-4.34771394729614	3.56525373458862	-0.0159398596733809	-0.00490093370899558	-3.08191010844894e-05	-3.08191010844894e-05
67	83.4575347900391	-5.64641094207764	3.43538379669189	-0.00165419070981443	0.00808603875339031	-0.0195112787187099	-0.00847235135734081
68	82.8081817626953	-4.99706220626831	3.1756443977356	-0.00847235135734081	0.013930176384747	-0.017887907102704	0.00159255252219737
69	84.1068801879883	-6.29575967788696	3.43538379669189	-0.00522560812532902	-0.000355493422830477	-0.0165892094373703	0.000618529506027699
70	82.8081817626953	-5.32173681259155	3.30551409721375	-0.00782300252467394	-0.00587495695799589	-0.0143164889886975	-0.000355493422830477
71	82.1588363647461	-4.99706220626831	3.11070966720581	-0.00295288790948689	-0.00587495695799589	-0.00327756232582033	0.00516396993771195
72	81.5094833374023	-5.32173681259155	3.88992786407471	0.00776136433705688	0.00256657530553639	0.00386527273803949	0.00581331877037883
73	82.1588363647461	-5.32173681259155	3.43538379669189	-0.0026282137259841	0.00451462110504508	-0.00749832857400179	-0.00360223650932312
74	81.5094833374023	-4.34771394729614	2.85097002983093	-0.00230353930965066	-0.000355493422830477	0.0022419011220336	0.00256657530553639
75	82.8081817626953	-3.69836521148682	2.59123063087463	-0.00295288790948689	0.00386527273803949	-0.000355493422830477	-0.00814767740666866
76	84.1068801879883	-5.64641094207764	3.04577469825745	-0.00165419070981443	-0.00749832857400179	0.00451462110504508	0.00581331877037883
77	82.8081817626953	-4.99706220626831	3.50031876564026	-0.00684897974133492	0.000943203864153475	0.0188002903014421	-0.00295288790948689
78	81.5094833374023	-4.0230393409729	3.50031876564026	0.031137915328145	-0.0120437685400248	-0.00684897974133492	-0.00392691092565656
79	82.1588363647461	-3.69836521148682	3.30551409721375	0.0213976856321096	-0.021459324285388	0.00906006153672934	0.00191722682211548
80	80.2107925415039	-5.32173681259155	3.43538379669189	0.00321592413820326	-0.000680167751852423	0.00581331877037883	0.00289124972186983
81	79.5614395141602	-4.34771394729614	3.11070966720581	-0.0107450718060136	-0.00457625929266214	0.00613799272105098	0.00289124972186983
82	80.2107925415039	-4.0230393409729	3.24057936668396	-3.08191010844894e-05	0.00256657530553639	-0.0026282137259841	0.00321592413820326
83	81.5094833374023	-3.69836521148682	3.24057936668396	0.0022419011220336	0.00613799272105098	-0.00490093370899558	-0.00619963090866804
84	84.756233215332	-5.64641094207764	3.63018846511841	-0.00295288790948689	-0.00100484199356288	-0.00197886489331722	0.00126787810586393
85	81.5094833374023	-4.0230393409729	2.85097002983093	0.00386527273803949	-0.00197886489331722	-0.00555028254166245	0.00159255252219737
86	82.1588363647461	-4.99706220626831	2.78603529930115	0.000618529506027699	0.00126787810586393	-0.000680167751852423	-0.00360223650932312
87	83.4575347900391	-6.62043380737305	3.50031876564026	-0.00555028254166245	0.0113327819854021	-0.0237320438027382	-0.00619963090866804
88	82.1588363647461	-4.99706220626831	3.30551409721375	0.00256657530553639	0.00873538758605719	-0.0227580219507217	-0.00555028254166245
89	84.1068801879883	-5.32173681259155	3.88992786407471	-0.00684897974133492	0.0116574559360743	-0.0100957229733467	-0.00490093370899558
90	82.1588363647461	-4.34771394729614	3.37044906616211	-0.00522560812532902	0.00126787810586393	0.00159255252219737	0.00159255252219737
91	81.5094833374023	-4.34771394729614	2.98083996772766	0.000943203864153475	0.00516396993771195	-0.00425158534198999	0.00873538758605719
92	82.1588363647461	-3.69836521148682	2.78603529930115	0.00906006153672934	0.00386527273803949	0.00256657530553639	-0.00522560812532902
93	82.1588363647461	-3.69836521148682	2.9159049987793	0.00256657530553639	0.00646266713738441	-0.0113944197073579	-0.00100484199356288
94	81.5094833374023	-3.69836521148682	2.78603529930115	0.000293855206109583	0.0116574559360743	0.000618529506027699	-0.00684897974133492
95	82.8081817626953	-4.0230393409729	3.11070966720581	-0.00230353930965066	0.00321592413820326	-0.00587495695799589	-0.00230353930965066
96	83.4575347900391	-4.99706220626831	3.1756443977356	0.00451462110504508	-0.00490093370899558	0.00191722682211548	0.00289124972186983
97	83.4575347900391	-5.32173681259155	3.30551409721375	0.0175015944987535	-0.0169138833880424	0.012956153601408	0.0207483377307653
98	80.8601379394531	-3.37369084358215	2.98083996772766	0.0132808275520802	-0.00684897974133492	0.0181509424000978	0.00289124972186983
99	80.2107925415039	-3.69836521148682	3.24057936668396	0.00354059832170606	-0.00490093370899558	0.0113327819854021	0.00483929552137852
100	79.5614395141602	-4.67238807678223	3.63018846511841	-0.00295288790948689	0.000618529506027699	0.00906006153672934	-3.08191010844894e-05
101	82.1588363647461	-4.67238807678223	3.88992786407471	0.000293855206109583	-3.08191010844894e-05	0.00418994715437293	-0.00230353930965066
102	80.8601379394531	-3.04901647567749	3.1756443977356	0.00613799272105098	0.00418994715437293	0.00711201597005129	-0.00457625929266214
103	82.1588363647461	-4.34771394729614	3.04577469825745	0.00743668992072344	0.0116574559360743	0.00418994715437293	-0.00132951640989631
104	84.1068801879883	-4.99706220626831	3.30551409721375	0.00159255252219737	-0.00619963090866804	0.00678734155371785	-0.00197886489331722
105	83.4575347900391	-5.32173681259155	3.04577469825745	-0.00425158534198999	-0.00230353930965066	-0.00684897974133492	-0.000680167751852423
106	82.8081817626953	-4.99706220626831	3.37044906616211	-0.0126931173726916	-0.00360223650932312	-0.0130177913233638	0.0022419011220336
107	83.4575347900391	-5.32173681259155	3.43538379669189	-0.0136671401560307	0.00938473641872406	-0.0165892094373703	-0.00490093370899558
108	81.5094833374023	-4.0230393409729	2.9159049987793	-0.00684897974133492	0.00906006153672934	-0.0198359526693821	-0.00717365415766835
109	84.1068801879883	-4.67238807678223	3.37044906616211	-0.00457625929266214	0.00906006153672934	-0.0126931173726916	-0.00230353930965066
110	83.4575347900391	-3.69836521148682	3.1756443977356	-0.00555028254166245	-0.0026282137259841	-0.00879702530801296	0.00289124972186983
111	82.8081817626953	-3.04901647567749	3.11070966720581	-0.00165419070981443	0.0022419011220336	-0.00295288790948689	0.00191722682211548
112	82.8081817626953	-3.37369084358215	3.37044906616211	-0.00425158534198999	-0.00132951640989631	-0.0110697457566857	-3.08191010844894e-05
113	80.8601379394531	-3.37369084358215	3.11070966720581	0.00613799272105098	0.0022419011220336	-0.00132951640989631	-0.000355493422830477
114	83.4575347900391	-3.37369084358215	3.11070966720581	0.000293855206109583	0.00321592413820326	-0.00490093370899558	0.000618529506027699
115	82.8081817626953	-3.37369084358215	3.1756443977356	0.000943203864153475	-0.00587495695799589	0.00191722682211548	0.000943203864153475
116	84.756233215332	-4.99706220626831	3.43538379669189	-3.08191010844894e-05	-0.0100957229733467	0.00743668992072344	0.00581331877037883
117	82.1588363647461	-4.34771394729614	3.50031876564026	-0.00652430532500148	0.00126787810586393	0.0233457311987877	0.00418994715437293
118	80.2107925415039	-3.37369084358215	3.56525373458862	0.0158782228827477	-0.0208099745213985	0.00483929552137852	-0.00132951640989631
119	78.9120941162109	-3.37369084358215	3.24057936668396	0.00841071270406246	-0.000355493422830477	0.0162028968334198	0.00646266713738441
120	81.5094833374023	-3.37369084358215	3.1756443977356	-0.0100957229733467	-0.00522560812532902	0.0136055024340749	-3.08191010844894e-05
121	80.8601379394531	-3.69836521148682	3.24057936668396	-0.0026282137259841	0.00159255252219737	0.00483929552137852	-0.00392691092565656
122	82.8081817626953	-3.69836521148682	3.24057936668396	0.00516396993771195	0.00516396993771195	0.00548864435404539	0.00386527273803949
123	83.4575347900391	-4.67238807678223	3.50031876564026	-0.00555028254166245	0.000293855206109583	-0.00295288790948689	-3.08191010844894e-05
124	83.4575347900391	-5.64641094207764	3.82499313354492	0.000943203864153475	-0.00230353930965066	0.000618529506027699	0.000943203864153475
125	82.1588363647461	-4.67238807678223	3.30551409721375	0.00159255252219737	-0.00847235135734081	0.00873538758605719	-0.00132951640989631
126	82.1588363647461	-4.34771394729614	3.11070966720581	-0.00782300252467394	-0.00587495695799589	-0.0100957229733467	-0.0113944197073579
127	82.1588363647461	-5.32173681259155	3.50031876564026	-0.00847235135734081	0.0168522447347641	-0.0188619289547205	-0.00392691092565656
128	83.4575347900391	-4.67238807678223	3.04577469825745	-0.00197886489331722	0.0162028968334198	-0.0156151866540313	-0.0117190945893526
129	82.1588363647461	-4.0230393409729	3.24057936668396	-0.00879702530801296	0.0103587592020631	-0.0169138833880424	-0.00197886489331722
130	82.1588363647461	-4.34771394729614	3.24057936668396	-0.0104203969240189	0.00386527273803949	-0.00587495695799589	-0.00132951640989631
131	84.1068801879883	-4.67238807678223	3.1756443977356	-0.000355493422830477	0.00256657530553639	-0.00782300252467394	0.000618529506027699
132	84.1068801879883	-4.67238807678223	3.04577469825745	0.00678734155371785	0.00938473641872406	-0.00425158534198999	0.00289124972186983
133	83.4575347900391	-4.34771394729614	3.11070966720581	0.000293855206109583	0.00808603875339031	-0.0123684434220195	-0.00522560812532902
134	82.1588363647461	-3.69836521148682	3.11070966720581	0.00386527273803949	0.0022419011220336	-0.00132951640989631	-0.00165419070981443
135	84.1068801879883	-4.67238807678223	3.30551409721375	-0.00717365415766835	0.00354059832170606	-0.00360223650932312	0.00418994715437293
136	81.5094833374023	-3.69836521148682	3.50031876564026	-0.00100484199356288	-0.000680167751852423	0.000943203864153475	0.000618529506027699
137	80.8601379394531	-4.34771394729614	2.85097002983093	0.0132808275520802	0.00418994715437293	0.020423661917448	0.00938473641872406
138	79.5614395141602	-3.69836521148682	3.1756443977356	-0.00132951640989631	-0.0146411629393697	0.0116574559360743	0.00711201597005129
139	82.1588363647461	-4.99706220626831	3.37044906616211	0.00646266713738441	-0.00100484199356288	0.0113327819854021	0.000293855206109583
140	82.1588363647461	-4.34771394729614	3.37044906616211	0.00516396993771195	-0.00587495695799589	0.0100340843200684	-0.00490093370899558
141	81.5094833374023	-4.0230393409729	3.43538379669189	0.0200989879667759	0.00159255252219737	-0.00100484199356288	-0.00782300252467394
142	81.5094833374023	-4.34771394729614	3.30551409721375	-0.00457625929266214	0.00321592413820326	-3.08191010844894e-05	0.000293855206109583
143	82.1588363647461	-4.34771394729614	2.98083996772766	-3.08191010844894e-05	-0.00295288790948689	0.00516396993771195	-0.00782300252467394
144	83.4575347900391	-5.97108554840088	3.43538379669189	-0.000680167751852423	-0.00814767740666866	0.000293855206109583	-0.00425158534198999
145	84.1068801879883	-5.64641094207764	3.24057936668396	0.000293855206109583	-0.00490093370899558	0.000943203864153475	-0.00197886489331722
146	83.4575347900391	-4.99706220626831	3.30551409721375	-0.00425158534198999	0.00321592413820326	-0.0133424662053585	-0.00165419070981443
147	80.8601379394531	-3.37369084358215	3.63018846511841	-0.00360223650932312	0.0162028968334198	-0.021459324285388	-0.0026282137259841
148	83.4575347900391	-4.99706220626831	3.37044906616211	-0.00619963090866804	0.0155535480007529	-0.0152905117720366	0.00289124972186983
149	82.8081817626953	-3.69836521148682	2.9159049987793	-0.00619963090866804	0.00906006153672934	-0.0227580219507217	-0.00879702530801296
150	82.1588363647461	-3.37369084358215	2.98083996772766	-0.00295288790948689	0.00581331877037883	-0.0123684434220195	0.01100810803473
151	82.1588363647461	-3.69836521148682	3.11070966720581	-0.0026282137259841	0.000618529506027699	-0.0159398596733809	0.00743668992072344
152	83.4575347900391	-4.34771394729614	3.82499313354492	-0.00327756232582033	0.0022419011220336	-3.08191010844894e-05	0.00321592413820326
153	82.1588363647461	-3.69836521148682	3.43538379669189	-0.00392691092565656	0.00841071270406246	-0.00587495695799589	0.00548864435404539
154	82.1588363647461	-4.0230393409729	3.11070966720581	-0.0104203969240189	0.000618529506027699	-0.00197886489331722	0.00159255252219737
155	82.1588363647461	-4.99706220626831	3.43538379669189	-0.00327756232582033	0.00646266713738441	-0.00100484199356288	0.000943203864153475
156	81.5094833374023	-4.67238807678223	3.37044906616211	0.00289124972186983	-0.00230353930965066	0.00191722682211548	0.00483929552137852
157	81.5094833374023	-4.99706220626831	3.56525373458862	0.00808603875339031	0.00159255252219737	0.011982130818069	0.0162028968334198
158	80.2107925415039	-3.69836521148682	3.1756443977356	0.00776136433705688	-0.00100484199356288	0.00613799272105098	0.00548864435404539
159	81.5094833374023	-3.69836521148682	3.43538379669189	0.0194496400654316	-0.0175632312893867	0.00906006153672934	0.00191722682211548
160	82.8081817626953	-4.99706220626831	3.1756443977356	-0.0026282137259841	-0.000680167751852423	0.00808603875339031	-0.00295288790948689
161	83.4575347900391	-5.97108554840088	3.50031876564026	0.00548864435404539	-0.00360223650932312	-0.00295288790948689	-0.00717365415766835
162	83.4575347900391	-5.64641094207764	3.50031876564026	-0.00652430532500148	0.00256657530553639	0.000943203864153475	0.00289124972186983
163	82.8081817626953	-6.62043380737305	3.43538379669189	0.00483929552137852	0.0022419011220336	-0.00619963090866804	0.00289124972186983
164	81.5094833374023	-4.67238807678223	3.37044906616211	-0.00522560812532902	0.00126787810586393	-0.00132951640989631	-0.00165419070981443
165	82.1588363647461	-4.0230393409729	3.43538379669189	-0.00327756232582033	0.00159255252219737	0.00321592413820326	-0.00230353930965066
166	81.5094833374023	-4.0230393409729	3.04577469825745	-0.00490093370899558	0.00159255252219737	-0.00555028254166245	-0.00230353930965066
167	84.1068801879883	-4.99706220626831	2.85097002983093	-0.00522560812532902	0.0158782228827477	-0.0263294391334057	-0.00555028254166245
168	82.1588363647461	-3.69836521148682	2.85097002983093	-0.00457625929266214	0.0155535480007529	-0.0188619289547205	-0.00457625929266214
169	84.756233215332	-4.99706220626831	3.11070966720581	-0.00619963090866804	0.0158782228827477	-0.0110697457566857	-3.08191010844894e-05
170	84.1068801879883	-5.32173681259155	3.1756443977356	-0.00619963090866804	0.00386527273803949	-0.00555028254166245	0.00126787810586393
171	82.8081817626953	-4.0230393409729	3.24057936668396	0.00289124972186983	0.00256657530553639	-0.00490093370899558	0.000943203864153475
172	81.5094833374023	-4.0230393409729	3.11070966720581	0.0022419011220336	0.00386527273803949	-0.00425158534198999	-0.0026282137259841
173	82.1588363647461	-5.64641094207764	3.24057936668396	-0.00425158534198999	0.0100340843200684	-0.00684897974133492	-0.00197886489331722
174	80.8601379394531	-5.32173681259155	3.56525373458862	-0.00879702530801296	-0.00230353930965066	-0.00944637414067984	-0.00360223650932312
175	79.5614395141602	-4.0230393409729	3.43538379669189	-0.00717365415766835	-0.0026282137259841	-3.08191010844894e-05	-0.00425158534198999
176	81.5094833374023	-4.67238807678223	3.88992786407471	0.00191722682211548	-0.00425158534198999	0.0103587592020631	0.00613799272105098
177	81.5094833374023	-4.0230393409729	2.9159049987793	0.0136055024340749	-0.0146411629393697	0.0142548503354192	0.00613799272105098
178	82.8081817626953	-5.32173681259155	3.43538379669189	0.000943203864153475	-0.00165419070981443	0.00581331877037883	0.0022419011220336
179	82.1588363647461	-3.69836521148682	3.1756443977356	0.0392547734081745	-0.0308748781681061	0.0022419011220336	-0.00360223650932312
180	80.8601379394531	-4.99706220626831	3.30551409721375	-0.00197886489331722	-0.00100484199356288	0.00808603875339031	0.00451462110504508
181	82.1588363647461	-4.34771394729614	3.69512343406677	-0.00100484199356288	-0.00652430532500148	-0.00230353930965066	-0.00327756232582033
182	81.5094833374023	-3.69836521148682	3.76005816459656	0.00126787810586393	0.00256657530553639	-0.00295288790948689	-0.00165419070981443
183	82.1588363647461	-3.37369084358215	3.24057936668396	0.0022419011220336	0.00548864435404539	-0.00295288790948689	0.000618529506027699
184	82.1588363647461	-4.34771394729614	2.98083996772766	-3.08191010844894e-05	0.00321592413820326	-3.08191010844894e-05	-0.000680167751852423
185	83.4575347900391	-4.99706220626831	3.24057936668396	-0.00587495695799589	-0.00230353930965066	0.000293855206109583	0.00126787810586393
186	84.1068801879883	-4.99706220626831	3.04577469825745	-0.00555028254166245	0.00354059832170606	-0.00684897974133492	-0.00619963090866804
187	82.8081817626953	-4.67238807678223	3.1756443977356	-0.00652430532500148	0.0116574559360743	-0.0201606266200542	-0.00100484199356288
188	82.8081817626953	-3.69836521148682	3.04577469825745	-0.00360223650932312	0.012956153601408	-0.023407369852066	-0.00652430532500148
189	81.5094833374023	-3.69836521148682	2.78603529930115	-0.0110697457566857	0.00970941036939621	-0.0159398596733809	-0.0113944197073579
190	83.4575347900391	-4.99706220626831	3.04577469825745	-0.00847235135734081	0.00483929552137852	-0.00100484199356288	-0.0026282137259841
191	82.8081817626953	-4.99706220626831	3.30551409721375	-0.00944637414067984	0.0022419011220336	0.00159255252219737	0.00808603875339031
192	82.1588363647461	-4.34771394729614	3.24057936668396	-0.00100484199356288	0.00711201597005129	-0.00717365415766835	-0.000355493422830477
193	80.2107925415039	-4.67238807678223	3.56525373458862	-0.00684897974133492	0.0106834331527352	-0.0113944197073579	0.000293855206109583
194	78.2627410888672	-3.37369084358215	3.30551409721375	-0.00717365415766835	0.00451462110504508	0.00191722682211548	-0.00392691092565656
195	80.2107925415039	-3.37369084358215	3.24057936668396	-0.00652430532500148	-0.00684897974133492	0.00159255252219737	0.00646266713738441
196	80.8601379394531	-3.37369084358215	3.1756443977356	-0.00100484199356288	-0.0026282137259841	0.00841071270406246	0.00516396993771195
197	82.8081817626953	-4.34771394729614	2.9159049987793	0.0022419011220336	-0.0182125810533762	0.0116574559360743	0.00483929552137852
198	82.1588363647461	-4.99706220626831	3.37044906616211	0.0181509424000978	0.0132808275520802	0.0149041991680861	0.000618529506027699
199	85.4055786132813	-5.64641094207764	3.56525373458862	0.0162028968334198	-0.0149658378213644	-0.00197886489331722	-0.00100484199356288
200	83.4575347900391	-4.67238807678223	3.1756443977356	0.000943203864153475	-0.0152905117720366	0.00191722682211548	-0.00230353930965066
201	83.4575347900391	-4.34771394729614	2.9159049987793	-0.00132951640989631	-0.00230353930965066	0.00841071270406246	-0.000680167751852423
202	81.5094833374023	-4.0230393409729	2.9159049987793	-0.00197886489331722	-0.000680167751852423	0.00418994715437293	0.0022419011220336
203	84.1068801879883	-4.0230393409729	3.24057936668396	0.00548864435404539	0.000618529506027699	0.00191722682211548	-0.00490093370899558
204	83.4575347900391	-4.34771394729614	3.43538379669189	0.00808603875339031	-3.08191010844894e-05	-0.00684897974133492	-0.00327756232582033
205	82.1588363647461	-4.99706220626831	3.63018846511841	0.00354059832170606	0.00386527273803949	-0.00652430532500148	-0.000680167751852423
206	82.1588363647461	-4.67238807678223	3.43538379669189	0.0022419011220336	0.00581331877037883	-0.00652430532500148	0.00159255252219737
207	82.1588363647461	-3.69836521148682	3.11070966720581	-0.0107450718060136	0.0168522447347641	-0.0224333461374044	-0.0143164889886975
208	84.1068801879883	-4.34771394729614	3.30551409721375	-0.00555028254166245	0.012956153601408	-0.0256800893694162	-0.0117190945893526
209	81.5094833374023	-3.37369084358215	3.11070966720581	0.00451462110504508	0.0136055024340749	-0.0175632312893867	-0.00197886489331722
210	80.2107925415039	-3.37369084358215	3.24057936668396	-0.00977104809135199	-3.08191010844894e-05	-0.0191866029053926	0.00256657530553639
211	78.9120941162109	-3.04901647567749	3.43538379669189	-0.00619963090866804	0.00483929552137852	-0.00392691092565656	0.00776136433705688
212	80.2107925415039	-3.37369084358215	3.50031876564026	0.00191722682211548	0.00256657530553639	-0.0175632312893867	0.00418994715437293
213	80.2107925415039	-3.04901647567749	3.04577469825745	-0.00522560812532902	0.011982130818069	-0.0104203969240189	0.000618529506027699
214	82.8081817626953	-3.69836521148682	3.1756443977356	0.00256657530553639	0.00159255252219737	-0.0221086721867323	0.00808603875339031
215	82.8081817626953	-4.34771394729614	3.50031876564026	-0.00165419070981443	0.00126787810586393	-0.00814767740666866	-0.00392691092565656
216	84.1068801879883	-4.99706220626831	3.43538379669189	0.0022419011220336	-0.00555028254166245	-0.00782300252467394	0.000943203864153475
217	83.4575347900391	-5.64641094207764	3.56525373458862	-0.00197886489331722	-0.0165892094373703	-0.0149658378213644	0.00841071270406246
218	82.1588363647461	-4.99706220626831	3.24057936668396	0.00873538758605719	-0.00425158534198999	0.0155535480007529	0.00354059832170606
219	81.5094833374023	-4.34771394729614	3.04577469825745	0.0275664981454611	-0.0113944197073579	0.0168522447347641	0.00191722682211548
220	83.4575347900391	-4.67238807678223	3.24057936668396	-0.00977104809135199	-0.00749832857400179	0.0158782228827477	-0.000680167751852423
221	83.4575347900391	-4.34771394729614	3.24057936668396	-0.000355493422830477	-0.000680167751852423	0.00743668992072344	0.00451462110504508
222	82.8081817626953	-4.34771394729614	3.24057936668396	-0.000355493422830477	0.00256657530553639	0.00289124972186983	-0.00392691092565656
223	83.4575347900391	-4.34771394729614	3.50031876564026	0.00126787810586393	0.00808603875339031	-0.00749832857400179	-0.00457625929266214
224	82.1588363647461	-4.0230393409729	3.11070966720581	-0.000680167751852423	0.00321592413820326	-0.00100484199356288	-0.00782300252467394
225	82.1588363647461	-3.69836521148682	3.04577469825745	-0.00912170019000769	0.0022419011220336	0.00483929552137852	-0.000355493422830477
226	82.1588363647461	-3.04901647567749	2.85097002983093	-0.0026282137259841	0.00776136433705688	-0.00944637414067984	0.000293855206109583
227	84.1068801879883	-3.37369084358215	3.04577469825745	-0.00522560812532902	0.0142548503354192	-0.0217839982360601	-0.00619963090866804
228	80.8601379394531	-3.37369084358215	3.37044906616211	0.00159255252219737	0.0175015944987535	-0.0117190945893526	-0.00132951640989631
229	83.4575347900391	-4.34771394729614	3.69512343406677	-0.0146411629393697	0.0123068047687411	-0.0130177913233638	-0.00619963090866804
230	80.2107925415039	-2.72434210777283	3.1756443977356	-0.0110697457566857	0.000293855206109583	0.00321592413820326	0.0103587592020631
231	79.5614395141602	-3.37369084358215	3.24057936668396	-0.0143164889886975	0.00289124972186983	-0.00847235135734081	0.0142548503354192
232	79.5614395141602	-2.72434210777283	3.11070966720581	-0.00717365415766835	0.0123068047687411	-0.00652430532500148	0.00711201597005129
233	82.8081817626953	-4.0230393409729	3.24057936668396	0.00581331877037883	0.00646266713738441	0.000618529506027699	0.00354059832170606
234	82.8081817626953	-4.0230393409729	4.14966726303101	0.00451462110504508	0.00873538758605719	-0.00425158534198999	0.00548864435404539
235	81.5094833374023	-4.34771394729614	3.63018846511841	0.00354059832170606	-0.000680167751852423	0.00289124972186983	0.0022419011220336
236	81.5094833374023	-4.0230393409729	3.50031876564026	-0.00522560812532902	-0.0120437685400248	0.00613799272105098	0.00938473641872406
237	82.1588363647461	-4.34771394729614	3.1756443977356	0.013930176384747	-0.0253554154187441	0.0165275707840919	0.00483929552137852
238	83.4575347900391	-5.32173681259155	3.50031876564026	0.0136055024340749	-0.03444629535079	0.00873538758605719	0.0022419011220336
239	80.8601379394531	-3.04901647567749	3.24057936668396	0.00548864435404539	-0.0123684434220195	0.01100810803473	-0.00912170019000769
240	82.1588363647461	-3.69836521148682	3.63018846511841	0.00678734155371785	0.000293855206109583	0.00646266713738441	-0.000680167751852423
241	81.5094833374023	-3.69836521148682	3.56525373458862	-0.00327756232582033	-3.08191010844894e-05	0.00841071270406246	0.000618529506027699
242	82.1588363647461	-4.0230393409729	3.37044906616211	0.011982130818069	0.00743668992072344	-0.00684897974133492	-0.00652430532500148
243	82.1588363647461	-3.69836521148682	2.85097002983093	-0.0026282137259841	-0.00230353930965066	-0.0139918150380254	0.000618529506027699
244	81.5094833374023	-3.69836521148682	2.85097002983093	0.00678734155371785	0.00451462110504508	-0.0110697457566857	-0.000680167751852423
245	81.5094833374023	-2.72434210777283	2.78603529930115	-0.00100484199356288	0.000943203864153475	0.00256657530553639	-0.00100484199356288
246	85.4055786132813	-4.0230393409729	3.43538379669189	-0.00295288790948689	-3.08191010844894e-05	-0.00652430532500148	0.00418994715437293
247	82.1588363647461	-2.39966797828674	3.43538379669189	-0.00392691092565656	0.01847561635077	-0.0191866029053926	-0.00360223650932312
248	84.1068801879883	-4.34771394729614	3.11070966720581	-0.00717365415766835	0.0116574559360743	-0.0263294391334057	0.00256657530553639
249	82.1588363647461	-4.34771394729614	2.98083996772766	-0.0139918150380254	0.00841071270406246	-0.0172385573387146	0.000943203864153475
250	80.2107925415039	-3.37369084358215	2.9159049987793	-0.00619963090866804	0.00483929552137852	-0.00652430532500148	0.01100810803473
251	78.9120941162109	-3.37369084358215	3.04577469825745	-0.0107450718060136	0.00159255252219737	-0.00230353930965066	0.00841071270406246
252	80.8601379394531	-3.04901647567749	3.50031876564026	-0.00230353930965066	0.00354059832170606	-0.00944637414067984	-0.00230353930965066
253	80.8601379394531	-3.37369084358215	3.30551409721375	-0.00132951640989631	0.00159255252219737	-0.00100484199356288	-0.000680167751852423
254	84.756233215332	-4.67238807678223	3.24057936668396	0.00126787810586393	-3.08191010844894e-05	0.000618529506027699	-0.00425158534198999
255	83.4575347900391	-5.32173681259155	3.50031876564026	-0.00295288790948689	-0.0126931173726916	-0.00295288790948689	0.000943203864153475
256	83.4575347900391	-5.32173681259155	3.43538379669189	-0.0026282137259841	-0.00490093370899558	0.0116574559360743	0.00289124972186983
257	82.1588363647461	-5.64641094207764	3.69512343406677	0.00646266713738441	-0.0195112787187099	0.01100810803473	0.00613799272105098
258	80.8601379394531	-3.04901647567749	3.63018846511841	0.0116574559360743	0.0116574559360743	0.0155535480007529	-0.0026282137259841
259	82.1588363647461	-3.37369084358215	3.50031876564026	0.0116574559360743	-0.0198359526693821	0.00938473641872406	0.00386527273803949
260	84.1068801879883	-3.69836521148682	3.30551409721375	0.00354059832170606	-0.00327756232582033	0.01100810803473	-0.000355493422830477
261	84.1068801879883	-4.0230393409729	3.43538379669189	0.000293855206109583	-0.000680167751852423	0.00938473641872406	0.000943203864153475
262	84.1068801879883	-4.0230393409729	3.24057936668396	-0.00100484199356288	0.0113327819854021	-0.0152905117720366	-0.00782300252467394
263	84.1068801879883	-4.34771394729614	3.37044906616211	0.0100340843200684	0.00776136433705688	-0.00879702530801296	-0.00392691092565656
264	83.4575347900391	-4.0230393409729	3.63018846511841	0.00613799272105098	0.00841071270406246	0.000943203864153475	-0.0107450718060136
265	82.8081817626953	-3.37369084358215	2.98083996772766	-0.00912170019000769	0.000943203864153475	-0.00165419070981443	0.00354059832170606
266	81.5094833374023	-3.04901647567749	3.1756443977356	0.000293855206109583	0.00451462110504508	-0.0104203969240189	0.00483929552137852
267	84.1068801879883	-4.34771394729614	3.24057936668396	-0.0107450718060136	0.00678734155371785	-0.0221086721867323	-0.0120437685400248
268	80.2107925415039	-3.37369084358215	3.11070966720581	-0.0195112787187099	0.0103587592020631	-0.0211346503347158	-0.000680167751852423
269	80.2107925415039	-4.99706220626831	3.43538379669189	-0.0104203969240189	0.01100810803473	-0.0107450718060136	0.00159255252219737
270	80.8601379394531	-4.34771394729614	3.37044906616211	-0.0110697457566857	0.00191722682211548	-0.0026282137259841	0.00159255252219737
271	81.5094833374023	-3.04901647567749	3.11070966720581	-0.00100484199356288	0.00548864435404539	-0.00652430532500148	0.00159255252219737
272	81.5094833374023	-3.04901647567749	3.24057936668396	0.00126787810586393	0.00256657530553639	-0.00782300252467394	0.00613799272105098
273	83.4575347900391	-4.0230393409729	2.98083996772766	-0.0026282137259841	0.00581331877037883	-0.0123684434220195	-0.00165419070981443
274	83.4575347900391	-4.99706220626831	3.30551409721375	-0.000680167751852423	0.000293855206109583	-0.00457625929266214	-0.00555028254166245
275	82.1588363647461	-3.69836521148682	3.43538379669189	0.00451462110504508	-0.0123684434220195	0.000293855206109583	-0.00360223650932312
276	83.4575347900391	-5.32173681259155	3.69512343406677	0.00743668992072344	-0.0139918150380254	0.00289124972186983	0.00711201597005129
277	81.5094833374023	-3.37369084358215	3.11070966720581	0.00970941036939621	-0.0185372550040483	0.0168522447347641	0.00483929552137852
278	84.1068801879883	-4.34771394729614	3.24057936668396	0.0136055024340749	-0.0185372550040483	0.00321592413820326	0.00126787810586393
279	81.5094833374023	-2.72434210777283	3.1756443977356	0.000618529506027699	0.00191722682211548	0.01100810803473	0.000293855206109583
280	82.8081817626953	-2.72434210777283	3.11070966720581	0.00126787810586393	-0.00879702530801296	0.00743668992072344	-0.00132951640989631
281	81.5094833374023	-3.37369084358215	3.30551409721375	-0.000680167751852423	0.00256657530553639	0.0136055024340749	0.00321592413820326
282	82.8081817626953	-3.37369084358215	3.11070966720581	0.00418994715437293	0.00289124972186983	0.00256657530553639	-0.00360223650932312
283	82.1588363647461	-3.04901647567749	2.72110033035278	0.00548864435404539	0.00938473641872406	-0.00977104809135199	-0.00197886489331722
284	81.5094833374023	-3.69836521148682	2.72110033035278	0.00256657530553639	0.00581331877037883	-3.08191010844894e-05	-0.00749832857400179
285	83.4575347900391	-4.34771394729614	3.43538379669189	-0.00749832857400179	-0.000680167751852423	0.00451462110504508	-0.00197886489331722
286	84.756233215332	-4.67238807678223	3.43538379669189	-0.0100957229733467	0.00451462110504508	-0.00619963090866804	0.00970941036939621
287	82.1588363647461	-4.34771394729614	3.88992786407471	-0.00879702530801296	0.0194496400654316	-0.0136671401560307	-0.00490093370899558
288	79.5614395141602	-2.72434210777283	3.69512343406677	-0.0165892094373703	0.0132808275520802	-0.00912170019000769	-0.00749832857400179
289	78.9120941162109	-3.37369084358215	3.11070966720581	-0.0169138833880424	0.0126314787194133	-0.00782300252467394	-0.00847235135734081
290	80.2107925415039	-4.0230393409729	3.43538379669189	-0.0120437685400248	0.00451462110504508	0.000293855206109583	0.000618529506027699
291	83.4575347900391	-4.34771394729614	3.56525373458862	-0.00814767740666866	0.00483929552137852	-0.00165419070981443	0.0103587592020631
292	83.4575347900391	-3.69836521148682	3.63018846511841	0.00646266713738441	0.0022419011220336	-0.00619963090866804	-0.00457625929266214
293	84.1068801879883	-4.34771394729614	3.82499313354492	-0.00360223650932312	-0.00165419070981443	-0.00490093370899558	-0.00165419070981443
294	81.5094833374023	-3.69836521148682	3.1756443977356	0.00159255252219737	-0.00684897974133492	0.00321592413820326	0.000293855206109583
295	83.4575347900391	-4.67238807678223	3.11070966720581	-0.0113944197073579	-0.00360223650932312	-0.00392691092565656	0.00256657530553639
296	80.8601379394531	-4.34771394729614	2.98083996772766	0.00906006153672934	-0.00295288790948689	0.011982130818069	0.00613799272105098
297	82.8081817626953	-4.0230393409729	2.9159049987793	-0.00392691092565656	-3.08191010844894e-05	0.00776136433705688	0.00386527273803949
298	80.8601379394531	-4.34771394729614	3.63018846511841	0.0165275707840919	-0.0152905117720366	0.01100810803473	0.00256657530553639
299	83.4575347900391	-4.0230393409729	3.76005816459656	0.01847561635077	-0.00749832857400179	0.013930176384747	-0.00360223650932312
300	82.1588363647461	-3.04901647567749	3.04577469825745	0.00321592413820326	-0.00295288790948689	0.0103587592020631	-0.0026282137259841
301	82.1588363647461	-3.04901647567749	2.9159049987793	0.0162028968334198	-0.000680167751852423	0.00418994715437293	-0.000355493422830477
302	82.1588363647461	-3.37369084358215	2.98083996772766	0.00581331877037883	0.00938473641872406	-0.000355493422830477	-0.00295288790948689
303	80.8601379394531	-3.37369084358215	3.11070966720581	0.00516396993771195	0.00516396993771195	-0.00100484199356288	-0.000355493422830477
304	83.4575347900391	-4.67238807678223	3.50031876564026	0.00354059832170606	0.0022419011220336	-0.00619963090866804	-0.00684897974133492
305	82.8081817626953	-3.69836521148682	3.50031876564026	-0.00425158534198999	0.00126787810586393	-0.000355493422830477	-0.00360223650932312
306	82.8081817626953	-4.34771394729614	3.30551409721375	-0.0100957229733467	0.00808603875339031	-0.0117190945893526	0.00418994715437293
307	78.9120941162109	-3.04901647567749	2.85097002983093	-0.00879702530801296	0.0106834331527352	-0.0276281367987394	-0.0104203969240189
308	80.8601379394531	-4.34771394729614	3.30551409721375	-0.0143164889886975	0.0142548503354192	-0.0260047651827335	-0.00327756232582033
309	79.5614395141602	-2.07499361038208	2.98083996772766	-0.0117190945893526	0.00841071270406246	-0.0133424662053585	-0.000680167751852423
310	82.1588363647461	-2.39966797828674	3.1756443977356	-0.00782300252467394	0.00321592413820326	-0.00619963090866804	0.00289124972186983
311	80.8601379394531	-3.37369084358215	3.30551409721375	-0.00944637414067984	-0.00684897974133492	-0.00652430532500148	0.00289124972186983
312	82.8081817626953	-4.0230393409729	3.04577469825745	-0.00132951640989631	0.00321592413820326	-0.0110697457566857	0.000293855206109583
313	81.5094833374023	-4.0230393409729	2.9159049987793	0.00418994715437293	-0.00230353930965066	-0.00944637414067984	-0.00165419070981443
314	82.1588363647461	-4.67238807678223	3.24057936668396	0.00483929552137852	-0.00100484199356288	-0.00490093370899558	-0.00749832857400179
315	83.4575347900391	-4.67238807678223	3.63018846511841	-0.00230353930965066	-0.00100484199356288	0.000293855206109583	0.00191722682211548
316	83.4575347900391	-4.34771394729614	3.76005816459656	-0.00652430532500148	-0.00944637414067984	0.0132808275520802	0.00418994715437293
317	81.5094833374023	-4.0230393409729	3.63018846511841	0.00646266713738441	-0.00230353930965066	0.01100810803473	0.00646266713738441
318	81.5094833374023	-3.37369084358215	3.11070966720581	-0.00619963090866804	-0.00230353930965066	0.0145795252174139	0.00483929552137852
319	81.5094833374023	-3.04901647567749	3.04577469825745	0.0188002903014421	-0.0126931173726916	0.00678734155371785	-0.000355493422830477
320	82.8081817626953	-3.69836521148682	3.30551409721375	-0.00165419070981443	-0.0110697457566857	0.0113327819854021	-0.00132951640989631
321	84.1068801879883	-4.0230393409729	3.11070966720581	-0.00165419070981443	-0.00944637414067984	0.00483929552137852	-3.08191010844894e-05
322	82.8081817626953	-3.69836521148682	3.37044906616211	0.00548864435404539	0.00191722682211548	-0.00490093370899558	0.00289124972186983
323	84.1068801879883	-4.34771394729614	3.43538379669189	-0.00327756232582033	0.00873538758605719	-0.000355493422830477	-0.00100484199356288
324	84.1068801879883	-3.69836521148682	3.11070966720581	0.00354059832170606	-0.0026282137259841	-0.00490093370899558	0.000943203864153475
325	81.5094833374023	-3.04901647567749	3.24057936668396	-0.00197886489331722	0.00613799272105098	-0.000680167751852423	-0.00555028254166245
326	78.2627410888672	-2.72434210777283	3.24057936668396	-0.00782300252467394	0.00873538758605719	-0.00360223650932312	0.00613799272105098
327	80.2107925415039	-4.34771394729614	3.56525373458862	-0.0136671401560307	0.020423661917448	-0.0217839982360601	-0.00197886489331722
328	78.9120941162109	-2.72434210777283	3.63018846511841	-0.00847235135734081	0.01847561635077	-0.0247060675173998	-0.00360223650932312
329	81.5094833374023	-3.04901647567749	3.04577469825745	-0.000680167751852423	0.0171769186854362	-0.0211346503347158	0.00191722682211548
330	82.1588363647461	-4.34771394729614	3.11070966720581	-0.000355493422830477	0.00711201597005129	-0.0130177913233638	0.00159255252219737
331	84.1068801879883	-4.99706220626831	3.37044906616211	-0.00360223650932312	-0.00100484199356288	-0.00652430532500148	0.00906006153672934
332	83.4575347900391	-5.64641094207764	3.43538379669189	0.0100340843200684	-0.00295288790948689	-0.00977104809135199	0.00126787810586393
333	82.1588363647461	-4.34771394729614	3.11070966720581	0.00321592413820326	-0.00230353930965066	0.00191722682211548	-0.00847235135734081
334	80.8601379394531	-4.0230393409729	3.56525373458862	0.00126787810586393	0.00191722682211548	-0.00327756232582033	-0.00457625929266214
335	83.4575347900391	-4.34771394729614	3.43538379669189	-0.0026282137259841	-0.00360223650932312	0.00451462110504508	-0.0026282137259841
336	84.1068801879883	-4.34771394729614	3.56525373458862	0.00289124972186983	-0.00360223650932312	-0.00360223650932312	0.00126787810586393
337	82.1588363647461	-3.37369084358215	3.04577469825745	0.0233457311987877	-0.0133424662053585	-0.00197886489331722	-0.000680167751852423
338	82.8081817626953	-4.34771394729614	3.43538379669189	0.00256657530553639	-0.0227580219507217	0.00873538758605719	0.000618529506027699
339	81.5094833374023	-2.72434210777283	3.11070966720581	0.00841071270406246	-0.00977104809135199	0.00321592413820326	-0.00132951640989631
340	82.1588363647461	-4.34771394729614	3.69512343406677	0.0106834331527352	-0.00230353930965066	0.00581331877037883	0.000293855206109583
341	82.8081817626953	-4.34771394729614	3.43538379669189	0.00548864435404539	-0.00619963090866804	0.0103587592020631	0.00159255252219737
342	84.1068801879883	-4.34771394729614	3.30551409721375	-0.00555028254166245	0.0100340843200684	-0.000680167751852423	0.00159255252219737
343	82.1588363647461	-4.34771394729614	3.1756443977356	0.000618529506027699	0.0103587592020631	-0.00749832857400179	-0.00457625929266214
344	82.1588363647461	-4.67238807678223	3.56525373458862	-0.00327756232582033	0.00743668992072344	-0.000355493422830477	0.00418994715437293
345	78.9120941162109	-3.37369084358215	3.37044906616211	-0.0123684434220195	-0.00197886489331722	0.00938473641872406	-0.00100484199356288
346	82.8081817626953	-4.0230393409729	3.56525373458862	-0.0165892094373703	0.000943203864153475	-0.00327756232582033	0.00678734155371785
347	81.5094833374023	-3.37369084358215	3.1756443977356	-0.00555028254166245	0.0152288740500808	-0.0204853005707264	-0.00425158534198999
348	84.1068801879883	-4.67238807678223	3.43538379669189	0.000943203864153475	0.00646266713738441	-0.0221086721867323	-0.00912170019000769
349	81.5094833374023	-4.0230393409729	3.11070966720581	-0.00457625929266214	0.00808603875339031	-0.0117190945893526	-0.00555028254166245
350	82.8081817626953	-4.67238807678223	3.30551409721375	-0.00425158534198999	-0.00555028254166245	-0.00457625929266214	-0.00392691092565656
351	82.1588363647461	-4.99706220626831	3.24057936668396	-0.00457625929266214	-0.00782300252467394	-0.0107450718060136	-0.000355493422830477
352	81.5094833374023	-4.34771394729614	3.24057936668396	0.0022419011220336	0.00126787810586393	0.00191722682211548	-0.00360223650932312
353	82.1588363647461	-4.0230393409729	2.85097002983093	-0.00327756232582033	0.00354059832170606	-0.00165419070981443	-0.00457625929266214
354	83.4575347900391	-4.67238807678223	3.1756443977356	-0.00230353930965066	0.00159255252219737	0.00516396993771195	-0.00327756232582033
355	83.4575347900391	-4.67238807678223	3.1756443977356	-0.00522560812532902	0.00386527273803949	-0.00295288790948689	0.00354059832170606
356	82.8081817626953	-3.04901647567749	2.656165599823	-0.00327756232582033	-0.00652430532500148	0.0152288740500808	0.00743668992072344
357	82.8081817626953	-4.0230393409729	3.24057936668396	0.0282158460468054	0.00970941036939621	0.0113327819854021	0.00938473641872406
358	82.8081817626953	-4.34771394729614	3.56525373458862	0.0262678004801273	-0.0165892094373703	0.00970941036939621	0.00159255252219737
359	84.1068801879883	-4.34771394729614	2.98083996772766	0.0278911720961332	-0.0172385573387146	0.00646266713738441	0.00321592413820326
360	81.5094833374023	-3.37369084358215	3.24057936668396	0.00808603875339031	0.000943203864153475	0.00613799272105098	-0.000680167751852423
361	81.5094833374023	-3.69836521148682	3.37044906616211	-0.00100484199356288	-3.08191010844894e-05	0.00776136433705688	0.00613799272105098
362	78.9120941162109	-4.67238807678223	3.30551409721375	0.00451462110504508	0.00613799272105098	-0.000680167751852423	0.00289124972186983
363	80.2107925415039	-3.69836521148682	3.43538379669189	-0.0110697457566857	0.00483929552137852	-0.00392691092565656	0.000293855206109583
364	80.2107925415039	-3.69836521148682	3.43538379669189	-0.00619963090866804	-0.00197886489331722	-0.000680167751852423	-3.08191010844894e-05
365	80.8601379394531	-3.69836521148682	3.11070966720581	0.000943203864153475	-0.00295288790948689	0.000943203864153475	-0.00522560812532902
366	83.4575347900391	-4.34771394729614	3.37044906616211	-0.0133424662053585	0.00711201597005129	-0.00814767740666866	-0.00132951640989631
367	82.1588363647461	-3.69836521148682	3.1756443977356	-0.00425158534198999	0.013930176384747	-0.017887907102704	-0.00652430532500148
368	84.1068801879883	-5.32173681259155	3.69512343406677	-0.0104203969240189	0.00906006153672934	-0.0201606266200542	-0.00684897974133492
369	83.4575347900391	-5.32173681259155	3.37044906616211	-0.000680167751852423	0.00451462110504508	-0.0240567177534103	0.000618529506027699
370	81.5094833374023	-4.99706220626831	3.1756443977356	-0.0113944197073579	-0.00425158534198999	-0.0149658378213644	0.00289124972186983
371	81.5094833374023	-4.34771394729614	2.9159049987793	-0.00490093370899558	-0.0110697457566857	-0.00132951640989631	0.00321592413820326
372	82.8081817626953	-4.0230393409729	2.85097002983093	-0.00360223650932312	0.00548864435404539	-0.000680167751852423	0.00289124972186983
373	84.1068801879883	-4.0230393409729	3.11070966720581	0.00418994715437293	0.00418994715437293	-0.00522560812532902	-0.00197886489331722
374	83.4575347900391	-4.99706220626831	3.1756443977356	0.000618529506027699	0.00191722682211548	0.00516396993771195	0.0022419011220336
375	81.5094833374023	-4.0230393409729	3.24057936668396	-0.000355493422830477	-0.00327756232582033	-0.00392691092565656	0.00159255252219737
376	82.1588363647461	-3.69836521148682	2.85097002983093	0.00581331877037883	-0.00230353930965066	0.00418994715437293	0.0100340843200684
377	82.8081817626953	-4.67238807678223	2.9159049987793	0.00548864435404539	-0.00425158534198999	0.00938473641872406	0.0106834331527352
378	82.1588363647461	-3.69836521148682	3.04577469825745	0.00581331877037883	0.00191722682211548	0.00711201597005129	0.00159255252219737
379	83.4575347900391	-4.99706220626831	3.50031876564026	0.00873538758605719	-0.00132951640989631	0.0106834331527352	-0.00165419070981443
380	80.8601379394531	-3.69836521148682	3.30551409721375	-0.00619963090866804	-0.00587495695799589	0.00516396993771195	0.0022419011220336
381	80.2107925415039	-4.0230393409729	3.63018846511841	-0.00944637414067984	-0.00392691092565656	0.00386527273803949	0.00418994715437293
382	79.5614395141602	-4.0230393409729	3.24057936668396	-0.00425158534198999	0.000943203864153475	0.00613799272105098	-0.00425158534198999
383	79.5614395141602	-3.69836521148682	3.24057936668396	-0.00684897974133492	0.00841071270406246	-0.00197886489331722	-0.00197886489331722
384	80.8601379394531	-3.37369084358215	3.11070966720581	-0.00100484199356288	0.0022419011220336	0.00711201597005129	-0.00782300252467394
385	82.8081817626953	-4.99706220626831	3.1756443977356	0.00256657530553639	0.00386527273803949	-0.00522560812532902	-3.08191010844894e-05
386	83.4575347900391	-5.32173681259155	3.43538379669189	-0.00100484199356288	0.00386527273803949	0.00159255252219737	-0.00132951640989631
387	84.1068801879883	-4.67238807678223	3.43538379669189	-0.00457625929266214	0.00970941036939621	-0.0211346503347158	0.00191722682211548
388	82.8081817626953	-5.64641094207764	3.43538379669189	-0.0026282137259841	0.0149041991680861	-0.0159398596733809	-0.00944637414067984
389	84.1068801879883	-5.97108554840088	3.37044906616211	-0.0117190945893526	-0.00165419070981443	-0.0159398596733809	0.00159255252219737
390	83.4575347900391	-4.67238807678223	2.9159049987793	-0.00717365415766835	0.00354059832170606	-0.00814767740666866	0.00646266713738441
391	82.8081817626953	-4.34771394729614	3.11070966720581	-0.00587495695799589	-0.000680167751852423	-0.00230353930965066	0.00256657530553639
392	82.8081817626953	-4.34771394729614	3.37044906616211	-0.00230353930965066	0.00678734155371785	-0.00717365415766835	0.00873538758605719
393	84.1068801879883	-4.99706220626831	3.1756443977356	0.00646266713738441	0.00289124972186983	-0.00782300252467394	0.000943203864153475
394	82.8081817626953	-4.99706220626831	2.85097002983093	0.00386527273803949	0.00581331877037883	-0.00360223650932312	-0.00197886489331722
395	82.1588363647461	-4.0230393409729	2.72110033035278	0.000943203864153475	-0.00197886489331722	-0.00165419070981443	-0.00392691092565656
396	83.4575347900391	-4.67238807678223	2.98083996772766	-0.00392691092565656	-0.00619963090866804	0.00646266713738441	0.00483929552137852
397	83.4575347900391	-4.99706220626831	3.50031876564026	0.0145795252174139	0.00743668992072344	0.0149041991680861	0.00354059832170606
398	81.5094833374023	-4.34771394729614	3.50031876564026	0.0200989879667759	-0.00197886489331722	0.0103587592020631	0.00516396993771195
399	82.1588363647461	-4.99706220626831	3.69512343406677	0.0116574559360743	-0.00619963090866804	0.01847561635077	-0.00100484199356288
400	81.5094833374023	-4.34771394729614	3.43538379669189	-0.0136671401560307	-0.0026282137259841	0.00451462110504508	0.00191722682211548
401	80.2107925415039	-3.37369084358215	3.11070966720581	-0.00782300252467394	-0.00555028254166245	0.00808603875339031	0.000618529506027699
402	81.5094833374023	-3.69836521148682	2.98083996772766	0.00321592413820326	0.00354059832170606	-0.00392691092565656	0.000943203864153475
403	81.5094833374023	-3.37369084358215	3.04577469825745	-0.00295288790948689	0.00808603875339031	-0.000680167751852423	-0.00912170019000769
404	83.4575347900391	-4.99706220626831	3.24057936668396	-3.08191010844894e-05	-0.00197886489331722	0.000618529506027699	-0.00132951640989631
405	82.8081817626953	-4.99706220626831	3.63018846511841	-0.00197886489331722	-0.00230353930965066	0.00354059832170606	-0.00392691092565656
406	82.8081817626953	-4.99706220626831	3.04577469825745	-0.00457625929266214	-0.00555028254166245	-0.00944637414067984	0.00386527273803949
407	82.8081817626953	-5.97108554840088	3.43538379669189	-0.0130177913233638	0.00808603875339031	-0.0162645354866982	-0.00847235135734081
408	83.4575347900391	-3.69836521148682	3.04577469825745	-0.00619963090866804	0.0103587592020631	-0.0253554154187441	-0.00522560812532902
409	82.8081817626953	-4.34771394729614	3.63018846511841	-0.00132951640989631	0.00256657530553639	-0.0113944197073579	-0.0026282137259841
410	85.4055786132813	-4.67238807678223	3.50031876564026	-0.00587495695799589	0.00126787810586393	-0.0133424662053585	0.00289124972186983
411	82.8081817626953	-4.67238807678223	3.11070966720581	-0.00782300252467394	0.000618529506027699	-0.00555028254166245	-0.0026282137259841
412	84.1068801879883	-4.99706220626831	2.85097002983093	-0.00295288790948689	0.00451462110504508	-0.0110697457566857	0.00256657530553639
413	82.8081817626953	-4.67238807678223	2.98083996772766	0.00548864435404539	0.00678734155371785	-0.00847235135734081	-0.0026282137259841
414	81.5094833374023	-3.69836521148682	2.85097002983093	-0.00295288790948689	0.000618529506027699	-0.00327756232582033	-0.00360223650932312
415	82.8081817626953	-3.04901647567749	3.04577469825745	-0.00847235135734081	0.00289124972186983	0.00289124972186983	-0.00295288790948689
416	83.4575347900391	-4.34771394729614	3.76005816459656	0.00581331877037883	-0.00717365415766835	0.00191722682211548	0.0022419011220336
417	81.5094833374023	-4.34771394729614	3.24057936668396	0.00646266713738441	-0.00814767740666866	0.00873538758605719	0.00256657530553639
418	79.5614395141602	-3.04901647567749	2.9159049987793	-0.00879702530801296	0.00354059832170606	0.00841071270406246	-0.000355493422830477
419	80.2107925415039	-4.34771394729614	3.43538379669189	0.00159255252219737	-0.00490093370899558	0.00938473641872406	0.000618529506027699
420	82.8081817626953	-3.69836521148682	3.43538379669189	0.00289124972186983	-0.00100484199356288	0.0142548503354192	-0.00230353930965066
421	81.5094833374023	-3.37369084358215	3.43538379669189	-0.00327756232582033	-0.0026282137259841	0.00841071270406246	-0.00100484199356288
422	80.8601379394531	-3.37369084358215	3.56525373458862	0.00159255252219737	-3.08191010844894e-05	0.0149041991680861	-0.000680167751852423
423	82.8081817626953	-3.37369084358215	3.1756443977356	0.000618529506027699	-0.0026282137259841	-0.00782300252467394	0.000618529506027699
424	80.8601379394531	-4.67238807678223	3.11070966720581	-0.000355493422830477	-0.00684897974133492	-0.00555028254166245	-0.00230353930965066
425	82.8081817626953	-4.67238807678223	3.1756443977356	-0.00360223650932312	-0.00814767740666866	0.00126787810586393	0.000618529506027699
426	82.8081817626953	-4.67238807678223	3.1756443977356	-0.0156151866540313	-3.08191010844894e-05	-0.00749832857400179	0.00776136433705688
427	84.756233215332	-4.34771394729614	3.37044906616211	-0.00165419070981443	0.0158782228827477	-0.0211346503347158	-0.000355493422830477
428	83.4575347900391	-4.0230393409729	3.43538379669189	-0.0130177913233638	0.0132808275520802	-0.0243813935667276	-0.00165419070981443
429	82.1588363647461	-3.37369084358215	3.11070966720581	-0.00522560812532902	0.013930176384747	-0.0130177913233638	-0.00619963090866804
430	81.5094833374023	-3.37369084358215	2.9159049987793	-0.00555028254166245	0.00516396993771195	-0.00522560812532902	0.00581331877037883
431	81.5094833374023	-3.04901647567749	2.59123063087463	-3.08191010844894e-05	0.00743668992072344	-0.00684897974133492	-0.000355493422830477
432	83.4575347900391	-4.34771394729614	3.11070966720581	0.00289124972186983	0.00548864435404539	-0.00457625929266214	0.00516396993771195
433	83.4575347900391	-4.0230393409729	3.43538379669189	-0.00619963090866804	0.012956153601408	-0.0104203969240189	-0.0026282137259841
434	82.1588363647461	-4.0230393409729	3.43538379669189	-0.00392691092565656	-0.00230353930965066	-0.00165419070981443	0.00776136433705688
435	79.5614395141602	-3.69836521148682	3.24057936668396	-0.00457625929266214	0.00418994715437293	-0.00327756232582033	-0.0026282137259841
436	80.8601379394531	-4.0230393409729	3.24057936668396	-0.0175632312893867	-0.0117190945893526	0.00613799272105098	0.00418994715437293
437	79.5614395141602	-3.04901647567749	3.43538379669189	0.0194496400654316	-0.00749832857400179	0.011982130818069	0.0106834331527352
438	82.1588363647461	-4.34771394729614	3.24057936668396	0.01100810803473	0.0149041991680861	0.00906006153672934	0.00548864435404539
439	81.5094833374023	-3.04901647567749	3.24057936668396	-0.00132951640989631	0.0106834331527352	0.011982130818069	0.00483929552137852
440	81.5094833374023	-3.69836521148682	3.11070966720581	0.00354059832170606	-0.0117190945893526	0.00776136433705688	0.00354059832170606
441	81.5094833374023	-3.37369084358215	3.04577469825745	-0.00165419070981443	-0.000680167751852423	0.00613799272105098	-0.00555028254166245
442	82.8081817626953	-4.34771394729614	2.9159049987793	0.00256657530553639	-0.00555028254166245	-0.00425158534198999	0.00548864435404539
443	82.1588363647461	-5.32173681259155	2.98083996772766	0.00841071270406246	0.000943203864153475	-0.00522560812532902	0.000293855206109583
444	82.1588363647461	-4.34771394729614	3.30551409721375	0.000943203864153475	-0.00197886489331722	-0.00230353930965066	-0.00392691092565656
445	84.1068801879883	-4.99706220626831	3.69512343406677	-0.00749832857400179	-0.00619963090866804	0.00256657530553639	0.00256657530553639
446	82.1588363647461	-3.69836521148682	2.98083996772766	0.00159255252219737	0.00613799272105098	-0.0126931173726916	-0.000355493422830477
447	81.5094833374023	-3.69836521148682	2.98083996772766	-0.00327756232582033	0.0197743140161037	-0.0237320438027382	0.00321592413820326
448	82.8081817626953	-4.67238807678223	2.78603529930115	-0.00912170019000769	0.0132808275520802	-0.0185372550040483	0.00126787810586393
449	82.8081817626953	-4.34771394729614	2.85097002983093	-0.0130177913233638	0.0149041991680861	-0.0126931173726916	-3.08191010844894e-05
450	81.5094833374023	-3.04901647567749	3.24057936668396	-0.00717365415766835	0.00321592413820326	-0.00490093370899558	0.00289124972186983
451	81.5094833374023	-3.37369084358215	3.63018846511841	-3.08191010844894e-05	-0.000680167751852423	-0.0110697457566857	0.00581331877037883
452	82.8081817626953	-4.0230393409729	3.56525373458862	0.00646266713738441	-0.00425158534198999	-0.00327756232582033	0.00386527273803949
453	81.5094833374023	-4.0230393409729	3.50031876564026	-0.00197886489331722	0.0116574559360743	-0.0107450718060136	-0.000680167751852423
454	78.9120941162109	-3.04901647567749	3.11070966720581	-0.00684897974133492	0.000293855206109583	-0.00100484199356288	0.00191722682211548
455	79.5614395141602	-3.37369084358215	3.04577469825745	-0.0110697457566857	0.000618529506027699	-0.00425158534198999	0.00516396993771195
456	82.1588363647461	-3.69836521148682	3.30551409721375	-0.00522560812532902	-0.0026282137259841	0.00873538758605719	0.00354059832170606
457	82.1588363647461	-4.0230393409729	3.37044906616211	0.0188002903014421	-0.00749832857400179	0.0213976856321096	0.00418994715437293
458	83.4575347900391	-4.34771394729614	3.37044906616211	0.00613799272105098	0.000618529506027699	0.00711201597005129	0.00418994715437293
459	84.756233215332	-4.67238807678223	3.1756443977356	0.00613799272105098	-0.0120437685400248	-0.00100484199356288	-0.00230353930965066
460	81.5094833374023	-4.67238807678223	3.1756443977356	-0.00717365415766835	-0.0113944197073579	0.01100810803473	0.00191722682211548
461	83.4575347900391	-4.67238807678223	3.11070966720581	-3.08191010844894e-05	-0.00944637414067984	0.000293855206109583	-0.00197886489331722
462	81.5094833374023	-4.34771394729614	3.43538379669189	-0.000680167751852423	0.00159255252219737	-0.00132951640989631	0.00418994715437293
463	83.4575347900391	-4.0230393409729	3.69512343406677	0.0123068047687411	-0.00360223650932312	-0.00522560812532902	0.00321592413820326
464	83.4575347900391	-4.34771394729614	3.1756443977356	0.000618529506027699	0.00321592413820326	-0.00684897974133492	-0.00619963090866804
465	82.1588363647461	-3.69836521148682	3.24057936668396	0.000293855206109583	-0.00360223650932312	-0.00327756232582033	-0.00425158534198999
466	81.5094833374023	-4.0230393409729	2.85097002983093	0.00581331877037883	0.000943203864153475	-0.0162645354866982	-0.00522560812532902
467	82.8081817626953	-4.34771394729614	2.9159049987793	-0.00587495695799589	0.0252937767654657	-0.0243813935667276	-0.00814767740666866
468	82.1588363647461	-3.37369084358215	3.37044906616211	-0.00652430532500148	0.0168522447347641	-0.0188619289547205	-0.00587495695799589
469	83.4575347900391	-4.34771394729614	3.50031876564026	-0.00490093370899558	0.011982130818069	-0.0191866029053926	-0.0117190945893526
470	82.8081817626953	-3.69836521148682	3.04577469825745	-0.00977104809135199	0.00483929552137852	0.000293855206109583	0.00354059832170606
471	82.1588363647461	-3.37369084358215	3.11070966720581	0.000943203864153475	-0.00230353930965066	-0.00555028254166245	0.00743668992072344
472	80.8601379394531	-3.04901647567749	3.24057936668396	-0.00555028254166245	0.00289124972186983	-0.00230353930965066	0.00418994715437293
473	78.9120941162109	-3.04901647567749	3.24057936668396	-0.00425158534198999	0.0022419011220336	-0.000355493422830477	0.00289124972186983
474	81.5094833374023	-3.69836521148682	4.08473253250122	-0.00749832857400179	0.000293855206109583	-0.00587495695799589	-0.00230353930965066
475	83.4575347900391	-4.34771394729614	4.01979780197144	-0.00132951640989631	0.000618529506027699	0.00354059832170606	0.00126787810586393
476	83.4575347900391	-4.0230393409729	3.43538379669189	0.00191722682211548	-0.00392691092565656	0.00321592413820326	0.00548864435404539
477	83.4575347900391	-4.99706220626831	3.24057936668396	0.0116574559360743	-0.00555028254166245	0.0213976856321096	0.00678734155371785
478	82.8081817626953	-4.67238807678223	3.43538379669189	0.0136055024340749	-0.0146411629393697	0.011982130818069	0.00613799272105098
479	84.1068801879883	-5.64641094207764	3.69512343406677	0.0158782228827477	-0.0107450718060136	0.00743668992072344	-0.00132951640989631
480	83.4575347900391	-6.29575967788696	3.50031876564026	0.00548864435404539	-0.00132951640989631	0.00841071270406246	-0.000680167751852423
481	82.8081817626953	-4.34771394729614	3.1756443977356	-0.00230353930965066	0.00354059832170606	-3.08191010844894e-05	0.00321592413820326
482	83.4575347900391	-4.67238807678223	3.04577469825745	0.00256657530553639	0.00646266713738441	-0.00132951640989631	0.00678734155371785
483	83.4575347900391	-4.0230393409729	3.43538379669189	-0.00295288790948689	0.00386527273803949	-0.00360223650932312	-0.00230353930965066
484	82.8081817626953	-3.69836521148682	3.1756443977356	0.00808603875339031	0.00418994715437293	-0.00360223650932312	-0.00360223650932312
485	81.5094833374023	-3.69836521148682	3.30551409721375	-3.08191010844894e-05	-0.000355493422830477	-0.00490093370899558	0.00548864435404539
486	84.1068801879883	-4.34771394729614	3.43538379669189	0.000618529506027699	-0.00165419070981443	-0.0100957229733467	-0.00684897974133492
487	83.4575347900391	-4.34771394729614	3.43538379669189	-0.00392691092565656	0.0132808275520802	-0.0211346503347158	-0.00165419070981443
488	80.8601379394531	-2.72434210777283	3.1756443977356	-0.00197886489331722	0.0162028968334198	-0.0230826959013939	-0.00879702530801296
489	84.1068801879883	-4.67238807678223	3.50031876564026	-0.00652430532500148	0.00678734155371785	-0.00944637414067984	0.00159255252219737
490	82.1588363647461	-4.34771394729614	3.30551409721375	-0.0117190945893526	-0.00295288790948689	-0.00360223650932312	0.00548864435404539
491	78.9120941162109	-3.69836521148682	3.43538379669189	-0.0156151866540313	0.00256657530553639	-0.0104203969240189	0.0126314787194133
492	78.9120941162109	-3.04901647567749	3.24057936668396	-0.00684897974133492	0.0106834331527352	-0.00652430532500148	0.00386527273803949
493	81.5094833374023	-3.69836521148682	2.98083996772766	0.00873538758605719	0.000293855206109583	-0.00944637414067984	0.00126787810586393
494	80.2107925415039	-3.04901647567749	3.04577469825745	-0.00782300252467394	-0.000355493422830477	-0.00360223650932312	-0.00327756232582033
495	82.1588363647461	-3.69836521148682	3.24057936668396	-0.00522560812532902	-0.00717365415766835	-0.00197886489331722	-0.00360223650932312
496	82.8081817626953	-4.99706220626831	3.50031876564026	-0.000355493422830477	-0.00879702530801296	0.00808603875339031	0.00711201597005129
497	82.8081817626953	-5.97108554840088	3.69512343406677	0.00938473641872406	-0.0201606266200542	0.0152288740500808	0.00841071270406246
498	83.4575347900391	-4.99706220626831	3.56525373458862	0.0155535480007529	-0.00944637414067984	0.0233457311987877	-0.000355493422830477
499	82.1588363647461	-3.69836521148682	3.11070966720581	0.01847561635077	-3.08191010844894e-05	0.0132808275520802	0.000618529506027699
500	80.8601379394531	-3.69836521148682	3.30551409721375	0.0022419011220336	-0.0139918150380254	0.00646266713738441	0.01100810803473
501	82.1588363647461	-2.72434210777283	3.24057936668396	0.013930176384747	0.00289124972186983	0.01847561635077	-0.000355493422830477
502	82.1588363647461	-3.37369084358215	3.1756443977356	0.00126787810586393	0.00159255252219737	-0.00295288790948689	-0.000355493422830477
503	83.4575347900391	-3.69836521148682	3.37044906616211	-3.08191010844894e-05	0.00613799272105098	-0.00197886489331722	-0.00165419070981443
504	82.1588363647461	-4.0230393409729	3.43538379669189	0.00126787810586393	0.00678734155371785	-0.00847235135734081	-0.00619963090866804
505	82.8081817626953	-4.0230393409729	3.04577469825745	-0.00327756232582033	0.000618529506027699	0.00548864435404539	0.00711201597005129
506	84.1068801879883	-4.99706220626831	2.9159049987793	-0.00522560812532902	0.00808603875339031	-0.00977104809135199	0.0113327819854021
507	82.1588363647461	-4.0230393409729	3.04577469825745	-0.00782300252467394	0.0100340843200684	-0.0175632312893867	0.000293855206109583
508	81.5094833374023	-3.69836521148682	3.37044906616211	-0.00879702530801296	0.012956153601408	-0.0152905117720366	0.00418994715437293
509	78.9120941162109	-4.0230393409729	3.69512343406677	-0.00327756232582033	0.0165275707840919	-0.0107450718060136	-0.00360223650932312
510	80.8601379394531	-4.67238807678223	3.43538379669189	-0.0123684434220195	0.00646266713738441	-0.00847235135734081	0.00256657530553639
511	80.8601379394531	-3.37369084358215	3.11070966720581	-0.00555028254166245	-0.00197886489331722	-0.00457625929266214	0.00808603875339031
512	81.5094833374023	-3.04901647567749	2.85097002983093	-0.00717365415766835	0.000293855206109583	-0.00847235135734081	0.000293855206109583
513	81.5094833374023	-3.37369084358215	3.30551409721375	0.00386527273803949	0.00548864435404539	0.00126787810586393	-0.00360223650932312
514	83.4575347900391	-3.37369084358215	3.43538379669189	0.00386527273803949	0.00191722682211548	0.00354059832170606	0.000293855206109583
515	83.4575347900391	-5.32173681259155	3.50031876564026	-0.000355493422830477	-0.00100484199356288	0.00516396993771195	0.000293855206109583
516	82.1588363647461	-4.34771394729614	3.24057936668396	0.00483929552137852	-0.0146411629393697	0.00873538758605719	0.00451462110504508
517	83.4575347900391	-5.32173681259155	3.24057936668396	0.0220470335334539	-0.0165892094373703	0.0171769186854362	0.000943203864153475
518	82.1588363647461	-3.37369084358215	2.78603529930115	0.0175015944987535	-0.0026282137259841	0.00354059832170606	-0.00912170019000769
519	80.8601379394531	-4.0230393409729	3.30551409721375	-0.00132951640989631	-0.00360223650932312	0.00256657530553639	-0.00197886489331722
520	82.8081817626953	-3.04901647567749	3.56525373458862	0.00159255252219737	-0.00165419070981443	0.00841071270406246	-0.00847235135734081
521	82.1588363647461	-3.69836521148682	3.69512343406677	-0.00132951640989631	-0.000680167751852423	-0.00360223650932312	0.000618529506027699
522	82.8081817626953	-3.04901647567749	2.72110033035278	0.00613799272105098	0.0126314787194133	-0.00360223650932312	-0.00879702530801296
523	82.8081817626953	-3.69836521148682	2.9159049987793	0.00906006153672934	0.00678734155371785	-0.00230353930965066	-0.00100484199356288
524	84.1068801879883	-4.34771394729614	3.88992786407471	-0.000680167751852423	0.00321592413820326	-0.00327756232582033	-0.000355493422830477
525	84.756233215332	-4.34771394729614	3.43538379669189	-0.00522560812532902	-0.000355493422830477	-0.00100484199356288	0.00483929552137852
526	84.1068801879883	-4.34771394729614	3.63018846511841	-0.0117190945893526	0.00354059832170606	-0.0165892094373703	-0.00132951640989631
527	80.8601379394531	-3.37369084358215	3.69512343406677	-0.0126931173726916	0.0178262684494257	-0.0175632312893867	-0.00230353930965066
528	80.8601379394531	-4.34771394729614	3.30551409721375	-0.0139918150380254	0.011982130818069	-0.0198359526693821	-0.0026282137259841
529	80.2107925415039	-3.04901647567749	3.11070966720581	-0.0136671401560307	0.0126314787194133	-0.0146411629393697	-0.00782300252467394
530	82.8081817626953	-4.34771394729614	3.50031876564026	-0.0113944197073579	0.00548864435404539	-0.0156151866540313	-0.00360223650932312
531	82.8081817626953	-4.0230393409729	3.43538379669189	-0.00165419070981443	0.000293855206109583	-0.0100957229733467	0.00256657530553639
532	83.4575347900391	-4.67238807678223	3.69512343406677	-0.00230353930965066	0.00354059832170606	-0.00100484199356288	0.0022419011220336
533	84.1068801879883	-5.32173681259155	3.56525373458862	0.00386527273803949	0.000293855206109583	-0.00360223650932312	-0.00912170019000769
534	82.8081817626953	-5.64641094207764	3.1756443977356	-0.00165419070981443	-0.00619963090866804	0.00354059832170606	-0.00327756232582033
535	81.5094833374023	-3.69836521148682	3.37044906616211	-3.08191010844894e-05	-0.00684897974133492	0.00743668992072344	0.0022419011220336
536	80.8601379394531	-3.69836521148682	3.11070966720581	0.00289124972186983	-0.00555028254166245	0.000618529506027699	0.00906006153672934
537	82.8081817626953	-3.69836521148682	3.37044906616211	0.00841071270406246	-0.0133424662053585	-3.08191010844894e-05	0.0022419011220336
538	82.8081817626953	-3.37369084358215	3.1756443977356	0.000943203864153475	0.00191722682211548	0.00743668992072344	0.00451462110504508
539	82.1588363647461	-2.72434210777283	2.98083996772766	0.013930176384747	-0.00587495695799589	0.00906006153672934	0.00289124972186983
540	82.8081817626953	-4.0230393409729	2.78603529930115	-0.0104203969240189	-0.00425158534198999	0.012956153601408	-0.000355493422830477
541	84.1068801879883	-4.34771394729614	3.24057936668396	0.00289124972186983	0.000293855206109583	-0.000355493422830477	-0.00100484199356288
542	84.1068801879883	-4.0230393409729	3.1756443977356	0.00646266713738441	0.0126314787194133	-0.00977104809135199	0.00256657530553639
543	82.1588363647461	-3.04901647567749	2.98083996772766	0.00159255252219737	0.01100810803473	-0.00327756232582033	0.00711201597005129
544	82.8081817626953	-3.69836521148682	3.30551409721375	-0.000355493422830477	-0.00457625929266214	-0.00977104809135199	-0.00100484199356288
545	82.8081817626953	-4.34771394729614	3.56525373458862	-0.00749832857400179	-0.00522560812532902	-0.00425158534198999	0.000618529506027699
546	80.2107925415039	-4.0230393409729	3.37044906616211	-0.0133424662053585	0.0022419011220336	-0.00360223650932312	0.00159255252219737
547	78.9120941162109	-3.37369084358215	2.98083996772766	-0.0152905117720366	0.0178262684494257	-0.0237320438027382	-0.00652430532500148
548	82.8081817626953	-4.34771394729614	3.30551409721375	-0.00814767740666866	0.0226963832974434	-0.0198359526693821	-0.00457625929266214
549	80.8601379394531	-2.72434210777283	3.30551409721375	-0.00977104809135199	0.01847561635077	-0.0107450718060136	-0.00490093370899558
550	82.1588363647461	-3.37369084358215	3.76005816459656	-0.00847235135734081	0.000618529506027699	-0.00490093370899558	-0.00230353930965066
551	82.8081817626953	-4.99706220626831	3.43538379669189	-0.000680167751852423	-0.00295288790948689	-0.00392691092565656	0.011982130818069
552	82.8081817626953	-4.99706220626831	3.37044906616211	-0.00619963090866804	-0.00652430532500148	-0.00360223650932312	-0.00230353930965066
553	84.1068801879883	-5.64641094207764	3.56525373458862	-0.00327756232582033	-0.00295288790948689	-0.00977104809135199	-0.00652430532500148
554	84.1068801879883	-4.34771394729614	3.50031876564026	0.000293855206109583	-0.00490093370899558	0.00126787810586393	-0.00457625929266214
555	82.8081817626953	-3.37369084358215	3.43538379669189	-0.00425158534198999	-0.00132951640989631	0.00191722682211548	-0.00165419070981443
556	83.4575347900391	-3.04901647567749	3.50031876564026	0.0155535480007529	-0.00652430532500148	0.0152288740500808	-0.00295288790948689
557	82.8081817626953	-3.37369084358215	3.04577469825745	0.00776136433705688	-0.00392691092565656	0.0152288740500808	0.00808603875339031
558	83.4575347900391	-3.69836521148682	2.85097002983093	0.020423661917448	-0.0104203969240189	0.0126314787194133	-3.08191010844894e-05
559	84.1068801879883	-3.37369084358215	2.72110033035278	-0.00912170019000769	-0.000680167751852423	0.00873538758605719	0.00418994715437293
560	82.1588363647461	-3.37369084358215	2.9159049987793	-0.00652430532500148	-0.0120437685400248	0.0103587592020631	0.000293855206109583
561	83.4575347900391	-3.04901647567749	3.11070966720581	0.00743668992072344	0.00126787810586393	0.00938473641872406	0.00776136433705688
562	81.5094833374023	-3.04901647567749	3.50031876564026	-0.00619963090866804	0.00743668992072344	0.00613799272105098	-0.00165419070981443
563	82.1588363647461	-3.37369084358215	3.11070966720581	0.00386527273803949	0.00191722682211548	-0.00392691092565656	0.000943203864153475
564	81.5094833374023	-4.34771394729614	3.30551409721375	-0.00717365415766835	0.0022419011220336	0.000943203864153475	0.00159255252219737
565	78.9120941162109	-4.34771394729614	3.43538379669189	-0.00619963090866804	0.00191722682211548	-0.00425158534198999	0.00289124972186983
566	80.2107925415039	-3.37369084358215	3.37044906616211	-0.00490093370899558	0.000293855206109583	0.00418994715437293	0.00548864435404539
567	81.5094833374023	-3.37369084358215	2.98083996772766	-0.00814767740666866	0.0123068047687411	-0.023407369852066	-0.0126931173726916
568	82.8081817626953	-4.34771394729614	3.69512343406677	-0.00749832857400179	0.0142548503354192	-0.00619963090866804	-0.00652430532500148
569	82.1588363647461	-3.37369084358215	3.1756443977356	0.000618529506027699	0.012956153601408	-0.0149658378213644	-0.00360223650932312
570	81.5094833374023	-4.34771394729614	3.43538379669189	-0.0126931173726916	-0.00749832857400179	-0.000680167751852423	0.000618529506027699
571	83.4575347900391	-4.99706220626831	3.50031876564026	-0.00327756232582033	-0.00717365415766835	-0.00912170019000769	-0.000355493422830477
572	84.1068801879883	-5.32173681259155	3.63018846511841	0.00256657530553639	-0.00522560812532902	-0.00425158534198999	-0.00425158534198999
573	84.1068801879883	-4.0230393409729	3.56525373458862	0.00483929552137852	-0.000680167751852423	-0.00230353930965066	-0.000680167751852423
574	84.1068801879883	-4.34771394729614	3.69512343406677	-0.00619963090866804	0.00581331877037883	-0.00132951640989631	-0.00912170019000769
575	84.1068801879883	-4.0230393409729	3.50031876564026	-0.00392691092565656	0.00743668992072344	0.00613799272105098	-0.00457625929266214
576	83.4575347900391	-3.37369084358215	3.04577469825745	0.00678734155371785	-0.00165419070981443	0.00191722682211548	0.00906006153672934
577	82.1588363647461	-2.72434210777283	3.11070966720581	0.0178262684494257	-0.0156151866540313	0.00841071270406246	0.00451462110504508
578	82.8081817626953	-3.37369084358215	3.37044906616211	0.00776136433705688	-0.00490093370899558	0.0116574559360743	-0.00100484199356288
579	83.4575347900391	-4.34771394729614	3.56525373458862	0.000293855206109583	0.0022419011220336	0.00970941036939621	0.00386527273803949
580	84.756233215332	-4.34771394729614	3.69512343406677	0.000293855206109583	-0.00360223650932312	0.00483929552137852	0.000943203864153475
581	84.1068801879883	-4.34771394729614	3.37044906616211	-0.00100484199356288	0.00483929552137852	0.00873538758605719	0.00354059832170606
582	81.5094833374023	-3.37369084358215	3.30551409721375	-0.00230353930965066	0.0022419011220336	0.000943203864153475	-0.000355493422830477
583	80.2107925415039	-3.04901647567749	3.30551409721375	-0.0120437685400248	-3.08191010844894e-05	0.00191722682211548	-0.00360223650932312
584	80.2107925415039	-4.0230393409729	3.30551409721375	-0.00360223650932312	0.00516396993771195	-0.00197886489331722	0.00126787810586393
585	82.8081817626953	-4.34771394729614	3.56525373458862	-0.0110697457566857	-0.00132951640989631	-0.00457625929266214	0.00159255252219737
586	82.1588363647461	-3.69836521148682	3.30551409721375	0.00354059832170606	-0.00197886489331722	-0.00490093370899558	-0.00392691092565656
587	84.1068801879883	-4.34771394729614	3.11070966720581	-0.0130177913233638	0.0145795252174139	-0.0253554154187441	-0.00425158534198999
588	82.1588363647461	-3.04901647567749	3.04577469825745	-0.00879702530801296	0.00906006153672934	-0.0243813935667276	-0.0110697457566857
589	84.1068801879883	-4.99706220626831	3.30551409721375	-0.00717365415766835	0.0106834331527352	-0.0162645354866982	-0.00425158534198999
590	82.8081817626953	-4.99706220626831	3.24057936668396	-0.00847235135734081	-0.00295288790948689	-0.0100957229733467	-0.00749832857400179
591	82.8081817626953	-4.0230393409729	3.56525373458862	-0.00132951640989631	0.00126787810586393	-0.00555028254166245	0.000943203864153475
592	82.8081817626953	-2.72434210777283	3.11070966720581	-0.00132951640989631	0.00191722682211548	-0.0120437685400248	-0.00684897974133492
593	84.1068801879883	-4.0230393409729	2.9159049987793	-0.00132951640989631	0.00191722682211548	-0.0139918150380254	-0.000355493422830477
594	83.4575347900391	-4.34771394729614	3.43538379669189	-0.00522560812532902	0.00841071270406246	-0.00944637414067984	-0.00522560812532902
595	82.1588363647461	-3.04901647567749	2.9159049987793	-0.00717365415766835	-0.00717365415766835	-0.00619963090866804	0.0022419011220336
596	84.756233215332	-4.0230393409729	3.30551409721375	-0.00197886489331722	-0.00944637414067984	0.011982130818069	0.00256657530553639
597	84.1068801879883	-4.0230393409729	3.63018846511841	0.00483929552137852	0.00711201597005129	0.012956153601408	0.00711201597005129
598	84.1068801879883	-3.37369084358215	2.98083996772766	-0.00295288790948689	-0.0133424662053585	0.0126314787194133	0.00418994715437293
599	83.4575347900391	-3.37369084358215	2.85097002983093	-0.00327756232582033	-0.00490093370899558	0.00678734155371785	0.000293855206109583
600	82.8081817626953	-4.67238807678223	3.24057936668396	0.00483929552137852	-0.00619963090866804	0.012956153601408	-0.00132951640989631
601	81.5094833374023	-4.0230393409729	3.30551409721375	0.00873538758605719	0.00191722682211548	0.00678734155371785	0.00678734155371785
602	79.5614395141602	-4.0230393409729	3.63018846511841	-0.00912170019000769	0.00646266713738441	-0.00100484199356288	0.00354059832170606
603	82.8081817626953	-4.34771394729614	3.76005816459656	0.00938473641872406	0.00191722682211548	-0.00197886489331722	-0.00360223650932312
604	83.4575347900391	-4.0230393409729	3.50031876564026	-0.00457625929266214	0.00516396993771195	-0.00295288790948689	0.00159255252219737
605	81.5094833374023	-3.04901647567749	2.85097002983093	0.00451462110504508	0.0022419011220336	0.00256657530553639	-0.00555028254166245
606	81.5094833374023	-3.37369084358215	3.24057936668396	-0.00717365415766835	0.00159255252219737	-0.0100957229733467	-0.00132951640989631
607	83.4575347900391	-4.99706220626831	3.95486283302307	-0.00132951640989631	0.00516396993771195	-0.0162645354866982	-0.0107450718060136
608	82.1588363647461	-4.67238807678223	3.43538379669189	-0.00684897974133492	0.00321592413820326	-0.0165892094373703	-0.0026282137259841
609	82.8081817626953	-5.32173681259155	3.82499313354492	-0.00295288790948689	0.00386527273803949	-0.0152905117720366	-0.00782300252467394
610	84.756233215332	-4.67238807678223	3.37044906616211	-0.00165419070981443	-0.00555028254166245	0.000293855206109583	0.000293855206109583
611	83.4575347900391	-4.34771394729614	3.04577469825745	-0.00197886489331722	-0.00230353930965066	-0.00619963090866804	-0.000680167751852423
612	84.756233215332	-4.67238807678223	2.98083996772766	0.00711201597005129	0.00159255252219737	-0.0146411629393697	0.000293855206109583
613	82.8081817626953	-4.0230393409729	3.1756443977356	0.00678734155371785	0.00613799272105098	0.000943203864153475	-0.00132951640989631
614	84.1068801879883	-4.34771394729614	3.50031876564026	-0.00100484199356288	0.00678734155371785	-0.00392691092565656	-0.00652430532500148
615	81.5094833374023	-2.72434210777283	2.85097002983093	0.0022419011220336	-0.000680167751852423	0.00613799272105098	0.0022419011220336
616	80.8601379394531	-3.69836521148682	2.72110033035278	0.00191722682211548	0.00191722682211548	0.0100340843200684	0.00548864435404539
617	82.1588363647461	-3.04901647567749	2.9159049987793	0.020423661917448	-0.0117190945893526	0.00873538758605719	-0.00100484199356288
618	83.4575347900391	-4.0230393409729	3.24057936668396	0.013930176384747	0.00613799272105098	0.0113327819854021	-0.00100484199356288
619	82.8081817626953	-4.0230393409729	3.1756443977356	0.00613799272105098	-0.0113944197073579	0.00873538758605719	-0.00587495695799589
620	79.5614395141602	-2.72434210777283	3.1756443977356	0.00256657530553639	0.000293855206109583	0.0116574559360743	-0.00684897974133492
621	78.9120941162109	-3.37369084358215	3.43538379669189	-0.0113944197073579	-0.00977104809135199	-0.00132951640989631	0.00289124972186983
622	80.8601379394531	-2.39966797828674	3.1756443977356	0.0230210572481155	0.00451462110504508	0.00451462110504508	-0.00165419070981443
623	83.4575347900391	-3.37369084358215	2.98083996772766	-0.00522560812532902	0.00256657530553639	-0.00587495695799589	-0.00165419070981443
624	82.1588363647461	-2.72434210777283	2.98083996772766	0.00516396993771195	0.00548864435404539	0.0100340843200684	-0.00425158534198999
625	83.4575347900391	-4.99706220626831	3.43538379669189	-0.00684897974133492	-0.000355493422830477	-0.00392691092565656	0.00386527273803949
626	83.4575347900391	-4.99706220626831	3.76005816459656	-0.00327756232582033	0.00159255252219737	-0.00555028254166245	0.00386527273803949
627	84.1068801879883	-4.67238807678223	3.30551409721375	-0.00197886489331722	0.00678734155371785	-0.0276281367987394	0.000293855206109583
628	84.1068801879883	-4.67238807678223	3.1756443977356	-0.00749832857400179	0.0123068047687411	-0.0156151866540313	-0.00457625929266214
629	82.8081817626953	-3.04901647567749	3.24057936668396	-0.00782300252467394	0.00548864435404539	-0.0136671401560307	0.00126787810586393
630	82.1588363647461	-4.0230393409729	3.50031876564026	-0.00392691092565656	0.00808603875339031	-0.00977104809135199	-0.00814767740666866
631	83.4575347900391	-4.34771394729614	3.56525373458862	-0.00684897974133492	-0.00197886489331722	-0.00977104809135199	0.000618529506027699
632	83.4575347900391	-4.34771394729614	3.50031876564026	-0.00100484199356288	0.00711201597005129	-0.0123684434220195	0.00354059832170606
633	82.8081817626953	-4.34771394729614	3.1756443977356	-0.00132951640989631	-0.00100484199356288	-0.00652430532500148	-0.00912170019000769
634	82.8081817626953	-3.04901647567749	3.1756443977356	-0.00100484199356288	0.00483929552137852	-0.00100484199356288	0.00451462110504508
635	82.1588363647461	-3.04901647567749	3.24057936668396	0.00159255252219737	-0.00522560812532902	0.00159255252219737	-0.00684897974133492
636	82.1588363647461	-3.37369084358215	3.50031876564026	0.00386527273803949	-0.0100957229733467	0.00906006153672934	-0.00197886489331722
637	82.1588363647461	-3.69836521148682	3.63018846511841	0.00418994715437293	-0.00587495695799589	-0.00457625929266214	0.00613799272105098
638	80.2107925415039	-3.37369084358215	3.43538379669189	-0.00132951640989631	-0.00490093370899558	0.0126314787194133	-3.08191010844894e-05
639	80.8601379394531	-3.69836521148682	3.43538379669189	-0.00749832857400179	-0.0143164889886975	0.0149041991680861	-0.00197886489331722
640	83.4575347900391	-4.67238807678223	3.30551409721375	0.0162028968334198	-0.00425158534198999	0.00354059832170606	-0.000355493422830477
641	82.8081817626953	-3.37369084358215	3.24057936668396	-0.00100484199356288	-0.00360223650932312	0.000943203864153475	-0.00230353930965066
642	83.4575347900391	-3.69836521148682	3.11070966720581	0.00289124972186983	0.00386527273803949	0.0022419011220336	0.00711201597005129
643	82.8081817626953	-4.34771394729614	3.30551409721375	-0.00912170019000769	0.00126787810586393	0.00126787810586393	-0.00100484199356288
644	84.1068801879883	-5.97108554840088	3.43538379669189	-0.00360223650932312	-0.00749832857400179	0.0022419011220336	0.000293855206109583
645	82.1588363647461	-4.67238807678223	3.24057936668396	-0.00327756232582033	-0.00879702530801296	0.0100340843200684	0.00776136433705688
646	82.8081817626953	-4.67238807678223	2.98083996772766	-0.00132951640989631	0.00191722682211548	0.00776136433705688	0.00321592413820326
647	82.8081817626953	-3.69836521148682	3.11070966720581	-0.00392691092565656	0.0155535480007529	0.00191722682211548	-0.00392691092565656
648	84.1068801879883	-4.34771394729614	3.56525373458862	-0.00814767740666866	0.0116574559360743	-0.0263294391334057	-0.00814767740666866
649	83.4575347900391	-4.0230393409729	3.30551409721375	-0.00425158534198999	0.00711201597005129	-0.0162645354866982	-0.00522560812532902
650	81.5094833374023	-3.69836521148682	2.59123063087463	-0.0107450718060136	0.00938473641872406	-0.0100957229733467	0.000618529506027699
651	82.8081817626953	-3.69836521148682	2.78603529930115	-0.00165419070981443	0.00256657530553639	-0.00392691092565656	0.00191722682211548
652	82.1588363647461	-3.69836521148682	2.78603529930115	-3.08191010844894e-05	0.00386527273803949	-0.00847235135734081	0.00354059832170606
653	81.5094833374023	-3.69836521148682	3.37044906616211	0.00321592413820326	-0.000355493422830477	-0.00230353930965066	-0.00392691092565656
654	82.1588363647461	-3.69836521148682	3.37044906616211	0.000943203864153475	-0.00360223650932312	-0.00490093370899558	-0.00490093370899558
655	84.1068801879883	-4.99706220626831	3.76005816459656	-0.00327756232582033	-0.00327756232582033	-0.00132951640989631	0.00126787810586393
656	81.5094833374023	-4.0230393409729	3.24057936668396	-0.00847235135734081	-0.0026282137259841	0.00873538758605719	0.00646266713738441
657	80.8601379394531	-4.99706220626831	3.43538379669189	0.0106834331527352	0.00354059832170606	0.00776136433705688	0.00613799272105098
658	81.5094833374023	-3.37369084358215	3.1756443977356	0.00256657530553639	-0.0305502042174339	0.00289124972186983	0.00483929552137852
659	82.1588363647461	-3.37369084358215	3.37044906616211	-0.00490093370899558	-0.0152905117720366	0.013930176384747	-0.00490093370899558
660	83.4575347900391	-4.99706220626831	3.82499313354492	0.00678734155371785	0.00191722682211548	0.00159255252219737	0.00451462110504508
661	84.756233215332	-4.67238807678223	3.50031876564026	0.0116574559360743	-0.0107450718060136	0.00711201597005129	0.00483929552137852
662	84.1068801879883	-5.97108554840088	3.56525373458862	0.000618529506027699	-0.00360223650932312	0.00321592413820326	-0.00327756232582033
663	84.1068801879883	-6.29575967788696	3.11070966720581	0.00548864435404539	-0.0026282137259841	-0.00522560812532902	-0.00360223650932312
664	82.8081817626953	-4.99706220626831	3.56525373458862	0.000293855206109583	0.00126787810586393	0.00159255252219737	0.00256657530553639
665	82.8081817626953	-4.0230393409729	3.43538379669189	0.0022419011220336	0.00256657530553639	-0.00165419070981443	0.000943203864153475
666	81.5094833374023	-3.69836521148682	3.56525373458862	-0.000680167751852423	0.00548864435404539	-3.08191010844894e-05	0.00711201597005129
667	82.8081817626953	-4.99706220626831	3.11070966720581	-0.00457625929266214	0.0178262684494257	-0.028926832601428	-0.00684897974133492
668	81.5094833374023	-4.0230393409729	2.72110033035278	-0.00847235135734081	0.0158782228827477	-0.0247060675173998	-0.00619963090866804
669	83.4575347900391	-4.67238807678223	3.1756443977356	-0.00652430532500148	0.00808603875339031	-0.0169138833880424	-0.00782300252467394
670	83.4575347900391	-4.67238807678223	3.04577469825745	-0.00392691092565656	0.00711201597005129	-0.0110697457566857	0.00743668992072344
671	82.8081817626953	-3.69836521148682	3.1756443977356	-0.00327756232582033	-0.00230353930965066	-0.00684897974133492	0.00678734155371785
672	82.8081817626953	-4.0230393409729	3.63018846511841	-0.00197886489331722	0.0113327819854021	-0.0026282137259841	-0.00165419070981443
673	84.1068801879883	-4.0230393409729	2.98083996772766	0.00483929552137852	0.0116574559360743	-0.0191866029053926	0.00516396993771195
674	83.4575347900391	-4.99706220626831	3.11070966720581	-0.00555028254166245	0.00321592413820326	-0.00132951640989631	-0.00295288790948689
675	80.2107925415039	-3.69836521148682	3.37044906616211	-0.0026282137259841	0.000293855206109583	0.00906006153672934	0.00354059832170606
676	80.8601379394531	-4.67238807678223	3.24057936668396	-0.00522560812532902	-0.00165419070981443	0.01100810803473	0.012956153601408
677	81.5094833374023	-4.0230393409729	3.1756443977356	0.012956153601408	-0.00879702530801296	0.0149041991680861	0.00256657530553639
678	84.756233215332	-4.67238807678223	3.30551409721375	0.0145795252174139	-0.0279528107494116	0.00841071270406246	0.00386527273803949
679	83.4575347900391	-4.0230393409729	2.85097002983093	0.00743668992072344	-0.00782300252467394	0.0210730116814375	0.00321592413820326
680	82.8081817626953	-4.0230393409729	2.9159049987793	-0.00555028254166245	-0.00847235135734081	0.00646266713738441	-0.00490093370899558
681	82.1588363647461	-4.99706220626831	3.50031876564026	0.0022419011220336	-0.00847235135734081	0.00646266713738441	0.00418994715437293
682	82.1588363647461	-5.64641094207764	3.30551409721375	0.00354059832170606	-0.00295288790948689	-3.08191010844894e-05	-0.00327756232582033
683	82.1588363647461	-4.67238807678223	3.69512343406677	0.00126787810586393	0.0100340843200684	-0.00912170019000769	0.00126787810586393
684	82.1588363647461	-3.37369084358215	3.24057936668396	-0.000680167751852423	0.00516396993771195	-0.000680167751852423	-0.00652430532500148
685	83.4575347900391	-4.99706220626831	3.30551409721375	-0.00327756232582033	-0.00327756232582033	0.000943203864153475	0.000293855206109583
686	82.8081817626953	-4.67238807678223	3.24057936668396	-0.00392691092565656	0.0022419011220336	0.000293855206109583	-0.00132951640989631
687	82.1588363647461	-4.99706220626831	3.30551409721375	-0.00749832857400179	0.0149041991680861	-0.0227580219507217	-0.00392691092565656
688	82.1588363647461	-3.69836521148682	3.1756443977356	-0.00782300252467394	0.0181509424000978	-0.0139918150380254	-0.00944637414067984
689	83.4575347900391	-4.0230393409729	3.56525373458862	-0.00425158534198999	0.00613799272105098	-0.0211346503347158	-0.00295288790948689
690	84.1068801879883	-4.34771394729614	3.43538379669189	-0.0130177913233638	0.00906006153672934	-0.00912170019000769	-0.00132951640989631
691	84.756233215332	-4.99706220626831	3.37044906616211	-0.0026282137259841	0.000943203864153475	-0.00555028254166245	0.00483929552137852
692	83.4575347900391	-4.67238807678223	3.37044906616211	-0.00165419070981443	0.00191722682211548	-0.00230353930965066	0.00581331877037883
693	82.1588363647461	-4.99706220626831	3.43538379669189	-0.000680167751852423	0.00646266713738441	-0.00425158534198999	-0.00165419070981443
694	79.5614395141602	-4.34771394729614	3.69512343406677	-0.0123684434220195	0.00451462110504508	0.00159255252219737	-0.0026282137259841
695	80.2107925415039	-3.37369084358215	3.24057936668396	-0.0110697457566857	0.0022419011220336	-0.00165419070981443	0.00159255252219737
696	81.5094833374023	-3.69836521148682	2.9159049987793	-0.00717365415766835	-3.08191010844894e-05	-0.00100484199356288	0.0106834331527352
697	83.4575347900391	-4.0230393409729	2.78603529930115	0.0149041991680861	-0.00912170019000769	0.0188002903014421	0.00776136433705688
698	81.5094833374023	-4.99706220626831	3.50031876564026	0.0149041991680861	0.000618529506027699	0.0106834331527352	0.00321592413820326
699	84.1068801879883	-5.64641094207764	3.1756443977356	0.0116574559360743	-0.0139918150380254	0.0175015944987535	0.00191722682211548
700	82.8081817626953	-5.64641094207764	3.56525373458862	0.0132808275520802	-0.00717365415766835	0.0188002903014421	0.00483929552137852
701	81.5094833374023	-4.34771394729614	3.1756443977356	-0.0110697457566857	-0.00457625929266214	0.0207483377307653	-0.000680167751852423
702	81.5094833374023	-4.0230393409729	2.98083996772766	0.00776136433705688	-0.00295288790948689	0.012956153601408	-0.00392691092565656
703	82.1588363647461	-3.37369084358215	3.24057936668396	-0.00132951640989631	0.00711201597005129	-0.00197886489331722	-0.00132951640989631
704	84.1068801879883	-4.67238807678223	3.30551409721375	-0.00327756232582033	0.00451462110504508	-0.00652430532500148	0.00126787810586393
705	83.4575347900391	-4.67238807678223	3.43538379669189	-0.00230353930965066	-0.00197886489331722	-0.00327756232582033	-3.08191010844894e-05
706	84.1068801879883	-4.99706220626831	3.1756443977356	-0.00879702530801296	0.00873538758605719	-0.0182125810533762	-0.00684897974133492
707	82.1588363647461	-3.37369084358215	2.85097002983093	-0.00425158534198999	0.0178262684494257	-0.0266541130840778	-0.00197886489331722
708	85.4055786132813	-4.67238807678223	2.98083996772766	-0.00652430532500148	0.012956153601408	-0.0302255302667618	-0.00165419070981443
709	81.5094833374023	-3.69836521148682	2.9159049987793	-0.00782300252467394	0.0132808275520802	-0.0152905117720366	0.00516396993771195
710	82.8081817626953	-3.69836521148682	3.37044906616211	-0.00619963090866804	0.00743668992072344	-0.0107450718060136	-0.00587495695799589
711	82.8081817626953	-4.67238807678223	3.63018846511841	-0.0133424662053585	0.000618529506027699	-0.0139918150380254	0.00354059832170606
712	81.5094833374023	-4.67238807678223	3.43538379669189	-0.000680167751852423	0.00418994715437293	-0.0110697457566857	0.0100340843200684
713	79.5614395141602	-4.99706220626831	3.30551409721375	-0.0100957229733467	0.00841071270406246	-0.00230353930965066	-0.00100484199356288
714	82.1588363647461	-4.0230393409729	3.30551409721375	-0.00457625929266214	-0.00230353930965066	-0.00457625929266214	-0.0026282137259841
715	82.1588363647461	-3.37369084358215	3.30551409721375	-0.00490093370899558	-0.00749832857400179	0.00711201597005129	0.000618529506027699
716	83.4575347900391	-4.34771394729614	3.37044906616211	-0.00457625929266214	-0.0026282137259841	0.00743668992072344	0.00581331877037883
717	82.8081817626953	-5.32173681259155	3.63018846511841	0.00743668992072344	-0.00100484199356288	0.0100340843200684	0.00646266713738441
718	82.8081817626953	-4.34771394729614	3.56525373458862	0.0126314787194133	-0.0208099745213985	0.0145795252174139	-0.00749832857400179
719	84.1068801879883	-5.64641094207764	3.50031876564026	0.0252937767654657	-0.00814767740666866	0.0126314787194133	-0.00100484199356288
720	84.1068801879883	-5.32173681259155	3.24057936668396	0.00743668992072344	-0.00912170019000769	0.00711201597005129	-0.00814767740666866
721	84.1068801879883	-4.67238807678223	3.43538379669189	0.00191722682211548	0.0022419011220336	-0.00165419070981443	0.00256657530553639
722	84.1068801879883	-4.34771394729614	3.30551409721375	0.00646266713738441	0.00451462110504508	0.00581331877037883	-0.00165419070981443
723	85.4055786132813	-4.34771394729614	3.43538379669189	0.00289124972186983	0.00906006153672934	-0.0126931173726916	-0.00295288790948689
724	84.1068801879883	-4.67238807678223	3.63018846511841	-0.00327756232582033	0.00841071270406246	-0.00132951640989631	0.0022419011220336
725	83.4575347900391	-4.0230393409729	2.98083996772766	0.000293855206109583	0.0022419011220336	0.00191722682211548	0.0022419011220336
726	82.1588363647461	-3.69836521148682	3.11070966720581	-3.08191010844894e-05	-0.00132951640989631	-0.00814767740666866	0.0022419011220336
727	82.8081817626953	-3.69836521148682	3.24057936668396	-0.00132951640989631	0.0162028968334198	-0.0165892094373703	-0.0113944197073579
728	82.1588363647461	-4.67238807678223	3.43538379669189	-0.00425158534198999	0.0210730116814375	-0.0237320438027382	-0.00360223650932312
729	82.8081817626953	-4.67238807678223	3.1756443977356	-0.00782300252467394	0.00808603875339031	-0.0117190945893526	-0.00814767740666866
730	78.9120941162109	-4.0230393409729	3.37044906616211	-0.0120437685400248	0.00906006153672934	-0.00684897974133492	0.000293855206109583
731	80.8601379394531	-3.37369084358215	2.9159049987793	-0.0126931173726916	0.000293855206109583	-0.0100957229733467	0.00191722682211548
732	80.8601379394531	-3.69836521148682	2.9159049987793	-0.00392691092565656	0.00418994715437293	-0.0152905117720366	0.00613799272105098
733	80.8601379394531	-3.37369084358215	3.24057936668396	0.000618529506027699	0.00386527273803949	-0.00782300252467394	-0.00425158534198999
734	82.1588363647461	-3.69836521148682	3.24057936668396	0.00126787810586393	-0.000680167751852423	-0.00490093370899558	-0.00555028254166245
735	83.4575347900391	-4.99706220626831	3.56525373458862	-0.00197886489331722	-0.00977104809135199	0.000618529506027699	0.00126787810586393
736	84.1068801879883	-5.64641094207764	3.69512343406677	0.00776136433705688	-0.0156151866540313	0.00451462110504508	0.00289124972186983
737	82.8081817626953	-4.67238807678223	3.37044906616211	0.012956153601408	-0.00360223650932312	0.0113327819854021	0.00321592413820326
738	84.1068801879883	-5.32173681259155	3.24057936668396	0.0149041991680861	-0.0295761823654175	0.00581331877037883	0.000293855206109583
739	81.5094833374023	-3.37369084358215	3.24057936668396	-0.00944637414067984	-0.0110697457566857	0.00906006153672934	-3.08191010844894e-05
740	82.8081817626953	-4.34771394729614	3.50031876564026	0.0223717093467712	-0.0110697457566857	0.00776136433705688	-0.00100484199356288
741	82.8081817626953	-4.34771394729614	3.43538379669189	-0.00749832857400179	0.00613799272105098	0.00321592413820326	-0.00132951640989631
742	84.756233215332	-4.67238807678223	3.30551409721375	-0.00230353930965066	0.00743668992072344	-3.08191010844894e-05	-0.00619963090866804
743	82.1588363647461	-4.0230393409729	2.9159049987793	0.00808603875339031	0.00776136433705688	-0.00165419070981443	-0.00684897974133492
744	83.4575347900391	-3.69836521148682	2.9159049987793	-0.0026282137259841	0.00678734155371785	-0.00360223650932312	-0.00619963090866804
745	83.4575347900391	-4.34771394729614	3.1756443977356	0.00711201597005129	0.0123068047687411	-0.00457625929266214	0.00256657530553639
746	83.4575347900391	-4.0230393409729	3.1756443977356	-0.00879702530801296	0.000943203864153475	-0.00360223650932312	0.00289124972186983
747	84.1068801879883	-4.34771394729614	3.63018846511841	-0.0139918150380254	0.0103587592020631	-0.0165892094373703	-0.00197886489331722
748	79.5614395141602	-3.37369084358215	3.50031876564026	-0.00717365415766835	0.0155535480007529	-0.0149658378213644	-0.00327756232582033
749	81.5094833374023	-4.67238807678223	3.43538379669189	-0.0120437685400248	0.0168522447347641	-0.0201606266200542	-0.00230353930965066
750	79.5614395141602	-4.34771394729614	3.37044906616211	-0.0120437685400248	0.00613799272105098	-0.00782300252467394	-0.00100484199356288
751	81.5094833374023	-3.37369084358215	3.24057936668396	-0.0107450718060136	-0.0026282137259841	-0.00684897974133492	0.00483929552137852
752	80.8601379394531	-3.04901647567749	3.30551409721375	-0.00360223650932312	0.000943203864153475	-0.00230353930965066	0.000293855206109583
753	84.1068801879883	-3.69836521148682	3.43538379669189	0.00646266713738441	-0.000355493422830477	-0.00587495695799589	-0.00425158534198999
754	83.4575347900391	-4.67238807678223	3.69512343406677	-0.00327756232582033	0.000618529506027699	-0.00522560812532902	-3.08191010844894e-05
755	84.1068801879883	-5.64641094207764	3.56525373458862	-0.00295288790948689	-0.0117190945893526	0.00289124972186983	0.00256657530553639
756	82.1588363647461	-4.34771394729614	3.24057936668396	-0.00684897974133492	-0.00684897974133492	0.00646266713738441	0.00418994715437293
757	82.8081817626953	-4.0230393409729	3.24057936668396	-0.00327756232582033	-0.00295288790948689	0.00970941036939621	0.0106834331527352
758	82.8081817626953	-4.99706220626831	3.30551409721375	0.0197743140161037	-0.0110697457566857	0.0132808275520802	-0.00327756232582033
759	84.1068801879883	-4.34771394729614	3.43538379669189	0.00321592413820326	-0.0136671401560307	0.00646266713738441	-0.000680167751852423
760	82.1588363647461	-3.69836521148682	3.24057936668396	-0.00619963090866804	-0.032173577696085	0.0106834331527352	0.000618529506027699
761	82.1588363647461	-3.04901647567749	2.72110033035278	0.00548864435404539	0.00256657530553639	-0.0104203969240189	0.00451462110504508
762	82.1588363647461	-3.37369084358215	2.656165599823	0.00386527273803949	0.00483929552137852	0.00581331877037883	-0.00197886489331722
763	81.5094833374023	-3.04901647567749	2.85097002983093	0.00159255252219737	-0.000355493422830477	-0.00944637414067984	-0.0110697457566857
764	84.1068801879883	-4.67238807678223	3.43538379669189	0.00483929552137852	-0.000680167751852423	-0.00360223650932312	0.00191722682211548
765	84.1068801879883	-3.69836521148682	3.63018846511841	-0.00457625929266214	0.00711201597005129	0.000618529506027699	0.00256657530553639
766	84.756233215332	-4.0230393409729	3.69512343406677	-0.00197886489331722	0.00386527273803949	-0.0026282137259841	0.000293855206109583
767	81.5094833374023	-3.69836521148682	3.37044906616211	-0.0120437685400248	0.0113327819854021	-0.0208099745213985	-0.00457625929266214
768	81.5094833374023	-3.37369084358215	3.24057936668396	-0.00814767740666866	0.01847561635077	-0.0243813935667276	-0.0100957229733467
769	78.9120941162109	-2.72434210777283	3.24057936668396	-0.017887907102704	0.012956153601408	-0.0237320438027382	-0.00684897974133492
770	82.1588363647461	-4.67238807678223	3.30551409721375	-0.00977104809135199	0.00581331877037883	-0.00360223650932312	0.00126787810586393
771	82.8081817626953	-4.0230393409729	3.37044906616211	-0.00457625929266214	0.00386527273803949	-0.00295288790948689	0.0103587592020631
772	82.8081817626953	-4.34771394729614	3.24057936668396	-0.00392691092565656	0.00743668992072344	0.00386527273803949	0.00354059832170606
773	84.756233215332	-4.0230393409729	3.11070966720581	-0.0026282137259841	-0.00360223650932312	-0.00847235135734081	-0.00197886489331722
774	84.756233215332	-4.99706220626831	3.43538379669189	-0.00717365415766835	0.00451462110504508	-0.00912170019000769	-0.00360223650932312
775	82.1588363647461	-4.34771394729614	3.24057936668396	0.000943203864153475	-0.00457625929266214	-0.00490093370899558	-0.00230353930965066
776	83.4575347900391	-4.34771394729614	3.1756443977356	-0.0100957229733467	-0.00457625929266214	0.0145795252174139	0.00613799272105098
777	84.1068801879883	-4.34771394729614	3.69512343406677	0.0022419011220336	-0.0136671401560307	0.00970941036939621	0.01100810803473
778	83.4575347900391	-3.37369084358215	3.37044906616211	-3.08191010844894e-05	-0.00782300252467394	0.011982130818069	0.00126787810586393
779	82.8081817626953	-4.67238807678223	3.43538379669189	-0.0026282137259841	-0.00912170019000769	0.0149041991680861	-0.00555028254166245
780	84.1068801879883	-4.34771394729614	3.1756443977356	0.00354059832170606	-0.0100957229733467	0.0103587592020631	-0.000680167751852423
781	83.4575347900391	-4.0230393409729	3.30551409721375	-0.00230353930965066	0.000293855206109583	0.00711201597005129	0.00451462110504508
782	83.4575347900391	-4.34771394729614	3.24057936668396	0.00483929552137852	0.00581331877037883	-3.08191010844894e-05	-0.0026282137259841
783	83.4575347900391	-4.34771394729614	3.76005816459656	0.000943203864153475	0.00159255252219737	-0.0100957229733467	-0.00717365415766835
784	83.4575347900391	-4.0230393409729	3.50031876564026	0.00256657530553639	-0.00230353930965066	-0.00132951640989631	-0.00749832857400179
785	82.1588363647461	-3.04901647567749	2.98083996772766	-0.00295288790948689	-0.00684897974133492	-0.00327756232582033	0.00678734155371785
786	80.2107925415039	-2.39966797828674	2.85097002983093	-0.00619963090866804	0.00451462110504508	-0.0104203969240189	0.00191722682211548
787	80.2107925415039	-3.04901647567749	2.98083996772766	-0.0110697457566857	0.0178262684494257	-0.0201606266200542	-0.00684897974133492
788	81.5094833374023	-3.69836521148682	3.37044906616211	-0.0113944197073579	0.01847561635077	-0.0198359526693821	-0.00392691092565656
789	83.4575347900391	-3.04901647567749	3.63018846511841	-0.00717365415766835	0.01100810803473	-0.0221086721867323	-0.00197886489331722
790	81.5094833374023	-3.04901647567749	3.30551409721375	-0.00360223650932312	0.00548864435404539	-0.00587495695799589	0.00451462110504508
791	83.4575347900391	-2.72434210777283	3.43538379669189	-0.00132951640989631	0.00516396993771195	-0.00165419070981443	-0.00132951640989631
792	82.8081817626953	-3.69836521148682	3.43538379669189	-0.00425158534198999	0.00321592413820326	0.00386527273803949	0.00711201597005129
793	84.1068801879883	-4.34771394729614	3.37044906616211	0.00711201597005129	-0.00457625929266214	-0.00327756232582033	0.00191722682211548
794	82.1588363647461	-4.34771394729614	3.1756443977356	-0.000680167751852423	-0.00619963090866804	-0.00749832857400179	0.00418994715437293
795	83.4575347900391	-4.67238807678223	3.24057936668396	-3.08191010844894e-05	-0.0162645354866982	-0.00230353930965066	-0.000680167751852423
796	84.1068801879883	-4.0230393409729	3.24057936668396	-0.00197886489331722	-0.00457625929266214	0.0116574559360743	0.00776136433705688
797	81.5094833374023	-3.04901647567749	2.85097002983093	0.0155535480007529	0.00678734155371785	0.0191249661147594	0.00516396993771195
798	83.4575347900391	-4.34771394729614	3.37044906616211	0.011982130818069	-0.00165419070981443	0.012956153601408	0.00354059832170606
799	82.1588363647461	-3.04901647567749	3.04577469825745	0.00289124972186983	0.00256657530553639	0.0022419011220336	-0.00295288790948689
800	80.8601379394531	-3.04901647567749	3.1756443977356	-0.00100484199356288	-0.00165419070981443	0.00321592413820326	0.00354059832170606
801	82.1588363647461	-3.69836521148682	3.56525373458862	0.00581331877037883	-0.00230353930965066	0.00711201597005129	0.00483929552137852
802	83.4575347900391	-3.69836521148682	3.37044906616211	-0.000355493422830477	-0.00100484199356288	-0.0026282137259841	-0.00100484199356288
803	82.8081817626953	-2.72434210777283	3.11070966720581	0.00191722682211548	0.00289124972186983	0.00321592413820326	-0.00717365415766835
804	82.8081817626953	-3.04901647567749	3.37044906616211	-0.000355493422830477	0.00321592413820326	-0.00652430532500148	-0.00197886489331722
805	83.4575347900391	-3.37369084358215	3.37044906616211	-0.00912170019000769	0.00516396993771195	0.00191722682211548	0.00321592413820326
806	81.5094833374023	-3.04901647567749	3.11070966720581	-0.00847235135734081	0.00841071270406246	-0.0156151866540313	-0.000680167751852423
807	80.8601379394531	-3.69836521148682	3.76005816459656	-0.0120437685400248	0.0116574559360743	-0.0188619289547205	0.00418994715437293
808	81.5094833374023	-3.04901647567749	3.24057936668396	-0.0110697457566857	0.0220470335334539	-0.0299008563160896	0.00126787810586393
809	82.8081817626953	-4.0230393409729	3.11070966720581	-0.00522560812532902	0.0132808275520802	-0.0185372550040483	-0.00879702530801296
810	84.756233215332	-3.69836521148682	3.1756443977356	-0.0104203969240189	0.00354059832170606	-0.0104203969240189	0.00711201597005129
811	81.5094833374023	-2.39966797828674	3.30551409721375	-0.00522560812532902	0.0022419011220336	-0.00912170019000769	0.00613799272105098
812	82.1588363647461	-4.0230393409729	3.11070966720581	0.00483929552137852	-0.000680167751852423	-0.00652430532500148	-0.00490093370899558
813	82.1588363647461	-4.0230393409729	3.56525373458862	0.00646266713738441	-0.00295288790948689	-0.00522560812532902	0.00191722682211548
814	84.756233215332	-5.32173681259155	3.1756443977356	0.00321592413820326	-0.00197886489331722	0.00256657530553639	-0.00360223650932312
815	84.1068801879883	-4.0230393409729	3.24057936668396	-0.00230353930965066	-0.00165419070981443	0.00321592413820326	0.0022419011220336
816	81.5094833374023	-3.69836521148682	3.37044906616211	0.00451462110504508	-0.00132951640989631	0.00191722682211548	-0.00132951640989631
817	82.8081817626953	-3.04901647567749	3.43538379669189	0.01847561635077	0.00191722682211548	0.0181509424000978	0.00548864435404539
818	83.4575347900391	-3.37369084358215	3.24057936668396	-0.00684897974133492	-0.02697878703475	0.011982130818069	-0.00197886489331722
819	84.1068801879883	-3.69836521148682	3.69512343406677	0.0106834331527352	-0.00100484199356288	0.000943203864153475	0.00321592413820326
820	82.1588363647461	-2.07499361038208	2.85097002983093	0.00321592413820326	-0.00132951640989631	0.0113327819854021	-0.00392691092565656
821	83.4575347900391	-3.37369084358215	3.04577469825745	-0.00587495695799589	-0.00782300252467394	-0.00457625929266214	-0.00100484199356288
822	82.1588363647461	-2.72434210777283	3.1756443977356	0.00938473641872406	-0.00165419070981443	0.00711201597005129	-0.00197886489331722
823	83.4575347900391	-3.69836521148682	3.1756443977356	-0.00132951640989631	0.00743668992072344	0.00451462110504508	-0.00425158534198999
824	83.4575347900391	-3.69836521148682	3.50031876564026	0.0165275707840919	0.00743668992072344	-0.00165419070981443	-0.00619963090866804
825	82.8081817626953	-4.34771394729614	3.76005816459656	-0.0136671401560307	0.00548864435404539	0.000943203864153475	-0.00132951640989631
826	81.5094833374023	-4.34771394729614	3.37044906616211	-0.0100957229733467	0.00418994715437293	-0.00652430532500148	0.00191722682211548
827	81.5094833374023	-4.34771394729614	3.37044906616211	-0.00717365415766835	0.0188002903014421	-0.0227580219507217	-0.00749832857400179
828	81.5094833374023	-2.72434210777283	3.30551409721375	-0.0126931173726916	0.01847561635077	-0.0133424662053585	-0.000355493422830477
829	82.1588363647461	-3.69836521148682	3.30551409721375	-0.00490093370899558	0.0213976856321096	-0.0120437685400248	-0.00522560812532902
830	84.756233215332	-4.34771394729614	3.76005816459656	-0.00619963090866804	0.0136055024340749	-0.000680167751852423	-0.00165419070981443
831	84.1068801879883	-4.67238807678223	3.76005816459656	0.00159255252219737	-3.08191010844894e-05	-0.000355493422830477	0.000618529506027699
832	84.1068801879883	-5.32173681259155	3.50031876564026	0.00256657530553639	-0.00847235135734081	-0.0110697457566857	0.00191722682211548
833	83.4575347900391	-4.99706220626831	3.43538379669189	0.00386527273803949	0.00516396993771195	-0.00977104809135199	0.00126787810586393
834	84.1068801879883	-4.99706220626831	3.1756443977356	0.00191722682211548	-0.00814767740666866	-0.00360223650932312	-0.00100484199356288
835	81.5094833374023	-3.04901647567749	3.24057936668396	-0.00295288790948689	-0.00360223650932312	0.00581331877037883	-0.00749832857400179
836	82.8081817626953	-3.37369084358215	3.43538379669189	0.00516396993771195	-0.00197886489331722	0.00256657530553639	0.00354059832170606
837	83.4575347900391	-4.0230393409729	3.69512343406677	0.0113327819854021	-0.00587495695799589	0.0126314787194133	0.00386527273803949
838	82.8081817626953	-3.37369084358215	2.98083996772766	0.0152288740500808	-0.00230353930965066	0.00711201597005129	0.00191722682211548
839	83.4575347900391	-3.69836521148682	2.9159049987793	0.0022419011220336	-0.0026282137259841	-0.00197886489331722	-0.00684897974133492
840	84.1068801879883	-4.0230393409729	2.9159049987793	0.00289124972186983	-0.00619963090866804	0.00418994715437293	0.0022419011220336
841	82.8081817626953	-4.0230393409729	3.43538379669189	0.00386527273803949	0.000293855206109583	0.00483929552137852	-0.00457625929266214
842	84.756233215332	-4.0230393409729	3.24057936668396	0.000618529506027699	-0.0026282137259841	-0.00295288790948689	-0.000355493422830477
843	83.4575347900391	-4.34771394729614	3.50031876564026	0.00516396993771195	0.00906006153672934	-3.08191010844894e-05	0.000943203864153475
844	82.8081817626953	-4.34771394729614	3.04577469825745	-0.00457625929266214	0.00873538758605719	-0.00652430532500148	-0.00490093370899558
845	80.2107925415039	-3.04901647567749	2.98083996772766	-0.00977104809135199	-0.000680167751852423	0.00354059832170606	0.00841071270406246
846	78.9120941162109	-3.69836521148682	2.98083996772766	-0.0104203969240189	0.0106834331527352	-0.00944637414067984	0.00418994715437293
847	79.5614395141602	-3.04901647567749	3.30551409721375	-0.00944637414067984	0.013930176384747	-0.0211346503347158	-0.00814767740666866
848	82.8081817626953	-4.34771394729614	4.21460247039795	-0.0117190945893526	0.0116574559360743	-0.0169138833880424	-0.00587495695799589
849	81.5094833374023	-3.37369084358215	3.56525373458862	-0.00587495695799589	0.0171769186854362	-0.0188619289547205	-0.00165419070981443
850	80.8601379394531	-3.69836521148682	3.11070966720581	-0.0126931173726916	-0.00230353930965066	-0.00619963090866804	-0.00132951640989631
851	83.4575347900391	-5.64641094207764	3.50031876564026	0.00321592413820326	-0.00230353930965066	0.00126787810586393	0.00743668992072344
852	82.8081817626953	-5.97108554840088	3.37044906616211	0.00126787810586393	-0.00522560812532902	-0.0100957229733467	-0.000355493422830477
853	83.4575347900391	-5.64641094207764	3.56525373458862	0.000943203864153475	-0.00490093370899558	0.000293855206109583	-0.00132951640989631
854	81.5094833374023	-3.37369084358215	3.50031876564026	0.00126787810586393	-0.00100484199356288	-0.00847235135734081	-0.00944637414067984
855	82.1588363647461	-3.69836521148682	3.50031876564026	0.000618529506027699	-0.00327756232582033	0.00256657530553639	-0.00490093370899558
856	82.8081817626953	-4.34771394729614	3.37044906616211	-0.00197886489331722	-0.00490093370899558	0.0123068047687411	0.00321592413820326
857	82.1588363647461	-3.37369084358215	3.04577469825745	0.0168522447347641	0.00126787810586393	0.00646266713738441	0.00646266713738441
858	83.4575347900391	-4.0230393409729	3.04577469825745	0.0106834331527352	-0.00555028254166245	0.00581331877037883	0.00516396993771195
859	82.8081817626953	-3.37369084358215	2.78603529930115	-0.0162645354866982	-0.00132951640989631	0.0123068047687411	-0.00457625929266214
860	81.5094833374023	-3.69836521148682	3.24057936668396	0.0103587592020631	-0.00360223650932312	0.00256657530553639	0.00743668992072344
861	82.1588363647461	-4.67238807678223	3.37044906616211	0.0022419011220336	-0.00847235135734081	0.0106834331527352	0.00386527273803949
862	81.5094833374023	-4.34771394729614	3.11070966720581	0.00906006153672934	-0.00132951640989631	0.000618529506027699	-0.000680167751852423
863	81.5094833374023	-3.69836521148682	3.1756443977356	-0.00652430532500148	0.0126314787194133	0.00581331877037883	-0.00782300252467394
864	78.9120941162109	-3.37369084358215	3.30551409721375	-0.000680167751852423	0.00743668992072344	-0.0026282137259841	-0.000355493422830477
865	81.5094833374023	-4.99706220626831	3.37044906616211	-0.00977104809135199	0.00321592413820326	0.00256657530553639	-0.000355493422830477
866	79.5614395141602	-3.37369084358215	3.37044906616211	-0.0130177913233638	0.0158782228827477	-0.00490093370899558	0.00256657530553639
867	82.8081817626953	-3.69836521148682	3.11070966720581	-0.00879702530801296	0.0168522447347641	-0.0195112787187099	-0.00555028254166245
868	80.8601379394531	-4.0230393409729	3.43538379669189	-0.00295288790948689	0.00938473641872406	-0.0185372550040483	0.000943203864153475
869	82.8081817626953	-4.34771394729614	3.24057936668396	-0.00522560812532902	0.0103587592020631	-0.0136671401560307	-0.00782300252467394
870	80.8601379394531	-4.0230393409729	3.24057936668396	-0.00977104809135199	0.00126787810586393	-0.0100957229733467	-0.0026282137259841
871	82.1588363647461	-4.0230393409729	3.37044906616211	-0.00749832857400179	-0.00230353930965066	-0.000355493422830477	0.00451462110504508
872	82.8081817626953	-4.99706220626831	3.69512343406677	-3.08191010844894e-05	-0.00490093370899558	-0.0120437685400248	-0.000355493422830477
873	81.5094833374023	-4.34771394729614	3.24057936668396	0.00548864435404539	-0.00490093370899558	0.00354059832170606	-0.00165419070981443
874	82.1588363647461	-4.0230393409729	3.04577469825745	0.000943203864153475	0.00256657530553639	-0.00587495695799589	-0.0107450718060136
875	82.8081817626953	-3.69836521148682	3.24057936668396	-0.00425158534198999	0.000618529506027699	0.00321592413820326	-0.00295288790948689
876	84.1068801879883	-4.99706220626831	3.56525373458862	0.00289124972186983	0.00256657530553639	0.00743668992072344	0.00743668992072344
877	81.5094833374023	-3.69836521148682	3.11070966720581	0.0259431265294552	-0.00327756232582033	0.0136055024340749	0.00613799272105098
878	84.1068801879883	-5.32173681259155	3.50031876564026	0.013930176384747	-0.0026282137259841	0.0132808275520802	0.00776136433705688
879	82.1588363647461	-4.99706220626831	3.30551409721375	0.00613799272105098	-0.0117190945893526	0.0123068047687411	0.00321592413820326
880	82.8081817626953	-3.69836521148682	2.85097002983093	0.000943203864153475	-0.00165419070981443	0.00743668992072344	0.00191722682211548
881	81.5094833374023	-3.69836521148682	3.37044906616211	-0.0026282137259841	-0.00749832857400179	0.00483929552137852	0.00321592413820326
882	82.8081817626953	-3.69836521148682	3.1756443977356	0.00776136433705688	0.00321592413820326	-0.00619963090866804	-0.00392691092565656
883	83.4575347900391	-4.67238807678223	3.37044906616211	-0.000355493422830477	0.00548864435404539	-0.00619963090866804	-0.000355493422830477
884	80.8601379394531	-4.67238807678223	3.76005816459656	-0.00295288790948689	0.00321592413820326	-0.00782300252467394	0.0022419011220336
885	78.9120941162109	-3.69836521148682	2.98083996772766	-0.0126931173726916	0.00906006153672934	-0.00652430532500148	0.00191722682211548
886	82.1588363647461	-4.34771394729614	3.04577469825745	-0.0139918150380254	0.00581331877037883	-0.00814767740666866	-0.00100484199356288
887	83.4575347900391	-5.32173681259155	3.63018846511841	-0.017887907102704	0.0158782228827477	-0.023407369852066	-0.0026282137259841
888	81.5094833374023	-3.04901647567749	2.98083996772766	-0.0143164889886975	0.0158782228827477	-0.017887907102704	-0.00847235135734081
889	83.4575347900391	-4.99706220626831	3.50031876564026	-0.00684897974133492	0.00873538758605719	-0.0175632312893867	-3.08191010844894e-05
890	82.1588363647461	-5.32173681259155	3.1756443977356	-0.00879702530801296	-0.000355493422830477	-0.00684897974133492	0.00548864435404539
891	82.8081817626953	-4.99706220626831	3.1756443977356	-0.000355493422830477	-0.00100484199356288	-0.0100957229733467	0.00516396993771195
892	82.1588363647461	-4.99706220626831	3.11070966720581	0.00354059832170606	-0.00360223650932312	-0.00619963090866804	0.00321592413820326
893	83.4575347900391	-4.34771394729614	3.24057936668396	0.00808603875339031	-0.00619963090866804	-0.00749832857400179	0.00613799272105098
894	81.5094833374023	-4.0230393409729	3.30551409721375	0.00808603875339031	0.00613799272105098	0.00418994715437293	-3.08191010844894e-05
895	83.4575347900391	-5.32173681259155	3.69512343406677	-0.00132951640989631	0.000293855206109583	0.000943203864153475	-0.00457625929266214
896	82.1588363647461	-4.67238807678223	3.50031876564026	-0.00132951640989631	-0.000680167751852423	0.0158782228827477	0.01100810803473
897	83.4575347900391	-4.99706220626831	2.9159049987793	0.011982130818069	-0.00684897974133492	0.0142548503354192	0.00191722682211548
898	82.8081817626953	-3.69836521148682	2.78603529930115	0.00743668992072344	-0.00555028254166245	0.00776136433705688	-0.00100484199356288
899	84.1068801879883	-4.67238807678223	3.11070966720581	0.0136055024340749	0.00776136433705688	0.0171769186854362	-0.00425158534198999
900	84.756233215332	-4.67238807678223	3.43538379669189	-0.00360223650932312	-0.0136671401560307	-0.000355493422830477	-0.00425158534198999
901	84.1068801879883	-4.67238807678223	3.50031876564026	-0.00165419070981443	0.00191722682211548	0.000293855206109583	0.00451462110504508
902	84.756233215332	-5.32173681259155	3.30551409721375	0.00159255252219737	0.00613799272105098	-0.00327756232582033	-0.00619963090866804
903	82.8081817626953	-4.34771394729614	3.37044906616211	-0.00100484199356288	-0.0026282137259841	-3.08191010844894e-05	-0.00652430532500148
904	80.8601379394531	-4.0230393409729	3.1756443977356	-0.00165419070981443	0.00289124972186983	-0.00425158534198999	-0.0026282137259841
905	79.5614395141602	-3.69836521148682	3.1756443977356	-0.0198359526693821	-0.00197886489331722	0.00321592413820326	0.00678734155371785
906	83.4575347900391	-4.99706220626831	3.30551409721375	-0.00587495695799589	0.00743668992072344	-0.00327756232582033	0.00256657530553639
907	81.5094833374023	-4.34771394729614	3.43538379669189	-0.0123684434220195	0.0145795252174139	-0.02697878703475	-0.00327756232582033
908	84.756233215332	-4.67238807678223	3.11070966720581	0.000293855206109583	0.01100810803473	-0.0198359526693821	-0.00425158534198999
909	81.5094833374023	-4.0230393409729	2.9159049987793	-0.00619963090866804	0.00938473641872406	-0.0139918150380254	-0.00555028254166245
910	83.4575347900391	-6.29575967788696	3.1756443977356	-0.00717365415766835	0.00159255252219737	-0.00457625929266214	-0.000355493422830477
911	82.8081817626953	-6.29575967788696	3.24057936668396	-0.00522560812532902	-0.00652430532500148	-0.00490093370899558	0.00386527273803949
912	83.4575347900391	-4.99706220626831	3.30551409721375	0.00386527273803949	0.000293855206109583	-0.00522560812532902	-3.08191010844894e-05
913	84.1068801879883	-4.67238807678223	3.56525373458862	-0.00522560812532902	-0.00457625929266214	-0.00197886489331722	-0.00652430532500148
914	83.4575347900391	-5.32173681259155	3.24057936668396	0.00548864435404539	-3.08191010844894e-05	0.00159255252219737	-0.00619963090866804
915	83.4575347900391	-4.99706220626831	3.11070966720581	-0.00100484199356288	-0.00749832857400179	-0.00197886489331722	-0.00457625929266214
916	81.5094833374023	-3.04901647567749	2.9159049987793	0.00581331877037883	-0.00587495695799589	0.00970941036939621	0.00386527273803949
917	82.1588363647461	-4.99706220626831	3.37044906616211	0.0239950809627771	-0.0130177913233638	0.00613799272105098	-3.08191010844894e-05
918	82.1588363647461	-3.37369084358215	3.04577469825745	0.0126314787194133	-0.00132951640989631	0.0162028968334198	-0.00132951640989631
919	81.5094833374023	-3.69836521148682	3.50031876564026	0.0181509424000978	0.000618529506027699	0.0152288740500808	0.00289124972186983
920	81.5094833374023	-3.69836521148682	3.56525373458862	-0.00100484199356288	-0.00522560812532902	0.01847561635077	-0.000355493422830477
921	83.4575347900391	-4.67238807678223	3.1756443977356	0.00159255252219737	-0.00490093370899558	0.0171769186854362	0.0022419011220336
922	81.5094833374023	-4.0230393409729	3.24057936668396	0.000293855206109583	-0.00132951640989631	0.0113327819854021	0.000293855206109583
923	80.8601379394531	-3.69836521148682	3.24057936668396	-0.00360223650932312	0.00483929552137852	0.00386527273803949	0.00159255252219737
924	79.5614395141602	-4.0230393409729	3.04577469825745	-0.00425158534198999	0.0113327819854021	0.000293855206109583	0.000293855206109583
925	83.4575347900391	-4.67238807678223	3.50031876564026	-0.00652430532500148	0.00354059832170606	-0.00490093370899558	0.00191722682211548
926	82.1588363647461	-4.34771394729614	3.37044906616211	-0.00230353930965066	-3.08191010844894e-05	-0.00457625929266214	0.00289124972186983
927	82.1588363647461	-4.34771394729614	3.11070966720581	-0.00327756232582033	0.00743668992072344	-0.0188619289547205	-0.00490093370899558
928	83.4575347900391	-4.99706220626831	3.37044906616211	-0.0110697457566857	0.0123068047687411	-0.023407369852066	-0.00587495695799589
929	81.5094833374023	-4.67238807678223	3.1756443977356	-0.00392691092565656	0.00581331877037883	-0.0117190945893526	-0.00522560812532902
930	82.1588363647461	-4.99706220626831	3.30551409721375	-0.00555028254166245	-0.00295288790948689	-0.00977104809135199	0.00159255252219737
931	84.1068801879883	-5.97108554840088	3.95486283302307	0.00289124972186983	-0.00814767740666866	0.000293855206109583	0.00191722682211548
932	84.1068801879883	-4.99706220626831	3.50031876564026	-0.00749832857400179	0.00646266713738441	-0.0026282137259841	0.00483929552137852
933	82.8081817626953	-4.99706220626831	3.37044906616211	0.0100340843200684	0.000618529506027699	-0.00425158534198999	-0.00100484199356288
934	80.8601379394531	-4.34771394729614	3.30551409721375	-0.00425158534198999	0.00711201597005129	-0.00879702530801296	-0.00100484199356288
935	82.1588363647461	-3.37369084358215	2.78603529930115	0.00418994715437293	-0.00587495695799589	0.00256657530553639	0.00159255252219737
936	84.1068801879883	-4.99706220626831	2.98083996772766	-0.00230353930965066	-0.00587495695799589	0.00289124972186983	0.000943203864153475
937	81.5094833374023	-3.69836521148682	3.30551409721375	0.0126314787194133	-0.00327756232582033	0.0162028968334198	-0.00392691092565656
938	84.1068801879883	-4.67238807678223	3.04577469825745	0.0223717093467712	0.00256657530553639	0.00256657530553639	0.00321592413820326
939	82.1588363647461	-3.04901647567749	2.85097002983093	-0.0026282137259841	-0.0308748781681061	0.00970941036939621	0.00159255252219737
940	82.1588363647461	-4.0230393409729	3.1756443977356	-0.00197886489331722	0.00159255252219737	0.00970941036939621	-0.000680167751852423
941	81.5094833374023	-4.0230393409729	3.24057936668396	0.000943203864153475	-0.0113944197073579	0.00548864435404539	0.00386527273803949
942	82.1588363647461	-4.0230393409729	3.24057936668396	-0.000355493422830477	0.00126787810586393	0.000293855206109583	0.000618529506027699
943	80.2107925415039	-3.69836521148682	3.56525373458862	-0.0126931173726916	0.00354059832170606	-0.00197886489331722	-0.00490093370899558
944	80.8601379394531	-4.99706220626831	3.24057936668396	0.000618529506027699	0.00516396993771195	-0.00165419070981443	0.00126787810586393
945	82.1588363647461	-4.99706220626831	3.43538379669189	-0.0104203969240189	-0.00392691092565656	-0.00457625929266214	0.00289124972186983
946	83.4575347900391	-4.0230393409729	3.04577469825745	-0.00555028254166245	0.00354059832170606	-0.00230353930965066	0.00321592413820326
947	83.4575347900391	-4.67238807678223	3.04577469825745	-0.00197886489331722	0.0145795252174139	-0.0182125810533762	-0.0113944197073579
948	81.5094833374023	-5.32173681259155	3.30551409721375	-0.00522560812532902	0.00743668992072344	-0.0240567177534103	-0.00814767740666866
949	83.4575347900391	-5.64641094207764	3.69512343406677	0.00159255252219737	0.0116574559360743	-0.0195112787187099	-0.00100484199356288
950	82.1588363647461	-4.99706220626831	3.1756443977356	-0.00652430532500148	-0.00360223650932312	-0.00457625929266214	-0.00100484199356288
951	82.1588363647461	-4.99706220626831	3.24057936668396	0.0022419011220336	0.000618529506027699	-0.00165419070981443	0.00548864435404539
952	82.1588363647461	-4.99706220626831	3.24057936668396	-0.000680167751852423	0.00159255252219737	-0.00587495695799589	-0.000355493422830477
953	82.8081817626953	-4.0230393409729	3.50031876564026	0.00289124972186983	0.00581331877037883	-0.0107450718060136	0.00418994715437293
954	81.5094833374023	-3.69836521148682	3.56525373458862	-0.00132951640989631	0.00321592413820326	-0.00522560812532902	-0.00165419070981443
955	82.8081817626953	-4.34771394729614	3.1756443977356	0.00321592413820326	0.000293855206109583	-0.00230353930965066	-0.000680167751852423
956	83.4575347900391	-4.67238807678223	2.78603529930115	-0.00165419070981443	-0.00295288790948689	0.00776136433705688	0.013930176384747
957	83.4575347900391	-4.67238807678223	2.72110033035278	-0.00392691092565656	-0.00165419070981443	0.00938473641872406	0.00743668992072344
958	82.1588363647461	-4.34771394729614	3.1756443977356	0.0265924744307995	0.00711201597005129	0.0132808275520802	0.00483929552137852
959	84.756233215332	-4.67238807678223	3.43538379669189	0.011982130818069	-0.032173577696085	0.00906006153672934	-0.00100484199356288
960	83.4575347900391	-4.34771394729614	3.43538379669189	-0.000680167751852423	-0.00425158534198999	0.01100810803473	-0.00490093370899558
961	81.5094833374023	-4.34771394729614	3.1756443977356	-0.00587495695799589	-0.00132951640989631	0.00451462110504508	0.00613799272105098
962	80.2107925415039	-4.34771394729614	2.85097002983093	-0.00392691092565656	0.00418994715437293	0.00613799272105098	0.00159255252219737
963	81.5094833374023	-4.99706220626831	3.43538379669189	-0.0149658378213644	-0.000355493422830477	-0.00197886489331722	-0.00457625929266214
964	82.8081817626953	-4.67238807678223	3.50031876564026	-0.00717365415766835	-0.000355493422830477	-0.00327756232582033	-0.00327756232582033
965	81.5094833374023	-4.0230393409729	3.30551409721375	-0.00327756232582033	-0.00360223650932312	0.000618529506027699	-0.00165419070981443
966	82.8081817626953	-4.34771394729614	3.69512343406677	-0.00392691092565656	-0.000355493422830477	-0.00879702530801296	-0.000355493422830477
967	83.4575347900391	-5.97108554840088	3.30551409721375	-0.00522560812532902	0.00451462110504508	-0.0240567177534103	-0.00847235135734081
968	81.5094833374023	-5.32173681259155	3.24057936668396	-0.00684897974133492	0.00451462110504508	-0.0133424662053585	-0.00425158534198999
969	82.8081817626953	-5.97108554840088	3.43538379669189	-0.0104203969240189	0.00191722682211548	-0.0191866029053926	-0.00360223650932312
970	83.4575347900391	-4.67238807678223	3.30551409721375	-0.00749832857400179	-0.0026282137259841	-0.0117190945893526	-0.00295288790948689
971	81.5094833374023	-3.37369084358215	3.1756443977356	0.0022419011220336	-0.00392691092565656	0.00581331877037883	0.00516396993771195
972	82.8081817626953	-4.34771394729614	3.1756443977356	0.00873538758605719	0.000618529506027699	-0.0143164889886975	0.00743668992072344
973	82.1588363647461	-4.0230393409729	2.9159049987793	-0.00295288790948689	0.00321592413820326	-0.00847235135734081	-0.00522560812532902
974	82.8081817626953	-4.34771394729614	2.98083996772766	0.00451462110504508	-0.00132951640989631	-0.00392691092565656	-0.00619963090866804
975	83.4575347900391	-4.67238807678223	2.9159049987793	-0.00847235135734081	0.00386527273803949	0.00126787810586393	0.00483929552137852
976	84.1068801879883	-5.32173681259155	3.1756443977356	0.00613799272105098	-0.00490093370899558	0.0113327819854021	0.00613799272105098
977	82.8081817626953	-4.67238807678223	3.63018846511841	0.0149041991680861	0.00354059832170606	0.0106834331527352	0.00970941036939621
978	82.1588363647461	-4.0230393409729	3.50031876564026	0.0165275707840919	-0.00360223650932312	0.012956153601408	0.000293855206109583
979	82.1588363647461	-5.32173681259155	3.37044906616211	-0.00132951640989631	-0.00327756232582033	0.0168522447347641	-0.0026282137259841
980	82.1588363647461	-4.34771394729614	3.43538379669189	-0.00360223650932312	-0.0100957229733467	0.00386527273803949	0.00516396993771195
981	80.8601379394531	-4.99706220626831	3.30551409721375	-0.00652430532500148	-0.00425158534198999	0.00938473641872406	0.00191722682211548
982	81.5094833374023	-4.67238807678223	3.43538379669189	-3.08191010844894e-05	0.0116574559360743	0.00321592413820326	0.000293855206109583
983	84.1068801879883	-4.99706220626831	3.63018846511841	0.00289124972186983	0.00159255252219737	-0.00230353930965066	-0.00814767740666866
984	83.4575347900391	-4.34771394729614	3.43538379669189	0.00386527273803949	-0.00587495695799589	-0.000355493422830477	-0.00490093370899558
985	82.1588363647461	-4.0230393409729	3.04577469825745	-3.08191010844894e-05	0.00191722682211548	-0.00230353930965066	-0.00327756232582033
986	83.4575347900391	-5.32173681259155	3.1756443977356	-0.000355493422830477	-0.00425158534198999	-0.0026282137259841	-0.00327756232582033
987	83.4575347900391	-6.29575967788696	3.37044906616211	-0.000680167751852423	0.00808603875339031	-0.0175632312893867	-0.00977104809135199
988	82.1588363647461	-4.99706220626831	3.30551409721375	-0.00782300252467394	0.00516396993771195	-0.0243813935667276	-0.00814767740666866
989	84.1068801879883	-5.32173681259155	3.82499313354492	-0.00782300252467394	-0.00230353930965066	-0.0149658378213644	0.000943203864153475
990	84.1068801879883	-4.67238807678223	3.43538379669189	-0.00360223650932312	0.00256657530553639	-0.00749832857400179	0.000293855206109583
991	84.1068801879883	-4.34771394729614	3.69512343406677	-0.00782300252467394	-0.0026282137259841	-0.0136671401560307	0.00548864435404539
992	82.8081817626953	-4.0230393409729	3.56525373458862	0.0136055024340749	0.00678734155371785	-0.00684897974133492	0.00581331877037883
993	83.4575347900391	-3.69836521148682	2.9159049987793	-0.00295288790948689	-3.08191010844894e-05	-0.0123684434220195	-0.00197886489331722
994	84.756233215332	-4.99706220626831	3.1756443977356	0.00256657530553639	0.00289124972186983	-0.0107450718060136	0.00776136433705688
995	84.756233215332	-5.64641094207764	3.37044906616211	0.00321592413820326	-0.00717365415766835	0.000293855206109583	0.00451462110504508
996	82.8081817626953	-4.34771394729614	2.9159049987793	0.000943203864153475	-0.00392691092565656	0.012956153601408	0.0103587592020631
997	83.4575347900391	-4.99706220626831	3.50031876564026	0.0259431265294552	-0.000355493422830477	0.0142548503354192	0.00678734155371785
998	81.5094833374023	-3.37369084358215	3.30551409721375	0.00711201597005129	0.000293855206109583	0.0132808275520802	-3.08191010844894e-05
999	80.8601379394531	-4.34771394729614	3.50031876564026	-0.00490093370899558	-0.00360223650932312	0.00418994715437293	-0.00295288790948689
1000	80.8601379394531	-4.99706220626831	3.82499313354492	-0.00619963090866804	-0.0146411629393697	0.011982130818069	0.00289124972186983
1001	82.1588363647461	-4.99706220626831	3.69512343406677	0.00711201597005129	0.00256657530553639	0.00548864435404539	-0.00652430532500148
1002	83.4575347900391	-4.99706220626831	3.43538379669189	0.000293855206109583	0.00483929552137852	-0.00749832857400179	0.00678734155371785
1003	81.5094833374023	-4.34771394729614	3.43538379669189	0.00321592413820326	0.00776136433705688	0.00386527273803949	-0.00230353930965066
1004	82.8081817626953	-4.34771394729614	3.11070966720581	-0.00490093370899558	0.00581331877037883	-0.00652430532500148	-0.0026282137259841
1005	84.1068801879883	-5.32173681259155	3.50031876564026	-0.00457625929266214	0.000618529506027699	0.00191722682211548	-0.00132951640989631
1006	83.4575347900391	-4.99706220626831	3.82499313354492	0.00126787810586393	-0.00814767740666866	-0.00587495695799589	-0.00522560812532902
1007	81.5094833374023	-5.32173681259155	3.04577469825745	-0.00360223650932312	0.0113327819854021	-0.0198359526693821	-0.00619963090866804
1008	84.1068801879883	-5.64641094207764	2.98083996772766	-0.0026282137259841	0.0123068047687411	-0.0182125810533762	-0.00295288790948689
1009	82.8081817626953	-4.34771394729614	2.98083996772766	-0.0100957229733467	0.0123068047687411	-0.0175632312893867	-0.00717365415766835
1010	84.1068801879883	-5.64641094207764	3.43538379669189	-0.00944637414067984	-0.0026282137259841	-0.00360223650932312	-0.00295288790948689
1011	82.1588363647461	-4.67238807678223	3.04577469825745	-0.0026282137259841	0.0022419011220336	-0.00230353930965066	0.00581331877037883
1012	82.8081817626953	-4.34771394729614	3.11070966720581	-3.08191010844894e-05	0.00678734155371785	-0.0159398596733809	-0.000355493422830477
1013	82.1588363647461	-4.34771394729614	2.656165599823	0.00483929552137852	0.00386527273803949	-0.00490093370899558	-0.00327756232582033
1014	81.5094833374023	-4.34771394729614	2.72110033035278	-0.00230353930965066	0.00321592413820326	-0.00132951640989631	-0.00165419070981443
1015	84.1068801879883	-4.34771394729614	2.9159049987793	0.00191722682211548	-0.00425158534198999	0.00126787810586393	-0.000355493422830477
1016	83.4575347900391	-4.99706220626831	3.50031876564026	-0.00100484199356288	0.000943203864153475	0.00841071270406246	0.00516396993771195
1017	80.8601379394531	-4.67238807678223	3.76005816459656	0.00906006153672934	0.0106834331527352	0.0106834331527352	0.0132808275520802
1018	81.5094833374023	-4.67238807678223	3.76005816459656	0.00581331877037883	-0.00717365415766835	0.00776136433705688	0.00126787810586393
1019	80.8601379394531	-4.34771394729614	3.11070966720581	0.00191722682211548	-0.0169138833880424	0.00841071270406246	-0.00100484199356288
1020	79.5614395141602	-4.0230393409729	3.11070966720581	0.011982130818069	-0.00555028254166245	0.00516396993771195	-0.00165419070981443
1021	84.1068801879883	-4.67238807678223	3.24057936668396	0.000293855206109583	-0.00619963090866804	-0.00230353930965066	0.00938473641872406
1022	83.4575347900391	-4.67238807678223	3.56525373458862	0.00451462110504508	0.00321592413820326	-0.000355493422830477	0.00191722682211548
1023	84.1068801879883	-5.64641094207764	3.56525373458862	0.00613799272105098	0.00386527273803949	-0.00132951640989631	-0.00295288790948689
1024	82.8081817626953	-4.99706220626831	3.43538379669189	-0.00490093370899558	-0.00392691092565656	0.00191722682211548	-0.000355493422830477
1025	83.4575347900391	-6.94510841369629	3.37044906616211	0.00386527273803949	-0.00295288790948689	-0.00490093370899558	0.000618529506027699
1026	83.4575347900391	-6.29575967788696	3.37044906616211	-0.00197886489331722	0.0022419011220336	-0.00295288790948689	0.0022419011220336
1027	82.8081817626953	-4.67238807678223	3.1756443977356	-0.00977104809135199	0.0132808275520802	-0.0149658378213644	-0.00749832857400179
1028	83.4575347900391	-4.99706220626831	3.69512343406677	-0.000680167751852423	0.0155535480007529	-0.0211346503347158	-0.0107450718060136
1029	84.1068801879883	-4.99706220626831	3.43538379669189	-0.0110697457566857	0.0113327819854021	-0.0162645354866982	-0.00749832857400179
1030	82.1588363647461	-4.34771394729614	3.43538379669189	-0.00814767740666866	0.00483929552137852	-0.00555028254166245	0.00126787810586393
1031	82.1588363647461	-3.69836521148682	2.85097002983093	-0.00392691092565656	-0.00100484199356288	-0.0110697457566857	-0.00360223650932312
1032	80.8601379394531	-4.34771394729614	2.98083996772766	-0.00392691092565656	0.00613799272105098	-0.0100957229733467	0.00126787810586393
1033	81.5094833374023	-4.0230393409729	3.11070966720581	0.000943203864153475	0.00256657530553639	-0.00814767740666866	-0.000355493422830477
1034	84.1068801879883	-4.99706220626831	3.30551409721375	-0.00230353930965066	0.00418994715437293	-0.0026282137259841	0.00256657530553639
1035	82.8081817626953	-4.67238807678223	3.76005816459656	-0.0026282137259841	0.000293855206109583	-0.00587495695799589	-0.00652430532500148
1036	82.8081817626953	-5.32173681259155	3.30551409721375	0.000618529506027699	-3.08191010844894e-05	-0.00197886489331722	0.00646266713738441
1037	82.1588363647461	-4.67238807678223	3.1756443977356	-0.00555028254166245	0.00776136433705688	0.0158782228827477	0.013930176384747
1038	80.2107925415039	-4.67238807678223	2.9159049987793	-0.00100484199356288	0.00938473641872406	0.00970941036939621	0.0022419011220336
1039	80.8601379394531	-5.32173681259155	3.1756443977356	-0.000355493422830477	0.00451462110504508	0.013930176384747	0.00451462110504508
1040	83.4575347900391	-5.64641094207764	3.24057936668396	-0.000680167751852423	-0.00197886489331722	0.0132808275520802	-0.0026282137259841
1041	80.8601379394531	-4.34771394729614	3.43538379669189	-0.00457625929266214	-0.00619963090866804	0.00808603875339031	0.00581331877037883
1042	81.5094833374023	-4.67238807678223	3.37044906616211	0.00354059832170606	0.000618529506027699	-0.0026282137259841	0.00841071270406246
1043	81.5094833374023	-4.67238807678223	3.1756443977356	0.000943203864153475	-0.00132951640989631	-0.00295288790948689	-0.00522560812532902
1044	82.8081817626953	-5.97108554840088	3.1756443977356	0.00159255252219737	-0.000355493422830477	0.00256657530553639	-0.0126931173726916
1045	83.4575347900391	-6.29575967788696	3.63018846511841	-0.00360223650932312	-0.0139918150380254	0.00646266713738441	0.00256657530553639
1046	82.1588363647461	-4.99706220626831	3.69512343406677	-0.00165419070981443	0.000943203864153475	-0.00814767740666866	-0.00782300252467394
1047	84.1068801879883	-4.99706220626831	3.69512343406677	-0.0026282137259841	0.0145795252174139	-0.0204853005707264	-0.00197886489331722
1048	81.5094833374023	-4.0230393409729	3.24057936668396	-0.0130177913233638	0.0171769186854362	-0.0237320438027382	-0.0120437685400248
1049	83.4575347900391	-5.64641094207764	3.37044906616211	-0.0104203969240189	0.00938473641872406	-0.00879702530801296	0.000618529506027699
1050	83.4575347900391	-4.99706220626831	2.9159049987793	-0.00100484199356288	0.00873538758605719	-0.0152905117720366	-0.000680167751852423
1051	82.8081817626953	-4.34771394729614	2.72110033035278	-0.00295288790948689	0.00516396993771195	-0.00944637414067984	0.000618529506027699
1052	81.5094833374023	-3.69836521148682	2.85097002983093	0.00191722682211548	0.00743668992072344	-0.00522560812532902	0.00354059832170606
1053	84.1068801879883	-5.32173681259155	3.1756443977356	0.00354059832170606	0.00581331877037883	-0.0117190945893526	0.00191722682211548
1054	82.8081817626953	-4.67238807678223	3.24057936668396	-0.00100484199356288	-0.000680167751852423	0.00126787810586393	0.0022419011220336
1055	82.1588363647461	-4.34771394729614	3.04577469825745	-0.00132951640989631	-0.00327756232582033	0.000293855206109583	0.00418994715437293
1056	81.5094833374023	-4.99706220626831	3.11070966720581	-0.0026282137259841	-0.0136671401560307	0.00191722682211548	0.00321592413820326
1057	80.2107925415039	-4.99706220626831	3.43538379669189	-0.000355493422830477	-0.0143164889886975	0.0188002903014421	0.00873538758605719
1058	81.5094833374023	-4.99706220626831	3.30551409721375	0.00581331877037883	0.00678734155371785	0.00970941036939621	0.00191722682211548
1059	81.5094833374023	-4.34771394729614	3.56525373458862	-0.00457625929266214	-0.0347709693014622	0.00256657530553639	-0.00425158534198999
1060	83.4575347900391	-5.64641094207764	3.56525373458862	-0.00847235135734081	-0.00457625929266214	0.011982130818069	-3.08191010844894e-05
1061	84.756233215332	-5.64641094207764	3.43538379669189	0.00191722682211548	0.00256657530553639	0.013930176384747	-0.00360223650932312
1062	84.1068801879883	-5.97108554840088	3.50031876564026	0.00776136433705688	0.000293855206109583	-0.00327756232582033	-0.00587495695799589
1063	84.1068801879883	-6.29575967788696	3.50031876564026	0.00646266713738441	0.00451462110504508	-0.00749832857400179	0.000618529506027699
1064	82.8081817626953	-6.94510841369629	3.69512343406677	-0.00165419070981443	-0.0026282137259841	-0.00977104809135199	-0.00490093370899558
1065	82.1588363647461	-5.32173681259155	3.50031876564026	0.00289124972186983	-0.00197886489331722	0.0022419011220336	-0.00165419070981443
1066	82.8081817626953	-4.99706220626831	2.9159049987793	-0.00717365415766835	0.00354059832170606	-0.00295288790948689	0.000618529506027699
1067	84.1068801879883	-4.99706220626831	3.11070966720581	-0.00684897974133492	0.0103587592020631	-0.0113944197073579	-0.00522560812532902
1068	83.4575347900391	-4.67238807678223	3.04577469825745	-0.0126931173726916	0.0158782228827477	-0.0263294391334057	-0.00522560812532902
1069	82.8081817626953	-4.67238807678223	3.56525373458862	-0.0117190945893526	0.0103587592020631	-0.0156151866540313	-0.00327756232582033
1070	85.4055786132813	-5.64641094207764	3.1756443977356	-0.0117190945893526	0.00256657530553639	-0.0143164889886975	-3.08191010844894e-05
1071	84.1068801879883	-5.64641094207764	3.1756443977356	-0.00944637414067984	-0.00490093370899558	-0.0126931173726916	0.00516396993771195
1072	84.756233215332	-5.64641094207764	2.85097002983093	0.00159255252219737	-0.00132951640989631	-0.0126931173726916	-0.00230353930965066
1073	83.4575347900391	-5.32173681259155	3.04577469825745	-0.0026282137259841	0.00451462110504508	-0.0100957229733467	-0.00749832857400179
1074	84.1068801879883	-5.64641094207764	3.11070966720581	-0.00197886489331722	0.00451462110504508	-0.00457625929266214	0.00289124972186983
1075	82.8081817626953	-4.67238807678223	3.37044906616211	-0.00295288790948689	-0.00230353930965066	-0.0107450718060136	0.0022419011220336
1076	81.5094833374023	-4.34771394729614	3.37044906616211	-0.00327756232582033	-0.00197886489331722	0.00938473641872406	0.00873538758605719
1077	80.2107925415039	-4.34771394729614	3.43538379669189	-0.00230353930965066	-0.00619963090866804	0.020423661917448	0.00613799272105098
1078	81.5094833374023	-4.99706220626831	3.43538379669189	-0.00100484199356288	0.00548864435404539	0.00548864435404539	-0.00132951640989631
1079	82.1588363647461	-5.32173681259155	3.37044906616211	0.00613799272105098	-0.0110697457566857	0.00743668992072344	0.00321592413820326
1080	81.5094833374023	-4.0230393409729	3.04577469825745	-0.00912170019000769	-0.00425158534198999	0.00418994715437293	-0.00327756232582033
1081	81.5094833374023	-4.34771394729614	3.43538379669189	-0.000680167751852423	-0.00392691092565656	-0.00165419070981443	0.00159255252219737
1082	82.1588363647461	-4.34771394729614	3.24057936668396	0.00678734155371785	-0.00522560812532902	-0.00165419070981443	-0.0026282137259841
1083	82.1588363647461	-5.97108554840088	3.11070966720581	0.00451462110504508	0.00321592413820326	-0.00847235135734081	-0.00490093370899558
1084	82.1588363647461	-5.32173681259155	2.78603529930115	0.00711201597005129	-0.00782300252467394	-0.00165419070981443	-0.00490093370899558
1085	84.1068801879883	-6.94510841369629	3.1756443977356	-0.00457625929266214	-0.00295288790948689	0.00126787810586393	-0.00165419070981443
1086	83.4575347900391	-5.97108554840088	3.24057936668396	-0.00230353930965066	0.00483929552137852	-0.00490093370899558	-0.000680167751852423
1087	83.4575347900391	-4.99706220626831	3.30551409721375	-0.00327756232582033	0.0158782228827477	-0.0152905117720366	-0.00652430532500148
1088	83.4575347900391	-5.32173681259155	3.69512343406677	-0.00165419070981443	0.0171769186854362	-0.0198359526693821	-0.00944637414067984
1089	82.8081817626953	-4.34771394729614	3.1756443977356	-0.00847235135734081	0.011982130818069	-0.0182125810533762	-0.000680167751852423
1090	82.1588363647461	-4.0230393409729	3.04577469825745	-0.00132951640989631	0.00191722682211548	-0.0107450718060136	-0.000355493422830477
1091	84.1068801879883	-5.32173681259155	3.30551409721375	0.00386527273803949	0.00191722682211548	-0.0117190945893526	0.012956153601408
1092	83.4575347900391	-5.32173681259155	3.30551409721375	-0.00230353930965066	0.00743668992072344	-0.000355493422830477	0.00548864435404539
1093	82.1588363647461	-5.32173681259155	3.50031876564026	0.00321592413820326	0.00970941036939621	-0.0117190945893526	-0.00522560812532902
1094	82.1588363647461	-4.0230393409729	3.63018846511841	-0.00425158534198999	0.00256657530553639	0.00159255252219737	-0.00360223650932312
1095	84.1068801879883	-4.34771394729614	3.11070966720581	0.00386527273803949	0.000618529506027699	0.00451462110504508	-0.000355493422830477
1096	82.1588363647461	-5.32173681259155	3.04577469825745	0.00516396993771195	-0.00619963090866804	0.00711201597005129	0.00289124972186983
1097	80.2107925415039	-4.99706220626831	3.1756443977356	-0.00457625929266214	-3.08191010844894e-05	0.0152288740500808	0.00776136433705688
1098	78.9120941162109	-4.34771394729614	2.98083996772766	0.0155535480007529	-0.0133424662053585	0.00548864435404539	0.00873538758605719
1099	81.5094833374023	-4.67238807678223	3.37044906616211	0.00386527273803949	-0.00619963090866804	-0.00197886489331722	-0.00457625929266214
1100	84.1068801879883	-4.99706220626831	3.50031876564026	-0.00327756232582033	-0.00847235135734081	-0.00100484199356288	-0.00360223650932312
1101	83.4575347900391	-4.34771394729614	3.11070966720581	-0.00197886489331722	0.00678734155371785	0.00743668992072344	0.0022419011220336
1102	83.4575347900391	-4.34771394729614	3.24057936668396	0.000293855206109583	0.00256657530553639	0.00970941036939621	0.00159255252219737
1103	84.1068801879883	-4.99706220626831	3.24057936668396	0.0113327819854021	0.00321592413820326	-0.00100484199356288	-0.000355493422830477
1104	86.0549240112305	-6.62043380737305	3.43538379669189	0.00191722682211548	-0.0107450718060136	-0.00457625929266214	0.00516396993771195
1105	84.1068801879883	-5.97108554840088	3.37044906616211	-0.00295288790948689	-0.0026282137259841	0.00906006153672934	-0.00295288790948689
1106	83.4575347900391	-4.99706220626831	3.24057936668396	0.000293855206109583	-0.00100484199356288	0.00906006153672934	0.00548864435404539
1107	83.4575347900391	-5.32173681259155	2.98083996772766	-0.00652430532500148	0.0220470335334539	-3.08191010844894e-05	-0.000355493422830477
1108	82.8081817626953	-4.0230393409729	3.04577469825745	-0.00912170019000769	0.0142548503354192	-0.0159398596733809	-0.00555028254166245
1109	84.1068801879883	-5.32173681259155	3.30551409721375	-0.00555028254166245	0.00548864435404539	-0.0175632312893867	-0.00977104809135199
1110	84.1068801879883	-4.67238807678223	2.98083996772766	-0.00360223650932312	0.00386527273803949	-0.00327756232582033	-0.00652430532500148
1111	82.8081817626953	-4.67238807678223	3.04577469825745	-0.00295288790948689	0.00321592413820326	-0.0104203969240189	0.00678734155371785
1112	82.1588363647461	-4.0230393409729	3.30551409721375	0.00354059832170606	0.00711201597005129	-0.00619963090866804	0.00159255252219737
1113	82.1588363647461	-4.67238807678223	3.1756443977356	0.00386527273803949	0.00938473641872406	-0.00100484199356288	-0.00814767740666866
1114	84.1068801879883	-4.99706220626831	3.30551409721375	0.00613799272105098	0.00970941036939621	-0.00782300252467394	-0.00100484199356288
1115	82.8081817626953	-5.64641094207764	3.50031876564026	-0.00165419070981443	0.00126787810586393	-0.00230353930965066	0.00321592413820326
1116	80.8601379394531	-5.32173681259155	3.50031876564026	0.00321592413820326	0.0022419011220336	0.00938473641872406	0.00483929552137852
1117	80.2107925415039	-4.67238807678223	3.50031876564026	-0.00327756232582033	-0.00912170019000769	0.0126314787194133	0.00126787810586393
1118	80.8601379394531	-5.32173681259155	3.30551409721375	0.00191722682211548	-0.000680167751852423	0.013930176384747	0.00613799272105098
1119	83.4575347900391	-4.99706220626831	3.11070966720581	0.00548864435404539	-0.00587495695799589	0.00256657530553639	0.00581331877037883
1120	82.8081817626953	-5.32173681259155	3.43538379669189	0.0106834331527352	-0.00360223650932312	0.00776136433705688	0.000293855206109583
1121	84.756233215332	-5.64641094207764	3.24057936668396	-3.08191010844894e-05	-0.00327756232582033	0.00613799272105098	0.000293855206109583
1122	84.1068801879883	-6.29575967788696	3.24057936668396	0.00126787810586393	-0.00360223650932312	0.00711201597005129	0.00678734155371785
1123	84.1068801879883	-6.94510841369629	3.50031876564026	-0.00619963090866804	-0.00977104809135199	-0.00165419070981443	-0.00360223650932312
1124	82.1588363647461	-6.62043380737305	3.63018846511841	0.000618529506027699	-0.00619963090866804	-0.00327756232582033	0.00321592413820326
1125	81.5094833374023	-5.32173681259155	2.9159049987793	-0.00197886489331722	-0.00684897974133492	0.00354059832170606	-0.00230353930965066
1126	83.4575347900391	-5.64641094207764	3.04577469825745	-0.000355493422830477	-0.000680167751852423	-0.00457625929266214	-0.000355493422830477
1127	84.1068801879883	-5.64641094207764	3.1756443977356	-0.00197886489331722	0.01100810803473	-0.0162645354866982	-0.00782300252467394
1128	81.5094833374023	-4.67238807678223	3.24057936668396	-0.00392691092565656	0.012956153601408	-0.0172385573387146	-0.00879702530801296
1129	82.8081817626953	-5.32173681259155	3.30551409721375	-0.00814767740666866	0.0142548503354192	-0.0266541130840778	-0.00814767740666866
1130	84.1068801879883	-5.64641094207764	3.04577469825745	-0.00944637414067984	0.000618529506027699	-0.00977104809135199	0.00418994715437293
1131	84.1068801879883	-5.64641094207764	2.78603529930115	-0.00717365415766835	0.00451462110504508	-0.0130177913233638	0.00126787810586393
1132	82.8081817626953	-4.99706220626831	3.11070966720581	0.00386527273803949	0.00289124972186983	-0.0143164889886975	0.00516396993771195
1133	83.4575347900391	-5.32173681259155	3.43538379669189	0.00256657530553639	0.00191722682211548	-0.00652430532500148	-0.00977104809135199
1134	84.1068801879883	-5.64641094207764	3.63018846511841	-0.00165419070981443	0.00646266713738441	-0.00879702530801296	0.00159255252219737
1135	81.5094833374023	-4.67238807678223	3.56525373458862	-0.00619963090866804	-0.00749832857400179	0.00808603875339031	-0.00165419070981443
1136	80.8601379394531	-4.99706220626831	3.11070966720581	-0.00490093370899558	-0.00230353930965066	-0.0026282137259841	0.00191722682211548
1137	80.8601379394531	-5.64641094207764	3.37044906616211	-0.0110697457566857	0.00191722682211548	0.0123068047687411	0.0132808275520802
1138	80.2107925415039	-5.32173681259155	3.37044906616211	0.0194496400654316	-0.00977104809135199	0.013930176384747	0.00548864435404539
1139	82.1588363647461	-5.97108554840088	3.56525373458862	-0.00360223650932312	-0.000680167751852423	0.00126787810586393	-0.00977104809135199
1140	83.4575347900391	-4.99706220626831	3.43538379669189	0.000618529506027699	-0.0133424662053585	0.0113327819854021	0.00354059832170606
1141	81.5094833374023	-4.99706220626831	3.56525373458862	0.000943203864153475	-0.00295288790948689	0.00483929552137852	0.00548864435404539
1142	81.5094833374023	-4.99706220626831	3.1756443977356	0.00354059832170606	-0.000680167751852423	-0.00295288790948689	-0.00165419070981443
1143	80.2107925415039	-5.64641094207764	3.04577469825745	0.0126314787194133	-0.00132951640989631	-0.00100484199356288	0.00938473641872406
1144	82.8081817626953	-6.29575967788696	2.98083996772766	0.00386527273803949	-0.00814767740666866	-3.08191010844894e-05	0.00191722682211548
1145	84.1068801879883	-6.94510841369629	3.56525373458862	-0.00132951640989631	-0.0113944197073579	0.00321592413820326	-0.00490093370899558
1146	82.8081817626953	-5.64641094207764	3.43538379669189	0.00613799272105098	0.000293855206109583	-0.00522560812532902	-0.00295288790948689
1147	84.1068801879883	-5.64641094207764	3.37044906616211	-0.00392691092565656	0.0136055024340749	-0.0156151866540313	-0.00230353930965066
1148	81.5094833374023	-4.99706220626831	3.24057936668396	0.000293855206109583	0.0149041991680861	-0.0159398596733809	-0.0104203969240189
1149	84.1068801879883	-5.64641094207764	3.24057936668396	-0.000680167751852423	0.00906006153672934	-0.017887907102704	-0.00555028254166245
1150	83.4575347900391	-5.32173681259155	3.11070966720581	-0.00425158534198999	-0.00165419070981443	-0.00522560812532902	0.00289124972186983
1151	84.1068801879883	-4.99706220626831	2.98083996772766	-0.00457625929266214	-0.00165419070981443	-0.00425158534198999	0.00354059832170606
1152	83.4575347900391	-4.67238807678223	3.43538379669189	-3.08191010844894e-05	0.00483929552137852	-0.00912170019000769	0.00451462110504508
1153	84.756233215332	-5.97108554840088	3.04577469825745	0.00418994715437293	0.00743668992072344	-0.00132951640989631	0.00581331877037883
1154	83.4575347900391	-5.32173681259155	2.98083996772766	-0.00197886489331722	0.00613799272105098	-0.00555028254166245	-0.00327756232582033
1155	82.1588363647461	-4.34771394729614	3.1756443977356	-0.00327756232582033	-0.0026282137259841	-0.00847235135734081	0.00646266713738441
1156	80.8601379394531	-5.97108554840088	3.43538379669189	-0.0117190945893526	-0.000680167751852423	0.00906006153672934	0.0142548503354192
1157	81.5094833374023	-5.64641094207764	3.69512343406677	0.00776136433705688	-0.00944637414067984	0.0168522447347641	0.00581331877037883
1158	79.5614395141602	-4.67238807678223	3.56525373458862	0.00516396993771195	-0.0104203969240189	0.0145795252174139	0.00613799272105098
1159	83.4575347900391	-5.64641094207764	3.30551409721375	0.00646266713738441	-0.0152905117720366	0.0116574559360743	-0.00197886489331722
1160	83.4575347900391	-4.99706220626831	3.37044906616211	0.000293855206109583	-0.000355493422830477	0.0100340843200684	0.00159255252219737
1161	81.5094833374023	-4.0230393409729	3.24057936668396	0.00938473641872406	-0.00619963090866804	0.00906006153672934	0.00289124972186983
1162	81.5094833374023	-4.34771394729614	3.1756443977356	0.00678734155371785	0.00191722682211548	0.00743668992072344	0.0022419011220336
1163	81.5094833374023	-4.99706220626831	3.24057936668396	0.00743668992072344	-0.00652430532500148	-0.000680167751852423	-0.00425158534198999
1164	82.8081817626953	-5.97108554840088	3.50031876564026	-3.08191010844894e-05	-0.00977104809135199	0.00256657530553639	0.00191722682211548
1165	81.5094833374023	-4.67238807678223	3.04577469825745	-0.00327756232582033	-0.00457625929266214	0.00808603875339031	-0.00360223650932312
1166	84.1068801879883	-6.29575967788696	3.24057936668396	0.00159255252219737	-0.00814767740666866	-0.00165419070981443	0.00418994715437293
1167	84.1068801879883	-4.99706220626831	3.1756443977356	-0.0026282137259841	0.0113327819854021	0.000618529506027699	-0.0110697457566857
1168	84.1068801879883	-4.34771394729614	3.11070966720581	-0.00879702530801296	0.00808603875339031	-0.00197886489331722	-0.00684897974133492
1169	82.1588363647461	-3.37369084358215	3.37044906616211	-0.00944637414067984	0.0194496400654316	-0.00295288790948689	-0.00490093370899558
1170	84.1068801879883	-4.34771394729614	3.11070966720581	-0.00100484199356288	0.000618529506027699	-0.00522560812532902	-0.00100484199356288
1171	82.1588363647461	-3.69836521148682	2.98083996772766	-0.00684897974133492	-0.000355493422830477	-0.000355493422830477	0.0126314787194133
1172	83.4575347900391	-3.69836521148682	2.85097002983093	0.0123068047687411	0.00873538758605719	-0.00490093370899558	0.000293855206109583
1173	82.1588363647461	-3.69836521148682	2.85097002983093	-0.000355493422830477	0.00159255252219737	-0.00100484199356288	0.00841071270406246
1174	84.1068801879883	-4.99706220626831	3.24057936668396	0.000618529506027699	0.0106834331527352	-0.00100484199356288	-0.00132951640989631
1175	82.8081817626953	-4.99706220626831	3.50031876564026	-0.00457625929266214	-0.00684897974133492	0.00581331877037883	0.00191722682211548
1176	82.1588363647461	-4.99706220626831	3.37044906616211	-0.00490093370899558	-0.00847235135734081	0.0106834331527352	-0.00100484199356288
1177	79.5614395141602	-4.0230393409729	3.30551409721375	-0.00230353930965066	-0.00457625929266214	-0.0026282137259841	0.0116574559360743
1178	82.1588363647461	-4.67238807678223	3.30551409721375	0.0113327819854021	-0.00230353930965066	0.00873538758605719	-0.000355493422830477
1179	80.8601379394531	-4.0230393409729	3.37044906616211	-0.00425158534198999	-0.0260047651827335	0.0188002903014421	0.00321592413820326
1180	82.8081817626953	-4.67238807678223	3.69512343406677	-0.00295288790948689	0.00451462110504508	0.00776136433705688	-0.00652430532500148
1181	83.4575347900391	-5.32173681259155	3.88992786407471	-0.00230353930965066	-0.00230353930965066	-0.00197886489331722	0.0022419011220336
1182	84.756233215332	-4.99706220626831	3.43538379669189	-0.00392691092565656	0.00256657530553639	-0.00587495695799589	-0.00652430532500148
1183	84.1068801879883	-5.97108554840088	3.1756443977356	0.00581331877037883	-0.00879702530801296	-0.00360223650932312	0.00321592413820326
1184	82.8081817626953	-4.99706220626831	3.1756443977356	0.00289124972186983	-0.00717365415766835	-0.00619963090866804	0.000293855206109583
1185	82.8081817626953	-4.34771394729614	3.24057936668396	-0.00555028254166245	-0.00327756232582033	-0.00360223650932312	0.000618529506027699
1186	82.1588363647461	-4.0230393409729	2.98083996772766	-0.00392691092565656	0.00678734155371785	-0.00619963090866804	0.000618529506027699
1187	84.756233215332	-4.99706220626831	3.82499313354492	-0.00425158534198999	0.0142548503354192	-0.0292515084147453	-0.00360223650932312
1188	82.1588363647461	-4.34771394729614	2.9159049987793	-0.00100484199356288	0.0168522447347641	-0.0182125810533762	-0.00327756232582033
1189	84.1068801879883	-4.99706220626831	2.85097002983093	-0.00717365415766835	0.0175015944987535	-0.0195112787187099	-0.00295288790948689
1190	84.1068801879883	-4.67238807678223	2.85097002983093	-0.0133424662053585	0.00808603875339031	-0.0136671401560307	0.00776136433705688
1191	85.4055786132813	-4.67238807678223	2.78603529930115	-0.00360223650932312	0.00451462110504508	-0.0136671401560307	0.00483929552137852
1192	84.1068801879883	-4.34771394729614	3.37044906616211	0.00289124972186983	0.00159255252219737	-0.0104203969240189	0.000943203864153475
1193	84.1068801879883	-5.32173681259155	3.37044906616211	0.00321592413820326	0.0106834331527352	-0.00879702530801296	0.00354059832170606
1194	82.8081817626953	-4.99706220626831	3.1756443977356	-0.000355493422830477	0.00386527273803949	-0.0117190945893526	0.00126787810586393
1195	80.8601379394531	-4.34771394729614	2.98083996772766	-0.0156151866540313	-0.00912170019000769	0.00808603875339031	0.00386527273803949
1196	80.2107925415039	-4.0230393409729	3.11070966720581	-0.00555028254166245	-0.0026282137259841	-0.00100484199356288	0.0123068047687411
1197	81.5094833374023	-4.0230393409729	2.98083996772766	0.00354059832170606	-0.00847235135734081	0.0142548503354192	0.0282158460468054
1198	81.5094833374023	-5.32173681259155	3.88992786407471	0.00808603875339031	-0.0110697457566857	0.0100340843200684	0.00321592413820326
1199	83.4575347900391	-4.99706220626831	3.63018846511841	-0.00587495695799589	0.00191722682211548	0.0100340843200684	-0.00944637414067984
1200	82.1588363647461	-4.34771394729614	3.11070966720581	-0.00522560812532902	-0.0107450718060136	0.00191722682211548	-0.00295288790948689
1201	82.1588363647461	-4.0230393409729	3.1756443977356	0.00873538758605719	-0.00100484199356288	-0.00490093370899558	0.00289124972186983
1202	82.8081817626953	-5.32173681259155	3.24057936668396	0.00256657530553639	-0.00684897974133492	-0.00425158534198999	0.00321592413820326
1203	81.5094833374023	-4.99706220626831	3.24057936668396	0.000618529506027699	0.00159255252219737	-0.00360223650932312	-0.00230353930965066
1204	84.756233215332	-6.29575967788696	4.27953720092773	0.00386527273803949	-0.00197886489331722	-0.00587495695799589	0.0022419011220336
1205	84.1068801879883	-5.32173681259155	3.50031876564026	-0.00717365415766835	-3.08191010844894e-05	-0.00782300252467394	0.00711201597005129
1206	85.4055786132813	-5.32173681259155	3.43538379669189	0.000943203864153475	0.00483929552137852	-0.00327756232582033	0.00126787810586393
1207	82.8081817626953	-4.34771394729614	3.37044906616211	-0.00132951640989631	0.0191249661147594	-0.000355493422830477	-0.00587495695799589
1208	85.4055786132813	-5.32173681259155	2.98083996772766	-0.00197886489331722	0.0100340843200684	-0.023407369852066	-0.00392691092565656
1209	82.1588363647461	-4.34771394729614	3.04577469825745	-0.00684897974133492	0.00938473641872406	-0.021459324285388	-0.00165419070981443
1210	83.4575347900391	-5.32173681259155	3.63018846511841	-0.00717365415766835	0.00191722682211548	-0.0126931173726916	-0.00165419070981443
1211	82.8081817626953	-5.32173681259155	3.37044906616211	-0.00847235135734081	0.00289124972186983	-0.00295288790948689	0.00191722682211548
1212	84.1068801879883	-5.64641094207764	3.1756443977356	-0.00555028254166245	0.00743668992072344	-0.00100484199356288	-0.000680167751852423
1213	83.4575347900391	-5.64641094207764	3.43538379669189	0.00418994715437293	0.00548864435404539	-0.00100484199356288	-0.0026282137259841
1214	83.4575347900391	-5.64641094207764	3.30551409721375	-0.0026282137259841	-0.0026282137259841	-0.00587495695799589	-0.00619963090866804
1215	80.2107925415039	-4.99706220626831	3.30551409721375	-0.00457625929266214	-0.00425158534198999	-0.0026282137259841	0.00418994715437293
1216	80.2107925415039	-4.0230393409729	3.24057936668396	-0.00392691092565656	-0.00100484199356288	0.00646266713738441	0.00678734155371785
1217	81.5094833374023	-5.97108554840088	3.1756443977356	0.00483929552137852	-0.00132951640989631	0.0126314787194133	-3.08191010844894e-05
1218	80.8601379394531	-4.34771394729614	2.9159049987793	0.0123068047687411	-0.0130177913233638	0.0126314787194133	0.000943203864153475
1219	82.8081817626953	-5.64641094207764	3.50031876564026	0.0022419011220336	-0.00684897974133492	0.00256657530553639	-0.00132951640989631
1220	82.1588363647461	-5.64641094207764	3.43538379669189	0.000943203864153475	-0.02697878703475	0.0123068047687411	-0.00490093370899558
1221	84.756233215332	-6.62043380737305	3.76005816459656	-0.00782300252467394	-0.0117190945893526	0.00289124972186983	-0.00197886489331722
1222	82.8081817626953	-7.26978254318237	3.82499313354492	0.00483929552137852	-0.00197886489331722	-0.00652430532500148	-0.00230353930965066
1223	85.4055786132813	-6.94510841369629	3.50031876564026	0.00548864435404539	-0.00652430532500148	-0.000680167751852423	0.00126787810586393
1224	84.1068801879883	-6.62043380737305	3.37044906616211	-0.00652430532500148	0.000943203864153475	0.00191722682211548	-0.00814767740666866
1225	82.8081817626953	-4.99706220626831	3.24057936668396	-0.00165419070981443	-0.00165419070981443	-0.0026282137259841	-0.00522560812532902
1226	81.5094833374023	-5.32173681259155	3.37044906616211	-0.000680167751852423	0.00354059832170606	-0.00847235135734081	0.00386527273803949
1227	81.5094833374023	-4.99706220626831	3.24057936668396	-0.00197886489331722	0.0126314787194133	-0.021459324285388	-0.00587495695799589
1228	84.1068801879883	-5.97108554840088	3.50031876564026	-0.00814767740666866	0.0123068047687411	-0.017887907102704	-0.00717365415766835
1229	82.1588363647461	-5.32173681259155	2.78603529930115	0.00418994715437293	0.00808603875339031	-0.0188619289547205	-0.0110697457566857
1230	82.8081817626953	-5.32173681259155	3.11070966720581	-0.00879702530801296	0.00354059832170606	-0.0136671401560307	-0.00100484199356288
1231	82.1588363647461	-5.97108554840088	3.11070966720581	-3.08191010844894e-05	0.00808603875339031	0.00191722682211548	-0.00100484199356288
1232	84.1068801879883	-6.29575967788696	3.37044906616211	0.00256657530553639	0.00711201597005129	-0.0188619289547205	0.00321592413820326
1233	81.5094833374023	-5.64641094207764	3.37044906616211	0.011982130818069	0.00743668992072344	-0.0136671401560307	-0.00392691092565656
1234	80.8601379394531	-5.64641094207764	3.43538379669189	-0.00360223650932312	0.00646266713738441	-0.0130177913233638	-0.000680167751852423
1235	80.2107925415039	-4.67238807678223	3.04577469825745	-0.00295288790948689	0.000293855206109583	0.00191722682211548	-0.00360223650932312
1236	82.8081817626953	-6.29575967788696	3.50031876564026	-0.00360223650932312	-0.00230353930965066	-0.00392691092565656	-3.08191010844894e-05
1237	81.5094833374023	-4.99706220626831	3.43538379669189	0.0191249661147594	0.00289124972186983	0.00743668992072344	0.00938473641872406
1238	84.1068801879883	-6.29575967788696	3.37044906616211	0.0103587592020631	-0.0221086721867323	0.00581331877037883	0.00451462110504508
1239	82.1588363647461	-4.99706220626831	3.1756443977356	0.0213976856321096	-0.0188619289547205	0.013930176384747	0.00581331877037883
1240	83.4575347900391	-5.97108554840088	3.04577469825745	0.011982130818069	-0.00814767740666866	0.0123068047687411	-0.00295288790948689
1241	82.8081817626953	-6.29575967788696	3.11070966720581	-0.00327756232582033	-0.0117190945893526	0.00711201597005129	0.0022419011220336
1242	82.1588363647461	-6.62043380737305	3.43538379669189	0.00873538758605719	-0.00197886489331722	0.00256657530553639	-0.000355493422830477
1243	82.1588363647461	-6.29575967788696	3.30551409721375	0.00386527273803949	-0.00360223650932312	-0.00100484199356288	-0.00165419070981443
1244	82.8081817626953	-4.99706220626831	3.30551409721375	0.00711201597005129	-0.000680167751852423	-0.00100484199356288	-0.0107450718060136
1245	84.1068801879883	-6.62043380737305	3.82499313354492	0.00483929552137852	-0.000355493422830477	-0.0120437685400248	0.0022419011220336
1246	83.4575347900391	-5.32173681259155	3.11070966720581	-0.00749832857400179	0.000293855206109583	0.00646266713738441	-0.00847235135734081
1247	84.1068801879883	-6.62043380737305	2.98083996772766	0.00289124972186983	0.0106834331527352	-0.0240567177534103	-0.00782300252467394
1248	82.8081817626953	-4.34771394729614	2.85097002983093	-0.00490093370899558	0.0103587592020631	-0.0182125810533762	-0.0146411629393697
1249	84.756233215332	-6.62043380737305	3.30551409721375	-0.0149658378213644	0.012956153601408	-0.0198359526693821	-0.00619963090866804
1250	82.1588363647461	-4.99706220626831	3.24057936668396	-0.0123684434220195	0.00646266713738441	-0.00684897974133492	-3.08191010844894e-05
1251	82.8081817626953	-5.32173681259155	3.1756443977356	-0.00879702530801296	-0.000355493422830477	0.000293855206109583	0.00354059832170606
1252	82.8081817626953	-4.99706220626831	3.24057936668396	-0.00100484199356288	0.00873538758605719	-0.00165419070981443	-0.00165419070981443
1253	81.5094833374023	-5.32173681259155	3.1756443977356	-0.00165419070981443	0.00354059832170606	-0.00847235135734081	-0.00165419070981443
1254	80.2107925415039	-5.32173681259155	3.24057936668396	0.00191722682211548	0.000618529506027699	0.00159255252219737	-0.00197886489331722
1255	82.1588363647461	-6.62043380737305	3.43538379669189	-0.0107450718060136	0.00548864435404539	-0.0026282137259841	0.000943203864153475
1256	80.8601379394531	-6.29575967788696	3.30551409721375	0.00126787810586393	0.000618529506027699	0.00289124972186983	0.00581331877037883
1257	83.4575347900391	-6.29575967788696	3.30551409721375	0.0175015944987535	-0.00230353930965066	0.0126314787194133	0.0022419011220336
1258	82.8081817626953	-6.29575967788696	3.50031876564026	-0.00230353930965066	-0.00360223650932312	0.00418994715437293	-0.00197886489331722
1259	83.4575347900391	-6.29575967788696	3.37044906616211	0.0152288740500808	-0.00652430532500148	0.0100340843200684	-0.00522560812532902
1260	82.1588363647461	-5.97108554840088	3.24057936668396	0.01847561635077	-0.0026282137259841	0.00581331877037883	0.00256657530553639
1261	81.5094833374023	-5.97108554840088	2.9159049987793	0.00548864435404539	-0.00295288790948689	0.00970941036939621	-0.00165419070981443
1262	81.5094833374023	-6.29575967788696	3.50031876564026	0.000293855206109583	-0.000355493422830477	-0.00295288790948689	-0.00425158534198999
1263	82.8081817626953	-5.32173681259155	3.56525373458862	-0.00295288790948689	-0.00425158534198999	-0.00100484199356288	-0.00619963090866804
1264	83.4575347900391	-6.29575967788696	3.43538379669189	0.00159255252219737	0.00386527273803949	-0.00230353930965066	0.00354059832170606
1265	81.5094833374023	-4.99706220626831	3.50031876564026	-0.00392691092565656	-0.00100484199356288	-0.000680167751852423	-0.0104203969240189
1266	84.1068801879883	-5.64641094207764	3.1756443977356	-0.00360223650932312	0.00483929552137852	-0.00392691092565656	0.00256657530553639
1267	83.4575347900391	-4.99706220626831	3.04577469825745	-0.00619963090866804	0.0132808275520802	-0.0211346503347158	-0.000355493422830477
1268	82.8081817626953	-4.67238807678223	2.9159049987793	-0.0100957229733467	0.00938473641872406	-0.0208099745213985	-0.00425158534198999
1269	82.1588363647461	-4.67238807678223	3.43538379669189	-0.0100957229733467	0.0145795252174139	-0.0198359526693821	0.00191722682211548
1270	84.756233215332	-5.64641094207764	3.24057936668396	-0.0136671401560307	-3.08191010844894e-05	-0.0136671401560307	0.00451462110504508
1271	83.4575347900391	-4.99706220626831	3.04577469825745	0.000293855206109583	-0.000680167751852423	-0.00327756232582033	0.00289124972186983
1272	82.8081817626953	-4.99706220626831	2.85097002983093	0.000618529506027699	0.00646266713738441	-0.00490093370899558	0.00321592413820326
1273	82.8081817626953	-4.67238807678223	3.04577469825745	-0.00392691092565656	0.00159255252219737	-0.00295288790948689	0.00386527273803949
1274	82.1588363647461	-5.64641094207764	3.43538379669189	-0.00619963090866804	-0.000355493422830477	-0.00782300252467394	0.000618529506027699
1275	81.5094833374023	-5.64641094207764	3.50031876564026	-0.0195112787187099	0.00256657530553639	-0.00457625929266214	0.00159255252219737
1276	81.5094833374023	-4.67238807678223	3.24057936668396	0.00159255252219737	-0.00490093370899558	0.00776136433705688	0.00841071270406246
1277	82.1588363647461	-5.97108554840088	3.50031876564026	0.00159255252219737	-0.00360223650932312	0.0142548503354192	-0.00100484199356288
1278	82.1588363647461	-4.67238807678223	3.24057936668396	0.0100340843200684	-0.0113944197073579	0.00938473641872406	-0.000355493422830477
1279	82.1588363647461	-5.32173681259155	4.21460247039795	0.00289124972186983	-0.00912170019000769	0.0136055024340749	-0.00295288790948689
1280	84.1068801879883	-6.62043380737305	4.21460247039795	0.00354059832170606	-0.0133424662053585	0.00256657530553639	-0.00684897974133492
1281	84.1068801879883	-7.26978254318237	3.43538379669189	-0.00490093370899558	-0.0152905117720366	0.0168522447347641	0.00418994715437293
1282	83.4575347900391	-6.62043380737305	3.30551409721375	0.00516396993771195	-0.00197886489331722	0.00354059832170606	-0.00100484199356288
1283	84.756233215332	-5.97108554840088	3.11070966720581	0.00354059832170606	0.00289124972186983	-0.0100957229733467	-0.00360223650932312
1284	82.8081817626953	-4.67238807678223	3.56525373458862	0.00191722682211548	0.00873538758605719	-0.00197886489331722	-0.00490093370899558
1285	83.4575347900391	-4.99706220626831	3.50031876564026	0.000618529506027699	-0.00132951640989631	-0.000680167751852423	0.00548864435404539
1286	82.1588363647461	-5.32173681259155	3.50031876564026	-0.0026282137259841	0.00354059832170606	-0.00197886489331722	0.00581331877037883
1287	84.1068801879883	-4.34771394729614	2.98083996772766	-0.00165419070981443	0.0116574559360743	-0.023407369852066	-0.0126931173726916
1288	84.1068801879883	-5.64641094207764	3.11070966720581	-0.00977104809135199	0.0132808275520802	-0.0224333461374044	-0.00360223650932312
1289	83.4575347900391	-4.67238807678223	2.85097002983093	-0.00749832857400179	0.0155535480007529	-0.0123684434220195	-0.00392691092565656
1290	84.1068801879883	-5.64641094207764	3.43538379669189	-0.0104203969240189	0.0149041991680861	-0.0104203969240189	-0.00457625929266214
1291	84.1068801879883	-5.64641094207764	3.56525373458862	0.000618529506027699	0.00321592413820326	0.000293855206109583	-0.00100484199356288
1292	82.8081817626953	-4.99706220626831	3.50031876564026	0.000293855206109583	0.00354059832170606	-0.00587495695799589	0.00548864435404539
1293	82.1588363647461	-5.64641094207764	3.37044906616211	-0.0120437685400248	0.000293855206109583	-0.00717365415766835	0.00159255252219737
1294	81.5094833374023	-5.64641094207764	3.43538379669189	-0.00555028254166245	0.00873538758605719	0.000943203864153475	0.00321592413820326
1295	81.5094833374023	-5.32173681259155	3.43538379669189	-0.00555028254166245	0.000293855206109583	0.00386527273803949	0.00321592413820326
1296	80.2107925415039	-4.99706220626831	3.04577469825745	-0.00360223650932312	-0.00912170019000769	0.00418994715437293	0.00483929552137852
1297	82.1588363647461	-4.0230393409729	3.24057936668396	-0.000355493422830477	-0.00327756232582033	0.0233457311987877	-0.00165419070981443
1298	84.756233215332	-5.32173681259155	2.98083996772766	0.00906006153672934	0.00126787810586393	0.013930176384747	-0.0026282137259841
1299	81.5094833374023	-4.67238807678223	2.9159049987793	0.00386527273803949	-0.00132951640989631	0.0132808275520802	0.00418994715437293
1300	84.1068801879883	-5.64641094207764	3.43538379669189	-0.00197886489331722	-0.0146411629393697	0.00581331877037883	0.00126787810586393
1301	82.1588363647461	-6.94510841369629	3.43538379669189	-0.00847235135734081	-0.00327756232582033	0.0155535480007529	0.00646266713738441
1302	83.4575347900391	-6.29575967788696	3.50031876564026	0.00354059832170606	-0.00814767740666866	0.00289124972186983	-0.000680167751852423
1303	82.8081817626953	-5.32173681259155	3.50031876564026	0.00418994715437293	0.00126787810586393	-0.00619963090866804	-0.00132951640989631
1304	82.8081817626953	-4.99706220626831	3.11070966720581	0.00646266713738441	0.00321592413820326	-0.00457625929266214	0.00483929552137852
1305	85.4055786132813	-5.32173681259155	3.50031876564026	-0.00652430532500148	-0.000680167751852423	-0.00197886489331722	0.00418994715437293
1306	82.8081817626953	-4.67238807678223	3.76005816459656	-0.00132951640989631	-0.0026282137259841	-0.00847235135734081	-0.00587495695799589
1307	81.5094833374023	-4.67238807678223	3.24057936668396	0.00321592413820326	0.01100810803473	-0.0182125810533762	-0.00360223650932312
1308	84.1068801879883	-5.64641094207764	3.50031876564026	-0.00782300252467394	0.0152288740500808	-0.0208099745213985	-0.0110697457566857
1309	83.4575347900391	-4.99706220626831	3.30551409721375	-0.0117190945893526	0.00678734155371785	-0.017887907102704	0.000618529506027699
1310	82.8081817626953	-4.34771394729614	3.11070966720581	-0.00782300252467394	0.00548864435404539	-0.0110697457566857	-0.00717365415766835
1311	82.8081817626953	-5.64641094207764	3.43538379669189	-0.000680167751852423	0.00256657530553639	-0.0107450718060136	0.00354059832170606
1312	83.4575347900391	-5.32173681259155	3.24057936668396	-0.000680167751852423	-0.000680167751852423	0.000943203864153475	0.00256657530553639
1313	84.756233215332	-5.97108554840088	3.56525373458862	0.00256657530553639	0.00516396993771195	-0.00717365415766835	-0.00132951640989631
1314	79.5614395141602	-4.67238807678223	3.69512343406677	-0.00619963090866804	0.00613799272105098	-0.00230353930965066	-0.00132951640989631
1315	80.8601379394531	-5.32173681259155	3.1756443977356	-0.00782300252467394	-0.00555028254166245	0.00289124972186983	0.000293855206109583
1316	80.8601379394531	-5.97108554840088	2.85097002983093	-0.00717365415766835	-0.00847235135734081	0.00678734155371785	0.00354059832170606
1317	80.8601379394531	-4.99706220626831	2.98083996772766	0.00808603875339031	-0.0149658378213644	0.012956153601408	0.00873538758605719
1318	82.8081817626953	-5.97108554840088	3.1756443977356	0.0142548503354192	-0.0136671401560307	0.0123068047687411	0.00451462110504508
1319	82.8081817626953	-5.32173681259155	3.1756443977356	0.00743668992072344	0.00256657530553639	0.0175015944987535	0.00126787810586393
1320	82.1588363647461	-5.97108554840088	3.30551409721375	0.0200989879667759	-0.0169138833880424	0.00321592413820326	-0.0026282137259841
1321	82.1588363647461	-5.97108554840088	2.9159049987793	0.000618529506027699	-0.00652430532500148	0.00126787810586393	0.00516396993771195
1322	81.5094833374023	-6.94510841369629	3.04577469825745	0.0149041991680861	0.00321592413820326	-0.000680167751852423	0.00386527273803949
1323	81.5094833374023	-5.97108554840088	2.98083996772766	0.00451462110504508	-0.00587495695799589	-0.00652430532500148	-0.0110697457566857
1324	83.4575347900391	-5.32173681259155	3.37044906616211	0.00386527273803949	0.00581331877037883	-0.000680167751852423	0.00126787810586393
1325	83.4575347900391	-6.62043380737305	3.76005816459656	0.00289124972186983	-0.00425158534198999	-0.00392691092565656	0.00256657530553639
1326	82.8081817626953	-5.64641094207764	3.24057936668396	0.00483929552137852	0.00386527273803949	-0.000355493422830477	0.00289124972186983
1327	83.4575347900391	-5.97108554840088	2.72110033035278	0.00159255252219737	0.0103587592020631	-0.0204853005707264	-0.00977104809135199
1328	83.4575347900391	-5.32173681259155	3.04577469825745	-0.00360223650932312	0.0145795252174139	-0.0253554154187441	-0.00847235135734081
1329	83.4575347900391	-5.97108554840088	3.24057936668396	-0.00684897974133492	0.01100810803473	-0.0182125810533762	-0.00230353930965066
1330	82.8081817626953	-5.32173681259155	3.30551409721375	-0.00782300252467394	0.00418994715437293	-0.00977104809135199	0.00256657530553639
1331	82.1588363647461	-4.99706220626831	3.50031876564026	-0.00522560812532902	0.00321592413820326	-0.000355493422830477	0.00711201597005129
1332	82.1588363647461	-5.32173681259155	3.1756443977356	-0.00165419070981443	0.000293855206109583	-0.00944637414067984	0.00678734155371785
1333	80.8601379394531	-4.99706220626831	3.1756443977356	-0.00392691092565656	0.00483929552137852	-0.00652430532500148	-0.00100484199356288
1334	80.2107925415039	-4.99706220626831	2.98083996772766	-0.00749832857400179	-0.00230353930965066	-0.00360223650932312	0.00483929552137852
1335	80.2107925415039	-5.64641094207764	3.37044906616211	-0.00457625929266214	0.00970941036939621	-0.000680167751852423	-0.00652430532500148
1336	82.8081817626953	-6.29575967788696	3.69512343406677	-0.00132951640989631	-0.000355493422830477	0.00678734155371785	0.00354059832170606
1337	83.4575347900391	-6.29575967788696	3.24057936668396	0.00548864435404539	-0.00684897974133492	0.01847561635077	0.00418994715437293
1338	83.4575347900391	-6.29575967788696	3.11070966720581	0.0197743140161037	-0.0185372550040483	0.00938473641872406	-0.0026282137259841
1339	84.1068801879883	-6.94510841369629	3.43538379669189	0.00646266713738441	0.00776136433705688	0.00646266713738441	-0.00100484199356288
1340	82.1588363647461	-5.97108554840088	3.11070966720581	0.00613799272105098	-0.00944637414067984	0.00613799272105098	-0.00230353930965066
1341	82.1588363647461	-6.94510841369629	3.11070966720581	-0.00165419070981443	-0.0139918150380254	0.00776136433705688	-0.000355493422830477
1342	82.1588363647461	-5.32173681259155	3.11070966720581	0.000943203864153475	-0.00717365415766835	-0.00749832857400179	-0.000355493422830477
1343	84.1068801879883	-5.64641094207764	3.1756443977356	0.0022419011220336	0.00321592413820326	-0.00684897974133492	-0.00392691092565656
1344	83.4575347900391	-5.97108554840088	3.43538379669189	-0.00327756232582033	-0.00230353930965066	0.000943203864153475	-0.00425158534198999
1345	82.1588363647461	-5.64641094207764	3.43538379669189	-0.00490093370899558	-3.08191010844894e-05	-0.0026282137259841	0.00256657530553639
1346	84.1068801879883	-5.97108554840088	3.1756443977356	-0.00295288790948689	-0.00132951640989631	-0.00360223650932312	-0.00327756232582033
1347	84.756233215332	-5.97108554840088	3.37044906616211	-0.00619963090866804	0.0168522447347641	-0.0230826959013939	-0.00555028254166245
1348	82.1588363647461	-4.99706220626831	3.24057936668396	-0.0110697457566857	0.0123068047687411	-0.0243813935667276	-0.000680167751852423
1349	84.756233215332	-5.97108554840088	3.37044906616211	-0.00100484199356288	0.0103587592020631	-0.0175632312893867	-0.00165419070981443
1350	83.4575347900391	-6.29575967788696	3.1756443977356	-0.00522560812532902	0.00776136433705688	-0.0146411629393697	0.000618529506027699
1351	82.8081817626953	-5.64641094207764	3.04577469825745	0.00256657530553639	0.00354059832170606	-0.00847235135734081	0.011982130818069
1352	82.1588363647461	-4.99706220626831	3.30551409721375	-0.00165419070981443	0.00386527273803949	-0.00457625929266214	0.00548864435404539
1353	80.2107925415039	-5.32173681259155	3.24057936668396	0.00159255252219737	0.00743668992072344	-0.00977104809135199	-0.00295288790948689
1354	80.2107925415039	-5.64641094207764	3.56525373458862	-0.00782300252467394	0.00711201597005129	0.00126787810586393	0.00386527273803949
1355	81.5094833374023	-6.29575967788696	3.37044906616211	-0.00327756232582033	0.00646266713738441	-0.000355493422830477	0.00191722682211548
1356	81.5094833374023	-5.32173681259155	3.50031876564026	-0.00165419070981443	0.0022419011220336	0.00289124972186983	0.00678734155371785
1357	82.8081817626953	-6.29575967788696	3.56525373458862	0.0314625911414623	0.00256657530553639	0.0142548503354192	-0.00132951640989631
1358	82.1588363647461	-4.99706220626831	3.37044906616211	0.00386527273803949	-0.00197886489331722	0.013930176384747	0.00613799272105098
1359	84.1068801879883	-6.29575967788696	3.76005816459656	-0.00132951640989631	-0.00977104809135199	0.00841071270406246	-0.00100484199356288
1360	84.756233215332	-7.26978254318237	3.69512343406677	-0.00295288790948689	-0.00847235135734081	0.00613799272105098	-0.000680167751852423
1361	84.1068801879883	-6.62043380737305	3.30551409721375	0.000943203864153475	-0.00977104809135199	0.01100810803473	-0.00619963090866804
1362	84.1068801879883	-6.94510841369629	3.43538379669189	-0.000355493422830477	-3.08191010844894e-05	-0.000680167751852423	0.00321592413820326
1363	84.1068801879883	-6.62043380737305	3.37044906616211	0.0103587592020631	0.00970941036939621	-0.00230353930965066	-0.00782300252467394
1364	84.1068801879883	-5.64641094207764	3.56525373458862	-0.00360223650932312	0.00159255252219737	-0.00165419070981443	0.00126787810586393
1365	81.5094833374023	-4.99706220626831	3.43538379669189	-0.00230353930965066	0.000943203864153475	0.00126787810586393	-0.00132951640989631
1366	82.1588363647461	-4.99706220626831	2.98083996772766	-0.00782300252467394	0.00386527273803949	-0.00327756232582033	-0.00165419070981443
1367	82.1588363647461	-4.67238807678223	2.85097002983093	0.00418994715437293	0.0123068047687411	-0.0146411629393697	-0.00619963090866804
1368	84.1068801879883	-5.97108554840088	2.9159049987793	-0.00132951640989631	0.0126314787194133	-0.0208099745213985	-0.0133424662053585
1369	82.1588363647461	-4.67238807678223	3.04577469825745	-0.00814767740666866	0.0123068047687411	-0.0188619289547205	-0.00295288790948689
1370	84.756233215332	-5.97108554840088	3.56525373458862	-0.00457625929266214	0.0106834331527352	-0.00457625929266214	-0.000680167751852423
1371	83.4575347900391	-4.99706220626831	3.56525373458862	-0.00652430532500148	-0.00230353930965066	-0.00619963090866804	-0.000680167751852423
1372	80.8601379394531	-4.67238807678223	3.1756443977356	-0.00230353930965066	-0.00132951640989631	-0.0026282137259841	0.00354059832170606
1373	79.5614395141602	-4.67238807678223	2.98083996772766	-0.00100484199356288	0.00841071270406246	-0.0117190945893526	-0.00132951640989631
1374	80.8601379394531	-4.34771394729614	2.9159049987793	-0.00522560812532902	0.00581331877037883	-0.00197886489331722	-0.00717365415766835
1375	82.8081817626953	-5.64641094207764	3.24057936668396	0.00483929552137852	-0.00587495695799589	0.00678734155371785	-0.00197886489331722
1376	83.4575347900391	-5.32173681259155	3.43538379669189	-0.00392691092565656	-0.00490093370899558	0.00126787810586393	0.00418994715437293
1377	83.4575347900391	-4.99706220626831	3.30551409721375	-0.00295288790948689	-0.00749832857400179	0.0116574559360743	0.00873538758605719
1378	82.8081817626953	-6.62043380737305	3.37044906616211	0.00451462110504508	-0.0311995539814234	0.00451462110504508	0.000618529506027699
1379	84.1068801879883	-6.62043380737305	3.1756443977356	-0.000680167751852423	-0.00782300252467394	0.00613799272105098	-0.00295288790948689
1380	81.5094833374023	-5.64641094207764	3.1756443977356	-0.00814767740666866	-0.0185372550040483	0.011982130818069	0.00354059832170606
1381	82.8081817626953	-5.32173681259155	3.11070966720581	0.00386527273803949	-0.00847235135734081	0.0022419011220336	0.00646266713738441
1382	82.8081817626953	-4.34771394729614	3.1756443977356	0.00256657530553639	-0.00327756232582033	0.00776136433705688	0.00906006153672934
1383	84.756233215332	-5.64641094207764	3.50031876564026	0.00776136433705688	0.00418994715437293	-0.0026282137259841	0.00289124972186983
1384	82.1588363647461	-4.99706220626831	3.37044906616211	-0.00295288790948689	-0.00132951640989631	0.00256657530553639	-0.00100484199356288
1385	84.1068801879883	-5.97108554840088	3.1756443977356	-0.00165419070981443	0.00191722682211548	-0.00197886489331722	0.000943203864153475
1386	84.1068801879883	-5.64641094207764	3.24057936668396	-0.00684897974133492	0.00354059832170606	-0.00652430532500148	0.000943203864153475
1387	82.8081817626953	-4.34771394729614	3.1756443977356	-0.00587495695799589	0.0106834331527352	-0.0201606266200542	0.000943203864153475
1388	83.4575347900391	-5.97108554840088	3.82499313354492	-0.00814767740666866	0.012956153601408	-0.0169138833880424	-0.00522560812532902
1389	84.1068801879883	-4.99706220626831	3.37044906616211	-0.00457625929266214	0.01100810803473	-0.0191866029053926	-0.00944637414067984
1390	81.5094833374023	-4.99706220626831	3.30551409721375	-0.0113944197073579	0.000943203864153475	-0.0133424662053585	0.000618529506027699
1391	81.5094833374023	-4.34771394729614	2.9159049987793	-0.00717365415766835	-3.08191010844894e-05	-0.00132951640989631	0.00159255252219737
1392	80.8601379394531	-5.32173681259155	2.98083996772766	-0.00360223650932312	0.0116574559360743	-0.00879702530801296	0.00159255252219737
1393	79.5614395141602	-4.34771394729614	3.04577469825745	0.00321592413820326	0.00354059832170606	-0.00327756232582033	0.000943203864153475
1394	80.2107925415039	-4.34771394729614	3.30551409721375	0.00256657530553639	-0.00360223650932312	-0.00425158534198999	0.000293855206109583
1395	82.1588363647461	-4.99706220626831	3.11070966720581	-0.00717365415766835	-0.00360223650932312	-0.00197886489331722	0.000293855206109583
1396	83.4575347900391	-6.29575967788696	3.43538379669189	0.00483929552137852	-0.00132951640989631	0.00808603875339031	0.00938473641872406
1397	83.4575347900391	-5.64641094207764	3.11070966720581	0.00548864435404539	-0.0130177913233638	0.0142548503354192	0.00451462110504508
1398	82.8081817626953	-5.32173681259155	3.04577469825745	0.0155535480007529	-0.0247060675173998	0.0191249661147594	0.00711201597005129
1399	81.5094833374023	-6.29575967788696	3.30551409721375	0.0213976856321096	-0.0107450718060136	0.0116574559360743	0.000618529506027699
1400	84.1068801879883	-6.94510841369629	3.56525373458862	-0.000355493422830477	-0.00392691092565656	0.00548864435404539	0.0022419011220336
1401	84.1068801879883	-5.97108554840088	3.50031876564026	-3.08191010844894e-05	-0.00814767740666866	0.0100340843200684	0.0022419011220336
1402	84.1068801879883	-5.97108554840088	3.1756443977356	-0.000680167751852423	-0.00132951640989631	-3.08191010844894e-05	0.000618529506027699
1403	83.4575347900391	-5.64641094207764	3.43538379669189	0.00743668992072344	0.00646266713738441	-0.00392691092565656	-3.08191010844894e-05
1404	84.756233215332	-5.64641094207764	3.43538379669189	-0.000355493422830477	0.00906006153672934	-0.00425158534198999	-0.00912170019000769
1405	82.8081817626953	-5.32173681259155	3.43538379669189	0.00548864435404539	-0.00230353930965066	-0.00425158534198999	0.00126787810586393
1406	82.1588363647461	-4.67238807678223	3.37044906616211	-0.00165419070981443	-0.00132951640989631	-0.0110697457566857	-0.000680167751852423
1407	84.1068801879883	-5.97108554840088	3.30551409721375	-0.00879702530801296	0.012956153601408	-0.00847235135734081	-0.00230353930965066
1408	81.5094833374023	-4.34771394729614	2.98083996772766	-0.0026282137259841	0.0197743140161037	-0.0182125810533762	-0.00652430532500148
1409	84.1068801879883	-5.97108554840088	3.43538379669189	-0.00977104809135199	0.0149041991680861	-0.0195112787187099	-0.00490093370899558
1410	82.8081817626953	-5.32173681259155	2.98083996772766	-0.00782300252467394	0.00711201597005129	-0.00295288790948689	0.00646266713738441
1411	82.1588363647461	-4.34771394729614	3.37044906616211	-0.00944637414067984	0.000618529506027699	-0.00457625929266214	0.0113327819854021
1412	80.2107925415039	-4.67238807678223	3.56525373458862	-0.00847235135734081	-0.00165419070981443	-0.00165419070981443	0.00743668992072344
1413	82.8081817626953	-5.32173681259155	3.1756443977356	-0.00522560812532902	0.00321592413820326	-0.00327756232582033	-0.00782300252467394
1414	82.8081817626953	-5.97108554840088	3.43538379669189	-0.00814767740666866	0.00743668992072344	0.0022419011220336	0.00451462110504508
1415	82.8081817626953	-5.32173681259155	3.43538379669189	-0.00327756232582033	-0.00652430532500148	0.00483929552137852	-0.000355493422830477
1416	82.8081817626953	-4.67238807678223	3.56525373458862	-0.00132951640989631	-0.00165419070981443	-0.00165419070981443	0.00646266713738441
1417	82.8081817626953	-4.99706220626831	3.50031876564026	0.0136055024340749	-0.0139918150380254	0.0243197549134493	0.00581331877037883
1418	84.1068801879883	-6.94510841369629	3.88992786407471	0.0155535480007529	0.00321592413820326	0.0165275707840919	0.00841071270406246
1419	81.5094833374023	-5.64641094207764	2.78603529930115	0.012956153601408	-0.0243813935667276	0.0126314787194133	-3.08191010844894e-05
1420	82.8081817626953	-5.64641094207764	3.50031876564026	0.00711201597005129	-0.0123684434220195	0.00256657530553639	0.00613799272105098
1421	83.4575347900391	-5.64641094207764	3.43538379669189	0.00483929552137852	-0.00327756232582033	0.00126787810586393	-0.00360223650932312
1422	84.1068801879883	-5.97108554840088	3.63018846511841	0.00483929552137852	0.00743668992072344	0.00256657530553639	-0.00360223650932312
1423	84.1068801879883	-5.64641094207764	3.69512343406677	0.00159255252219737	0.00256657530553639	-0.00197886489331722	-0.00392691092565656
1424	82.1588363647461	-4.67238807678223	3.63018846511841	0.00451462110504508	-0.00295288790948689	-0.0100957229733467	-0.00912170019000769
1425	82.8081817626953	-4.0230393409729	2.9159049987793	-0.000355493422830477	0.00126787810586393	0.00970941036939621	-0.00490093370899558
1426	84.1068801879883	-5.97108554840088	3.04577469825745	0.00548864435404539	0.00191722682211548	-0.0133424662053585	-0.00327756232582033
1427	82.1588363647461	-5.32173681259155	3.37044906616211	-0.0110697457566857	0.0149041991680861	-0.0191866029053926	-0.00360223650932312
1428	82.8081817626953	-4.67238807678223	3.30551409721375	-0.00327756232582033	0.01100810803473	-0.0175632312893867	-0.00847235135734081
1429	82.1588363647461	-4.34771394729614	3.43538379669189	-0.0104203969240189	0.00808603875339031	-0.0100957229733467	-0.00782300252467394
1430	84.756233215332	-5.97108554840088	3.69512343406677	-0.0104203969240189	0.00808603875339031	-0.00879702530801296	0.000618529506027699
1431	82.1588363647461	-5.97108554840088	3.30551409721375	-0.0123684434220195	0.00483929552137852	-0.00522560812532902	0.00256657530553639
1432	81.5094833374023	-5.97108554840088	3.30551409721375	-0.00652430532500148	0.00516396993771195	-0.00197886489331722	0.00483929552137852
1433	81.5094833374023	-5.64641094207764	3.43538379669189	0.00191722682211548	0.00256657530553639	-0.00165419070981443	0.00418994715437293
1434	81.5094833374023	-5.64641094207764	3.50031876564026	-0.00295288790948689	0.00256657530553639	-0.00684897974133492	-0.00100484199356288
1435	80.8601379394531	-4.67238807678223	3.63018846511841	-0.00555028254166245	0.00289124972186983	0.000943203864153475	0.00808603875339031
1436	82.1588363647461	-4.67238807678223	3.30551409721375	0.000293855206109583	-0.00100484199356288	0.00483929552137852	0.00451462110504508
1437	84.1068801879883	-5.97108554840088	2.9159049987793	0.0145795252174139	-0.00360223650932312	0.0145795252174139	0.01100810803473
1438	82.1588363647461	-5.97108554840088	3.1756443977356	0.00581331877037883	-0.000355493422830477	0.00841071270406246	0.00159255252219737
1439	84.1068801879883	-6.94510841369629	3.56525373458862	0.00906006153672934	-0.0201606266200542	0.00191722682211548	-0.00165419070981443
1440	81.5094833374023	-5.64641094207764	3.1756443977356	0.0145795252174139	-0.0126931173726916	0.00873538758605719	0.00256657530553639
1441	82.8081817626953	-5.64641094207764	3.37044906616211	-0.00392691092565656	-0.00555028254166245	0.00613799272105098	-3.08191010844894e-05
1442	82.1588363647461	-4.67238807678223	3.04577469825745	0.00808603875339031	0.00418994715437293	0.000293855206109583	0.000293855206109583
1443	82.8081817626953	-4.99706220626831	2.85097002983093	0.00289124972186983	0.000943203864153475	-0.00295288790948689	-0.00425158534198999
1444	82.1588363647461	-4.67238807678223	3.1756443977356	-0.00100484199356288	0.00321592413820326	0.0022419011220336	0.000618529506027699
1445	85.4055786132813	-5.97108554840088	3.04577469825745	-0.00490093370899558	-0.00295288790948689	-0.00100484199356288	0.00418994715437293
1446	83.4575347900391	-6.29575967788696	3.11070966720581	-0.00392691092565656	0.0103587592020631	-0.00230353930965066	0.00418994715437293
1447	83.4575347900391	-4.99706220626831	3.24057936668396	-0.00165419070981443	0.0123068047687411	-0.0227580219507217	-0.00749832857400179
1448	84.1068801879883	-5.64641094207764	3.37044906616211	-0.00879702530801296	0.0106834331527352	-0.0273034609854221	-0.00522560812532902
1449	83.4575347900391	-4.99706220626831	2.9159049987793	-0.0026282137259841	0.0142548503354192	-0.0123684434220195	-0.00457625929266214
1450	82.1588363647461	-4.99706220626831	2.98083996772766	-0.00555028254166245	0.00613799272105098	-0.00197886489331722	0.00321592413820326
1451	82.8081817626953	-5.97108554840088	3.1756443977356	-0.00684897974133492	0.0103587592020631	-0.0165892094373703	0.00581331877037883
1452	82.1588363647461	-6.29575967788696	3.37044906616211	-0.00717365415766835	0.00191722682211548	-0.00619963090866804	0.00516396993771195
1453	80.2107925415039	-6.29575967788696	3.69512343406677	0.0022419011220336	0.00613799272105098	-0.0107450718060136	-0.00425158534198999
1454	78.9120941162109	-4.99706220626831	3.24057936668396	-0.00197886489331722	0.00451462110504508	-0.00619963090866804	0.00126787810586393
1455	81.5094833374023	-4.67238807678223	3.1756443977356	-0.00814767740666866	-0.0026282137259841	0.00386527273803949	0.00808603875339031
1456	82.8081817626953	-5.97108554840088	3.30551409721375	-0.00619963090866804	0.00289124972186983	0.00126787810586393	0.00483929552137852
1457	84.1068801879883	-5.97108554840088	3.56525373458862	0.013930176384747	-0.00717365415766835	0.00678734155371785	0.00548864435404539
1458	82.8081817626953	-5.32173681259155	3.1756443977356	0.0200989879667759	-0.00912170019000769	0.0136055024340749	0.000943203864153475
1459	82.1588363647461	-6.29575967788696	3.50031876564026	0.00191722682211548	-0.0169138833880424	0.01100810803473	-0.00587495695799589
1460	83.4575347900391	-7.26978254318237	3.43538379669189	-0.00425158534198999	-0.00749832857400179	0.0126314787194133	0.00159255252219737
1461	84.1068801879883	-6.29575967788696	3.04577469825745	0.00256657530553639	-0.0149658378213644	0.0100340843200684	0.00483929552137852
1462	84.1068801879883	-6.29575967788696	2.98083996772766	-0.00197886489331722	-0.00197886489331722	-0.00457625929266214	0.00613799272105098
1463	84.1068801879883	-5.64641094207764	3.24057936668396	0.000943203864153475	0.00776136433705688	0.00418994715437293	-0.00392691092565656
1464	85.4055786132813	-6.29575967788696	3.50031876564026	0.000943203864153475	-0.00295288790948689	-0.000355493422830477	-0.00814767740666866
1465	82.1588363647461	-4.67238807678223	3.30551409721375	-0.000680167751852423	-0.00132951640989631	0.00548864435404539	-0.00490093370899558
1466	83.4575347900391	-5.32173681259155	2.656165599823	-0.00100484199356288	0.00321592413820326	-0.00652430532500148	0.00126787810586393
1467	84.1068801879883	-5.32173681259155	2.59123063087463	-0.00587495695799589	0.00938473641872406	-0.0253554154187441	-0.00165419070981443
1468	83.4575347900391	-6.29575967788696	3.11070966720581	-0.00555028254166245	0.0126314787194133	-0.0165892094373703	-0.00912170019000769
1469	84.1068801879883	-5.64641094207764	3.37044906616211	-0.000355493422830477	0.012956153601408	-0.0247060675173998	-0.00132951640989631
1470	82.8081817626953	-4.99706220626831	3.24057936668396	-0.00619963090866804	0.00548864435404539	-0.00912170019000769	0.0022419011220336
1471	80.2107925415039	-4.34771394729614	3.11070966720581	-0.00977104809135199	0.00451462110504508	-0.0185372550040483	0.00256657530553639
1472	80.2107925415039	-4.34771394729614	3.11070966720581	0.00256657530553639	-0.000355493422830477	-0.0188619289547205	-0.00457625929266214
1473	80.2107925415039	-4.99706220626831	3.24057936668396	-0.00165419070981443	0.00613799272105098	-0.0136671401560307	0.000943203864153475
1474	80.8601379394531	-4.67238807678223	3.1756443977356	-0.00425158534198999	0.00548864435404539	0.00256657530553639	-0.000355493422830477
1475	82.8081817626953	-6.29575967788696	3.63018846511841	-0.00295288790948689	-0.000680167751852423	0.00451462110504508	0.000618529506027699
1476	82.8081817626953	-4.67238807678223	3.69512343406677	0.00191722682211548	-0.00360223650932312	0.00678734155371785	-0.00197886489331722
1477	82.8081817626953	-4.99706220626831	3.24057936668396	0.0116574559360743	-0.00749832857400179	0.0178262684494257	0.00841071270406246
1478	84.1068801879883	-5.97108554840088	3.30551409721375	0.00938473641872406	0.000943203864153475	0.0136055024340749	-0.00295288790948689
1479	83.4575347900391	-5.64641094207764	3.24057936668396	-0.0172385573387146	-0.0120437685400248	0.00451462110504508	-0.00197886489331722
1480	82.1588363647461	-5.32173681259155	3.56525373458862	0.00873538758605719	-0.00652430532500148	0.0142548503354192	-3.08191010844894e-05
1481	84.1068801879883	-6.29575967788696	3.69512343406677	0.000618529506027699	-0.00944637414067984	0.00581331877037883	0.00354059832170606
1482	83.4575347900391	-5.97108554840088	3.76005816459656	0.00548864435404539	0.00711201597005129	0.000293855206109583	-0.00619963090866804
1483	83.4575347900391	-5.32173681259155	3.43538379669189	0.00678734155371785	0.0113327819854021	0.00808603875339031	0.000293855206109583
1484	82.1588363647461	-4.67238807678223	3.04577469825745	-0.000680167751852423	-0.000355493422830477	-0.00295288790948689	-0.00522560812532902
1485	82.1588363647461	-4.34771394729614	2.98083996772766	0.000943203864153475	0.00321592413820326	-0.00717365415766835	0.00678734155371785
1486	85.4055786132813	-5.64641094207764	3.1756443977356	-0.00587495695799589	0.00906006153672934	-0.00132951640989631	-0.00457625929266214
1487	84.1068801879883	-5.97108554840088	3.37044906616211	0.00289124972186983	0.0145795252174139	-0.0195112787187099	-0.00782300252467394
1488	82.1588363647461	-4.67238807678223	3.50031876564026	-0.0152905117720366	0.0188002903014421	-0.0221086721867323	0.00289124972186983
1489	83.4575347900391	-5.32173681259155	3.43538379669189	-0.0100957229733467	0.00776136433705688	-0.0107450718060136	-0.00749832857400179
1490	82.1588363647461	-5.64641094207764	3.24057936668396	-0.0113944197073579	0.00581331877037883	-0.0165892094373703	-0.00197886489331722
1491	80.8601379394531	-4.0230393409729	2.9159049987793	-0.00814767740666866	0.00581331877037883	-0.00425158534198999	0.00256657530553639
1492	79.5614395141602	-4.34771394729614	3.04577469825745	-0.00912170019000769	0.00289124972186983	-0.00684897974133492	-3.08191010844894e-05
1493	82.1588363647461	-4.34771394729614	3.43538379669189	-0.00132951640989631	0.00776136433705688	-0.0104203969240189	-0.00457625929266214
1494	84.1068801879883	-5.32173681259155	3.37044906616211	0.00354059832170606	0.0116574559360743	-0.00652430532500148	-0.000355493422830477
1495	82.8081817626953	-5.32173681259155	3.1756443977356	-0.00457625929266214	-0.00100484199356288	-0.00360223650932312	0.00483929552137852
1496	82.8081817626953	-4.67238807678223	2.78603529930115	0.00256657530553639	-0.00360223650932312	0.00159255252219737	0.00386527273803949
1497	83.4575347900391	-5.97108554840088	2.98083996772766	0.0106834331527352	-0.0191866029053926	0.0126314787194133	0.00906006153672934
1498	84.756233215332	-6.62043380737305	3.56525373458862	0.00873538758605719	-0.00684897974133492	0.00906006153672934	-0.00230353930965066
1499	83.4575347900391	-7.26978254318237	3.82499313354492	0.0259431265294552	-0.00717365415766835	0.00256657530553639	-0.00717365415766835
1500	82.1588363647461	-5.32173681259155	3.24057936668396	0.0136055024340749	-0.017887907102704	0.00841071270406246	-0.00165419070981443
1501	82.1588363647461	-4.67238807678223	3.76005816459656	0.00483929552137852	-0.00490093370899558	0.01100810803473	-0.00165419070981443
1502	82.1588363647461	-4.99706220626831	3.69512343406677	-0.000355493422830477	-0.00327756232582033	-0.00749832857400179	-0.000680167751852423
1503	82.1588363647461	-4.67238807678223	3.76005816459656	0.00678734155371785	0.00354059832170606	-0.00132951640989631	-0.00360223650932312
1504	82.8081817626953	-4.67238807678223	3.11070966720581	0.00613799272105098	0.00776136433705688	-0.0104203969240189	-0.00555028254166245
1505	84.1068801879883	-5.64641094207764	3.56525373458862	-0.00392691092565656	-0.0026282137259841	-0.000355493422830477	-0.00230353930965066
1506	84.756233215332	-5.97108554840088	3.24057936668396	-0.00132951640989631	0.00451462110504508	-0.00295288790948689	-0.00392691092565656
1507	82.1588363647461	-4.34771394729614	3.30551409721375	-0.00684897974133492	0.0123068047687411	-0.021459324285388	-0.00132951640989631
1508	83.4575347900391	-4.99706220626831	3.04577469825745	-0.00912170019000769	0.0113327819854021	-0.0198359526693821	-0.00360223650932312
1509	82.1588363647461	-5.32173681259155	3.04577469825745	-0.00555028254166245	0.0116574559360743	-0.0162645354866982	-3.08191010844894e-05
1510	81.5094833374023	-5.64641094207764	3.63018846511841	-0.0172385573387146	-0.00100484199356288	-0.00555028254166245	0.00321592413820326
1511	82.1588363647461	-5.97108554840088	3.69512343406677	-0.00879702530801296	0.00256657530553639	-0.0136671401560307	0.00808603875339031
1512	80.8601379394531	-5.64641094207764	3.43538379669189	-0.00327756232582033	0.00483929552137852	-0.00165419070981443	0.000943203864153475
1513	83.4575347900391	-5.97108554840088	3.04577469825745	-0.00165419070981443	0.00354059832170606	-0.0117190945893526	0.000293855206109583
1514	83.4575347900391	-5.97108554840088	3.43538379669189	-0.00392691092565656	0.00256657530553639	-0.000680167751852423	0.00191722682211548
1515	82.8081817626953	-4.67238807678223	3.30551409721375	-0.00132951640989631	-0.00132951640989631	0.00418994715437293	-0.00100484199356288
1516	81.5094833374023	-4.99706220626831	3.56525373458862	-0.00295288790948689	0.000618529506027699	0.00776136433705688	-0.000680167751852423
1517	84.1068801879883	-6.94510841369629	3.56525373458862	0.00483929552137852	-0.0146411629393697	0.0113327819854021	0.01100810803473
1518	82.1588363647461	-6.62043380737305	3.1756443977356	0.00970941036939621	-0.0100957229733467	0.0152288740500808	0.00613799272105098
1519	83.4575347900391	-7.26978254318237	3.37044906616211	0.00289124972186983	-0.0198359526693821	0.00678734155371785	-0.000355493422830477
1520	84.756233215332	-7.26978254318237	3.30551409721375	0.00938473641872406	-0.00652430532500148	0.00970941036939621	-0.00392691092565656
1521	84.1068801879883	-5.97108554840088	3.24057936668396	0.00289124972186983	-0.000355493422830477	0.0116574559360743	-0.00165419070981443
1522	84.756233215332	-5.97108554840088	3.43538379669189	0.00548864435404539	0.0100340843200684	0.00321592413820326	0.00386527273803949
1523	83.4575347900391	-5.64641094207764	2.98083996772766	0.0106834331527352	0.00256657530553639	-0.00652430532500148	-0.00522560812532902
1524	84.1068801879883	-6.29575967788696	2.98083996772766	0.00418994715437293	0.00289124972186983	0.00159255252219737	-0.00749832857400179
1525	82.1588363647461	-4.34771394729614	2.59123063087463	-0.00879702530801296	0.00548864435404539	-3.08191010844894e-05	-0.0026282137259841
1526	82.1588363647461	-5.32173681259155	2.85097002983093	-0.00555028254166245	0.00678734155371785	0.000943203864153475	0.00808603875339031
1527	82.8081817626953	-4.34771394729614	3.11070966720581	-0.0110697457566857	0.00938473641872406	-0.0243813935667276	-0.00165419070981443
1528	84.756233215332	-5.97108554840088	3.82499313354492	-0.0139918150380254	0.0149041991680861	-0.0282774847000837	-0.00392691092565656
1529	84.1068801879883	-5.32173681259155	3.04577469825745	-0.00879702530801296	0.0132808275520802	-0.0130177913233638	-0.00522560812532902
1530	82.1588363647461	-4.99706220626831	3.11070966720581	-0.0107450718060136	0.00581331877037883	-0.0136671401560307	0.00321592413820326
1531	79.5614395141602	-4.99706220626831	3.37044906616211	-0.0113944197073579	0.00386527273803949	0.00386527273803949	0.00970941036939621
1532	80.8601379394531	-5.97108554840088	3.50031876564026	-0.00457625929266214	0.00159255252219737	-0.0123684434220195	-0.00100484199356288
1533	80.8601379394531	-4.99706220626831	3.63018846511841	0.00354059832170606	0.00321592413820326	0.00289124972186983	-0.000680167751852423
1534	82.8081817626953	-4.99706220626831	3.76005816459656	0.00126787810586393	-0.00100484199356288	-3.08191010844894e-05	0.00354059832170606
1535	82.1588363647461	-4.99706220626831	3.76005816459656	-0.00295288790948689	0.00808603875339031	-0.0026282137259841	0.00321592413820326
1536	84.1068801879883	-6.62043380737305	3.37044906616211	-0.00847235135734081	-0.00912170019000769	0.0116574559360743	0.00678734155371785
1537	82.1588363647461	-6.29575967788696	3.43538379669189	0.0308132413774729	-0.0279528107494116	0.00256657530553639	0.00613799272105098
1538	85.4055786132813	-6.94510841369629	3.24057936668396	0.0132808275520802	-0.00100484199356288	0.00906006153672934	0.00126787810586393
1539	82.1588363647461	-5.64641094207764	3.43538379669189	0.00126787810586393	-0.00944637414067984	0.0145795252174139	0.00159255252219737
1540	82.1588363647461	-4.99706220626831	3.50031876564026	0.00938473641872406	-0.0113944197073579	-0.000355493422830477	-0.00587495695799589
1541	84.1068801879883	-5.97108554840088	3.11070966720581	0.000943203864153475	-0.00392691092565656	0.000943203864153475	0.00581331877037883
1542	82.8081817626953	-5.97108554840088	3.1756443977356	-3.08191010844894e-05	-0.00392691092565656	0.00451462110504508	-0.00100484199356288
1543	83.4575347900391	-5.97108554840088	3.43538379669189	-0.000680167751852423	0.00548864435404539	-0.00944637414067984	-0.00295288790948689
1544	82.1588363647461	-4.34771394729614	3.1756443977356	0.000943203864153475	0.00386527273803949	0.00321592413820326	-0.00457625929266214
1545	83.4575347900391	-4.99706220626831	3.24057936668396	-0.00977104809135199	-0.0026282137259841	-0.00717365415766835	-0.00490093370899558
1546	83.4575347900391	-5.64641094207764	3.30551409721375	-0.00165419070981443	0.00678734155371785	-0.00587495695799589	0.00289124972186983
1547	85.4055786132813	-5.97108554840088	3.37044906616211	-0.00749832857400179	0.00678734155371785	-0.0175632312893867	-0.00587495695799589
1548	82.1588363647461	-4.99706220626831	3.1756443977356	-0.00392691092565656	0.0158782228827477	-0.017887907102704	-0.00425158534198999
1549	84.756233215332	-5.97108554840088	3.43538379669189	-0.00749832857400179	0.011982130818069	-0.0162645354866982	0.000618529506027699
1550	82.1588363647461	-5.64641094207764	3.11070966720581	-0.0126931173726916	0.00873538758605719	-0.00717365415766835	0.00321592413820326
1551	80.8601379394531	-4.99706220626831	3.30551409721375	-0.0139918150380254	0.00418994715437293	-0.00814767740666866	0.0106834331527352
1552	79.5614395141602	-4.99706220626831	2.9159049987793	-0.00782300252467394	0.00289124972186983	0.000943203864153475	0.0116574559360743
1553	81.5094833374023	-4.99706220626831	2.9159049987793	0.000618529506027699	0.00841071270406246	-0.0188619289547205	0.000293855206109583
1554	80.8601379394531	-4.67238807678223	3.04577469825745	0.000618529506027699	0.0149041991680861	-0.00555028254166245	0.00646266713738441
1555	83.4575347900391	-5.97108554840088	3.04577469825745	0.00548864435404539	-0.00392691092565656	0.0022419011220336	-0.00522560812532902
1556	84.1068801879883	-6.94510841369629	3.88992786407471	-0.00457625929266214	-0.00295288790948689	0.00581331877037883	0.0100340843200684
1557	83.4575347900391	-6.62043380737305	3.69512343406677	0.00581331877037883	-0.0149658378213644	0.0152288740500808	0.00159255252219737
1558	82.1588363647461	-6.29575967788696	3.30551409721375	0.0022419011220336	-0.00327756232582033	0.0175015944987535	0.00354059832170606
1559	83.4575347900391	-6.29575967788696	3.43538379669189	0.0200989879667759	-0.00782300252467394	0.0188002903014421	-0.00652430532500148
1560	84.756233215332	-6.62043380737305	3.50031876564026	0.00970941036939621	-0.0110697457566857	0.00386527273803949	-0.00132951640989631
1561	83.4575347900391	-5.97108554840088	3.56525373458862	-3.08191010844894e-05	0.00256657530553639	0.00711201597005129	0.000618529506027699
1562	83.4575347900391	-5.97108554840088	3.69512343406677	0.00581331877037883	0.00548864435404539	-0.00912170019000769	-0.00360223650932312
1563	83.4575347900391	-5.97108554840088	3.43538379669189	-3.08191010844894e-05	0.00743668992072344	0.00191722682211548	-0.00555028254166245
1564	83.4575347900391	-4.67238807678223	2.9159049987793	0.00418994715437293	0.00354059832170606	-0.00522560812532902	-0.00457625929266214
1565	82.8081817626953	-4.99706220626831	2.72110033035278	-0.00457625929266214	0.00451462110504508	-0.00295288790948689	0.00191722682211548
1566	84.756233215332	-5.97108554840088	3.30551409721375	-0.00100484199356288	-0.00295288790948689	0.000293855206109583	0.00451462110504508
1567	82.1588363647461	-5.97108554840088	3.56525373458862	-0.00782300252467394	0.0145795252174139	-0.0130177913233638	-0.00457625929266214
1568	83.4575347900391	-5.32173681259155	3.56525373458862	-0.00684897974133492	0.0149041991680861	-0.0237320438027382	-0.00295288790948689
1569	82.1588363647461	-4.99706220626831	3.43538379669189	-0.00587495695799589	0.0168522447347641	-0.0191866029053926	-0.00490093370899558
1570	81.5094833374023	-6.29575967788696	3.43538379669189	-0.017887907102704	0.00289124972186983	-0.00814767740666866	0.00483929552137852
1571	82.1588363647461	-5.64641094207764	3.1756443977356	-0.0156151866540313	0.00418994715437293	-0.0133424662053585	0.0103587592020631
1572	79.5614395141602	-4.34771394729614	2.9159049987793	0.00191722682211548	0.00159255252219737	-0.00197886489331722	-0.00100484199356288
1573	82.1588363647461	-4.67238807678223	3.1756443977356	0.000618529506027699	0.00289124972186983	-0.0117190945893526	0.00191722682211548
1574	84.1068801879883	-5.64641094207764	3.30551409721375	-0.00295288790948689	0.00678734155371785	0.00321592413820326	-0.00360223650932312
1575	83.4575347900391	-5.97108554840088	3.56525373458862	-0.00197886489331722	0.000293855206109583	-0.00295288790948689	0.00321592413820326
1576	81.5094833374023	-4.99706220626831	3.24057936668396	-0.00100484199356288	-0.0110697457566857	0.0123068047687411	0.00321592413820326
1577	82.8081817626953	-6.94510841369629	3.1756443977356	0.0191249661147594	-0.00847235135734081	0.00483929552137852	0.00418994715437293
1578	82.1588363647461	-5.64641094207764	3.04577469825745	0.0123068047687411	-0.02697878703475	0.0126314787194133	-0.00165419070981443
1579	82.8081817626953	-5.97108554840088	3.11070966720581	0.00938473641872406	-0.0165892094373703	0.012956153601408	0.000943203864153475
1580	83.4575347900391	-5.97108554840088	3.50031876564026	0.00808603875339031	-0.00555028254166245	0.0162028968334198	-0.00165419070981443
1581	85.4055786132813	-5.64641094207764	3.50031876564026	0.0220470335334539	-0.00100484199356288	0.0022419011220336	0.00159255252219737
1582	83.4575347900391	-5.64641094207764	3.37044906616211	0.00321592413820326	-0.00100484199356288	-3.08191010844894e-05	0.00159255252219737
1583	82.8081817626953	-5.32173681259155	3.24057936668396	0.00126787810586393	0.00938473641872406	-0.0107450718060136	-0.0026282137259841
1584	82.1588363647461	-4.67238807678223	3.11070966720581	0.00289124972186983	-0.000355493422830477	0.000943203864153475	-0.00360223650932312
1585	84.1068801879883	-5.97108554840088	3.43538379669189	0.00126787810586393	0.000618529506027699	-0.00230353930965066	-0.00684897974133492
1586	82.1588363647461	-4.99706220626831	4.27953720092773	0.00256657530553639	0.00321592413820326	-0.0026282137259841	0.00743668992072344
1587	83.4575347900391	-4.34771394729614	3.56525373458862	0.000293855206109583	0.0132808275520802	-0.0182125810533762	-0.000680167751852423
1588	84.756233215332	-5.64641094207764	3.50031876564026	-0.0100957229733467	0.0123068047687411	-0.0172385573387146	-0.00912170019000769
1589	82.1588363647461	-4.34771394729614	3.1756443977356	-0.0188619289547205	0.0132808275520802	-0.00912170019000769	-0.0113944197073579
1590	80.2107925415039	-5.32173681259155	3.63018846511841	-0.0146411629393697	0.00841071270406246	-0.0143164889886975	0.00743668992072344
1591	80.8601379394531	-4.99706220626831	3.76005816459656	-0.00814767740666866	0.00256657530553639	-0.00360223650932312	0.00354059832170606
1592	82.1588363647461	-5.64641094207764	3.63018846511841	-0.000680167751852423	0.00321592413820326	-0.0123684434220195	0.00386527273803949
1593	82.1588363647461	-4.99706220626831	3.37044906616211	0.00191722682211548	0.00516396993771195	0.00126787810586393	-0.00587495695799589
1594	84.756233215332	-6.29575967788696	3.50031876564026	-0.00100484199356288	0.011982130818069	-0.00587495695799589	-0.00360223650932312
1595	82.1588363647461	-4.99706220626831	3.50031876564026	0.00191722682211548	0.00289124972186983	-0.0026282137259841	0.00191722682211548
1596	82.8081817626953	-4.67238807678223	3.24057936668396	-0.00230353930965066	-0.00197886489331722	0.00321592413820326	0.00386527273803949
1597	81.5094833374023	-5.64641094207764	3.43538379669189	-0.00944637414067984	-0.0117190945893526	0.00776136433705688	0.00516396993771195
1598	84.756233215332	-7.26978254318237	3.24057936668396	0.0239950809627771	-0.00782300252467394	0.0188002903014421	0.00516396993771195
1599	82.1588363647461	-4.99706220626831	3.1756443977356	0.000618529506027699	-0.00847235135734081	0.0132808275520802	-0.00879702530801296
1600	82.1588363647461	-4.34771394729614	2.98083996772766	0.0103587592020631	-0.00749832857400179	0.0152288740500808	-0.00295288790948689
1601	82.1588363647461	-4.99706220626831	3.30551409721375	0.00191722682211548	-0.021459324285388	0.0210730116814375	0.00516396993771195
1602	82.8081817626953	-4.67238807678223	3.50031876564026	0.00970941036939621	0.0103587592020631	0.0123068047687411	0.00548864435404539
1603	83.4575347900391	-4.34771394729614	3.37044906616211	0.000293855206109583	0.00906006153672934	-0.00295288790948689	-0.00749832857400179
1604	82.1588363647461	-4.0230393409729	2.9159049987793	0.00126787810586393	-0.00132951640989631	-0.00230353930965066	-0.00392691092565656
1605	84.756233215332	-5.64641094207764	3.37044906616211	-0.00327756232582033	-0.00197886489331722	0.00451462110504508	0.00289124972186983
1606	82.1588363647461	-4.0230393409729	2.85097002983093	0.0155535480007529	0.00386527273803949	-0.00327756232582033	-0.00295288790948689
1607	83.4575347900391	-4.67238807678223	3.30551409721375	-0.0110697457566857	0.0162028968334198	-0.0146411629393697	0.000618529506027699
1608	82.8081817626953	-5.32173681259155	3.56525373458862	-0.00684897974133492	0.0223717093467712	-0.0250307414680719	-0.00749832857400179
1609	83.4575347900391	-5.32173681259155	3.56525373458862	-0.0185372550040483	0.0136055024340749	-0.0204853005707264	0.00483929552137852
1610	78.9120941162109	-4.0230393409729	2.9159049987793	-0.023407369852066	0.0132808275520802	-0.00100484199356288	0.00126787810586393
1611	81.5094833374023	-5.32173681259155	3.1756443977356	-0.0169138833880424	0.0022419011220336	-0.00619963090866804	0.00678734155371785
1612	83.4575347900391	-4.99706220626831	3.43538379669189	0.000618529506027699	0.00711201597005129	-0.00165419070981443	0.00548864435404539
1613	84.1068801879883	-5.64641094207764	3.56525373458862	0.00483929552137852	0.00126787810586393	-0.00100484199356288	-0.00782300252467394
1614	81.5094833374023	-5.32173681259155	3.63018846511841	0.000943203864153475	0.00321592413820326	-0.00879702530801296	-0.00197886489331722
1615	82.8081817626953	-4.99706220626831	3.43538379669189	-0.00295288790948689	-0.00847235135734081	0.00289124972186983	0.00678734155371785
1616	84.756233215332	-6.62043380737305	3.30551409721375	0.000618529506027699	-0.00814767740666866	0.0132808275520802	0.00646266713738441
1617	82.1588363647461	-5.64641094207764	3.24057936668396	-0.00684897974133492	-0.00490093370899558	0.00613799272105098	0.00613799272105098
1618	84.1068801879883	-6.29575967788696	3.56525373458862	0.011982130818069	0.00321592413820326	0.00743668992072344	0.00386527273803949
1619	84.1068801879883	-4.67238807678223	3.24057936668396	0.0152288740500808	-0.0188619289547205	0.00613799272105098	0.0022419011220336
1620	82.1588363647461	-4.67238807678223	3.50031876564026	0.0188002903014421	-0.00522560812532902	0.0100340843200684	-0.00295288790948689
1621	82.1588363647461	-4.0230393409729	3.24057936668396	0.00386527273803949	0.00191722682211548	0.000618529506027699	0.00354059832170606
1622	82.1588363647461	-4.34771394729614	2.78603529930115	0.012956153601408	0.00451462110504508	-0.000355493422830477	0.00321592413820326
1623	82.8081817626953	-4.0230393409729	2.52629590034485	0.00191722682211548	0.00711201597005129	-0.0100957229733467	-0.0110697457566857
1624	83.4575347900391	-5.32173681259155	3.04577469825745	-0.00165419070981443	0.000618529506027699	-0.00295288790948689	0.00256657530553639
1625	82.8081817626953	-4.99706220626831	3.50031876564026	0.00126787810586393	0.00873538758605719	-0.00197886489331722	-0.00327756232582033
1626	84.1068801879883	-4.99706220626831	3.50031876564026	-0.00425158534198999	0.0022419011220336	-0.00132951640989631	0.00159255252219737
1627	84.1068801879883	-4.67238807678223	3.43538379669189	-0.00230353930965066	0.00970941036939621	-0.0191866029053926	0.00386527273803949
1628	81.5094833374023	-4.67238807678223	3.11070966720581	-0.00912170019000769	0.0126314787194133	-0.0341216214001179	-0.00619963090866804
1629	80.8601379394531	-5.64641094207764	3.30551409721375	-0.0130177913233638	0.0175015944987535	-0.0120437685400248	0.000618529506027699
1630	80.8601379394531	-4.0230393409729	2.9159049987793	-0.0133424662053585	0.00711201597005129	-0.00360223650932312	-0.00360223650932312
1631	81.5094833374023	-4.34771394729614	3.11070966720581	-0.0120437685400248	0.00516396993771195	-0.00327756232582033	0.00743668992072344
1632	82.8081817626953	-4.67238807678223	3.50031876564026	0.00711201597005129	-0.00749832857400179	0.00289124972186983	0.000943203864153475
1633	80.8601379394531	-4.34771394729614	3.11070966720581	0.000618529506027699	0.00386527273803949	-0.0104203969240189	0.00126787810586393
1634	82.1588363647461	-4.34771394729614	2.85097002983093	-0.00165419070981443	0.00386527273803949	-0.00717365415766835	0.00126787810586393
1635	82.8081817626953	-4.99706220626831	3.04577469825745	-0.0026282137259841	-0.0120437685400248	0.000943203864153475	0.00289124972186983
1636	84.1068801879883	-6.29575967788696	3.11070966720581	0.0022419011220336	-0.0149658378213644	-0.00360223650932312	0.00289124972186983
1637	84.1068801879883	-6.29575967788696	3.43538379669189	-0.00165419070981443	0.00483929552137852	0.011982130818069	0.00970941036939621
1638	82.1588363647461	-4.0230393409729	3.37044906616211	0.00938473641872406	-0.00944637414067984	0.00776136433705688	-0.00457625929266214
1639	84.1068801879883	-5.64641094207764	3.24057936668396	0.013930176384747	-0.00360223650932312	0.00289124972186983	-0.000680167751852423
1640	84.1068801879883	-4.99706220626831	3.24057936668396	0.01100810803473	-0.00814767740666866	0.0152288740500808	-0.00360223650932312
1641	84.1068801879883	-5.32173681259155	2.78603529930115	-0.00425158534198999	-0.00425158534198999	-0.0117190945893526	-0.000355493422830477
1642	84.1068801879883	-5.32173681259155	2.85097002983093	-0.0026282137259841	0.00548864435404539	0.00678734155371785	-0.0026282137259841
1643	84.756233215332	-5.32173681259155	3.37044906616211	0.00613799272105098	0.00581331877037883	-0.0113944197073579	-0.00230353930965066
1644	83.4575347900391	-4.67238807678223	3.24057936668396	0.000943203864153475	0.00321592413820326	-0.00847235135734081	-0.00327756232582033
1645	82.8081817626953	-4.0230393409729	2.9159049987793	-0.00782300252467394	0.01100810803473	-0.00295288790948689	-0.0026282137259841
1646	82.8081817626953	-5.32173681259155	3.1756443977356	-0.00619963090866804	-0.00165419070981443	-0.00392691092565656	0.00321592413820326
1647	84.1068801879883	-5.64641094207764	3.1756443977356	-0.00782300252467394	0.01847561635077	-0.0263294391334057	0.00354059832170606
1648	79.5614395141602	-4.34771394729614	3.30551409721375	-0.00879702530801296	0.0168522447347641	-0.0221086721867323	-0.00360223650932312
1649	82.1588363647461	-5.32173681259155	3.69512343406677	-0.0201606266200542	0.0200989879667759	-0.0208099745213985	-0.00197886489331722
1650	81.5094833374023	-4.34771394729614	3.37044906616211	-0.0123684434220195	0.00516396993771195	-0.0100957229733467	0.011982130818069
1651	82.8081817626953	-4.34771394729614	3.30551409721375	-0.00522560812532902	-0.00392691092565656	-3.08191010844894e-05	-3.08191010844894e-05
1652	82.1588363647461	-4.67238807678223	3.43538379669189	0.000618529506027699	0.00126787810586393	-0.00392691092565656	-0.000355493422830477
1653	83.4575347900391	-5.97108554840088	3.50031876564026	0.00581331877037883	0.00321592413820326	-0.00295288790948689	-0.00392691092565656
1654	82.1588363647461	-6.29575967788696	3.69512343406677	-0.00132951640989631	-0.00944637414067984	-0.00847235135734081	-0.00132951640989631
1655	82.8081817626953	-5.64641094207764	3.56525373458862	-0.00197886489331722	-0.00619963090866804	-0.00100484199356288	-0.00457625929266214
1656	81.5094833374023	-5.32173681259155	3.30551409721375	-0.0026282137259841	-0.00457625929266214	0.0022419011220336	0.00711201597005129
1657	83.4575347900391	-4.99706220626831	3.43538379669189	0.00321592413820326	0.00483929552137852	0.0152288740500808	0.000293855206109583
1658	84.1068801879883	-4.67238807678223	3.11070966720581	-0.00165419070981443	0.012956153601408	0.00354059832170606	0.00191722682211548
1659	82.1588363647461	-4.0230393409729	3.24057936668396	0.01100810803473	-0.0110697457566857	0.0132808275520802	-0.00295288790948689
1660	84.1068801879883	-4.34771394729614	3.30551409721375	0.0158782228827477	-0.00684897974133492	0.0145795252174139	-0.00132951640989631
1661	82.1588363647461	-3.69836521148682	3.30551409721375	-0.00132951640989631	-0.0026282137259841	-0.000355493422830477	0.0022419011220336
1662	83.4575347900391	-4.34771394729614	3.04577469825745	0.00516396993771195	0.00483929552137852	0.00354059832170606	-0.00684897974133492
1663	84.756233215332	-4.34771394729614	2.98083996772766	-0.000355493422830477	0.0116574559360743	-0.00977104809135199	-0.00522560812532902
1664	85.4055786132813	-5.64641094207764	3.37044906616211	-0.00619963090866804	0.00191722682211548	-0.00425158534198999	-0.00165419070981443
1665	82.8081817626953	-4.0230393409729	3.24057936668396	-3.08191010844894e-05	0.000943203864153475	-0.00847235135734081	-0.00327756232582033
1666	84.1068801879883	-5.64641094207764	3.43538379669189	0.00126787810586393	-0.000680167751852423	-0.00782300252467394	0.00451462110504508
1667	80.2107925415039	-5.32173681259155	3.76005816459656	-0.0113944197073579	0.0136055024340749	-0.0159398596733809	-0.00100484199356288
1668	82.1588363647461	-5.64641094207764	3.30551409721375	-0.00814767740666866	0.012956153601408	-0.0237320438027382	0.000618529506027699
1669	80.8601379394531	-4.67238807678223	3.1756443977356	-0.0156151866540313	0.00938473641872406	-0.0182125810533762	0.00159255252219737
1670	82.8081817626953	-5.32173681259155	3.1756443977356	-0.0139918150380254	0.00256657530553639	-0.0208099745213985	0.00451462110504508
1671	84.1068801879883	-5.32173681259155	3.37044906616211	-0.0126931173726916	-0.000355493422830477	-0.0104203969240189	-0.00327756232582033
1672	84.1068801879883	-4.99706220626831	3.76005816459656	0.00451462110504508	-0.00100484199356288	-0.0191866029053926	0.00191722682211548
1673	84.1068801879883	-5.97108554840088	3.76005816459656	0.00256657530553639	0.000618529506027699	-0.0126931173726916	-0.00587495695799589
1674	82.1588363647461	-5.64641094207764	2.9159049987793	-0.00425158534198999	-0.00717365415766835	-0.00652430532500148	-0.00814767740666866
1675	84.1068801879883	-5.64641094207764	2.9159049987793	-0.00197886489331722	-0.0100957229733467	0.0022419011220336	0.00126787810586393
1676	83.4575347900391	-4.34771394729614	2.9159049987793	0.0022419011220336	-0.0110697457566857	0.0100340843200684	0.000943203864153475
1677	85.4055786132813	-5.32173681259155	3.04577469825745	0.00289124972186983	-0.0237320438027382	0.00970941036939621	0.00289124972186983
1678	83.4575347900391	-5.64641094207764	3.43538379669189	0.00613799272105098	-0.00132951640989631	0.01847561635077	0.000618529506027699
1679	84.1068801879883	-5.64641094207764	2.9159049987793	0.013930176384747	0.000293855206109583	0.00938473641872406	0.000943203864153475
1680	82.1588363647461	-3.69836521148682	2.9159049987793	0.0171769186854362	-0.00814767740666866	0.00743668992072344	-0.00749832857400179
1681	83.4575347900391	-4.67238807678223	2.78603529930115	0.00256657530553639	-3.08191010844894e-05	0.00354059832170606	-0.00360223650932312
1682	82.1588363647461	-5.64641094207764	3.30551409721375	-0.00360223650932312	-3.08191010844894e-05	0.0126314787194133	0.000618529506027699
1683	82.8081817626953	-4.99706220626831	3.63018846511841	0.00256657530553639	0.000618529506027699	-0.00100484199356288	0.000293855206109583
1684	82.8081817626953	-4.67238807678223	3.43538379669189	0.00906006153672934	0.00159255252219737	-0.00425158534198999	-0.00717365415766835
1685	82.1588363647461	-4.99706220626831	3.11070966720581	0.00711201597005129	0.00126787810586393	0.00678734155371785	0.00256657530553639
1686	82.8081817626953	-5.32173681259155	3.43538379669189	-0.00490093370899558	0.000943203864153475	-0.00555028254166245	0.0022419011220336
1687	80.2107925415039	-4.0230393409729	2.9159049987793	-0.00522560812532902	0.020423661917448	-0.0136671401560307	-0.00717365415766835
1688	82.1588363647461	-5.97108554840088	3.56525373458862	-0.0143164889886975	0.0188002903014421	-0.02697878703475	-0.00847235135734081
1689	82.1588363647461	-4.67238807678223	3.11070966720581	-0.0159398596733809	0.012956153601408	-0.0139918150380254	-0.0113944197073579
1690	81.5094833374023	-4.67238807678223	3.30551409721375	-0.00100484199356288	0.00743668992072344	-0.00425158534198999	-0.000680167751852423
1691	82.1588363647461	-4.34771394729614	2.9159049987793	-0.00977104809135199	0.00126787810586393	-0.00522560812532902	0.00548864435404539
1692	82.1588363647461	-5.32173681259155	2.98083996772766	-0.00197886489331722	-0.000680167751852423	-0.00652430532500148	-0.00100484199356288
1693	81.5094833374023	-4.67238807678223	2.9159049987793	0.00386527273803949	0.000618529506027699	-0.00392691092565656	0.000618529506027699
1694	84.1068801879883	-5.97108554840088	3.37044906616211	-0.00425158534198999	-0.00652430532500148	-0.00230353930965066	-0.00619963090866804
1695	84.756233215332	-5.97108554840088	3.69512343406677	0.00418994715437293	-0.00749832857400179	0.00938473641872406	-0.00295288790948689
1696	84.756233215332	-5.97108554840088	3.63018846511841	-0.00100484199356288	-0.00587495695799589	-0.00165419070981443	0.00646266713738441
1697	84.756233215332	-5.97108554840088	3.50031876564026	0.0178262684494257	-0.00392691092565656	0.0210730116814375	0.00873538758605719
1698	82.1588363647461	-4.34771394729614	3.1756443977356	0.029189869761467	-0.0126931173726916	0.00808603875339031	0.00516396993771195
1699	83.4575347900391	-5.64641094207764	3.37044906616211	0.0162028968334198	0.000943203864153475	0.0181509424000978	0.000943203864153475
1700	84.1068801879883	-5.97108554840088	3.04577469825745	0.00906006153672934	0.00418994715437293	0.00516396993771195	-0.00197886489331722
1701	82.1588363647461	-4.99706220626831	3.82499313354492	-0.00392691092565656	-0.000355493422830477	0.00938473641872406	0.00678734155371785
1702	82.1588363647461	-4.34771394729614	3.69512343406677	-0.00912170019000769	0.00256657530553639	0.00938473641872406	-0.00100484199356288
1703	82.8081817626953	-4.67238807678223	3.24057936668396	0.00646266713738441	0.00418994715437293	0.000943203864153475	-0.00230353930965066
1704	82.8081817626953	-4.67238807678223	2.98083996772766	0.00289124972186983	-0.000680167751852423	-3.08191010844894e-05	-0.0026282137259841
1705	83.4575347900391	-5.64641094207764	3.56525373458862	0.000293855206109583	-0.0026282137259841	0.00938473641872406	-0.00327756232582033
1706	80.8601379394531	-4.34771394729614	3.63018846511841	-0.00392691092565656	-0.00132951640989631	-0.0133424662053585	-0.00490093370899558
1707	81.5094833374023	-5.97108554840088	3.82499313354492	-0.0126931173726916	0.00711201597005129	-0.0165892094373703	0.00191722682211548
1708	80.8601379394531	-4.34771394729614	3.24057936668396	-0.0139918150380254	0.0158782228827477	-0.0182125810533762	-0.00749832857400179
1709	82.8081817626953	-5.32173681259155	3.43538379669189	-0.0149658378213644	0.0100340843200684	-0.0230826959013939	-0.00977104809135199
1710	84.1068801879883	-4.99706220626831	3.24057936668396	-0.0104203969240189	0.00386527273803949	0.00191722682211548	-0.00165419070981443
1711	82.1588363647461	-5.32173681259155	2.9159049987793	-0.00879702530801296	0.00256657530553639	-0.00360223650932312	-0.00360223650932312
1712	82.1588363647461	-4.67238807678223	3.04577469825745	-0.00100484199356288	-0.00165419070981443	-0.00392691092565656	0.0113327819854021
1713	84.1068801879883	-6.62043380737305	3.30551409721375	0.00159255252219737	-0.00230353930965066	-0.00619963090866804	-3.08191010844894e-05
1714	84.1068801879883	-7.26978254318237	3.11070966720581	0.00159255252219737	-0.00392691092565656	-0.00425158534198999	0.000618529506027699
1715	83.4575347900391	-5.64641094207764	2.9159049987793	-0.00522560812532902	-0.00652430532500148	0.000943203864153475	-3.08191010844894e-05
1716	82.1588363647461	-6.29575967788696	3.24057936668396	0.00289124972186983	-0.0113944197073579	0.00354059832170606	0.00126787810586393
1717	82.8081817626953	-4.67238807678223	3.11070966720581	0.0113327819854021	-0.0169138833880424	0.0175015944987535	0.00418994715437293
1718	84.756233215332	-5.97108554840088	3.30551409721375	0.0171769186854362	-0.00457625929266214	0.0132808275520802	0.00906006153672934
1719	82.8081817626953	-4.99706220626831	3.24057936668396	0.0142548503354192	-0.0100957229733467	0.00743668992072344	0.000293855206109583
1720	85.4055786132813	-6.29575967788696	3.04577469825745	0.00548864435404539	-0.000680167751852423	0.011982130818069	0.00841071270406246
1721	85.4055786132813	-5.64641094207764	3.1756443977356	-0.00814767740666866	0.00321592413820326	0.00289124972186983	-0.00230353930965066
1722	84.756233215332	-5.64641094207764	3.30551409721375	0.00970941036939621	0.000293855206109583	-0.000680167751852423	0.00289124972186983
1723	84.1068801879883	-5.32173681259155	3.30551409721375	-0.00197886489331722	-0.000680167751852423	-0.0026282137259841	-0.00360223650932312
1724	84.1068801879883	-5.97108554840088	3.76005816459656	0.000293855206109583	0.00354059832170606	-0.00295288790948689	-0.00522560812532902
1725	84.1068801879883	-5.32173681259155	3.56525373458862	-0.00555028254166245	0.0022419011220336	0.000943203864153475	0.000618529506027699
1726	82.1588363647461	-4.34771394729614	3.11070966720581	0.00386527273803949	-0.00230353930965066	-0.00652430532500148	-0.00100484199356288
1727	80.8601379394531	-5.32173681259155	3.43538379669189	-0.0113944197073579	0.0123068047687411	-0.0107450718060136	-0.00847235135734081
1728	82.1588363647461	-4.67238807678223	3.11070966720581	-0.0224333461374044	0.0168522447347641	-0.0240567177534103	-0.00587495695799589
1729	79.5614395141602	-4.67238807678223	3.1756443977356	-0.0110697457566857	0.00711201597005129	-0.00944637414067984	-0.0026282137259841
1730	83.4575347900391	-5.97108554840088	3.50031876564026	-0.0107450718060136	0.0106834331527352	-0.0143164889886975	-0.00100484199356288
1731	83.4575347900391	-5.64641094207764	3.37044906616211	-0.000355493422830477	-0.00425158534198999	0.00191722682211548	0.00321592413820326
1732	85.4055786132813	-5.97108554840088	3.43538379669189	-0.00295288790948689	-0.000355493422830477	0.00159255252219737	-3.08191010844894e-05
1733	84.1068801879883	-5.97108554840088	3.50031876564026	0.00938473641872406	0.00483929552137852	-0.0113944197073579	0.00711201597005129
1734	82.8081817626953	-6.29575967788696	3.50031876564026	0.00159255252219737	-0.00619963090866804	-0.00944637414067984	-0.00977104809135199
1735	81.5094833374023	-6.29575967788696	3.88992786407471	-0.00814767740666866	-0.00522560812532902	0.00906006153672934	0.00126787810586393
1736	83.4575347900391	-5.97108554840088	3.50031876564026	-0.00490093370899558	-0.0159398596733809	0.00548864435404539	0.00386527273803949
1737	82.1588363647461	-5.32173681259155	3.30551409721375	-0.000355493422830477	-0.00977104809135199	0.0207483377307653	0.0132808275520802
1738	84.756233215332	-5.64641094207764	3.30551409721375	0.013930176384747	-0.0139918150380254	0.0188002903014421	-0.00425158534198999
1739	84.756233215332	-4.99706220626831	3.30551409721375	0.00808603875339031	-0.00230353930965066	0.011982130818069	0.000943203864153475
1740	82.8081817626953	-4.67238807678223	3.1756443977356	0.0217223595827818	-0.0110697457566857	0.0106834331527352	-0.00425158534198999
1741	82.8081817626953	-5.32173681259155	3.37044906616211	-0.000680167751852423	0.00289124972186983	0.00711201597005129	-3.08191010844894e-05
1742	83.4575347900391	-5.32173681259155	3.50031876564026	0.000618529506027699	-0.00360223650932312	-0.00230353930965066	0.000943203864153475
1743	84.1068801879883	-5.97108554840088	2.85097002983093	0.00678734155371785	0.00581331877037883	-0.00879702530801296	-0.00684897974133492
1744	82.8081817626953	-4.34771394729614	2.9159049987793	0.0022419011220336	0.0022419011220336	0.00451462110504508	-0.00717365415766835
1745	84.1068801879883	-4.99706220626831	2.98083996772766	-0.00165419070981443	-0.000680167751852423	-0.00132951640989631	0.00126787810586393
1746	84.756233215332	-5.64641094207764	3.24057936668396	-0.0026282137259841	0.00386527273803949	0.00321592413820326	0.0022419011220336
1747	81.5094833374023	-4.67238807678223	3.24057936668396	-0.00100484199356288	0.0168522447347641	-0.0188619289547205	-0.00392691092565656
1748	80.8601379394531	-5.64641094207764	3.63018846511841	-0.00782300252467394	0.0194496400654316	-0.0217839982360601	-0.000680167751852423
1749	80.8601379394531	-4.67238807678223	3.11070966720581	-0.0113944197073579	0.0113327819854021	-0.0201606266200542	0.000618529506027699
1750	80.8601379394531	-4.99706220626831	2.9159049987793	-0.00977104809135199	0.00451462110504508	-0.00295288790948689	-0.00360223650932312
1751	83.4575347900391	-6.29575967788696	3.1756443977356	-0.00717365415766835	0.00743668992072344	-0.00425158534198999	0.00970941036939621
1752	82.8081817626953	-5.64641094207764	3.30551409721375	-0.00165419070981443	0.00548864435404539	-0.00327756232582033	0.00970941036939621
1753	82.8081817626953	-4.99706220626831	3.24057936668396	0.00321592413820326	0.00256657530553639	-0.00100484199356288	-0.00327756232582033
1754	82.1588363647461	-5.64641094207764	3.63018846511841	0.00354059832170606	-0.00197886489331722	-0.00555028254166245	0.00354059832170606
1755	84.1068801879883	-6.94510841369629	3.30551409721375	0.00321592413820326	-0.00295288790948689	0.01100810803473	-0.00490093370899558
1756	84.1068801879883	-6.94510841369629	3.30551409721375	-0.00490093370899558	-0.00555028254166245	-0.00360223650932312	0.00191722682211548
1757	84.756233215332	-5.97108554840088	3.43538379669189	0.00354059832170606	-0.0117190945893526	0.01100810803473	0.0113327819854021
1758	83.4575347900391	-4.34771394729614	3.24057936668396	0.0116574559360743	0.00483929552137852	0.00808603875339031	0.000618529506027699
1759	83.4575347900391	-5.32173681259155	3.63018846511841	0.0126314787194133	-0.00619963090866804	0.000943203864153475	0.00646266713738441
1760	86.0549240112305	-5.97108554840088	3.50031876564026	-0.00392691092565656	-0.00197886489331722	0.00516396993771195	-0.00392691092565656
1761	82.8081817626953	-4.67238807678223	2.9159049987793	0.00483929552137852	-0.00652430532500148	0.00906006153672934	0.00256657530553639
1762	83.4575347900391	-5.32173681259155	3.04577469825745	0.00256657530553639	-0.000680167751852423	0.00418994715437293	-0.00360223650932312
1763	82.8081817626953	-4.34771394729614	2.98083996772766	0.00548864435404539	-0.00295288790948689	-0.00490093370899558	0.00743668992072344
1764	83.4575347900391	-5.64641094207764	3.1756443977356	-0.00522560812532902	0.00386527273803949	-0.00555028254166245	-0.00132951640989631
1765	84.1068801879883	-5.64641094207764	3.63018846511841	-0.00230353930965066	0.00126787810586393	-3.08191010844894e-05	0.00483929552137852
1766	82.1588363647461	-5.32173681259155	3.63018846511841	-0.00587495695799589	0.00386527273803949	0.000943203864153475	0.000943203864153475
1767	83.4575347900391	-5.97108554840088	3.43538379669189	-0.00522560812532902	0.0126314787194133	-0.0208099745213985	-0.00425158534198999
1768	80.2107925415039	-5.97108554840088	3.50031876564026	-0.0156151866540313	0.0223717093467712	-0.0162645354866982	-0.00717365415766835
1769	81.5094833374023	-6.62043380737305	3.43538379669189	-0.0120437685400248	0.00906006153672934	-0.0149658378213644	0.000943203864153475
1770	80.2107925415039	-4.99706220626831	3.76005816459656	-0.0175632312893867	0.00711201597005129	-0.00977104809135199	0.000943203864153475
1771	81.5094833374023	-5.32173681259155	3.37044906616211	-0.00684897974133492	0.000943203864153475	-0.00977104809135199	0.00970941036939621
1772	81.5094833374023	-4.67238807678223	3.50031876564026	-0.00392691092565656	0.00126787810586393	0.00386527273803949	-0.000355493422830477
1773	82.8081817626953	-5.32173681259155	3.24057936668396	-0.00100484199356288	0.00386527273803949	-0.0169138833880424	0.00483929552137852
1774	84.756233215332	-5.32173681259155	3.1756443977356	0.000618529506027699	-0.00132951640989631	-0.00782300252467394	-0.00457625929266214
1775	84.756233215332	-7.26978254318237	3.30551409721375	-0.00100484199356288	-0.00912170019000769	0.000618529506027699	0.00613799272105098
1776	82.8081817626953	-7.26978254318237	3.50031876564026	0.00483929552137852	-0.00619963090866804	0.00321592413820326	-0.000355493422830477
1777	83.4575347900391	-6.62043380737305	3.43538379669189	0.0217223595827818	-0.00100484199356288	0.00743668992072344	0.00191722682211548
1778	84.1068801879883	-6.62043380737305	3.11070966720581	0.0168522447347641	-0.0107450718060136	0.011982130818069	0.00678734155371785
1779	83.4575347900391	-4.99706220626831	3.11070966720581	0.0194496400654316	-0.0182125810533762	0.00159255252219737	-0.00425158534198999
1780	84.1068801879883	-5.64641094207764	3.43538379669189	0.00256657530553639	-0.00360223650932312	0.012956153601408	0.00321592413820326
1781	85.4055786132813	-5.97108554840088	3.37044906616211	-0.00327756232582033	-0.00100484199356288	0.00191722682211548	0.00289124972186983
1782	83.4575347900391	-5.64641094207764	3.04577469825745	-0.000355493422830477	0.00256657530553639	0.00516396993771195	0.00126787810586393
1783	84.756233215332	-5.64641094207764	3.50031876564026	-0.00295288790948689	0.00289124972186983	0.00126787810586393	-0.00587495695799589
1784	84.1068801879883	-5.97108554840088	3.1756443977356	-0.00425158534198999	0.00678734155371785	-0.00879702530801296	0.00289124972186983
1785	82.8081817626953	-4.67238807678223	3.1756443977356	-0.00977104809135199	-0.00522560812532902	0.00256657530553639	0.00126787810586393
1786	82.1588363647461	-4.34771394729614	3.04577469825745	-0.000355493422830477	-0.00132951640989631	-0.0104203969240189	0.00321592413820326
1787	82.8081817626953	-5.64641094207764	3.11070966720581	-0.0110697457566857	0.00808603875339031	-0.0156151866540313	-0.00587495695799589
1788	82.8081817626953	-4.67238807678223	3.43538379669189	-0.00879702530801296	0.0168522447347641	-0.017887907102704	-0.00717365415766835
1789	80.2107925415039	-4.34771394729614	3.69512343406677	-0.0107450718060136	0.0181509424000978	-0.0182125810533762	-0.00619963090866804
1790	82.1588363647461	-5.97108554840088	3.43538379669189	-0.023407369852066	0.00743668992072344	-0.0139918150380254	0.00451462110504508
1791	81.5094833374023	-5.32173681259155	2.98083996772766	-0.00490093370899558	0.00321592413820326	-0.0104203969240189	0.00451462110504508
1792	84.1068801879883	-5.64641094207764	3.37044906616211	-0.000680167751852423	-3.08191010844894e-05	-0.00587495695799589	0.00613799272105098
1793	84.1068801879883	-5.64641094207764	3.43538379669189	0.00256657530553639	0.00548864435404539	-0.00522560812532902	0.000618529506027699
1794	85.4055786132813	-5.64641094207764	3.69512343406677	0.01100810803473	0.00289124972186983	-0.0120437685400248	0.00191722682211548
1795	82.1588363647461	-4.67238807678223	3.50031876564026	-0.00814767740666866	-0.0026282137259841	0.00159255252219737	0.00711201597005129
1796	82.8081817626953	-6.29575967788696	3.24057936668396	0.00970941036939621	-0.00879702530801296	0.00126787810586393	0.00386527273803949
1797	84.1068801879883	-6.29575967788696	3.11070966720581	0.0213976856321096	-0.00977104809135199	0.00938473641872406	0.00873538758605719
1798	84.756233215332	-6.62043380737305	3.50031876564026	0.0210730116814375	-0.00490093370899558	0.0136055024340749	0.000293855206109583
1799	84.756233215332	-5.97108554840088	3.56525373458862	-0.00327756232582033	-0.0026282137259841	0.00613799272105098	-0.000680167751852423
1800	82.8081817626953	-4.67238807678223	3.37044906616211	-0.0172385573387146	-0.0123684434220195	0.00938473641872406	-0.00652430532500148
1801	83.4575347900391	-4.67238807678223	3.43538379669189	-0.00100484199356288	-0.00197886489331722	0.00678734155371785	0.0022419011220336
1802	82.8081817626953	-4.34771394729614	2.85097002983093	0.00386527273803949	0.000618529506027699	-0.00425158534198999	-0.0026282137259841
1803	83.4575347900391	-4.34771394729614	2.72110033035278	0.00548864435404539	0.00970941036939621	-0.00457625929266214	-0.00360223650932312
1804	82.8081817626953	-4.0230393409729	2.78603529930115	0.00678734155371785	0.00711201597005129	-3.08191010844894e-05	-0.0139918150380254
1805	84.756233215332	-5.64641094207764	3.1756443977356	-0.00132951640989631	-0.00392691092565656	0.00256657530553639	-0.00555028254166245
1806	85.4055786132813	-4.67238807678223	3.63018846511841	-0.00360223650932312	-3.08191010844894e-05	0.00256657530553639	0.00873538758605719
1807	82.8081817626953	-4.99706220626831	3.11070966720581	-0.00490093370899558	0.00516396993771195	-0.0221086721867323	-0.00165419070981443
1808	83.4575347900391	-5.32173681259155	2.98083996772766	-0.0120437685400248	0.0132808275520802	-0.0165892094373703	-3.08191010844894e-05
1809	82.1588363647461	-4.67238807678223	2.9159049987793	-0.00327756232582033	0.0116574559360743	-0.0165892094373703	0.000943203864153475
1810	80.2107925415039	-4.34771394729614	3.30551409721375	-0.017887907102704	0.00646266713738441	-0.00652430532500148	-0.00100484199356288
1811	83.4575347900391	-5.97108554840088	3.56525373458862	-0.00490093370899558	-0.0026282137259841	-0.00327756232582033	0.00516396993771195
1812	84.1068801879883	-5.97108554840088	3.50031876564026	-3.08191010844894e-05	0.00483929552137852	-0.00132951640989631	0.00126787810586393
1813	84.756233215332	-5.97108554840088	3.30551409721375	-3.08191010844894e-05	-0.00100484199356288	-0.00100484199356288	0.00256657530553639
1814	82.8081817626953	-4.99706220626831	3.1756443977356	-3.08191010844894e-05	0.00938473641872406	-0.00360223650932312	0.00159255252219737
1815	82.1588363647461	-5.32173681259155	3.1756443977356	-0.00457625929266214	-0.00392691092565656	-3.08191010844894e-05	-0.00360223650932312
1816	84.1068801879883	-6.94510841369629	3.50031876564026	-0.000355493422830477	-0.00619963090866804	0.00256657530553639	0.00451462110504508
1817	84.1068801879883	-6.94510841369629	3.63018846511841	0.00256657530553639	-0.0191866029053926	0.0145795252174139	0.00354059832170606
1818	82.8081817626953	-5.64641094207764	3.69512343406677	0.0162028968334198	-0.00619963090866804	0.00711201597005129	0.0100340843200684
1819	83.4575347900391	-5.32173681259155	3.50031876564026	0.00386527273803949	-0.00425158534198999	0.0132808275520802	0.00256657530553639
1820	84.1068801879883	-5.64641094207764	3.50031876564026	0.00159255252219737	-0.00684897974133492	0.00970941036939621	-0.00165419070981443
1821	84.756233215332	-5.32173681259155	3.24057936668396	0.00646266713738441	0.00711201597005129	0.00289124972186983	0.000943203864153475
1822	85.4055786132813	-5.64641094207764	3.30551409721375	0.00581331877037883	-0.000355493422830477	-0.00814767740666866	-0.00717365415766835
1823	83.4575347900391	-4.99706220626831	2.78603529930115	0.00159255252219737	0.00678734155371785	-0.00490093370899558	-0.00327756232582033
1824	84.756233215332	-5.64641094207764	3.56525373458862	0.000943203864153475	0.00386527273803949	-0.00652430532500148	-0.00100484199356288
1825	82.8081817626953	-5.32173681259155	3.37044906616211	0.00191722682211548	-0.00587495695799589	-0.00360223650932312	-0.000680167751852423
1826	83.4575347900391	-4.67238807678223	2.78603529930115	0.000618529506027699	0.00126787810586393	-0.00522560812532902	0.00678734155371785
1827	84.1068801879883	-5.64641094207764	2.9159049987793	-0.00230353930965066	0.0194496400654316	-0.0149658378213644	-0.00132951640989631
1828	84.756233215332	-5.64641094207764	3.24057936668396	-0.00977104809135199	0.0175015944987535	-0.0198359526693821	-0.00490093370899558
1829	84.1068801879883	-5.64641094207764	3.30551409721375	-0.0104203969240189	0.0178262684494257	-0.0201606266200542	-0.00522560812532902
1830	80.8601379394531	-4.67238807678223	3.56525373458862	-0.0146411629393697	-0.00165419070981443	-0.0113944197073579	-0.00100484199356288
1831	80.2107925415039	-4.67238807678223	3.11070966720581	-0.0130177913233638	0.00483929552137852	-0.00197886489331722	0.00548864435404539
1832	82.1588363647461	-4.67238807678223	2.85097002983093	-0.00619963090866804	-3.08191010844894e-05	-0.00490093370899558	0.00126787810586393
1833	82.1588363647461	-4.67238807678223	3.1756443977356	-0.00100484199356288	0.00126787810586393	-0.00295288790948689	0.00159255252219737
1834	82.8081817626953	-4.67238807678223	3.1756443977356	-0.00100484199356288	0.00386527273803949	-0.00295288790948689	-0.00652430532500148
1835	84.756233215332	-5.97108554840088	3.56525373458862	-0.00555028254166245	-0.00230353930965066	-0.00100484199356288	0.00126787810586393
1836	85.4055786132813	-6.62043380737305	3.63018846511841	-0.00619963090866804	-0.00749832857400179	-0.00360223650932312	0.00256657530553639
1837	82.8081817626953	-5.97108554840088	3.24057936668396	-0.00425158534198999	-0.0247060675173998	0.00646266713738441	-0.00165419070981443
1838	86.0549240112305	-6.29575967788696	3.37044906616211	0.0200989879667759	-0.0146411629393697	0.0171769186854362	-0.000680167751852423
1839	83.4575347900391	-4.99706220626831	3.24057936668396	0.0236704051494598	-0.00912170019000769	0.00581331877037883	0.0022419011220336
1840	82.8081817626953	-4.34771394729614	3.30551409721375	0.013930176384747	-0.00295288790948689	0.0178262684494257	0.00483929552137852
1841	84.1068801879883	-5.97108554840088	3.69512343406677	-0.00100484199356288	-0.00132951640989631	0.00191722682211548	0.00646266713738441
1842	85.4055786132813	-5.97108554840088	3.50031876564026	0.00938473641872406	0.00581331877037883	-0.00425158534198999	0.00483929552137852
1843	84.1068801879883	-5.64641094207764	3.11070966720581	0.00451462110504508	0.000618529506027699	0.00256657530553639	0.000293855206109583
1844	83.4575347900391	-4.34771394729614	2.85097002983093	0.0100340843200684	-0.00132951640989631	0.0022419011220336	-0.0026282137259841
1845	85.4055786132813	-4.67238807678223	3.04577469825745	0.000293855206109583	-0.00197886489331722	-0.00230353930965066	-0.000680167751852423
1846	85.4055786132813	-5.64641094207764	3.50031876564026	-3.08191010844894e-05	0.00906006153672934	-0.00100484199356288	0.00808603875339031
1847	85.4055786132813	-5.97108554840088	3.63018846511841	-0.00814767740666866	0.00808603875339031	-0.0195112787187099	-0.00879702530801296
1848	82.8081817626953	-4.67238807678223	2.98083996772766	-0.0120437685400248	0.0123068047687411	-0.0152905117720366	-0.00912170019000769
1849	82.1588363647461	-5.97108554840088	3.11070966720581	-0.0152905117720366	0.0152288740500808	-0.0120437685400248	-0.00912170019000769
1850	82.8081817626953	-5.64641094207764	3.24057936668396	-0.0110697457566857	0.00289124972186983	-0.0146411629393697	-0.00230353930965066
1851	82.1588363647461	-4.34771394729614	3.24057936668396	-0.00912170019000769	0.00386527273803949	-0.00132951640989631	0.0116574559360743
1852	82.1588363647461	-4.67238807678223	3.24057936668396	-0.00555028254166245	-0.00132951640989631	-0.00782300252467394	0.00289124972186983
1853	84.756233215332	-4.0230393409729	3.1756443977356	0.00906006153672934	0.00289124972186983	-0.0107450718060136	-0.00165419070981443
1854	84.756233215332	-5.64641094207764	3.11070966720581	0.0022419011220336	0.00126787810586393	-0.00684897974133492	0.000943203864153475
1855	86.0549240112305	-5.64641094207764	3.30551409721375	0.00354059832170606	-0.00619963090866804	0.00451462110504508	0.0022419011220336
1856	84.756233215332	-5.64641094207764	3.24057936668396	-0.00749832857400179	-0.0104203969240189	0.00841071270406246	0.00386527273803949
1857	85.4055786132813	-6.62043380737305	3.50031876564026	0.0113327819854021	-0.0100957229733467	0.0181509424000978	0.00321592413820326
1858	84.756233215332	-6.29575967788696	3.37044906616211	0.0327612869441509	-0.0126931173726916	0.0126314787194133	-0.00197886489331722
1859	84.756233215332	-5.64641094207764	3.43538379669189	0.00743668992072344	-0.00749832857400179	0.00938473641872406	-0.00684897974133492
1860	84.756233215332	-4.67238807678223	2.85097002983093	-0.00327756232582033	-0.00327756232582033	0.00906006153672934	0.00191722682211548
1861	83.4575347900391	-4.99706220626831	2.85097002983093	-0.00230353930965066	-0.00197886489331722	0.00516396993771195	0.00289124972186983
1862	84.756233215332	-4.67238807678223	2.85097002983093	0.00548864435404539	0.00321592413820326	-0.00425158534198999	0.00548864435404539
1863	82.8081817626953	-4.67238807678223	3.04577469825745	-0.00165419070981443	0.000618529506027699	0.00256657530553639	0.00678734155371785
1864	85.4055786132813	-4.99706220626831	3.30551409721375	0.0022419011220336	-0.00230353930965066	0.000618529506027699	0.00516396993771195
1865	84.756233215332	-5.97108554840088	3.76005816459656	0.00418994715437293	0.000293855206109583	0.000293855206109583	0.000943203864153475
1866	85.4055786132813	-5.97108554840088	3.24057936668396	-0.0162645354866982	-0.000355493422830477	-0.00230353930965066	0.00808603875339031
1867	82.8081817626953	-4.67238807678223	3.1756443977356	-0.00197886489331722	0.012956153601408	-0.00879702530801296	-0.00327756232582033
1868	84.1068801879883	-5.64641094207764	3.24057936668396	-0.0149658378213644	0.01847561635077	-0.0286021586507559	-0.00912170019000769
1869	80.2107925415039	-4.99706220626831	3.30551409721375	-0.0136671401560307	0.011982130818069	-0.0247060675173998	0.00321592413820326
1870	82.1588363647461	-5.32173681259155	3.69512343406677	-0.0221086721867323	-0.000680167751852423	-0.0139918150380254	-0.0026282137259841
1871	82.1588363647461	-5.97108554840088	3.37044906616211	-0.0126931173726916	0.00548864435404539	-0.0026282137259841	0.00678734155371785
1872	84.1068801879883	-5.32173681259155	3.04577469825745	0.00126787810586393	0.00678734155371785	-0.00555028254166245	-0.000355493422830477
1873	84.756233215332	-5.64641094207764	3.04577469825745	0.000618529506027699	0.00386527273803949	-0.0172385573387146	0.00126787810586393
1874	84.1068801879883	-5.64641094207764	3.56525373458862	0.00289124972186983	0.0103587592020631	-0.00684897974133492	-0.00295288790948689
1875	84.1068801879883	-5.64641094207764	3.43538379669189	-0.00295288790948689	-0.00749832857400179	-0.00295288790948689	0.000293855206109583
1876	81.5094833374023	-5.64641094207764	3.50031876564026	0.00386527273803949	-0.00490093370899558	0.0113327819854021	-0.000355493422830477
1877	85.4055786132813	-6.62043380737305	3.63018846511841	0.0116574559360743	-0.00684897974133492	0.00841071270406246	0.00743668992072344
1878	82.8081817626953	-4.67238807678223	3.04577469825745	-0.00490093370899558	-0.0224333461374044	0.00873538758605719	-0.00100484199356288
1879	84.1068801879883	-5.64641094207764	3.11070966720581	0.0106834331527352	0.00256657530553639	0.0171769186854362	0.00711201597005129
1880	84.756233215332	-5.64641094207764	3.56525373458862	0.00126787810586393	-0.00879702530801296	0.00776136433705688	-0.00457625929266214
1881	84.756233215332	-5.32173681259155	3.30551409721375	-0.00360223650932312	0.00613799272105098	0.00483929552137852	0.00191722682211548
1882	84.1068801879883	-5.64641094207764	3.43538379669189	0.00354059832170606	0.00126787810586393	-0.000355493422830477	0.00678734155371785
1883	85.4055786132813	-5.32173681259155	3.24057936668396	0.000618529506027699	0.0103587592020631	0.0106834331527352	-0.000680167751852423
1884	85.4055786132813	-5.97108554840088	2.98083996772766	0.00483929552137852	-0.000680167751852423	-0.000680167751852423	0.00256657530553639
1885	83.4575347900391	-4.0230393409729	2.9159049987793	-0.00360223650932312	0.00289124972186983	0.00321592413820326	-0.00684897974133492
1886	83.4575347900391	-4.99706220626831	2.98083996772766	0.00191722682211548	0.00386527273803949	0.000618529506027699	0.000293855206109583
1887	82.8081817626953	-4.0230393409729	3.30551409721375	-0.00652430532500148	0.0142548503354192	-0.0195112787187099	-0.00360223650932312
1888	83.4575347900391	-5.32173681259155	3.95486283302307	-0.00977104809135199	0.0168522447347641	-0.0253554154187441	-0.00165419070981443
1889	82.1588363647461	-4.34771394729614	3.30551409721375	-0.00847235135734081	0.0197743140161037	-0.0126931173726916	0.00126787810586393
1890	82.1588363647461	-4.67238807678223	3.1756443977356	-0.0113944197073579	0.000293855206109583	-0.0126931173726916	0.0022419011220336
1891	82.8081817626953	-5.32173681259155	3.11070966720581	-0.00360223650932312	0.000293855206109583	-0.00165419070981443	0.0165275707840919
1892	84.756233215332	-5.64641094207764	3.50031876564026	0.000293855206109583	0.00256657530553639	-0.00490093370899558	0.000618529506027699
1893	83.4575347900391	-5.32173681259155	3.56525373458862	-0.000355493422830477	0.00386527273803949	-0.00684897974133492	-3.08191010844894e-05
1894	84.1068801879883	-4.99706220626831	3.63018846511841	-0.00425158534198999	-0.000355493422830477	-0.00457625929266214	-0.00392691092565656
1895	82.8081817626953	-4.99706220626831	3.1756443977356	0.00126787810586393	-0.00392691092565656	-0.0110697457566857	0.00191722682211548
1896	84.756233215332	-6.62043380737305	3.30551409721375	-0.000680167751852423	-0.0156151866540313	0.00808603875339031	-0.00100484199356288
1897	82.8081817626953	-5.97108554840088	3.24057936668396	0.013930176384747	-0.0110697457566857	0.0132808275520802	0.0158782228827477
1898	85.4055786132813	-5.97108554840088	3.1756443977356	0.00776136433705688	-0.0347709693014622	0.01100810803473	0.00354059832170606
1899	83.4575347900391	-4.99706220626831	3.56525373458862	0.00808603875339031	0.00321592413820326	0.00873538758605719	0.00711201597005129
1900	83.4575347900391	-5.32173681259155	3.82499313354492	0.0252937767654657	-0.0211346503347158	0.0113327819854021	-0.00847235135734081
1901	84.756233215332	-5.64641094207764	3.04577469825745	0.00191722682211548	-0.00555028254166245	0.00516396993771195	0.00938473641872406
1902	84.756233215332	-4.99706220626831	2.98083996772766	0.00386527273803949	0.00289124972186983	-0.00295288790948689	-0.00197886489331722
1903	85.4055786132813	-5.97108554840088	3.04577469825745	0.0103587592020631	0.00516396993771195	-0.0123684434220195	-0.0026282137259841
1904	83.4575347900391	-4.34771394729614	3.24057936668396	0.0022419011220336	-0.00392691092565656	-0.000680167751852423	0.000943203864153475
1905	84.1068801879883	-4.67238807678223	3.43538379669189	0.00289124972186983	-0.000680167751852423	-0.00555028254166245	-0.00555028254166245
1906	84.1068801879883	-4.67238807678223	3.37044906616211	0.000293855206109583	0.00191722682211548	-0.00360223650932312	-0.00230353930965066
1907	84.756233215332	-5.32173681259155	3.24057936668396	-0.00814767740666866	0.0136055024340749	-0.0139918150380254	-0.00132951640989631
1908	81.5094833374023	-4.67238807678223	2.85097002983093	-0.0162645354866982	0.0155535480007529	-0.0230826959013939	-0.00100484199356288
1909	82.8081817626953	-5.97108554840088	3.24057936668396	-0.0162645354866982	0.00841071270406246	-0.0152905117720366	0.000618529506027699
1910	82.1588363647461	-4.67238807678223	3.1756443977356	-0.0230826959013939	0.00808603875339031	-0.0110697457566857	-3.08191010844894e-05
1911	80.8601379394531	-4.99706220626831	3.24057936668396	-0.00717365415766835	-0.00230353930965066	-0.0026282137259841	-0.00100484199356288
1912	81.5094833374023	-4.67238807678223	3.43538379669189	-0.000680167751852423	0.000293855206109583	-0.00847235135734081	-0.000355493422830477
1913	82.8081817626953	-4.99706220626831	3.11070966720581	0.00776136433705688	0.00743668992072344	0.00289124972186983	0.000293855206109583
1914	83.4575347900391	-4.99706220626831	2.98083996772766	-0.00165419070981443	0.00386527273803949	-0.00327756232582033	-0.00392691092565656
1915	84.1068801879883	-6.29575967788696	3.56525373458862	0.00256657530553639	-0.0100957229733467	0.00159255252219737	-0.00327756232582033
1916	83.4575347900391	-6.94510841369629	3.69512343406677	-0.00684897974133492	-0.0146411629393697	0.0022419011220336	0.0116574559360743
1917	82.1588363647461	-5.64641094207764	3.63018846511841	0.0191249661147594	-0.00717365415766835	0.0132808275520802	0.00159255252219737
1918	84.756233215332	-6.29575967788696	3.37044906616211	0.0230210572481155	0.00646266713738441	-0.00100484199356288	0.0022419011220336
1919	84.756233215332	-4.99706220626831	2.98083996772766	0.00743668992072344	-0.000355493422830477	0.0126314787194133	-0.000355493422830477
1920	83.4575347900391	-4.67238807678223	3.24057936668396	-0.00295288790948689	-0.00457625929266214	0.0100340843200684	0.00126787810586393
1921	82.8081817626953	-4.67238807678223	2.98083996772766	0.0158782228827477	-0.00197886489331722	0.00873538758605719	-0.00100484199356288
1922	84.1068801879883	-4.99706220626831	2.98083996772766	-0.00327756232582033	-0.00522560812532902	-0.0100957229733467	0.000618529506027699
1923	84.1068801879883	-4.34771394729614	3.11070966720581	0.00289124972186983	0.00678734155371785	-0.0026282137259841	-0.00392691092565656
1924	83.4575347900391	-4.67238807678223	2.9159049987793	0.000943203864153475	0.000943203864153475	-0.00327756232582033	-0.00295288790948689
1925	84.756233215332	-5.97108554840088	3.24057936668396	-0.000355493422830477	-0.000680167751852423	0.00159255252219737	0.0022419011220336
1926	84.1068801879883	-5.64641094207764	3.37044906616211	-0.00522560812532902	0.00418994715437293	0.00126787810586393	0.00159255252219737
1927	82.1588363647461	-5.32173681259155	3.50031876564026	-0.00230353930965066	0.00906006153672934	-0.0123684434220195	-0.0113944197073579
1928	80.8601379394531	-4.67238807678223	3.30551409721375	-0.0110697457566857	0.0217223595827818	-0.0175632312893867	-0.00977104809135199
1929	80.2107925415039	-5.32173681259155	3.69512343406677	-0.0149658378213644	0.00776136433705688	-0.0110697457566857	-0.00295288790948689
1930	82.1588363647461	-5.64641094207764	3.24057936668396	-0.0152905117720366	0.00159255252219737	-0.0143164889886975	-0.00100484199356288
1931	83.4575347900391	-5.64641094207764	3.1756443977356	-0.0126931173726916	0.00256657530553639	-0.00652430532500148	0.00191722682211548
1932	82.8081817626953	-4.34771394729614	3.24057936668396	0.00289124972186983	0.00646266713738441	-0.0107450718060136	-0.00717365415766835
1933	83.4575347900391	-4.99706220626831	3.04577469825745	0.00126787810586393	0.0113327819854021	-0.0100957229733467	0.000293855206109583
1934	85.4055786132813	-5.64641094207764	3.76005816459656	0.00386527273803949	0.00743668992072344	-0.00295288790948689	0.000618529506027699
1935	84.756233215332	-6.94510841369629	3.63018846511841	-0.00230353930965066	-0.00230353930965066	-0.00100484199356288	0.00256657530553639
1936	82.8081817626953	-5.97108554840088	3.1756443977356	-0.00457625929266214	-0.0136671401560307	0.00646266713738441	0.00516396993771195
1937	84.756233215332	-6.94510841369629	3.37044906616211	0.00613799272105098	-0.0347709693014622	0.0145795252174139	0.00483929552137852
1938	83.4575347900391	-5.32173681259155	3.30551409721375	0.00970941036939621	-0.00295288790948689	0.013930176384747	0.00776136433705688
1939	86.0549240112305	-5.64641094207764	3.63018846511841	0.00646266713738441	-0.00425158534198999	0.0136055024340749	0.000943203864153475
1940	84.1068801879883	-5.32173681259155	3.50031876564026	-3.08191010844894e-05	-0.00490093370899558	0.0132808275520802	-0.00165419070981443
1941	83.4575347900391	-4.67238807678223	3.1756443977356	-0.00522560812532902	-3.08191010844894e-05	0.00289124972186983	-0.00197886489331722
1942	81.5094833374023	-4.67238807678223	2.72110033035278	0.00581331877037883	0.00678734155371785	0.00418994715437293	0.00126787810586393
1943	82.1588363647461	-4.67238807678223	2.72110033035278	-0.00197886489331722	0.00581331877037883	-0.00652430532500148	-0.00490093370899558
1944	84.1068801879883	-5.97108554840088	3.04577469825745	-0.0026282137259841	0.00126787810586393	-0.00165419070981443	-0.00522560812532902
1945	84.756233215332	-5.64641094207764	3.50031876564026	-0.00327756232582033	0.00354059832170606	-0.00392691092565656	-0.00490093370899558
1946	82.1588363647461	-5.32173681259155	3.50031876564026	0.00418994715437293	0.000293855206109583	-0.0133424662053585	0.00191722682211548
1947	82.1588363647461	-4.34771394729614	2.78603529930115	-0.0107450718060136	0.0132808275520802	-0.0195112787187099	-0.00619963090866804
1948	83.4575347900391	-5.64641094207764	3.11070966720581	-0.00847235135734081	0.0149041991680861	-0.0221086721867323	-0.00879702530801296
1949	80.2107925415039	-4.34771394729614	3.24057936668396	-0.00717365415766835	0.0207483377307653	-0.0139918150380254	-0.00879702530801296
1950	80.2107925415039	-5.32173681259155	3.43538379669189	-0.00879702530801296	0.00646266713738441	-0.0185372550040483	-0.00165419070981443
1951	81.5094833374023	-5.32173681259155	3.37044906616211	-0.00652430532500148	0.00321592413820326	-0.0104203969240189	0.00678734155371785
1952	84.1068801879883	-5.97108554840088	3.82499313354492	0.00776136433705688	0.0100340843200684	0.00126787810586393	0.00126787810586393
1953	82.8081817626953	-5.32173681259155	3.43538379669189	0.00613799272105098	0.00386527273803949	-0.0104203969240189	0.00516396993771195
1954	84.1068801879883	-5.64641094207764	3.04577469825745	-0.00879702530801296	0.00418994715437293	-0.00165419070981443	-0.00100484199356288
1955	82.1588363647461	-5.32173681259155	3.24057936668396	-0.000355493422830477	-0.00295288790948689	-0.00847235135734081	-3.08191010844894e-05
1956	85.4055786132813	-6.62043380737305	3.30551409721375	-0.00295288790948689	-0.0156151866540313	0.00516396993771195	0.00873538758605719
1957	81.5094833374023	-6.29575967788696	3.63018846511841	0.0103587592020631	-0.00814767740666866	0.013930176384747	0.00646266713738441
1958	83.4575347900391	-4.99706220626831	3.43538379669189	0.013930176384747	-0.00392691092565656	0.0106834331527352	-0.00230353930965066
1959	82.8081817626953	-4.99706220626831	3.37044906616211	0.00126787810586393	-0.00944637414067984	0.0197743140161037	-3.08191010844894e-05
1960	85.4055786132813	-5.32173681259155	3.43538379669189	0.0188002903014421	-0.00392691092565656	0.00191722682211548	-0.00684897974133492
1961	83.4575347900391	-5.64641094207764	3.43538379669189	-0.00100484199356288	0.000293855206109583	-3.08191010844894e-05	0.00321592413820326
1962	84.756233215332	-5.32173681259155	3.30551409721375	0.00970941036939621	-0.000355493422830477	0.00548864435404539	-0.00392691092565656
1963	84.1068801879883	-5.97108554840088	3.24057936668396	0.000618529506027699	0.00451462110504508	-0.00879702530801296	-0.00490093370899558
1964	84.1068801879883	-5.32173681259155	3.1756443977356	0.000943203864153475	-0.000680167751852423	-0.00165419070981443	0.00191722682211548
1965	82.8081817626953	-4.67238807678223	2.78603529930115	0.00289124972186983	-0.00327756232582033	-0.00717365415766835	0.00256657530553639
1966	82.8081817626953	-4.0230393409729	2.85097002983093	-0.00555028254166245	0.00581331877037883	-0.00749832857400179	0.000293855206109583
1967	85.4055786132813	-5.97108554840088	3.30551409721375	-0.00814767740666866	0.0113327819854021	-0.0117190945893526	0.00548864435404539
1968	82.8081817626953	-5.64641094207764	3.43538379669189	-0.0139918150380254	0.0136055024340749	-0.0188619289547205	-0.00652430532500148
1969	82.8081817626953	-5.97108554840088	3.82499313354492	-0.0169138833880424	0.0181509424000978	-0.0172385573387146	0.000293855206109583
1970	79.5614395141602	-4.67238807678223	3.24057936668396	-0.0175632312893867	0.00646266713738441	-0.0107450718060136	-0.0026282137259841
1971	81.5094833374023	-4.99706220626831	2.9159049987793	-0.0188619289547205	0.00483929552137852	-0.00555028254166245	0.00483929552137852
1972	82.1588363647461	-5.32173681259155	3.24057936668396	-0.00619963090866804	0.0022419011220336	-0.00555028254166245	0.00451462110504508
1973	82.1588363647461	-4.99706220626831	3.1756443977356	0.000293855206109583	0.00581331877037883	-0.00522560812532902	-0.000680167751852423
1974	83.4575347900391	-4.99706220626831	3.11070966720581	-0.00977104809135199	0.00808603875339031	-0.00555028254166245	-0.00490093370899558
1975	82.8081817626953	-4.67238807678223	3.24057936668396	-0.00327756232582033	-0.00782300252467394	0.00483929552137852	-0.00327756232582033
1976	85.4055786132813	-7.26978254318237	3.56525373458862	0.00191722682211548	-0.0182125810533762	0.00743668992072344	0.0106834331527352
1977	82.8081817626953	-5.64641094207764	2.78603529930115	0.00548864435404539	-0.0182125810533762	0.012956153601408	0.000293855206109583
1978	84.1068801879883	-6.62043380737305	3.50031876564026	0.00581331877037883	-0.017887907102704	0.00418994715437293	0.00354059832170606
1979	82.8081817626953	-4.34771394729614	3.24057936668396	0.00906006153672934	-0.0191866029053926	0.0106834331527352	0.000618529506027699
1980	84.1068801879883	-4.99706220626831	3.43538379669189	0.00451462110504508	-0.00197886489331722	0.00613799272105098	-0.00197886489331722
1981	83.4575347900391	-4.67238807678223	3.82499313354492	0.00354059832170606	-0.00684897974133492	0.01100810803473	-0.00360223650932312
1982	84.756233215332	-5.32173681259155	3.24057936668396	0.00483929552137852	0.00289124972186983	-0.00230353930965066	0.000943203864153475
1983	82.8081817626953	-4.67238807678223	2.59123063087463	0.00386527273803949	0.00646266713738441	-0.00587495695799589	-0.00490093370899558
1984	83.4575347900391	-4.67238807678223	2.72110033035278	0.00256657530553639	0.00418994715437293	-0.00782300252467394	-0.00230353930965066
1985	84.1068801879883	-5.97108554840088	3.30551409721375	-0.000355493422830477	0.00483929552137852	0.00483929552137852	-0.000355493422830477
1986	85.4055786132813	-5.32173681259155	3.30551409721375	0.00776136433705688	0.00613799272105098	-0.00587495695799589	0.00159255252219737
1987	84.756233215332	-5.97108554840088	3.50031876564026	-0.00165419070981443	0.0113327819854021	-0.0139918150380254	0.00516396993771195
1988	83.4575347900391	-4.67238807678223	2.85097002983093	-0.0126931173726916	0.013930176384747	-0.023407369852066	-0.0100957229733467
1989	82.8081817626953	-5.64641094207764	3.1756443977356	-0.0143164889886975	0.0152288740500808	-0.0165892094373703	-0.000680167751852423
1990	81.5094833374023	-5.97108554840088	3.37044906616211	-0.0117190945893526	0.00906006153672934	-0.0143164889886975	-0.00132951640989631
1991	81.5094833374023	-4.34771394729614	3.30551409721375	-0.0104203969240189	0.00613799272105098	-0.00522560812532902	0.00289124972186983
1992	82.8081817626953	-4.67238807678223	3.43538379669189	-0.00392691092565656	0.00256657530553639	-0.000680167751852423	-0.00132951640989631
1993	81.5094833374023	-4.67238807678223	3.63018846511841	0.0022419011220336	0.00873538758605719	-0.0130177913233638	-0.00327756232582033
1994	82.8081817626953	-4.34771394729614	3.11070966720581	-0.00230353930965066	0.00321592413820326	-0.00587495695799589	-0.00392691092565656
1995	84.756233215332	-6.62043380737305	3.43538379669189	-0.00360223650932312	-0.00684897974133492	-0.00230353930965066	0.00126787810586393
1996	82.1588363647461	-6.94510841369629	3.43538379669189	-0.000680167751852423	-0.00944637414067984	0.00289124972186983	0.00191722682211548
1997	84.1068801879883	-6.94510841369629	3.56525373458862	0.0181509424000978	-0.00749832857400179	0.0223717093467712	0.00613799272105098
1998	82.8081817626953	-5.97108554840088	3.69512343406677	-0.00230353930965066	-0.0221086721867323	0.0103587592020631	0.0100340843200684
1999	84.756233215332	-5.97108554840088	3.69512343406677	0.011982130818069	-0.0136671401560307	0.0106834331527352	0.00678734155371785
2000	82.8081817626953	-4.34771394729614	2.9159049987793	0.000943203864153475	-0.0165892094373703	0.01847561635077	0.0022419011220336
[truncated: 6,780 more rows]
