# Supplementary material for: Precise instruction and consideration of the vertical and horizontal force component increases validity and reliability of the 90:20 Isometric Posterior Chain Test
Source: PLoS One. 2024 Oct 28;19(10):e0312843. doi: 10.1371/journal.pone.0312843 (PMC11515970; doi:10.1371/journal.pone.0312843)
Supplement: S1 File — (ZIP) [file pone.0312843.s001.zip › S1_Raw_Data/M1_P20_v_3.csv]

1	80.2107925415039	-7.26978254318237	3.50031876564026	0.0022419011220336	-0.00457625929266214	-0.00522560812532902	-0.00684897974133492
2	80.2107925415039	-7.9191312789917	3.50031876564026	-0.00619963090866804	-0.00295288790948689	-0.00522560812532902	-0.00782300252467394
3	79.5614395141602	-8.56847953796387	3.76005816459656	-0.000680167751852423	-0.00814767740666866	-0.0100957229733467	0.00354059832170606
4	77.613395690918	-6.94510841369629	3.88992786407471	-0.00100484199356288	-0.00522560812532902	0.0103587592020631	-0.000680167751852423
5	77.613395690918	-5.97108554840088	3.04577469825745	0.00159255252219737	-0.00165419070981443	-0.00555028254166245	-0.00684897974133492
6	78.2627410888672	-6.62043380737305	3.1756443977356	-0.00944637414067984	0.00678734155371785	-0.000355493422830477	-0.00684897974133492
7	79.5614395141602	-7.26978254318237	3.30551409721375	-0.00295288790948689	0.013930176384747	-0.0211346503347158	-0.0104203969240189
8	76.9640426635742	-6.29575967788696	3.11070966720581	-0.00977104809135199	0.0106834331527352	-0.0113944197073579	-0.00782300252467394
9	78.9120941162109	-7.26978254318237	3.1756443977356	-0.00749832857400179	0.00711201597005129	-0.0165892094373703	-0.0026282137259841
10	79.5614395141602	-7.26978254318237	3.11070966720581	-0.00684897974133492	0.0022419011220336	-0.0100957229733467	0.00126787810586393
11	78.9120941162109	-5.64641094207764	3.04577469825745	0.000618529506027699	0.00711201597005129	-0.00652430532500148	-0.00490093370899558
12	78.2627410888672	-6.29575967788696	3.1756443977356	0.00516396993771195	0.00126787810586393	-0.00782300252467394	0.00516396993771195
13	76.9640426635742	-5.97108554840088	2.9159049987793	-0.00295288790948689	-0.00100484199356288	-0.00165419070981443	0.00451462110504508
14	77.613395690918	-7.26978254318237	3.30551409721375	-0.00944637414067984	-0.000355493422830477	0.000293855206109583	0.00483929552137852
15	76.314697265625	-6.94510841369629	3.56525373458862	-0.0120437685400248	0.00386527273803949	-0.00490093370899558	0.00808603875339031
16	76.9640426635742	-5.97108554840088	2.85097002983093	-0.0143164889886975	0.00711201597005129	0.00191722682211548	-0.00132951640989631
17	78.9120941162109	-6.29575967788696	2.85097002983093	0.00321592413820326	-0.00522560812532902	0.011982130818069	0.00483929552137852
18	78.9120941162109	-7.59445667266846	3.1756443977356	-0.00944637414067984	-0.00100484199356288	0.0152288740500808	0.00451462110504508
19	79.5614395141602	-8.24380588531494	3.1756443977356	-0.00619963090866804	-0.0126931173726916	0.00938473641872406	0.00516396993771195
20	78.9120941162109	-7.26978254318237	3.1756443977356	0.00483929552137852	-0.0139918150380254	0.0155535480007529	-0.00295288790948689
21	76.9640426635742	-6.94510841369629	3.30551409721375	0.00354059832170606	0.00289124972186983	-0.00327756232582033	-3.08191010844894e-05
22	77.613395690918	-5.97108554840088	2.78603529930115	0.00906006153672934	-0.00230353930965066	0.00938473641872406	-0.00392691092565656
23	78.9120941162109	-6.29575967788696	3.30551409721375	0.00126787810586393	-0.00327756232582033	-0.00230353930965066	0.00418994715437293
24	79.5614395141602	-6.62043380737305	3.24057936668396	0.0308132413774729	0.00256657530553639	-0.00165419070981443	0.000943203864153475
25	78.2627410888672	-7.26978254318237	3.24057936668396	0.00516396993771195	0.000618529506027699	-0.00457625929266214	0.00548864435404539
26	80.2107925415039	-6.94510841369629	3.63018846511841	0.0149041991680861	0.0145795252174139	-0.0182125810533762	-0.00425158534198999
27	79.5614395141602	-6.94510841369629	3.50031876564026	0.00841071270406246	0.0165275707840919	-0.0169138833880424	-0.0110697457566857
28	78.9120941162109	-5.64641094207764	3.04577469825745	-0.00425158534198999	0.0178262684494257	-0.0172385573387146	0.000943203864153475
29	78.2627410888672	-6.29575967788696	3.30551409721375	-0.00782300252467394	0.00808603875339031	-0.00587495695799589	0.00548864435404539
30	77.613395690918	-7.26978254318237	3.50031876564026	-0.0143164889886975	0.0103587592020631	-0.00619963090866804	0.00970941036939621
31	76.314697265625	-7.26978254318237	3.43538379669189	-0.0130177913233638	0.0100340843200684	-0.0130177913233638	-0.000680167751852423
32	76.9640426635742	-6.29575967788696	3.63018846511841	-0.00392691092565656	-0.00360223650932312	-0.00782300252467394	0.00483929552137852
33	79.5614395141602	-6.62043380737305	3.24057936668396	-0.00847235135734081	-0.00197886489331722	0.00321592413820326	0.00159255252219737
34	80.2107925415039	-7.26978254318237	3.1756443977356	-0.00295288790948689	-0.00100484199356288	0.00516396993771195	0.000618529506027699
35	78.9120941162109	-7.26978254318237	3.63018846511841	-0.00327756232582033	-0.00879702530801296	0.00581331877037883	0.00678734155371785
36	78.9120941162109	-6.94510841369629	3.37044906616211	0.00354059832170606	-0.00392691092565656	0.00354059832170606	0.00451462110504508
37	79.5614395141602	-7.59445667266846	3.50031876564026	-0.00360223650932312	-0.00425158534198999	0.0142548503354192	0.00743668992072344
38	78.9120941162109	-6.62043380737305	3.63018846511841	-0.0136671401560307	-0.0165892094373703	0.00808603875339031	0.00841071270406246
39	78.9120941162109	-7.26978254318237	3.11070966720581	0.00873538758605719	-0.00132951640989631	0.011982130818069	0.01100810803473
40	80.2107925415039	-6.94510841369629	3.43538379669189	0.0022419011220336	-0.00522560812532902	0.012956153601408	0.00256657530553639
41	78.9120941162109	-6.94510841369629	3.11070966720581	0.00873538758605719	0.00548864435404539	0.000293855206109583	-0.000355493422830477
42	79.5614395141602	-7.26978254318237	3.04577469825745	-0.00392691092565656	0.00289124972186983	-0.00295288790948689	-0.00132951640989631
43	79.5614395141602	-7.26978254318237	3.50031876564026	-0.00555028254166245	-0.00230353930965066	0.00581331877037883	0.0022419011220336
44	78.9120941162109	-6.62043380737305	3.43538379669189	0.00418994715437293	0.00126787810586393	-0.00457625929266214	-0.00132951640989631
45	77.613395690918	-5.64641094207764	3.1756443977356	0.0113327819854021	0.00191722682211548	-0.00879702530801296	0.000943203864153475
46	79.5614395141602	-6.29575967788696	3.1756443977356	0.0168522447347641	0.00906006153672934	-0.0104203969240189	-0.00782300252467394
47	76.314697265625	-6.94510841369629	3.24057936668396	-0.00847235135734081	0.0126314787194133	-0.0334722734987736	-0.00555028254166245
48	76.9640426635742	-5.64641094207764	3.1756443977356	-0.0126931173726916	0.01847561635077	-0.0110697457566857	-0.00522560812532902
49	76.9640426635742	-5.64641094207764	3.37044906616211	-0.00814767740666866	0.00938473641872406	-0.0152905117720366	0.0022419011220336
50	78.2627410888672	-6.94510841369629	3.24057936668396	-0.00619963090866804	0.0123068047687411	0.00256657530553639	-0.00197886489331722
51	80.2107925415039	-6.62043380737305	3.11070966720581	0.00483929552137852	-0.000680167751852423	-0.00977104809135199	-0.000680167751852423
52	78.9120941162109	-6.94510841369629	2.98083996772766	0.000293855206109583	-0.00197886489331722	-0.0117190945893526	0.00386527273803949
53	79.5614395141602	-7.59445667266846	3.37044906616211	-0.00457625929266214	-0.00652430532500148	0.00191722682211548	-0.00230353930965066
54	78.9120941162109	-8.24380588531494	3.37044906616211	0.00191722682211548	-0.00717365415766835	-0.00392691092565656	0.00678734155371785
55	78.2627410888672	-6.94510841369629	3.76005816459656	-0.00100484199356288	-0.00490093370899558	-0.00132951640989631	-0.0026282137259841
56	77.613395690918	-5.64641094207764	2.98083996772766	0.00256657530553639	0.00321592413820326	0.00354059832170606	-0.00132951640989631
57	78.2627410888672	-6.29575967788696	3.04577469825745	-0.00100484199356288	-0.00619963090866804	0.0103587592020631	-3.08191010844894e-05
58	77.613395690918	-4.99706220626831	2.78603529930115	0.00418994715437293	-0.00392691092565656	0.012956153601408	0.00483929552137852
59	77.613395690918	-6.29575967788696	2.98083996772766	0.00126787810586393	-0.00814767740666866	0.00451462110504508	0.000943203864153475
60	80.8601379394531	-6.62043380737305	3.24057936668396	0.00321592413820326	-3.08191010844894e-05	0.00321592413820326	-0.00230353930965066
61	80.2107925415039	-6.62043380737305	3.63018846511841	-0.00165419070981443	0.00516396993771195	-0.00230353930965066	-0.00360223650932312
62	80.2107925415039	-7.26978254318237	3.04577469825745	0.00256657530553639	0.00354059832170606	-0.00295288790948689	-0.00717365415766835
63	78.2627410888672	-6.94510841369629	3.37044906616211	-0.00490093370899558	0.000618529506027699	0.00970941036939621	0.00159255252219737
64	76.314697265625	-5.64641094207764	3.1756443977356	-0.00912170019000769	-0.00165419070981443	-3.08191010844894e-05	0.00159255252219737
65	76.314697265625	-5.97108554840088	3.24057936668396	-0.00717365415766835	-0.00392691092565656	0.00159255252219737	0.00256657530553639
66	77.613395690918	-6.29575967788696	3.69512343406677	-0.0146411629393697	0.00289124972186983	-0.0113944197073579	-0.00847235135734081
67	76.9640426635742	-5.32173681259155	3.24057936668396	-0.0117190945893526	0.0188002903014421	-0.0243813935667276	-0.00555028254166245
68	79.5614395141602	-6.94510841369629	3.43538379669189	-0.0136671401560307	0.00548864435404539	0.000293855206109583	-0.00847235135734081
69	77.613395690918	-6.62043380737305	3.1756443977356	-0.0113944197073579	0.00548864435404539	-0.0136671401560307	0.00678734155371785
70	78.9120941162109	-7.26978254318237	3.30551409721375	-0.00230353930965066	-0.00327756232582033	-0.00782300252467394	0.00321592413820326
71	79.5614395141602	-7.26978254318237	3.43538379669189	-0.0107450718060136	0.000943203864153475	-0.00197886489331722	0.00159255252219737
72	80.2107925415039	-6.94510841369629	3.76005816459656	-0.0130177913233638	0.00159255252219737	-0.0107450718060136	0.00776136433705688
73	80.8601379394531	-6.62043380737305	3.69512343406677	-0.0104203969240189	0.00289124972186983	-0.00165419070981443	-0.00360223650932312
74	79.5614395141602	-6.62043380737305	3.30551409721375	-0.0165892094373703	0.000618529506027699	0.00354059832170606	0.00711201597005129
75	77.613395690918	-5.32173681259155	2.72110033035278	-0.00814767740666866	0.00678734155371785	-0.00360223650932312	-0.00295288790948689
76	78.2627410888672	-5.32173681259155	2.85097002983093	-3.08191010844894e-05	0.000943203864153475	0.000293855206109583	0.000943203864153475
77	80.2107925415039	-6.29575967788696	3.04577469825745	0.00548864435404539	0.00581331877037883	0.0142548503354192	-0.00197886489331722
78	76.9640426635742	-5.32173681259155	3.56525373458862	-3.08191010844894e-05	-0.02697878703475	0.020423661917448	0.00548864435404539
79	77.613395690918	-5.32173681259155	3.43538379669189	-0.00100484199356288	-0.0110697457566857	0.00970941036939621	0.00386527273803949
80	78.9120941162109	-6.29575967788696	3.43538379669189	0.0152288740500808	-0.00100484199356288	0.00678734155371785	0.00289124972186983
81	76.9640426635742	-6.29575967788696	3.37044906616211	0.0136055024340749	0.00581331877037883	-0.0026282137259841	-0.00684897974133492
82	77.613395690918	-6.29575967788696	3.43538379669189	0.0149041991680861	0.00970941036939621	-0.00392691092565656	-0.00457625929266214
83	78.2627410888672	-6.29575967788696	3.56525373458862	0.00970941036939621	0.00451462110504508	0.00354059832170606	0.000943203864153475
84	78.2627410888672	-5.64641094207764	3.50031876564026	0.00711201597005129	0.00159255252219737	-0.00392691092565656	0.00354059832170606
85	78.9120941162109	-5.97108554840088	2.85097002983093	0.00126787810586393	-0.000680167751852423	0.00126787810586393	0.00191722682211548
86	78.9120941162109	-6.62043380737305	3.30551409721375	0.0158782228827477	0.00159255252219737	-0.0159398596733809	-0.00814767740666866
87	76.9640426635742	-6.62043380737305	2.9159049987793	-3.08191010844894e-05	0.00873538758605719	-0.0250307414680719	-0.00587495695799589
88	80.2107925415039	-7.26978254318237	3.50031876564026	-0.00230353930965066	0.00159255252219737	-0.00912170019000769	-0.0191866029053926
89	78.2627410888672	-5.64641094207764	3.43538379669189	-0.00814767740666866	0.00678734155371785	-0.0139918150380254	0.00289124972186983
90	77.613395690918	-5.64641094207764	3.95486283302307	-0.00295288790948689	-0.00230353930965066	-0.00749832857400179	0.00256657530553639
91	78.9120941162109	-6.94510841369629	3.43538379669189	-0.00814767740666866	0.00516396993771195	-0.00977104809135199	0.00191722682211548
92	79.5614395141602	-6.62043380737305	3.1756443977356	-0.00165419070981443	0.00581331877037883	-0.0113944197073579	-0.00165419070981443
93	80.2107925415039	-6.62043380737305	3.24057936668396	-0.0117190945893526	0.00808603875339031	-0.00977104809135199	0.000943203864153475
94	78.9120941162109	-6.29575967788696	3.30551409721375	-0.00327756232582033	0.00191722682211548	-3.08191010844894e-05	0.00743668992072344
95	78.9120941162109	-5.97108554840088	3.37044906616211	-0.00230353930965066	-0.00587495695799589	0.000943203864153475	0.00386527273803949
96	77.613395690918	-5.97108554840088	3.30551409721375	0.00646266713738441	0.00256657530553639	0.00191722682211548	0.00483929552137852
97	77.613395690918	-6.29575967788696	3.1756443977356	0.01100810803473	-3.08191010844894e-05	0.0100340843200684	-3.08191010844894e-05
98	76.314697265625	-7.26978254318237	3.24057936668396	-0.00197886489331722	-0.0279528107494116	0.0175015944987535	0.00451462110504508
99	75.015998840332	-5.97108554840088	3.1756443977356	0.00289124972186983	0.000293855206109583	0.00613799272105098	0.00711201597005129
100	76.314697265625	-5.97108554840088	3.56525373458862	0.013930176384747	0.00191722682211548	0.00289124972186983	-0.00425158534198999
101	77.613395690918	-6.94510841369629	3.76005816459656	0.011982130818069	0.0126314787194133	0.00776136433705688	-0.00814767740666866
102	78.2627410888672	-6.62043380737305	3.50031876564026	0.0106834331527352	0.000618529506027699	-0.00944637414067984	0.000293855206109583
103	77.613395690918	-5.97108554840088	3.04577469825745	-0.00522560812532902	-0.0026282137259841	0.000618529506027699	-0.00100484199356288
104	78.9120941162109	-7.59445667266846	3.11070966720581	0.00191722682211548	-0.00100484199356288	0.00191722682211548	0.0022419011220336
105	79.5614395141602	-8.24380588531494	3.56525373458862	-0.00327756232582033	-0.00717365415766835	-0.00522560812532902	0.00516396993771195
106	78.2627410888672	-6.62043380737305	3.37044906616211	0.000618529506027699	0.00159255252219737	-0.0149658378213644	-0.00490093370899558
107	76.9640426635742	-5.97108554840088	3.43538379669189	-0.00587495695799589	0.013930176384747	-0.0237320438027382	-0.00782300252467394
108	79.5614395141602	-6.94510841369629	3.30551409721375	-0.00327756232582033	0.00808603875339031	-0.0185372550040483	-0.00295288790948689
109	77.613395690918	-5.97108554840088	2.98083996772766	-0.00360223650932312	0.0123068047687411	-0.00912170019000769	0.00126787810586393
110	78.2627410888672	-6.62043380737305	2.9159049987793	0.000293855206109583	-0.00230353930965066	-0.0104203969240189	-0.00619963090866804
111	78.9120941162109	-7.26978254318237	3.30551409721375	0.00126787810586393	0.00970941036939621	-0.00782300252467394	-0.00684897974133492
112	78.9120941162109	-7.59445667266846	3.37044906616211	0.00289124972186983	-0.00197886489331722	-0.0113944197073579	-0.00652430532500148
113	78.2627410888672	-6.94510841369629	3.43538379669189	0.00386527273803949	0.000293855206109583	0.00321592413820326	0.000943203864153475
114	79.5614395141602	-6.94510841369629	3.11070966720581	0.00451462110504508	-0.000355493422830477	-0.00230353930965066	0.00126787810586393
115	78.9120941162109	-7.26978254318237	3.24057936668396	0.0103587592020631	-3.08191010844894e-05	-0.00490093370899558	0.000618529506027699
116	75.6653518676758	-5.32173681259155	3.1756443977356	0.0113327819854021	-3.08191010844894e-05	-0.000355493422830477	-0.00295288790948689
117	75.6653518676758	-5.97108554840088	3.30551409721375	0.00808603875339031	-0.00652430532500148	0.0022419011220336	0.00841071270406246
118	78.9120941162109	-6.94510841369629	3.82499313354492	0.0123068047687411	-0.021459324285388	0.0132808275520802	0.00776136433705688
119	80.2107925415039	-7.26978254318237	3.1756443977356	-0.00295288790948689	0.00906006153672934	0.0116574559360743	0.00873538758605719
120	79.5614395141602	-7.26978254318237	2.85097002983093	0.00321592413820326	-0.0100957229733467	0.0100340843200684	-0.000355493422830477
121	79.5614395141602	-7.59445667266846	3.11070966720581	-0.00295288790948689	-0.00100484199356288	-0.000355493422830477	-0.00847235135734081
122	79.5614395141602	-8.24380588531494	3.50031876564026	-0.00230353930965066	-0.00230353930965066	-0.00165419070981443	-0.00749832857400179
123	79.5614395141602	-7.9191312789917	3.30551409721375	-0.00879702530801296	-0.00457625929266214	0.00321592413820326	0.000293855206109583
124	76.9640426635742	-6.94510841369629	3.63018846511841	-0.0149658378213644	-0.000355493422830477	0.00126787810586393	0.00354059832170606
125	78.9120941162109	-7.26978254318237	3.50031876564026	-0.00749832857400179	-0.00522560812532902	-0.00295288790948689	-0.00425158534198999
126	78.9120941162109	-7.9191312789917	3.30551409721375	-0.0113944197073579	0.0152288740500808	-0.0165892094373703	-0.00327756232582033
127	77.613395690918	-5.64641094207764	3.11070966720581	-0.0110697457566857	0.00873538758605719	-0.0162645354866982	-0.00717365415766835
128	79.5614395141602	-7.26978254318237	3.30551409721375	-0.00652430532500148	0.01847561635077	-0.0266541130840778	-0.00100484199356288
129	79.5614395141602	-6.62043380737305	2.9159049987793	-0.00457625929266214	0.00938473641872406	-0.0143164889886975	0.00808603875339031
130	78.2627410888672	-6.62043380737305	3.04577469825745	-0.000680167751852423	0.00776136433705688	-0.0100957229733467	0.00354059832170606
131	76.9640426635742	-6.29575967788696	2.98083996772766	0.00873538758605719	0.013930176384747	-0.0104203969240189	-0.00197886489331722
132	77.613395690918	-6.62043380737305	2.98083996772766	0.00354059832170606	0.00451462110504508	-0.0117190945893526	-0.00197886489331722
133	75.6653518676758	-6.62043380737305	2.9159049987793	0.00159255252219737	0.00418994715437293	-0.00457625929266214	0.00938473641872406
134	74.3666534423828	-5.64641094207764	3.1756443977356	-0.0143164889886975	0.00191722682211548	0.00126787810586393	-0.00100484199356288
135	77.613395690918	-7.59445667266846	3.76005816459656	0.0106834331527352	0.000293855206109583	-0.00425158534198999	0.00516396993771195
136	78.9120941162109	-7.26978254318237	3.24057936668396	0.0113327819854021	0.00386527273803949	0.00256657530553639	0.000293855206109583
137	78.2627410888672	-7.26978254318237	3.43538379669189	0.013930176384747	-0.00230353930965066	0.00906006153672934	0.000943203864153475
138	78.2627410888672	-5.97108554840088	3.1756443977356	0.0191249661147594	-0.032173577696085	0.0178262684494257	0.00711201597005129
139	78.9120941162109	-7.26978254318237	3.04577469825745	0.00711201597005129	-0.0107450718060136	0.013930176384747	0.00386527273803949
140	79.5614395141602	-8.24380588531494	3.56525373458862	0.020423661917448	-0.0165892094373703	0.00711201597005129	0.000618529506027699
141	80.8601379394531	-7.9191312789917	3.82499313354492	0.012956153601408	0.0106834331527352	0.00321592413820326	-0.00327756232582033
142	79.5614395141602	-6.94510841369629	3.11070966720581	0.00126787810586393	-0.00100484199356288	-0.00587495695799589	-0.00977104809135199
143	80.8601379394531	-7.26978254318237	3.04577469825745	0.00321592413820326	0.00159255252219737	0.0116574559360743	0.00159255252219737
144	78.2627410888672	-6.94510841369629	2.98083996772766	-0.00782300252467394	-0.00230353930965066	-0.000355493422830477	0.00906006153672934
145	77.613395690918	-5.97108554840088	2.72110033035278	0.000293855206109583	0.00354059832170606	-0.00555028254166245	0.00678734155371785
146	76.9640426635742	-5.97108554840088	2.98083996772766	0.00256657530553639	0.00678734155371785	-0.0104203969240189	-0.00457625929266214
147	78.9120941162109	-6.94510841369629	3.43538379669189	-0.0113944197073579	0.0145795252174139	-0.0253554154187441	-0.0100957229733467
148	76.9640426635742	-6.29575967788696	3.43538379669189	-0.0126931173726916	0.0100340843200684	-0.0143164889886975	0.000618529506027699
149	78.9120941162109	-6.94510841369629	3.04577469825745	-0.0185372550040483	0.011982130818069	-0.0195112787187099	-0.00295288790948689
150	76.314697265625	-5.97108554840088	2.98083996772766	-0.0188619289547205	0.00743668992072344	-0.0182125810533762	0.00516396993771195
151	75.6653518676758	-5.97108554840088	3.30551409721375	-0.00879702530801296	0.00841071270406246	-0.00879702530801296	-0.000680167751852423
152	76.314697265625	-5.97108554840088	3.50031876564026	-0.00555028254166245	0.00159255252219737	-0.00879702530801296	-0.000680167751852423
153	76.9640426635742	-5.64641094207764	3.30551409721375	-0.0100957229733467	0.00386527273803949	-0.00392691092565656	0.00548864435404539
154	80.2107925415039	-6.94510841369629	2.85097002983093	-0.00782300252467394	-3.08191010844894e-05	0.00256657530553639	-0.000680167751852423
155	80.8601379394531	-7.59445667266846	3.43538379669189	-0.00490093370899558	-0.0026282137259841	-0.00879702530801296	0.00289124972186983
156	78.9120941162109	-8.24380588531494	3.30551409721375	0.00841071270406246	-0.0123684434220195	-0.00587495695799589	-0.00295288790948689
157	78.2627410888672	-7.26978254318237	3.50031876564026	0.00483929552137852	-0.00360223650932312	0.0113327819854021	0.00418994715437293
158	79.5614395141602	-7.59445667266846	3.24057936668396	0.00256657530553639	-0.0260047651827335	0.0223717093467712	0.00386527273803949
159	76.9640426635742	-6.29575967788696	3.24057936668396	-0.000355493422830477	-0.023407369852066	0.00159255252219737	0.00581331877037883
160	77.613395690918	-6.94510841369629	3.50031876564026	0.00159255252219737	0.000293855206109583	0.00776136433705688	-0.00555028254166245
161	78.9120941162109	-7.26978254318237	3.1756443977356	0.0106834331527352	0.00159255252219737	0.00159255252219737	-0.00684897974133492
162	79.5614395141602	-6.29575967788696	2.98083996772766	0.00418994715437293	0.00256657530553639	-0.0130177913233638	0.00159255252219737
163	79.5614395141602	-7.26978254318237	3.24057936668396	-0.00100484199356288	-0.00360223650932312	-0.00490093370899558	0.000618529506027699
164	78.9120941162109	-5.64641094207764	2.98083996772766	0.00256657530553639	0.000943203864153475	0.00451462110504508	0.0022419011220336
165	78.2627410888672	-5.97108554840088	2.72110033035278	-0.00327756232582033	0.0022419011220336	-0.00749832857400179	0.00743668992072344
166	77.613395690918	-6.62043380737305	2.85097002983093	0.00483929552137852	0.00841071270406246	-0.00814767740666866	-0.00392691092565656
167	78.2627410888672	-7.26978254318237	3.11070966720581	-0.00165419070981443	0.0175015944987535	-0.0130177913233638	-0.0126931173726916
168	75.6653518676758	-5.97108554840088	3.37044906616211	-0.00392691092565656	0.0142548503354192	-0.0146411629393697	-0.00100484199356288
169	77.613395690918	-7.26978254318237	3.37044906616211	-0.00814767740666866	0.00970941036939621	-0.0146411629393697	-0.00327756232582033
170	77.613395690918	-5.97108554840088	2.98083996772766	0.00418994715437293	0.0022419011220336	-0.0139918150380254	0.0022419011220336
171	78.2627410888672	-5.97108554840088	3.11070966720581	0.0100340843200684	0.0168522447347641	-0.00587495695799589	-0.00652430532500148
172	77.613395690918	-5.97108554840088	3.04577469825745	0.00613799272105098	-0.00100484199356288	-0.00782300252467394	-0.00100484199356288
173	76.9640426635742	-6.62043380737305	3.04577469825745	0.0103587592020631	-0.00717365415766835	-0.00490093370899558	0.00159255252219737
174	78.9120941162109	-7.9191312789917	3.50031876564026	0.000293855206109583	0.00126787810586393	-0.00392691092565656	0.00711201597005129
175	78.9120941162109	-7.59445667266846	3.88992786407471	0.00451462110504508	-0.00522560812532902	-3.08191010844894e-05	0.000618529506027699
176	78.9120941162109	-6.94510841369629	3.37044906616211	0.00451462110504508	-0.00360223650932312	-0.00295288790948689	0.00191722682211548
177	77.613395690918	-5.32173681259155	2.85097002983093	0.00483929552137852	-0.00327756232582033	0.0126314787194133	0.000618529506027699
178	80.2107925415039	-6.94510841369629	3.11070966720581	0.0136055024340749	-0.0110697457566857	0.0155535480007529	0.011982130818069
179	77.613395690918	-5.32173681259155	2.78603529930115	-0.0175632312893867	-0.00782300252467394	0.0158782228827477	0.00711201597005129
180	76.9640426635742	-5.64641094207764	2.78603529930115	0.0100340843200684	-0.00490093370899558	0.00126787810586393	-0.00197886489331722
181	78.2627410888672	-5.97108554840088	3.1756443977356	0.00581331877037883	0.000293855206109583	0.0100340843200684	-0.000355493422830477
182	77.613395690918	-5.32173681259155	3.1756443977356	-0.00522560812532902	0.00841071270406246	0.00386527273803949	-0.00165419070981443
183	78.2627410888672	-5.64641094207764	3.30551409721375	0.000293855206109583	-0.00230353930965066	-0.00360223650932312	-0.000680167751852423
184	76.9640426635742	-5.64641094207764	3.11070966720581	-0.0123684434220195	0.00159255252219737	0.0171769186854362	-0.00490093370899558
185	76.9640426635742	-6.62043380737305	3.56525373458862	-0.0100957229733467	0.00289124972186983	0.00126787810586393	-0.0026282137259841
186	76.9640426635742	-5.64641094207764	3.56525373458862	-0.0230826959013939	0.00483929552137852	-0.0113944197073579	0.00126787810586393
187	78.2627410888672	-6.62043380737305	3.30551409721375	-0.021459324285388	0.0126314787194133	-0.0198359526693821	-0.00425158534198999
188	76.9640426635742	-5.32173681259155	3.11070966720581	-0.0152905117720366	0.0149041991680861	-0.0110697457566857	-0.0126931173726916
189	79.5614395141602	-6.62043380737305	3.43538379669189	-0.00749832857400179	0.00841071270406246	-0.00327756232582033	0.00678734155371785
190	78.2627410888672	-7.26978254318237	3.37044906616211	-0.00457625929266214	0.0126314787194133	-0.0113944197073579	0.00451462110504508
191	78.2627410888672	-6.62043380737305	3.24057936668396	-0.00490093370899558	0.00418994715437293	-0.000680167751852423	0.00451462110504508
192	76.314697265625	-6.94510841369629	3.37044906616211	-0.00295288790948689	-0.000680167751852423	-0.00555028254166245	-0.00360223650932312
193	77.613395690918	-6.94510841369629	2.85097002983093	-3.08191010844894e-05	-0.0100957229733467	0.00386527273803949	-0.00132951640989631
194	78.2627410888672	-6.94510841369629	3.43538379669189	-0.00295288790948689	-0.00619963090866804	0.000293855206109583	-0.00360223650932312
195	78.9120941162109	-6.62043380737305	3.11070966720581	0.000943203864153475	-0.00522560812532902	-0.00197886489331722	0.00548864435404539
196	77.613395690918	-6.29575967788696	3.37044906616211	0.0210730116814375	-0.0026282137259841	0.0022419011220336	-0.00555028254166245
197	76.9640426635742	-4.99706220626831	3.1756443977356	0.0126314787194133	-0.00944637414067984	0.0152288740500808	0.000618529506027699
198	80.2107925415039	-7.59445667266846	3.50031876564026	0.0106834331527352	-0.0107450718060136	0.0132808275520802	0.000943203864153475
199	78.9120941162109	-5.97108554840088	2.98083996772766	0.0213976856321096	0.00289124972186983	0.0116574559360743	0.00711201597005129
200	77.613395690918	-5.97108554840088	3.11070966720581	-0.00392691092565656	-0.00457625929266214	0.0155535480007529	0.000293855206109583
201	77.613395690918	-5.97108554840088	3.1756443977356	0.0113327819854021	-0.00360223650932312	-0.00197886489331722	0.000293855206109583
202	77.613395690918	-5.97108554840088	3.30551409721375	-0.00230353930965066	0.00418994715437293	-0.00132951640989631	-0.00392691092565656
203	75.015998840332	-5.97108554840088	3.50031876564026	-0.00652430532500148	-0.00295288790948689	0.00483929552137852	0.00548864435404539
204	75.015998840332	-5.64641094207764	3.37044906616211	-0.00522560812532902	-0.00392691092565656	0.00386527273803949	0.000618529506027699
205	76.314697265625	-6.94510841369629	3.1756443977356	-0.00912170019000769	-0.00100484199356288	-0.00490093370899558	0.00743668992072344
206	77.613395690918	-7.59445667266846	3.04577469825745	0.0022419011220336	0.00776136433705688	-0.0130177913233638	-0.00912170019000769
207	78.9120941162109	-7.26978254318237	3.37044906616211	-0.00879702530801296	0.0149041991680861	-0.023407369852066	-0.0136671401560307
208	77.613395690918	-5.97108554840088	3.04577469825745	-0.00230353930965066	0.00581331877037883	-0.0146411629393697	-0.00522560812532902
209	76.9640426635742	-7.59445667266846	3.88992786407471	-0.00457625929266214	0.00418994715437293	-0.0120437685400248	0.00191722682211548
210	80.2107925415039	-7.9191312789917	3.43538379669189	-0.00132951640989631	0.0022419011220336	-0.00230353930965066	-0.00295288790948689
211	80.2107925415039	-7.59445667266846	3.1756443977356	0.0100340843200684	-0.00100484199356288	-0.021459324285388	0.00581331877037883
212	77.613395690918	-5.97108554840088	2.78603529930115	0.00256657530553639	0.00354059832170606	0.000293855206109583	-0.00360223650932312
213	80.2107925415039	-6.94510841369629	3.30551409721375	0.00289124972186983	-3.08191010844894e-05	-0.00360223650932312	-0.000680167751852423
214	78.9120941162109	-6.94510841369629	3.69512343406677	0.000293855206109583	0.000943203864153475	0.00191722682211548	0.00581331877037883
215	78.9120941162109	-7.26978254318237	3.56525373458862	0.00743668992072344	0.00321592413820326	-0.000680167751852423	0.0022419011220336
216	76.9640426635742	-5.97108554840088	2.98083996772766	0.00126787810586393	0.00646266713738441	0.00126787810586393	0.0022419011220336
217	78.9120941162109	-7.26978254318237	2.85097002983093	-0.0026282137259841	0.00548864435404539	0.00841071270406246	0.00126787810586393
218	77.613395690918	-7.26978254318237	3.63018846511841	0.0103587592020631	0.000618529506027699	0.0181509424000978	0.01100810803473
219	79.5614395141602	-6.62043380737305	3.43538379669189	0.0175015944987535	-0.00749832857400179	0.0106834331527352	0.000293855206109583
220	78.2627410888672	-6.29575967788696	3.56525373458862	-0.0026282137259841	-0.00230353930965066	0.00906006153672934	-0.00555028254166245
221	75.6653518676758	-5.32173681259155	3.37044906616211	-0.00165419070981443	0.0022419011220336	0.00289124972186983	0.00191722682211548
222	75.6653518676758	-5.64641094207764	3.1756443977356	-0.00652430532500148	0.00970941036939621	-0.00749832857400179	-0.00165419070981443
223	75.6653518676758	-5.97108554840088	3.24057936668396	-0.0120437685400248	0.00613799272105098	-0.00684897974133492	0.000618529506027699
224	80.8601379394531	-7.59445667266846	3.37044906616211	-0.00652430532500148	0.000293855206109583	-0.00392691092565656	0.0022419011220336
225	78.9120941162109	-6.94510841369629	3.50031876564026	-0.00490093370899558	0.00191722682211548	-0.00327756232582033	-0.000355493422830477
226	79.5614395141602	-7.59445667266846	3.76005816459656	0.00256657530553639	0.00743668992072344	-0.0113944197073579	-0.00717365415766835
227	78.2627410888672	-7.9191312789917	3.37044906616211	-0.0100957229733467	0.0116574559360743	-0.0143164889886975	-0.0136671401560307
228	79.5614395141602	-7.59445667266846	3.11070966720581	-0.0143164889886975	-0.00197886489331722	-0.0117190945893526	0.00126787810586393
229	77.613395690918	-6.94510841369629	3.30551409721375	-0.00782300252467394	-0.00100484199356288	-0.00749832857400179	0.00678734155371785
230	79.5614395141602	-7.26978254318237	3.43538379669189	-0.00684897974133492	0.00646266713738441	-0.00847235135734081	-0.00490093370899558
231	79.5614395141602	-7.59445667266846	3.76005816459656	0.00418994715437293	0.00418994715437293	-0.0123684434220195	-0.00132951640989631
232	78.9120941162109	-6.62043380737305	3.50031876564026	-0.00197886489331722	-0.00197886489331722	-0.00490093370899558	-0.00490093370899558
233	79.5614395141602	-6.94510841369629	3.69512343406677	0.000943203864153475	0.00191722682211548	-0.0149658378213644	-0.00165419070981443
234	79.5614395141602	-6.62043380737305	3.24057936668396	0.00743668992072344	-0.00684897974133492	-0.00360223650932312	-0.00165419070981443
235	78.9120941162109	-5.97108554840088	3.11070966720581	0.00841071270406246	-0.000680167751852423	-0.00847235135734081	0.000618529506027699
236	77.613395690918	-6.29575967788696	3.1756443977356	-0.0104203969240189	0.00451462110504508	0.00159255252219737	0.00451462110504508
237	80.2107925415039	-7.26978254318237	3.63018846511841	0.0210730116814375	-0.0299008563160896	0.0152288740500808	0.00418994715437293
238	77.613395690918	-5.97108554840088	3.24057936668396	0.013930176384747	0.00548864435404539	0.0178262684494257	-0.00100484199356288
239	76.9640426635742	-6.94510841369629	3.37044906616211	0.00970941036939621	-0.0328229255974293	0.020423661917448	0.00906006153672934
240	76.314697265625	-6.94510841369629	3.50031876564026	-0.00782300252467394	-0.00230353930965066	0.00516396993771195	-0.00100484199356288
241	77.613395690918	-6.29575967788696	3.1756443977356	0.0162028968334198	0.00159255252219737	-0.00360223650932312	-0.00555028254166245
242	78.2627410888672	-6.29575967788696	3.43538379669189	0.00808603875339031	0.00354059832170606	-0.00230353930965066	-0.00652430532500148
243	78.9120941162109	-6.62043380737305	3.63018846511841	-0.0026282137259841	0.00386527273803949	0.00516396993771195	-0.0026282137259841
244	78.9120941162109	-7.59445667266846	3.37044906616211	0.0239950809627771	-0.00652430532500148	-3.08191010844894e-05	0.00386527273803949
245	77.613395690918	-6.94510841369629	3.1756443977356	-0.00587495695799589	-0.00587495695799589	-0.00652430532500148	0.000618529506027699
246	78.9120941162109	-8.24380588531494	3.43538379669189	-0.000355493422830477	-3.08191010844894e-05	-0.0117190945893526	-0.00652430532500148
247	78.2627410888672	-6.29575967788696	3.24057936668396	-0.0113944197073579	0.0136055024340749	-0.0263294391334057	0.00256657530553639
248	80.2107925415039	-6.94510841369629	3.50031876564026	-0.00944637414067984	0.00906006153672934	-0.0201606266200542	-0.00782300252467394
249	77.613395690918	-5.97108554840088	3.95486283302307	-0.0165892094373703	0.00548864435404539	-0.00749832857400179	-0.00132951640989631
250	80.2107925415039	-7.26978254318237	3.76005816459656	-0.0165892094373703	0.00906006153672934	-0.0104203969240189	0.000293855206109583
251	79.5614395141602	-7.26978254318237	3.30551409721375	-0.0100957229733467	0.00743668992072344	-0.0104203969240189	0.00191722682211548
252	79.5614395141602	-7.26978254318237	3.11070966720581	-0.00392691092565656	0.00126787810586393	-0.00749832857400179	-0.00977104809135199
253	79.5614395141602	-7.59445667266846	3.43538379669189	-0.00425158534198999	0.000943203864153475	0.000618529506027699	0.00451462110504508
254	80.2107925415039	-6.62043380737305	3.69512343406677	0.000293855206109583	-0.00165419070981443	-0.000355493422830477	-0.00360223650932312
255	78.2627410888672	-5.97108554840088	3.43538379669189	-0.0104203969240189	0.00776136433705688	-0.00490093370899558	-0.00327756232582033
256	76.9640426635742	-5.32173681259155	3.1756443977356	0.0106834331527352	-3.08191010844894e-05	0.00938473641872406	-0.00327756232582033
257	76.9640426635742	-7.59445667266846	3.43538379669189	0.0100340843200684	-0.0026282137259841	0.0165275707840919	-0.00197886489331722
258	75.6653518676758	-5.32173681259155	3.1756443977356	-0.00197886489331722	-0.0152905117720366	0.0158782228827477	0.00841071270406246
259	76.9640426635742	-6.62043380737305	3.56525373458862	0.00548864435404539	-0.0208099745213985	0.000943203864153475	0.0100340843200684
260	79.5614395141602	-6.62043380737305	3.76005816459656	0.00386527273803949	0.000943203864153475	0.00873538758605719	0.00711201597005129
261	79.5614395141602	-7.26978254318237	3.43538379669189	0.00483929552137852	0.00483929552137852	-0.00619963090866804	-0.00749832857400179
262	79.5614395141602	-7.26978254318237	3.37044906616211	0.01100810803473	0.00808603875339031	0.00191722682211548	-0.000355493422830477
263	80.2107925415039	-8.24380588531494	3.37044906616211	-0.000355493422830477	-0.00977104809135199	0.00126787810586393	0.00418994715437293
264	78.9120941162109	-8.56847953796387	3.30551409721375	-0.00619963090866804	-0.00230353930965066	0.00354059832170606	0.000293855206109583
265	77.613395690918	-6.62043380737305	3.04577469825745	0.00159255252219737	-0.00944637414067984	-0.000355493422830477	-0.00587495695799589
266	78.2627410888672	-6.29575967788696	3.37044906616211	0.00321592413820326	0.00581331877037883	-0.00392691092565656	-0.00457625929266214
267	78.2627410888672	-5.64641094207764	3.24057936668396	-0.00912170019000769	0.0142548503354192	-0.023407369852066	-0.00749832857400179
268	78.9120941162109	-7.59445667266846	3.11070966720581	-0.0110697457566857	0.0136055024340749	-0.0292515084147453	-0.00490093370899558
269	79.5614395141602	-5.97108554840088	2.72110033035278	-0.0152905117720366	0.00581331877037883	-0.00944637414067984	-0.00197886489331722
270	78.9120941162109	-5.97108554840088	3.04577469825745	-0.00847235135734081	0.00678734155371785	-0.00879702530801296	0.00354059832170606
271	78.9120941162109	-6.29575967788696	3.37044906616211	-3.08191010844894e-05	0.00743668992072344	-0.0191866029053926	0.000618529506027699
272	80.2107925415039	-7.26978254318237	3.63018846511841	0.00581331877037883	0.00678734155371785	-3.08191010844894e-05	0.00321592413820326
273	78.2627410888672	-6.29575967788696	3.37044906616211	-0.00392691092565656	0.00548864435404539	-0.00165419070981443	0.00548864435404539
274	78.2627410888672	-5.97108554840088	3.1756443977356	-3.08191010844894e-05	-0.00100484199356288	0.00938473641872406	0.00646266713738441
275	76.314697265625	-5.97108554840088	3.24057936668396	0.000293855206109583	0.00678734155371785	0.00191722682211548	-0.000680167751852423
276	76.314697265625	-7.26978254318237	3.50031876564026	-0.00295288790948689	0.000293855206109583	-0.000680167751852423	0.000943203864153475
277	76.314697265625	-5.64641094207764	3.76005816459656	0.00386527273803949	-0.00912170019000769	0.0181509424000978	0.00256657530553639
278	78.9120941162109	-5.64641094207764	3.11070966720581	-0.00652430532500148	-0.0273034609854221	0.0230210572481155	0.00191722682211548
279	76.9640426635742	-5.32173681259155	2.9159049987793	-0.0123684434220195	-0.0123684434220195	0.00483929552137852	0.00841071270406246
280	79.5614395141602	-6.62043380737305	3.1756443977356	0.00678734155371785	-0.00944637414067984	0.0100340843200684	-0.00522560812532902
281	79.5614395141602	-8.24380588531494	3.24057936668396	0.00386527273803949	-0.00392691092565656	-0.00425158534198999	-0.0026282137259841
282	79.5614395141602	-8.24380588531494	3.30551409721375	-0.000355493422830477	-0.00587495695799589	0.00256657530553639	-3.08191010844894e-05
283	79.5614395141602	-8.24380588531494	3.56525373458862	-0.00392691092565656	-0.0026282137259841	-0.00132951640989631	0.0022419011220336
284	77.613395690918	-6.62043380737305	2.9159049987793	-0.0123684434220195	-0.00392691092565656	0.00451462110504508	0.00126787810586393
285	78.9120941162109	-6.29575967788696	3.04577469825745	-0.00197886489331722	0.000618529506027699	-0.00684897974133492	0.000293855206109583
286	77.613395690918	-5.64641094207764	3.1756443977356	0.00159255252219737	0.00451462110504508	-0.00587495695799589	-0.000355493422830477
287	77.613395690918	-5.97108554840088	3.11070966720581	-0.0117190945893526	0.0103587592020631	-0.0237320438027382	-0.0130177913233638
288	78.9120941162109	-6.94510841369629	3.50031876564026	-0.00100484199356288	0.011982130818069	-0.00749832857400179	-0.00490093370899558
289	80.2107925415039	-6.62043380737305	3.30551409721375	-0.00197886489331722	0.00970941036939621	-0.0139918150380254	0.01100810803473
290	76.9640426635742	-6.29575967788696	3.1756443977356	-0.00425158534198999	0.00451462110504508	-0.0123684434220195	0.000293855206109583
291	78.9120941162109	-5.64641094207764	3.04577469825745	0.00516396993771195	0.00548864435404539	-0.00782300252467394	-0.00392691092565656
292	77.613395690918	-6.62043380737305	3.1756443977356	0.00289124972186983	0.000943203864153475	-0.00360223650932312	-0.0026282137259841
293	76.9640426635742	-4.99706220626831	3.11070966720581	-0.00814767740666866	0.000943203864153475	-0.00165419070981443	0.00321592413820326
294	75.6653518676758	-5.64641094207764	3.37044906616211	-0.00327756232582033	0.0022419011220336	-0.00360223650932312	0.0103587592020631
295	75.6653518676758	-5.97108554840088	3.37044906616211	-0.00100484199356288	0.00159255252219737	-0.0117190945893526	-0.0026282137259841
296	78.2627410888672	-6.62043380737305	3.24057936668396	0.0158782228827477	0.00126787810586393	0.00159255252219737	0.00289124972186983
297	77.613395690918	-5.64641094207764	2.9159049987793	0.0149041991680861	-0.0130177913233638	0.012956153601408	0.00646266713738441
298	78.9120941162109	-6.94510841369629	3.11070966720581	0.00873538758605719	-0.00100484199356288	0.0171769186854362	0.00451462110504508
299	79.5614395141602	-5.97108554840088	3.04577469825745	0.0236704051494598	-0.0143164889886975	0.0188002903014421	0.0123068047687411
300	78.2627410888672	-6.94510841369629	3.24057936668396	0.00321592413820326	-0.0126931173726916	0.00776136433705688	0.000943203864153475
301	77.613395690918	-7.26978254318237	3.82499313354492	-0.00100484199356288	-0.00879702530801296	0.00970941036939621	-0.000680167751852423
302	78.9120941162109	-6.29575967788696	3.30551409721375	-0.00197886489331722	-0.000680167751852423	-0.00490093370899558	-0.00879702530801296
303	78.2627410888672	-6.29575967788696	2.98083996772766	0.00126787810586393	0.0022419011220336	0.00646266713738441	0.0022419011220336
304	78.9120941162109	-5.32173681259155	3.11070966720581	0.00256657530553639	-0.00425158534198999	0.00126787810586393	0.00354059832170606
305	80.2107925415039	-6.94510841369629	3.43538379669189	0.000618529506027699	0.0126314787194133	-0.0026282137259841	0.0022419011220336
306	76.9640426635742	-5.64641094207764	3.11070966720581	-0.00197886489331722	0.0100340843200684	-0.00944637414067984	0.00321592413820326
307	81.5094833374023	-6.94510841369629	2.98083996772766	0.00321592413820326	0.0103587592020631	-0.0237320438027382	-0.00782300252467394
308	78.2627410888672	-5.97108554840088	3.24057936668396	-0.00230353930965066	0.0155535480007529	-0.0143164889886975	-0.00490093370899558
309	79.5614395141602	-7.59445667266846	3.30551409721375	-0.00717365415766835	0.01100810803473	-0.0156151866540313	0.0103587592020631
310	77.613395690918	-6.29575967788696	3.1756443977356	-0.00197886489331722	0.0126314787194133	-0.00587495695799589	-0.00100484199356288
311	75.6653518676758	-5.97108554840088	3.1756443977356	0.00321592413820326	0.00321592413820326	-0.0143164889886975	-0.00555028254166245
312	75.015998840332	-6.29575967788696	3.43538379669189	-0.00392691092565656	-0.00490093370899558	-0.00652430532500148	-0.00360223650932312
313	75.6653518676758	-5.64641094207764	3.24057936668396	-0.00782300252467394	0.00418994715437293	0.00483929552137852	-0.00197886489331722
314	76.314697265625	-5.97108554840088	3.04577469825745	-0.00295288790948689	-0.00165419070981443	-0.00717365415766835	0.00126787810586393
315	79.5614395141602	-5.97108554840088	3.82499313354492	-0.00327756232582033	0.00191722682211548	-0.00814767740666866	0.00906006153672934
316	79.5614395141602	-7.26978254318237	3.69512343406677	-0.0026282137259841	0.00516396993771195	0.00126787810586393	-3.08191010844894e-05
317	77.613395690918	-6.94510841369629	3.37044906616211	0.00646266713738441	-0.0110697457566857	0.01847561635077	0.00711201597005129
318	80.2107925415039	-8.24380588531494	3.76005816459656	-0.00360223650932312	-0.021459324285388	0.0210730116814375	0.000293855206109583
319	78.9120941162109	-7.59445667266846	3.11070966720581	0.00873538758605719	-0.0120437685400248	0.0136055024340749	0.00970941036939621
320	78.9120941162109	-5.97108554840088	3.69512343406677	0.00581331877037883	-0.00944637414067984	0.0132808275520802	-0.00295288790948689
321	78.2627410888672	-5.97108554840088	3.76005816459656	0.000293855206109583	0.00646266713738441	-0.000355493422830477	-0.00197886489331722
322	78.9120941162109	-5.97108554840088	3.1756443977356	-0.000355493422830477	0.00191722682211548	0.00808603875339031	-0.00327756232582033
323	78.2627410888672	-5.97108554840088	3.37044906616211	-0.00587495695799589	0.00646266713738441	0.00256657530553639	0.000618529506027699
324	79.5614395141602	-6.62043380737305	3.11070966720581	-0.00847235135734081	-0.00392691092565656	-0.00522560812532902	-0.00100484199356288
325	79.5614395141602	-7.9191312789917	3.24057936668396	-0.00912170019000769	0.00256657530553639	-0.00977104809135199	0.000293855206109583
326	78.9120941162109	-6.62043380737305	3.04577469825745	-0.00197886489331722	0.00776136433705688	-0.00425158534198999	-0.00587495695799589
327	79.5614395141602	-7.26978254318237	3.95486283302307	-0.0133424662053585	0.0175015944987535	-0.0208099745213985	-0.00879702530801296
328	78.9120941162109	-5.64641094207764	3.43538379669189	-0.00749832857400179	0.01100810803473	-0.0130177913233638	0.00321592413820326
329	78.9120941162109	-6.94510841369629	3.76005816459656	-0.00847235135734081	0.00354059832170606	-0.0126931173726916	0.00483929552137852
330	77.613395690918	-6.29575967788696	3.37044906616211	-0.00944637414067984	-0.00132951640989631	-0.00522560812532902	0.00841071270406246
331	75.015998840332	-5.97108554840088	3.11070966720581	-0.00912170019000769	0.0116574559360743	-0.00587495695799589	-0.00619963090866804
332	76.314697265625	-6.29575967788696	3.24057936668396	-0.00165419070981443	0.00646266713738441	-0.00587495695799589	-0.00197886489331722
333	76.9640426635742	-5.97108554840088	3.24057936668396	-0.00132951640989631	0.00711201597005129	-3.08191010844894e-05	0.00159255252219737
334	77.613395690918	-6.29575967788696	3.30551409721375	0.00873538758605719	-0.0026282137259841	0.0022419011220336	0.00776136433705688
335	78.2627410888672	-7.26978254318237	3.69512343406677	0.00906006153672934	-0.00490093370899558	-0.000680167751852423	-0.00100484199356288
336	80.2107925415039	-8.56847953796387	3.50031876564026	0.00516396993771195	-0.00912170019000769	-0.00879702530801296	0.00289124972186983
337	79.5614395141602	-7.26978254318237	3.04577469825745	0.0197743140161037	-0.0133424662053585	0.013930176384747	-0.0026282137259841
338	80.2107925415039	-7.26978254318237	3.43538379669189	0.00516396993771195	-0.00555028254166245	0.0217223595827818	0.00354059832170606
339	79.5614395141602	-6.94510841369629	3.37044906616211	0.00678734155371785	-0.0130177913233638	0.0116574559360743	0.00126787810586393
340	80.8601379394531	-6.29575967788696	3.37044906616211	-0.00717365415766835	-0.0026282137259841	0.00711201597005129	0.00354059832170606
341	76.9640426635742	-5.97108554840088	3.1756443977356	0.0022419011220336	0.00451462110504508	-0.00132951640989631	0.000293855206109583
342	78.2627410888672	-5.97108554840088	2.78603529930115	0.00321592413820326	0.000618529506027699	-0.00230353930965066	-0.000680167751852423
343	78.9120941162109	-6.94510841369629	3.11070966720581	0.00646266713738441	-0.00652430532500148	0.00873538758605719	-0.00814767740666866
344	79.5614395141602	-7.26978254318237	3.37044906616211	-0.00197886489331722	0.000943203864153475	-0.00360223650932312	-0.00197886489331722
345	77.613395690918	-6.29575967788696	3.43538379669189	0.00678734155371785	0.00321592413820326	0.00321592413820326	-0.00652430532500148
346	77.613395690918	-6.94510841369629	3.76005816459656	0.00386527273803949	0.0158782228827477	-0.0126931173726916	-0.00425158534198999
347	76.9640426635742	-6.94510841369629	3.63018846511841	-0.0133424662053585	0.0165275707840919	-0.0263294391334057	-0.0026282137259841
348	75.015998840332	-5.97108554840088	3.11070966720581	-0.0130177913233638	0.0149041991680861	-0.0159398596733809	-0.0130177913233638
349	77.613395690918	-7.26978254318237	3.50031876564026	-0.0104203969240189	0.00451462110504508	-0.0162645354866982	0.0022419011220336
350	78.9120941162109	-6.62043380737305	3.43538379669189	-0.00100484199356288	-0.0026282137259841	-0.00912170019000769	0.0022419011220336
351	79.5614395141602	-5.97108554840088	3.24057936668396	0.00191722682211548	0.0136055024340749	-0.017887907102704	0.0022419011220336
352	76.9640426635742	-6.29575967788696	3.50031876564026	0.000618529506027699	0.0022419011220336	-0.0143164889886975	0.000293855206109583
353	79.5614395141602	-7.26978254318237	3.11070966720581	-0.000680167751852423	-0.0110697457566857	-0.017887907102704	0.00613799272105098
354	79.5614395141602	-8.24380588531494	3.11070966720581	-0.00100484199356288	-0.00749832857400179	-0.00522560812532902	0.0113327819854021
355	80.2107925415039	-7.59445667266846	3.43538379669189	-0.00295288790948689	-0.00944637414067984	-0.0159398596733809	0.00321592413820326
356	78.2627410888672	-6.29575967788696	3.24057936668396	0.00256657530553639	0.00483929552137852	-0.0100957229733467	-0.000680167751852423
357	79.5614395141602	-7.26978254318237	3.69512343406677	0.0149041991680861	-0.0256800893694162	0.00906006153672934	0.000293855206109583
358	77.613395690918	-6.62043380737305	3.56525373458862	0.0168522447347641	-0.0143164889886975	0.0220470335334539	0.011982130818069
359	79.5614395141602	-7.26978254318237	3.04577469825745	-0.00782300252467394	-0.0263294391334057	0.0207483377307653	0.00678734155371785
360	79.5614395141602	-6.62043380737305	3.82499313354492	0.00483929552137852	-0.00847235135734081	0.00126787810586393	0.000943203864153475
361	78.9120941162109	-5.64641094207764	3.1756443977356	-0.00814767740666866	0.00386527273803949	0.00548864435404539	0.000293855206109583
362	80.8601379394531	-6.62043380737305	3.43538379669189	-0.00912170019000769	0.00159255252219737	-0.000355493422830477	-0.00392691092565656
363	78.9120941162109	-6.94510841369629	3.76005816459656	-0.0211346503347158	0.00256657530553639	0.0022419011220336	-0.00230353930965066
364	79.5614395141602	-6.94510841369629	3.43538379669189	-0.0240567177534103	-0.00197886489331722	-0.00490093370899558	0.00743668992072344
365	74.3666534423828	-5.64641094207764	3.11070966720581	-0.0136671401560307	0.00678734155371785	-0.00295288790948689	0.0022419011220336
366	78.2627410888672	-7.26978254318237	3.37044906616211	-0.00912170019000769	0.00483929552137852	-0.00165419070981443	-0.00457625929266214
367	76.9640426635742	-6.62043380737305	3.56525373458862	-0.0107450718060136	0.0175015944987535	-0.0243813935667276	-0.0211346503347158
368	79.5614395141602	-5.97108554840088	3.30551409721375	-0.0110697457566857	0.00711201597005129	-0.0117190945893526	-0.00230353930965066
369	77.613395690918	-5.64641094207764	3.63018846511841	-0.0117190945893526	0.0116574559360743	-0.00944637414067984	0.00126787810586393
370	79.5614395141602	-7.59445667266846	3.43538379669189	0.00256657530553639	-0.00327756232582033	-0.00327756232582033	0.000943203864153475
371	78.9120941162109	-7.9191312789917	3.30551409721375	0.0132808275520802	-3.08191010844894e-05	-0.0146411629393697	0.00321592413820326
372	80.2107925415039	-6.29575967788696	3.24057936668396	0.00808603875339031	-0.00230353930965066	-0.0133424662053585	0.000618529506027699
373	79.5614395141602	-6.29575967788696	3.43538379669189	0.00743668992072344	0.00256657530553639	0.00191722682211548	0.00256657530553639
374	79.5614395141602	-6.62043380737305	3.37044906616211	0.0100340843200684	0.00321592413820326	-0.00327756232582033	0.00711201597005129
375	80.2107925415039	-6.62043380737305	3.50031876564026	0.00386527273803949	0.00191722682211548	-0.00522560812532902	0.00321592413820326
376	78.2627410888672	-5.32173681259155	2.52629590034485	0.00256657530553639	0.00418994715437293	-0.00684897974133492	-0.00360223650932312
377	81.5094833374023	-6.29575967788696	2.9159049987793	0.0200989879667759	-0.00132951640989631	0.0126314787194133	0.00483929552137852
378	77.613395690918	-5.32173681259155	3.04577469825745	0.00906006153672934	-0.0195112787187099	0.0158782228827477	0.00483929552137852
379	78.9120941162109	-6.29575967788696	3.56525373458862	0.00613799272105098	-0.0110697457566857	0.013930176384747	0.00354059832170606
380	79.5614395141602	-6.94510841369629	3.69512343406677	0.013930176384747	-0.00522560812532902	0.00808603875339031	0.00743668992072344
381	78.2627410888672	-6.62043380737305	3.1756443977356	0.0132808275520802	0.00970941036939621	-0.00230353930965066	-0.0104203969240189
382	77.613395690918	-6.29575967788696	3.24057936668396	-0.0113944197073579	0.00191722682211548	0.00906006153672934	0.0022419011220336
383	76.9640426635742	-5.97108554840088	3.1756443977356	-0.00814767740666866	-0.000355493422830477	0.00289124972186983	0.00678734155371785
384	76.314697265625	-5.97108554840088	3.24057936668396	-0.00684897974133492	-0.00132951640989631	0.00548864435404539	0.00321592413820326
385	78.2627410888672	-4.99706220626831	3.04577469825745	-0.00782300252467394	0.00321592413820326	0.00159255252219737	-0.00327756232582033
386	79.5614395141602	-6.62043380737305	3.50031876564026	-0.00230353930965066	0.0152288740500808	-0.00555028254166245	0.00159255252219737
387	78.2627410888672	-6.29575967788696	2.9159049987793	-0.0126931173726916	0.00873538758605719	-0.0250307414680719	-0.00847235135734081
388	80.8601379394531	-7.9191312789917	3.43538379669189	-0.0165892094373703	0.0116574559360743	-0.0120437685400248	-0.00457625929266214
389	77.613395690918	-6.29575967788696	3.1756443977356	-0.0204853005707264	0.00256657530553639	0.000618529506027699	0.000293855206109583
390	78.9120941162109	-7.9191312789917	3.56525373458862	-0.0120437685400248	0.00256657530553639	-0.0133424662053585	0.0022419011220336
391	79.5614395141602	-6.62043380737305	3.56525373458862	-0.0123684434220195	0.011982130818069	-0.00555028254166245	-0.00230353930965066
392	80.2107925415039	-6.94510841369629	3.76005816459656	0.0022419011220336	0.00581331877037883	-0.0104203969240189	-0.00749832857400179
393	78.9120941162109	-6.29575967788696	3.30551409721375	-0.00197886489331722	0.00159255252219737	-0.00522560812532902	0.00548864435404539
394	79.5614395141602	-6.94510841369629	2.85097002983093	-0.00619963090866804	0.00418994715437293	0.0022419011220336	0.000618529506027699
395	78.2627410888672	-5.64641094207764	2.9159049987793	-0.000680167751852423	0.00581331877037883	-0.00555028254166245	0.0100340843200684
396	77.613395690918	-5.64641094207764	3.11070966720581	0.00354059832170606	-0.00197886489331722	0.00548864435404539	-0.00230353930965066
397	77.613395690918	-6.29575967788696	3.50031876564026	0.0210730116814375	-0.00619963090866804	0.00743668992072344	0.00354059832170606
398	78.2627410888672	-5.32173681259155	3.37044906616211	0.0136055024340749	-0.00295288790948689	0.0158782228827477	-3.08191010844894e-05
399	76.9640426635742	-5.64641094207764	3.04577469825745	0.012956153601408	-0.00230353930965066	0.00613799272105098	0.00678734155371785
400	76.314697265625	-6.62043380737305	3.43538379669189	0.0116574559360743	-0.00749832857400179	0.00613799272105098	0.00386527273803949
401	78.9120941162109	-6.62043380737305	3.37044906616211	0.00906006153672934	0.00906006153672934	-0.00522560812532902	-0.00555028254166245
402	78.2627410888672	-6.62043380737305	3.63018846511841	0.0226963832974434	0.00354059832170606	0.0022419011220336	-0.00814767740666866
403	78.2627410888672	-6.94510841369629	3.50031876564026	-0.00587495695799589	0.000943203864153475	-0.00100484199356288	-3.08191010844894e-05
404	77.613395690918	-6.62043380737305	2.98083996772766	-0.000355493422830477	-0.00230353930965066	0.00451462110504508	0.00516396993771195
405	80.2107925415039	-8.24380588531494	2.98083996772766	0.00256657530553639	-0.0133424662053585	-0.00490093370899558	-0.00197886489331722
406	78.2627410888672	-7.59445667266846	3.11070966720581	-0.00132951640989631	-0.00327756232582033	-0.00749832857400179	-0.0104203969240189
407	77.613395690918	-6.29575967788696	3.04577469825745	-0.00684897974133492	0.00970941036939621	-0.0191866029053926	-0.0123684434220195
408	78.2627410888672	-7.59445667266846	3.76005816459656	-0.0152905117720366	0.00646266713738441	-0.0130177913233638	0.000293855206109583
409	77.613395690918	-5.64641094207764	3.30551409721375	-0.0120437685400248	0.00873538758605719	-0.00912170019000769	-0.00230353930965066
410	78.2627410888672	-5.97108554840088	3.11070966720581	-0.00197886489331722	-0.000355493422830477	-0.0149658378213644	0.00159255252219737
411	79.5614395141602	-6.94510841369629	2.9159049987793	0.000293855206109583	0.00581331877037883	-0.0100957229733467	-0.00814767740666866
412	80.8601379394531	-6.94510841369629	3.1756443977356	-0.00619963090866804	0.0022419011220336	-0.0162645354866982	0.00516396993771195
413	78.9120941162109	-6.94510841369629	3.30551409721375	0.0022419011220336	-3.08191010844894e-05	0.00289124972186983	-0.00295288790948689
414	80.2107925415039	-7.26978254318237	3.56525373458862	-0.00132951640989631	-0.00230353930965066	-0.00327756232582033	0.00646266713738441
415	78.2627410888672	-6.29575967788696	3.43538379669189	0.000618529506027699	0.00548864435404539	0.00418994715437293	0.000618529506027699
416	76.9640426635742	-6.29575967788696	2.78603529930115	-0.00425158534198999	0.00126787810586393	0.00678734155371785	0.00289124972186983
417	75.015998840332	-5.97108554840088	3.04577469825745	-0.00165419070981443	-0.0337969474494457	0.011982130818069	0.00548864435404539
418	77.613395690918	-6.94510841369629	3.1756443977356	-0.0117190945893526	-0.0195112787187099	0.020423661917448	0.000943203864153475
419	76.9640426635742	-6.29575967788696	3.43538379669189	-0.00327756232582033	-0.0149658378213644	0.0191249661147594	0.0116574559360743
420	76.9640426635742	-5.64641094207764	3.24057936668396	-0.00132951640989631	0.00289124972186983	0.00906006153672934	-0.00165419070981443
421	77.613395690918	-6.29575967788696	3.11070966720581	0.00483929552137852	0.00516396993771195	0.000293855206109583	-0.00782300252467394
422	78.2627410888672	-6.62043380737305	2.9159049987793	-0.00522560812532902	0.000943203864153475	-3.08191010844894e-05	-0.00555028254166245
423	78.9120941162109	-7.9191312789917	2.98083996772766	-0.0026282137259841	-0.00912170019000769	-0.0026282137259841	0.00646266713738441
424	77.613395690918	-6.94510841369629	3.1756443977356	-0.00132951640989631	-0.00197886489331722	0.00289124972186983	0.00256657530553639
425	80.2107925415039	-7.9191312789917	3.30551409721375	-0.00295288790948689	-0.00327756232582033	0.000293855206109583	0.00451462110504508
426	77.613395690918	-5.97108554840088	3.50031876564026	0.00159255252219737	0.00678734155371785	-0.00782300252467394	-0.00912170019000769
427	77.613395690918	-6.62043380737305	2.98083996772766	0.0022419011220336	0.011982130818069	-0.0204853005707264	-0.0123684434220195
428	78.9120941162109	-7.59445667266846	3.1756443977356	-0.00847235135734081	0.0123068047687411	-0.0117190945893526	-0.00360223650932312
429	78.2627410888672	-6.29575967788696	2.656165599823	-0.0120437685400248	0.00938473641872406	-0.00977104809135199	-0.00490093370899558
430	77.613395690918	-6.62043380737305	3.11070966720581	-0.00230353930965066	0.00646266713738441	-0.0120437685400248	0.00938473641872406
431	79.5614395141602	-6.94510841369629	3.76005816459656	-0.00522560812532902	0.0106834331527352	-0.00230353930965066	-0.00814767740666866
432	80.2107925415039	-7.59445667266846	3.56525373458862	-0.00100484199356288	0.00581331877037883	-0.00490093370899558	-0.00360223650932312
433	79.5614395141602	-6.94510841369629	3.37044906616211	-0.00425158534198999	0.00126787810586393	-0.00295288790948689	0.000618529506027699
434	78.2627410888672	-7.59445667266846	3.1756443977356	-0.000355493422830477	-0.00360223650932312	0.00321592413820326	-0.000355493422830477
435	76.314697265625	-6.29575967788696	2.98083996772766	-0.00522560812532902	-0.00230353930965066	-0.000680167751852423	0.00581331877037883
436	77.613395690918	-7.26978254318237	3.04577469825745	-0.00230353930965066	0.00256657530553639	0.00256657530553639	0.00516396993771195
437	76.314697265625	-6.62043380737305	3.24057936668396	0.0132808275520802	-0.00717365415766835	0.00808603875339031	0.00289124972186983
438	78.9120941162109	-7.59445667266846	3.11070966720581	-0.00847235135734081	0.00354059832170606	0.0100340843200684	0.00970941036939621
439	77.613395690918	-6.62043380737305	2.9159049987793	0.00711201597005129	-0.0227580219507217	0.0200989879667759	0.00808603875339031
440	78.2627410888672	-7.26978254318237	3.11070966720581	0.00613799272105098	0.000293855206109583	-3.08191010844894e-05	-3.08191010844894e-05
441	77.613395690918	-8.24380588531494	3.43538379669189	0.00126787810586393	-0.00425158534198999	-3.08191010844894e-05	-0.00652430532500148
442	77.613395690918	-7.59445667266846	3.30551409721375	0.00938473641872406	-0.0026282137259841	-0.00392691092565656	-0.00879702530801296
443	78.9120941162109	-6.94510841369629	3.63018846511841	-0.000680167751852423	-0.00749832857400179	-0.00457625929266214	0.00289124972186983
444	80.2107925415039	-6.94510841369629	2.9159049987793	-0.00392691092565656	-0.00782300252467394	-0.00132951640989631	0.00678734155371785
445	80.8601379394531	-7.9191312789917	3.11070966720581	-3.08191010844894e-05	0.00321592413820326	-0.0107450718060136	0.00418994715437293
446	77.613395690918	-6.29575967788696	2.85097002983093	0.00711201597005129	0.0113327819854021	-0.00230353930965066	-0.00360223650932312
447	79.5614395141602	-6.29575967788696	2.9159049987793	-0.0146411629393697	0.0103587592020631	-0.0250307414680719	-0.0113944197073579
448	78.9120941162109	-7.59445667266846	3.43538379669189	-0.0104203969240189	0.0113327819854021	-0.0117190945893526	-0.0110697457566857
449	80.2107925415039	-7.59445667266846	3.30551409721375	-0.00944637414067984	0.00483929552137852	-0.00782300252467394	0.00970941036939621
450	79.5614395141602	-7.26978254318237	3.11070966720581	-0.00360223650932312	0.00548864435404539	-0.0117190945893526	0.00613799272105098
451	78.2627410888672	-7.26978254318237	3.43538379669189	0.00548864435404539	0.00418994715437293	-0.00490093370899558	0.000293855206109583
452	77.613395690918	-7.9191312789917	3.24057936668396	-0.00977104809135199	0.00548864435404539	-0.00587495695799589	0.00711201597005129
453	76.314697265625	-7.26978254318237	3.50031876564026	-0.00555028254166245	-0.00327756232582033	0.00126787810586393	0.00354059832170606
454	77.613395690918	-6.62043380737305	3.43538379669189	-0.00392691092565656	-0.00457625929266214	-0.00327756232582033	0.000618529506027699
455	78.2627410888672	-5.97108554840088	2.98083996772766	0.00321592413820326	-0.00100484199356288	-0.000355493422830477	-0.00457625929266214
456	80.2107925415039	-7.59445667266846	3.30551409721375	-0.00490093370899558	0.00711201597005129	0.000293855206109583	-0.00490093370899558
457	77.613395690918	-6.62043380737305	3.11070966720581	0.0191249661147594	-0.0136671401560307	0.00516396993771195	0.00938473641872406
458	80.8601379394531	-8.89315414428711	3.43538379669189	0.011982130818069	-0.02697878703475	0.0116574559360743	0.0022419011220336
459	78.2627410888672	-7.26978254318237	3.30551409721375	-0.00944637414067984	-0.00749832857400179	0.0113327819854021	0.0022419011220336
460	79.5614395141602	-6.62043380737305	3.24057936668396	0.00418994715437293	-0.00132951640989631	0.00516396993771195	-0.00165419070981443
461	78.9120941162109	-6.62043380737305	2.9159049987793	0.0142548503354192	0.00289124972186983	-3.08191010844894e-05	-0.000355493422830477
462	78.2627410888672	-6.62043380737305	2.85097002983093	0.00256657530553639	0.00516396993771195	0.00126787810586393	-0.00814767740666866
463	77.613395690918	-6.62043380737305	2.85097002983093	0.0217223595827818	0.0022419011220336	-0.00619963090866804	-0.00197886489331722
464	79.5614395141602	-6.94510841369629	2.85097002983093	0.00126787810586393	0.00191722682211548	-0.00457625929266214	-0.00197886489331722
465	80.2107925415039	-7.26978254318237	3.69512343406677	0.00678734155371785	-0.00197886489331722	-0.00652430532500148	0.00354059832170606
466	76.9640426635742	-5.64641094207764	3.1756443977356	0.0213976856321096	0.00613799272105098	-0.00295288790948689	-0.00165419070981443
467	80.8601379394531	-7.59445667266846	3.11070966720581	-3.08191010844894e-05	0.011982130818069	-0.0162645354866982	-0.00749832857400179
468	77.613395690918	-5.97108554840088	3.37044906616211	-0.00587495695799589	0.011982130818069	-0.0175632312893867	-0.0113944197073579
469	79.5614395141602	-7.59445667266846	3.50031876564026	-0.0126931173726916	0.0123068047687411	-0.0201606266200542	0.00418994715437293
470	75.6653518676758	-5.64641094207764	3.43538379669189	-0.0156151866540313	0.00289124972186983	-0.00879702530801296	0.00711201597005129
471	78.9120941162109	-5.97108554840088	3.56525373458862	-0.0026282137259841	0.0103587592020631	-0.00652430532500148	0.00516396993771195
472	76.9640426635742	-6.62043380737305	3.37044906616211	-0.00619963090866804	0.00581331877037883	-0.00392691092565656	0.00581331877037883
473	78.9120941162109	-6.62043380737305	3.30551409721375	-0.000355493422830477	-0.00197886489331722	0.0022419011220336	-0.00327756232582033
474	78.2627410888672	-7.59445667266846	3.1756443977356	-0.000355493422830477	-0.00717365415766835	0.00743668992072344	0.00451462110504508
475	78.9120941162109	-7.26978254318237	3.1756443977356	0.0022419011220336	-0.00749832857400179	-0.00230353930965066	-0.00197886489331722
476	80.2107925415039	-7.9191312789917	3.69512343406677	0.0022419011220336	0.00289124972186983	0.0136055024340749	-0.00100484199356288
477	78.2627410888672	-6.29575967788696	3.43538379669189	0.000293855206109583	-0.00392691092565656	0.0168522447347641	0.00321592413820326
478	80.2107925415039	-7.26978254318237	3.43538379669189	-0.0120437685400248	-0.00425158534198999	0.0145795252174139	0.00451462110504508
479	78.9120941162109	-6.94510841369629	3.04577469825745	0.00548864435404539	-0.00457625929266214	0.0197743140161037	-3.08191010844894e-05
480	78.9120941162109	-5.97108554840088	3.11070966720581	-0.00684897974133492	-0.00165419070981443	0.00386527273803949	0.00386527273803949
481	78.2627410888672	-5.97108554840088	3.04577469825745	-0.00230353930965066	-0.00100484199356288	-0.00392691092565656	-0.00587495695799589
482	78.2627410888672	-6.29575967788696	3.43538379669189	-0.0117190945893526	0.00418994715437293	0.000618529506027699	-0.0026282137259841
483	78.9120941162109	-5.97108554840088	3.1756443977356	-0.00360223650932312	-0.00100484199356288	0.00483929552137852	-0.00100484199356288
484	80.2107925415039	-7.59445667266846	3.30551409721375	-0.00684897974133492	-0.000355493422830477	0.000618529506027699	0.000618529506027699
485	78.2627410888672	-7.26978254318237	3.88992786407471	-0.00230353930965066	-0.00295288790948689	0.00451462110504508	0.00841071270406246
486	78.2627410888672	-7.26978254318237	4.01979780197144	-0.00749832857400179	-0.000680167751852423	-0.0123684434220195	0.000943203864153475
487	76.314697265625	-7.59445667266846	3.50031876564026	-0.00652430532500148	0.0158782228827477	-0.0120437685400248	-0.00425158534198999
488	76.314697265625	-6.29575967788696	3.43538379669189	-0.0143164889886975	0.0149041991680861	-0.0152905117720366	-0.00977104809135199
489	78.2627410888672	-7.26978254318237	4.01979780197144	-0.00684897974133492	0.00321592413820326	-0.0110697457566857	0.00613799272105098
490	77.613395690918	-5.97108554840088	3.63018846511841	-0.00165419070981443	0.0103587592020631	-0.00490093370899558	-0.00587495695799589
491	77.613395690918	-7.26978254318237	3.37044906616211	-0.00100484199356288	0.00386527273803949	-0.0159398596733809	0.00126787810586393
492	78.9120941162109	-8.24380588531494	3.56525373458862	0.00289124972186983	0.00354059832170606	-0.0120437685400248	-0.000355493422830477
493	80.8601379394531	-8.89315414428711	4.21460247039795	-0.0107450718060136	-0.00619963090866804	-0.0110697457566857	0.00386527273803949
494	78.9120941162109	-7.26978254318237	3.69512343406677	-0.00619963090866804	0.0022419011220336	0.00418994715437293	0.00613799272105098
495	78.9120941162109	-6.62043380737305	3.11070966720581	-0.00360223650932312	-0.00230353930965066	0.00516396993771195	0.00354059832170606
496	77.613395690918	-5.97108554840088	3.11070966720581	-0.00132951640989631	0.000293855206109583	0.00581331877037883	0.00743668992072344
497	80.8601379394531	-6.94510841369629	3.1756443977356	0.0106834331527352	-0.00165419070981443	0.0100340843200684	0.00386527273803949
498	78.2627410888672	-5.97108554840088	3.11070966720581	0.0132808275520802	-0.0191866029053926	0.00646266713738441	0.00711201597005129
499	80.2107925415039	-7.26978254318237	3.56525373458862	0.0106834331527352	-0.0185372550040483	0.0145795252174139	0.00386527273803949
500	80.2107925415039	-7.26978254318237	3.50031876564026	0.00321592413820326	0.00354059832170606	0.00678734155371785	0.00354059832170606
501	79.5614395141602	-7.26978254318237	3.37044906616211	0.00451462110504508	0.00256657530553639	0.00191722682211548	-0.00684897974133492
502	79.5614395141602	-7.59445667266846	3.43538379669189	-0.00490093370899558	0.00289124972186983	-0.00100484199356288	-0.0123684434220195
503	75.6653518676758	-5.97108554840088	3.30551409721375	-0.00425158534198999	0.000943203864153475	0.000293855206109583	0.000618529506027699
504	78.2627410888672	-6.94510841369629	3.37044906616211	-0.0123684434220195	-0.00522560812532902	0.00548864435404539	-0.000680167751852423
505	76.314697265625	-5.97108554840088	3.50031876564026	-0.00197886489331722	0.00548864435404539	-0.00360223650932312	-0.00100484199356288
506	78.2627410888672	-6.94510841369629	3.1756443977356	-0.00132951640989631	0.00906006153672934	-0.00814767740666866	-0.00392691092565656
507	79.5614395141602	-7.59445667266846	3.24057936668396	-0.00619963090866804	0.0223717093467712	-0.0165892094373703	-0.00879702530801296
508	78.2627410888672	-7.26978254318237	3.24057936668396	-0.0117190945893526	0.0142548503354192	-0.0165892094373703	-0.00295288790948689
509	78.9120941162109	-8.89315414428711	3.63018846511841	-0.0123684434220195	-0.00652430532500148	-0.00132951640989631	0.00548864435404539
510	77.613395690918	-7.9191312789917	3.1756443977356	-0.00197886489331722	0.00159255252219737	-0.00879702530801296	0.0022419011220336
511	78.2627410888672	-7.9191312789917	3.43538379669189	-0.00684897974133492	0.00386527273803949	-0.0159398596733809	0.00191722682211548
512	80.2107925415039	-7.59445667266846	3.1756443977356	-0.00587495695799589	0.0113327819854021	-0.00652430532500148	-0.00490093370899558
513	79.5614395141602	-7.59445667266846	3.24057936668396	-0.0149658378213644	-0.00360223650932312	-0.00360223650932312	0.0022419011220336
514	77.613395690918	-7.26978254318237	3.11070966720581	-0.0123684434220195	0.00776136433705688	-0.000355493422830477	-0.00132951640989631
515	78.9120941162109	-6.29575967788696	2.78603529930115	-0.0104203969240189	0.0022419011220336	-0.00879702530801296	-0.00100484199356288
516	80.2107925415039	-6.62043380737305	3.1756443977356	-0.000680167751852423	0.00548864435404539	0.00678734155371785	0.00646266713738441
517	82.1588363647461	-8.24380588531494	3.11070966720581	0.000618529506027699	-0.00652430532500148	0.00711201597005129	0.00191722682211548
518	78.2627410888672	-6.29575967788696	2.9159049987793	0.00321592413820326	-0.00522560812532902	0.0282158460468054	0.00743668992072344
519	80.2107925415039	-8.24380588531494	3.11070966720581	-0.00132951640989631	-0.00782300252467394	0.0162028968334198	0.0145795252174139
520	78.2627410888672	-8.24380588531494	3.50031876564026	-0.000680167751852423	-0.00327756232582033	0.00581331877037883	-3.08191010844894e-05
521	76.9640426635742	-8.24380588531494	3.50031876564026	-0.00717365415766835	0.00386527273803949	0.000618529506027699	0.00548864435404539
522	77.613395690918	-8.24380588531494	3.95486283302307	-0.00360223650932312	0.00808603875339031	0.00516396993771195	-0.00522560812532902
523	78.2627410888672	-7.9191312789917	3.37044906616211	0.00159255252219737	0.000618529506027699	-0.00132951640989631	0.000293855206109583
524	77.613395690918	-7.26978254318237	2.98083996772766	0.0171769186854362	-0.000680167751852423	0.0132808275520802	0.00159255252219737
525	77.613395690918	-6.94510841369629	3.24057936668396	0.0116574559360743	0.000618529506027699	0.000293855206109583	-0.00425158534198999
526	77.613395690918	-7.9191312789917	3.30551409721375	0.0126314787194133	0.00126787810586393	-0.0149658378213644	0.00191722682211548
527	80.2107925415039	-8.89315414428711	3.63018846511841	0.0210730116814375	0.00581331877037883	-0.0217839982360601	-0.00944637414067984
528	78.2627410888672	-8.24380588531494	3.50031876564026	0.00386527273803949	0.0132808275520802	-0.0230826959013939	-0.00782300252467394
529	79.5614395141602	-8.24380588531494	3.04577469825745	0.0217223595827818	0.00516396993771195	-0.0104203969240189	-0.000355493422830477
530	80.2107925415039	-8.56847953796387	3.24057936668396	0.00451462110504508	0.00418994715437293	-0.0152905117720366	0.0022419011220336
531	77.613395690918	-6.94510841369629	2.78603529930115	0.00808603875339031	0.00256657530553639	-0.0149658378213644	0.00191722682211548
532	77.613395690918	-7.26978254318237	2.9159049987793	0.00938473641872406	0.013930176384747	-0.00619963090866804	0.000618529506027699
533	78.2627410888672	-7.26978254318237	3.04577469825745	0.00646266713738441	-0.00587495695799589	-0.00912170019000769	0.00289124972186983
534	78.9120941162109	-7.59445667266846	2.85097002983093	-0.00100484199356288	0.00548864435404539	0.00256657530553639	0.000618529506027699
535	80.8601379394531	-8.56847953796387	3.43538379669189	-0.00165419070981443	-0.00100484199356288	-0.00522560812532902	0.00581331877037883
536	78.2627410888672	-8.24380588531494	3.30551409721375	-0.000355493422830477	0.00354059832170606	-0.00327756232582033	-0.00100484199356288
537	78.2627410888672	-7.59445667266846	3.30551409721375	-0.00295288790948689	-0.00425158534198999	0.0181509424000978	-0.00684897974133492
538	76.9640426635742	-7.9191312789917	3.56525373458862	-0.00490093370899558	-0.00749832857400179	0.0136055024340749	0.00581331877037883
539	76.9640426635742	-7.26978254318237	3.50031876564026	-0.0201606266200542	0.00808603875339031	0.0181509424000978	0.00613799272105098
540	75.6653518676758	-6.62043380737305	2.85097002983093	-0.00197886489331722	-0.00912170019000769	0.0149041991680861	0.00289124972186983
541	78.9120941162109	-7.59445667266846	2.9159049987793	0.00451462110504508	-0.00132951640989631	-0.00132951640989631	0.00126787810586393
542	78.2627410888672	-6.94510841369629	2.78603529930115	-0.000355493422830477	0.00451462110504508	0.00126787810586393	-0.00652430532500148
543	78.9120941162109	-7.9191312789917	3.04577469825745	0.00126787810586393	-0.00457625929266214	-0.00100484199356288	-0.00360223650932312
544	78.2627410888672	-8.24380588531494	3.11070966720581	-0.00360223650932312	0.00581331877037883	0.00256657530553639	0.00776136433705688
545	79.5614395141602	-9.86717700958252	3.37044906616211	-0.00749832857400179	0.000293855206109583	-0.00197886489331722	-0.00230353930965066
546	79.5614395141602	-8.89315414428711	3.50031876564026	-0.00165419070981443	0.00808603875339031	-0.00847235135734081	-0.0113944197073579
547	80.8601379394531	-8.56847953796387	3.11070966720581	-0.00587495695799589	0.013930176384747	-0.0208099745213985	-0.0110697457566857
548	77.613395690918	-7.26978254318237	3.04577469825745	-0.0198359526693821	0.0132808275520802	-0.0104203969240189	-0.00100484199356288
549	77.613395690918	-7.9191312789917	3.43538379669189	-0.0165892094373703	0.00743668992072344	-0.00490093370899558	-0.00912170019000769
550	79.5614395141602	-8.89315414428711	3.43538379669189	-0.00782300252467394	0.00386527273803949	-0.00912170019000769	-0.00392691092565656
551	79.5614395141602	-7.9191312789917	2.98083996772766	0.00451462110504508	0.00776136433705688	-0.00619963090866804	-0.00197886489331722
552	80.2107925415039	-7.59445667266846	2.656165599823	-0.00327756232582033	0.00613799272105098	-0.00327756232582033	0.00386527273803949
553	78.9120941162109	-7.9191312789917	2.85097002983093	-0.00100484199356288	0.00289124972186983	-0.00490093370899558	0.00321592413820326
554	80.2107925415039	-8.24380588531494	3.30551409721375	0.0022419011220336	-0.00327756232582033	-0.00230353930965066	0.00321592413820326
555	76.9640426635742	-8.24380588531494	3.24057936668396	-0.00100484199356288	-0.00425158534198999	-0.00392691092565656	0.00451462110504508
556	76.9640426635742	-7.59445667266846	3.37044906616211	0.0106834331527352	0.00289124972186983	-0.00360223650932312	0.0022419011220336
557	76.314697265625	-8.24380588531494	2.85097002983093	-0.00327756232582033	-3.08191010844894e-05	0.0152288740500808	0.000943203864153475
558	76.314697265625	-7.9191312789917	3.11070966720581	0.00159255252219737	-0.0113944197073579	0.0194496400654316	0.0155535480007529
559	78.2627410888672	-8.24380588531494	3.1756443977356	0.00354059832170606	-0.0100957229733467	0.0191249661147594	0.00646266713738441
560	76.9640426635742	-7.59445667266846	3.1756443977356	0.0022419011220336	0.000618529506027699	0.00548864435404539	0.00191722682211548
561	76.9640426635742	-7.9191312789917	3.43538379669189	0.00321592413820326	-3.08191010844894e-05	0.00516396993771195	-0.00230353930965066
562	77.613395690918	-7.9191312789917	3.56525373458862	0.00159255252219737	-0.000680167751852423	0.00581331877037883	-0.00717365415766835
563	77.613395690918	-8.24380588531494	2.9159049987793	0.000293855206109583	-0.00652430532500148	-0.00457625929266214	-0.00490093370899558
564	78.9120941162109	-8.56847953796387	3.24057936668396	0.000293855206109583	-0.0146411629393697	0.00906006153672934	-0.00132951640989631
565	80.2107925415039	-9.21782875061035	3.50031876564026	-0.00490093370899558	-0.000355493422830477	-0.0100957229733467	-0.00100484199356288
566	78.9120941162109	-8.24380588531494	3.56525373458862	0.000943203864153475	0.00581331877037883	-0.0156151866540313	-0.00100484199356288
567	78.2627410888672	-8.24380588531494	3.37044906616211	-0.000355493422830477	0.00516396993771195	-0.0165892094373703	-0.00944637414067984
568	78.9120941162109	-6.62043380737305	3.1756443977356	-0.00555028254166245	0.0132808275520802	-0.0159398596733809	-0.0026282137259841
569	78.9120941162109	-7.26978254318237	2.78603529930115	-0.00944637414067984	0.01100810803473	-0.0146411629393697	0.00548864435404539
570	79.5614395141602	-8.24380588531494	3.1756443977356	-0.00814767740666866	0.0106834331527352	-0.0126931173726916	0.00191722682211548
571	80.2107925415039	-8.24380588531494	3.37044906616211	-0.00782300252467394	0.0113327819854021	-0.0117190945893526	0.000618529506027699
572	79.5614395141602	-8.24380588531494	3.43538379669189	-0.00912170019000769	0.00289124972186983	-0.0117190945893526	-0.00100484199356288
573	78.9120941162109	-8.56847953796387	3.69512343406677	-0.0139918150380254	0.000293855206109583	-0.00749832857400179	0.00451462110504508
574	77.613395690918	-8.24380588531494	3.56525373458862	-0.0123684434220195	-0.00197886489331722	0.000618529506027699	0.00191722682211548
575	74.3666534423828	-6.62043380737305	3.24057936668396	-0.0169138833880424	0.00321592413820326	-0.00782300252467394	-0.00165419070981443
576	76.314697265625	-7.26978254318237	3.37044906616211	-0.00912170019000769	-0.00392691092565656	-0.000680167751852423	0.00126787810586393
577	78.2627410888672	-7.9191312789917	3.95486283302307	0.00354059832170606	-0.00912170019000769	0.00548864435404539	-0.00100484199356288
578	78.2627410888672	-7.26978254318237	3.50031876564026	0.000293855206109583	0.00678734155371785	0.0152288740500808	0.00354059832170606
579	78.2627410888672	-8.24380588531494	3.63018846511841	0.00711201597005129	-0.0256800893694162	0.0149041991680861	-0.000355493422830477
580	80.2107925415039	-8.89315414428711	3.24057936668396	0.00159255252219737	-0.00522560812532902	0.00743668992072344	0.00483929552137852
581	79.5614395141602	-8.56847953796387	2.98083996772766	-0.00295288790948689	-0.00522560812532902	0.000943203864153475	-0.00327756232582033
582	78.9120941162109	-8.56847953796387	2.98083996772766	-0.00230353930965066	-0.00197886489331722	-0.00652430532500148	0.00191722682211548
583	79.5614395141602	-8.24380588531494	3.37044906616211	0.0126314787194133	-0.00360223650932312	0.00581331877037883	0.000943203864153475
584	78.9120941162109	-8.89315414428711	3.76005816459656	-0.00425158534198999	0.00191722682211548	-0.0026282137259841	0.000618529506027699
585	78.2627410888672	-6.94510841369629	3.56525373458862	0.0149041991680861	0.00159255252219737	0.00451462110504508	-0.00295288790948689
586	77.613395690918	-7.9191312789917	3.30551409721375	0.00581331877037883	0.00483929552137852	-0.00717365415766835	-0.00684897974133492
587	78.2627410888672	-7.26978254318237	2.9159049987793	-0.00587495695799589	0.0168522447347641	-0.0247060675173998	-0.0107450718060136
588	79.5614395141602	-8.24380588531494	3.30551409721375	-0.00684897974133492	0.00906006153672934	-0.00749832857400179	-0.00425158534198999
589	78.2627410888672	-6.94510841369629	3.43538379669189	-0.00587495695799589	0.00613799272105098	-0.0139918150380254	0.000943203864153475
590	77.613395690918	-7.59445667266846	3.82499313354492	-0.00327756232582033	0.0103587592020631	-0.00165419070981443	0.00711201597005129
591	80.8601379394531	-8.24380588531494	3.1756443977356	-3.08191010844894e-05	0.00678734155371785	-0.0104203969240189	0.00386527273803949
592	77.613395690918	-8.24380588531494	2.98083996772766	-0.00132951640989631	0.00256657530553639	-0.00555028254166245	-3.08191010844894e-05
593	78.9120941162109	-8.24380588531494	3.1756443977356	-0.00717365415766835	-0.00490093370899558	0.0022419011220336	0.00321592413820326
594	76.9640426635742	-7.9191312789917	3.1756443977356	-0.0026282137259841	0.00256657530553639	0.00191722682211548	0.00646266713738441
595	77.613395690918	-7.26978254318237	3.11070966720581	0.00191722682211548	0.00321592413820326	0.00548864435404539	0.00483929552137852
596	79.5614395141602	-6.94510841369629	3.1756443977356	0.0175015944987535	0.00289124972186983	0.00646266713738441	-0.00100484199356288
597	79.5614395141602	-8.56847953796387	3.04577469825745	0.0194496400654316	-0.00749832857400179	0.0152288740500808	0.00483929552137852
598	78.2627410888672	-8.24380588531494	2.98083996772766	0.00646266713738441	-0.000680167751852423	0.0168522447347641	0.00451462110504508
599	77.613395690918	-8.56847953796387	3.24057936668396	0.00808603875339031	-0.0204853005707264	0.0194496400654316	-0.000680167751852423
600	80.2107925415039	-8.89315414428711	3.24057936668396	0.0100340843200684	-0.00522560812532902	0.00483929552137852	0.000618529506027699
601	79.5614395141602	-8.24380588531494	3.37044906616211	-0.000680167751852423	-0.000355493422830477	0.00451462110504508	-0.00587495695799589
602	79.5614395141602	-8.89315414428711	3.37044906616211	0.0298392176628113	0.00354059832170606	-0.00425158534198999	-0.00555028254166245
603	80.2107925415039	-7.9191312789917	3.37044906616211	0.00191722682211548	0.00191722682211548	0.000618529506027699	-0.00392691092565656
604	79.5614395141602	-8.56847953796387	3.04577469825745	-0.00457625929266214	-0.00457625929266214	0.00159255252219737	0.00873538758605719
605	77.613395690918	-7.26978254318237	2.656165599823	0.00711201597005129	0.00873538758605719	0.00970941036939621	0.00354059832170606
606	79.5614395141602	-7.9191312789917	2.85097002983093	0.0223717093467712	0.01100810803473	-0.00717365415766835	-0.0026282137259841
607	77.613395690918	-6.94510841369629	3.37044906616211	-0.00100484199356288	0.0194496400654316	-0.0136671401560307	-0.00684897974133492
608	80.2107925415039	-8.56847953796387	3.50031876564026	-0.00717365415766835	0.00613799272105098	-0.0162645354866982	-0.00652430532500148
609	78.9120941162109	-7.59445667266846	3.1756443977356	-0.0185372550040483	0.013930176384747	-0.00814767740666866	0.00743668992072344
610	76.9640426635742	-7.59445667266846	3.11070966720581	-0.00944637414067984	0.00159255252219737	-0.0123684434220195	0.00126787810586393
611	77.613395690918	-8.56847953796387	3.56525373458862	-0.00782300252467394	0.00743668992072344	-0.00944637414067984	0.00678734155371785
612	78.2627410888672	-8.56847953796387	3.50031876564026	-0.00749832857400179	0.00386527273803949	-0.0104203969240189	-0.00977104809135199
613	79.5614395141602	-8.89315414428711	3.76005816459656	-0.0143164889886975	-0.0026282137259841	-0.0026282137259841	0.00191722682211548
614	77.613395690918	-7.59445667266846	2.98083996772766	-0.0169138833880424	-0.00165419070981443	-0.00425158534198999	0.00613799272105098
615	79.5614395141602	-7.9191312789917	2.85097002983093	-0.0139918150380254	-0.000355493422830477	-0.00619963090866804	0.00126787810586393
616	80.2107925415039	-9.21782875061035	3.37044906616211	-0.00587495695799589	-0.00555028254166245	-0.00360223650932312	0.00483929552137852
617	78.2627410888672	-8.89315414428711	3.43538379669189	0.00256657530553639	-0.0117190945893526	0.00938473641872406	0.00386527273803949
618	79.5614395141602	-9.54250240325928	3.37044906616211	-0.00132951640989631	-0.0130177913233638	0.0207483377307653	-3.08191010844894e-05
619	78.9120941162109	-7.9191312789917	3.43538379669189	0.000618529506027699	-0.00230353930965066	0.0132808275520802	0.00678734155371785
620	77.613395690918	-8.24380588531494	3.30551409721375	-0.00295288790948689	-0.00879702530801296	0.00418994715437293	-0.000680167751852423
621	80.2107925415039	-8.89315414428711	3.1756443977356	-0.0026282137259841	0.00159255252219737	-0.000680167751852423	0.00808603875339031
622	78.2627410888672	-8.56847953796387	3.30551409721375	0.00289124972186983	-0.00425158534198999	-0.00165419070981443	-0.00392691092565656
623	78.2627410888672	-8.89315414428711	3.24057936668396	-0.00132951640989631	0.000293855206109583	0.00613799272105098	-0.00522560812532902
624	77.613395690918	-7.9191312789917	3.37044906616211	0.0022419011220336	-0.00619963090866804	-0.00392691092565656	0.00808603875339031
625	80.2107925415039	-7.9191312789917	3.30551409721375	-0.00295288790948689	-0.00327756232582033	0.00159255252219737	-0.00392691092565656
626	78.2627410888672	-7.9191312789917	3.04577469825745	0.00970941036939621	0.00776136433705688	-0.0107450718060136	0.00256657530553639
627	76.9640426635742	-7.9191312789917	3.11070966720581	-0.00165419070981443	0.0155535480007529	-0.021459324285388	-0.0104203969240189
628	77.613395690918	-8.89315414428711	3.43538379669189	-0.0149658378213644	0.0123068047687411	-0.00944637414067984	-0.00230353930965066
629	77.613395690918	-8.56847953796387	3.37044906616211	-0.00619963090866804	0.0100340843200684	-0.00717365415766835	0.00256657530553639
630	78.2627410888672	-7.9191312789917	3.69512343406677	0.0022419011220336	0.000943203864153475	-0.0133424662053585	-0.00165419070981443
631	77.613395690918	-7.59445667266846	3.43538379669189	0.00743668992072344	0.00841071270406246	-0.0123684434220195	-0.00100484199356288
632	79.5614395141602	-8.89315414428711	3.56525373458862	0.00516396993771195	0.00289124972186983	-0.00392691092565656	0.00354059832170606
633	78.2627410888672	-9.21782875061035	3.50031876564026	0.00451462110504508	-0.00490093370899558	-0.00132951640989631	0.00159255252219737
634	77.613395690918	-8.89315414428711	3.24057936668396	-0.00230353930965066	-0.0120437685400248	0.00354059832170606	0.00646266713738441
635	77.613395690918	-8.89315414428711	3.50031876564026	0.00256657530553639	-0.00490093370899558	0.00451462110504508	0.00483929552137852
636	79.5614395141602	-8.89315414428711	3.63018846511841	-0.00522560812532902	-0.000680167751852423	0.00256657530553639	0.000943203864153475
637	78.2627410888672	-7.9191312789917	3.1756443977356	0.0022419011220336	-0.00782300252467394	0.00970941036939621	0.00808603875339031
638	79.5614395141602	-8.89315414428711	3.30551409721375	-0.00425158534198999	0.00386527273803949	0.0142548503354192	0.00321592413820326
639	78.9120941162109	-7.59445667266846	2.9159049987793	-0.00197886489331722	-0.00230353930965066	0.00581331877037883	0.0116574559360743
640	78.2627410888672	-7.26978254318237	3.04577469825745	0.00743668992072344	-0.00522560812532902	0.00678734155371785	0.00581331877037883
641	79.5614395141602	-7.9191312789917	3.24057936668396	0.0022419011220336	0.00776136433705688	-0.00100484199356288	-0.00814767740666866
642	78.9120941162109	-7.9191312789917	3.37044906616211	0.00354059832170606	0.00451462110504508	0.00159255252219737	-0.00944637414067984
643	79.5614395141602	-7.9191312789917	3.04577469825745	-0.00327756232582033	0.00516396993771195	0.00159255252219737	0.00516396993771195
644	76.9640426635742	-8.56847953796387	2.85097002983093	-0.00457625929266214	-0.00165419070981443	-0.00100484199356288	0.00548864435404539
645	77.613395690918	-8.89315414428711	3.24057936668396	-0.00782300252467394	0.00613799272105098	-0.00392691092565656	0.00321592413820326
646	76.314697265625	-7.59445667266846	3.11070966720581	0.0158782228827477	0.0116574559360743	-0.00717365415766835	0.00256657530553639
647	78.9120941162109	-8.89315414428711	3.56525373458862	-0.00295288790948689	0.0142548503354192	-0.0191866029053926	-0.00912170019000769
648	76.9640426635742	-7.59445667266846	3.50031876564026	-0.00522560812532902	0.0162028968334198	-0.00847235135734081	-0.00717365415766835
649	80.8601379394531	-8.56847953796387	3.24057936668396	-0.0204853005707264	0.00321592413820326	-0.0107450718060136	-0.00425158534198999
650	78.9120941162109	-8.24380588531494	3.24057936668396	-0.00879702530801296	0.00451462110504508	-0.00295288790948689	0.00386527273803949
651	77.613395690918	-8.56847953796387	3.04577469825745	-0.00295288790948689	-0.00165419070981443	0.00159255252219737	-0.00100484199356288
652	79.5614395141602	-8.89315414428711	3.37044906616211	-0.00457625929266214	-0.00295288790948689	-0.0120437685400248	-0.00197886489331722
653	79.5614395141602	-8.24380588531494	3.50031876564026	-0.00295288790948689	0.0022419011220336	0.00321592413820326	0.00483929552137852
654	79.5614395141602	-7.59445667266846	3.11070966720581	-0.00165419070981443	-0.00360223650932312	-0.000355493422830477	0.00386527273803949
655	78.9120941162109	-7.9191312789917	3.11070966720581	0.00418994715437293	-0.00165419070981443	-0.000355493422830477	0.00776136433705688
656	80.8601379394531	-9.21782875061035	2.9159049987793	0.0158782228827477	-0.00197886489331722	0.00191722682211548	0.00126787810586393
657	78.2627410888672	-8.24380588531494	3.11070966720581	0.0116574559360743	-0.0126931173726916	0.00548864435404539	-0.00197886489331722
658	80.8601379394531	-8.89315414428711	3.43538379669189	0.0106834331527352	-0.0292515084147453	0.0136055024340749	-0.00165419070981443
659	80.8601379394531	-8.24380588531494	3.1756443977356	0.00906006153672934	-0.0117190945893526	0.00646266713738441	0.00548864435404539
660	79.5614395141602	-6.94510841369629	2.9159049987793	-0.00360223650932312	-0.0169138833880424	0.011982130818069	0.000293855206109583
661	77.613395690918	-7.9191312789917	3.30551409721375	0.00256657530553639	0.00841071270406246	-0.00327756232582033	-0.00457625929266214
662	76.314697265625	-7.26978254318237	3.1756443977356	-0.00490093370899558	0.00613799272105098	0.00386527273803949	-0.00100484199356288
663	76.314697265625	-7.26978254318237	3.37044906616211	-0.00977104809135199	0.0022419011220336	-0.00652430532500148	-0.00230353930965066
664	78.2627410888672	-7.9191312789917	3.24057936668396	-0.00879702530801296	0.000293855206109583	0.000293855206109583	0.00483929552137852
665	80.8601379394531	-8.89315414428711	3.50031876564026	0.000293855206109583	0.00451462110504508	0.000293855206109583	-0.000680167751852423
666	80.2107925415039	-8.89315414428711	3.37044906616211	-0.000355493422830477	0.012956153601408	-0.0156151866540313	-0.00392691092565656
667	81.5094833374023	-9.54250240325928	3.37044906616211	-0.00879702530801296	0.0158782228827477	-0.0185372550040483	-0.00652430532500148
668	78.2627410888672	-8.89315414428711	3.30551409721375	-0.0110697457566857	0.00321592413820326	-0.0188619289547205	-0.0149658378213644
669	80.8601379394531	-9.21782875061035	3.50031876564026	-0.00912170019000769	0.00386527273803949	-0.00782300252467394	0.00256657530553639
670	79.5614395141602	-7.9191312789917	3.69512343406677	0.000618529506027699	0.000293855206109583	-0.00360223650932312	-0.00197886489331722
671	79.5614395141602	-7.59445667266846	3.04577469825745	-0.00165419070981443	0.00938473641872406	-0.00392691092565656	-0.00360223650932312
672	80.2107925415039	-8.89315414428711	3.37044906616211	0.00808603875339031	0.00418994715437293	-0.0107450718060136	0.000293855206109583
673	81.5094833374023	-8.56847953796387	2.9159049987793	0.0382807515561581	0.00418994715437293	0.00126787810586393	0.00159255252219737
674	80.8601379394531	-8.56847953796387	3.04577469825745	0.0275664981454611	-0.00587495695799589	-0.00879702530801296	0.000943203864153475
675	78.9120941162109	-6.94510841369629	3.11070966720581	-0.00425158534198999	-0.00230353930965066	0.00289124972186983	0.00126787810586393
676	78.9120941162109	-7.26978254318237	3.30551409721375	0.0145795252174139	0.00938473641872406	-0.00392691092565656	-0.000680167751852423
677	80.8601379394531	-8.24380588531494	3.11070966720581	0.0145795252174139	-0.000680167751852423	0.00873538758605719	0.00191722682211548
678	78.2627410888672	-6.94510841369629	3.11070966720581	0.00613799272105098	-0.0169138833880424	0.0155535480007529	0.00711201597005129
679	78.9120941162109	-8.24380588531494	3.43538379669189	0.00970941036939621	-0.0256800893694162	0.00613799272105098	0.0100340843200684
680	78.2627410888672	-8.56847953796387	3.56525373458862	-0.00814767740666866	-0.00392691092565656	0.00711201597005129	0.00386527273803949
681	80.2107925415039	-8.89315414428711	3.69512343406677	0.00191722682211548	0.00451462110504508	0.00256657530553639	-0.00879702530801296
682	80.2107925415039	-8.56847953796387	3.24057936668396	0.00646266713738441	0.00321592413820326	-0.00295288790948689	-0.00749832857400179
683	78.9120941162109	-7.9191312789917	3.11070966720581	0.000943203864153475	0.00191722682211548	0.00354059832170606	-0.00197886489331722
684	78.9120941162109	-7.9191312789917	3.1756443977356	0.00126787810586393	-0.000680167751852423	-0.00295288790948689	-0.000680167751852423
685	78.9120941162109	-8.56847953796387	3.37044906616211	-0.00652430532500148	-0.00782300252467394	0.0022419011220336	0.00516396993771195
686	78.2627410888672	-7.9191312789917	3.1756443977356	0.0022419011220336	-3.08191010844894e-05	-0.00619963090866804	-0.0117190945893526
687	80.8601379394531	-8.56847953796387	3.88992786407471	-0.0133424662053585	0.0132808275520802	-0.02697878703475	-0.00847235135734081
688	78.9120941162109	-6.94510841369629	3.11070966720581	-0.0123684434220195	0.0123068047687411	-0.00977104809135199	-0.00912170019000769
689	80.2107925415039	-8.89315414428711	3.37044906616211	-0.0156151866540313	0.0106834331527352	-0.0152905117720366	-0.00100484199356288
690	80.8601379394531	-8.24380588531494	3.37044906616211	-0.00587495695799589	0.00354059832170606	-0.0136671401560307	0.00841071270406246
691	80.8601379394531	-7.59445667266846	2.98083996772766	-0.00100484199356288	0.00776136433705688	-0.0165892094373703	-0.00295288790948689
692	80.2107925415039	-7.26978254318237	3.1756443977356	0.00256657530553639	0.00678734155371785	-0.0123684434220195	-0.00360223650932312
693	79.5614395141602	-7.59445667266846	3.04577469825745	-0.0026282137259841	0.00321592413820326	0.00548864435404539	-0.0026282137259841
694	79.5614395141602	-8.24380588531494	3.37044906616211	-0.0136671401560307	-0.00230353930965066	-0.00977104809135199	0.00256657530553639
695	78.9120941162109	-8.24380588531494	3.43538379669189	0.000293855206109583	0.0022419011220336	0.00289124972186983	0.000618529506027699
696	76.9640426635742	-7.59445667266846	3.43538379669189	0.000943203864153475	0.00354059832170606	-0.000355493422830477	-0.00327756232582033
697	75.6653518676758	-7.26978254318237	3.04577469825745	-0.00879702530801296	-0.00847235135734081	0.0100340843200684	-0.00555028254166245
698	77.613395690918	-8.56847953796387	3.69512343406677	0.0022419011220336	0.00321592413820326	0.00906006153672934	0.00516396993771195
699	77.613395690918	-6.29575967788696	3.1756443977356	0.0116574559360743	-0.0126931173726916	0.0152288740500808	0.00386527273803949
700	78.9120941162109	-7.26978254318237	3.11070966720581	0.0152288740500808	-0.00100484199356288	0.00191722682211548	0.00289124972186983
701	78.2627410888672	-8.24380588531494	2.98083996772766	-0.000680167751852423	0.00970941036939621	-0.00132951640989631	0.00289124972186983
702	80.8601379394531	-8.89315414428711	3.1756443977356	0.00613799272105098	-0.00295288790948689	-0.00295288790948689	-0.00425158534198999
703	78.9120941162109	-9.54250240325928	3.50031876564026	0.00159255252219737	-0.00749832857400179	0.0022419011220336	0.000293855206109583
704	80.2107925415039	-9.21782875061035	3.56525373458862	-0.00165419070981443	-0.0110697457566857	0.00808603875339031	0.00873538758605719
705	78.9120941162109	-7.9191312789917	3.1756443977356	0.000293855206109583	0.000618529506027699	0.000618529506027699	0.000943203864153475
706	79.5614395141602	-8.24380588531494	3.37044906616211	0.00418994715437293	0.00678734155371785	-0.00587495695799589	-0.00814767740666866
707	80.2107925415039	-8.24380588531494	3.56525373458862	-0.00912170019000769	0.0155535480007529	-0.017887907102704	-0.0159398596733809
708	78.9120941162109	-6.94510841369629	3.11070966720581	-0.0126931173726916	0.0106834331527352	-0.0110697457566857	-0.0104203969240189
709	79.5614395141602	-6.94510841369629	3.30551409721375	-0.0224333461374044	-3.08191010844894e-05	-0.0169138833880424	0.000618529506027699
710	80.2107925415039	-7.9191312789917	3.11070966720581	-0.0100957229733467	0.00256657530553639	-0.0152905117720366	-0.00165419070981443
711	81.5094833374023	-8.24380588531494	2.9159049987793	-0.00132951640989631	0.0116574559360743	-0.0224333461374044	0.00451462110504508
712	80.2107925415039	-8.24380588531494	2.9159049987793	-0.00684897974133492	0.00581331877037883	-0.00619963090866804	-0.00425158534198999
713	80.2107925415039	-8.56847953796387	3.11070966720581	-0.0110697457566857	0.00386527273803949	-0.00587495695799589	-0.00587495695799589
714	79.5614395141602	-8.56847953796387	3.37044906616211	-0.0211346503347158	-0.000355493422830477	0.000293855206109583	0.00776136433705688
715	78.2627410888672	-7.59445667266846	3.37044906616211	-0.0149658378213644	0.00289124972186983	0.00581331877037883	0.00873538758605719
716	77.613395690918	-7.26978254318237	2.78603529930115	-0.00717365415766835	-0.00522560812532902	0.00191722682211548	0.00191722682211548
717	79.5614395141602	-7.9191312789917	2.78603529930115	0.00743668992072344	-0.00522560812532902	0.00743668992072344	0.00126787810586393
718	79.5614395141602	-8.56847953796387	3.24057936668396	0.00873538758605719	-0.0224333461374044	0.0223717093467712	0.00581331877037883
719	80.8601379394531	-8.56847953796387	3.50031876564026	0.00126787810586393	-0.00392691092565656	0.0155535480007529	0.00483929552137852
720	78.9120941162109	-8.24380588531494	3.30551409721375	0.0239950809627771	-0.0120437685400248	0.000618529506027699	0.00548864435404539
721	78.9120941162109	-8.56847953796387	3.50031876564026	0.0197743140161037	-0.00522560812532902	-0.00327756232582033	-0.0133424662053585
722	78.9120941162109	-8.89315414428711	3.24057936668396	0.01847561635077	-0.00132951640989631	-0.0113944197073579	0.00354059832170606
723	78.9120941162109	-7.26978254318237	2.9159049987793	0.00873538758605719	0.00126787810586393	0.00548864435404539	-3.08191010844894e-05
724	79.5614395141602	-7.59445667266846	2.9159049987793	0.0181509424000978	-0.0026282137259841	0.00191722682211548	0.00256657530553639
725	79.5614395141602	-8.56847953796387	3.1756443977356	-0.00912170019000769	0.000293855206109583	0.00159255252219737	-0.0026282137259841
726	80.8601379394531	-9.21782875061035	3.1756443977356	0.00646266713738441	0.00418994715437293	-0.0139918150380254	-0.00619963090866804
727	78.2627410888672	-6.94510841369629	2.85097002983093	-0.00490093370899558	0.0220470335334539	-0.0227580219507217	-0.00912170019000769
728	81.5094833374023	-7.59445667266846	2.59123063087463	0.0022419011220336	0.0145795252174139	-0.0175632312893867	-0.0133424662053585
729	79.5614395141602	-7.59445667266846	2.78603529930115	-0.00230353930965066	0.00743668992072344	-0.00847235135734081	0.00483929552137852
730	80.2107925415039	-8.56847953796387	3.24057936668396	-0.0104203969240189	0.00646266713738441	-0.00197886489331722	0.00354059832170606
731	80.8601379394531	-8.56847953796387	3.63018846511841	-0.00749832857400179	0.00483929552137852	-0.00847235135734081	-0.00100484199356288
732	78.2627410888672	-8.24380588531494	3.69512343406677	-0.00619963090866804	0.00711201597005129	-0.00684897974133492	0.000943203864153475
733	78.2627410888672	-8.56847953796387	3.63018846511841	-0.0169138833880424	-0.000355493422830477	-0.00132951640989631	0.0022419011220336
734	76.314697265625	-7.9191312789917	3.11070966720581	-0.0113944197073579	-0.00425158534198999	-0.00165419070981443	0.0100340843200684
735	78.2627410888672	-7.59445667266846	3.30551409721375	-0.00587495695799589	-0.00295288790948689	-0.00555028254166245	0.00548864435404539
736	78.9120941162109	-6.94510841369629	3.24057936668396	0.00483929552137852	-0.00230353930965066	-0.00132951640989631	-0.00165419070981443
737	81.5094833374023	-8.89315414428711	3.63018846511841	0.0165275707840919	-0.00457625929266214	0.000618529506027699	0.000943203864153475
738	78.9120941162109	-8.24380588531494	3.50031876564026	0.01100810803473	-0.0350956469774246	0.0149041991680861	0.00159255252219737
739	81.5094833374023	-9.86717700958252	3.30551409721375	0.0132808275520802	-0.00749832857400179	0.0171769186854362	0.00581331877037883
740	80.2107925415039	-9.86717700958252	3.1756443977356	0.0142548503354192	-0.0136671401560307	0.00873538758605719	-0.000680167751852423
741	79.5614395141602	-8.24380588531494	3.24057936668396	0.0171769186854362	0.0113327819854021	0.000293855206109583	-0.00652430532500148
742	78.2627410888672	-7.59445667266846	3.30551409721375	0.0223717093467712	0.0103587592020631	-0.00619963090866804	-0.00977104809135199
743	79.5614395141602	-7.9191312789917	3.43538379669189	0.00321592413820326	-0.000355493422830477	0.00289124972186983	-0.00197886489331722
744	79.5614395141602	-9.21782875061035	3.43538379669189	0.0269171483814716	0.00354059832170606	-0.00749832857400179	0.00548864435404539
745	79.5614395141602	-8.56847953796387	3.11070966720581	0.000618529506027699	-0.00165419070981443	-0.00944637414067984	0.00613799272105098
746	80.2107925415039	-9.21782875061035	3.1756443977356	0.0171769186854362	0.00548864435404539	-0.0130177913233638	-0.00749832857400179
747	78.9120941162109	-7.26978254318237	3.11070966720581	-0.00392691092565656	0.0149041991680861	-0.0230826959013939	-0.0110697457566857
748	82.1588363647461	-9.21782875061035	3.63018846511841	-0.00977104809135199	0.0132808275520802	-0.0143164889886975	-0.00555028254166245
749	78.2627410888672	-7.26978254318237	3.50031876564026	-0.0104203969240189	0.011982130818069	-0.0149658378213644	-3.08191010844894e-05
750	76.9640426635742	-8.56847953796387	3.24057936668396	-0.0110697457566857	0.00516396993771195	-0.00652430532500148	0.0022419011220336
751	76.9640426635742	-8.56847953796387	3.50031876564026	-0.00457625929266214	0.0149041991680861	-0.00847235135734081	0.00386527273803949
752	78.9120941162109	-8.89315414428711	3.43538379669189	-0.0107450718060136	-0.00230353930965066	-0.0152905117720366	-0.000355493422830477
753	78.9120941162109	-8.56847953796387	3.56525373458862	-0.00392691092565656	0.000293855206109583	-0.00197886489331722	0.00191722682211548
754	78.9120941162109	-8.56847953796387	3.63018846511841	-0.00879702530801296	0.00126787810586393	-0.00100484199356288	-0.00717365415766835
755	77.613395690918	-7.59445667266846	3.24057936668396	-0.00782300252467394	-0.00327756232582033	-0.00977104809135199	0.00483929552137852
756	78.2627410888672	-8.24380588531494	2.9159049987793	-0.00132951640989631	0.000293855206109583	0.00646266713738441	0.00678734155371785
757	81.5094833374023	-10.1918516159058	3.30551409721375	0.00873538758605719	-0.0211346503347158	0.000943203864153475	0.00873538758605719
758	78.9120941162109	-7.9191312789917	3.24057936668396	0.00581331877037883	-0.0419138073921204	0.0223717093467712	-0.00360223650932312
759	79.5614395141602	-8.56847953796387	3.56525373458862	-0.00555028254166245	-0.0130177913233638	0.0158782228827477	-0.00295288790948689
760	80.2107925415039	-8.56847953796387	3.50031876564026	0.00418994715437293	-0.00587495695799589	-0.0026282137259841	0.000293855206109583
761	81.5094833374023	-8.56847953796387	3.1756443977356	-0.00165419070981443	0.00938473641872406	0.00418994715437293	-0.00717365415766835
762	79.5614395141602	-8.56847953796387	3.11070966720581	-0.00327756232582033	-0.00327756232582033	0.000293855206109583	-0.00165419070981443
763	81.5094833374023	-8.56847953796387	3.1756443977356	-0.0107450718060136	0.00256657530553639	-0.00522560812532902	-0.00749832857400179
764	80.2107925415039	-8.89315414428711	3.30551409721375	-0.0139918150380254	0.00548864435404539	0.00159255252219737	0.00678734155371785
765	78.9120941162109	-7.59445667266846	3.04577469825745	-0.00912170019000769	0.000618529506027699	-0.00327756232582033	0.00354059832170606
766	78.2627410888672	-7.59445667266846	3.37044906616211	0.000618529506027699	0.0106834331527352	-0.00197886489331722	-0.00295288790948689
767	77.613395690918	-7.26978254318237	2.9159049987793	-0.0146411629393697	0.00970941036939621	-0.0230826959013939	-0.00912170019000769
768	77.613395690918	-8.56847953796387	3.1756443977356	-0.0143164889886975	0.0165275707840919	-0.0250307414680719	-0.00230353930965066
769	75.6653518676758	-7.26978254318237	3.1756443977356	-0.0113944197073579	0.00711201597005129	-0.00425158534198999	-0.00295288790948689
770	76.9640426635742	-7.59445667266846	3.04577469825745	-0.0107450718060136	0.000943203864153475	-0.0165892094373703	0.00483929552137852
771	80.8601379394531	-8.89315414428711	3.30551409721375	0.00451462110504508	0.00548864435404539	-0.00912170019000769	0.00581331877037883
772	81.5094833374023	-8.89315414428711	3.56525373458862	-0.00132951640989631	0.00483929552137852	-0.0123684434220195	-0.00782300252467394
773	79.5614395141602	-8.89315414428711	3.24057936668396	0.00613799272105098	-0.00165419070981443	-0.00425158534198999	-0.00100484199356288
774	80.2107925415039	-9.86717700958252	3.50031876564026	-0.000680167751852423	-0.00814767740666866	0.00289124972186983	0.00191722682211548
775	78.2627410888672	-8.89315414428711	2.98083996772766	-0.000355493422830477	-0.00165419070981443	-0.00100484199356288	0.00646266713738441
776	79.5614395141602	-8.89315414428711	3.11070966720581	0.00970941036939621	-0.0100957229733467	0.00581331877037883	-0.00457625929266214
777	78.2627410888672	-8.24380588531494	3.56525373458862	0.00483929552137852	-0.00652430532500148	0.0100340843200684	-0.00132951640989631
778	78.2627410888672	-7.59445667266846	2.98083996772766	0.00776136433705688	-0.0149658378213644	0.0126314787194133	-0.00132951640989631
779	77.613395690918	-7.59445667266846	2.9159049987793	-0.000355493422830477	-0.00555028254166245	0.01100810803473	0.00191722682211548
780	80.2107925415039	-7.9191312789917	2.85097002983093	0.0022419011220336	-0.00490093370899558	0.00418994715437293	0.00483929552137852
781	80.8601379394531	-8.56847953796387	3.04577469825745	0.00516396993771195	0.00483929552137852	0.00191722682211548	-0.000355493422830477
782	80.2107925415039	-8.24380588531494	3.43538379669189	-0.00165419070981443	0.00548864435404539	0.00548864435404539	-0.00457625929266214
783	81.5094833374023	-8.56847953796387	3.69512343406677	0.00256657530553639	-0.00100484199356288	-0.000355493422830477	-0.00100484199356288
784	77.613395690918	-7.59445667266846	2.98083996772766	-0.00457625929266214	-3.08191010844894e-05	0.00646266713738441	0.00126787810586393
785	78.2627410888672	-7.59445667266846	2.9159049987793	0.00256657530553639	-0.00392691092565656	0.00483929552137852	-0.000355493422830477
786	75.6653518676758	-7.59445667266846	3.1756443977356	-0.00652430532500148	0.00548864435404539	-0.00457625929266214	-0.00230353930965066
787	76.314697265625	-7.9191312789917	3.1756443977356	-0.0123684434220195	0.0123068047687411	-0.0117190945893526	-0.0126931173726916
788	77.613395690918	-8.89315414428711	3.82499313354492	-0.00717365415766835	0.00906006153672934	-0.0117190945893526	-0.00327756232582033
789	79.5614395141602	-8.24380588531494	3.56525373458862	-0.00684897974133492	0.00581331877037883	-0.00587495695799589	0.00159255252219737
790	77.613395690918	-7.59445667266846	3.24057936668396	0.00159255252219737	0.00906006153672934	-0.0126931173726916	-3.08191010844894e-05
791	78.9120941162109	-8.56847953796387	3.88992786407471	0.00386527273803949	0.00581331877037883	-0.00977104809135199	-0.00132951640989631
792	79.5614395141602	-9.54250240325928	4.01979780197144	0.00581331877037883	0.00289124972186983	-0.0126931173726916	0.00159255252219737
793	78.2627410888672	-9.21782875061035	4.01979780197144	-0.000680167751852423	-0.00555028254166245	-0.00684897974133492	-0.00197886489331722
794	78.9120941162109	-8.24380588531494	4.01979780197144	-0.00230353930965066	-0.000680167751852423	-0.00100484199356288	0.00776136433705688
795	77.613395690918	-7.26978254318237	3.30551409721375	-0.00749832857400179	-0.00295288790948689	0.000618529506027699	0.00483929552137852
796	80.2107925415039	-8.24380588531494	3.37044906616211	0.00418994715437293	-0.0026282137259841	-0.00132951640989631	0.00126787810586393
797	77.613395690918	-7.59445667266846	3.04577469825745	0.00581331877037883	0.00938473641872406	0.00776136433705688	-0.0026282137259841
798	80.2107925415039	-8.56847953796387	3.50031876564026	-0.000680167751852423	-0.000680167751852423	0.0106834331527352	0.000943203864153475
799	76.9640426635742	-7.59445667266846	3.24057936668396	0.00516396993771195	-0.0149658378213644	0.0116574559360743	0.00548864435404539
800	78.2627410888672	-7.59445667266846	3.43538379669189	0.00970941036939621	-0.00327756232582033	0.00418994715437293	0.00191722682211548
801	78.9120941162109	-8.24380588531494	3.37044906616211	0.00711201597005129	0.00483929552137852	0.01100810803473	-0.00165419070981443
802	78.9120941162109	-7.9191312789917	3.43538379669189	0.000293855206109583	-0.00165419070981443	-0.00360223650932312	-0.00490093370899558
803	76.9640426635742	-7.26978254318237	3.95486283302307	-0.00522560812532902	0.00159255252219737	0.000293855206109583	0.00418994715437293
804	75.015998840332	-6.62043380737305	3.82499313354492	-0.0110697457566857	-0.00490093370899558	0.0126314787194133	-0.00197886489331722
805	76.9640426635742	-8.24380588531494	3.43538379669189	0.00191722682211548	0.00386527273803949	-0.00132951640989631	0.00548864435404539
806	77.613395690918	-7.26978254318237	3.50031876564026	0.00354059832170606	0.00711201597005129	-0.00717365415766835	-0.00327756232582033
807	80.2107925415039	-8.56847953796387	3.1756443977356	-0.00457625929266214	0.00938473641872406	-0.0266541130840778	-0.00522560812532902
808	77.613395690918	-7.59445667266846	3.30551409721375	-0.00392691092565656	0.0155535480007529	-0.0152905117720366	-0.00100484199356288
809	79.5614395141602	-9.21782875061035	3.43538379669189	-0.0107450718060136	-0.00197886489331722	-0.0113944197073579	0.00126787810586393
810	78.2627410888672	-8.89315414428711	3.30551409721375	0.00126787810586393	-0.00360223650932312	-0.0133424662053585	-0.00295288790948689
811	79.5614395141602	-8.56847953796387	3.43538379669189	0.00613799272105098	0.00256657530553639	-0.00619963090866804	0.00289124972186983
812	78.2627410888672	-7.9191312789917	3.56525373458862	0.000293855206109583	-0.00132951640989631	-0.00684897974133492	0.00678734155371785
813	78.2627410888672	-7.26978254318237	2.98083996772766	0.00906006153672934	-0.000680167751852423	0.00126787810586393	-3.08191010844894e-05
814	76.9640426635742	-7.59445667266846	3.76005816459656	0.0236704051494598	0.00451462110504508	-0.00132951640989631	0.00418994715437293
815	78.9120941162109	-6.94510841369629	3.11070966720581	0.0123068047687411	0.00159255252219737	-0.00717365415766835	0.00646266713738441
816	79.5614395141602	-8.56847953796387	3.24057936668396	0.0226963832974434	-3.08191010844894e-05	-0.00360223650932312	-0.00295288790948689
817	76.9640426635742	-7.26978254318237	3.30551409721375	-0.000355493422830477	-0.00100484199356288	0.0113327819854021	0.000943203864153475
818	80.2107925415039	-8.24380588531494	3.37044906616211	0.0243197549134493	-0.00360223650932312	0.0113327819854021	0.00743668992072344
819	79.5614395141602	-7.59445667266846	2.98083996772766	0.00808603875339031	-0.00555028254166245	0.00418994715437293	0.000293855206109583
820	77.613395690918	-7.59445667266846	3.1756443977356	0.0171769186854362	-0.00490093370899558	0.00159255252219737	0.000618529506027699
821	75.6653518676758	-7.26978254318237	3.37044906616211	-0.000355493422830477	0.000618529506027699	-0.00165419070981443	-0.00165419070981443
822	75.6653518676758	-7.59445667266846	3.37044906616211	-0.00619963090866804	0.00873538758605719	0.00321592413820326	-0.00814767740666866
823	76.314697265625	-7.59445667266846	3.50031876564026	-0.0110697457566857	0.00548864435404539	0.00126787810586393	0.00516396993771195
824	78.2627410888672	-7.26978254318237	2.98083996772766	-0.00912170019000769	0.00386527273803949	0.0022419011220336	0.00483929552137852
825	79.5614395141602	-8.56847953796387	3.43538379669189	-0.0169138833880424	0.000293855206109583	0.00321592413820326	-0.000680167751852423
826	78.9120941162109	-8.56847953796387	3.11070966720581	-0.00944637414067984	-0.00457625929266214	-0.00327756232582033	-0.00555028254166245
827	80.8601379394531	-9.54250240325928	3.56525373458862	-0.0182125810533762	0.00776136433705688	-0.0276281367987394	-0.00749832857400179
828	77.613395690918	-8.56847953796387	3.43538379669189	-0.0208099745213985	0.00516396993771195	-0.0211346503347158	-0.00327756232582033
829	80.8601379394531	-9.54250240325928	3.69512343406677	-0.0188619289547205	0.00256657530553639	-0.00522560812532902	0.00289124972186983
830	78.2627410888672	-8.24380588531494	2.9159049987793	-0.0113944197073579	0.00386527273803949	-0.0143164889886975	-0.00230353930965066
831	78.2627410888672	-7.59445667266846	3.11070966720581	0.00581331877037883	0.00678734155371785	-0.00457625929266214	0.000943203864153475
832	77.613395690918	-7.59445667266846	3.30551409721375	-0.00555028254166245	0.00841071270406246	-0.00522560812532902	0.000943203864153475
833	78.2627410888672	-6.94510841369629	2.85097002983093	-0.00327756232582033	-3.08191010844894e-05	0.00548864435404539	0.00126787810586393
834	78.9120941162109	-6.94510841369629	3.11070966720581	-0.0123684434220195	-0.00327756232582033	0.00354059832170606	0.00386527273803949
835	80.2107925415039	-7.59445667266846	2.98083996772766	0.00386527273803949	-0.00360223650932312	-0.0026282137259841	0.000943203864153475
836	78.9120941162109	-8.24380588531494	3.30551409721375	-3.08191010844894e-05	0.00289124972186983	0.000618529506027699	-0.00392691092565656
837	78.9120941162109	-8.24380588531494	3.1756443977356	-0.00360223650932312	-3.08191010844894e-05	0.00873538758605719	-0.00749832857400179
838	77.613395690918	-8.56847953796387	3.43538379669189	0.011982130818069	-0.00847235135734081	0.00906006153672934	0.00126787810586393
839	78.2627410888672	-7.59445667266846	3.11070966720581	0.00354059832170606	-0.0110697457566857	0.0100340843200684	0.00646266713738441
840	76.9640426635742	-7.26978254318237	3.30551409721375	-0.000680167751852423	-0.00165419070981443	0.00678734155371785	0.00418994715437293
841	76.314697265625	-7.59445667266846	2.9159049987793	-0.00132951640989631	0.00483929552137852	-0.0026282137259841	-0.00295288790948689
842	77.613395690918	-7.26978254318237	2.9159049987793	0.00126787810586393	0.00841071270406246	-0.000355493422830477	-0.00912170019000769
843	78.9120941162109	-7.59445667266846	3.11070966720581	-0.00425158534198999	0.00613799272105098	-0.00165419070981443	-0.000680167751852423
844	79.5614395141602	-8.56847953796387	3.24057936668396	-0.00457625929266214	-0.00197886489331722	0.0175015944987535	0.012956153601408
845	78.2627410888672	-8.56847953796387	3.76005816459656	0.00613799272105098	0.000293855206109583	-0.0104203969240189	0.00418994715437293
846	78.9120941162109	-9.54250240325928	3.69512343406677	0.00970941036939621	-0.0026282137259841	-0.00847235135734081	-0.00619963090866804
847	78.9120941162109	-9.54250240325928	3.30551409721375	-0.00684897974133492	0.00873538758605719	-0.021459324285388	-0.00717365415766835
848	77.613395690918	-7.59445667266846	3.1756443977356	-0.00360223650932312	0.00841071270406246	-0.0175632312893867	-0.00912170019000769
849	79.5614395141602	-8.24380588531494	3.43538379669189	-0.00912170019000769	0.0022419011220336	-0.0133424662053585	0.00516396993771195
850	78.2627410888672	-7.26978254318237	2.9159049987793	-0.00100484199356288	0.00354059832170606	-0.00490093370899558	0.00256657530553639
851	78.9120941162109	-7.59445667266846	3.30551409721375	0.00354059832170606	0.00483929552137852	-0.0156151866540313	0.00256657530553639
852	77.613395690918	-6.62043380737305	3.04577469825745	0.00483929552137852	0.0022419011220336	-0.00912170019000769	-0.00132951640989631
853	79.5614395141602	-7.59445667266846	2.656165599823	0.00418994715437293	0.00548864435404539	-0.00425158534198999	0.00386527273803949
854	78.2627410888672	-6.94510841369629	2.78603529930115	-0.00490093370899558	-0.00230353930965066	-0.00392691092565656	0.0022419011220336
855	79.5614395141602	-7.9191312789917	2.98083996772766	-0.00197886489331722	0.00418994715437293	0.000293855206109583	0.00678734155371785
856	78.2627410888672	-8.24380588531494	3.30551409721375	0.000943203864153475	-0.000680167751852423	-0.00230353930965066	-0.00717365415766835
857	76.9640426635742	-8.56847953796387	3.69512343406677	-0.00490093370899558	-0.00522560812532902	0.0165275707840919	0.00289124972186983
858	74.3666534423828	-7.9191312789917	3.43538379669189	-0.00652430532500148	-0.0026282137259841	0.0123068047687411	0.00289124972186983
859	77.613395690918	-7.9191312789917	3.04577469825745	0.00646266713738441	-0.00619963090866804	0.0171769186854362	0.0103587592020631
860	78.2627410888672	-8.24380588531494	3.24057936668396	0.00321592413820326	-0.00587495695799589	0.0116574559360743	0.00776136433705688
861	78.2627410888672	-7.26978254318237	2.9159049987793	-0.00522560812532902	0.00289124972186983	-0.00132951640989631	-0.00165419070981443
862	80.2107925415039	-8.56847953796387	3.11070966720581	0.000293855206109583	-0.00490093370899558	0.00191722682211548	-0.00847235135734081
863	79.5614395141602	-9.54250240325928	3.37044906616211	0.0100340843200684	-0.0113944197073579	0.00289124972186983	-0.000680167751852423
864	80.2107925415039	-9.54250240325928	3.37044906616211	0.00354059832170606	-0.0107450718060136	0.00646266713738441	-0.0026282137259841
865	76.9640426635742	-7.9191312789917	3.11070966720581	-0.00392691092565656	-0.000355493422830477	-0.00132951640989631	0.00646266713738441
866	79.5614395141602	-8.56847953796387	3.1756443977356	0.0116574559360743	0.00418994715437293	-0.0104203969240189	-0.00425158534198999
867	79.5614395141602	-8.89315414428711	3.37044906616211	0.00159255252219737	0.0126314787194133	-0.0240567177534103	-0.00684897974133492
868	77.613395690918	-7.26978254318237	3.11070966720581	-0.0104203969240189	0.00808603875339031	-0.0143164889886975	-0.00847235135734081
869	79.5614395141602	-8.56847953796387	3.1756443977356	-0.0139918150380254	0.0123068047687411	-0.0123684434220195	-0.00295288790948689
870	78.2627410888672	-6.62043380737305	2.72110033035278	-0.0139918150380254	0.00873538758605719	-0.0182125810533762	-0.00522560812532902
871	77.613395690918	-7.26978254318237	2.9159049987793	0.000618529506027699	0.00386527273803949	-0.0117190945893526	-0.00457625929266214
872	78.2627410888672	-7.9191312789917	3.30551409721375	-0.00652430532500148	-0.00230353930965066	-0.00295288790948689	-0.00360223650932312
873	80.8601379394531	-8.89315414428711	3.69512343406677	-0.0123684434220195	-0.00392691092565656	-0.00619963090866804	0.00386527273803949
874	76.9640426635742	-7.26978254318237	3.69512343406677	-0.00912170019000769	0.00354059832170606	-0.00392691092565656	0.00451462110504508
875	77.613395690918	-7.26978254318237	3.24057936668396	-0.0100957229733467	0.00354059832170606	0.00321592413820326	0.00743668992072344
876	75.6653518676758	-6.62043380737305	2.85097002983093	-0.00490093370899558	0.00159255252219737	-0.00100484199356288	0.00418994715437293
877	78.9120941162109	-8.24380588531494	3.50031876564026	-0.00295288790948689	0.00289124972186983	0.0142548503354192	0.00354059832170606
878	76.314697265625	-7.26978254318237	3.24057936668396	0.00289124972186983	-0.00717365415766835	0.0200989879667759	-0.00197886489331722
879	77.613395690918	-7.59445667266846	3.69512343406677	0.00159255252219737	-0.00652430532500148	0.01847561635077	0.00516396993771195
880	78.2627410888672	-9.21782875061035	3.63018846511841	-0.0136671401560307	-0.0100957229733467	0.0106834331527352	0.00191722682211548
881	77.613395690918	-8.89315414428711	3.37044906616211	-0.00425158534198999	-0.00652430532500148	0.00191722682211548	-0.0026282137259841
882	76.9640426635742	-7.9191312789917	3.1756443977356	-0.00587495695799589	-0.00425158534198999	-0.00587495695799589	-0.000355493422830477
883	78.2627410888672	-7.26978254318237	3.24057936668396	-0.0159398596733809	-0.00230353930965066	0.00743668992072344	-0.00587495695799589
884	79.5614395141602	-8.56847953796387	3.50031876564026	-0.0104203969240189	0.00354059832170606	0.00159255252219737	0.0106834331527352
885	77.613395690918	-6.94510841369629	3.56525373458862	-0.00619963090866804	-0.0026282137259841	0.00483929552137852	-0.00327756232582033
886	78.2627410888672	-7.26978254318237	3.04577469825745	0.00516396993771195	0.0022419011220336	-0.00814767740666866	0.00289124972186983
887	79.5614395141602	-7.9191312789917	3.11070966720581	0.000618529506027699	0.00970941036939621	-0.0198359526693821	-0.0126931173726916
888	79.5614395141602	-7.26978254318237	3.1756443977356	0.00613799272105098	0.0175015944987535	-0.017887907102704	0.000943203864153475
889	76.9640426635742	-7.26978254318237	3.24057936668396	0.0165275707840919	0.00191722682211548	-0.0113944197073579	-0.00360223650932312
890	80.2107925415039	-8.24380588531494	3.76005816459656	-0.0156151866540313	0.00581331877037883	-0.00879702530801296	0.00548864435404539
891	78.2627410888672	-8.24380588531494	3.56525373458862	0.01100810803473	0.00841071270406246	-0.0100957229733467	0.00126787810586393
892	76.9640426635742	-8.24380588531494	3.24057936668396	0.00906006153672934	0.00906006153672934	-3.08191010844894e-05	-0.00587495695799589
893	76.314697265625	-8.24380588531494	3.56525373458862	0.0103587592020631	0.00321592413820326	-0.00912170019000769	0.00483929552137852
894	76.314697265625	-6.62043380737305	3.37044906616211	-0.0110697457566857	0.000943203864153475	-0.00197886489331722	0.00354059832170606
895	76.9640426635742	-7.26978254318237	3.37044906616211	-0.00555028254166245	-0.00457625929266214	-0.0126931173726916	-0.00295288790948689
896	78.2627410888672	-6.62043380737305	3.82499313354492	0.00776136433705688	-0.00295288790948689	0.000618529506027699	0.00191722682211548
897	78.2627410888672	-7.59445667266846	3.37044906616211	0.00938473641872406	-0.00619963090866804	0.00808603875339031	0.00743668992072344
898	79.5614395141602	-9.54250240325928	3.30551409721375	0.00483929552137852	-0.0185372550040483	0.0220470335334539	0.00776136433705688
899	78.9120941162109	-7.9191312789917	3.11070966720581	-0.00619963090866804	-0.038017712533474	0.0100340843200684	0.00873538758605719
900	78.9120941162109	-8.56847953796387	3.50031876564026	-0.0120437685400248	-0.00522560812532902	0.00841071270406246	0.00386527273803949
901	80.8601379394531	-8.24380588531494	3.43538379669189	-0.0162645354866982	0.00354059832170606	-0.00132951640989631	0.00321592413820326
902	78.9120941162109	-7.9191312789917	3.69512343406677	-0.0169138833880424	-0.00327756232582033	-0.00425158534198999	-0.0026282137259841
903	80.2107925415039	-7.59445667266846	3.24057936668396	-0.0152905117720366	0.000618529506027699	0.00613799272105098	-0.00814767740666866
904	78.9120941162109	-7.9191312789917	3.69512343406677	-0.00912170019000769	0.00159255252219737	0.00678734155371785	0.00613799272105098
905	77.613395690918	-7.59445667266846	3.37044906616211	-0.0104203969240189	0.000293855206109583	0.00386527273803949	0.0022419011220336
906	77.613395690918	-6.94510841369629	3.24057936668396	0.000618529506027699	0.00906006153672934	-0.0149658378213644	0.000943203864153475
907	78.2627410888672	-6.94510841369629	3.63018846511841	-0.00230353930965066	0.0145795252174139	-0.0188619289547205	-0.00749832857400179
908	78.2627410888672	-6.94510841369629	3.43538379669189	-0.00879702530801296	0.0103587592020631	-0.00814767740666866	-0.00327756232582033
909	75.6653518676758	-6.62043380737305	3.11070966720581	-0.0120437685400248	0.012956153601408	-0.0165892094373703	-0.00392691092565656
910	77.613395690918	-8.24380588531494	3.43538379669189	-0.00717365415766835	0.00548864435404539	-0.0104203969240189	-0.00522560812532902
911	77.613395690918	-7.9191312789917	3.50031876564026	0.00451462110504508	0.00970941036939621	-0.00912170019000769	-0.0026282137259841
912	78.9120941162109	-8.56847953796387	3.43538379669189	0.00451462110504508	0.00483929552137852	-0.00327756232582033	-0.00360223650932312
913	78.2627410888672	-8.56847953796387	3.69512343406677	0.00516396993771195	0.00354059832170606	-0.00360223650932312	0.00841071270406246
914	78.2627410888672	-7.59445667266846	3.30551409721375	-0.00782300252467394	-0.00392691092565656	0.00516396993771195	0.00289124972186983
915	78.2627410888672	-7.9191312789917	3.30551409721375	-0.00392691092565656	-0.00782300252467394	-0.00197886489331722	0.00321592413820326
916	78.9120941162109	-8.24380588531494	3.04577469825745	0.00289124972186983	-0.00360223650932312	-0.0026282137259841	0.000618529506027699
917	77.613395690918	-7.59445667266846	3.11070966720581	0.00548864435404539	-0.0104203969240189	0.0113327819854021	0.00613799272105098
918	79.5614395141602	-7.59445667266846	3.24057936668396	0.0200989879667759	-0.0175632312893867	0.0220470335334539	0.00159255252219737
919	78.9120941162109	-7.26978254318237	3.24057936668396	0.00711201597005129	0.00418994715437293	0.00678734155371785	0.0126314787194133
920	76.9640426635742	-6.62043380737305	2.98083996772766	0.012956153601408	-0.00587495695799589	0.00711201597005129	0.00256657530553639
921	80.2107925415039	-8.24380588531494	3.1756443977356	0.0168522447347641	0.00256657530553639	-0.00555028254166245	-0.00100484199356288
922	78.9120941162109	-8.24380588531494	3.30551409721375	0.0200989879667759	0.00581331877037883	-0.00230353930965066	-0.00197886489331722
923	80.2107925415039	-8.56847953796387	3.56525373458862	0.011982130818069	0.000943203864153475	0.00256657530553639	-0.00197886489331722
924	78.9120941162109	-7.26978254318237	3.69512343406677	0.0155535480007529	-0.00360223650932312	0.000293855206109583	0.000618529506027699
925	77.613395690918	-7.26978254318237	3.30551409721375	0.00711201597005129	0.00581331877037883	0.00483929552137852	-0.00360223650932312
926	78.2627410888672	-7.59445667266846	3.1756443977356	0.00548864435404539	0.00743668992072344	-0.00977104809135199	-0.00100484199356288
927	74.3666534423828	-7.26978254318237	3.11070966720581	-0.00555028254166245	0.0113327819854021	-0.021459324285388	-0.0126931173726916
928	76.9640426635742	-7.9191312789917	3.37044906616211	-0.0104203969240189	0.0142548503354192	-0.0185372550040483	-0.00425158534198999
929	76.9640426635742	-6.29575967788696	3.30551409721375	-0.00944637414067984	0.0113327819854021	-0.0146411629393697	-0.00555028254166245
930	78.2627410888672	-8.56847953796387	3.82499313354492	-0.0162645354866982	0.00256657530553639	-0.0139918150380254	0.00191722682211548
931	79.5614395141602	-7.59445667266846	3.30551409721375	0.000618529506027699	0.00743668992072344	0.000943203864153475	-0.00327756232582033
932	80.8601379394531	-8.89315414428711	3.11070966720581	-0.000680167751852423	-0.00490093370899558	-0.00619963090866804	0.00126787810586393
933	78.2627410888672	-9.21782875061035	3.56525373458862	-0.00490093370899558	-0.00230353930965066	0.00418994715437293	-0.00165419070981443
934	78.9120941162109	-7.9191312789917	3.24057936668396	-0.00847235135734081	-0.00717365415766835	0.000943203864153475	0.01100810803473
935	79.5614395141602	-7.9191312789917	3.37044906616211	-0.00165419070981443	-0.000680167751852423	-0.000680167751852423	0.00386527273803949
936	78.2627410888672	-7.59445667266846	3.24057936668396	-0.00100484199356288	-0.00132951640989631	0.00646266713738441	0.00386527273803949
937	80.2107925415039	-7.59445667266846	2.78603529930115	-0.00100484199356288	-3.08191010844894e-05	0.0158782228827477	0.00841071270406246
938	78.9120941162109	-8.24380588531494	3.24057936668396	0.00548864435404539	-0.0260047651827335	0.0191249661147594	0.0106834331527352
939	80.2107925415039	-7.59445667266846	2.78603529930115	-0.00490093370899558	-0.00100484199356288	0.00873538758605719	0.0113327819854021
940	78.2627410888672	-6.29575967788696	2.78603529930115	-0.00197886489331722	-0.00652430532500148	0.0136055024340749	-0.00132951640989631
941	79.5614395141602	-8.56847953796387	3.76005816459656	-0.00230353930965066	0.00678734155371785	0.00354059832170606	-0.00587495695799589
942	80.8601379394531	-7.9191312789917	3.24057936668396	-0.00782300252467394	0.00548864435404539	-0.00360223650932312	-0.00717365415766835
943	81.5094833374023	-7.9191312789917	3.37044906616211	-0.00977104809135199	-0.000355493422830477	0.00386527273803949	0.000293855206109583
944	77.613395690918	-7.59445667266846	3.50031876564026	-0.00977104809135199	-0.00165419070981443	-0.00197886489331722	0.000618529506027699
945	76.314697265625	-7.9191312789917	3.43538379669189	-0.0026282137259841	0.000943203864153475	0.00191722682211548	-0.00132951640989631
946	75.6653518676758	-6.62043380737305	3.1756443977356	0.00516396993771195	0.0132808275520802	-0.00782300252467394	-0.00425158534198999
947	77.613395690918	-6.62043380737305	3.1756443977356	0.000293855206109583	0.0106834331527352	-0.023407369852066	-0.00814767740666866
948	78.9120941162109	-7.9191312789917	3.30551409721375	-0.00847235135734081	0.012956153601408	-0.0172385573387146	-0.0117190945893526
949	79.5614395141602	-8.56847953796387	3.37044906616211	0.00906006153672934	0.00159255252219737	-0.0113944197073579	-3.08191010844894e-05
950	79.5614395141602	-8.56847953796387	3.04577469825745	0.00289124972186983	-3.08191010844894e-05	-0.00490093370899558	0.0022419011220336
951	78.2627410888672	-7.9191312789917	3.30551409721375	0.0145795252174139	-3.08191010844894e-05	-0.0117190945893526	-0.00977104809135199
952	79.5614395141602	-9.54250240325928	3.69512343406677	0.00678734155371785	-0.000355493422830477	-0.00717365415766835	0.000618529506027699
953	78.9120941162109	-7.59445667266846	3.11070966720581	0.0210730116814375	-0.00490093370899558	0.00159255252219737	-0.00652430532500148
954	78.9120941162109	-8.24380588531494	3.43538379669189	-0.00652430532500148	0.000618529506027699	-0.000680167751852423	0.00646266713738441
955	77.613395690918	-7.26978254318237	2.98083996772766	0.000943203864153475	0.00126787810586393	-0.00100484199356288	-0.00100484199356288
956	78.2627410888672	-6.94510841369629	3.04577469825745	-0.00360223650932312	0.00321592413820326	-0.00425158534198999	-0.00100484199356288
957	79.5614395141602	-7.59445667266846	3.04577469825745	0.00581331877037883	-0.000355493422830477	0.0106834331527352	0.00711201597005129
958	78.9120941162109	-6.94510841369629	3.56525373458862	-0.00165419070981443	-0.0107450718060136	0.012956153601408	0.00418994715437293
959	79.5614395141602	-7.9191312789917	3.43538379669189	0.00418994715437293	-0.0286021586507559	0.00841071270406246	0.00548864435404539
960	78.9120941162109	-6.94510841369629	3.1756443977356	-0.00360223650932312	0.00354059832170606	0.00646266713738441	0.00126787810586393
961	76.314697265625	-7.26978254318237	3.30551409721375	-0.0130177913233638	0.00191722682211548	0.00970941036939621	-0.00295288790948689
962	75.6653518676758	-7.26978254318237	3.30551409721375	-0.0172385573387146	0.000943203864153475	-0.00490093370899558	-0.00652430532500148
963	76.9640426635742	-6.94510841369629	3.50031876564026	-0.0169138833880424	0.00418994715437293	0.00613799272105098	-0.00295288790948689
964	76.314697265625	-6.29575967788696	3.43538379669189	-0.0110697457566857	-0.00230353930965066	0.01100810803473	0.00418994715437293
965	80.8601379394531	-7.9191312789917	3.30551409721375	-0.00879702530801296	-0.00782300252467394	-0.00230353930965066	-0.00360223650932312
966	79.5614395141602	-8.24380588531494	3.37044906616211	-0.00197886489331722	0.00808603875339031	-0.00619963090866804	-0.0113944197073579
967	78.9120941162109	-8.24380588531494	3.24057936668396	-0.0126931173726916	0.00743668992072344	-0.0240567177534103	-0.0104203969240189
968	79.5614395141602	-8.89315414428711	3.1756443977356	-0.0169138833880424	0.00938473641872406	-0.0130177913233638	-0.00652430532500148
969	79.5614395141602	-7.59445667266846	3.1756443977356	-0.00912170019000769	-0.00132951640989631	-0.0123684434220195	0.00808603875339031
970	78.2627410888672	-7.59445667266846	3.11070966720581	-0.00717365415766835	0.00646266713738441	-0.0126931173726916	0.0100340843200684
971	80.2107925415039	-8.24380588531494	3.30551409721375	0.00548864435404539	0.0149041991680861	-0.0152905117720366	-0.00360223650932312
972	79.5614395141602	-8.24380588531494	3.43538379669189	0.0123068047687411	-0.00100484199356288	-0.00717365415766835	-0.00197886489331722
973	78.2627410888672	-7.9191312789917	3.04577469825745	-0.00360223650932312	0.00906006153672934	-0.00944637414067984	-0.00814767740666866
974	77.613395690918	-7.26978254318237	3.30551409721375	0.0142548503354192	0.00159255252219737	0.000618529506027699	0.00126787810586393
975	78.2627410888672	-6.94510841369629	3.37044906616211	0.01100810803473	0.00191722682211548	0.000293855206109583	-0.00392691092565656
976	79.5614395141602	-8.24380588531494	2.9159049987793	0.00711201597005129	0.00191722682211548	-0.00165419070981443	-0.00230353930965066
977	78.9120941162109	-7.9191312789917	3.11070966720581	0.0175015944987535	-0.00327756232582033	0.00483929552137852	0.00418994715437293
978	76.9640426635742	-7.59445667266846	3.30551409721375	0.00354059832170606	-0.0211346503347158	0.0132808275520802	-0.0026282137259841
979	77.613395690918	-8.24380588531494	3.43538379669189	0.00354059832170606	-0.00684897974133492	0.01100810803473	0.00483929552137852
980	78.9120941162109	-8.56847953796387	3.50031876564026	-0.00132951640989631	-0.00749832857400179	0.00678734155371785	-0.00230353930965066
981	76.9640426635742	-6.62043380737305	3.43538379669189	0.0223717093467712	0.00451462110504508	0.00159255252219737	-0.00490093370899558
982	78.9120941162109	-7.59445667266846	3.04577469825745	0.0168522447347641	0.00581331877037883	0.00126787810586393	0.00126787810586393
983	79.5614395141602	-7.26978254318237	3.04577469825745	-0.0152905117720366	-0.00392691092565656	0.00516396993771195	0.00256657530553639
984	80.8601379394531	-9.21782875061035	3.1756443977356	0.00646266713738441	-0.00587495695799589	0.00483929552137852	-0.00360223650932312
985	79.5614395141602	-9.86717700958252	3.56525373458862	0.00841071270406246	-0.00490093370899558	0.00354059832170606	0.00970941036939621
986	78.2627410888672	-7.26978254318237	3.69512343406677	0.0116574559360743	0.00970941036939621	-0.00847235135734081	-0.00360223650932312
987	76.9640426635742	-7.59445667266846	3.43538379669189	0.00386527273803949	0.0136055024340749	-0.0130177913233638	-0.00619963090866804
988	80.2107925415039	-8.24380588531494	3.37044906616211	-0.00847235135734081	0.00776136433705688	-0.0126931173726916	-0.00425158534198999
989	79.5614395141602	-7.59445667266846	3.1756443977356	-0.0110697457566857	0.00289124972186983	-0.0156151866540313	-0.00165419070981443
990	77.613395690918	-6.94510841369629	3.04577469825745	-0.00360223650932312	0.00418994715437293	-0.0117190945893526	-3.08191010844894e-05
991	78.9120941162109	-8.56847953796387	3.37044906616211	-0.00295288790948689	0.0100340843200684	-0.0175632312893867	0.00126787810586393
992	79.5614395141602	-7.9191312789917	3.56525373458862	-0.000680167751852423	0.00483929552137852	-0.0100957229733467	-0.00132951640989631
993	79.5614395141602	-8.56847953796387	3.1756443977356	-0.00555028254166245	0.0022419011220336	-0.00392691092565656	0.000293855206109583
994	77.613395690918	-7.26978254318237	2.85097002983093	-0.0133424662053585	-0.00295288790948689	-0.00522560812532902	0.00483929552137852
995	76.9640426635742	-7.26978254318237	2.9159049987793	-0.0133424662053585	0.000293855206109583	-0.00749832857400179	0.00646266713738441
996	76.9640426635742	-8.24380588531494	3.1756443977356	-0.0182125810533762	0.00776136433705688	0.00126787810586393	0.00386527273803949
997	76.9640426635742	-8.24380588531494	3.76005816459656	-0.00295288790948689	0.00191722682211548	0.00970941036939621	0.00711201597005129
998	76.314697265625	-6.94510841369629	3.43538379669189	0.0022419011220336	0.00483929552137852	0.0230210572481155	0.000293855206109583
999	77.613395690918	-6.29575967788696	3.30551409721375	-0.0026282137259841	-0.0107450718060136	0.00906006153672934	0.00256657530553639
1000	78.9120941162109	-8.24380588531494	3.11070966720581	-0.0026282137259841	-0.00360223650932312	0.0103587592020631	0.00354059832170606
1001	78.9120941162109	-8.89315414428711	3.43538379669189	-0.00490093370899558	-0.00295288790948689	0.000293855206109583	-0.00457625929266214
1002	80.2107925415039	-9.21782875061035	3.63018846511841	0.00289124972186983	-0.00457625929266214	-0.00652430532500148	-0.00132951640989631
1003	79.5614395141602	-8.24380588531494	3.76005816459656	0.00418994715437293	0.00581331877037883	0.00548864435404539	-0.0026282137259841
1004	80.8601379394531	-8.56847953796387	3.50031876564026	0.011982130818069	-0.00392691092565656	-0.00360223650932312	0.00970941036939621
1005	77.613395690918	-7.26978254318237	2.85097002983093	-0.00295288790948689	-0.00295288790948689	-0.00490093370899558	-0.000355493422830477
1006	78.9120941162109	-6.29575967788696	3.11070966720581	0.00483929552137852	0.00646266713738441	-0.00392691092565656	-0.00717365415766835
1007	78.9120941162109	-6.94510841369629	2.98083996772766	0.00451462110504508	0.00613799272105098	-0.0221086721867323	-0.00490093370899558
1008	78.9120941162109	-8.56847953796387	3.37044906616211	-0.00132951640989631	0.0149041991680861	-0.0237320438027382	-0.00749832857400179
1009	79.5614395141602	-7.9191312789917	3.11070966720581	0.00548864435404539	0.00970941036939621	-0.0136671401560307	0.00808603875339031
1010	77.613395690918	-6.94510841369629	3.11070966720581	0.00646266713738441	0.00516396993771195	-0.00749832857400179	0.00711201597005129
1011	78.2627410888672	-7.26978254318237	3.24057936668396	0.0100340843200684	0.00808603875339031	-0.00457625929266214	0.000618529506027699
1012	76.314697265625	-6.62043380737305	3.43538379669189	-0.0126931173726916	0.00386527273803949	-0.00782300252467394	0.000943203864153475
1013	75.6653518676758	-6.94510841369629	3.37044906616211	-0.00392691092565656	0.00191722682211548	-0.000355493422830477	0.00289124972186983
1014	75.6653518676758	-6.62043380737305	3.43538379669189	-0.00360223650932312	-0.00165419070981443	-0.0026282137259841	0.00906006153672934
1015	80.2107925415039	-6.94510841369629	3.37044906616211	0.00451462110504508	0.00711201597005129	-0.00230353930965066	-0.00619963090866804
1016	78.9120941162109	-7.26978254318237	3.37044906616211	0.0171769186854362	0.00159255252219737	-0.00295288790948689	0.00873538758605719
1017	78.2627410888672	-7.59445667266846	3.24057936668396	0.00743668992072344	0.000943203864153475	0.00906006153672934	0.00159255252219737
1018	80.2107925415039	-8.56847953796387	3.1756443977356	0.0226963832974434	-0.0188619289547205	0.0168522447347641	0.0158782228827477
1019	78.9120941162109	-7.9191312789917	3.30551409721375	-0.00587495695799589	-0.0256800893694162	0.0142548503354192	0.00516396993771195
1020	76.9640426635742	-8.24380588531494	3.76005816459656	0.00386527273803949	-0.00977104809135199	0.00873538758605719	-0.000355493422830477
1021	79.5614395141602	-8.24380588531494	3.30551409721375	0.00289124972186983	0.00613799272105098	0.00256657530553639	-0.00392691092565656
1022	78.9120941162109	-7.9191312789917	3.43538379669189	-0.00360223650932312	-0.00327756232582033	-0.00295288790948689	-0.000680167751852423
1023	79.5614395141602	-7.59445667266846	3.30551409721375	-0.00977104809135199	-0.00555028254166245	0.000618529506027699	-0.0110697457566857
1024	77.613395690918	-7.26978254318237	3.24057936668396	-0.0146411629393697	-0.00522560812532902	-0.00360223650932312	0.00646266713738441
1025	77.613395690918	-5.97108554840088	3.24057936668396	-0.00879702530801296	0.00354059832170606	-0.00295288790948689	-0.00360223650932312
1026	80.8601379394531	-7.59445667266846	3.1756443977356	-0.0107450718060136	0.0100340843200684	-0.00652430532500148	-0.00522560812532902
1027	78.9120941162109	-6.94510841369629	3.37044906616211	-0.0159398596733809	0.0152288740500808	-0.0240567177534103	-0.0100957229733467
1028	78.2627410888672	-6.62043380737305	3.1756443977356	-0.0130177913233638	0.0188002903014421	-0.0253554154187441	-0.00587495695799589
1029	78.9120941162109	-7.26978254318237	3.1756443977356	-0.0165892094373703	0.00516396993771195	-0.0133424662053585	-0.00132951640989631
1030	75.6653518676758	-6.62043380737305	3.1756443977356	-0.0110697457566857	0.00191722682211548	-0.00230353930965066	0.00613799272105098
1031	75.015998840332	-6.29575967788696	3.56525373458862	-0.00652430532500148	0.00321592413820326	-0.0110697457566857	0.00613799272105098
1032	76.9640426635742	-6.62043380737305	3.37044906616211	0.00483929552137852	0.00516396993771195	-0.00457625929266214	-0.00165419070981443
1033	76.9640426635742	-6.62043380737305	3.11070966720581	0.00354059832170606	0.00613799272105098	-0.00360223650932312	0.00126787810586393
1034	77.613395690918	-6.62043380737305	3.11070966720581	-0.00132951640989631	-0.00197886489331722	0.00289124972186983	0.00386527273803949
1035	77.613395690918	-7.26978254318237	3.43538379669189	-0.00197886489331722	-0.00100484199356288	0.000943203864153475	0.00354059832170606
1036	79.5614395141602	-8.56847953796387	3.50031876564026	-0.000355493422830477	-0.00132951640989631	-0.00165419070981443	0.00451462110504508
1037	79.5614395141602	-8.89315414428711	3.69512343406677	0.00289124972186983	-0.00490093370899558	0.00743668992072344	0.00678734155371785
1038	76.9640426635742	-7.59445667266846	3.37044906616211	0.0116574559360743	-0.00230353930965066	0.0197743140161037	-0.00165419070981443
1039	80.8601379394531	-7.9191312789917	3.24057936668396	0.00613799272105098	-0.00652430532500148	0.00938473641872406	0.00581331877037883
1040	79.5614395141602	-7.9191312789917	3.1756443977356	-0.00587495695799589	-0.00587495695799589	0.01100810803473	0.00613799272105098
1041	80.2107925415039	-6.94510841369629	3.11070966720581	0.00386527273803949	-3.08191010844894e-05	0.00646266713738441	0.00289124972186983
1042	78.2627410888672	-6.94510841369629	3.1756443977356	0.00646266713738441	0.00321592413820326	-0.00197886489331722	-0.00522560812532902
1043	78.9120941162109	-7.59445667266846	3.43538379669189	0.00418994715437293	0.0022419011220336	0.000293855206109583	-0.00360223650932312
1044	78.9120941162109	-7.9191312789917	3.11070966720581	-0.00230353930965066	-0.00197886489331722	-0.0026282137259841	0.00613799272105098
1045	78.2627410888672	-6.62043380737305	3.04577469825745	0.00289124972186983	-0.00197886489331722	-0.0130177913233638	-0.0126931173726916
1046	77.613395690918	-7.59445667266846	3.50031876564026	0.00159255252219737	0.00126787810586393	-0.0172385573387146	-0.0026282137259841
1047	78.2627410888672	-7.59445667266846	3.56525373458862	-0.00619963090866804	0.0168522447347641	-0.0182125810533762	-0.0130177913233638
1048	75.015998840332	-6.29575967788696	3.63018846511841	-0.0162645354866982	0.00970941036939621	-0.0204853005707264	-0.00392691092565656
1049	77.613395690918	-7.59445667266846	3.37044906616211	-0.00782300252467394	0.00386527273803949	-0.0123684434220195	0.000293855206109583
1050	79.5614395141602	-7.59445667266846	3.04577469825745	0.00159255252219737	0.00516396993771195	-0.0169138833880424	0.00743668992072344
1051	77.613395690918	-6.29575967788696	3.24057936668396	0.00256657530553639	0.00646266713738441	-0.00392691092565656	-0.00490093370899558
1052	78.2627410888672	-7.26978254318237	3.24057936668396	0.00159255252219737	0.00516396993771195	-0.00619963090866804	0.00776136433705688
1053	77.613395690918	-7.26978254318237	3.37044906616211	0.00289124972186983	-0.00327756232582033	-0.0026282137259841	-0.00555028254166245
1054	77.613395690918	-7.59445667266846	3.50031876564026	-0.00230353930965066	-0.0100957229733467	0.0022419011220336	0.000293855206109583
1055	78.9120941162109	-8.24380588531494	3.1756443977356	0.0126314787194133	-0.00782300252467394	-0.00490093370899558	0.00483929552137852
1056	78.9120941162109	-7.9191312789917	3.50031876564026	0.00418994715437293	0.000943203864153475	0.00159255252219737	-0.00587495695799589
1057	78.9120941162109	-7.9191312789917	3.50031876564026	0.00776136433705688	-0.00555028254166245	0.00354059832170606	0.00906006153672934
1058	78.9120941162109	-6.29575967788696	3.11070966720581	0.0226963832974434	-0.0100957229733467	0.0155535480007529	0.00321592413820326
1059	78.2627410888672	-7.9191312789917	3.56525373458862	-0.00490093370899558	-0.0292515084147453	0.00354059832170606	0.00841071270406246
1060	79.5614395141602	-7.9191312789917	3.1756443977356	0.00548864435404539	0.00678734155371785	0.00289124972186983	-0.000355493422830477
1061	79.5614395141602	-6.94510841369629	2.9159049987793	0.00321592413820326	0.00289124972186983	0.00159255252219737	0.00581331877037883
1062	78.9120941162109	-6.62043380737305	2.9159049987793	0.000293855206109583	0.0106834331527352	-0.000680167751852423	-0.0100957229733467
1063	79.5614395141602	-7.9191312789917	3.37044906616211	-0.00749832857400179	0.000943203864153475	0.00126787810586393	0.00354059832170606
1064	78.2627410888672	-8.24380588531494	3.50031876564026	-0.0117190945893526	-0.00100484199356288	-0.000680167751852423	-0.0026282137259841
1065	76.314697265625	-6.94510841369629	3.24057936668396	-0.00652430532500148	-0.0026282137259841	-0.00327756232582033	0.00678734155371785
1066	76.314697265625	-7.9191312789917	3.50031876564026	-0.00457625929266214	0.00841071270406246	0.00321592413820326	-0.00230353930965066
1067	78.2627410888672	-7.9191312789917	3.37044906616211	-0.0110697457566857	0.0168522447347641	-0.0195112787187099	-0.00165419070981443
1068	77.613395690918	-6.62043380737305	2.98083996772766	-0.0195112787187099	0.0100340843200684	-0.0169138833880424	-0.00717365415766835
1069	79.5614395141602	-8.24380588531494	3.43538379669189	-0.0169138833880424	0.00256657530553639	-0.0156151866540313	-0.00457625929266214
1070	78.9120941162109	-9.21782875061035	3.50031876564026	-0.0217839982360601	0.000943203864153475	-0.0120437685400248	-0.000355493422830477
1071	77.613395690918	-7.9191312789917	3.69512343406677	-0.00392691092565656	-0.000355493422830477	-0.00327756232582033	0.00289124972186983
1072	77.613395690918	-8.56847953796387	3.24057936668396	-0.00684897974133492	-0.00360223650932312	-0.00912170019000769	0.00581331877037883
1073	77.613395690918	-6.94510841369629	3.04577469825745	-0.00847235135734081	-0.00782300252467394	0.00354059832170606	0.00451462110504508
1074	78.9120941162109	-7.26978254318237	3.24057936668396	-0.00392691092565656	-0.00847235135734081	0.00516396993771195	0.00678734155371785
1075	79.5614395141602	-7.9191312789917	3.1756443977356	0.0103587592020631	0.000293855206109583	-0.00522560812532902	0.00841071270406246
1076	80.8601379394531	-8.56847953796387	3.37044906616211	0.0207483377307653	-0.00360223650932312	-0.000680167751852423	-0.000680167751852423
1077	79.5614395141602	-8.56847953796387	3.43538379669189	0.0142548503354192	-3.08191010844894e-05	0.00841071270406246	-0.00197886489331722
1078	78.9120941162109	-7.26978254318237	2.98083996772766	0.0220470335334539	-0.00814767740666866	0.0145795252174139	0.00159255252219737
1079	79.5614395141602	-8.56847953796387	3.37044906616211	0.0158782228827477	-0.00295288790948689	0.0100340843200684	0.00906006153672934
1080	78.9120941162109	-8.24380588531494	3.30551409721375	0.0194496400654316	-0.00879702530801296	0.00451462110504508	-0.00457625929266214
1081	78.9120941162109	-8.24380588531494	3.50031876564026	0.0168522447347641	0.00743668992072344	-0.00132951640989631	0.00354059832170606
1082	76.9640426635742	-7.9191312789917	3.56525373458862	-0.0136671401560307	0.0100340843200684	-0.000355493422830477	-0.0026282137259841
1083	76.9640426635742	-8.24380588531494	3.63018846511841	-0.0123684434220195	0.0022419011220336	-0.00392691092565656	0.00159255252219737
1084	75.6653518676758	-7.9191312789917	3.30551409721375	0.00548864435404539	-0.00360223650932312	0.00451462110504508	0.000293855206109583
1085	77.613395690918	-7.26978254318237	3.1756443977356	0.00581331877037883	0.00678734155371785	-0.00392691092565656	0.000943203864153475
1086	80.2107925415039	-8.24380588531494	3.50031876564026	0.000943203864153475	0.00159255252219737	-0.00977104809135199	-0.00230353930965066
1087	80.2107925415039	-8.56847953796387	3.37044906616211	-0.0110697457566857	0.0100340843200684	-0.0162645354866982	-0.00847235135734081
1088	76.9640426635742	-8.24380588531494	3.24057936668396	-0.0185372550040483	0.00483929552137852	-0.0152905117720366	-0.00912170019000769
1089	78.9120941162109	-9.86717700958252	3.24057936668396	-0.0175632312893867	0.00808603875339031	-0.00814767740666866	0.00808603875339031
1090	79.5614395141602	-8.89315414428711	3.1756443977356	-0.0243813935667276	0.00256657530553639	-0.0100957229733467	0.00321592413820326
1091	78.2627410888672	-7.59445667266846	3.1756443977356	-0.0149658378213644	0.00548864435404539	-0.00360223650932312	-0.00132951640989631
1092	76.9640426635742	-7.26978254318237	3.37044906616211	-0.0195112787187099	0.0113327819854021	-0.00619963090866804	-0.000355493422830477
1093	76.9640426635742	-6.62043380737305	3.11070966720581	-0.0123684434220195	-0.00100484199356288	0.00451462110504508	-0.0123684434220195
1094	78.2627410888672	-7.59445667266846	3.37044906616211	-0.0146411629393697	0.00451462110504508	-0.00360223650932312	0.00354059832170606
1095	80.2107925415039	-7.59445667266846	2.85097002983093	0.000943203864153475	-0.00100484199356288	-0.0100957229733467	0.00256657530553639
1096	80.2107925415039	-8.56847953796387	3.04577469825745	0.00970941036939621	-0.00717365415766835	-0.00360223650932312	-0.00360223650932312
1097	80.2107925415039	-7.9191312789917	3.24057936668396	0.013930176384747	0.00191722682211548	0.0116574559360743	0.00159255252219737
1098	78.9120941162109	-7.9191312789917	2.98083996772766	0.0162028968334198	-0.0104203969240189	0.00516396993771195	0.00678734155371785
1099	78.2627410888672	-7.59445667266846	3.63018846511841	0.00808603875339031	-0.00717365415766835	0.00970941036939621	0.00126787810586393
1100	78.9120941162109	-8.24380588531494	3.76005816459656	0.00906006153672934	-0.00425158534198999	0.00743668992072344	0.00613799272105098
1101	76.9640426635742	-8.24380588531494	3.30551409721375	0.0100340843200684	0.00256657530553639	0.00354059832170606	-0.00295288790948689
1102	79.5614395141602	-8.24380588531494	2.98083996772766	0.0149041991680861	0.000943203864153475	0.00548864435404539	-0.00555028254166245
1103	78.9120941162109	-8.56847953796387	3.30551409721375	0.0123068047687411	0.00743668992072344	0.00808603875339031	0.00418994715437293
1104	78.2627410888672	-7.59445667266846	3.11070966720581	-0.00749832857400179	0.00418994715437293	0.000943203864153475	0.0022419011220336
1105	76.9640426635742	-8.24380588531494	3.56525373458862	-0.0026282137259841	-0.00814767740666866	-0.00684897974133492	0.00354059832170606
1106	78.9120941162109	-9.21782875061035	3.69512343406677	-0.00327756232582033	-0.00197886489331722	-0.00457625929266214	-0.00652430532500148
1107	78.9120941162109	-8.56847953796387	3.43538379669189	-0.00522560812532902	0.00906006153672934	-0.0217839982360601	-0.00425158534198999
1108	79.5614395141602	-6.94510841369629	3.1756443977356	-0.0143164889886975	0.0123068047687411	-0.0240567177534103	0.00159255252219737
1109	78.9120941162109	-7.26978254318237	3.43538379669189	-0.0100957229733467	0.0103587592020631	-0.0107450718060136	-0.0026282137259841
1110	79.5614395141602	-8.24380588531494	3.11070966720581	-0.00814767740666866	0.013930176384747	-0.0120437685400248	0.000943203864153475
1111	80.2107925415039	-7.26978254318237	2.9159049987793	0.000293855206109583	0.00873538758605719	-0.0136671401560307	0.00321592413820326
1112	78.2627410888672	-7.26978254318237	2.78603529930115	0.00159255252219737	0.00970941036939621	-0.0133424662053585	-0.00327756232582033
1113	79.5614395141602	-6.94510841369629	2.656165599823	0.00354059832170606	0.00159255252219737	0.00289124972186983	0.00159255252219737
1114	78.9120941162109	-7.26978254318237	2.85097002983093	0.00548864435404539	0.00289124972186983	0.00126787810586393	0.0103587592020631
1115	79.5614395141602	-8.24380588531494	3.04577469825745	0.00159255252219737	0.00451462110504508	0.00256657530553639	0.00321592413820326
1116	77.613395690918	-7.26978254318237	3.43538379669189	0.0022419011220336	0.00289124972186983	-0.00555028254166245	0.00159255252219737
1117	76.9640426635742	-8.24380588531494	3.50031876564026	-0.00132951640989631	-0.00555028254166245	0.0123068047687411	0.00646266713738441
1118	74.3666534423828	-6.94510841369629	3.04577469825745	-0.00587495695799589	-0.00490093370899558	0.0106834331527352	0.00743668992072344
1119	77.613395690918	-7.9191312789917	3.30551409721375	0.000943203864153475	-0.0126931173726916	0.0132808275520802	-0.000680167751852423
1120	78.9120941162109	-7.9191312789917	3.50031876564026	-0.00619963090866804	-0.00652430532500148	0.000293855206109583	0.0116574559360743
1121	80.2107925415039	-7.9191312789917	3.24057936668396	0.00126787810586393	-0.00295288790948689	0.0022419011220336	-0.00392691092565656
1122	80.2107925415039	-8.56847953796387	3.1756443977356	0.00321592413820326	-0.00197886489331722	0.00321592413820326	-0.00165419070981443
1123	79.5614395141602	-9.21782875061035	3.50031876564026	0.00354059832170606	-0.00555028254166245	-0.0026282137259841	-0.00490093370899558
1124	80.2107925415039	-8.89315414428711	3.04577469825745	-0.00490093370899558	-0.00749832857400179	0.00776136433705688	0.00321592413820326
1125	77.613395690918	-7.59445667266846	3.1756443977356	-0.00295288790948689	0.000618529506027699	0.00191722682211548	0.000618529506027699
1126	78.9120941162109	-8.24380588531494	3.43538379669189	0.0113327819854021	0.00354059832170606	-0.00522560812532902	-0.00360223650932312
1127	77.613395690918	-6.94510841369629	3.37044906616211	0.00126787810586393	0.00873538758605719	-0.0146411629393697	-0.0152905117720366
1128	79.5614395141602	-7.26978254318237	3.37044906616211	-0.00587495695799589	0.00841071270406246	-0.0198359526693821	-0.00555028254166245
1129	76.9640426635742	-6.94510841369629	3.30551409721375	-0.00879702530801296	0.0113327819854021	-0.0146411629393697	0.00646266713738441
1130	79.5614395141602	-7.59445667266846	3.04577469825745	-0.00977104809135199	0.00126787810586393	-0.00944637414067984	-0.000680167751852423
1131	78.2627410888672	-8.24380588531494	3.04577469825745	-0.000680167751852423	0.000293855206109583	-0.0146411629393697	0.00678734155371785
1132	78.2627410888672	-6.62043380737305	3.1756443977356	-0.00100484199356288	0.00256657530553639	-0.0026282137259841	-0.000680167751852423
1133	79.5614395141602	-6.94510841369629	3.24057936668396	-0.00360223650932312	-0.00912170019000769	-0.00879702530801296	0.00613799272105098
1134	77.613395690918	-8.24380588531494	3.69512343406677	-0.0133424662053585	0.00743668992072344	0.00516396993771195	0.00126787810586393
1135	77.613395690918	-7.9191312789917	3.43538379669189	-0.0113944197073579	-0.00197886489331722	-3.08191010844894e-05	0.00516396993771195
1136	76.314697265625	-7.59445667266846	2.85097002983093	-0.00295288790948689	0.00289124972186983	0.000943203864153475	0.00321592413820326
1137	79.5614395141602	-8.24380588531494	3.37044906616211	0.0022419011220336	-0.00295288790948689	0.0116574559360743	-0.00230353930965066
1138	76.9640426635742	-7.26978254318237	3.30551409721375	0.0132808275520802	-0.0152905117720366	0.01100810803473	0.00581331877037883
1139	78.2627410888672	-7.9191312789917	3.56525373458862	0.00256657530553639	-0.0136671401560307	0.0168522447347641	0.00776136433705688
1140	78.9120941162109	-8.89315414428711	3.50031876564026	0.00289124972186983	-0.0172385573387146	0.00776136433705688	0.0022419011220336
1141	79.5614395141602	-9.21782875061035	3.43538379669189	0.01100810803473	-0.00944637414067984	-0.00522560812532902	-0.00587495695799589
1142	79.5614395141602	-9.21782875061035	3.37044906616211	0.00970941036939621	0.00321592413820326	-0.00100484199356288	-0.00457625929266214
1143	78.9120941162109	-8.24380588531494	3.24057936668396	-0.00197886489331722	0.0022419011220336	-0.00197886489331722	0.00159255252219737
1144	79.5614395141602	-8.24380588531494	3.30551409721375	0.000618529506027699	0.00386527273803949	-0.00132951640989631	0.00354059832170606
1145	78.2627410888672	-6.62043380737305	3.1756443977356	-0.00392691092565656	-0.00555028254166245	-3.08191010844894e-05	-3.08191010844894e-05
1146	78.2627410888672	-6.94510841369629	2.98083996772766	0.00776136433705688	0.00808603875339031	-0.0152905117720366	-0.00100484199356288
1147	78.2627410888672	-6.62043380737305	2.85097002983093	-0.00684897974133492	0.0132808275520802	-0.0162645354866982	-0.0113944197073579
1148	78.9120941162109	-7.9191312789917	2.85097002983093	-0.00684897974133492	0.0155535480007529	-0.0217839982360601	-0.00360223650932312
1149	78.2627410888672	-6.94510841369629	2.98083996772766	-0.00879702530801296	0.00841071270406246	-0.0100957229733467	0.000618529506027699
1150	78.9120941162109	-7.9191312789917	3.24057936668396	-0.00684897974133492	0.00354059832170606	-0.00879702530801296	0.000293855206109583
1151	78.2627410888672	-8.24380588531494	3.88992786407471	-0.0149658378213644	0.0022419011220336	-0.0130177913233638	0.000943203864153475
1152	76.9640426635742	-7.59445667266846	3.30551409721375	-0.00912170019000769	0.0126314787194133	-0.00522560812532902	-0.00522560812532902
1153	76.314697265625	-7.9191312789917	3.43538379669189	-0.00879702530801296	-0.00165419070981443	-0.00587495695799589	0.00386527273803949
1154	77.613395690918	-7.59445667266846	3.24057936668396	-0.00457625929266214	0.000293855206109583	0.00126787810586393	0.00451462110504508
1155	78.9120941162109	-8.24380588531494	3.30551409721375	-0.0117190945893526	-0.00360223650932312	-0.00165419070981443	0.00873538758605719
1156	77.613395690918	-6.29575967788696	3.43538379669189	-0.00165419070981443	-0.000355493422830477	-0.0026282137259841	-0.00425158534198999
1157	78.9120941162109	-7.9191312789917	3.50031876564026	0.00613799272105098	-0.00717365415766835	0.0142548503354192	-0.0026282137259841
1158	78.9120941162109	-8.24380588531494	3.11070966720581	0.0467222817242146	-0.0185372550040483	0.0272418223321438	0.00678734155371785
1159	79.5614395141602	-8.24380588531494	3.1756443977356	-0.00197886489331722	-0.0162645354866982	0.0155535480007529	0.00418994715437293
1160	79.5614395141602	-7.9191312789917	3.37044906616211	-0.00522560812532902	0.00451462110504508	0.0200989879667759	0.00256657530553639
1161	79.5614395141602	-8.24380588531494	3.50031876564026	0.00808603875339031	0.00808603875339031	0.00256657530553639	0.00289124972186983
1162	79.5614395141602	-8.24380588531494	3.82499313354492	0.00256657530553639	-0.00360223650932312	-3.08191010844894e-05	0.00289124972186983
1163	79.5614395141602	-7.9191312789917	3.1756443977356	0.00646266713738441	0.00613799272105098	0.00711201597005129	0.000293855206109583
1164	76.9640426635742	-6.94510841369629	2.9159049987793	0.00159255252219737	-0.00132951640989631	-0.00652430532500148	0.0106834331527352
1165	78.9120941162109	-6.62043380737305	3.04577469825745	0.00451462110504508	0.00451462110504508	-0.00392691092565656	-0.00295288790948689
1166	78.2627410888672	-6.94510841369629	3.37044906616211	0.0230210572481155	0.00938473641872406	-0.0107450718060136	-0.00977104809135199
1167	78.2627410888672	-6.62043380737305	3.30551409721375	0.0171769186854362	0.0158782228827477	-0.0201606266200542	-0.00587495695799589
1168	79.5614395141602	-7.9191312789917	3.69512343406677	-0.00327756232582033	0.0149041991680861	-0.0191866029053926	-0.0026282137259841
1169	76.314697265625	-6.62043380737305	3.1756443977356	-0.00749832857400179	0.0100340843200684	-0.0117190945893526	-0.000355493422830477
1170	76.314697265625	-7.59445667266846	3.43538379669189	-0.0113944197073579	0.00873538758605719	-0.00360223650932312	-0.00392691092565656
1171	76.9640426635742	-8.24380588531494	3.43538379669189	0.00354059832170606	0.00548864435404539	-0.0162645354866982	0.00321592413820326
1172	78.9120941162109	-7.9191312789917	3.11070966720581	0.00126787810586393	0.00646266713738441	-0.00425158534198999	0.00289124972186983
1173	79.5614395141602	-8.24380588531494	3.82499313354492	-0.00295288790948689	-0.00587495695799589	-0.0026282137259841	-0.0026282137259841
1174	78.9120941162109	-8.56847953796387	3.56525373458862	-0.00490093370899558	-0.00814767740666866	0.00646266713738441	0.00711201597005129
1175	77.613395690918	-9.54250240325928	3.50031876564026	-0.00684897974133492	-0.00587495695799589	0.000943203864153475	-0.00555028254166245
1176	78.2627410888672	-7.59445667266846	3.24057936668396	-0.00197886489331722	-0.00165419070981443	-0.00327756232582033	0.000293855206109583
1177	77.613395690918	-7.59445667266846	3.37044906616211	0.00418994715437293	-0.00555028254166245	0.011982130818069	0.000943203864153475
1178	78.9120941162109	-7.59445667266846	3.56525373458862	0.011982130818069	-0.00977104809135199	0.0175015944987535	0.00191722682211548
1179	77.613395690918	-6.94510841369629	3.63018846511841	0.0142548503354192	-0.00652430532500148	0.00418994715437293	0.00256657530553639
1180	77.613395690918	-6.29575967788696	2.72110033035278	0.0106834331527352	-0.00295288790948689	0.00776136433705688	0.00256657530553639
1181	78.9120941162109	-7.9191312789917	3.11070966720581	0.0126314787194133	0.00126787810586393	-0.00425158534198999	-0.00717365415766835
1182	77.613395690918	-7.9191312789917	3.11070966720581	0.00906006153672934	0.00191722682211548	-0.00684897974133492	-0.00327756232582033
1183	78.2627410888672	-7.26978254318237	3.24057936668396	0.0123068047687411	-0.00392691092565656	-0.00619963090866804	0.00321592413820326
1184	78.2627410888672	-6.94510841369629	3.37044906616211	0.0123068047687411	-0.0026282137259841	0.00451462110504508	-0.00360223650932312
1185	78.9120941162109	-8.24380588531494	3.56525373458862	-0.00522560812532902	-0.000680167751852423	-0.000355493422830477	-0.00425158534198999
1186	75.015998840332	-7.26978254318237	3.11070966720581	-0.00327756232582033	-0.00132951640989631	-0.00652430532500148	-0.00295288790948689
1187	76.314697265625	-6.62043380737305	3.04577469825745	-0.0113944197073579	0.0171769186854362	-0.0243813935667276	-0.0110697457566857
1188	78.2627410888672	-8.24380588531494	3.56525373458862	-0.00977104809135199	0.0116574559360743	-0.0146411629393697	-0.00912170019000769
1189	78.9120941162109	-6.29575967788696	3.37044906616211	-0.0204853005707264	0.00386527273803949	-0.0133424662053585	-0.00684897974133492
1190	78.9120941162109	-8.56847953796387	3.76005816459656	-0.0117190945893526	0.00678734155371785	-0.0159398596733809	-0.00425158534198999
1191	79.5614395141602	-8.24380588531494	3.63018846511841	-0.00522560812532902	-0.00587495695799589	-0.0156151866540313	0.00516396993771195
1192	78.9120941162109	-8.89315414428711	3.11070966720581	0.000618529506027699	-0.0107450718060136	-0.0152905117720366	-0.00522560812532902
1193	78.2627410888672	-7.59445667266846	2.78603529930115	-0.000680167751852423	0.000943203864153475	0.000618529506027699	0.000618529506027699
1194	78.9120941162109	-7.26978254318237	3.24057936668396	-0.00132951640989631	-0.00587495695799589	0.00159255252219737	0.00418994715437293
1195	78.9120941162109	-7.9191312789917	3.43538379669189	-0.00197886489331722	-0.00197886489331722	0.00418994715437293	0.00613799272105098
1196	80.2107925415039	-7.9191312789917	3.76005816459656	0.00646266713738441	0.000293855206109583	-0.00684897974133492	0.00418994715437293
1197	78.9120941162109	-6.94510841369629	3.04577469825745	0.0136055024340749	-0.000355493422830477	0.00873538758605719	-0.000355493422830477
1198	79.5614395141602	-7.9191312789917	2.85097002983093	0.0132808275520802	-0.00684897974133492	0.0116574559360743	0.00516396993771195
1199	80.2107925415039	-7.9191312789917	2.9159049987793	0.0132808275520802	-0.00684897974133492	0.0152288740500808	0.00678734155371785
1200	78.2627410888672	-6.62043380737305	2.9159049987793	-0.00100484199356288	-0.00717365415766835	0.00743668992072344	-0.0026282137259841
1201	78.2627410888672	-6.94510841369629	3.11070966720581	-3.08191010844894e-05	0.0022419011220336	-0.00717365415766835	-0.00295288790948689
1202	77.613395690918	-7.59445667266846	3.63018846511841	-0.00132951640989631	0.00126787810586393	0.000293855206109583	-0.0110697457566857
1203	76.314697265625	-8.24380588531494	3.50031876564026	-0.0126931173726916	0.0022419011220336	-0.00165419070981443	0.00256657530553639
1204	75.6653518676758	-5.97108554840088	3.30551409721375	-0.00619963090866804	0.000293855206109583	0.00126787810586393	0.00808603875339031
1205	79.5614395141602	-7.9191312789917	3.43538379669189	-0.00717365415766835	0.00256657530553639	-0.00457625929266214	0.00256657530553639
1206	78.9120941162109	-7.9191312789917	3.11070966720581	-0.00522560812532902	0.00548864435404539	-0.0100957229733467	-0.00555028254166245
1207	78.2627410888672	-7.26978254318237	3.37044906616211	-0.00490093370899558	0.012956153601408	-0.0217839982360601	-0.00814767740666866
1208	78.9120941162109	-9.21782875061035	3.69512343406677	-0.0185372550040483	0.00548864435404539	-0.0201606266200542	-0.00555028254166245
1209	78.9120941162109	-8.56847953796387	3.11070966720581	-0.0211346503347158	0.000943203864153475	-0.00295288790948689	0.00289124972186983
1210	77.613395690918	-7.59445667266846	3.1756443977356	-0.0221086721867323	0.00613799272105098	-0.000355493422830477	0.000618529506027699
1211	77.613395690918	-6.94510841369629	3.76005816459656	-0.0169138833880424	0.000618529506027699	-0.0117190945893526	-0.00230353930965066
1212	78.2627410888672	-7.26978254318237	3.50031876564026	-0.0126931173726916	0.00483929552137852	-0.00879702530801296	-0.00360223650932312
1213	77.613395690918	-6.62043380737305	3.30551409721375	-0.00847235135734081	0.00646266713738441	-0.00425158534198999	-0.00100484199356288
1214	77.613395690918	-7.26978254318237	3.69512343406677	0.000943203864153475	-0.00230353930965066	-0.00132951640989631	0.00451462110504508
1215	78.9120941162109	-6.94510841369629	3.63018846511841	-0.00197886489331722	0.000943203864153475	0.00516396993771195	-0.00587495695799589
1216	80.2107925415039	-7.59445667266846	3.82499313354492	0.011982130818069	0.00548864435404539	-0.00132951640989631	0.00451462110504508
1217	79.5614395141602	-7.9191312789917	4.01979780197144	0.0239950809627771	-0.00392691092565656	0.0207483377307653	0.00191722682211548
1218	78.2627410888672	-6.62043380737305	3.30551409721375	0.0188002903014421	-0.00847235135734081	0.0181509424000978	0.00548864435404539
1219	76.9640426635742	-7.59445667266846	4.27953720092773	0.00548864435404539	-0.00425158534198999	0.0171769186854362	0.00548864435404539
1220	76.9640426635742	-7.59445667266846	3.88992786407471	0.0103587592020631	-0.00230353930965066	0.0149041991680861	0.00289124972186983
1221	76.9640426635742	-6.94510841369629	3.11070966720581	0.0145795252174139	0.00386527273803949	-3.08191010844894e-05	0.00256657530553639
1222	77.613395690918	-6.62043380737305	3.04577469825745	0.0136055024340749	0.00646266713738441	-0.00879702530801296	-0.0107450718060136
1223	77.613395690918	-6.62043380737305	3.24057936668396	-0.00327756232582033	0.00386527273803949	-0.00230353930965066	0.00354059832170606
1224	78.9120941162109	-8.24380588531494	3.50031876564026	0.012956153601408	-0.00425158534198999	-0.00522560812532902	0.00126787810586393
1225	78.9120941162109	-8.89315414428711	3.88992786407471	-0.0026282137259841	-0.00912170019000769	-0.00132951640989631	0.00289124972186983
1226	77.613395690918	-7.9191312789917	3.11070966720581	0.0100340843200684	-0.00327756232582033	-0.0113944197073579	0.00321592413820326
1227	80.2107925415039	-8.89315414428711	3.37044906616211	-0.0120437685400248	0.00906006153672934	-0.023407369852066	-0.00490093370899558
1228	78.2627410888672	-7.59445667266846	3.43538379669189	-0.0104203969240189	0.0220470335334539	-0.0126931173726916	-0.00587495695799589
1229	80.2107925415039	-7.9191312789917	3.50031876564026	-0.0169138833880424	0.00776136433705688	-0.0198359526693821	0.0103587592020631
1230	77.613395690918	-6.94510841369629	3.30551409721375	-0.00879702530801296	0.00970941036939621	-0.00230353930965066	0.000293855206109583
1231	77.613395690918	-6.94510841369629	3.1756443977356	0.00289124972186983	0.00548864435404539	-0.0156151866540313	-0.00100484199356288
1232	77.613395690918	-6.94510841369629	2.9159049987793	-0.00230353930965066	0.00289124972186983	-0.0107450718060136	-0.00392691092565656
1233	78.2627410888672	-6.62043380737305	3.04577469825745	0.00938473641872406	-0.00295288790948689	0.00386527273803949	-0.00295288790948689
1234	78.9120941162109	-6.62043380737305	3.1756443977356	-3.08191010844894e-05	0.00548864435404539	-0.00749832857400179	0.00970941036939621
1235	78.9120941162109	-7.26978254318237	3.50031876564026	-0.00749832857400179	-0.0026282137259841	-3.08191010844894e-05	-0.00619963090866804
1236	76.9640426635742	-8.24380588531494	3.63018846511841	-0.00197886489331722	0.00354059832170606	-0.0162645354866982	0.00386527273803949
1237	75.015998840332	-6.29575967788696	3.43538379669189	-0.000355493422830477	-0.00847235135734081	0.0103587592020631	0.00126787810586393
1238	76.9640426635742	-6.94510841369629	3.11070966720581	-0.00684897974133492	-0.00360223650932312	0.0168522447347641	0.00451462110504508
1239	76.9640426635742	-6.29575967788696	3.11070966720581	0.00516396993771195	-0.00684897974133492	0.0175015944987535	0.00126787810586393
1240	80.2107925415039	-8.24380588531494	3.11070966720581	-0.0026282137259841	-0.00522560812532902	0.0126314787194133	0.000618529506027699
1241	79.5614395141602	-8.24380588531494	3.43538379669189	0.00743668992072344	-0.00132951640989631	-0.000680167751852423	-0.00392691092565656
1242	80.8601379394531	-9.21782875061035	3.76005816459656	0.000943203864153475	-0.00295288790948689	0.00126787810586393	-0.00197886489331722
1243	78.9120941162109	-8.89315414428711	3.50031876564026	-0.00197886489331722	-0.00977104809135199	0.000293855206109583	0.00126787810586393
1244	80.2107925415039	-8.56847953796387	3.30551409721375	0.00483929552137852	-0.00847235135734081	0.00548864435404539	0.0106834331527352
1245	77.613395690918	-7.26978254318237	3.37044906616211	-0.00132951640989631	0.00191722682211548	0.000943203864153475	-0.00555028254166245
1246	76.9640426635742	-6.29575967788696	3.24057936668396	0.000943203864153475	0.00776136433705688	-0.00392691092565656	-0.0026282137259841
1247	80.2107925415039	-7.9191312789917	3.56525373458862	-0.00392691092565656	0.00678734155371785	-0.0247060675173998	-0.0117190945893526
1248	76.9640426635742	-6.29575967788696	3.24057936668396	-0.00619963090866804	0.0126314787194133	-0.0146411629393697	-0.00522560812532902
1249	79.5614395141602	-7.9191312789917	3.11070966720581	-0.00977104809135199	0.00841071270406246	-0.0139918150380254	0.00191722682211548
1250	79.5614395141602	-6.94510841369629	3.04577469825745	-0.00230353930965066	0.0106834331527352	-0.0201606266200542	0.000293855206109583
1251	78.2627410888672	-6.62043380737305	2.9159049987793	0.00581331877037883	0.00970941036939621	-0.0149658378213644	0.00191722682211548
1252	78.2627410888672	-5.97108554840088	2.9159049987793	0.00126787810586393	0.00906006153672934	-0.00490093370899558	0.00743668992072344
1253	76.9640426635742	-6.94510841369629	3.56525373458862	-0.00425158534198999	0.0126314787194133	-0.00555028254166245	0.00126787810586393
1254	76.9640426635742	-7.26978254318237	3.43538379669189	-0.00977104809135199	-0.00555028254166245	0.00516396993771195	0.00841071270406246
1255	78.2627410888672	-7.9191312789917	3.37044906616211	-0.00912170019000769	0.000293855206109583	0.00159255252219737	0.00321592413820326
1256	76.314697265625	-7.26978254318237	3.43538379669189	0.00581331877037883	-0.00100484199356288	-0.00619963090866804	0.00516396993771195
1257	77.613395690918	-6.62043380737305	3.24057936668396	0.0116574559360743	-0.00360223650932312	0.0100340843200684	0.00256657530553639
1258	78.9120941162109	-7.9191312789917	3.69512343406677	-0.00977104809135199	-0.00977104809135199	0.0194496400654316	-0.0026282137259841
1259	76.9640426635742	-7.26978254318237	3.50031876564026	0.0113327819854021	-0.0149658378213644	0.0126314787194133	0.00743668992072344
1260	78.2627410888672	-8.56847953796387	3.50031876564026	0.00970941036939621	-0.0130177913233638	0.013930176384747	0.00581331877037883
1261	78.9120941162109	-7.9191312789917	3.37044906616211	-0.00197886489331722	0.000618529506027699	-0.00360223650932312	-0.00295288790948689
1262	80.2107925415039	-7.9191312789917	3.43538379669189	0.00711201597005129	0.00711201597005129	0.00613799272105098	-0.00652430532500148
1263	79.5614395141602	-7.26978254318237	3.43538379669189	-0.000680167751852423	0.00386527273803949	0.00126787810586393	-0.0026282137259841
1264	79.5614395141602	-7.9191312789917	3.50031876564026	0.0113327819854021	0.00418994715437293	-0.00100484199356288	0.00256657530553639
1265	77.613395690918	-6.62043380737305	3.30551409721375	-0.00392691092565656	0.00386527273803949	-0.00587495695799589	0.000618529506027699
1266	78.9120941162109	-6.62043380737305	2.98083996772766	0.00386527273803949	0.00906006153672934	-0.0201606266200542	-0.000355493422830477
1267	78.9120941162109	-7.59445667266846	3.1756443977356	-0.00230353930965066	0.0132808275520802	-0.0175632312893867	-0.0104203969240189
1268	78.2627410888672	-6.94510841369629	3.1756443977356	-0.00522560812532902	0.0145795252174139	-0.0198359526693821	-0.00392691092565656
1269	77.613395690918	-8.24380588531494	3.43538379669189	-0.00814767740666866	0.0106834331527352	-0.0107450718060136	0.00711201597005129
1270	76.9640426635742	-8.24380588531494	3.63018846511841	-0.0133424662053585	0.00126787810586393	-0.00717365415766835	-0.00100484199356288
1271	76.314697265625	-8.24380588531494	3.56525373458862	-0.00165419070981443	-0.00165419070981443	-0.0159398596733809	-0.00197886489331722
1272	77.613395690918	-7.59445667266846	3.11070966720581	-0.00684897974133492	0.00126787810586393	-0.00100484199356288	0.000618529506027699
1273	79.5614395141602	-7.9191312789917	3.50031876564026	-0.00555028254166245	0.000943203864153475	-0.00392691092565656	-0.00619963090866804
1274	78.9120941162109	-7.9191312789917	3.43538379669189	-0.00912170019000769	0.00354059832170606	-0.00230353930965066	-0.00619963090866804
1275	78.9120941162109	-7.26978254318237	3.30551409721375	-0.00749832857400179	0.0022419011220336	-0.00814767740666866	0.00321592413820326
1276	78.2627410888672	-7.59445667266846	3.56525373458862	-0.00847235135734081	-0.00652430532500148	0.00191722682211548	-0.00295288790948689
1277	80.8601379394531	-9.21782875061035	3.24057936668396	0.00841071270406246	-0.00944637414067984	0.0106834331527352	0.00516396993771195
1278	79.5614395141602	-8.24380588531494	3.30551409721375	0.00289124972186983	-0.0126931173726916	0.0210730116814375	0.000618529506027699
1279	79.5614395141602	-7.59445667266846	2.9159049987793	0.0022419011220336	-0.00619963090866804	0.0126314787194133	0.0100340843200684
1280	76.9640426635742	-6.62043380737305	2.9159049987793	0.00711201597005129	-0.00165419070981443	0.0149041991680861	0.00841071270406246
1281	78.2627410888672	-7.9191312789917	3.50031876564026	0.00678734155371785	0.00418994715437293	-0.00944637414067984	-0.00587495695799589
1282	78.9120941162109	-7.26978254318237	3.30551409721375	0.00289124972186983	0.00613799272105098	-0.00295288790948689	-0.00327756232582033
1283	79.5614395141602	-7.59445667266846	3.1756443977356	0.0194496400654316	0.00321592413820326	-0.00132951640989631	-0.00717365415766835
1284	79.5614395141602	-7.9191312789917	3.43538379669189	-0.00165419070981443	0.00256657530553639	0.00191722682211548	-0.00295288790948689
1285	76.9640426635742	-6.94510841369629	3.11070966720581	-0.00327756232582033	0.00191722682211548	-0.000355493422830477	-0.00425158534198999
1286	78.9120941162109	-7.26978254318237	3.37044906616211	0.00256657530553639	0.00354059832170606	-0.0107450718060136	-0.00814767740666866
1287	75.6653518676758	-5.97108554840088	3.37044906616211	-0.00457625929266214	0.0106834331527352	-0.0201606266200542	-0.00652430532500148
1288	78.2627410888672	-8.56847953796387	4.27953720092773	-0.00977104809135199	0.0126314787194133	-0.0204853005707264	-0.00360223650932312
1289	75.6653518676758	-6.29575967788696	3.63018846511841	-0.0133424662053585	0.0142548503354192	-0.0149658378213644	-0.00295288790948689
1290	76.9640426635742	-6.94510841369629	3.1756443977356	-0.00392691092565656	0.0022419011220336	-0.0133424662053585	-0.00165419070981443
1291	77.613395690918	-6.29575967788696	3.24057936668396	-0.00132951640989631	0.0162028968334198	-0.00457625929266214	0.00646266713738441
1292	78.2627410888672	-6.94510841369629	3.24057936668396	0.00289124972186983	0.00321592413820326	-0.00847235135734081	0.000618529506027699
1293	76.9640426635742	-7.26978254318237	3.11070966720581	-0.00100484199356288	0.000293855206109583	-0.00132951640989631	-0.00230353930965066
1294	79.5614395141602	-9.21782875061035	3.37044906616211	0.000293855206109583	-0.00782300252467394	0.000943203864153475	0.00483929552137852
1295	80.2107925415039	-8.89315414428711	3.1756443977356	0.00191722682211548	-0.00814767740666866	-0.00555028254166245	0.00678734155371785
1296	77.613395690918	-6.94510841369629	3.11070966720581	-0.00327756232582033	-0.00100484199356288	0.00386527273803949	0.000618529506027699
1297	79.5614395141602	-6.94510841369629	3.37044906616211	0.0165275707840919	-0.00100484199356288	0.0162028968334198	-0.00295288790948689
1298	78.2627410888672	-7.26978254318237	3.50031876564026	0.013930176384747	0.00548864435404539	0.0223717093467712	-0.00425158534198999
1299	80.2107925415039	-7.59445667266846	3.69512343406677	0.0188002903014421	-0.00522560812532902	0.00906006153672934	0.00516396993771195
1300	77.613395690918	-6.29575967788696	3.11070966720581	-0.00295288790948689	-0.0133424662053585	0.00613799272105098	0.00743668992072344
1301	78.2627410888672	-6.94510841369629	3.1756443977356	0.00841071270406246	0.00191722682211548	0.00126787810586393	-0.00392691092565656
1302	78.9120941162109	-7.26978254318237	3.30551409721375	0.00289124972186983	-0.00392691092565656	-0.00425158534198999	-0.00490093370899558
1303	78.9120941162109	-7.9191312789917	3.43538379669189	-0.00652430532500148	0.00483929552137852	0.00191722682211548	-0.00100484199356288
1304	77.613395690918	-6.29575967788696	3.56525373458862	-0.00619963090866804	-0.00684897974133492	0.0022419011220336	-0.00360223650932312
1305	76.9640426635742	-6.94510841369629	3.50031876564026	-0.00652430532500148	0.00354059832170606	-0.00295288790948689	0.00256657530553639
1306	76.9640426635742	-8.24380588531494	3.30551409721375	-0.00230353930965066	0.00289124972186983	-0.00652430532500148	-0.000680167751852423
1307	75.6653518676758	-6.94510841369629	3.04577469825745	-0.0133424662053585	0.0126314787194133	-0.0237320438027382	-0.00977104809135199
1308	78.9120941162109	-7.59445667266846	3.43538379669189	-0.0198359526693821	0.0106834331527352	-0.0136671401560307	-0.00360223650932312
1309	78.9120941162109	-6.94510841369629	3.76005816459656	-0.00782300252467394	0.0123068047687411	-0.0104203969240189	-0.00100484199356288
1310	76.9640426635742	-6.94510841369629	3.43538379669189	-0.00230353930965066	0.00159255252219737	-0.00684897974133492	0.00711201597005129
1311	76.9640426635742	-6.94510841369629	3.95486283302307	0.00451462110504508	0.00451462110504508	-0.0159398596733809	-0.00425158534198999
1312	77.613395690918	-8.56847953796387	3.37044906616211	0.0106834331527352	-0.00457625929266214	-0.0104203969240189	0.00126787810586393
1313	76.9640426635742	-7.26978254318237	3.11070966720581	0.0106834331527352	-0.00360223650932312	-3.08191010844894e-05	-0.00360223650932312
1314	79.5614395141602	-7.26978254318237	3.1756443977356	-0.00425158534198999	-0.00295288790948689	0.00126787810586393	0.00386527273803949
1315	78.2627410888672	-7.59445667266846	3.43538379669189	0.0022419011220336	-0.00100484199356288	-0.000680167751852423	-0.00100484199356288
1316	79.5614395141602	-7.26978254318237	3.43538379669189	0.00354059832170606	0.01100810803473	0.000618529506027699	-0.000355493422830477
1317	78.9120941162109	-7.59445667266846	3.37044906616211	0.0136055024340749	-0.00944637414067984	0.01100810803473	0.000943203864153475
1318	78.2627410888672	-6.29575967788696	2.85097002983093	0.0126314787194133	0.000293855206109583	0.0136055024340749	0.00646266713738441
1319	79.5614395141602	-7.9191312789917	3.04577469825745	0.0168522447347641	-0.00295288790948689	0.00938473641872406	0.01100810803473
1320	77.613395690918	-6.62043380737305	3.11070966720581	-3.08191010844894e-05	-0.00944637414067984	0.00256657530553639	-0.00100484199356288
1321	76.9640426635742	-6.62043380737305	3.30551409721375	-0.0026282137259841	0.00451462110504508	0.00126787810586393	-0.00457625929266214
1322	76.9640426635742	-6.29575967788696	3.56525373458862	0.00451462110504508	0.000943203864153475	-0.00587495695799589	-0.00392691092565656
1323	75.6653518676758	-6.62043380737305	3.56525373458862	-0.0107450718060136	-0.00587495695799589	0.00418994715437293	0.00354059832170606
1324	74.3666534423828	-6.29575967788696	3.56525373458862	-0.0117190945893526	0.0022419011220336	0.0113327819854021	0.00418994715437293
1325	76.314697265625	-6.62043380737305	3.1756443977356	-0.00522560812532902	-0.00132951640989631	-0.00977104809135199	0.00613799272105098
1326	77.613395690918	-6.94510841369629	3.56525373458862	-0.00392691092565656	0.00548864435404539	-0.00230353930965066	-0.00392691092565656
1327	79.5614395141602	-7.59445667266846	3.04577469825745	-0.00879702530801296	0.0113327819854021	-0.0250307414680719	-0.00684897974133492
1328	78.9120941162109	-7.26978254318237	3.82499313354492	-0.0169138833880424	0.0188002903014421	-0.0136671401560307	-0.00977104809135199
1329	80.2107925415039	-8.56847953796387	3.24057936668396	-0.0152905117720366	0.00321592413820326	-0.0133424662053585	-0.00100484199356288
1330	78.2627410888672	-7.59445667266846	2.72110033035278	-0.00684897974133492	0.00159255252219737	-0.0107450718060136	-0.00522560812532902
1331	78.9120941162109	-7.59445667266846	3.24057936668396	-0.00555028254166245	-0.00100484199356288	-0.00392691092565656	0.00548864435404539
1332	77.613395690918	-6.62043380737305	3.30551409721375	0.00581331877037883	0.00321592413820326	-0.00587495695799589	-0.00132951640989631
1333	77.613395690918	-6.62043380737305	3.43538379669189	-0.00392691092565656	0.00354059832170606	-0.00619963090866804	-0.00132951640989631
1334	79.5614395141602	-7.59445667266846	3.50031876564026	-0.00912170019000769	-0.00652430532500148	-0.00522560812532902	0.00354059832170606
1335	78.9120941162109	-7.26978254318237	3.11070966720581	-3.08191010844894e-05	-0.00522560812532902	-0.000680167751852423	-3.08191010844894e-05
1336	80.2107925415039	-7.9191312789917	3.1756443977356	0.00776136433705688	0.000943203864153475	-0.00684897974133492	0.00386527273803949
1337	78.9120941162109	-7.26978254318237	3.1756443977356	0.00743668992072344	-0.0143164889886975	0.00451462110504508	-3.08191010844894e-05
1338	78.2627410888672	-6.62043380737305	3.24057936668396	0.013930176384747	-0.0247060675173998	0.00646266713738441	0.00159255252219737
1339	78.9120941162109	-7.26978254318237	3.69512343406677	0.00191722682211548	-0.00522560812532902	0.00776136433705688	0.00386527273803949
1340	78.9120941162109	-7.26978254318237	3.30551409721375	0.00159255252219737	-0.0136671401560307	0.00126787810586393	0.00548864435404539
1341	75.6653518676758	-6.62043380737305	3.11070966720581	-0.00230353930965066	0.00873538758605719	-0.00165419070981443	-0.00912170019000769
1342	76.314697265625	-6.29575967788696	3.24057936668396	-0.0110697457566857	0.00159255252219737	0.000293855206109583	0.00581331877037883
1343	75.6653518676758	-6.62043380737305	3.24057936668396	-0.0133424662053585	0.00451462110504508	0.00581331877037883	-0.00490093370899558
1344	76.314697265625	-6.62043380737305	3.30551409721375	-0.017887907102704	-0.00587495695799589	0.00289124972186983	-0.00100484199356288
1345	78.9120941162109	-7.9191312789917	3.56525373458862	-0.0110697457566857	0.000943203864153475	0.000618529506027699	0.00483929552137852
1346	78.9120941162109	-8.24380588531494	3.43538379669189	-0.00684897974133492	0.00743668992072344	-0.00749832857400179	-0.00197886489331722
1347	78.9120941162109	-8.24380588531494	3.43538379669189	-0.000680167751852423	0.012956153601408	-0.0221086721867323	-0.00879702530801296
1348	77.613395690918	-8.56847953796387	3.43538379669189	-0.00944637414067984	0.00906006153672934	-0.0165892094373703	-0.00555028254166245
1349	79.5614395141602	-9.54250240325928	3.50031876564026	-0.00684897974133492	0.00516396993771195	-0.0146411629393697	-0.000355493422830477
1350	77.613395690918	-6.62043380737305	3.37044906616211	0.00126787810586393	0.00548864435404539	-0.0162645354866982	-0.000355493422830477
1351	78.9120941162109	-6.62043380737305	3.24057936668396	0.00808603875339031	0.0103587592020631	-0.0149658378213644	0.000618529506027699
1352	76.9640426635742	-6.62043380737305	2.78603529930115	0.00613799272105098	0.00581331877037883	-0.0110697457566857	0.000293855206109583
1353	77.613395690918	-6.62043380737305	2.78603529930115	0.00841071270406246	0.00418994715437293	-0.0133424662053585	0.00548864435404539
1354	79.5614395141602	-7.9191312789917	3.1756443977356	-0.00522560812532902	0.00678734155371785	-0.00555028254166245	0.00808603875339031
1355	80.8601379394531	-7.59445667266846	3.30551409721375	0.00548864435404539	-3.08191010844894e-05	-0.00132951640989631	-0.00619963090866804
1356	78.9120941162109	-7.9191312789917	3.63018846511841	0.0158782228827477	0.0022419011220336	0.00289124972186983	0.00159255252219737
1357	78.2627410888672	-7.59445667266846	3.50031876564026	0.00808603875339031	-0.00425158534198999	0.0136055024340749	-0.00295288790948689
1358	77.613395690918	-6.94510841369629	3.04577469825745	0.0210730116814375	-0.0195112787187099	0.0213976856321096	0.00970941036939621
1359	75.6653518676758	-6.62043380737305	3.37044906616211	-0.00652430532500148	-0.0107450718060136	0.013930176384747	0.00126787810586393
1360	76.314697265625	-7.9191312789917	3.56525373458862	-0.0100957229733467	-0.00684897974133492	0.00516396993771195	0.0126314787194133
1361	76.314697265625	-7.26978254318237	3.30551409721375	-0.00684897974133492	-3.08191010844894e-05	0.00776136433705688	-0.00425158534198999
1362	76.9640426635742	-6.94510841369629	3.56525373458862	0.00256657530553639	0.000293855206109583	-0.00490093370899558	0.00126787810586393
1363	77.613395690918	-5.97108554840088	3.11070966720581	-0.00490093370899558	0.00613799272105098	0.00289124972186983	-3.08191010844894e-05
1364	78.9120941162109	-8.24380588531494	3.11070966720581	-0.0152905117720366	-0.00814767740666866	0.00256657530553639	-0.00555028254166245
1365	78.9120941162109	-8.24380588531494	3.37044906616211	-0.00230353930965066	-0.00587495695799589	-0.000355493422830477	-0.00100484199356288
1366	78.2627410888672	-8.24380588531494	3.11070966720581	0.00191722682211548	0.00159255252219737	-0.0139918150380254	-0.00392691092565656
1367	78.9120941162109	-8.89315414428711	3.30551409721375	-0.00392691092565656	0.00126787810586393	-0.0156151866540313	-0.00749832857400179
1368	78.9120941162109	-6.94510841369629	3.24057936668396	-0.0126931173726916	0.0123068047687411	-0.0143164889886975	-0.00522560812532902
1369	79.5614395141602	-7.9191312789917	3.37044906616211	-0.00652430532500148	0.00418994715437293	-0.0126931173726916	0.00516396993771195
1370	80.2107925415039	-7.9191312789917	3.11070966720581	-0.00100484199356288	0.0116574559360743	-0.0120437685400248	0.00938473641872406
1371	76.9640426635742	-6.62043380737305	3.1756443977356	-3.08191010844894e-05	0.00776136433705688	-0.00197886489331722	-0.000680167751852423
1372	77.613395690918	-6.62043380737305	2.78603529930115	-0.00230353930965066	0.00386527273803949	-0.0130177913233638	-0.000680167751852423
1373	78.2627410888672	-6.94510841369629	3.1756443977356	-0.00684897974133492	0.00126787810586393	-0.00912170019000769	0.00516396993771195
1374	78.9120941162109	-7.26978254318237	3.43538379669189	0.00451462110504508	0.00646266713738441	0.00159255252219737	-0.00684897974133492
1375	80.2107925415039	-7.59445667266846	3.1756443977356	0.0103587592020631	-3.08191010844894e-05	-0.00392691092565656	0.00159255252219737
1376	76.9640426635742	-6.94510841369629	3.1756443977356	0.0175015944987535	0.00743668992072344	-0.00749832857400179	0.00159255252219737
1377	77.613395690918	-6.94510841369629	2.9159049987793	0.01100810803473	-0.0143164889886975	0.00289124972186983	0.00159255252219737
1378	76.314697265625	-7.26978254318237	3.24057936668396	0.00906006153672934	-0.0107450718060136	0.0152288740500808	0.00906006153672934
1379	76.9640426635742	-6.94510841369629	3.24057936668396	-0.00425158534198999	-0.00165419070981443	0.0142548503354192	0.00191722682211548
1380	77.613395690918	-7.59445667266846	3.1756443977356	-0.000680167751852423	-0.0026282137259841	0.00711201597005129	0.00873538758605719
1381	80.2107925415039	-7.59445667266846	3.04577469825745	-0.00619963090866804	-3.08191010844894e-05	0.00548864435404539	-0.00555028254166245
1382	78.9120941162109	-7.9191312789917	3.11070966720581	-0.00132951640989631	0.00159255252219737	-0.0026282137259841	-0.00814767740666866
1383	78.9120941162109	-8.89315414428711	3.24057936668396	-0.00295288790948689	-0.0026282137259841	0.00743668992072344	-0.0100957229733467
1384	78.2627410888672	-8.89315414428711	3.88992786407471	-0.00912170019000769	-0.0107450718060136	0.00256657530553639	-0.000355493422830477
1385	76.9640426635742	-7.9191312789917	3.50031876564026	-0.00490093370899558	-0.00522560812532902	0.000293855206109583	-0.00197886489331722
1386	78.2627410888672	-6.62043380737305	3.1756443977356	-0.0107450718060136	-0.00197886489331722	-0.00555028254166245	-0.00555028254166245
1387	78.9120941162109	-7.59445667266846	3.11070966720581	-0.0100957229733467	0.013930176384747	-0.021459324285388	-0.00749832857400179
1388	77.613395690918	-6.62043380737305	3.04577469825745	-0.0123684434220195	0.012956153601408	-0.0191866029053926	-0.00782300252467394
1389	78.9120941162109	-7.59445667266846	3.04577469825745	-0.0191866029053926	0.00906006153672934	-0.0133424662053585	-0.000680167751852423
1390	80.2107925415039	-7.9191312789917	3.1756443977356	-0.0227580219507217	0.00483929552137852	-0.0191866029053926	0.00256657530553639
1391	78.2627410888672	-6.62043380737305	3.04577469825745	-0.00912170019000769	0.00743668992072344	-0.00522560812532902	-3.08191010844894e-05
1392	78.9120941162109	-6.62043380737305	3.11070966720581	-0.0100957229733467	0.00451462110504508	-0.0139918150380254	-0.00100484199356288
1393	78.9120941162109	-7.26978254318237	2.98083996772766	-0.0113944197073579	0.000943203864153475	0.00256657530553639	0.000293855206109583
1394	77.613395690918	-7.59445667266846	3.37044906616211	-0.0133424662053585	0.00354059832170606	-3.08191010844894e-05	0.00386527273803949
1395	75.6653518676758	-7.9191312789917	3.63018846511841	-0.0130177913233638	0.00159255252219737	-0.00327756232582033	0.012956153601408
1396	75.015998840332	-6.29575967788696	3.50031876564026	-0.00490093370899558	0.000943203864153475	0.00321592413820326	-0.00587495695799589
1397	76.314697265625	-6.94510841369629	3.37044906616211	0.00451462110504508	-0.00100484199356288	0.0123068047687411	0.00776136433705688
1398	78.2627410888672	-7.26978254318237	3.37044906616211	0.0168522447347641	0.00808603875339031	0.0155535480007529	0.00516396993771195
1399	78.2627410888672	-6.62043380737305	3.43538379669189	0.0123068047687411	-0.00879702530801296	0.0123068047687411	0.00581331877037883
1400	77.613395690918	-6.62043380737305	3.30551409721375	0.0155535480007529	-0.0120437685400248	0.00418994715437293	0.000293855206109583
1401	78.9120941162109	-8.89315414428711	3.37044906616211	0.0165275707840919	-0.00522560812532902	-0.00555028254166245	-0.00197886489331722
1402	79.5614395141602	-8.24380588531494	3.50031876564026	0.0113327819854021	-0.00360223650932312	0.00159255252219737	-0.00782300252467394
1403	78.2627410888672	-8.24380588531494	3.11070966720581	0.00646266713738441	-0.000355493422830477	-0.0026282137259841	-0.00327756232582033
1404	76.9640426635742	-6.29575967788696	2.85097002983093	-0.00425158534198999	-0.0026282137259841	0.0126314787194133	0.0022419011220336
1405	77.613395690918	-6.62043380737305	2.9159049987793	-0.00587495695799589	-0.00100484199356288	0.00191722682211548	0.00418994715437293
1406	78.2627410888672	-7.9191312789917	3.11070966720581	0.000293855206109583	0.000618529506027699	-0.00425158534198999	-0.0026282137259841
1407	78.2627410888672	-7.59445667266846	3.11070966720581	0.00289124972186983	0.0113327819854021	-0.0185372550040483	-0.0110697457566857
1408	76.9640426635742	-6.62043380737305	3.04577469825745	-0.00295288790948689	0.0116574559360743	-0.0169138833880424	-0.00295288790948689
1409	78.2627410888672	-6.29575967788696	3.04577469825745	-0.00652430532500148	0.00938473641872406	-0.0136671401560307	-0.00360223650932312
1410	78.2627410888672	-7.59445667266846	3.30551409721375	0.00321592413820326	0.00321592413820326	-0.0165892094373703	-0.000680167751852423
1411	78.2627410888672	-7.26978254318237	3.37044906616211	-0.000680167751852423	0.00776136433705688	-0.00490093370899558	0.00711201597005129
1412	77.613395690918	-7.59445667266846	3.11070966720581	-0.00295288790948689	0.00808603875339031	-0.0126931173726916	-0.00100484199356288
1413	76.314697265625	-7.26978254318237	3.50031876564026	-0.00360223650932312	-0.00100484199356288	0.00159255252219737	0.00126787810586393
1414	78.2627410888672	-8.24380588531494	3.69512343406677	-0.0123684434220195	0.000293855206109583	-0.0026282137259841	0.00548864435404539
1415	76.9640426635742	-6.29575967788696	3.43538379669189	0.0175015944987535	-0.00165419070981443	0.00159255252219737	-0.000680167751852423
1416	78.2627410888672	-6.94510841369629	3.11070966720581	0.00159255252219737	0.0022419011220336	-0.00327756232582033	-0.00327756232582033
1417	79.5614395141602	-8.24380588531494	3.37044906616211	0.00581331877037883	-0.00847235135734081	0.0113327819854021	0.00711201597005129
1418	78.9120941162109	-8.89315414428711	3.63018846511841	0.0178262684494257	-0.0139918150380254	0.0249691028147936	0.00808603875339031
1419	78.9120941162109	-8.89315414428711	3.76005816459656	0.00483929552137852	-0.00912170019000769	0.0175015944987535	0.00418994715437293
1420	77.613395690918	-7.59445667266846	3.1756443977356	0.0136055024340749	-0.0100957229733467	0.0106834331527352	-0.00425158534198999
1421	76.314697265625	-7.26978254318237	3.24057936668396	0.00613799272105098	-0.00522560812532902	0.00289124972186983	0.00191722682211548
1422	77.613395690918	-6.62043380737305	3.24057936668396	0.00873538758605719	0.00776136433705688	0.00354059832170606	-0.00360223650932312
1423	76.9640426635742	-6.94510841369629	3.1756443977356	0.00483929552137852	-3.08191010844894e-05	-0.00360223650932312	0.000293855206109583
1424	77.613395690918	-5.97108554840088	3.11070966720581	-0.00457625929266214	0.000293855206109583	0.000943203864153475	-0.00230353930965066
1425	79.5614395141602	-7.26978254318237	3.82499313354492	-0.00652430532500148	0.0100340843200684	-0.00619963090866804	0.00548864435404539
1426	78.9120941162109	-6.94510841369629	3.76005816459656	-0.00230353930965066	0.011982130818069	-0.00749832857400179	0.000293855206109583
1427	79.5614395141602	-6.62043380737305	3.30551409721375	-0.00490093370899558	0.0103587592020631	-0.0247060675173998	-0.0156151866540313
1428	78.2627410888672	-7.9191312789917	3.37044906616211	-0.017887907102704	0.0100340843200684	-0.0152905117720366	-0.00132951640989631
1429	76.314697265625	-6.29575967788696	3.43538379669189	-0.0126931173726916	0.0152288740500808	-0.0149658378213644	-0.00587495695799589
1430	74.3666534423828	-7.59445667266846	3.69512343406677	-0.0204853005707264	0.00841071270406246	-0.0104203969240189	0.00191722682211548
1431	76.314697265625	-7.9191312789917	3.30551409721375	-0.0104203969240189	0.00354059832170606	-0.00490093370899558	-0.00165419070981443
1432	77.613395690918	-7.9191312789917	3.43538379669189	-0.0123684434220195	0.0113327819854021	-0.00165419070981443	0.000618529506027699
1433	77.613395690918	-7.9191312789917	3.30551409721375	-0.00684897974133492	-0.00392691092565656	0.00126787810586393	-3.08191010844894e-05
1434	76.314697265625	-7.59445667266846	3.50031876564026	-0.00782300252467394	-0.000680167751852423	0.000943203864153475	0.00776136433705688
1435	76.314697265625	-6.94510841369629	3.30551409721375	-0.0026282137259841	-0.00165419070981443	0.00516396993771195	0.00159255252219737
1436	78.2627410888672	-7.59445667266846	3.1756443977356	0.00873538758605719	-0.00555028254166245	0.00126787810586393	0.00516396993771195
1437	78.9120941162109	-8.56847953796387	3.43538379669189	0.0152288740500808	-0.0136671401560307	0.0132808275520802	-3.08191010844894e-05
1438	78.2627410888672	-7.59445667266846	3.1756443977356	0.0132808275520802	-0.00749832857400179	0.0165275707840919	0.00321592413820326
1439	78.9120941162109	-7.59445667266846	3.37044906616211	0.0136055024340749	-0.0107450718060136	0.0116574559360743	0.0106834331527352
1440	78.2627410888672	-6.94510841369629	3.1756443977356	0.0158782228827477	-0.00490093370899558	0.0113327819854021	0.000618529506027699
1441	76.314697265625	-6.62043380737305	3.30551409721375	0.012956153601408	0.00548864435404539	-0.000355493422830477	-0.00197886489331722
1442	77.613395690918	-6.29575967788696	3.37044906616211	0.0100340843200684	0.00289124972186983	-0.00619963090866804	-0.00587495695799589
1443	76.314697265625	-6.94510841369629	3.04577469825745	0.0100340843200684	0.00548864435404539	0.0022419011220336	0.00646266713738441
1444	76.9640426635742	-6.62043380737305	2.72110033035278	-0.00944637414067984	0.00483929552137852	-3.08191010844894e-05	0.00386527273803949
1445	79.5614395141602	-7.9191312789917	3.50031876564026	-0.00522560812532902	0.00256657530553639	-0.00327756232582033	-0.00100484199356288
1446	78.9120941162109	-7.59445667266846	3.43538379669189	0.00354059832170606	0.00776136433705688	-0.00814767740666866	-0.0133424662053585
1447	76.314697265625	-6.62043380737305	3.43538379669189	-0.00457625929266214	0.0123068047687411	-0.0240567177534103	-0.00555028254166245
1448	76.314697265625	-7.26978254318237	3.69512343406677	-0.0224333461374044	0.00938473641872406	-0.0120437685400248	-0.00652430532500148
1449	75.6653518676758	-6.29575967788696	3.04577469825745	-0.0104203969240189	0.00126787810586393	-0.023407369852066	0.000943203864153475
1450	76.314697265625	-6.29575967788696	3.24057936668396	-0.0227580219507217	0.00483929552137852	-0.00490093370899558	0.00289124972186983
1451	79.5614395141602	-7.59445667266846	3.50031876564026	-0.00587495695799589	0.00678734155371785	-0.0191866029053926	-0.00100484199356288
1452	78.9120941162109	-7.9191312789917	3.50031876564026	-0.00457625929266214	0.00581331877037883	-0.0113944197073579	-0.00619963090866804
1453	79.5614395141602	-8.89315414428711	3.69512343406677	-0.00555028254166245	-0.00847235135734081	-0.00360223650932312	-0.00457625929266214
1454	77.613395690918	-7.9191312789917	3.37044906616211	-0.00392691092565656	-0.00847235135734081	-0.00619963090866804	0.00354059832170606
1455	77.613395690918	-7.26978254318237	3.11070966720581	-0.00619963090866804	-0.00619963090866804	-0.00197886489331722	0.011982130818069
1456	78.2627410888672	-8.24380588531494	3.1756443977356	0.0132808275520802	-0.00555028254166245	-0.00132951640989631	0.00483929552137852
1457	79.5614395141602	-7.9191312789917	3.30551409721375	0.00841071270406246	-0.00490093370899558	0.01100810803473	-0.00652430532500148
1458	77.613395690918	-6.29575967788696	3.1756443977356	-0.0104203969240189	-0.0292515084147453	0.00678734155371785	0.0188002903014421
1459	78.9120941162109	-7.26978254318237	3.43538379669189	0.0220470335334539	-0.0201606266200542	0.0113327819854021	0.00159255252219737
1460	79.5614395141602	-7.59445667266846	3.1756443977356	-0.00555028254166245	-0.000355493422830477	0.00126787810586393	0.00159255252219737
1461	77.613395690918	-6.29575967788696	2.9159049987793	0.00483929552137852	0.00159255252219737	-0.00132951640989631	-0.00327756232582033
1462	76.9640426635742	-6.62043380737305	3.24057936668396	0.000618529506027699	0.00711201597005129	-0.00587495695799589	-0.00684897974133492
1463	77.613395690918	-6.62043380737305	3.24057936668396	0.0022419011220336	0.00159255252219737	-0.00100484199356288	0.00451462110504508
1464	78.9120941162109	-7.9191312789917	3.56525373458862	-0.00230353930965066	-0.00230353930965066	-0.00100484199356288	0.00711201597005129
1465	76.314697265625	-7.9191312789917	3.63018846511841	-0.00490093370899558	0.00386527273803949	0.000943203864153475	-0.00587495695799589
1466	74.3666534423828	-6.62043380737305	3.04577469825745	-0.00490093370899558	0.00256657530553639	-0.00555028254166245	0.00354059832170606
1467	75.6653518676758	-7.26978254318237	2.98083996772766	-0.0169138833880424	0.0158782228827477	-0.0126931173726916	-0.00847235135734081
1468	78.2627410888672	-7.9191312789917	3.43538379669189	-0.0123684434220195	0.0200989879667759	-0.0217839982360601	-0.00944637414067984
1469	78.9120941162109	-7.59445667266846	3.43538379669189	-0.0143164889886975	0.0100340843200684	-0.00522560812532902	-0.00327756232582033
1470	78.2627410888672	-6.94510841369629	3.30551409721375	-0.0162645354866982	0.000618529506027699	-0.00425158534198999	0.00289124972186983
1471	77.613395690918	-7.59445667266846	3.24057936668396	-0.0026282137259841	0.00289124972186983	-0.0152905117720366	0.00289124972186983
1472	77.613395690918	-7.9191312789917	3.24057936668396	-0.00165419070981443	-0.00522560812532902	-0.00782300252467394	-0.00490093370899558
1473	76.9640426635742	-7.59445667266846	3.30551409721375	-0.00197886489331722	0.000943203864153475	0.000293855206109583	0.00191722682211548
1474	78.2627410888672	-6.62043380737305	3.30551409721375	-0.00100484199356288	-0.00490093370899558	-0.00360223650932312	0.00938473641872406
1475	78.9120941162109	-7.26978254318237	3.37044906616211	0.00126787810586393	-0.0026282137259841	-0.00360223650932312	0.00418994715437293
1476	78.9120941162109	-7.9191312789917	3.69512343406677	0.00841071270406246	0.000293855206109583	-3.08191010844894e-05	0.00418994715437293
1477	77.613395690918	-8.24380588531494	2.98083996772766	0.012956153601408	-0.00392691092565656	0.00386527273803949	0.0168522447347641
1478	77.613395690918	-6.62043380737305	2.85097002983093	0.0171769186854362	-0.00717365415766835	0.0178262684494257	0.00126787810586393
1479	77.613395690918	-6.29575967788696	2.9159049987793	0.0149041991680861	-0.0123684434220195	0.0100340843200684	0.0100340843200684
1480	78.9120941162109	-7.26978254318237	3.43538379669189	0.0126314787194133	0.000943203864153475	0.0136055024340749	0.00451462110504508
1481	78.2627410888672	-7.9191312789917	3.56525373458862	0.0171769186854362	0.000943203864153475	-0.00100484199356288	-0.000355493422830477
1482	78.2627410888672	-7.9191312789917	3.63018846511841	0.00906006153672934	0.00711201597005129	0.00548864435404539	-0.00717365415766835
1483	77.613395690918	-7.59445667266846	3.1756443977356	-0.0113944197073579	-0.00652430532500148	-0.00100484199356288	-0.000355493422830477
1484	76.9640426635742	-7.59445667266846	3.43538379669189	-0.00652430532500148	-0.00165419070981443	0.00451462110504508	0.00581331877037883
1485	75.6653518676758	-6.94510841369629	3.11070966720581	-0.00587495695799589	-0.00197886489331722	-0.00327756232582033	-0.000355493422830477
1486	78.2627410888672	-6.62043380737305	3.30551409721375	0.00256657530553639	0.00321592413820326	-0.0143164889886975	-0.00457625929266214
1487	78.9120941162109	-6.62043380737305	3.37044906616211	-0.00165419070981443	0.00646266713738441	-0.0204853005707264	-0.00555028254166245
1488	78.9120941162109	-8.24380588531494	3.43538379669189	-0.0169138833880424	0.00581331877037883	-0.0175632312893867	-0.00230353930965066
1489	78.9120941162109	-8.24380588531494	3.24057936668396	-0.0100957229733467	0.00743668992072344	-0.0146411629393697	-0.0026282137259841
1490	78.2627410888672	-7.9191312789917	3.24057936668396	-0.00847235135734081	-0.00587495695799589	-0.0107450718060136	-0.00230353930965066
1491	77.613395690918	-7.26978254318237	3.30551409721375	0.00159255252219737	0.00321592413820326	-0.0133424662053585	0.00516396993771195
1492	76.9640426635742	-7.59445667266846	3.30551409721375	-0.00782300252467394	0.000943203864153475	-0.00879702530801296	-0.0104203969240189
1493	76.9640426635742	-6.94510841369629	3.43538379669189	-0.00814767740666866	0.00548864435404539	0.000293855206109583	0.00516396993771195
1494	76.9640426635742	-6.62043380737305	2.98083996772766	-0.0162645354866982	-0.00490093370899558	-0.0026282137259841	0.00354059832170606
1495	78.9120941162109	-6.62043380737305	2.72110033035278	-0.00490093370899558	0.00191722682211548	-3.08191010844894e-05	0.00354059832170606
1496	78.2627410888672	-6.94510841369629	2.9159049987793	-0.000680167751852423	-0.000355493422830477	-0.00392691092565656	-0.00749832857400179
1497	77.613395690918	-6.29575967788696	3.04577469825745	-0.0026282137259841	-0.00912170019000769	0.00418994715437293	0.00191722682211548
1498	78.2627410888672	-6.62043380737305	3.30551409721375	0.0168522447347641	-0.00555028254166245	0.0220470335334539	0.00516396993771195
1499	78.9120941162109	-6.94510841369629	3.30551409721375	0.0103587592020631	-0.0146411629393697	0.0100340843200684	0.00873538758605719
1500	76.9640426635742	-7.59445667266846	3.04577469825745	0.00483929552137852	-0.00619963090866804	0.00191722682211548	-0.00230353930965066
1501	76.9640426635742	-7.26978254318237	3.37044906616211	0.00678734155371785	-0.00165419070981443	-0.0026282137259841	-0.00360223650932312
1502	77.613395690918	-7.9191312789917	3.37044906616211	0.00321592413820326	0.00970941036939621	0.00548864435404539	-0.00457625929266214
1503	78.2627410888672	-7.9191312789917	3.56525373458862	0.0226963832974434	0.00126787810586393	0.00483929552137852	-0.00295288790948689
1504	78.9120941162109	-7.59445667266846	3.82499313354492	0.00386527273803949	-0.000355493422830477	0.00646266713738441	0.00613799272105098
1505	76.9640426635742	-6.94510841369629	3.56525373458862	-0.00327756232582033	0.00159255252219737	-0.00360223650932312	0.000293855206109583
1506	76.9640426635742	-7.59445667266846	3.30551409721375	0.0175015944987535	-0.00132951640989631	-0.0130177913233638	-0.00165419070981443
1507	78.9120941162109	-8.56847953796387	3.30551409721375	-0.00717365415766835	0.00418994715437293	-0.0188619289547205	-0.0143164889886975
1508	76.9640426635742	-6.94510841369629	3.37044906616211	-0.00295288790948689	0.00191722682211548	-0.0221086721867323	-0.00619963090866804
1509	78.2627410888672	-6.94510841369629	3.24057936668396	-0.00522560812532902	0.00581331877037883	-0.0146411629393697	0.000943203864153475
1510	79.5614395141602	-6.62043380737305	3.24057936668396	-0.00360223650932312	0.00451462110504508	-0.0185372550040483	0.00191722682211548
1511	76.9640426635742	-5.64641094207764	3.11070966720581	0.00191722682211548	0.00938473641872406	-0.0130177913233638	-0.00652430532500148
1512	78.9120941162109	-6.62043380737305	2.52629590034485	-0.00490093370899558	0.00808603875339031	-0.0104203969240189	-0.00749832857400179
1513	76.9640426635742	-5.97108554840088	2.85097002983093	-0.00555028254166245	0.00386527273803949	-0.0026282137259841	-0.00132951640989631
1514	78.2627410888672	-6.94510841369629	3.11070966720581	-0.00555028254166245	-0.00132951640989631	-0.0139918150380254	0.00938473641872406
1515	78.2627410888672	-7.26978254318237	3.43538379669189	-0.0100957229733467	-0.000355493422830477	-0.00360223650932312	0.00256657530553639
1516	78.2627410888672	-7.26978254318237	3.50031876564026	0.0022419011220336	0.00451462110504508	-0.00197886489331722	0.00418994715437293
1517	75.015998840332	-6.29575967788696	3.37044906616211	-0.00555028254166245	-0.0204853005707264	0.00678734155371785	0.00418994715437293
1518	75.6653518676758	-7.59445667266846	3.37044906616211	-0.00587495695799589	-0.00652430532500148	0.0178262684494257	0.00841071270406246
1519	75.015998840332	-6.94510841369629	3.04577469825745	0.00159255252219737	-0.0295761823654175	0.0126314787194133	0.00418994715437293
1520	76.314697265625	-5.97108554840088	3.30551409721375	0.0132808275520802	-0.0165892094373703	0.013930176384747	0.000618529506027699
1521	77.613395690918	-7.59445667266846	3.76005816459656	0.00776136433705688	0.00451462110504508	-0.00619963090866804	-0.00457625929266214
1522	77.613395690918	-7.59445667266846	3.69512343406677	0.00548864435404539	0.00678734155371785	-0.00425158534198999	-0.00944637414067984
1523	78.2627410888672	-8.56847953796387	3.43538379669189	-0.00490093370899558	-0.0104203969240189	-0.00847235135734081	-3.08191010844894e-05
1524	76.314697265625	-7.59445667266846	2.9159049987793	-0.000355493422830477	-0.00912170019000769	0.00483929552137852	0.0022419011220336
1525	78.2627410888672	-7.59445667266846	3.30551409721375	-0.00197886489331722	0.000293855206109583	-0.00295288790948689	-0.00360223650932312
1526	79.5614395141602	-7.59445667266846	3.24057936668396	0.00159255252219737	0.0022419011220336	-0.0100957229733467	-0.00327756232582033
1527	79.5614395141602	-7.59445667266846	3.56525373458862	-0.00847235135734081	0.0136055024340749	-0.0169138833880424	-0.00847235135734081
1528	76.9640426635742	-6.62043380737305	3.11070966720581	-0.0152905117720366	0.0188002903014421	-0.0113944197073579	-0.00652430532500148
1529	78.2627410888672	-7.9191312789917	2.78603529930115	-0.0175632312893867	0.01100810803473	-0.0172385573387146	0.00191722682211548
1530	78.2627410888672	-7.26978254318237	3.1756443977356	-0.00879702530801296	0.00906006153672934	-0.0104203969240189	-0.00360223650932312
1531	76.9640426635742	-6.29575967788696	3.1756443977356	-0.00197886489331722	0.00808603875339031	-0.0136671401560307	0.000618529506027699
1532	76.9640426635742	-6.62043380737305	3.37044906616211	-0.00295288790948689	-0.000355493422830477	-0.00684897974133492	0.00289124972186983
1533	76.314697265625	-6.29575967788696	3.43538379669189	-0.0126931173726916	0.00159255252219737	-0.00230353930965066	-3.08191010844894e-05
1534	76.314697265625	-6.94510841369629	3.43538379669189	-0.0104203969240189	-0.00944637414067984	-0.00749832857400179	0.00451462110504508
1535	76.314697265625	-7.26978254318237	3.30551409721375	-0.0133424662053585	0.0022419011220336	0.00354059832170606	0.00548864435404539
1536	75.6653518676758	-7.59445667266846	3.37044906616211	-0.000355493422830477	0.00386527273803949	-0.00555028254166245	0.00191722682211548
1537	76.9640426635742	-6.62043380737305	3.24057936668396	0.00354059832170606	0.00321592413820326	0.0213976856321096	0.00159255252219737
1538	79.5614395141602	-8.24380588531494	3.63018846511841	0.012956153601408	0.00970941036939621	0.012956153601408	0.00808603875339031
1539	78.2627410888672	-6.62043380737305	3.1756443977356	0.0191249661147594	-0.0159398596733809	0.0194496400654316	0.0113327819854021
1540	77.613395690918	-7.59445667266846	3.30551409721375	0.0356833562254906	-0.0110697457566857	0.00776136433705688	0.00548864435404539
1541	78.2627410888672	-7.9191312789917	3.24057936668396	0.01100810803473	-0.00912170019000769	-0.00912170019000769	-0.0026282137259841
1542	76.9640426635742	-7.59445667266846	3.43538379669189	0.00418994715437293	-0.00425158534198999	-0.00717365415766835	-0.00360223650932312
1543	76.9640426635742	-6.94510841369629	2.98083996772766	-3.08191010844894e-05	0.00418994715437293	0.00159255252219737	-0.00457625929266214
1544	76.9640426635742	-6.29575967788696	3.24057936668396	0.00321592413820326	-0.0104203969240189	0.00613799272105098	0.000943203864153475
1545	78.9120941162109	-7.59445667266846	3.50031876564026	0.00483929552137852	0.00321592413820326	-0.0026282137259841	-0.0026282137259841
1546	78.2627410888672	-7.26978254318237	3.11070966720581	0.00678734155371785	0.00613799272105098	-0.0110697457566857	0.00321592413820326
1547	79.5614395141602	-7.59445667266846	3.11070966720581	0.00646266713738441	0.0181509424000978	-0.0185372550040483	-0.0107450718060136
1548	77.613395690918	-6.29575967788696	2.85097002983093	-0.00782300252467394	0.0165275707840919	-0.0165892094373703	-0.00522560812532902
1549	78.2627410888672	-7.59445667266846	3.24057936668396	-3.08191010844894e-05	0.00906006153672934	-0.0113944197073579	0.00743668992072344
1550	78.9120941162109	-7.59445667266846	3.37044906616211	-0.00652430532500148	0.00354059832170606	-0.0146411629393697	-0.000680167751852423
1551	77.613395690918	-6.94510841369629	3.43538379669189	0.00159255252219737	0.0100340843200684	-0.0104203969240189	0.00646266713738441
1552	74.3666534423828	-6.29575967788696	3.1756443977356	-0.00684897974133492	0.00711201597005129	-0.0110697457566857	0.00354059832170606
1553	76.314697265625	-6.94510841369629	3.1756443977356	-0.0175632312893867	0.00418994715437293	-0.000355493422830477	-0.0026282137259841
1554	77.613395690918	-7.59445667266846	3.24057936668396	-0.00847235135734081	-0.00717365415766835	-0.000680167751852423	0.00354059832170606
1555	77.613395690918	-7.59445667266846	3.50031876564026	0.000618529506027699	-0.00652430532500148	0.00256657530553639	-0.00165419070981443
1556	78.2627410888672	-7.26978254318237	3.1756443977356	-0.00360223650932312	0.0022419011220336	-3.08191010844894e-05	0.00678734155371785
1557	78.9120941162109	-8.24380588531494	3.63018846511841	0.00581331877037883	-0.0136671401560307	0.0136055024340749	0.0022419011220336
1558	78.2627410888672	-8.89315414428711	3.43538379669189	-0.0026282137259841	-0.0195112787187099	0.0155535480007529	0.00743668992072344
1559	78.9120941162109	-7.9191312789917	3.30551409721375	0.0200989879667759	-0.0162645354866982	0.0113327819854021	0.00386527273803949
1560	76.9640426635742	-6.62043380737305	3.1756443977356	-0.0107450718060136	-0.00490093370899558	0.00646266713738441	-0.00522560812532902
1561	76.9640426635742	-5.97108554840088	3.04577469825745	0.0142548503354192	0.00256657530553639	-0.00522560812532902	-0.00392691092565656
1562	78.9120941162109	-6.62043380737305	3.11070966720581	0.00776136433705688	0.00906006153672934	-0.00619963090866804	-0.00197886489331722
1563	76.314697265625	-6.62043380737305	2.78603529930115	-0.00165419070981443	0.00321592413820326	-0.00100484199356288	-0.00392691092565656
1564	77.613395690918	-6.94510841369629	2.72110033035278	-0.0126931173726916	-0.000680167751852423	0.00711201597005129	0.00256657530553639
1565	79.5614395141602	-7.59445667266846	3.24057936668396	0.00321592413820326	0.00808603875339031	-0.00197886489331722	0.00159255252219737
1566	78.9120941162109	-8.24380588531494	3.24057936668396	0.00321592413820326	0.00159255252219737	-0.00425158534198999	-0.00912170019000769
1567	76.9640426635742	-6.94510841369629	3.24057936668396	0.00418994715437293	0.0149041991680861	-0.0250307414680719	-0.00490093370899558
1568	77.613395690918	-6.62043380737305	3.50031876564026	-0.00879702530801296	0.00873538758605719	-0.00944637414067984	-0.0100957229733467
1569	75.015998840332	-6.62043380737305	3.1756443977356	-0.0104203969240189	0.00938473641872406	-0.0126931173726916	0.00678734155371785
1570	75.6653518676758	-6.94510841369629	3.43538379669189	-0.0152905117720366	0.000943203864153475	-0.0139918150380254	0.00841071270406246
1571	78.9120941162109	-7.9191312789917	3.1756443977356	-0.00132951640989631	0.00970941036939621	-0.00912170019000769	0.000943203864153475
1572	78.2627410888672	-7.26978254318237	3.24057936668396	-0.000355493422830477	0.00386527273803949	-0.00197886489331722	-0.000680167751852423
1573	78.9120941162109	-7.59445667266846	3.69512343406677	0.00256657530553639	-0.00327756232582033	0.00418994715437293	0.00126787810586393
1574	78.2627410888672	-8.24380588531494	3.69512343406677	-0.00457625929266214	-0.0026282137259841	0.000293855206109583	0.00613799272105098
1575	77.613395690918	-8.89315414428711	3.43538379669189	0.000943203864153475	-0.00587495695799589	0.00451462110504508	-0.00684897974133492
1576	76.9640426635742	-6.62043380737305	3.04577469825745	0.00256657530553639	-0.00197886489331722	0.0113327819854021	0.00191722682211548
1577	79.5614395141602	-7.26978254318237	3.37044906616211	0.01847561635077	-0.00165419070981443	0.00126787810586393	0.000943203864153475
1578	76.314697265625	-6.62043380737305	3.1756443977356	0.0181509424000978	-0.0139918150380254	0.0178262684494257	0.00354059832170606
1579	78.9120941162109	-7.26978254318237	3.30551409721375	0.012956153601408	-0.0107450718060136	0.0126314787194133	0.0259431265294552
1580	78.9120941162109	-6.29575967788696	3.04577469825745	0.00581331877037883	-0.0117190945893526	-0.00197886489331722	0.00776136433705688
1581	76.9640426635742	-5.64641094207764	2.98083996772766	0.00743668992072344	0.0100340843200684	-0.00295288790948689	-0.00782300252467394
1582	77.613395690918	-6.29575967788696	3.04577469825745	0.00873538758605719	0.00418994715437293	-0.00425158534198999	-0.00717365415766835
1583	76.9640426635742	-6.62043380737305	3.24057936668396	0.0132808275520802	0.00613799272105098	0.00256657530553639	-0.0107450718060136
1584	79.5614395141602	-7.59445667266846	3.11070966720581	-0.00425158534198999	0.0022419011220336	-0.000680167751852423	0.00646266713738441
1585	75.6653518676758	-7.9191312789917	3.69512343406677	-0.0146411629393697	0.00289124972186983	0.00321592413820326	0.00613799272105098
1586	75.6653518676758	-7.59445667266846	3.63018846511841	-0.0026282137259841	0.00451462110504508	-0.00360223650932312	0.00451462110504508
1587	75.6653518676758	-6.29575967788696	3.24057936668396	-0.00132951640989631	0.0165275707840919	-0.0230826959013939	-0.00327756232582033
1588	78.9120941162109	-7.9191312789917	3.43538379669189	-0.0208099745213985	0.0123068047687411	-0.0162645354866982	-0.0123684434220195
1589	77.613395690918	-6.62043380737305	3.37044906616211	-0.0221086721867323	0.00938473641872406	-0.0120437685400248	-3.08191010844894e-05
1590	78.2627410888672	-8.24380588531494	3.69512343406677	-0.0156151866540313	-0.0026282137259841	-0.00652430532500148	-0.00165419070981443
1591	78.2627410888672	-8.89315414428711	3.63018846511841	-0.0117190945893526	-0.00619963090866804	-0.00977104809135199	-0.00197886489331722
1592	78.9120941162109	-8.56847953796387	3.24057936668396	-0.00555028254166245	-0.00230353930965066	-0.00912170019000769	-0.00749832857400179
1593	79.5614395141602	-8.24380588531494	3.37044906616211	-0.0139918150380254	-0.00132951640989631	0.00451462110504508	0.00191722682211548
1594	79.5614395141602	-7.26978254318237	3.50031876564026	-0.00749832857400179	-0.00717365415766835	-0.00230353930965066	0.00873538758605719
1595	77.613395690918	-6.29575967788696	3.30551409721375	-0.00749832857400179	-3.08191010844894e-05	-0.0026282137259841	0.00581331877037883
1596	77.613395690918	-5.97108554840088	3.88992786407471	-3.08191010844894e-05	0.00516396993771195	0.00126787810586393	-0.00165419070981443
1597	78.9120941162109	-7.59445667266846	3.1756443977356	0.00451462110504508	-0.00457625929266214	0.00678734155371785	0.00483929552137852
1598	76.9640426635742	-6.62043380737305	2.98083996772766	0.00321592413820326	-0.00327756232582033	0.0175015944987535	0.00516396993771195
1599	78.9120941162109	-7.26978254318237	3.43538379669189	-0.00132951640989631	-0.00587495695799589	0.0165275707840919	0.00548864435404539
1600	78.9120941162109	-7.9191312789917	3.50031876564026	-0.00165419070981443	0.000618529506027699	0.0132808275520802	0.000618529506027699
1601	77.613395690918	-7.9191312789917	3.43538379669189	0.00548864435404539	-0.00100484199356288	-0.000680167751852423	0.000293855206109583
1602	75.6653518676758	-6.62043380737305	3.63018846511841	-3.08191010844894e-05	-0.00230353930965066	0.00159255252219737	-0.00360223650932312
1603	76.314697265625	-7.59445667266846	3.24057936668396	-0.00684897974133492	0.00418994715437293	0.0126314787194133	-0.00457625929266214
1604	76.9640426635742	-7.59445667266846	3.43538379669189	0.0106834331527352	-0.000355493422830477	-0.00782300252467394	-0.00100484199356288
1605	77.613395690918	-6.29575967788696	3.43538379669189	-0.00132951640989631	-0.00684897974133492	-0.00132951640989631	0.00256657530553639
1606	76.9640426635742	-6.29575967788696	3.37044906616211	0.00354059832170606	0.00873538758605719	-0.0143164889886975	-0.00197886489331722
1607	77.613395690918	-6.94510841369629	3.56525373458862	-0.000680167751852423	0.00906006153672934	-0.0328229255974293	-0.00944637414067984
1608	79.5614395141602	-8.89315414428711	3.50031876564026	-0.00295288790948689	0.0136055024340749	-0.0198359526693821	-0.00619963090866804
1609	78.2627410888672	-7.59445667266846	3.04577469825745	-0.00522560812532902	-0.00165419070981443	-0.0133424662053585	0.00289124972186983
1610	78.2627410888672	-7.26978254318237	3.82499313354492	-0.0026282137259841	0.00386527273803949	-0.0136671401560307	0.00289124972186983
1611	78.2627410888672	-8.24380588531494	3.43538379669189	0.00711201597005129	-0.00132951640989631	-0.00782300252467394	0.000293855206109583
1612	79.5614395141602	-7.59445667266846	3.63018846511841	0.0022419011220336	-0.00327756232582033	-0.0146411629393697	0.00483929552137852
1613	78.2627410888672	-7.9191312789917	3.76005816459656	-0.00295288790948689	0.00354059832170606	0.00289124972186983	-0.00100484199356288
1614	78.9120941162109	-7.59445667266846	3.69512343406677	-0.0104203969240189	-0.00619963090866804	-0.00392691092565656	0.000618529506027699
1615	76.9640426635742	-6.94510841369629	2.98083996772766	-0.00457625929266214	0.00613799272105098	-0.000680167751852423	0.000293855206109583
1616	77.613395690918	-6.62043380737305	3.04577469825745	-0.00100484199356288	0.00256657530553639	0.00256657530553639	-0.00555028254166245
1617	76.9640426635742	-6.62043380737305	3.56525373458862	0.00191722682211548	-0.00847235135734081	0.00646266713738441	-0.00132951640989631
1618	76.9640426635742	-6.29575967788696	3.37044906616211	0.00873538758605719	-0.00425158534198999	0.0265924744307995	0.00386527273803949
1619	75.015998840332	-6.94510841369629	3.43538379669189	-0.00295288790948689	-0.00782300252467394	0.00743668992072344	0.00548864435404539
1620	76.314697265625	-7.26978254318237	3.37044906616211	-0.00522560812532902	-0.0123684434220195	0.0126314787194133	0.00159255252219737
1621	77.613395690918	-7.9191312789917	3.30551409721375	-0.00684897974133492	0.00581331877037883	-0.000680167751852423	-0.00197886489331722
1622	78.2627410888672	-7.59445667266846	3.43538379669189	-0.00652430532500148	0.000943203864153475	-3.08191010844894e-05	-0.00327756232582033
1623	79.5614395141602	-7.9191312789917	3.43538379669189	-0.0143164889886975	0.00126787810586393	0.0132808275520802	-0.00327756232582033
1624	78.9120941162109	-8.24380588531494	3.82499313354492	-0.00879702530801296	-0.00847235135734081	0.00743668992072344	0.0022419011220336
1625	77.613395690918	-8.24380588531494	3.76005816459656	0.00289124972186983	-0.00555028254166245	-0.000680167751852423	-0.00295288790948689
1626	76.314697265625	-7.59445667266846	3.1756443977356	0.000943203864153475	0.00386527273803949	-0.00295288790948689	0.00159255252219737
1627	78.9120941162109	-8.24380588531494	3.43538379669189	-0.000680167751852423	0.00776136433705688	-0.0230826959013939	-0.0143164889886975
1628	77.613395690918	-7.9191312789917	3.63018846511841	0.00386527273803949	0.011982130818069	-0.0120437685400248	-0.00587495695799589
1629	78.9120941162109	-6.62043380737305	3.37044906616211	0.00646266713738441	0.0116574559360743	-0.00912170019000769	-0.00327756232582033
1630	77.613395690918	-6.94510841369629	3.43538379669189	0.012956153601408	-0.000355493422830477	-0.0152905117720366	-3.08191010844894e-05
1631	78.2627410888672	-7.59445667266846	3.11070966720581	0.0136055024340749	0.0116574559360743	-0.0120437685400248	0.000293855206109583
1632	79.5614395141602	-7.59445667266846	3.1756443977356	0.0155535480007529	0.000943203864153475	-0.0195112787187099	-3.08191010844894e-05
1633	78.9120941162109	-7.59445667266846	3.82499313354492	0.0145795252174139	0.00126787810586393	0.000618529506027699	0.00418994715437293
1634	79.5614395141602	-7.9191312789917	3.43538379669189	0.000293855206109583	0.0022419011220336	0.000293855206109583	0.00581331877037883
1635	77.613395690918	-7.9191312789917	3.76005816459656	-0.00522560812532902	0.000943203864153475	-0.00392691092565656	0.00646266713738441
1636	75.6653518676758	-6.62043380737305	3.24057936668396	0.0103587592020631	0.00418994715437293	0.00354059832170606	0.00159255252219737
1637	75.015998840332	-6.29575967788696	3.24057936668396	-0.00782300252467394	-0.00555028254166245	0.0171769186854362	0.00289124972186983
1638	76.9640426635742	-7.26978254318237	3.37044906616211	-0.0123684434220195	-0.0182125810533762	0.0152288740500808	0.00808603875339031
1639	77.613395690918	-7.26978254318237	3.04577469825745	-0.00197886489331722	-0.0156151866540313	0.0106834331527352	0.011982130818069
1640	76.314697265625	-6.29575967788696	3.43538379669189	-0.00230353930965066	-0.00912170019000769	0.00906006153672934	-0.000680167751852423
1641	76.9640426635742	-6.62043380737305	3.50031876564026	0.0022419011220336	0.00451462110504508	-0.00425158534198999	-0.00100484199356288
1642	77.613395690918	-7.26978254318237	2.9159049987793	0.00289124972186983	0.000293855206109583	-0.00392691092565656	-0.00425158534198999
1643	78.9120941162109	-8.24380588531494	2.85097002983093	-0.00197886489331722	-0.00977104809135199	-0.00132951640989631	-3.08191010844894e-05
1644	78.2627410888672	-7.9191312789917	3.30551409721375	-0.00425158534198999	-0.00197886489331722	-3.08191010844894e-05	0.000618529506027699
1645	78.2627410888672	-7.9191312789917	3.50031876564026	-0.00100484199356288	0.000618529506027699	-0.00425158534198999	0.00841071270406246
1646	76.314697265625	-6.94510841369629	3.30551409721375	0.000618529506027699	0.00970941036939621	-0.00847235135734081	-0.00100484199356288
1647	79.5614395141602	-6.94510841369629	3.24057936668396	-0.00327756232582033	0.012956153601408	-0.0217839982360601	-0.0149658378213644
1648	76.314697265625	-7.59445667266846	3.11070966720581	-0.00392691092565656	0.0136055024340749	-0.0243813935667276	-0.00977104809135199
1649	78.9120941162109	-7.59445667266846	3.43538379669189	-0.00717365415766835	0.0116574559360743	-0.0152905117720366	-0.00425158534198999
1650	77.613395690918	-6.62043380737305	3.69512343406677	0.00126787810586393	0.00126787810586393	-0.0123684434220195	0.000618529506027699
1651	77.613395690918	-6.94510841369629	3.95486283302307	0.0181509424000978	0.0116574559360743	-3.08191010844894e-05	-0.00132951640989631
1652	78.9120941162109	-7.9191312789917	4.4094066619873	0.00289124972186983	0.00938473641872406	-0.0224333461374044	-3.08191010844894e-05
1653	77.613395690918	-7.26978254318237	3.50031876564026	-0.00555028254166245	0.00451462110504508	-0.0117190945893526	-0.000355493422830477
1654	75.015998840332	-6.62043380737305	3.30551409721375	-0.00879702530801296	0.00743668992072344	-0.00490093370899558	0.00581331877037883
1655	74.3666534423828	-5.97108554840088	3.11070966720581	-0.0165892094373703	0.0022419011220336	-0.00295288790948689	0.00159255252219737
1656	78.2627410888672	-8.24380588531494	3.37044906616211	-0.0126931173726916	0.00776136433705688	-0.00847235135734081	0.00256657530553639
1657	76.9640426635742	-6.62043380737305	3.37044906616211	0.000943203864153475	-0.00587495695799589	0.0132808275520802	0.00451462110504508
1658	79.5614395141602	-7.59445667266846	3.43538379669189	-0.00197886489331722	-0.0126931173726916	0.025618452578783	-0.00327756232582033
1659	76.9640426635742	-7.26978254318237	3.11070966720581	-0.00425158534198999	-0.0133424662053585	0.0194496400654316	0.0106834331527352
1660	77.613395690918	-7.9191312789917	3.04577469825745	0.00256657530553639	-0.0149658378213644	0.00126787810586393	0.00386527273803949
1661	79.5614395141602	-8.89315414428711	3.50031876564026	-3.08191010844894e-05	0.00159255252219737	0.00646266713738441	-0.000355493422830477
1662	78.9120941162109	-7.9191312789917	3.37044906616211	0.00321592413820326	0.00191722682211548	0.00646266713738441	-0.00425158534198999
1663	78.2627410888672	-7.59445667266846	3.56525373458862	0.00970941036939621	0.00126787810586393	0.00581331877037883	-0.00555028254166245
1664	76.314697265625	-6.29575967788696	3.04577469825745	-0.000680167751852423	-0.00230353930965066	0.00126787810586393	-0.00165419070981443
1665	76.314697265625	-6.94510841369629	2.72110033035278	0.00289124972186983	-0.00100484199356288	-0.00522560812532902	0.000293855206109583
1666	77.613395690918	-6.29575967788696	2.72110033035278	0.00256657530553639	0.00743668992072344	-0.00847235135734081	-0.00684897974133492
1667	78.9120941162109	-7.9191312789917	3.1756443977356	-0.00490093370899558	0.0103587592020631	-0.0305502042174339	-0.00652430532500148
1668	76.9640426635742	-6.62043380737305	3.56525373458862	-0.0126931173726916	0.0113327819854021	-0.0149658378213644	-0.00555028254166245
1669	78.9120941162109	-7.9191312789917	3.69512343406677	-0.0107450718060136	0.00386527273803949	-0.0100957229733467	-0.00619963090866804
1670	76.314697265625	-6.94510841369629	2.98083996772766	0.000943203864153475	0.0126314787194133	-0.00944637414067984	0.00581331877037883
1671	75.6653518676758	-6.29575967788696	3.11070966720581	-0.00132951640989631	0.00451462110504508	-0.00295288790948689	-0.00490093370899558
1672	76.314697265625	-7.26978254318237	3.24057936668396	-3.08191010844894e-05	0.00483929552137852	-0.0100957229733467	0.00451462110504508
1673	76.9640426635742	-7.9191312789917	3.50031876564026	0.00483929552137852	0.00321592413820326	0.00321592413820326	0.00256657530553639
1674	75.6653518676758	-6.62043380737305	3.43538379669189	-0.000355493422830477	0.00776136433705688	-0.000355493422830477	0.00873538758605719
1675	76.9640426635742	-5.97108554840088	3.50031876564026	0.00548864435404539	-0.00717365415766835	0.00159255252219737	0.00159255252219737
1676	78.2627410888672	-7.9191312789917	3.50031876564026	0.00256657530553639	-0.000355493422830477	0.0100340843200684	0.000293855206109583
1677	76.314697265625	-7.26978254318237	2.98083996772766	0.0123068047687411	-0.00684897974133492	0.00906006153672934	-0.00457625929266214
1678	80.2107925415039	-8.89315414428711	3.56525373458862	0.0132808275520802	-0.0175632312893867	0.0142548503354192	0.00386527273803949
1679	77.613395690918	-6.29575967788696	3.37044906616211	0.00159255252219737	-0.0107450718060136	0.0162028968334198	0.00646266713738441
1680	77.613395690918	-6.62043380737305	3.37044906616211	0.00256657530553639	-0.00522560812532902	0.00191722682211548	0.000293855206109583
1681	76.314697265625	-6.29575967788696	3.50031876564026	0.00548864435404539	0.00581331877037883	0.00970941036939621	-3.08191010844894e-05
1682	78.2627410888672	-7.26978254318237	3.24057936668396	-0.00132951640989631	0.00321592413820326	-0.00847235135734081	-0.00782300252467394
1683	77.613395690918	-6.62043380737305	2.9159049987793	-0.00684897974133492	-3.08191010844894e-05	0.00678734155371785	0.00548864435404539
1684	78.2627410888672	-6.29575967788696	3.04577469825745	-0.00587495695799589	-0.00587495695799589	0.0022419011220336	-0.000355493422830477
1685	79.5614395141602	-7.59445667266846	3.43538379669189	-0.00555028254166245	0.00483929552137852	0.00159255252219737	0.00289124972186983
1686	78.9120941162109	-6.94510841369629	3.43538379669189	-0.00100484199356288	0.00256657530553639	-0.00522560812532902	-0.0113944197073579
1687	77.613395690918	-7.26978254318237	3.24057936668396	-0.0110697457566857	0.0136055024340749	-0.021459324285388	-0.00230353930965066
1688	75.015998840332	-5.64641094207764	2.78603529930115	-0.0130177913233638	0.0103587592020631	-0.0185372550040483	-0.00490093370899558
1689	76.314697265625	-7.26978254318237	3.11070966720581	-0.0253554154187441	0.0123068047687411	-0.00555028254166245	-0.000355493422830477
1690	75.6653518676758	-6.29575967788696	3.37044906616211	-0.0143164889886975	0.00483929552137852	-0.00490093370899558	-0.00327756232582033
1691	77.613395690918	-5.64641094207764	3.50031876564026	0.00191722682211548	0.00548864435404539	-0.00782300252467394	-0.0026282137259841
1692	76.9640426635742	-5.97108554840088	3.63018846511841	0.00256657530553639	0.00354059832170606	-0.0123684434220195	0.00354059832170606
1693	77.613395690918	-6.62043380737305	3.11070966720581	-0.00425158534198999	-0.00782300252467394	-0.00425158534198999	0.00711201597005129
1694	76.314697265625	-6.94510841369629	3.24057936668396	-0.00100484199356288	-0.000355493422830477	-0.000355493422830477	0.00289124972186983
1695	78.9120941162109	-8.24380588531494	2.9159049987793	0.00451462110504508	-0.00490093370899558	-0.00230353930965066	0.00711201597005129
1696	78.9120941162109	-8.24380588531494	3.50031876564026	0.00418994715437293	-0.00100484199356288	-0.00327756232582033	0.000293855206109583
1697	78.9120941162109	-6.62043380737305	3.50031876564026	0.0252937767654657	-0.00165419070981443	0.00548864435404539	0.0022419011220336
1698	78.9120941162109	-7.59445667266846	3.63018846511841	0.00386527273803949	0.00386527273803949	0.0230210572481155	-0.00327756232582033
1699	78.9120941162109	-6.94510841369629	2.98083996772766	-0.0117190945893526	-0.00717365415766835	0.0145795252174139	0.000943203864153475
1700	76.9640426635742	-6.29575967788696	3.11070966720581	0.00646266713738441	-0.00619963090866804	0.00451462110504508	0.00483929552137852
1701	77.613395690918	-5.64641094207764	2.98083996772766	0.00678734155371785	0.00483929552137852	-0.00165419070981443	-0.00587495695799589
1702	78.2627410888672	-6.62043380737305	3.24057936668396	-0.000355493422830477	0.011982130818069	-0.0156151866540313	-0.0143164889886975
1703	75.6653518676758	-5.32173681259155	3.43538379669189	0.00678734155371785	-0.00392691092565656	0.00451462110504508	-0.00652430532500148
1704	77.613395690918	-6.62043380737305	2.85097002983093	-0.000680167751852423	0.00354059832170606	0.000943203864153475	0.00613799272105098
1705	78.2627410888672	-7.26978254318237	3.11070966720581	-0.00912170019000769	-0.00230353930965066	-0.00197886489331722	0.0022419011220336
1706	77.613395690918	-7.26978254318237	3.1756443977356	0.00613799272105098	0.00613799272105098	-0.0130177913233638	-0.00100484199356288
1707	76.9640426635742	-7.59445667266846	3.24057936668396	-0.00717365415766835	0.0162028968334198	-0.0227580219507217	-0.0100957229733467
1708	75.6653518676758	-6.29575967788696	3.30551409721375	-0.0113944197073579	0.0106834331527352	-0.0149658378213644	-0.00587495695799589
1709	78.9120941162109	-7.26978254318237	3.69512343406677	-0.00197886489331722	0.00808603875339031	-0.00782300252467394	0.00321592413820326
1710	78.2627410888672	-6.62043380737305	3.11070966720581	-0.000355493422830477	0.01100810803473	-0.0165892094373703	0.00256657530553639
1711	76.9640426635742	-6.62043380737305	3.24057936668396	0.00386527273803949	0.00159255252219737	-0.00425158534198999	-3.08191010844894e-05
1712	77.613395690918	-6.94510841369629	3.11070966720581	0.00256657530553639	-0.00360223650932312	-0.0133424662053585	-0.00457625929266214
1713	77.613395690918	-7.9191312789917	3.43538379669189	-0.00132951640989631	-0.00132951640989631	-0.00619963090866804	0.00678734155371785
1714	77.613395690918	-6.29575967788696	3.43538379669189	-0.0146411629393697	-0.000680167751852423	0.00451462110504508	0.000293855206109583
1715	80.2107925415039	-7.26978254318237	3.37044906616211	0.00126787810586393	0.00289124972186983	0.00256657530553639	0.00711201597005129
1716	78.9120941162109	-7.26978254318237	3.43538379669189	0.00548864435404539	0.00776136433705688	-0.00132951640989631	-0.00100484199356288
1717	79.5614395141602	-7.26978254318237	2.98083996772766	0.0123068047687411	-0.00100484199356288	0.0142548503354192	0.00386527273803949
1718	78.2627410888672	-7.26978254318237	3.1756443977356	0.0168522447347641	-0.00749832857400179	0.0165275707840919	0.00386527273803949
1719	78.9120941162109	-7.9191312789917	3.1756443977356	-0.00749832857400179	-0.00684897974133492	0.0175015944987535	0.020423661917448
1720	77.613395690918	-6.29575967788696	3.50031876564026	-0.00652430532500148	-0.00912170019000769	0.00938473641872406	0.0103587592020631
1721	76.314697265625	-5.97108554840088	3.24057936668396	-0.00230353930965066	0.00191722682211548	0.0100340843200684	-0.00944637414067984
1722	75.6653518676758	-6.62043380737305	2.98083996772766	-0.00684897974133492	0.00289124972186983	0.000943203864153475	-0.00749832857400179
1723	74.3666534423828	-5.97108554840088	2.85097002983093	-0.0136671401560307	-0.000680167751852423	-0.00392691092565656	-0.000680167751852423
1724	75.6653518676758	-6.29575967788696	3.11070966720581	-0.00555028254166245	-0.00165419070981443	0.00808603875339031	-0.00100484199356288
1725	78.9120941162109	-6.94510841369629	3.63018846511841	-0.00814767740666866	0.00256657530553639	-0.00425158534198999	-3.08191010844894e-05
1726	78.9120941162109	-7.9191312789917	3.63018846511841	0.00289124972186983	0.00646266713738441	-0.00717365415766835	-0.00230353930965066
1727	77.613395690918	-7.26978254318237	3.37044906616211	-0.00652430532500148	0.0149041991680861	-0.021459324285388	-0.00912170019000769
1728	77.613395690918	-7.26978254318237	3.1756443977356	-0.00912170019000769	0.00418994715437293	-0.0292515084147453	-0.00749832857400179
1729	78.2627410888672	-8.24380588531494	3.50031876564026	-0.0162645354866982	0.00743668992072344	-0.00327756232582033	0.00159255252219737
1730	79.5614395141602	-8.56847953796387	3.43538379669189	0.00126787810586393	0.00191722682211548	-0.0133424662053585	0.000618529506027699
1731	78.2627410888672	-6.29575967788696	3.50031876564026	0.000943203864153475	-0.00100484199356288	-0.00295288790948689	-0.00457625929266214
1732	77.613395690918	-5.97108554840088	3.24057936668396	-0.000680167751852423	0.00289124972186983	-0.00619963090866804	0.00548864435404539
1733	76.9640426635742	-5.64641094207764	3.04577469825745	-3.08191010844894e-05	0.00289124972186983	0.000943203864153475	-0.000355493422830477
1734	76.9640426635742	-5.97108554840088	2.98083996772766	0.0197743140161037	-0.000680167751852423	0.00743668992072344	0.00354059832170606
1735	78.2627410888672	-7.9191312789917	3.24057936668396	-3.08191010844894e-05	-0.00100484199356288	-0.00879702530801296	-0.00165419070981443
1736	77.613395690918	-7.26978254318237	3.43538379669189	0.00191722682211548	0.00678734155371785	0.00418994715437293	-0.00132951640989631
1737	78.9120941162109	-7.59445667266846	3.76005816459656	0.00191722682211548	-0.00652430532500148	0.00808603875339031	0.00548864435404539
1738	76.9640426635742	-6.94510841369629	3.30551409721375	0.00906006153672934	-0.00360223650932312	0.0181509424000978	0.00289124972186983
1739	78.2627410888672	-7.26978254318237	3.37044906616211	-0.00847235135734081	-0.00814767740666866	0.0136055024340749	0.0103587592020631
1740	75.015998840332	-5.64641094207764	3.24057936668396	-0.0104203969240189	-0.00457625929266214	0.00581331877037883	0.00451462110504508
1741	76.314697265625	-6.29575967788696	3.24057936668396	-0.00230353930965066	0.00289124972186983	0.00321592413820326	0.00516396993771195
1742	76.9640426635742	-6.29575967788696	3.43538379669189	-0.00230353930965066	0.000293855206109583	-0.000680167751852423	0.000943203864153475
1743	78.2627410888672	-5.97108554840088	3.43538379669189	0.00581331877037883	0.00646266713738441	0.00451462110504508	0.00711201597005129
1744	78.2627410888672	-7.59445667266846	3.1756443977356	0.0165275707840919	-0.00847235135734081	0.00321592413820326	0.00711201597005129
1745	78.9120941162109	-8.89315414428711	3.37044906616211	-0.00782300252467394	-0.0117190945893526	0.00483929552137852	-0.00684897974133492
1746	78.9120941162109	-8.56847953796387	3.43538379669189	0.0100340843200684	-0.00490093370899558	-0.00490093370899558	0.0022419011220336
1747	77.613395690918	-7.26978254318237	3.50031876564026	-0.00457625929266214	0.0136055024340749	-0.0182125810533762	-0.00652430532500148
1748	77.613395690918	-6.62043380737305	3.56525373458862	-0.0169138833880424	0.01100810803473	-0.0113944197073579	-0.00879702530801296
1749	78.2627410888672	-6.29575967788696	3.37044906616211	-0.0201606266200542	0.00678734155371785	-0.00944637414067984	-0.00717365415766835
1750	78.9120941162109	-7.59445667266846	3.11070966720581	-0.0211346503347158	0.00483929552137852	-0.00879702530801296	0.000943203864153475
1751	76.9640426635742	-5.97108554840088	2.85097002983093	-0.0152905117720366	0.00289124972186983	-0.0136671401560307	0.00386527273803949
1752	78.2627410888672	-6.62043380737305	3.11070966720581	-0.00555028254166245	0.00451462110504508	-0.0026282137259841	-0.00165419070981443
1753	77.613395690918	-5.64641094207764	3.30551409721375	-0.00490093370899558	-0.000355493422830477	0.0022419011220336	-0.00100484199356288
1754	78.2627410888672	-6.29575967788696	3.37044906616211	-0.00295288790948689	-0.00100484199356288	0.00256657530553639	0.00354059832170606
1755	77.613395690918	-6.94510841369629	3.37044906616211	-0.00392691092565656	-0.000680167751852423	0.00321592413820326	0.0022419011220336
1756	76.314697265625	-7.59445667266846	3.37044906616211	0.00678734155371785	-0.00100484199356288	-0.00132951640989631	0.00548864435404539
1757	75.6653518676758	-7.26978254318237	3.56525373458862	0.000293855206109583	-0.00197886489331722	0.00711201597005129	0.00191722682211548
1758	75.6653518676758	-5.64641094207764	3.43538379669189	0.0239950809627771	-0.0107450718060136	0.0213976856321096	0.00256657530553639
1759	78.9120941162109	-7.26978254318237	3.63018846511841	0.0236704051494598	-0.00522560812532902	0.00938473641872406	0.00451462110504508
1760	78.2627410888672	-6.29575967788696	3.24057936668396	0.0149041991680861	-0.00392691092565656	0.0132808275520802	-0.0026282137259841
1761	76.9640426635742	-6.94510841369629	3.30551409721375	0.0259431265294552	-0.00879702530801296	-0.00684897974133492	0.000293855206109583
1762	76.9640426635742	-7.26978254318237	3.1756443977356	0.0197743140161037	-0.00392691092565656	-0.00522560812532902	-0.00879702530801296
1763	78.2627410888672	-7.9191312789917	3.1756443977356	0.01847561635077	-0.00230353930965066	-0.00132951640989631	0.00548864435404539
1764	78.9120941162109	-8.24380588531494	3.43538379669189	-0.00782300252467394	-0.00327756232582033	0.0116574559360743	0.00581331877037883
1765	79.5614395141602	-7.59445667266846	4.27953720092773	-0.0026282137259841	0.00386527273803949	-0.00782300252467394	-0.0026282137259841
1766	78.2627410888672	-6.94510841369629	3.82499313354492	0.00646266713738441	0.00451462110504508	-0.00327756232582033	-0.00977104809135199
1767	78.2627410888672	-7.26978254318237	3.1756443977356	-0.0146411629393697	0.0223717093467712	-0.0195112787187099	-0.00457625929266214
1768	77.613395690918	-5.97108554840088	2.85097002983093	-0.00977104809135199	0.0132808275520802	-0.0198359526693821	0.00159255252219737
1769	76.9640426635742	-7.26978254318237	3.30551409721375	-0.0104203969240189	0.00873538758605719	-0.0133424662053585	-0.00717365415766835
1770	78.2627410888672	-7.26978254318237	3.76005816459656	-0.0159398596733809	0.0100340843200684	-0.0169138833880424	0.00418994715437293
1771	77.613395690918	-6.29575967788696	3.82499313354492	-0.00782300252467394	0.000943203864153475	-0.00977104809135199	-0.00619963090866804
1772	76.314697265625	-6.62043380737305	3.69512343406677	-0.0113944197073579	0.00289124972186983	-0.0188619289547205	-0.00522560812532902
1773	74.3666534423828	-5.97108554840088	3.11070966720581	-0.00717365415766835	-0.000355493422830477	0.00256657530553639	-0.00327756232582033
1774	75.015998840332	-6.29575967788696	3.11070966720581	-0.00977104809135199	0.00678734155371785	0.00191722682211548	0.00906006153672934
1775	77.613395690918	-6.94510841369629	3.43538379669189	-0.00392691092565656	0.00548864435404539	-0.00392691092565656	0.000618529506027699
1776	78.9120941162109	-7.59445667266846	3.76005816459656	-0.0107450718060136	0.00126787810586393	-0.00425158534198999	-0.0026282137259841
1777	78.2627410888672	-7.26978254318237	3.37044906616211	-0.00230353930965066	-0.00912170019000769	0.00841071270406246	0.000618529506027699
1778	78.9120941162109	-6.94510841369629	3.1756443977356	0.0106834331527352	-0.0110697457566857	0.0200989879667759	0.00289124972186983
1779	78.9120941162109	-8.56847953796387	3.88992786407471	0.00451462110504508	-0.0172385573387146	0.0142548503354192	-0.00100484199356288
1780	79.5614395141602	-8.24380588531494	3.50031876564026	0.0126314787194133	-0.0100957229733467	0.00711201597005129	-0.00490093370899558
1781	78.2627410888672	-7.26978254318237	3.56525373458862	0.0213976856321096	0.00191722682211548	-0.0026282137259841	-0.00295288790948689
1782	78.2627410888672	-6.62043380737305	3.50031876564026	0.00354059832170606	0.00613799272105098	0.00289124972186983	-0.00749832857400179
1783	78.9120941162109	-7.59445667266846	3.43538379669189	-0.00132951640989631	0.00321592413820326	-3.08191010844894e-05	0.00483929552137852
1784	78.2627410888672	-7.26978254318237	3.04577469825745	-0.00100484199356288	-0.00165419070981443	0.00841071270406246	-0.00944637414067984
1785	77.613395690918	-6.62043380737305	3.11070966720581	-0.00717365415766835	0.00483929552137852	-0.00912170019000769	-0.00230353930965066
1786	78.9120941162109	-6.94510841369629	3.43538379669189	0.000943203864153475	0.00646266713738441	-0.00912170019000769	-0.00197886489331722
1787	77.613395690918	-6.94510841369629	3.82499313354492	-0.0117190945893526	0.0191249661147594	-0.0182125810533762	-0.0139918150380254
1788	76.9640426635742	-5.97108554840088	3.1756443977356	-0.0100957229733467	0.0171769186854362	-0.0198359526693821	-0.00684897974133492
1789	77.613395690918	-6.29575967788696	3.37044906616211	-0.0139918150380254	0.0100340843200684	-0.00522560812532902	-0.00327756232582033
1790	75.015998840332	-6.94510841369629	3.50031876564026	-0.0107450718060136	0.00581331877037883	-0.00749832857400179	0.00354059832170606
1791	75.6653518676758	-6.62043380737305	3.24057936668396	-0.00132951640989631	0.0103587592020631	-0.00879702530801296	0.00906006153672934
1792	75.6653518676758	-5.97108554840088	3.43538379669189	0.00321592413820326	0.00743668992072344	-0.00490093370899558	0.000293855206109583
1793	76.9640426635742	-5.97108554840088	3.43538379669189	0.00191722682211548	-0.000680167751852423	0.00159255252219737	-0.000355493422830477
1794	77.613395690918	-6.62043380737305	3.1756443977356	0.00581331877037883	-0.00522560812532902	-0.0026282137259841	0.00321592413820326
1795	78.9120941162109	-8.56847953796387	3.37044906616211	-0.000355493422830477	-0.00879702530801296	0.00159255252219737	-0.000355493422830477
1796	78.2627410888672	-8.56847953796387	3.50031876564026	0.00873538758605719	-0.00814767740666866	-3.08191010844894e-05	0.00159255252219737
1797	78.2627410888672	-7.9191312789917	3.50031876564026	0.0178262684494257	-0.0026282137259841	0.00873538758605719	-3.08191010844894e-05
1798	76.9640426635742	-6.62043380737305	3.50031876564026	0.0126314787194133	-0.00977104809135199	0.0132808275520802	0.00289124972186983
1799	78.2627410888672	-7.26978254318237	3.43538379669189	0.00970941036939621	-0.00619963090866804	0.0126314787194133	0.00613799272105098
1800	79.5614395141602	-7.59445667266846	3.82499313354492	-0.0026282137259841	-0.00619963090866804	0.00613799272105098	0.00354059832170606
1801	78.2627410888672	-6.94510841369629	3.24057936668396	0.00646266713738441	0.00321592413820326	0.00613799272105098	0.00386527273803949
1802	80.2107925415039	-7.26978254318237	3.30551409721375	0.00289124972186983	0.00841071270406246	-0.00392691092565656	-0.00457625929266214
1803	78.2627410888672	-7.59445667266846	3.56525373458862	-0.00977104809135199	0.00776136433705688	-0.00100484199356288	-0.00587495695799589
1804	79.5614395141602	-7.26978254318237	3.63018846511841	-0.00165419070981443	-0.00230353930965066	0.00776136433705688	-0.00230353930965066
1805	76.314697265625	-6.29575967788696	3.24057936668396	-0.0104203969240189	-3.08191010844894e-05	-0.00132951640989631	-3.08191010844894e-05
1806	75.6653518676758	-7.26978254318237	3.43538379669189	-0.00749832857400179	0.0100340843200684	-0.00425158534198999	-0.00490093370899558
1807	74.3666534423828	-6.62043380737305	3.43538379669189	-0.0169138833880424	0.00613799272105098	-0.0152905117720366	-0.00782300252467394
1808	77.613395690918	-6.62043380737305	3.24057936668396	-0.023407369852066	0.0149041991680861	-0.0230826959013939	-0.0110697457566857
1809	76.9640426635742	-5.97108554840088	3.63018846511841	-0.0149658378213644	0.00678734155371785	-0.0107450718060136	0.00159255252219737
1810	78.9120941162109	-6.94510841369629	3.50031876564026	-0.017887907102704	0.00938473641872406	-0.00327756232582033	-0.00327756232582033
1811	78.9120941162109	-7.26978254318237	3.11070966720581	-0.0159398596733809	0.000293855206109583	-0.00879702530801296	0.00256657530553639
1812	76.9640426635742	-7.26978254318237	3.1756443977356	-0.0120437685400248	0.00126787810586393	-0.0100957229733467	-0.00717365415766835
1813	77.613395690918	-7.26978254318237	3.1756443977356	-0.0172385573387146	-3.08191010844894e-05	-3.08191010844894e-05	0.00808603875339031
1814	77.613395690918	-6.62043380737305	3.37044906616211	-0.0104203969240189	-0.000355493422830477	-0.00684897974133492	0.00516396993771195
1815	79.5614395141602	-7.26978254318237	3.69512343406677	-0.0117190945893526	0.0022419011220336	0.0106834331527352	0.0106834331527352
1816	78.2627410888672	-7.9191312789917	3.43538379669189	0.000943203864153475	0.00483929552137852	-0.00230353930965066	0.00191722682211548
1817	78.9120941162109	-6.94510841369629	3.37044906616211	0.00321592413820326	0.00256657530553639	0.01100810803473	-0.00100484199356288
1818	76.9640426635742	-5.97108554840088	3.04577469825745	0.0191249661147594	-0.00684897974133492	0.0158782228827477	0.00418994715437293
1819	78.2627410888672	-6.94510841369629	3.43538379669189	0.00678734155371785	-0.00944637414067984	0.00743668992072344	0.00483929552137852
1820	78.9120941162109	-7.59445667266846	3.82499313354492	0.0152288740500808	-0.00814767740666866	0.0136055024340749	-0.00295288790948689
1821	78.9120941162109	-7.26978254318237	3.11070966720581	0.011982130818069	0.00743668992072344	0.00451462110504508	-0.0100957229733467
1822	76.9640426635742	-7.26978254318237	3.43538379669189	0.0106834331527352	0.00126787810586393	-0.00100484199356288	-0.00392691092565656
1823	76.314697265625	-7.26978254318237	3.43538379669189	0.00613799272105098	0.000943203864153475	-0.00782300252467394	0.00191722682211548
1824	75.6653518676758	-6.94510841369629	3.50031876564026	0.00516396993771195	0.000943203864153475	-0.00100484199356288	0.0022419011220336
1825	75.6653518676758	-5.97108554840088	3.04577469825745	0.00970941036939621	-0.000355493422830477	-0.00457625929266214	0.00678734155371785
1826	78.2627410888672	-6.29575967788696	3.1756443977356	0.011982130818069	0.00938473641872406	-0.00425158534198999	0.00289124972186983
1827	76.9640426635742	-6.29575967788696	2.78603529930115	0.00256657530553639	0.0113327819854021	-0.0185372550040483	-0.00522560812532902
1828	78.9120941162109	-8.24380588531494	2.78603529930115	0.00386527273803949	0.00581331877037883	-0.017887907102704	-0.00555028254166245
1829	76.9640426635742	-7.59445667266846	3.43538379669189	-0.0026282137259841	0.00289124972186983	-0.0123684434220195	0.00354059832170606
1830	78.2627410888672	-8.24380588531494	3.56525373458862	-0.00749832857400179	0.00451462110504508	-0.00717365415766835	-0.00327756232582033
1831	77.613395690918	-5.97108554840088	3.37044906616211	0.00418994715437293	-0.00230353930965066	-0.0156151866540313	-0.00295288790948689
1832	77.613395690918	-6.62043380737305	2.98083996772766	-3.08191010844894e-05	0.00613799272105098	-0.0104203969240189	-0.00944637414067984
1833	76.9640426635742	-6.62043380737305	3.11070966720581	0.00289124972186983	-0.00295288790948689	-3.08191010844894e-05	-0.00587495695799589
1834	76.9640426635742	-6.29575967788696	2.9159049987793	-0.00619963090866804	-0.0026282137259841	-0.000680167751852423	0.00386527273803949
1835	76.9640426635742	-5.97108554840088	2.78603529930115	0.000293855206109583	0.00256657530553639	-0.00847235135734081	0.000943203864153475
1836	77.613395690918	-5.97108554840088	2.9159049987793	-0.00100484199356288	0.00418994715437293	0.00159255252219737	0.00581331877037883
1837	79.5614395141602	-7.26978254318237	3.63018846511841	-0.00490093370899558	-0.00977104809135199	0.0022419011220336	0.0022419011220336
1838	78.9120941162109	-7.26978254318237	3.04577469825745	0.00159255252219737	-0.00977104809135199	0.0223717093467712	0.00418994715437293
1839	76.9640426635742	-6.29575967788696	3.11070966720581	-0.00230353930965066	-0.0107450718060136	0.0126314787194133	0.0155535480007529
1840	75.015998840332	-6.29575967788696	3.24057936668396	-0.00165419070981443	-0.00360223650932312	0.0155535480007529	-0.00360223650932312
1841	74.3666534423828	-6.29575967788696	3.24057936668396	-0.00977104809135199	-0.00165419070981443	-0.00555028254166245	-0.00555028254166245
1842	75.015998840332	-6.29575967788696	3.63018846511841	-0.000355493422830477	0.00646266713738441	0.00646266713738441	-0.00197886489331722
1843	77.613395690918	-6.29575967788696	3.37044906616211	-0.00717365415766835	0.00841071270406246	-0.00360223650932312	-0.00684897974133492
1844	78.2627410888672	-7.26978254318237	3.43538379669189	-0.00912170019000769	-0.00392691092565656	0.00678734155371785	0.00256657530553639
1845	78.2627410888672	-8.24380588531494	3.1756443977356	0.00191722682211548	-0.00522560812532902	-0.00295288790948689	-0.00782300252467394
1846	78.9120941162109	-8.89315414428711	3.56525373458862	0.00613799272105098	0.00191722682211548	-0.00522560812532902	0.00581331877037883
1847	77.613395690918	-7.9191312789917	3.56525373458862	0.00191722682211548	0.00743668992072344	-0.021459324285388	-0.0117190945893526
1848	78.9120941162109	-6.94510841369629	3.56525373458862	0.000293855206109583	0.0106834331527352	-0.0175632312893867	-0.00230353930965066
1849	77.613395690918	-6.94510841369629	3.37044906616211	-0.00295288790948689	0.0103587592020631	-0.0117190945893526	0.00191722682211548
1850	78.9120941162109	-7.26978254318237	3.30551409721375	0.00256657530553639	0.00386527273803949	-0.0139918150380254	-0.00360223650932312
1851	78.2627410888672	-6.62043380737305	2.98083996772766	-0.00619963090866804	0.0106834331527352	-0.0117190945893526	0.00808603875339031
1852	77.613395690918	-6.94510841369629	2.72110033035278	0.0162028968334198	0.00126787810586393	-0.00717365415766835	-0.00555028254166245
1853	76.9640426635742	-6.62043380737305	3.1756443977356	-0.00425158534198999	0.00808603875339031	-0.00587495695799589	-0.00230353930965066
1854	78.9120941162109	-6.62043380737305	3.30551409721375	0.0103587592020631	0.00386527273803949	0.000943203864153475	0.00289124972186983
1855	78.9120941162109	-7.9191312789917	3.43538379669189	-0.000680167751852423	0.00191722682211548	0.00256657530553639	0.000293855206109583
1856	77.613395690918	-7.9191312789917	3.37044906616211	0.00646266713738441	0.00159255252219737	-0.0110697457566857	-0.00684897974133492
1857	75.6653518676758	-7.26978254318237	3.50031876564026	-0.00879702530801296	-0.00912170019000769	0.0106834331527352	0.000293855206109583
1858	75.015998840332	-5.97108554840088	3.43538379669189	0.00776136433705688	-0.00684897974133492	0.0207483377307653	0.000293855206109583
1859	77.613395690918	-7.9191312789917	3.76005816459656	-0.00944637414067984	-0.00555028254166245	0.0116574559360743	-3.08191010844894e-05
1860	78.9120941162109	-7.26978254318237	3.50031876564026	0.0103587592020631	-0.0104203969240189	0.0168522447347641	0.00483929552137852
1861	78.9120941162109	-6.62043380737305	2.78603529930115	0.00613799272105098	-0.000355493422830477	0.00289124972186983	0.00289124972186983
1862	78.2627410888672	-6.94510841369629	3.04577469825745	-0.000680167751852423	-0.00522560812532902	0.0022419011220336	0.0022419011220336
1863	79.5614395141602	-8.89315414428711	3.1756443977356	-0.00619963090866804	-0.00490093370899558	-0.000680167751852423	-0.00327756232582033
1864	78.9120941162109	-7.9191312789917	3.63018846511841	0.000293855206109583	-0.00132951640989631	-3.08191010844894e-05	0.00743668992072344
1865	78.2627410888672	-6.62043380737305	3.37044906616211	-0.00230353930965066	-0.000680167751852423	0.00548864435404539	0.00743668992072344
1866	76.9640426635742	-7.26978254318237	3.11070966720581	0.00256657530553639	0.00126787810586393	-0.00457625929266214	-0.00619963090866804
1867	76.9640426635742	-6.29575967788696	3.24057936668396	-0.00684897974133492	0.0162028968334198	-0.0221086721867323	-0.0107450718060136
1868	78.9120941162109	-6.29575967788696	2.9159049987793	-0.0123684434220195	0.0178262684494257	-0.0172385573387146	-0.0026282137259841
1869	76.9640426635742	-6.29575967788696	3.1756443977356	-0.00619963090866804	0.00938473641872406	-0.0130177913233638	0.00516396993771195
1870	78.2627410888672	-7.26978254318237	3.76005816459656	-0.00490093370899558	0.00451462110504508	-0.0156151866540313	0.00191722682211548
1871	78.2627410888672	-5.97108554840088	3.37044906616211	0.00159255252219737	0.00678734155371785	-0.00944637414067984	-0.00425158534198999
1872	77.613395690918	-5.97108554840088	3.11070966720581	-0.00879702530801296	0.00354059832170606	-0.0126931173726916	-0.00230353930965066
1873	75.015998840332	-5.64641094207764	2.72110033035278	-0.0188619289547205	0.00646266713738441	-0.00490093370899558	0.00191722682211548
1874	75.6653518676758	-6.29575967788696	2.9159049987793	-0.0195112787187099	-0.00132951640989631	0.0022419011220336	0.0136055024340749
1875	76.9640426635742	-6.94510841369629	3.43538379669189	-0.0139918150380254	-0.00392691092565656	0.00906006153672934	-3.08191010844894e-05
1876	76.9640426635742	-6.94510841369629	3.69512343406677	-0.00619963090866804	-0.00490093370899558	-0.00425158534198999	0.00646266713738441
1877	78.9120941162109	-7.26978254318237	3.43538379669189	-0.00587495695799589	-0.00392691092565656	0.00743668992072344	0.00678734155371785
1878	76.314697265625	-7.26978254318237	2.78603529930115	0.00354059832170606	-0.0159398596733809	0.0178262684494257	0.00776136433705688
1879	78.9120941162109	-8.56847953796387	3.43538379669189	0.000618529506027699	-0.0133424662053585	0.0113327819854021	0.0308132413774729
1880	78.9120941162109	-7.9191312789917	3.43538379669189	0.00418994715437293	-0.0104203969240189	0.0149041991680861	-0.00814767740666866
1881	78.9120941162109	-7.26978254318237	3.43538379669189	0.00451462110504508	0.00418994715437293	-0.000355493422830477	-0.0026282137259841
1882	78.9120941162109	-6.94510841369629	3.37044906616211	0.0178262684494257	-0.00230353930965066	-0.00749832857400179	-0.00652430532500148
1883	78.9120941162109	-6.94510841369629	3.1756443977356	-0.00490093370899558	0.000293855206109583	-0.00165419070981443	0.000293855206109583
1884	78.2627410888672	-6.62043380737305	2.78603529930115	0.0236704051494598	-0.000680167751852423	-0.00132951640989631	0.0022419011220336
1885	77.613395690918	-5.97108554840088	2.78603529930115	-0.0152905117720366	-3.08191010844894e-05	-0.00782300252467394	0.00159255252219737
1886	76.9640426635742	-5.97108554840088	2.98083996772766	0.0181509424000978	0.00873538758605719	-0.00587495695799589	-0.00619963090866804
1887	78.2627410888672	-6.29575967788696	3.30551409721375	-0.00132951640989631	0.0106834331527352	-0.0208099745213985	-0.00944637414067984
1888	78.2627410888672	-6.94510841369629	3.56525373458862	-0.00425158534198999	0.0145795252174139	-0.00944637414067984	-0.00295288790948689
1889	76.314697265625	-5.97108554840088	2.9159049987793	-0.0113944197073579	0.00873538758605719	-0.0113944197073579	0.000618529506027699
1890	76.314697265625	-6.94510841369629	3.1756443977356	-0.00814767740666866	0.00808603875339031	-0.00587495695799589	0.00646266713738441
1891	76.314697265625	-6.94510841369629	3.1756443977356	-0.00457625929266214	0.00256657530553639	-0.0156151866540313	0.000943203864153475
1892	75.6653518676758	-5.97108554840088	3.37044906616211	0.00256657530553639	-0.00132951640989631	-0.0152905117720366	-0.00392691092565656
1893	78.2627410888672	-5.97108554840088	3.37044906616211	-0.000355493422830477	0.00873538758605719	0.00711201597005129	-0.00555028254166245
1894	78.2627410888672	-6.94510841369629	3.50031876564026	-0.00100484199356288	-0.00295288790948689	-0.00879702530801296	-0.00165419070981443
1895	78.9120941162109	-6.94510841369629	3.24057936668396	0.00159255252219737	-0.00522560812532902	-0.00360223650932312	-3.08191010844894e-05
1896	77.613395690918	-6.94510841369629	3.1756443977356	0.00386527273803949	-0.00100484199356288	-0.00165419070981443	-0.00360223650932312
1897	78.2627410888672	-7.9191312789917	3.37044906616211	0.00548864435404539	-0.0110697457566857	0.000943203864153475	0.00873538758605719
1898	78.2627410888672	-5.97108554840088	3.30551409721375	0.00321592413820326	-0.0136671401560307	0.0103587592020631	0.00646266713738441
1899	76.314697265625	-6.62043380737305	3.76005816459656	0.00321592413820326	-0.0123684434220195	0.0188002903014421	0.00711201597005129
1900	80.8601379394531	-7.26978254318237	3.11070966720581	-0.00295288790948689	-0.00392691092565656	0.0113327819854021	0.00256657530553639
1901	77.613395690918	-6.94510841369629	3.1756443977356	0.00354059832170606	-0.00100484199356288	0.00841071270406246	-0.00555028254166245
1902	79.5614395141602	-6.62043380737305	2.9159049987793	-0.00457625929266214	0.00483929552137852	-0.00749832857400179	-0.0026282137259841
1903	79.5614395141602	-6.94510841369629	3.1756443977356	-0.00100484199356288	0.00711201597005129	0.00548864435404539	-0.00490093370899558
1904	78.2627410888672	-6.94510841369629	3.43538379669189	0.00743668992072344	0.0022419011220336	0.00289124972186983	0.00548864435404539
1905	77.613395690918	-5.64641094207764	3.63018846511841	0.000293855206109583	-0.00360223650932312	-0.00587495695799589	0.00418994715437293
1906	77.613395690918	-5.32173681259155	3.04577469825745	0.00516396993771195	0.0113327819854021	-0.00879702530801296	-0.00327756232582033
1907	74.3666534423828	-6.29575967788696	3.24057936668396	-0.00847235135734081	0.0116574559360743	-0.0250307414680719	-0.00782300252467394
1908	75.015998840332	-6.29575967788696	3.50031876564026	-0.0126931173726916	0.0207483377307653	-0.0182125810533762	-0.00360223650932312
1909	76.9640426635742	-5.97108554840088	3.37044906616211	-0.00392691092565656	0.00938473641872406	-0.0133424662053585	0.00418994715437293
1910	79.5614395141602	-6.94510841369629	3.82499313354492	-0.00100484199356288	0.0152288740500808	-0.0169138833880424	0.00841071270406246
1911	78.9120941162109	-6.94510841369629	3.50031876564026	-0.0026282137259841	0.00743668992072344	-0.0126931173726916	0.00516396993771195
1912	78.2627410888672	-6.94510841369629	3.11070966720581	0.00289124972186983	-0.000355493422830477	-0.0126931173726916	-0.00230353930965066
1913	78.9120941162109	-7.59445667266846	3.1756443977356	-3.08191010844894e-05	-0.00684897974133492	-0.000680167751852423	-0.0026282137259841
1914	78.9120941162109	-7.9191312789917	3.50031876564026	0.000943203864153475	-0.0126931173726916	0.00159255252219737	0.00581331877037883
1915	78.9120941162109	-6.94510841369629	3.63018846511841	0.00191722682211548	-0.00912170019000769	0.00191722682211548	-0.00652430532500148
1916	76.314697265625	-6.29575967788696	3.43538379669189	-0.00457625929266214	0.00321592413820326	0.00418994715437293	0.000618529506027699
1917	76.9640426635742	-6.62043380737305	3.04577469825745	0.00873538758605719	-0.00522560812532902	0.00776136433705688	0.00354059832170606
1918	77.613395690918	-5.97108554840088	2.72110033035278	-0.00165419070981443	-0.00555028254166245	0.0116574559360743	0.0113327819854021
1919	76.9640426635742	-6.29575967788696	2.78603529930115	0.0194496400654316	-0.0120437685400248	0.0171769186854362	0.00743668992072344
1920	78.2627410888672	-6.94510841369629	3.43538379669189	0.00938473641872406	-0.00717365415766835	0.0132808275520802	0.00289124972186983
1921	78.9120941162109	-6.62043380737305	3.56525373458862	0.00938473641872406	0.0022419011220336	0.00321592413820326	-0.00230353930965066
1922	79.5614395141602	-7.26978254318237	3.63018846511841	-0.00814767740666866	-0.00100484199356288	-3.08191010844894e-05	-0.00652430532500148
1923	76.9640426635742	-6.94510841369629	3.1756443977356	-0.00425158534198999	0.0022419011220336	0.00126787810586393	-3.08191010844894e-05
1924	75.6653518676758	-7.26978254318237	3.11070966720581	-0.0139918150380254	-0.000680167751852423	0.00483929552137852	0.00451462110504508
1925	74.3666534423828	-5.97108554840088	2.9159049987793	-0.00522560812532902	-0.000680167751852423	0.00711201597005129	0.00126787810586393
1926	75.6653518676758	-5.97108554840088	3.04577469825745	-0.00555028254166245	0.000618529506027699	-0.00522560812532902	-0.00522560812532902
1927	76.314697265625	-6.29575967788696	3.56525373458862	0.000618529506027699	0.00841071270406246	-0.0211346503347158	-0.00230353930965066
1928	77.613395690918	-6.62043380737305	3.37044906616211	-0.0162645354866982	0.011982130818069	-0.0120437685400248	-0.0113944197073579
1929	76.314697265625	-6.94510841369629	3.1756443977356	-0.0130177913233638	0.00743668992072344	-0.0117190945893526	-0.00522560812532902
1930	78.9120941162109	-7.9191312789917	3.43538379669189	-0.0156151866540313	0.00386527273803949	-0.00944637414067984	-0.00197886489331722
1931	79.5614395141602	-8.24380588531494	3.63018846511841	-0.00522560812532902	0.00646266713738441	-0.00944637414067984	-0.00132951640989631
1932	77.613395690918	-6.94510841369629	3.43538379669189	-0.00327756232582033	0.00126787810586393	-0.00522560812532902	-0.00684897974133492
1933	80.2107925415039	-6.62043380737305	3.43538379669189	0.00386527273803949	-0.00392691092565656	-0.00587495695799589	-3.08191010844894e-05
1934	77.613395690918	-6.62043380737305	3.1756443977356	-0.00327756232582033	0.00321592413820326	-0.000680167751852423	-0.000680167751852423
1935	79.5614395141602	-7.26978254318237	3.24057936668396	-0.00392691092565656	-0.00749832857400179	0.00841071270406246	0.000293855206109583
1936	78.2627410888672	-5.97108554840088	2.9159049987793	-0.00522560812532902	0.00548864435404539	-0.000355493422830477	-0.00490093370899558
1937	77.613395690918	-6.29575967788696	3.1756443977356	0.00321592413820326	-0.00360223650932312	0.00808603875339031	0.00483929552137852
1938	78.2627410888672	-6.62043380737305	3.63018846511841	-0.00295288790948689	-0.0107450718060136	0.0197743140161037	0.00256657530553639
1939	77.613395690918	-5.97108554840088	3.24057936668396	0.00418994715437293	-0.0100957229733467	0.011982130818069	0.00191722682211548
1940	78.9120941162109	-6.94510841369629	3.50031876564026	0.0175015944987535	-0.00457625929266214	0.0126314787194133	-0.00555028254166245
1941	76.9640426635742	-6.94510841369629	3.11070966720581	0.00483929552137852	0.00191722682211548	-0.00555028254166245	0.00126787810586393
1942	76.9640426635742	-7.59445667266846	3.50031876564026	-0.00197886489331722	0.00646266713738441	-0.00230353930965066	-0.00587495695799589
1943	75.6653518676758	-6.62043380737305	3.63018846511841	-0.00847235135734081	0.00126787810586393	0.00516396993771195	0.0022419011220336
1944	76.314697265625	-6.29575967788696	3.56525373458862	0.00613799272105098	-3.08191010844894e-05	-0.00197886489331722	0.00451462110504508
1945	75.6653518676758	-6.29575967788696	2.78603529930115	0.0132808275520802	0.00483929552137852	0.00159255252219737	-3.08191010844894e-05
1946	77.613395690918	-6.62043380737305	3.24057936668396	0.0149041991680861	0.00386527273803949	-0.00490093370899558	0.00418994715437293
1947	76.9640426635742	-7.26978254318237	3.24057936668396	-0.00165419070981443	0.00970941036939621	-0.0211346503347158	-0.00749832857400179
1948	78.9120941162109	-8.89315414428711	3.43538379669189	-0.00230353930965066	0.0123068047687411	-0.0159398596733809	-0.0117190945893526
1949	76.9640426635742	-7.26978254318237	3.37044906616211	-0.0113944197073579	0.00483929552137852	-0.0130177913233638	0.00386527273803949
1950	78.9120941162109	-7.59445667266846	3.56525373458862	-0.00392691092565656	0.00321592413820326	-0.0107450718060136	0.00321592413820326
1951	77.613395690918	-6.62043380737305	3.1756443977356	0.000618529506027699	0.0113327819854021	-0.000680167751852423	0.00483929552137852
1952	76.9640426635742	-6.29575967788696	3.04577469825745	0.00451462110504508	0.00126787810586393	-0.0113944197073579	-0.00749832857400179
1953	77.613395690918	-6.29575967788696	3.1756443977356	-0.00587495695799589	0.00191722682211548	-0.00360223650932312	0.00808603875339031
1954	77.613395690918	-5.97108554840088	2.98083996772766	-0.00912170019000769	-3.08191010844894e-05	-0.00360223650932312	0.00418994715437293
1955	77.613395690918	-6.29575967788696	3.30551409721375	-0.00814767740666866	-0.00100484199356288	-0.00555028254166245	0.00451462110504508
1956	78.2627410888672	-6.94510841369629	3.43538379669189	-0.000680167751852423	0.00613799272105098	-0.00197886489331722	0.00159255252219737
1957	79.5614395141602	-7.26978254318237	3.43538379669189	0.00386527273803949	-3.08191010844894e-05	0.00938473641872406	0.00711201597005129
1958	78.9120941162109	-7.26978254318237	3.24057936668396	-0.00749832857400179	-0.0104203969240189	0.0162028968334198	0.00808603875339031
1959	75.015998840332	-6.29575967788696	2.9159049987793	-0.0026282137259841	-0.0107450718060136	0.00841071270406246	0.00159255252219737
1960	74.3666534423828	-6.29575967788696	3.1756443977356	-0.00814767740666866	-0.0130177913233638	0.011982130818069	0.00646266713738441
1961	75.6653518676758	-5.97108554840088	3.30551409721375	0.00646266713738441	0.00256657530553639	0.00159255252219737	-0.00879702530801296
1962	76.314697265625	-6.29575967788696	2.98083996772766	0.0217223595827818	0.00126787810586393	-0.00425158534198999	-3.08191010844894e-05
1963	78.2627410888672	-7.26978254318237	3.37044906616211	-0.00327756232582033	0.000618529506027699	-0.00457625929266214	-0.00425158534198999
1964	79.5614395141602	-8.24380588531494	3.43538379669189	0.0103587592020631	-0.00457625929266214	0.00159255252219737	0.000943203864153475
1965	78.2627410888672	-8.24380588531494	3.50031876564026	0.0175015944987535	-0.0110697457566857	0.000943203864153475	-0.00457625929266214
1966	79.5614395141602	-8.24380588531494	3.69512343406677	0.0022419011220336	-0.00392691092565656	-0.00490093370899558	-0.00782300252467394
1967	76.314697265625	-6.29575967788696	3.24057936668396	0.00159255252219737	0.0103587592020631	-0.0117190945893526	-0.00684897974133492
1968	79.5614395141602	-7.26978254318237	3.11070966720581	0.00159255252219737	0.00970941036939621	-0.0191866029053926	-0.00847235135734081
1969	76.314697265625	-5.64641094207764	3.04577469825745	-0.00782300252467394	0.00970941036939621	-0.00392691092565656	0.000943203864153475
1970	77.613395690918	-6.29575967788696	2.98083996772766	-0.00619963090866804	0.0103587592020631	-0.00814767740666866	-0.0026282137259841
1971	77.613395690918	-6.94510841369629	3.37044906616211	0.00548864435404539	0.0116574559360743	-0.0156151866540313	-0.0026282137259841
1972	78.2627410888672	-6.94510841369629	3.56525373458862	0.00613799272105098	0.00451462110504508	-0.00457625929266214	-0.0026282137259841
1973	78.2627410888672	-7.26978254318237	3.56525373458862	0.00451462110504508	0.00321592413820326	-0.00327756232582033	0.000943203864153475
1974	78.2627410888672	-5.64641094207764	3.24057936668396	0.00191722682211548	-0.00230353930965066	-0.00457625929266214	0.000293855206109583
1975	76.314697265625	-5.97108554840088	3.11070966720581	0.00159255252219737	-0.00587495695799589	0.00191722682211548	-0.000680167751852423
1976	75.6653518676758	-5.64641094207764	3.24057936668396	-0.0133424662053585	0.00516396993771195	-0.000680167751852423	0.00159255252219737
1977	76.9640426635742	-6.94510841369629	3.50031876564026	-0.0113944197073579	-0.00457625929266214	0.00581331877037883	0.00451462110504508
1978	75.015998840332	-5.97108554840088	3.56525373458862	0.00451462110504508	-0.0162645354866982	0.0168522447347641	0.00289124972186983
1979	78.9120941162109	-7.26978254318237	3.37044906616211	0.00354059832170606	-0.0126931173726916	0.0149041991680861	0.0100340843200684
1980	77.613395690918	-5.97108554840088	2.9159049987793	0.00191722682211548	-0.00749832857400179	0.01847561635077	0.00483929552137852
1981	76.9640426635742	-6.29575967788696	3.04577469825745	-0.00197886489331722	0.00516396993771195	-0.0026282137259841	-0.00295288790948689
1982	76.9640426635742	-6.94510841369629	3.04577469825745	-0.00977104809135199	-0.00619963090866804	0.00256657530553639	0.00386527273803949
1983	77.613395690918	-6.94510841369629	3.50031876564026	-0.00652430532500148	0.00191722682211548	0.00256657530553639	-0.00522560812532902
1984	76.314697265625	-6.62043380737305	3.43538379669189	-0.00847235135734081	-0.00197886489331722	0.00321592413820326	-0.000355493422830477
1985	78.9120941162109	-6.94510841369629	3.30551409721375	-0.00327756232582033	0.000293855206109583	0.000618529506027699	0.00451462110504508
1986	78.2627410888672	-6.94510841369629	3.50031876564026	0.00776136433705688	0.00548864435404539	-0.00944637414067984	-0.00522560812532902
1987	77.613395690918	-5.97108554840088	3.11070966720581	-0.000355493422830477	0.00711201597005129	-0.0191866029053926	-0.0120437685400248
1988	78.9120941162109	-7.26978254318237	3.30551409721375	-0.0136671401560307	0.0145795252174139	-0.023407369852066	-0.00100484199356288
1989	77.613395690918	-5.32173681259155	3.24057936668396	-0.0120437685400248	0.0136055024340749	-0.0120437685400248	0.0022419011220336
1990	76.9640426635742	-5.64641094207764	2.98083996772766	-0.00327756232582033	0.00548864435404539	-0.0165892094373703	-0.00619963090866804
1991	77.613395690918	-6.62043380737305	3.82499313354492	0.00386527273803949	0.00776136433705688	-0.00847235135734081	0.000293855206109583
1992	79.5614395141602	-6.94510841369629	4.08473253250122	0.012956153601408	0.00256657530553639	-0.00619963090866804	0.00321592413820326
1993	75.6653518676758	-6.94510841369629	3.56525373458862	0.0022419011220336	0.000618529506027699	0.00321592413820326	0.00451462110504508
1994	75.015998840332	-5.64641094207764	3.56525373458862	-0.0113944197073579	0.00126787810586393	0.000943203864153475	0.00548864435404539
1995	73.7173004150391	-5.64641094207764	3.50031876564026	-0.0110697457566857	-0.00587495695799589	-0.00522560812532902	0.00678734155371785
1996	78.9120941162109	-5.97108554840088	3.1756443977356	0.013930176384747	0.0113327819854021	0.000618529506027699	-0.00490093370899558
1997	78.9120941162109	-6.62043380737305	3.43538379669189	0.00970941036939621	-0.000680167751852423	-0.00197886489331722	0.00191722682211548
1998	75.6653518676758	-5.32173681259155	3.1756443977356	0.0194496400654316	-0.00684897974133492	0.01847561635077	0.00321592413820326
1999	78.2627410888672	-7.9191312789917	3.56525373458862	0.00126787810586393	-0.00912170019000769	0.00841071270406246	0.000943203864153475
2000	78.9120941162109	-7.9191312789917	3.76005816459656	-0.00652430532500148	-0.0149658378213644	0.00873538758605719	0.00256657530553639
[truncated: 6,120 more rows]
