# Supplementary material for: Precise instruction and consideration of the vertical and horizontal force component increases validity and reliability of the 90:20 Isometric Posterior Chain Test
Source: PLoS One. 2024 Oct 28;19(10):e0312843. doi: 10.1371/journal.pone.0312843 (PMC11515970; doi:10.1371/journal.pone.0312843)
Supplement: S1 File — (ZIP) [file pone.0312843.s001.zip › S1_Raw_Data/M1_P21_iso_1.csv]

1	-0.181168273091316	-0.405842900276184	17.3314437866211	-0.00490093370899558	0.00451462110504508	0.000943203864153475	-3.08191010844894e-05
2	-0.181168273091316	-0.0811685770750046	17.2015743255615	0.00483929552137852	-0.000355493422830477	-0.00619963090866804	-3.08191010844894e-05
3	-1.47986555099487	-0.405842900276184	17.5262489318848	-0.00425158534198999	-0.00392691092565656	-0.000355493422830477	-0.00132951640989631
4	1.11752903461456	-0.0811685770750046	17.3963794708252	-0.00327756232582033	0.0022419011220336	-0.00587495695799589	0.000618529506027699
5	0.468180358409882	-0.730517208576202	17.7859878540039	0.00483929552137852	-0.000355493422830477	-0.00717365415766835	-0.00522560812532902
6	1.11752903461456	-0.405842900276184	17.5262489318848	0.00256657530553639	0.00289124972186983	-0.00684897974133492	0.0022419011220336
7	0.468180358409882	-1.05519151687622	17.3314437866211	0.00354059832170606	-0.00555028254166245	-0.00619963090866804	0.00159255252219737
8	3.06557488441467	-1.05519151687622	17.4613132476807	-0.00555028254166245	0.000618529506027699	-0.000355493422830477	-0.00327756232582033
9	0.468180358409882	0.243505731225014	17.3963794708252	0.00256657530553639	-0.00555028254166245	0.0022419011220336	-0.00652430532500148
10	2.41622614860535	-0.0811685770750046	17.2015743255615	0.000618529506027699	-0.00652430532500148	-0.00197886489331722	-0.000680167751852423
11	3.06557488441467	-1.70454013347626	18.3054676055908	0.00256657530553639	-0.00717365415766835	-0.0162645354866982	0.00354059832170606
12	0.468180358409882	-0.0811685770750046	17.3314437866211	0.00808603875339031	-0.00425158534198999	-0.000680167751852423	0.000943203864153475
13	3.714923620224	-1.70454013347626	17.7859878540039	0.00548864435404539	-0.00295288790948689	-0.0026282137259841	0.00451462110504508
14	0.468180358409882	0.568180024623871	17.7210540771484	0.00386527273803949	-3.08191010844894e-05	-3.08191010844894e-05	-0.00230353930965066
15	1.7668776512146	0.243505731225014	17.4613132476807	-0.00197886489331722	0.00289124972186983	-0.00814767740666866	0.00548864435404539
16	2.41622614860535	-0.405842900276184	17.6561183929443	0.000618529506027699	0.000618529506027699	-0.00295288790948689	-0.00165419070981443
17	4.36427211761475	-0.405842900276184	17.7859878540039	0.00256657530553639	-0.00327756232582033	-0.00197886489331722	0.00776136433705688
18	2.41622614860535	-0.405842900276184	17.3314437866211	-0.00587495695799589	0.00126787810586393	0.00321592413820326	-0.00100484199356288
19	1.11752903461456	0.892854392528534	17.071704864502	0.000293855206109583	0.0106834331527352	0.000293855206109583	-3.08191010844894e-05
20	1.11752903461456	0.892854392528534	17.2015743255615	0.000618529506027699	-0.000680167751852423	0.00256657530553639	-0.00132951640989631
21	3.714923620224	-0.0811685770750046	16.8768997192383	0.00483929552137852	0.00386527273803949	-0.00295288790948689	0.00159255252219737
22	1.7668776512146	1.21752870082855	17.2015743255615	0.00483929552137852	0.00451462110504508	-0.00165419070981443	0.00451462110504508
23	2.41622614860535	-0.0811685770750046	17.3314437866211	-0.00165419070981443	-0.00295288790948689	0.0022419011220336	0.00548864435404539
24	1.7668776512146	0.892854392528534	17.071704864502	0.000943203864153475	0.00613799272105098	0.00289124972186983	-0.00490093370899558
25	0.468180358409882	0.568180024623871	17.071704864502	-0.00197886489331722	0.00289124972186983	0.00418994715437293	0.00159255252219737
26	1.11752903461456	-0.0811685770750046	17.1366405487061	-0.00425158534198999	-0.00197886489331722	-0.00490093370899558	0.000943203864153475
27	0.468180358409882	0.892854392528534	17.3314437866211	0.00386527273803949	0.00321592413820326	-0.0133424662053585	0.00159255252219737
28	0.468180358409882	0.568180024623871	17.5911846160889	-0.000680167751852423	0.00126787810586393	0.00808603875339031	0.0022419011220336
29	3.06557488441467	0.568180024623871	16.9418354034424	0.00321592413820326	0.00354059832170606	0.000293855206109583	-0.00490093370899558
30	3.06557488441467	-0.730517208576202	16.8768997192383	0.00581331877037883	-0.00165419070981443	-0.00619963090866804	-0.00327756232582033
31	1.11752903461456	0.243505731225014	16.9418354034424	0.00289124972186983	-0.00749832857400179	-0.0026282137259841	-0.000355493422830477
32	-0.181168273091316	0.243505731225014	17.3314437866211	-0.00100484199356288	0.00354059832170606	-0.0100957229733467	0.00548864435404539
33	-0.181168273091316	-0.405842900276184	17.3963794708252	-0.0130177913233638	-0.000355493422830477	0.00191722682211548	-0.00360223650932312
34	-2.77856278419495	1.21752870082855	17.5911846160889	-0.00717365415766835	0.0116574559360743	-0.00425158534198999	-0.00295288790948689
35	0.468180358409882	-0.0811685770750046	17.7859878540039	-0.00912170019000769	0.00418994715437293	0.00711201597005129	-0.00360223650932312
36	-0.181168273091316	-1.05519151687622	17.9807929992676	-0.00652430532500148	-0.00100484199356288	-0.00977104809135199	0.012956153601408
37	0.468180358409882	-0.0811685770750046	17.2015743255615	-0.00814767740666866	-0.0026282137259841	-0.0026282137259841	-0.00619963090866804
38	0.468180358409882	-0.0811685770750046	17.3963794708252	-0.0026282137259841	-0.00100484199356288	0.00418994715437293	0.00191722682211548
39	0.468180358409882	0.568180024623871	18.3054676055908	-0.00457625929266214	0.00581331877037883	-0.00230353930965066	-0.00717365415766835
40	1.11752903461456	0.243505731225014	18.1755981445313	0.000293855206109583	0.0022419011220336	-0.0126931173726916	-0.0026282137259841
41	-0.181168273091316	1.54220294952393	17.5911846160889	0.00613799272105098	0.00256657530553639	-0.000355493422830477	-0.00555028254166245
42	-0.181168273091316	0.892854392528534	17.2665100097656	0.00516396993771195	-0.00295288790948689	-0.000355493422830477	0.00191722682211548
43	3.06557488441467	0.243505731225014	17.3963794708252	-0.00684897974133492	0.000943203864153475	0.00321592413820326	-0.00100484199356288
44	3.06557488441467	-1.05519151687622	17.5262489318848	-0.000680167751852423	0.00646266713738441	-0.00132951640989631	-0.00360223650932312
45	3.06557488441467	0.243505731225014	17.3314437866211	0.0022419011220336	-0.00100484199356288	-0.00847235135734081	-0.00749832857400179
46	1.7668776512146	-0.405842900276184	17.071704864502	0.00548864435404539	-0.00555028254166245	-0.00100484199356288	-0.000680167751852423
47	2.41622614860535	-1.05519151687622	17.1366405487061	0.00451462110504508	-0.0126931173726916	-0.000355493422830477	0.00191722682211548
48	3.06557488441467	-1.37986588478088	17.3963794708252	-0.00684897974133492	0.00159255252219737	-0.00555028254166245	0.00159255252219737
49	1.7668776512146	-0.730517208576202	17.4613132476807	-0.00555028254166245	-0.00814767740666866	-0.000680167751852423	-0.00230353930965066
50	1.7668776512146	-0.0811685770750046	17.5911846160889	0.00159255252219737	0.00321592413820326	-3.08191010844894e-05	-0.00392691092565656
51	3.06557488441467	-1.05519151687622	17.3963794708252	-0.00782300252467394	-0.000355493422830477	-0.00587495695799589	0.01100810803473
52	3.714923620224	-0.0811685770750046	16.8768997192383	-0.00100484199356288	0.00354059832170606	-0.00619963090866804	0.000293855206109583
53	3.714923620224	0.243505731225014	17.2665100097656	-0.00619963090866804	-0.00230353930965066	-0.0120437685400248	-0.00327756232582033
54	1.7668776512146	0.892854392528534	17.071704864502	-0.00295288790948689	0.0142548503354192	-0.000355493422830477	-0.0026282137259841
55	3.06557488441467	-0.0811685770750046	17.5262489318848	-3.08191010844894e-05	0.00256657530553639	-0.00165419070981443	-0.00197886489331722
56	3.06557488441467	-0.405842900276184	17.2665100097656	0.000293855206109583	-0.00425158534198999	-0.00555028254166245	0.000293855206109583
57	3.06557488441467	-0.405842900276184	16.6820964813232	0.00159255252219737	0.00451462110504508	-0.000680167751852423	0.00581331877037883
58	3.06557488441467	-1.05519151687622	17.0067710876465	-0.000355493422830477	0.00354059832170606	0.00354059832170606	0.000618529506027699
59	1.11752903461456	-0.0811685770750046	17.2665100097656	0.000943203864153475	0.00938473641872406	-0.00879702530801296	0.00256657530553639
60	0.468180358409882	0.568180024623871	17.071704864502	0.000293855206109583	0.011982130818069	-0.00457625929266214	-0.00879702530801296
61	2.41622614860535	-0.0811685770750046	17.4613132476807	0.00938473641872406	-0.0026282137259841	-0.00879702530801296	0.00256657530553639
62	2.41622614860535	0.892854392528534	18.1755981445313	0.00289124972186983	0.00711201597005129	0.000293855206109583	-0.00652430532500148
63	3.06557488441467	0.243505731225014	17.7859878540039	0.00191722682211548	-0.00295288790948689	-0.00132951640989631	0.000618529506027699
64	0.468180358409882	0.568180024623871	17.5911846160889	0.00321592413820326	0.00808603875339031	-0.00295288790948689	-0.00847235135734081
65	1.11752903461456	-0.730517208576202	17.5911846160889	0.0022419011220336	0.01100810803473	-0.0104203969240189	-0.00327756232582033
66	0.468180358409882	0.243505731225014	17.5262489318848	0.00646266713738441	0.00191722682211548	0.00711201597005129	0.0022419011220336
67	1.11752903461456	-0.0811685770750046	17.7859878540039	-0.00425158534198999	-0.00165419070981443	-0.00165419070981443	0.00808603875339031
68	-1.47986555099487	0.243505731225014	17.3963794708252	-0.00782300252467394	-0.000355493422830477	0.00386527273803949	0.00354059832170606
69	-2.12921404838562	0.892854392528534	17.2665100097656	-0.00879702530801296	0.00548864435404539	0.000618529506027699	-0.00457625929266214
70	0.468180358409882	0.243505731225014	17.2665100097656	-0.00619963090866804	-0.00295288790948689	-0.00944637414067984	0.00483929552137852
71	0.468180358409882	-0.0811685770750046	17.5911846160889	-0.00749832857400179	0.00126787810586393	0.00126787810586393	0.00711201597005129
72	-0.830516874790192	-0.0811685770750046	18.1106624603271	0.00354059832170606	0.00321592413820326	0.00321592413820326	-0.000680167751852423
73	1.11752903461456	0.892854392528534	17.5262489318848	-0.00684897974133492	0.00451462110504508	-0.00360223650932312	0.00159255252219737
74	-0.181168273091316	0.568180024623871	17.3963794708252	-0.00100484199356288	0.00581331877037883	-0.00912170019000769	-0.00490093370899558
75	3.06557488441467	-1.05519151687622	17.3963794708252	0.00451462110504508	0.00126787810586393	-0.00490093370899558	-0.000680167751852423
76	3.06557488441467	0.243505731225014	17.3963794708252	0.00451462110504508	0.00126787810586393	0.000943203864153475	-0.000680167751852423
77	3.714923620224	-0.405842900276184	17.4613132476807	0.00711201597005129	-0.00652430532500148	-0.00847235135734081	-0.00100484199356288
78	2.41622614860535	-0.730517208576202	17.4613132476807	0.00126787810586393	0.00256657530553639	0.000293855206109583	0.00711201597005129
79	2.41622614860535	-1.05519151687622	17.9158573150635	-0.00619963090866804	0.00159255252219737	-0.0126931173726916	-0.00490093370899558
80	0.468180358409882	-0.0811685770750046	17.2665100097656	0.00386527273803949	-0.00392691092565656	0.00289124972186983	-3.08191010844894e-05
81	3.714923620224	-0.730517208576202	17.1366405487061	0.00418994715437293	-0.0136671401560307	-0.00490093370899558	0.00126787810586393
82	2.41622614860535	-1.37986588478088	17.3314437866211	0.00841071270406246	-0.00684897974133492	-0.00230353930965066	0.00191722682211548
83	1.7668776512146	-0.405842900276184	17.2665100097656	0.00159255252219737	-0.00230353930965066	-0.00197886489331722	-0.000355493422830477
84	0.468180358409882	-0.0811685770750046	17.3963794708252	0.000618529506027699	-0.000680167751852423	-0.00457625929266214	0.00289124972186983
85	3.06557488441467	-0.730517208576202	17.7210540771484	0.00451462110504508	-0.00197886489331722	-0.0152905117720366	-0.00360223650932312
86	4.36427211761475	-0.405842900276184	17.3963794708252	0.00354059832170606	0.00386527273803949	0.000618529506027699	0.00678734155371785
87	3.06557488441467	-0.405842900276184	17.3963794708252	0.00516396993771195	-0.00392691092565656	0.00451462110504508	0.000293855206109583
88	2.41622614860535	-0.0811685770750046	17.4613132476807	-0.00230353930965066	0.00483929552137852	-0.00100484199356288	0.00548864435404539
89	1.7668776512146	0.892854392528534	17.3314437866211	-0.000680167751852423	-0.00132951640989631	0.00289124972186983	0.000293855206109583
90	3.06557488441467	-0.0811685770750046	17.4613132476807	0.000943203864153475	0.00418994715437293	-0.00100484199356288	0.000943203864153475
91	1.11752903461456	-0.405842900276184	17.071704864502	0.00126787810586393	-0.00490093370899558	0.00451462110504508	0.000618529506027699
92	1.7668776512146	-0.0811685770750046	17.2665100097656	-0.00327756232582033	0.00743668992072344	-0.00522560812532902	-0.00490093370899558
93	1.11752903461456	0.568180024623871	16.9418354034424	0.000293855206109583	0.00256657530553639	-0.00295288790948689	0.00191722682211548
94	2.41622614860535	-0.730517208576202	16.7470302581787	0.00159255252219737	-0.00197886489331722	-0.0026282137259841	0.000293855206109583
95	3.06557488441467	-0.405842900276184	16.9418354034424	0.00808603875339031	0.00548864435404539	-0.00879702530801296	0.000943203864153475
96	1.11752903461456	0.892854392528534	17.5262489318848	0.0022419011220336	-0.00132951640989631	0.00159255252219737	0.00516396993771195
97	2.41622614860535	0.892854392528534	17.071704864502	-3.08191010844894e-05	0.00711201597005129	0.0022419011220336	0.000618529506027699
98	2.41622614860535	0.243505731225014	17.2015743255615	0.00386527273803949	0.01100810803473	0.000293855206109583	-0.00522560812532902
99	3.714923620224	-0.0811685770750046	17.3963794708252	-0.00425158534198999	-0.00100484199356288	0.0022419011220336	-0.00360223650932312
100	1.11752903461456	0.243505731225014	16.9418354034424	0.00159255252219737	0.00906006153672934	-0.00132951640989631	0.000943203864153475
101	0.468180358409882	1.54220294952393	17.3314437866211	-3.08191010844894e-05	0.00354059832170606	0.00256657530553639	-0.000355493422830477
102	1.7668776512146	-0.405842900276184	17.9807929992676	0.00646266713738441	-0.00132951640989631	0.00159255252219737	0.000943203864153475
103	-0.181168273091316	0.892854392528534	17.071704864502	-0.0110697457566857	0.000618529506027699	-0.00165419070981443	-0.00327756232582033
104	-0.830516874790192	0.568180024623871	17.4613132476807	-0.00522560812532902	-0.00295288790948689	-0.0120437685400248	0.00354059832170606
105	-0.181168273091316	-0.0811685770750046	17.4613132476807	-0.00165419070981443	0.00354059832170606	-0.00912170019000769	0.00126787810586393
106	1.11752903461456	-0.730517208576202	17.5911846160889	-0.00619963090866804	-0.00457625929266214	0.00126787810586393	-0.00360223650932312
107	0.468180358409882	-0.0811685770750046	17.5262489318848	-0.00490093370899558	0.000618529506027699	0.0103587592020631	0.0022419011220336
108	1.7668776512146	0.243505731225014	17.5911846160889	-0.0107450718060136	0.00451462110504508	-0.00165419070981443	0.00548864435404539
109	-0.181168273091316	1.21752870082855	17.2015743255615	-0.00587495695799589	0.00354059832170606	-0.00392691092565656	-0.00684897974133492
110	3.06557488441467	0.568180024623871	17.7210540771484	0.000943203864153475	0.00873538758605719	-0.00100484199356288	-0.00100484199356288
111	2.41622614860535	0.243505731225014	17.6561183929443	-0.00100484199356288	-0.000680167751852423	0.000618529506027699	0.00548864435404539
112	4.36427211761475	-1.05519151687622	18.1106624603271	0.0022419011220336	-0.0026282137259841	-0.00717365415766835	-0.00425158534198999
113	1.7668776512146	-0.0811685770750046	17.5911846160889	-0.00749832857400179	-0.00132951640989631	-0.00197886489331722	0.00906006153672934
114	3.714923620224	-1.37986588478088	17.3963794708252	-0.00295288790948689	-0.00327756232582033	-0.00457625929266214	-0.00425158534198999
115	1.11752903461456	-0.730517208576202	17.1366405487061	-0.00100484199356288	0.00256657530553639	-0.00132951640989631	0.00321592413820326
116	1.7668776512146	-0.405842900276184	17.1366405487061	0.00581331877037883	-0.00847235135734081	-0.00197886489331722	-0.00490093370899558
117	0.468180358409882	-0.405842900276184	17.5911846160889	-0.00100484199356288	-0.00944637414067984	0.00613799272105098	0.000943203864153475
118	1.7668776512146	-0.405842900276184	17.6561183929443	-0.00522560812532902	-0.0117190945893526	-0.00587495695799589	0.00256657530553639
119	1.11752903461456	0.243505731225014	17.4613132476807	0.000943203864153475	0.00776136433705688	0.00321592413820326	-0.00132951640989631
120	3.714923620224	0.568180024623871	17.071704864502	0.00776136433705688	-0.00100484199356288	-0.00587495695799589	-0.00100484199356288
121	3.714923620224	-0.0811685770750046	17.3963794708252	0.00191722682211548	-0.00392691092565656	-0.00490093370899558	-0.00100484199356288
122	3.06557488441467	-0.405842900276184	17.5262489318848	0.0022419011220336	-3.08191010844894e-05	-0.00132951640989631	-0.00425158534198999
123	2.41622614860535	-0.0811685770750046	17.071704864502	-0.00327756232582033	0.00354059832170606	0.00289124972186983	-0.0026282137259841
124	1.11752903461456	0.568180024623871	17.4613132476807	-0.00652430532500148	-0.00295288790948689	-0.00912170019000769	-0.00425158534198999
125	0.468180358409882	0.568180024623871	17.3963794708252	0.00354059832170606	0.00873538758605719	-0.00522560812532902	-0.00392691092565656
126	0.468180358409882	0.892854392528534	16.8768997192383	0.00451462110504508	-0.00555028254166245	-0.00847235135734081	-0.000680167751852423
127	1.11752903461456	0.243505731225014	16.8119659423828	0.00581331877037883	-3.08191010844894e-05	0.0103587592020631	0.00289124972186983
128	1.11752903461456	0.568180024623871	16.9418354034424	0.00548864435404539	0.00841071270406246	-0.00132951640989631	-0.00327756232582033
129	3.06557488441467	-0.730517208576202	17.3963794708252	0.00289124972186983	0.00613799272105098	0.00126787810586393	-0.00132951640989631
130	1.11752903461456	-0.0811685770750046	17.5911846160889	0.000293855206109583	-0.00327756232582033	-0.0156151866540313	0.000618529506027699
131	1.11752903461456	0.892854392528534	17.2015743255615	0.00516396993771195	0.00451462110504508	-0.00847235135734081	0.00256657530553639
132	2.41622614860535	1.21752870082855	17.0067710876465	-0.00295288790948689	-0.00360223650932312	0.00483929552137852	-3.08191010844894e-05
133	1.11752903461456	0.892854392528534	17.3963794708252	0.00516396993771195	0.0103587592020631	0.00256657530553639	0.00386527273803949
134	3.06557488441467	-0.0811685770750046	17.6561183929443	-0.00425158534198999	0.00743668992072344	-0.00944637414067984	-0.00977104809135199
135	1.7668776512146	-0.0811685770750046	17.3963794708252	0.000943203864153475	0.00321592413820326	-0.00587495695799589	-0.00522560812532902
136	0.468180358409882	0.568180024623871	17.3963794708252	0.00451462110504508	-3.08191010844894e-05	-0.00295288790948689	-0.00100484199356288
137	-0.181168273091316	0.892854392528534	17.1366405487061	-0.00295288790948689	-0.00100484199356288	0.00516396993771195	0.00743668992072344
138	-0.181168273091316	1.21752870082855	17.071704864502	-0.0139918150380254	-0.00327756232582033	0.000293855206109583	-0.00555028254166245
139	-0.830516874790192	-0.405842900276184	17.3314437866211	-0.0110697457566857	0.000943203864153475	-0.00132951640989631	0.00906006153672934
140	-2.12921404838562	0.243505731225014	17.4613132476807	-0.00425158534198999	0.0145795252174139	-0.00457625929266214	-0.0026282137259841
141	-1.47986555099487	0.568180024623871	17.5262489318848	-0.0117190945893526	0.00711201597005129	-0.00879702530801296	0.00289124972186983
142	-0.181168273091316	1.54220294952393	17.5911846160889	-0.00392691092565656	-0.00619963090866804	0.00906006153672934	-0.00360223650932312
143	2.41622614860535	-0.0811685770750046	17.3314437866211	-0.00132951640989631	0.00711201597005129	-0.00555028254166245	-0.00749832857400179
144	2.41622614860535	0.568180024623871	17.3314437866211	0.000293855206109583	-3.08191010844894e-05	-0.00360223650932312	-0.00782300252467394
145	1.11752903461456	0.568180024623871	17.2015743255615	-0.000680167751852423	0.0022419011220336	-0.0136671401560307	0.0022419011220336
146	-0.830516874790192	1.21752870082855	17.2015743255615	0.00548864435404539	0.00646266713738441	-0.00295288790948689	-3.08191010844894e-05
147	1.11752903461456	0.568180024623871	17.4613132476807	-0.00197886489331722	-0.00327756232582033	0.00516396993771195	0.00354059832170606
148	1.11752903461456	0.892854392528534	17.4613132476807	-3.08191010844894e-05	0.00483929552137852	-0.00132951640989631	-0.00165419070981443
149	2.41622614860535	-0.730517208576202	17.071704864502	0.00191722682211548	-0.00717365415766835	0.0022419011220336	-0.00327756232582033
150	2.41622614860535	-1.37986588478088	17.3963794708252	0.00321592413820326	-0.00587495695799589	-0.00587495695799589	0.00191722682211548
151	2.41622614860535	-2.02921438217163	17.4613132476807	0.00483929552137852	-0.00879702530801296	-0.000680167751852423	0.0022419011220336
152	1.11752903461456	-0.730517208576202	17.3314437866211	-3.08191010844894e-05	-0.00717365415766835	0.00646266713738441	0.0022419011220336
153	3.06557488441467	-2.02921438217163	17.6561183929443	0.00743668992072344	0.00289124972186983	-0.00230353930965066	-0.00165419070981443
154	3.06557488441467	0.243505731225014	17.2665100097656	-0.00100484199356288	-0.000680167751852423	-0.00782300252467394	-0.00717365415766835
155	1.11752903461456	-0.0811685770750046	17.2015743255615	0.000943203864153475	0.0100340843200684	-0.00327756232582033	-3.08191010844894e-05
156	1.11752903461456	0.568180024623871	16.7470302581787	0.000293855206109583	-0.00652430532500148	-0.00587495695799589	-0.000355493422830477
157	1.7668776512146	-0.0811685770750046	17.2665100097656	0.000618529506027699	0.00159255252219737	-0.00392691092565656	-0.00230353930965066
158	0.468180358409882	0.892854392528534	17.3963794708252	0.0022419011220336	0.00873538758605719	-0.00457625929266214	-0.000680167751852423
159	0.468180358409882	0.892854392528534	17.5262489318848	-0.000355493422830477	0.00159255252219737	0.00613799272105098	-0.00782300252467394
160	2.41622614860535	-0.405842900276184	17.2015743255615	0.00386527273803949	-0.00165419070981443	-0.00522560812532902	0.00126787810586393
161	3.06557488441467	-0.730517208576202	17.1366405487061	0.00321592413820326	0.00159255252219737	-0.00912170019000769	0.00126787810586393
162	1.7668776512146	0.243505731225014	16.9418354034424	0.000293855206109583	-0.00555028254166245	0.00678734155371785	-0.00197886489331722
163	2.41622614860535	-0.0811685770750046	17.1366405487061	-0.00132951640989631	0.00516396993771195	-0.00100484199356288	-0.000680167751852423
164	2.41622614860535	0.892854392528534	17.3314437866211	-0.00230353930965066	0.00906006153672934	-3.08191010844894e-05	0.000618529506027699
165	1.11752903461456	0.892854392528534	17.2665100097656	0.00548864435404539	0.00581331877037883	-0.00749832857400179	-0.00392691092565656
166	1.11752903461456	0.892854392528534	17.1366405487061	0.00613799272105098	0.00159255252219737	-0.0100957229733467	0.000943203864153475
167	1.11752903461456	0.568180024623871	17.2015743255615	0.000293855206109583	0.00354059832170606	-0.000355493422830477	-0.00230353930965066
168	0.468180358409882	0.568180024623871	17.2665100097656	0.00873538758605719	0.00386527273803949	0.00126787810586393	-0.00327756232582033
169	1.7668776512146	0.892854392528534	17.2665100097656	0.00256657530553639	0.00418994715437293	-0.00782300252467394	-0.000355493422830477
170	2.41622614860535	-0.0811685770750046	17.7210540771484	0.000618529506027699	0.0103587592020631	-0.00360223650932312	-0.00490093370899558
171	1.11752903461456	-0.0811685770750046	17.5262489318848	-0.00619963090866804	-0.0026282137259841	-0.00619963090866804	0.00451462110504508
172	-0.830516874790192	0.568180024623871	17.2015743255615	-0.00652430532500148	-0.00457625929266214	0.00256657530553639	0.00906006153672934
173	0.468180358409882	0.243505731225014	17.4613132476807	-0.000680167751852423	-0.00230353930965066	0.00418994715437293	-0.000355493422830477
174	-2.12921404838562	0.568180024623871	17.3314437866211	-0.0175632312893867	0.00289124972186983	-0.00749832857400179	0.00191722682211548
175	-1.47986555099487	0.892854392528534	17.4613132476807	-0.00652430532500148	0.00581331877037883	-0.00847235135734081	-0.00522560812532902
176	-0.181168273091316	-0.405842900276184	17.7859878540039	-0.0104203969240189	-0.00587495695799589	-0.00847235135734081	0.00126787810586393
177	0.468180358409882	0.243505731225014	17.5911846160889	0.00191722682211548	0.000943203864153475	0.00289124972186983	0.00354059832170606
178	1.7668776512146	0.568180024623871	17.2015743255615	0.00451462110504508	-0.000680167751852423	0.000618529506027699	-0.00100484199356288
179	1.11752903461456	0.892854392528534	17.1366405487061	-0.0026282137259841	0.0022419011220336	-0.000680167751852423	0.00126787810586393
180	3.06557488441467	-0.405842900276184	16.8119659423828	0.00938473641872406	0.00289124972186983	0.000293855206109583	0.000618529506027699
181	3.06557488441467	-0.0811685770750046	17.5262489318848	-0.00327756232582033	-0.00749832857400179	-0.00327756232582033	0.00256657530553639
182	1.7668776512146	0.243505731225014	17.4613132476807	0.00906006153672934	0.000618529506027699	-0.00814767740666866	0.00678734155371785
183	2.41622614860535	-0.730517208576202	17.4613132476807	-0.00295288790948689	-0.00327756232582033	0.00256657530553639	0.00289124972186983
184	1.7668776512146	-0.405842900276184	17.0067710876465	-0.00327756232582033	0.00354059832170606	-0.0104203969240189	-0.00490093370899558
185	1.11752903461456	-0.405842900276184	17.7210540771484	0.00516396993771195	0.000293855206109583	-0.00587495695799589	-0.00165419070981443
186	1.7668776512146	-0.730517208576202	17.4613132476807	0.00581331877037883	-0.00814767740666866	0.00321592413820326	0.00808603875339031
187	1.11752903461456	-0.0811685770750046	17.4613132476807	0.00581331877037883	-0.0100957229733467	0.00548864435404539	0.000293855206109583
188	2.41622614860535	-0.405842900276184	17.5262489318848	-0.00684897974133492	0.000293855206109583	-0.00132951640989631	0.00191722682211548
189	1.11752903461456	0.243505731225014	17.071704864502	-0.0026282137259841	-0.00295288790948689	-0.00230353930965066	-0.0026282137259841
190	3.06557488441467	-0.0811685770750046	17.3963794708252	0.00354059832170606	-0.00425158534198999	-0.00879702530801296	0.00386527273803949
191	3.06557488441467	-0.730517208576202	17.5911846160889	0.00386527273803949	-0.00490093370899558	0.0022419011220336	-0.00100484199356288
192	1.7668776512146	-0.405842900276184	17.5911846160889	0.0022419011220336	-3.08191010844894e-05	-3.08191010844894e-05	0.000943203864153475
193	1.7668776512146	0.243505731225014	17.4613132476807	0.00776136433705688	0.00191722682211548	0.00159255252219737	0.00418994715437293
194	1.11752903461456	0.568180024623871	17.2015743255615	-0.00132951640989631	0.00289124972186983	-0.0133424662053585	-0.00230353930965066
195	3.06557488441467	-0.0811685770750046	17.3963794708252	0.000618529506027699	-0.000355493422830477	-0.00457625929266214	0.00126787810586393
196	3.06557488441467	-0.0811685770750046	17.0067710876465	0.00548864435404539	0.00743668992072344	0.00126787810586393	0.00191722682211548
197	3.06557488441467	-0.730517208576202	17.3314437866211	-0.00197886489331722	0.000943203864153475	0.00581331877037883	0.00354059832170606
198	3.06557488441467	-0.405842900276184	17.3963794708252	0.000943203864153475	0.00126787810586393	-0.00360223650932312	-0.00555028254166245
199	2.41622614860535	-0.0811685770750046	17.5262489318848	-0.00197886489331722	0.00678734155371785	-0.00165419070981443	-0.00295288790948689
200	1.11752903461456	0.892854392528534	16.9418354034424	0.000943203864153475	0.00289124972186983	-0.00230353930965066	-0.00392691092565656
201	1.7668776512146	-0.405842900276184	17.071704864502	0.000293855206109583	-0.00555028254166245	-0.00847235135734081	0.00808603875339031
202	1.11752903461456	0.568180024623871	17.3314437866211	-0.000680167751852423	-0.00490093370899558	0.00354059832170606	0.000293855206109583
203	2.41622614860535	0.568180024623871	17.7859878540039	-0.00132951640989631	0.00483929552137852	-0.000355493422830477	-3.08191010844894e-05
204	1.7668776512146	0.568180024623871	17.3314437866211	0.00191722682211548	0.00548864435404539	-0.00165419070981443	-0.0104203969240189
205	1.11752903461456	0.568180024623871	17.6561183929443	0.00289124972186983	0.00743668992072344	-0.0143164889886975	0.00483929552137852
206	1.11752903461456	0.243505731225014	17.4613132476807	-0.000355493422830477	-0.00230353930965066	-0.00944637414067984	-0.0026282137259841
207	1.11752903461456	-0.0811685770750046	17.5262489318848	-0.00295288790948689	0.00159255252219737	-3.08191010844894e-05	-3.08191010844894e-05
208	-0.181168273091316	1.21752870082855	17.2665100097656	-0.00749832857400179	0.00548864435404539	-0.00425158534198999	0.00256657530553639
209	-0.830516874790192	0.892854392528534	17.3963794708252	-0.0104203969240189	0.00321592413820326	0.00711201597005129	-0.00360223650932312
210	-0.181168273091316	-0.405842900276184	17.6561183929443	-0.00522560812532902	0.00159255252219737	-0.0026282137259841	-0.00490093370899558
211	0.468180358409882	-0.405842900276184	17.3963794708252	-0.00782300252467394	-0.00165419070981443	-0.0110697457566857	0.00191722682211548
212	-1.47986555099487	0.568180024623871	17.2665100097656	-0.00360223650932312	-0.00197886489331722	0.00483929552137852	0.00451462110504508
213	-0.181168273091316	0.243505731225014	17.1366405487061	-0.00944637414067984	0.00418994715437293	-0.0100957229733467	0.0113327819854021
214	1.7668776512146	0.243505731225014	17.3963794708252	-0.00912170019000769	0.00451462110504508	0.0022419011220336	0.00321592413820326
215	3.06557488441467	0.243505731225014	17.5262489318848	0.00191722682211548	0.00289124972186983	-0.0104203969240189	0.00548864435404539
216	2.41622614860535	0.243505731225014	17.6561183929443	0.00516396993771195	-3.08191010844894e-05	-0.00165419070981443	0.00581331877037883
217	2.41622614860535	0.243505731225014	17.2015743255615	-0.00100484199356288	-0.00100484199356288	-0.00197886489331722	-0.00100484199356288
218	2.41622614860535	-0.405842900276184	17.2015743255615	0.000618529506027699	0.0022419011220336	0.00126787810586393	0.00808603875339031
219	2.41622614860535	-0.405842900276184	17.3963794708252	-0.00132951640989631	-0.0026282137259841	-0.00295288790948689	-0.00230353930965066
220	0.468180358409882	0.568180024623871	17.3314437866211	-0.00165419070981443	-0.00132951640989631	-0.00360223650932312	0.000293855206109583
221	1.7668776512146	0.568180024623871	17.2665100097656	0.00159255252219737	-0.00197886489331722	-0.00197886489331722	-0.0026282137259841
222	3.06557488441467	-1.37986588478088	17.2015743255615	-0.00230353930965066	-0.00587495695799589	0.00516396993771195	0.00256657530553639
223	1.11752903461456	-0.0811685770750046	17.2015743255615	-0.00392691092565656	-3.08191010844894e-05	0.000943203864153475	-0.00457625929266214
224	0.468180358409882	-1.05519151687622	17.4613132476807	0.000943203864153475	-0.00392691092565656	-0.000355493422830477	-0.00132951640989631
225	3.06557488441467	-1.37986588478088	17.5262489318848	0.000618529506027699	-0.00100484199356288	0.00289124972186983	-0.00100484199356288
226	2.41622614860535	-1.05519151687622	17.4613132476807	0.00581331877037883	-0.00360223650932312	-0.00132951640989631	0.00159255252219737
227	1.7668776512146	-0.730517208576202	17.5262489318848	0.00289124972186983	-0.000680167751852423	0.00548864435404539	0.00451462110504508
228	2.41622614860535	-0.730517208576202	17.6561183929443	0.000293855206109583	0.000293855206109583	0.00418994715437293	-0.00490093370899558
229	1.11752903461456	0.243505731225014	17.2015743255615	0.00256657530553639	0.000618529506027699	-0.00684897974133492	-0.00847235135734081
230	1.7668776512146	0.243505731225014	17.1366405487061	0.00126787810586393	-3.08191010844894e-05	-0.00619963090866804	-0.00165419070981443
231	1.11752903461456	0.568180024623871	17.7210540771484	0.00256657530553639	0.00451462110504508	-0.00360223650932312	0.00126787810586393
232	1.7668776512146	0.243505731225014	17.9158573150635	0.00418994715437293	-0.00165419070981443	0.00354059832170606	0.00191722682211548
233	1.11752903461456	0.243505731225014	17.9158573150635	0.0022419011220336	0.00159255252219737	0.00159255252219737	-0.00814767740666866
234	3.714923620224	-0.730517208576202	17.3314437866211	-0.00555028254166245	0.00354059832170606	-0.0107450718060136	0.0022419011220336
235	1.11752903461456	0.892854392528534	16.8119659423828	0.0162028968334198	0.00548864435404539	-0.00847235135734081	-0.00684897974133492
236	1.7668776512146	0.892854392528534	17.4613132476807	0.00159255252219737	0.00516396993771195	-0.00522560812532902	0.0100340843200684
237	1.11752903461456	1.54220294952393	17.0067710876465	0.00841071270406246	-0.00295288790948689	0.00776136433705688	-0.0026282137259841
238	1.11752903461456	0.243505731225014	17.2665100097656	-0.0026282137259841	0.00970941036939621	-0.00360223650932312	-0.000355493422830477
239	3.06557488441467	0.243505731225014	17.7859878540039	0.00386527273803949	-0.00392691092565656	-0.00360223650932312	-0.00295288790948689
240	3.06557488441467	-0.405842900276184	17.9807929992676	-0.00132951640989631	0.000618529506027699	-0.0100957229733467	-0.00555028254166245
241	1.7668776512146	0.892854392528534	17.5911846160889	0.00841071270406246	-0.00197886489331722	0.00451462110504508	-0.00425158534198999
242	3.06557488441467	-0.0811685770750046	17.9807929992676	-0.00522560812532902	0.000943203864153475	0.000943203864153475	0.00873538758605719
243	1.11752903461456	0.892854392528534	17.1366405487061	-0.00392691092565656	0.00159255252219737	-0.00619963090866804	0.000943203864153475
244	2.41622614860535	-0.730517208576202	17.6561183929443	-0.00912170019000769	0.00386527273803949	-0.00555028254166245	-0.00522560812532902
245	1.11752903461456	-0.0811685770750046	18.1755981445313	-0.0026282137259841	0.00418994715437293	-0.00717365415766835	-3.08191010844894e-05
246	1.11752903461456	-0.405842900276184	17.2015743255615	-0.00360223650932312	0.00159255252219737	-0.00490093370899558	0.00191722682211548
247	-0.181168273091316	0.243505731225014	17.2015743255615	-0.00652430532500148	0.00159255252219737	0.00548864435404539	0.000618529506027699
248	0.468180358409882	-0.0811685770750046	17.4613132476807	-0.0136671401560307	0.0022419011220336	0.00126787810586393	0.000618529506027699
249	-0.830516874790192	-0.0811685770750046	17.5262489318848	-0.00814767740666866	0.01100810803473	-0.00295288790948689	-0.00490093370899558
250	-0.181168273091316	0.892854392528534	18.0457286834717	0.00321592413820326	-0.00132951640989631	0.00808603875339031	-3.08191010844894e-05
251	-0.830516874790192	0.892854392528534	17.850923538208	0.00776136433705688	0.00808603875339031	0.000293855206109583	0.00451462110504508
252	1.11752903461456	0.892854392528534	17.0067710876465	-0.00360223650932312	0.00808603875339031	-0.00230353930965066	0.00191722682211548
253	1.7668776512146	-0.730517208576202	17.3963794708252	-0.00165419070981443	0.00873538758605719	-0.00132951640989631	0.00126787810586393
254	3.06557488441467	-0.0811685770750046	17.2015743255615	-0.00684897974133492	0.00808603875339031	-0.00652430532500148	0.00483929552137852
255	0.468180358409882	1.21752870082855	17.7859878540039	-0.00132951640989631	0.0106834331527352	0.00581331877037883	0.00483929552137852
256	1.7668776512146	0.243505731225014	17.5911846160889	-0.00360223650932312	0.00191722682211548	0.000618529506027699	-0.000355493422830477
257	1.7668776512146	-0.405842900276184	17.9158573150635	-0.00327756232582033	0.00191722682211548	-0.00425158534198999	-0.00100484199356288
258	0.468180358409882	-0.0811685770750046	17.1366405487061	0.00808603875339031	-0.00587495695799589	-0.00230353930965066	-0.00457625929266214
259	1.11752903461456	-0.405842900276184	17.1366405487061	0.00256657530553639	-0.0026282137259841	-0.000355493422830477	-0.00230353930965066
260	2.41622614860535	-1.70454013347626	17.4613132476807	0.00386527273803949	-0.00392691092565656	-0.000355493422830477	0.00289124972186983
261	1.7668776512146	-1.70454013347626	17.6561183929443	0.0103587592020631	-0.00522560812532902	-0.0026282137259841	0.00191722682211548
262	1.11752903461456	0.243505731225014	16.8119659423828	-0.000680167751852423	-0.00684897974133492	0.00776136433705688	0.000943203864153475
263	1.7668776512146	-0.730517208576202	17.5262489318848	0.00256657530553639	-0.00425158534198999	0.00386527273803949	-3.08191010844894e-05
264	2.41622614860535	-0.0811685770750046	17.4613132476807	-0.00457625929266214	0.00743668992072344	-0.0026282137259841	-0.00684897974133492
265	0.468180358409882	0.243505731225014	17.2015743255615	0.0022419011220336	-0.00782300252467394	-0.00360223650932312	-0.00100484199356288
266	1.11752903461456	1.21752870082855	17.2015743255615	0.00451462110504508	-0.00522560812532902	-0.00522560812532902	-0.000680167751852423
267	0.468180358409882	0.568180024623871	17.3963794708252	-0.0026282137259841	0.00191722682211548	-0.00977104809135199	-0.0026282137259841
268	2.41622614860535	0.568180024623871	17.2665100097656	0.000293855206109583	0.00191722682211548	-0.000355493422830477	-0.00749832857400179
269	2.41622614860535	-0.405842900276184	17.2015743255615	-0.00100484199356288	0.00873538758605719	-0.0126931173726916	-0.00197886489331722
270	0.468180358409882	1.21752870082855	17.071704864502	0.00776136433705688	-0.00327756232582033	-0.00165419070981443	-0.00944637414067984
271	3.06557488441467	-0.730517208576202	17.850923538208	0.00191722682211548	0.0022419011220336	-0.00522560812532902	0.00776136433705688
272	1.11752903461456	0.892854392528534	17.7210540771484	0.00516396993771195	-0.00425158534198999	0.00483929552137852	-0.000680167751852423
273	2.41622614860535	-0.405842900276184	17.7210540771484	-0.00490093370899558	0.00191722682211548	0.000943203864153475	0.000293855206109583
274	1.11752903461456	0.892854392528534	17.1366405487061	-0.00912170019000769	0.00516396993771195	-0.00360223650932312	-0.00360223650932312
275	1.7668776512146	0.243505731225014	17.2665100097656	-0.00327756232582033	0.00321592413820326	-0.00295288790948689	-0.00295288790948689
276	2.41622614860535	-0.0811685770750046	17.850923538208	0.00483929552137852	0.00191722682211548	0.000943203864153475	0.00743668992072344
277	3.06557488441467	-0.405842900276184	18.0457286834717	0.00516396993771195	-0.00327756232582033	0.00126787810586393	0.00386527273803949
278	3.06557488441467	-0.0811685770750046	18.0457286834717	-0.00847235135734081	0.00581331877037883	-0.00360223650932312	-0.000680167751852423
279	1.7668776512146	0.568180024623871	17.5262489318848	-0.00717365415766835	0.00743668992072344	-0.00490093370899558	-0.00132951640989631
280	0.468180358409882	0.892854392528534	17.2665100097656	0.00483929552137852	0.0100340843200684	-0.00165419070981443	0.00289124972186983
281	2.41622614860535	-0.730517208576202	17.2665100097656	-0.00132951640989631	0.00126787810586393	-0.0126931173726916	0.00451462110504508
282	-1.47986555099487	1.21752870082855	17.2665100097656	-0.00587495695799589	0.00256657530553639	-0.00165419070981443	0.000618529506027699
283	0.468180358409882	-0.0811685770750046	17.5262489318848	-0.00197886489331722	0.00743668992072344	0.00256657530553639	0.00906006153672934
284	-0.830516874790192	0.892854392528534	17.5262489318848	-0.0159398596733809	0.00841071270406246	0.00776136433705688	-0.00197886489331722
285	-0.830516874790192	0.568180024623871	17.2015743255615	-0.00847235135734081	-0.00295288790948689	-0.0104203969240189	0.00841071270406246
286	-1.47986555099487	1.21752870082855	17.5911846160889	-0.00490093370899558	0.00451462110504508	-0.00360223650932312	0.000618529506027699
287	1.11752903461456	0.892854392528534	17.071704864502	-0.00684897974133492	-0.00165419070981443	0.00354059832170606	0.00776136433705688
288	-0.830516874790192	0.243505731225014	17.2665100097656	-0.00619963090866804	0.00354059832170606	0.00581331877037883	0.00159255252219737
289	2.41622614860535	-0.405842900276184	17.6561183929443	-0.00619963090866804	0.00646266713738441	0.00289124972186983	-0.00295288790948689
290	1.11752903461456	-0.405842900276184	17.9158573150635	-0.00165419070981443	0.000293855206109583	-0.00814767740666866	-0.0026282137259841
291	2.41622614860535	-0.730517208576202	17.2665100097656	-0.000680167751852423	0.00451462110504508	0.00159255252219737	0.00289124972186983
292	1.7668776512146	-0.730517208576202	17.3963794708252	0.00516396993771195	-0.000680167751852423	0.00776136433705688	0.00938473641872406
293	0.468180358409882	0.243505731225014	17.1366405487061	-0.00327756232582033	0.000943203864153475	-0.00717365415766835	0.00126787810586393
294	0.468180358409882	-0.0811685770750046	17.9158573150635	-0.00425158534198999	-0.00100484199356288	0.00418994715437293	-0.00522560812532902
295	2.41622614860535	-2.02921438217163	17.6561183929443	-0.00197886489331722	-0.00457625929266214	-0.0026282137259841	0.0022419011220336
296	2.41622614860535	-2.02921438217163	17.7859878540039	-0.00165419070981443	-0.00912170019000769	-0.00392691092565656	0.00841071270406246
297	2.41622614860535	-1.70454013347626	17.3963794708252	-0.00100484199356288	-0.0139918150380254	-0.00230353930965066	0.000943203864153475
298	3.06557488441467	-1.37986588478088	17.3963794708252	-0.00230353930965066	-0.00587495695799589	-0.00132951640989631	-0.00132951640989631
299	2.41622614860535	-0.405842900276184	17.4613132476807	0.00483929552137852	0.0113327819854021	-0.00457625929266214	-0.00425158534198999
300	1.7668776512146	-0.0811685770750046	17.3314437866211	-0.000355493422830477	-0.00327756232582033	-0.00684897974133492	-0.00197886489331722
301	1.7668776512146	0.892854392528534	17.5262489318848	0.00451462110504508	0.00418994715437293	-0.00327756232582033	0.00126787810586393
302	1.11752903461456	-0.405842900276184	17.5911846160889	0.00418994715437293	-0.00457625929266214	-0.00717365415766835	-0.0026282137259841
303	1.7668776512146	1.21752870082855	17.4613132476807	-0.00555028254166245	-0.00587495695799589	-0.00555028254166245	-0.0107450718060136
304	1.11752903461456	0.568180024623871	17.5911846160889	0.00126787810586393	0.00938473641872406	-0.0149658378213644	-0.00197886489331722
305	0.468180358409882	0.892854392528534	17.3963794708252	0.00126787810586393	-3.08191010844894e-05	0.00256657530553639	-0.00165419070981443
306	1.7668776512146	-0.730517208576202	17.4613132476807	0.000618529506027699	0.00386527273803949	-0.00230353930965066	0.000293855206109583
307	1.7668776512146	0.243505731225014	18.0457286834717	0.00873538758605719	0.00126787810586393	-0.00652430532500148	-0.00555028254166245
308	0.468180358409882	0.892854392528534	16.8768997192383	-0.00392691092565656	-0.00165419070981443	-0.00847235135734081	-0.00197886489331722
309	1.7668776512146	1.21752870082855	16.9418354034424	-0.00490093370899558	0.00386527273803949	-0.00782300252467394	0.00354059832170606
310	3.714923620224	-0.0811685770750046	17.2015743255615	0.000618529506027699	0.00159255252219737	-0.00392691092565656	-0.00295288790948689
311	1.11752903461456	0.892854392528534	17.1366405487061	-0.00230353930965066	0.00191722682211548	0.000618529506027699	-0.00295288790948689
312	3.06557488441467	-0.730517208576202	17.7210540771484	0.00516396993771195	0.000618529506027699	0.0022419011220336	0.0100340843200684
313	-0.181168273091316	0.892854392528534	17.3963794708252	-0.00132951640989631	0.0022419011220336	0.0106834331527352	-0.00197886489331722
314	3.06557488441467	-0.0811685770750046	17.3314437866211	0.00256657530553639	0.00873538758605719	-0.00814767740666866	-0.00425158534198999
315	2.41622614860535	-0.0811685770750046	17.3963794708252	0.000293855206109583	0.00548864435404539	-0.000680167751852423	0.00191722682211548
316	3.06557488441467	0.568180024623871	17.2015743255615	0.000618529506027699	0.00906006153672934	-0.000355493422830477	0.000943203864153475
317	1.11752903461456	1.21752870082855	17.2665100097656	-0.00327756232582033	-0.000355493422830477	-0.00977104809135199	0.00386527273803949
318	1.11752903461456	-0.405842900276184	17.5262489318848	-0.00684897974133492	0.00126787810586393	-0.0026282137259841	-0.00230353930965066
319	-0.181168273091316	-0.405842900276184	17.3963794708252	-0.00652430532500148	0.0100340843200684	-0.0113944197073579	0.0022419011220336
320	-0.830516874790192	0.243505731225014	17.2015743255615	0.00354059832170606	0.00483929552137852	0.00159255252219737	-0.00197886489331722
321	-0.830516874790192	0.892854392528534	17.3314437866211	-0.00912170019000769	-0.00132951640989631	-0.00197886489331722	0.00321592413820326
322	1.11752903461456	-0.405842900276184	17.4613132476807	0.00126787810586393	0.00354059832170606	0.00548864435404539	-0.000680167751852423
323	-0.830516874790192	0.568180024623871	17.3314437866211	-0.00457625929266214	-0.00197886489331722	0.00581331877037883	-0.00230353930965066
324	-0.181168273091316	-0.405842900276184	17.7210540771484	-0.00230353930965066	0.00776136433705688	-0.00684897974133492	-0.00587495695799589
325	1.7668776512146	-0.730517208576202	17.4613132476807	-3.08191010844894e-05	0.00256657530553639	-0.0026282137259841	-0.00100484199356288
326	3.06557488441467	-0.405842900276184	17.3314437866211	0.00548864435404539	0.000618529506027699	-0.000680167751852423	-0.00327756232582033
327	1.7668776512146	-0.730517208576202	17.5262489318848	0.00678734155371785	-0.00327756232582033	-0.00327756232582033	0.00418994715437293
328	2.41622614860535	-0.0811685770750046	16.8768997192383	0.00483929552137852	0.00451462110504508	0.00418994715437293	-0.00360223650932312
329	1.11752903461456	-0.0811685770750046	17.6561183929443	0.00386527273803949	0.00191722682211548	-0.00360223650932312	0.00191722682211548
330	3.06557488441467	-1.05519151687622	17.3963794708252	-0.00555028254166245	-0.00619963090866804	-0.000680167751852423	-0.00879702530801296
331	1.11752903461456	-0.730517208576202	17.2015743255615	0.00321592413820326	-0.00360223650932312	-0.00197886489331722	0.00581331877037883
332	3.06557488441467	-1.05519151687622	17.1366405487061	0.00321592413820326	-0.00230353930965066	0.00126787810586393	-0.00782300252467394
333	1.11752903461456	-0.730517208576202	16.8119659423828	-0.00197886489331722	-0.00814767740666866	0.000618529506027699	0.00451462110504508
334	3.06557488441467	-1.37986588478088	17.5262489318848	-3.08191010844894e-05	0.000293855206109583	-0.00327756232582033	-0.000680167751852423
335	2.41622614860535	-0.405842900276184	17.4613132476807	-0.00197886489331722	-0.00197886489331722	-0.000680167751852423	0.000293855206109583
336	1.7668776512146	0.568180024623871	17.1366405487061	0.000943203864153475	-0.000680167751852423	-0.00457625929266214	-0.00230353930965066
337	1.11752903461456	0.892854392528534	17.2665100097656	-3.08191010844894e-05	-3.08191010844894e-05	-0.00847235135734081	0.00451462110504508
338	1.11752903461456	1.21752870082855	17.6561183929443	-0.00879702530801296	-0.00100484199356288	-0.00197886489331722	0.000943203864153475
339	3.714923620224	-0.730517208576202	18.0457286834717	0.000943203864153475	0.000943203864153475	0.00354059832170606	-0.00490093370899558
340	1.7668776512146	0.243505731225014	18.1106624603271	0.0022419011220336	0.00256657530553639	-0.00522560812532902	-0.00587495695799589
341	2.41622614860535	0.568180024623871	17.3314437866211	-0.00392691092565656	-0.00100484199356288	-0.00425158534198999	-0.00230353930965066
342	2.41622614860535	-0.0811685770750046	17.1366405487061	0.00516396993771195	0.0022419011220336	0.00386527273803949	-0.00619963090866804
343	1.7668776512146	0.892854392528534	16.8768997192383	-0.000355493422830477	-0.000680167751852423	-0.00295288790948689	-0.00457625929266214
344	2.41622614860535	0.243505731225014	17.0067710876465	-0.00360223650932312	0.00548864435404539	-0.00165419070981443	-0.00879702530801296
345	3.714923620224	-0.0811685770750046	17.3963794708252	0.00126787810586393	-0.000680167751852423	-0.00619963090866804	-0.00100484199356288
346	1.7668776512146	0.243505731225014	17.4613132476807	0.00321592413820326	-3.08191010844894e-05	-0.00295288790948689	-0.0026282137259841
347	3.06557488441467	-0.405842900276184	17.3314437866211	0.0103587592020631	0.00386527273803949	0.000293855206109583	0.00451462110504508
348	2.41622614860535	-0.405842900276184	17.2665100097656	-0.00392691092565656	0.00613799272105098	0.00256657530553639	0.00321592413820326
349	2.41622614860535	-0.0811685770750046	17.4613132476807	-0.00295288790948689	0.00451462110504508	0.0022419011220336	-0.00977104809135199
350	0.468180358409882	0.568180024623871	17.3963794708252	-0.00165419070981443	0.00841071270406246	-0.0126931173726916	0.0022419011220336
351	1.7668776512146	0.892854392528534	17.2665100097656	0.00418994715437293	-0.00132951640989631	-0.00100484199356288	-0.000680167751852423
352	-1.47986555099487	1.21752870082855	17.3963794708252	-0.00197886489331722	-0.00327756232582033	-0.000355493422830477	0.00743668992072344
353	-0.181168273091316	-0.405842900276184	17.4613132476807	-0.0133424662053585	0.000618529506027699	-0.0026282137259841	0.00321592413820326
354	-0.181168273091316	-0.0811685770750046	17.1366405487061	-0.00230353930965066	0.00938473641872406	-0.00295288790948689	-0.00165419070981443
355	-1.47986555099487	0.568180024623871	17.2015743255615	-0.00749832857400179	0.00906006153672934	-0.00587495695799589	-3.08191010844894e-05
356	-0.830516874790192	0.243505731225014	17.2665100097656	-0.00522560812532902	0.00289124972186983	-0.000680167751852423	0.0116574559360743
357	-0.181168273091316	0.568180024623871	16.9418354034424	-0.00522560812532902	0.000293855206109583	-3.08191010844894e-05	0.00159255252219737
358	0.468180358409882	0.892854392528534	17.3314437866211	-0.00425158534198999	0.00354059832170606	-0.00230353930965066	-0.00197886489331722
359	1.11752903461456	0.568180024623871	17.071704864502	-0.00360223650932312	0.0100340843200684	0.00516396993771195	-0.00132951640989631
360	2.41622614860535	-0.405842900276184	17.071704864502	-0.00230353930965066	-0.00230353930965066	-0.0100957229733467	0.000618529506027699
361	1.7668776512146	-0.405842900276184	16.9418354034424	-0.00295288790948689	0.00678734155371785	-0.00879702530801296	0.00581331877037883
362	2.41622614860535	0.568180024623871	17.3314437866211	-0.00392691092565656	-0.00619963090866804	0.000293855206109583	-0.00425158534198999
363	0.468180358409882	-0.405842900276184	17.2665100097656	-0.00522560812532902	-0.00425158534198999	0.000293855206109583	-0.00587495695799589
364	2.41622614860535	-1.70454013347626	17.3963794708252	-0.00360223650932312	-0.00749832857400179	0.00126787810586393	-0.000680167751852423
365	2.41622614860535	-1.37986588478088	17.2015743255615	-0.00360223650932312	0.00191722682211548	-0.00360223650932312	-0.00847235135734081
366	2.41622614860535	-1.37986588478088	17.2665100097656	-0.00360223650932312	-0.0175632312893867	-0.00100484199356288	0.000618529506027699
367	2.41622614860535	-1.05519151687622	17.3314437866211	-0.00100484199356288	-0.0104203969240189	-0.00165419070981443	-0.00522560812532902
368	4.36427211761475	-2.02921438217163	17.6561183929443	-0.00619963090866804	0.000943203864153475	0.00321592413820326	-0.00327756232582033
369	1.11752903461456	-0.0811685770750046	17.7859878540039	0.000293855206109583	0.00711201597005129	0.00548864435404539	-0.00425158534198999
370	1.11752903461456	0.892854392528534	17.1366405487061	0.00548864435404539	0.00159255252219737	-0.00652430532500148	0.00451462110504508
371	2.41622614860535	-0.405842900276184	17.3963794708252	-0.00327756232582033	-0.00717365415766835	0.000943203864153475	0.00126787810586393
372	1.11752903461456	0.568180024623871	17.7859878540039	0.00191722682211548	-0.00327756232582033	-0.0026282137259841	0.00354059832170606
373	3.06557488441467	-0.405842900276184	17.4613132476807	-0.00230353930965066	0.000943203864153475	0.00548864435404539	-0.00457625929266214
374	1.11752903461456	0.568180024623871	17.3314437866211	-0.00295288790948689	0.0136055024340749	-0.00165419070981443	-3.08191010844894e-05
375	1.11752903461456	0.892854392528534	17.071704864502	0.000943203864153475	0.00256657530553639	-0.00847235135734081	0.0022419011220336
376	3.714923620224	-0.405842900276184	17.3314437866211	0.0100340843200684	-0.00814767740666866	-0.00587495695799589	0.000293855206109583
377	1.11752903461456	-0.0811685770750046	17.2665100097656	-0.00165419070981443	0.00451462110504508	0.00451462110504508	0.00159255252219737
378	1.7668776512146	-0.405842900276184	17.1366405487061	0.00808603875339031	-0.00230353930965066	0.00159255252219737	-0.00165419070981443
379	0.468180358409882	0.892854392528534	17.1366405487061	-0.00197886489331722	0.00354059832170606	0.00191722682211548	0.000618529506027699
380	3.06557488441467	0.243505731225014	17.3963794708252	0.00354059832170606	0.00321592413820326	-0.0130177913233638	-0.00295288790948689
381	1.7668776512146	-0.0811685770750046	17.2015743255615	0.00516396993771195	0.000618529506027699	-0.00555028254166245	0.00646266713738441
382	1.11752903461456	0.892854392528534	17.1366405487061	-0.00230353930965066	-3.08191010844894e-05	0.00548864435404539	-0.00295288790948689
383	3.06557488441467	-0.405842900276184	17.5911846160889	0.000618529506027699	0.00289124972186983	0.00386527273803949	0.00159255252219737
384	3.06557488441467	-0.730517208576202	17.2665100097656	-0.000355493422830477	0.00483929552137852	-0.000680167751852423	-0.00555028254166245
385	1.11752903461456	0.568180024623871	17.9158573150635	0.00159255252219737	-0.000355493422830477	-0.00555028254166245	0.00289124972186983
386	-1.47986555099487	0.568180024623871	17.3963794708252	-0.00100484199356288	0.00386527273803949	-0.00522560812532902	0.00289124972186983
387	-0.830516874790192	0.243505731225014	17.1366405487061	-0.00490093370899558	0.00776136433705688	0.00386527273803949	0.00159255252219737
388	-0.181168273091316	-0.405842900276184	17.0067710876465	-0.00944637414067984	0.00873538758605719	-0.00197886489331722	0.00743668992072344
389	-0.830516874790192	-1.05519151687622	17.4613132476807	-0.00555028254166245	0.0022419011220336	-0.00327756232582033	-0.000355493422830477
390	-0.830516874790192	0.568180024623871	17.3314437866211	-0.0169138833880424	0.00548864435404539	-0.00977104809135199	-0.00327756232582033
391	1.11752903461456	-0.405842900276184	17.7859878540039	-0.00197886489331722	-0.00652430532500148	0.00483929552137852	0.00256657530553639
392	0.468180358409882	-0.405842900276184	17.4613132476807	0.00581331877037883	0.00191722682211548	0.00483929552137852	0.0022419011220336
393	1.7668776512146	-0.405842900276184	17.2665100097656	-0.00522560812532902	0.00451462110504508	0.00191722682211548	0.00711201597005129
394	0.468180358409882	0.568180024623871	17.3314437866211	-3.08191010844894e-05	0.00873538758605719	-3.08191010844894e-05	-0.0120437685400248
395	1.7668776512146	-0.405842900276184	17.9807929992676	0.00321592413820326	0.00711201597005129	-0.00782300252467394	-0.00132951640989631
396	3.06557488441467	-0.405842900276184	17.5911846160889	0.00743668992072344	-0.00425158534198999	-0.00912170019000769	-0.00457625929266214
397	3.06557488441467	-1.37986588478088	18.2405319213867	0.00354059832170606	-0.00100484199356288	-0.00684897974133492	0.00548864435404539
398	1.7668776512146	-0.730517208576202	17.850923538208	-0.00425158534198999	-0.000355493422830477	0.00906006153672934	-0.00295288790948689
399	2.41622614860535	-1.70454013347626	17.9807929992676	-0.00165419070981443	-0.00944637414067984	-0.00977104809135199	-0.00165419070981443
400	0.468180358409882	0.243505731225014	17.7210540771484	0.00418994715437293	0.00548864435404539	-0.000355493422830477	0.00289124972186983
401	3.06557488441467	-1.37986588478088	17.2015743255615	0.00646266713738441	-0.00100484199356288	0.00321592413820326	0.00711201597005129
402	1.11752903461456	0.892854392528534	17.3963794708252	-0.00165419070981443	0.00451462110504508	0.00581331877037883	-0.00100484199356288
403	3.06557488441467	-0.405842900276184	17.5911846160889	-0.00100484199356288	0.00256657530553639	-0.00717365415766835	-0.00165419070981443
404	0.468180358409882	0.568180024623871	17.0067710876465	-0.00490093370899558	-0.00197886489331722	-0.000680167751852423	0.000293855206109583
405	1.7668776512146	-0.0811685770750046	17.2015743255615	0.00483929552137852	-0.00197886489331722	-0.0130177913233638	-0.00360223650932312
406	-0.181168273091316	1.21752870082855	17.850923538208	0.00418994715437293	0.00126787810586393	-0.00230353930965066	0.00516396993771195
407	2.41622614860535	0.892854392528534	17.7210540771484	0.00418994715437293	-0.000680167751852423	0.00418994715437293	-0.00457625929266214
408	0.468180358409882	1.54220294952393	17.3314437866211	-0.00132951640989631	0.0022419011220336	-0.00100484199356288	-0.00165419070981443
409	3.06557488441467	0.243505731225014	17.1366405487061	0.00451462110504508	0.000943203864153475	-0.00522560812532902	0.00126787810586393
410	1.7668776512146	0.243505731225014	17.0067710876465	0.00418994715437293	0.00289124972186983	-0.00717365415766835	-0.00132951640989631
411	3.714923620224	-0.405842900276184	16.8768997192383	-3.08191010844894e-05	0.00581331877037883	0.000943203864153475	0.00354059832170606
412	2.41622614860535	-0.730517208576202	17.3963794708252	0.00159255252219737	-0.00230353930965066	0.00289124972186983	-0.00230353930965066
413	1.7668776512146	0.568180024623871	17.9158573150635	-0.00197886489331722	0.00581331877037883	-0.000680167751852423	-0.00457625929266214
414	-0.181168273091316	-0.0811685770750046	17.7859878540039	-0.000355493422830477	0.00159255252219737	-0.00555028254166245	-0.00457625929266214
415	3.714923620224	-1.05519151687622	17.2665100097656	-0.000680167751852423	0.00256657530553639	-0.000680167751852423	-0.00295288790948689
416	1.7668776512146	-0.0811685770750046	17.3314437866211	0.00126787810586393	0.00256657530553639	-0.0026282137259841	0.000943203864153475
417	1.7668776512146	-0.405842900276184	17.3314437866211	0.00873538758605719	-0.00132951640989631	0.00321592413820326	0.00418994715437293
418	1.11752903461456	-0.405842900276184	17.9807929992676	-0.0107450718060136	0.00386527273803949	-0.00847235135734081	0.00646266713738441
419	0.468180358409882	-0.730517208576202	17.5911846160889	-0.00814767740666866	0.00256657530553639	-0.00425158534198999	-0.00360223650932312
420	-1.47986555099487	0.892854392528534	17.5911846160889	-0.00717365415766835	0.00483929552137852	-0.00782300252467394	0.000293855206109583
421	-1.47986555099487	0.568180024623871	17.6561183929443	-0.00457625929266214	-0.00327756232582033	0.00159255252219737	0.00256657530553639
422	1.11752903461456	-0.730517208576202	17.5262489318848	-0.00392691092565656	-0.00197886489331722	0.00873538758605719	0.00906006153672934
423	-0.830516874790192	1.54220294952393	17.2015743255615	-0.00522560812532902	-0.00457625929266214	0.00451462110504508	-0.00652430532500148
424	1.11752903461456	0.568180024623871	17.3963794708252	-0.00327756232582033	0.00483929552137852	0.00191722682211548	-0.00132951640989631
425	1.7668776512146	0.243505731225014	17.6561183929443	-0.00100484199356288	-0.00230353930965066	0.000943203864153475	-0.000355493422830477
426	1.7668776512146	-0.730517208576202	17.7210540771484	0.00126787810586393	-0.00165419070981443	-0.00814767740666866	0.00451462110504508
427	1.7668776512146	-0.405842900276184	17.2665100097656	-0.000680167751852423	-0.00782300252467394	0.00321592413820326	-0.0026282137259841
428	1.11752903461456	-0.0811685770750046	17.3963794708252	-0.00652430532500148	-0.00490093370899558	0.000293855206109583	-0.0026282137259841
429	1.11752903461456	-0.0811685770750046	17.2665100097656	-0.00197886489331722	-0.00944637414067984	-0.00425158534198999	0.000618529506027699
430	2.41622614860535	-1.37986588478088	17.5911846160889	0.00483929552137852	-0.00522560812532902	-0.00457625929266214	0.00159255252219737
431	1.11752903461456	-0.0811685770750046	17.4613132476807	0.000293855206109583	-0.00555028254166245	-0.00100484199356288	-0.00392691092565656
432	2.41622614860535	-1.37986588478088	17.3963794708252	0.00289124972186983	-0.00165419070981443	0.00711201597005129	0.000943203864153475
433	1.11752903461456	-0.0811685770750046	17.071704864502	-0.00652430532500148	0.000618529506027699	-0.000355493422830477	0.00516396993771195
434	3.06557488441467	-0.730517208576202	17.3314437866211	0.00354059832170606	0.000618529506027699	0.000618529506027699	-0.00165419070981443
435	2.41622614860535	-0.405842900276184	17.4613132476807	0.00354059832170606	0.00126787810586393	-0.00912170019000769	0.00159255252219737
436	2.41622614860535	0.243505731225014	17.3963794708252	-0.00360223650932312	0.00354059832170606	-0.00360223650932312	0.00711201597005129
437	1.7668776512146	0.892854392528534	17.3963794708252	-3.08191010844894e-05	0.00483929552137852	0.0136055024340749	-0.00100484199356288
438	4.36427211761475	-0.405842900276184	16.9418354034424	0.00191722682211548	0.00711201597005129	-0.0026282137259841	-0.00587495695799589
439	2.41622614860535	-0.0811685770750046	17.1366405487061	-0.00782300252467394	0.00451462110504508	-0.00814767740666866	-0.00522560812532902
440	1.7668776512146	0.568180024623871	17.1366405487061	-3.08191010844894e-05	0.00289124972186983	-0.00847235135734081	0.000618529506027699
441	1.11752903461456	0.892854392528534	16.9418354034424	0.00678734155371785	-0.00522560812532902	-0.00749832857400179	0.00256657530553639
442	3.714923620224	-0.405842900276184	17.5262489318848	0.00386527273803949	-0.000680167751852423	0.00483929552137852	-0.00197886489331722
443	1.7668776512146	0.568180024623871	17.2015743255615	0.000618529506027699	0.00483929552137852	-0.00782300252467394	0.00321592413820326
444	2.41622614860535	-0.0811685770750046	17.7859878540039	-0.00230353930965066	0.00970941036939621	-0.000680167751852423	-0.00457625929266214
445	3.06557488441467	-0.405842900276184	17.850923538208	0.00451462110504508	0.000293855206109583	-0.00944637414067984	0.000618529506027699
446	3.06557488441467	-0.405842900276184	17.9807929992676	-0.00457625929266214	0.00289124972186983	-0.00327756232582033	0.00126787810586393
447	2.41622614860535	-0.405842900276184	17.4613132476807	-0.00392691092565656	0.00776136433705688	0.00289124972186983	0.0022419011220336
448	1.7668776512146	-0.405842900276184	17.7210540771484	-0.00749832857400179	0.00613799272105098	-0.00360223650932312	-0.00230353930965066
449	-0.830516874790192	0.892854392528534	17.1366405487061	-0.00392691092565656	0.00126787810586393	0.00191722682211548	0.00159255252219737
450	-0.181168273091316	0.568180024623871	17.4613132476807	-0.000355493422830477	0.00646266713738441	-0.00619963090866804	-0.00360223650932312
451	-2.12921404838562	1.21752870082855	17.2665100097656	-0.00912170019000769	0.00483929552137852	-0.00587495695799589	0.00970941036939621
452	1.11752903461456	0.568180024623871	17.7859878540039	0.0022419011220336	-0.00100484199356288	-0.00165419070981443	0.00483929552137852
453	0.468180358409882	0.243505731225014	18.1755981445313	-0.00425158534198999	0.000293855206109583	0.000293855206109583	0.00159255252219737
454	3.06557488441467	-0.730517208576202	17.5262489318848	-0.00165419070981443	0.00938473641872406	0.00191722682211548	-0.0026282137259841
455	1.7668776512146	0.568180024623871	17.7210540771484	0.000618529506027699	0.00159255252219737	0.000943203864153475	0.00256657530553639
456	0.468180358409882	0.892854392528534	17.1366405487061	0.00743668992072344	-0.000680167751852423	-3.08191010844894e-05	-0.00782300252467394
457	0.468180358409882	0.568180024623871	17.3314437866211	0.00321592413820326	-0.00197886489331722	0.000943203864153475	0.00711201597005129
458	0.468180358409882	0.243505731225014	17.2665100097656	0.000618529506027699	-0.00295288790948689	0.000618529506027699	-0.00197886489331722
459	2.41622614860535	-1.05519151687622	17.850923538208	-0.00652430532500148	-0.000355493422830477	-0.00652430532500148	0.000293855206109583
460	2.41622614860535	-0.730517208576202	17.9807929992676	0.000943203864153475	0.000943203864153475	-0.00555028254166245	-0.00555028254166245
461	1.7668776512146	-0.405842900276184	17.2665100097656	0.00159255252219737	-0.0156151866540313	-0.00847235135734081	0.00354059832170606
462	1.11752903461456	-1.37986588478088	17.3963794708252	0.000293855206109583	-0.00782300252467394	0.00418994715437293	-0.00490093370899558
463	0.468180358409882	-1.05519151687622	17.2665100097656	-0.00230353930965066	0.00126787810586393	-0.0143164889886975	-0.00425158534198999
464	2.41622614860535	-0.405842900276184	17.4613132476807	-0.000355493422830477	0.00516396993771195	-0.00457625929266214	-0.00230353930965066
465	3.714923620224	-0.730517208576202	17.7210540771484	0.0022419011220336	-0.00327756232582033	-0.0159398596733809	-0.00457625929266214
466	1.7668776512146	-0.0811685770750046	17.3314437866211	0.00646266713738441	0.00354059832170606	-0.00717365415766835	-0.000680167751852423
467	3.06557488441467	-0.405842900276184	17.4613132476807	0.00906006153672934	0.00386527273803949	-0.00619963090866804	-0.000680167751852423
468	3.06557488441467	-0.405842900276184	17.4613132476807	0.00451462110504508	0.00711201597005129	-0.00717365415766835	-0.00230353930965066
469	1.11752903461456	0.243505731225014	17.4613132476807	0.0022419011220336	0.00678734155371785	-0.00360223650932312	-0.00425158534198999
470	0.468180358409882	0.892854392528534	17.3314437866211	0.00678734155371785	0.00873538758605719	-0.00360223650932312	-0.00327756232582033
471	1.7668776512146	0.568180024623871	17.0067710876465	-0.00230353930965066	0.00256657530553639	-0.00749832857400179	0.0100340843200684
472	0.468180358409882	0.243505731225014	16.8768997192383	-0.00327756232582033	0.000618529506027699	-0.00392691092565656	0.00321592413820326
473	3.714923620224	-0.405842900276184	17.1366405487061	-0.00230353930965066	0.00289124972186983	0.00256657530553639	0.00126787810586393
474	3.06557488441467	-0.0811685770750046	17.1366405487061	-0.00230353930965066	0.000618529506027699	-0.00522560812532902	-0.00782300252467394
475	1.11752903461456	0.892854392528534	17.2665100097656	0.00354059832170606	0.00126787810586393	0.00159255252219737	-3.08191010844894e-05
476	0.468180358409882	0.892854392528534	17.5262489318848	0.00418994715437293	0.0022419011220336	0.000943203864153475	0.00743668992072344
477	2.41622614860535	0.568180024623871	17.6561183929443	0.00159255252219737	-0.00684897974133492	-0.00327756232582033	0.00873538758605719
478	0.468180358409882	0.243505731225014	17.1366405487061	-0.00197886489331722	0.00321592413820326	0.00159255252219737	-0.0026282137259841
479	-0.181168273091316	0.243505731225014	17.2015743255615	-0.0136671401560307	0.000293855206109583	-0.00619963090866804	-0.00230353930965066
480	-0.181168273091316	-0.405842900276184	17.3963794708252	-0.00457625929266214	0.00743668992072344	-0.00165419070981443	-0.00814767740666866
481	-0.830516874790192	-0.0811685770750046	17.6561183929443	-0.0026282137259841	-0.000680167751852423	-0.00555028254166245	0.00646266713738441
482	-1.47986555099487	0.568180024623871	17.6561183929443	-0.00977104809135199	0.00386527273803949	0.00354059832170606	0.00354059832170606
483	-1.47986555099487	-0.405842900276184	17.3314437866211	-0.0107450718060136	0.00678734155371785	0.00483929552137852	0.00451462110504508
484	0.468180358409882	-0.0811685770750046	16.8768997192383	-0.00457625929266214	-0.000680167751852423	-0.00100484199356288	-0.000355493422830477
485	1.7668776512146	-0.405842900276184	16.6820964813232	-0.00360223650932312	0.00321592413820326	-0.00100484199356288	-0.00619963090866804
486	1.7668776512146	0.568180024623871	17.2015743255615	-0.000680167751852423	-0.00360223650932312	-3.08191010844894e-05	0.0022419011220336
487	2.41622614860535	-0.405842900276184	16.9418354034424	0.00516396993771195	-0.000680167751852423	0.00776136433705688	0.000618529506027699
488	1.7668776512146	-0.405842900276184	17.071704864502	-0.00619963090866804	-0.000680167751852423	0.000943203864153475	0.00321592413820326
489	1.11752903461456	-0.405842900276184	17.3963794708252	-0.00327756232582033	0.00159255252219737	0.00256657530553639	-0.00782300252467394
490	0.468180358409882	0.568180024623871	17.3314437866211	0.00938473641872406	0.00289124972186983	-0.00295288790948689	-0.00132951640989631
491	1.7668776512146	-0.730517208576202	17.5911846160889	0.000943203864153475	-0.00977104809135199	0.000293855206109583	-0.0026282137259841
492	0.468180358409882	-0.405842900276184	17.4613132476807	-0.000355493422830477	-0.00814767740666866	0.00711201597005129	0.00743668992072344
493	3.06557488441467	-1.37986588478088	17.6561183929443	0.0022419011220336	0.000618529506027699	0.000618529506027699	-0.00522560812532902
494	0.468180358409882	-0.0811685770750046	17.071704864502	-0.00944637414067984	-0.00717365415766835	0.000293855206109583	-0.00132951640989631
495	0.468180358409882	-0.0811685770750046	17.1366405487061	0.00126787810586393	-0.00749832857400179	0.000943203864153475	0.00386527273803949
496	1.11752903461456	-0.730517208576202	17.3963794708252	0.00841071270406246	0.00289124972186983	-0.00652430532500148	-0.000680167751852423
497	1.7668776512146	-0.405842900276184	17.5262489318848	-0.0113944197073579	-0.00295288790948689	0.000618529506027699	0.00354059832170606
498	2.41622614860535	0.243505731225014	17.7859878540039	0.00451462110504508	0.00354059832170606	-0.0139918150380254	-0.00100484199356288
499	0.468180358409882	1.21752870082855	17.3963794708252	-0.00327756232582033	0.000293855206109583	0.00126787810586393	0.00191722682211548
500	3.06557488441467	-0.0811685770750046	17.071704864502	0.00386527273803949	0.00678734155371785	-0.0104203969240189	0.00159255252219737
501	3.06557488441467	-0.0811685770750046	17.3963794708252	-0.00425158534198999	0.00321592413820326	-0.00522560812532902	0.00354059832170606
502	1.7668776512146	0.892854392528534	17.071704864502	0.00289124972186983	-0.00132951640989631	0.00321592413820326	-0.000355493422830477
503	3.06557488441467	-0.0811685770750046	17.2665100097656	-0.000355493422830477	0.00289124972186983	-0.00587495695799589	-0.000680167751852423
504	3.06557488441467	-0.405842900276184	17.3314437866211	-0.0026282137259841	0.000618529506027699	-0.00555028254166245	0.00159255252219737
505	0.468180358409882	0.568180024623871	17.071704864502	-0.00327756232582033	0.0126314787194133	-0.00619963090866804	-0.00132951640989631
506	2.41622614860535	0.243505731225014	16.9418354034424	0.00321592413820326	0.00451462110504508	-0.00327756232582033	-0.00425158534198999
507	1.11752903461456	0.568180024623871	17.1366405487061	0.00418994715437293	0.00289124972186983	0.00386527273803949	0.00776136433705688
508	2.41622614860535	0.892854392528534	17.2015743255615	-0.00360223650932312	0.00386527273803949	-0.00392691092565656	-0.00360223650932312
509	1.11752903461456	-0.405842900276184	17.5911846160889	0.00289124972186983	0.00776136433705688	-0.00425158534198999	0.00354059832170606
510	1.11752903461456	0.892854392528534	17.3963794708252	0.00678734155371785	0.00451462110504508	-0.0026282137259841	-0.00230353930965066
511	2.41622614860535	-0.405842900276184	17.4613132476807	0.00256657530553639	0.00483929552137852	-0.00295288790948689	0.00678734155371785
512	1.11752903461456	0.568180024623871	17.3963794708252	0.00191722682211548	-0.000355493422830477	-0.00555028254166245	0.00354059832170606
513	1.11752903461456	-0.0811685770750046	17.3314437866211	-0.00197886489331722	0.011982130818069	-0.00100484199356288	0.000618529506027699
514	-1.47986555099487	0.243505731225014	16.6820964813232	-0.00847235135734081	0.00289124972186983	-0.00490093370899558	-0.000355493422830477
515	-0.830516874790192	-0.405842900276184	17.7859878540039	-0.0100957229733467	0.00451462110504508	-0.00522560812532902	0.00159255252219737
516	-0.181168273091316	-0.405842900276184	17.5911846160889	0.00581331877037883	-0.000680167751852423	0.00321592413820326	-0.00132951640989631
517	0.468180358409882	-0.0811685770750046	17.3314437866211	-0.0113944197073579	-0.00652430532500148	-0.00457625929266214	0.00646266713738441
518	1.11752903461456	-0.0811685770750046	17.4613132476807	0.00776136433705688	0.00159255252219737	-0.00425158534198999	-0.00230353930965066
519	1.7668776512146	-0.0811685770750046	17.6561183929443	-0.0107450718060136	0.00483929552137852	-3.08191010844894e-05	-0.00684897974133492
520	0.468180358409882	0.892854392528534	17.5262489318848	0.00613799272105098	0.00451462110504508	0.000943203864153475	-0.00490093370899558
521	-0.181168273091316	0.568180024623871	17.5262489318848	0.0022419011220336	-0.0026282137259841	-0.00652430532500148	0.00483929552137852
522	1.11752903461456	0.892854392528534	17.1366405487061	-0.00392691092565656	-0.00749832857400179	0.00418994715437293	-0.00360223650932312
523	3.06557488441467	-1.05519151687622	17.4613132476807	-0.00295288790948689	-0.00360223650932312	0.00678734155371785	0.00321592413820326
524	2.41622614860535	-0.730517208576202	17.4613132476807	0.00808603875339031	0.00159255252219737	-0.0120437685400248	-0.00652430532500148
525	2.41622614860535	-2.02921438217163	17.5262489318848	0.000618529506027699	-0.00360223650932312	-0.00684897974133492	0.00743668992072344
526	2.41622614860535	-1.70454013347626	17.5911846160889	-0.000355493422830477	-0.00587495695799589	0.000943203864153475	0.00191722682211548
527	2.41622614860535	-1.70454013347626	17.6561183929443	-0.00717365415766835	-0.00782300252467394	0.000293855206109583	0.00159255252219737
528	1.7668776512146	-1.05519151687622	17.3963794708252	-0.0026282137259841	0.00386527273803949	0.000943203864153475	0.00159255252219737
529	1.11752903461456	0.243505731225014	17.2665100097656	-0.00619963090866804	-0.00555028254166245	-0.0100957229733467	-3.08191010844894e-05
530	1.11752903461456	0.243505731225014	17.2015743255615	-0.00392691092565656	0.00386527273803949	-0.00522560812532902	-0.00197886489331722
531	1.7668776512146	0.568180024623871	17.3314437866211	-0.0026282137259841	-0.00522560812532902	-0.0107450718060136	0.0022419011220336
532	1.7668776512146	-0.0811685770750046	17.6561183929443	0.00289124972186983	0.00516396993771195	0.0136055024340749	0.00126787810586393
533	3.06557488441467	0.568180024623871	17.0067710876465	0.0022419011220336	0.00126787810586393	-0.00132951640989631	-3.08191010844894e-05
534	1.7668776512146	1.21752870082855	17.0067710876465	0.000943203864153475	0.00581331877037883	-0.00392691092565656	-0.00100484199356288
535	1.7668776512146	-0.730517208576202	17.3963794708252	0.00126787810586393	0.00451462110504508	-0.00555028254166245	0.00159255252219737
536	3.06557488441467	-0.0811685770750046	17.2665100097656	0.00548864435404539	0.00581331877037883	-0.0100957229733467	0.00159255252219737
537	3.714923620224	-0.405842900276184	17.3963794708252	0.00386527273803949	0.00483929552137852	-0.0100957229733467	0.00548864435404539
538	2.41622614860535	0.243505731225014	17.3963794708252	-0.00230353930965066	-0.000355493422830477	0.00321592413820326	-0.00619963090866804
539	2.41622614860535	0.568180024623871	16.8119659423828	-0.00847235135734081	0.00354059832170606	-0.00847235135734081	0.00938473641872406
540	1.7668776512146	-0.0811685770750046	17.1366405487061	-3.08191010844894e-05	0.00581331877037883	-0.00197886489331722	-0.00327756232582033
541	1.7668776512146	-0.730517208576202	17.1366405487061	-0.000355493422830477	0.000293855206109583	-0.0133424662053585	-0.00100484199356288
542	2.41622614860535	-0.0811685770750046	17.2665100097656	0.0116574559360743	0.000618529506027699	0.00191722682211548	0.00256657530553639
543	1.7668776512146	0.568180024623871	16.9418354034424	0.000293855206109583	-0.00717365415766835	-0.00295288790948689	-0.00587495695799589
544	1.11752903461456	0.568180024623871	17.4613132476807	0.000618529506027699	-0.00230353930965066	-0.00555028254166245	0.00289124972186983
545	1.7668776512146	-0.405842900276184	17.3963794708252	-0.000355493422830477	0.00354059832170606	-0.00749832857400179	0.00418994715437293
546	1.7668776512146	-0.405842900276184	17.3963794708252	0.00321592413820326	0.00256657530553639	-0.000355493422830477	-0.00717365415766835
547	1.11752903461456	-0.405842900276184	17.4613132476807	-0.00847235135734081	-0.00132951640989631	0.00191722682211548	0.00613799272105098
548	-2.12921404838562	-0.0811685770750046	17.6561183929443	-0.00749832857400179	0.00256657530553639	-0.0104203969240189	0.000618529506027699
549	-2.12921404838562	0.568180024623871	17.4613132476807	-0.00652430532500148	-0.00295288790948689	-0.00684897974133492	-0.00619963090866804
550	0.468180358409882	-0.730517208576202	17.3314437866211	-0.0107450718060136	0.00159255252219737	-0.00425158534198999	-0.00717365415766835
551	0.468180358409882	0.892854392528534	17.2015743255615	-0.00392691092565656	0.00483929552137852	-0.00100484199356288	-0.000355493422830477
552	2.41622614860535	-0.0811685770750046	17.4613132476807	-0.00522560812532902	0.000293855206109583	0.00808603875339031	0.00126787810586393
553	0.468180358409882	1.21752870082855	17.2015743255615	-0.00132951640989631	0.00159255252219737	-0.00684897974133492	-0.00749832857400179
554	2.41622614860535	-0.405842900276184	17.850923538208	-0.00684897974133492	0.00483929552137852	-0.00782300252467394	-0.0026282137259841
555	2.41622614860535	-0.0811685770750046	17.5262489318848	0.00191722682211548	0.00841071270406246	-0.0026282137259841	-0.00749832857400179
556	2.41622614860535	-0.405842900276184	17.1366405487061	0.00743668992072344	0.00548864435404539	-0.0139918150380254	0.00711201597005129
557	2.41622614860535	-0.730517208576202	17.2015743255615	0.00321592413820326	-0.00555028254166245	0.00256657530553639	-0.00230353930965066
558	3.06557488441467	-1.37986588478088	17.5911846160889	-0.0026282137259841	-0.00782300252467394	0.000293855206109583	0.00159255252219737
559	1.7668776512146	-1.05519151687622	17.5262489318848	-0.00522560812532902	-0.00619963090866804	0.00289124972186983	-0.00749832857400179
560	1.11752903461456	-0.405842900276184	17.5911846160889	-0.00132951640989631	-0.0026282137259841	-0.00717365415766835	0.00256657530553639
561	0.468180358409882	0.243505731225014	17.1366405487061	0.00451462110504508	-0.0026282137259841	0.0022419011220336	0.00159255252219737
562	2.41622614860535	-0.730517208576202	17.2665100097656	0.000943203864153475	-0.00555028254166245	-0.00847235135734081	0.00321592413820326
563	-0.181168273091316	0.892854392528534	17.2665100097656	0.00581331877037883	-0.000355493422830477	-0.000355493422830477	0.00191722682211548
564	2.41622614860535	-0.730517208576202	17.5262489318848	-0.0026282137259841	0.00321592413820326	-0.0110697457566857	-0.00165419070981443
565	1.11752903461456	-0.405842900276184	17.5911846160889	0.000943203864153475	-0.00587495695799589	-0.00425158534198999	-0.00132951640989631
566	3.06557488441467	-0.405842900276184	17.6561183929443	-0.000355493422830477	0.00354059832170606	-0.00165419070981443	0.00159255252219737
567	2.41622614860535	-0.0811685770750046	17.2015743255615	-0.00522560812532902	-0.00295288790948689	-0.00684897974133492	0.00321592413820326
568	3.06557488441467	-0.405842900276184	17.3314437866211	-0.000680167751852423	0.00256657530553639	-0.00977104809135199	0.000293855206109583
569	0.468180358409882	1.21752870082855	17.0067710876465	0.00678734155371785	-0.00327756232582033	-0.00847235135734081	-0.00684897974133492
570	2.41622614860535	0.892854392528534	17.071704864502	-0.000355493422830477	-0.00132951640989631	-0.00717365415766835	0.00581331877037883
571	1.11752903461456	0.892854392528534	17.1366405487061	0.00776136433705688	0.00483929552137852	-3.08191010844894e-05	-0.00197886489331722
572	1.7668776512146	0.568180024623871	16.9418354034424	0.00808603875339031	-0.00555028254166245	-0.000680167751852423	0.00516396993771195
573	3.06557488441467	-0.0811685770750046	17.2665100097656	0.000943203864153475	0.000943203864153475	0.00354059832170606	0.00646266713738441
574	3.714923620224	-0.0811685770750046	17.071704864502	-0.00132951640989631	0.00191722682211548	0.000293855206109583	-0.00360223650932312
575	0.468180358409882	0.568180024623871	17.2665100097656	0.00256657530553639	0.00126787810586393	-0.00425158534198999	-0.00749832857400179
576	2.41622614860535	0.892854392528534	17.3963794708252	-0.000680167751852423	0.00289124972186983	-0.00652430532500148	0.00483929552137852
577	1.11752903461456	0.892854392528534	17.4613132476807	0.00418994715437293	0.00159255252219737	0.00191722682211548	0.000618529506027699
578	0.468180358409882	0.568180024623871	17.1366405487061	-0.00490093370899558	0.0106834331527352	0.00873538758605719	-0.00619963090866804
579	0.468180358409882	-0.405842900276184	17.2015743255615	0.000943203864153475	0.000293855206109583	-0.00425158534198999	-0.00327756232582033
580	0.468180358409882	-0.730517208576202	17.3314437866211	-0.00977104809135199	-0.00165419070981443	-0.00197886489331722	0.0022419011220336
581	-2.12921404838562	0.892854392528534	17.6561183929443	-0.00619963090866804	0.00418994715437293	-0.000355493422830477	0.00776136433705688
582	-2.12921404838562	0.568180024623871	17.5262489318848	-0.00425158534198999	-0.000355493422830477	0.00516396993771195	0.00646266713738441
583	-1.47986555099487	-0.0811685770750046	17.4613132476807	-0.00425158534198999	0.00776136433705688	0.00483929552137852	-0.00360223650932312
584	1.11752903461456	-0.730517208576202	16.9418354034424	-0.00879702530801296	0.0100340843200684	-0.00327756232582033	-0.00392691092565656
585	0.468180358409882	-0.730517208576202	16.8768997192383	0.00126787810586393	0.00548864435404539	-0.00555028254166245	0.00191722682211548
586	1.7668776512146	0.568180024623871	17.1366405487061	-0.00230353930965066	-0.00197886489331722	-0.0100957229733467	-0.00327756232582033
587	1.7668776512146	-0.405842900276184	17.4613132476807	-0.000355493422830477	-3.08191010844894e-05	0.00289124972186983	0.00321592413820326
588	1.7668776512146	0.243505731225014	17.7859878540039	-0.00360223650932312	0.0126314787194133	0.0022419011220336	-0.00425158534198999
589	1.11752903461456	-0.730517208576202	17.5262489318848	-0.00295288790948689	-0.000355493422830477	-0.00619963090866804	0.00321592413820326
590	0.468180358409882	0.243505731225014	17.2015743255615	0.00613799272105098	0.00126787810586393	0.000293855206109583	-0.00327756232582033
591	1.7668776512146	-1.37986588478088	17.071704864502	0.00613799272105098	-0.00619963090866804	-0.00230353930965066	-3.08191010844894e-05
592	1.11752903461456	-0.0811685770750046	17.3314437866211	0.00354059832170606	-0.00717365415766835	-3.08191010844894e-05	0.000293855206109583
593	1.7668776512146	-1.70454013347626	17.5911846160889	-0.00684897974133492	-0.00879702530801296	0.00289124972186983	-0.00522560812532902
594	1.11752903461456	-0.0811685770750046	17.3314437866211	0.00321592413820326	0.00191722682211548	-0.00490093370899558	0.00321592413820326
595	1.11752903461456	-0.405842900276184	17.2665100097656	0.00159255252219737	0.00191722682211548	-0.00392691092565656	-0.00197886489331722
596	1.11752903461456	-0.0811685770750046	17.4613132476807	0.00548864435404539	-0.00555028254166245	0.00938473641872406	0.00581331877037883
597	1.11752903461456	-0.730517208576202	17.4613132476807	0.00321592413820326	-0.00425158534198999	-0.00522560812532902	0.00321592413820326
598	1.11752903461456	1.21752870082855	17.3314437866211	0.000293855206109583	-0.00100484199356288	-0.00619963090866804	0.00126787810586393
599	2.41622614860535	0.568180024623871	18.1106624603271	-0.00490093370899558	0.000618529506027699	-0.00132951640989631	0.000943203864153475
600	2.41622614860535	0.243505731225014	17.3963794708252	0.000618529506027699	0.00516396993771195	-0.0100957229733467	-0.0026282137259841
601	2.41622614860535	-1.05519151687622	17.3314437866211	0.00776136433705688	0.00159255252219737	0.0022419011220336	-0.00165419070981443
602	0.468180358409882	1.21752870082855	17.0067710876465	0.00743668992072344	0.000618529506027699	0.00354059832170606	0.00483929552137852
603	3.714923620224	-1.05519151687622	17.2665100097656	-0.00425158534198999	-0.00132951640989631	-0.00327756232582033	-0.00230353930965066
604	1.11752903461456	-0.405842900276184	17.0067710876465	-0.00327756232582033	0.00646266713738441	-0.00165419070981443	0.000293855206109583
605	1.11752903461456	0.568180024623871	17.2665100097656	-0.00327756232582033	-0.00717365415766835	-0.000355493422830477	-0.00197886489331722
606	1.11752903461456	0.568180024623871	16.9418354034424	0.00711201597005129	0.000293855206109583	-0.00490093370899558	0.00321592413820326
607	1.11752903461456	0.568180024623871	17.071704864502	0.00386527273803949	0.000943203864153475	-0.00457625929266214	0.00646266713738441
608	2.41622614860535	-0.730517208576202	17.071704864502	-0.00457625929266214	-0.00490093370899558	-0.00457625929266214	-0.00327756232582033
609	2.41622614860535	-0.730517208576202	17.4613132476807	0.0022419011220336	0.00581331877037883	-0.00522560812532902	-0.00295288790948689
610	1.11752903461456	0.243505731225014	17.4613132476807	0.00256657530553639	0.00516396993771195	-0.00197886489331722	-0.00295288790948689
611	3.06557488441467	-0.405842900276184	17.2665100097656	0.00289124972186983	0.00386527273803949	-0.00749832857400179	0.00581331877037883
612	1.7668776512146	-0.730517208576202	17.3314437866211	0.00516396993771195	0.00256657530553639	0.00126787810586393	0.00418994715437293
613	2.41622614860535	-0.730517208576202	17.2665100097656	0.00386527273803949	-0.00555028254166245	0.00451462110504508	-0.00100484199356288
614	-0.830516874790192	0.243505731225014	17.2665100097656	-0.00457625929266214	0.00646266713738441	-0.00717365415766835	-0.00587495695799589
615	-1.47986555099487	-0.405842900276184	17.6561183929443	-0.00132951640989631	0.00743668992072344	-0.000355493422830477	-0.00327756232582033
616	-1.47986555099487	-0.405842900276184	17.7859878540039	-0.00652430532500148	0.00451462110504508	-0.00490093370899558	0.00483929552137852
617	0.468180358409882	-0.730517208576202	17.3963794708252	0.000293855206109583	-3.08191010844894e-05	-0.00100484199356288	-0.00457625929266214
618	0.468180358409882	-0.0811685770750046	17.4613132476807	-0.00490093370899558	0.00483929552137852	0.000293855206109583	-0.00295288790948689
619	-0.830516874790192	0.243505731225014	17.1366405487061	-0.00165419070981443	0.0126314787194133	-0.0026282137259841	-0.00392691092565656
620	0.468180358409882	0.892854392528534	17.5262489318848	-0.000355493422830477	-0.0026282137259841	-0.00295288790948689	-0.00392691092565656
621	1.11752903461456	-0.0811685770750046	17.7210540771484	0.00516396993771195	0.000293855206109583	-0.00165419070981443	-0.00360223650932312
622	1.11752903461456	0.243505731225014	17.5262489318848	-0.00392691092565656	0.00418994715437293	-0.00165419070981443	0.00841071270406246
623	2.41622614860535	-0.405842900276184	17.1366405487061	-3.08191010844894e-05	0.00386527273803949	0.000293855206109583	-0.00782300252467394
624	1.11752903461456	0.243505731225014	17.3314437866211	0.00321592413820326	0.00873538758605719	-0.00717365415766835	0.00191722682211548
625	0.468180358409882	0.243505731225014	17.071704864502	0.00873538758605719	-0.00392691092565656	-0.0026282137259841	-0.00165419070981443
626	2.41622614860535	-0.405842900276184	17.4613132476807	-0.00100484199356288	-0.00457625929266214	0.00126787810586393	-0.00392691092565656
627	1.11752903461456	-0.405842900276184	17.6561183929443	0.00483929552137852	-0.00879702530801296	0.00159255252219737	0.000293855206109583
628	0.468180358409882	-0.405842900276184	17.1366405487061	0.000618529506027699	-0.00197886489331722	-0.00100484199356288	-0.000355493422830477
629	2.41622614860535	-1.70454013347626	17.2665100097656	-0.00555028254166245	0.00386527273803949	-0.00522560812532902	-0.00197886489331722
630	3.06557488441467	-0.730517208576202	17.3963794708252	-0.00555028254166245	-0.000355493422830477	0.0022419011220336	0.000618529506027699
631	3.06557488441467	0.243505731225014	17.3963794708252	0.00581331877037883	-0.0026282137259841	0.000293855206109583	-3.08191010844894e-05
632	3.06557488441467	-0.405842900276184	18.0457286834717	-0.00165419070981443	-0.00587495695799589	0.0022419011220336	-0.00165419070981443
633	0.468180358409882	0.892854392528534	17.2665100097656	0.00289124972186983	0.00483929552137852	0.000943203864153475	0.00548864435404539
634	2.41622614860535	-0.0811685770750046	17.3314437866211	0.00159255252219737	0.00906006153672934	-0.00782300252467394	-0.00652430532500148
635	1.7668776512146	-0.0811685770750046	17.3314437866211	-0.000355493422830477	0.00581331877037883	-0.0100957229733467	-0.000355493422830477
636	3.06557488441467	-0.0811685770750046	17.7859878540039	0.00678734155371785	-0.00782300252467394	-0.00684897974133492	0.000293855206109583
637	2.41622614860535	-0.0811685770750046	17.9158573150635	0.00613799272105098	0.00256657530553639	-0.00587495695799589	0.00126787810586393
638	3.06557488441467	-1.05519151687622	17.3963794708252	-0.00100484199356288	0.00776136433705688	-0.00490093370899558	0.00711201597005129
639	2.41622614860535	-0.405842900276184	17.1366405487061	0.000618529506027699	0.00776136433705688	0.000618529506027699	0.00256657530553639
640	2.41622614860535	0.568180024623871	16.9418354034424	0.000943203864153475	0.00516396993771195	-0.00717365415766835	-0.00684897974133492
641	1.11752903461456	0.568180024623871	17.0067710876465	-0.00392691092565656	0.000293855206109583	-0.00717365415766835	-0.000355493422830477
642	4.36427211761475	-0.405842900276184	17.3314437866211	-0.000680167751852423	0.00321592413820326	-0.00197886489331722	-0.00327756232582033
643	1.11752903461456	0.243505731225014	17.3963794708252	-0.00457625929266214	0.00354059832170606	-0.00230353930965066	-0.00652430532500148
644	1.11752903461456	0.568180024623871	16.6820964813232	-0.00165419070981443	-0.000680167751852423	-0.00522560812532902	-0.00230353930965066
645	1.7668776512146	-0.730517208576202	17.3314437866211	-0.00717365415766835	0.00743668992072344	-0.0107450718060136	-0.000680167751852423
646	1.7668776512146	-0.405842900276184	17.9158573150635	0.00191722682211548	-0.00490093370899558	-0.00652430532500148	0.00808603875339031
647	2.41622614860535	-0.405842900276184	17.9807929992676	0.00159255252219737	0.000618529506027699	-0.00295288790948689	0.00256657530553639
648	-0.830516874790192	0.892854392528534	17.3963794708252	-0.00977104809135199	-0.000355493422830477	0.00191722682211548	0.000943203864153475
649	-1.47986555099487	0.568180024623871	17.6561183929443	-0.00392691092565656	0.00808603875339031	-0.00425158534198999	-0.00165419070981443
650	-0.181168273091316	-1.05519151687622	16.8119659423828	-0.0113944197073579	-0.00132951640989631	-0.00132951640989631	0.00418994715437293
651	-1.47986555099487	0.892854392528534	17.1366405487061	-0.00327756232582033	0.00354059832170606	-0.00165419070981443	0.00354059832170606
652	0.468180358409882	0.568180024623871	17.1366405487061	-0.00360223650932312	-0.000680167751852423	-0.00619963090866804	0.00418994715437293
653	-0.830516874790192	0.568180024623871	17.4613132476807	-0.00847235135734081	0.00289124972186983	0.00321592413820326	0.00841071270406246
654	1.11752903461456	-0.405842900276184	17.7210540771484	0.00191722682211548	0.00938473641872406	-0.00749832857400179	-0.0117190945893526
655	2.41622614860535	0.568180024623871	17.3963794708252	-0.00327756232582033	0.00711201597005129	-0.0113944197073579	-0.000355493422830477
656	-0.181168273091316	0.892854392528534	17.071704864502	0.00841071270406246	-3.08191010844894e-05	-0.000680167751852423	0.00386527273803949
657	0.468180358409882	0.568180024623871	17.2665100097656	0.00159255252219737	-0.00425158534198999	-0.00197886489331722	0.00548864435404539
658	1.11752903461456	0.892854392528534	17.1366405487061	-0.00555028254166245	-0.0026282137259841	0.00289124972186983	-3.08191010844894e-05
659	2.41622614860535	-1.05519151687622	17.5911846160889	-0.0026282137259841	0.000618529506027699	-0.00457625929266214	-0.00619963090866804
660	2.41622614860535	-0.405842900276184	17.5911846160889	-0.000680167751852423	-0.00425158534198999	-0.0104203969240189	0.000293855206109583
661	1.7668776512146	-0.405842900276184	17.0067710876465	0.00743668992072344	-0.00132951640989631	-0.00392691092565656	-3.08191010844894e-05
662	3.06557488441467	-1.37986588478088	17.4613132476807	0.00321592413820326	-0.00782300252467394	0.00191722682211548	-0.0026282137259841
663	1.7668776512146	-0.405842900276184	17.2665100097656	0.00386527273803949	-0.00619963090866804	-0.00327756232582033	-0.0117190945893526
664	3.06557488441467	-1.05519151687622	17.4613132476807	-0.00522560812532902	0.00159255252219737	-0.0026282137259841	-0.00360223650932312
665	3.714923620224	-1.37986588478088	18.1106624603271	-0.00392691092565656	-0.0026282137259841	0.000293855206109583	0.00126787810586393
666	3.06557488441467	-0.0811685770750046	17.5911846160889	-0.00782300252467394	-0.0100957229733467	-0.00490093370899558	0.00256657530553639
667	3.714923620224	-0.405842900276184	17.3314437866211	0.00354059832170606	0.000293855206109583	0.00289124972186983	0.00418994715437293
668	1.7668776512146	-0.730517208576202	17.3963794708252	-0.00327756232582033	0.00289124972186983	0.0022419011220336	-0.00165419070981443
669	1.7668776512146	0.243505731225014	17.4613132476807	0.0022419011220336	0.00938473641872406	-0.00555028254166245	-0.00684897974133492
670	2.41622614860535	-0.0811685770750046	17.4613132476807	-0.00230353930965066	0.00970941036939621	-0.00230353930965066	-3.08191010844894e-05
671	1.7668776512146	0.568180024623871	17.5911846160889	0.00191722682211548	0.00126787810586393	-0.00165419070981443	0.00191722682211548
672	0.468180358409882	0.892854392528534	16.9418354034424	0.00256657530553639	0.000293855206109583	-0.00295288790948689	0.00581331877037883
673	2.41622614860535	-1.05519151687622	17.6561183929443	0.00289124972186983	0.00321592413820326	-0.00197886489331722	-3.08191010844894e-05
674	3.06557488441467	-0.0811685770750046	17.3314437866211	-0.00197886489331722	0.00970941036939621	-0.00197886489331722	-0.00360223650932312
675	1.11752903461456	0.243505731225014	17.4613132476807	-0.00197886489331722	0.00711201597005129	-0.0107450718060136	-0.00425158534198999
676	1.11752903461456	0.568180024623871	17.850923538208	0.00256657530553639	0.00126787810586393	-0.00717365415766835	0.000293855206109583
677	1.11752903461456	0.568180024623871	17.5262489318848	0.00418994715437293	0.00354059832170606	0.00613799272105098	0.00483929552137852
678	1.11752903461456	0.568180024623871	17.2015743255615	-0.00197886489331722	0.000293855206109583	0.00451462110504508	0.000618529506027699
679	1.11752903461456	0.243505731225014	17.0067710876465	0.00289124972186983	-0.000680167751852423	-0.00457625929266214	-0.00522560812532902
680	3.06557488441467	-1.05519151687622	17.9807929992676	-0.00522560812532902	0.00191722682211548	-0.0133424662053585	0.00483929552137852
681	1.11752903461456	-0.405842900276184	17.4613132476807	0.000293855206109583	-0.00555028254166245	-0.00132951640989631	-0.00100484199356288
682	-0.181168273091316	0.892854392528534	17.5262489318848	-0.00490093370899558	0.00516396993771195	0.00126787810586393	0.000293855206109583
683	-0.181168273091316	0.243505731225014	17.4613132476807	-0.0100957229733467	-0.00100484199356288	-0.0026282137259841	-0.00457625929266214
684	-0.181168273091316	-0.405842900276184	17.3314437866211	-0.00944637414067984	0.00256657530553639	-0.00782300252467394	0.00159255252219737
685	0.468180358409882	-0.0811685770750046	17.3314437866211	-0.00652430532500148	0.00321592413820326	-0.00555028254166245	-0.00327756232582033
686	0.468180358409882	0.243505731225014	17.2665100097656	-0.00912170019000769	-0.00425158534198999	-3.08191010844894e-05	0.00711201597005129
687	1.11752903461456	-0.0811685770750046	17.5262489318848	0.00743668992072344	0.000618529506027699	0.00581331877037883	0.00126787810586393
688	2.41622614860535	-0.0811685770750046	17.9158573150635	-0.00522560812532902	0.000943203864153475	0.00354059832170606	-0.00165419070981443
689	1.11752903461456	1.21752870082855	17.2015743255615	-0.00619963090866804	0.00613799272105098	-0.00327756232582033	-0.00360223650932312
690	0.468180358409882	0.892854392528534	17.2015743255615	0.00483929552137852	0.00808603875339031	-0.00490093370899558	0.000943203864153475
691	0.468180358409882	-0.0811685770750046	17.5911846160889	-0.00392691092565656	-0.00230353930965066	0.000293855206109583	0.00256657530553639
692	1.7668776512146	0.243505731225014	17.3314437866211	0.00256657530553639	0.0022419011220336	-0.00814767740666866	0.00516396993771195
693	2.41622614860535	-0.730517208576202	17.5262489318848	-0.00619963090866804	-0.00522560812532902	-0.00295288790948689	-0.0026282137259841
694	1.7668776512146	-1.05519151687622	17.4613132476807	-0.00490093370899558	-0.00425158534198999	-3.08191010844894e-05	-0.000680167751852423
695	-0.181168273091316	-1.37986588478088	17.4613132476807	-0.00100484199356288	0.000943203864153475	-0.00197886489331722	0.000943203864153475
696	3.714923620224	-1.37986588478088	17.3963794708252	0.00256657530553639	-0.00619963090866804	-0.00814767740666866	0.00191722682211548
697	2.41622614860535	-1.05519151687622	17.3963794708252	0.00418994715437293	-0.00652430532500148	0.00548864435404539	-0.00165419070981443
698	1.7668776512146	-1.05519151687622	17.5262489318848	0.000293855206109583	-3.08191010844894e-05	-0.00327756232582033	0.000618529506027699
699	2.41622614860535	-0.730517208576202	17.7859878540039	-0.000355493422830477	0.0116574559360743	0.000293855206109583	-0.00587495695799589
700	1.11752903461456	0.568180024623871	17.2015743255615	0.00776136433705688	0.0022419011220336	-0.00327756232582033	-0.00230353930965066
701	1.11752903461456	1.21752870082855	17.0067710876465	-0.000355493422830477	0.00873538758605719	-0.00717365415766835	-0.00230353930965066
702	3.714923620224	0.892854392528534	16.6171607971191	-3.08191010844894e-05	-0.00392691092565656	0.00548864435404539	0.00386527273803949
703	1.11752903461456	1.21752870082855	17.2665100097656	-0.00327756232582033	0.00516396993771195	-0.00684897974133492	0.0022419011220336
704	2.41622614860535	-0.405842900276184	17.2665100097656	0.00159255252219737	0.00451462110504508	0.00126787810586393	-0.000680167751852423
705	2.41622614860535	-0.0811685770750046	17.5262489318848	-0.00392691092565656	0.00613799272105098	-0.00879702530801296	-0.00100484199356288
706	3.714923620224	-0.405842900276184	17.2015743255615	-3.08191010844894e-05	0.0022419011220336	-0.0026282137259841	0.00906006153672934
707	0.468180358409882	0.568180024623871	17.2665100097656	0.00516396993771195	0.00256657530553639	0.00126787810586393	0.00386527273803949
708	1.11752903461456	0.568180024623871	17.0067710876465	0.000618529506027699	0.00191722682211548	0.00548864435404539	0.00516396993771195
709	2.41622614860535	-0.405842900276184	17.4613132476807	-0.0026282137259841	0.00289124972186983	0.000618529506027699	-0.00360223650932312
710	3.06557488441467	-0.0811685770750046	17.3963794708252	-0.00652430532500148	0.00451462110504508	-0.00165419070981443	-0.000680167751852423
711	2.41622614860535	-0.405842900276184	17.3314437866211	0.00256657530553639	0.000293855206109583	-3.08191010844894e-05	0.00256657530553639
712	1.7668776512146	-0.0811685770750046	17.3314437866211	-3.08191010844894e-05	-0.00457625929266214	-0.00619963090866804	-0.00295288790948689
713	1.11752903461456	0.243505731225014	17.2665100097656	-0.00847235135734081	0.00354059832170606	0.00483929552137852	0.00289124972186983
714	-0.181168273091316	1.21752870082855	17.3314437866211	-0.00619963090866804	0.00548864435404539	-0.00425158534198999	0.00191722682211548
715	0.468180358409882	-0.730517208576202	17.6561183929443	-0.00555028254166245	0.00613799272105098	-0.00782300252467394	-0.00132951640989631
716	0.468180358409882	-0.0811685770750046	17.5911846160889	-0.00619963090866804	0.00159255252219737	-3.08191010844894e-05	0.0022419011220336
717	-0.181168273091316	-0.0811685770750046	17.4613132476807	-0.0107450718060136	-0.00100484199356288	-0.00425158534198999	0.00159255252219737
718	1.7668776512146	-0.0811685770750046	17.2665100097656	-0.00360223650932312	0.00743668992072344	-0.00522560812532902	-0.00197886489331722
719	1.7668776512146	-0.405842900276184	17.4613132476807	-0.00197886489331722	0.00613799272105098	-0.000355493422830477	-0.0026282137259841
720	-0.181168273091316	1.21752870082855	16.7470302581787	0.00126787810586393	-0.00100484199356288	-0.00490093370899558	-0.00230353930965066
721	1.7668776512146	-0.0811685770750046	16.9418354034424	0.00678734155371785	-0.000680167751852423	-0.00652430532500148	0.000943203864153475
722	0.468180358409882	1.21752870082855	17.4613132476807	-0.00165419070981443	-0.00132951640989631	0.00516396993771195	0.00191722682211548
723	2.41622614860535	-0.730517208576202	17.3314437866211	-0.00717365415766835	0.00418994715437293	-0.0100957229733467	0.00646266713738441
724	1.7668776512146	0.892854392528534	17.1366405487061	-0.00522560812532902	0.00841071270406246	-0.00684897974133492	-0.00327756232582033
725	1.11752903461456	0.243505731225014	17.2015743255615	-0.00295288790948689	0.0022419011220336	-0.00587495695799589	-0.00360223650932312
726	1.7668776512146	0.568180024623871	17.2665100097656	0.00743668992072344	-0.00717365415766835	0.00191722682211548	0.00191722682211548
727	3.06557488441467	-0.730517208576202	17.5262489318848	0.00289124972186983	-0.0120437685400248	-0.00132951640989631	0.00289124972186983
728	2.41622614860535	-1.70454013347626	17.5911846160889	-0.00425158534198999	-0.00392691092565656	0.00256657530553639	0.000618529506027699
729	1.7668776512146	-0.730517208576202	17.7859878540039	0.000293855206109583	0.000293855206109583	0.00483929552137852	-0.00197886489331722
730	1.11752903461456	0.243505731225014	17.2015743255615	0.000618529506027699	-0.000680167751852423	-0.00522560812532902	-0.0026282137259841
731	1.7668776512146	0.243505731225014	17.2665100097656	-3.08191010844894e-05	0.00418994715437293	-0.00230353930965066	0.00159255252219737
732	2.41622614860535	-0.405842900276184	17.5911846160889	-0.0026282137259841	-0.0100957229733467	0.00776136433705688	0.00289124972186983
733	2.41622614860535	0.568180024623871	17.5262489318848	0.00418994715437293	0.000943203864153475	-0.00490093370899558	0.000618529506027699
734	0.468180358409882	0.568180024623871	17.2665100097656	-0.00327756232582033	0.00321592413820326	0.00159255252219737	-0.00392691092565656
735	3.714923620224	-0.730517208576202	17.3963794708252	-0.00197886489331722	0.00743668992072344	-0.0159398596733809	0.000293855206109583
736	2.41622614860535	-0.730517208576202	17.3963794708252	0.00451462110504508	-0.000355493422830477	0.00191722682211548	0.00646266713738441
737	3.06557488441467	-0.405842900276184	17.2665100097656	0.000293855206109583	-0.00100484199356288	-0.00360223650932312	0.000943203864153475
738	3.06557488441467	-0.0811685770750046	17.5262489318848	-0.00457625929266214	0.00126787810586393	-0.00295288790948689	0.000293855206109583
739	1.7668776512146	0.568180024623871	17.1366405487061	-0.0026282137259841	0.00191722682211548	0.000618529506027699	0.00256657530553639
740	1.7668776512146	0.892854392528534	16.8119659423828	0.00711201597005129	0.000293855206109583	-0.00749832857400179	-0.00197886489331722
741	1.7668776512146	0.892854392528534	16.9418354034424	0.00581331877037883	-0.00295288790948689	0.00256657530553639	-3.08191010844894e-05
742	2.41622614860535	-0.0811685770750046	17.3314437866211	0.00289124972186983	0.00159255252219737	0.00191722682211548	-0.00132951640989631
743	1.11752903461456	0.568180024623871	17.2015743255615	-0.00457625929266214	0.00970941036939621	-0.00100484199356288	-3.08191010844894e-05
744	0.468180358409882	-0.0811685770750046	17.850923538208	-0.00749832857400179	-3.08191010844894e-05	-0.00360223650932312	-0.000680167751852423
745	1.7668776512146	-0.0811685770750046	17.3314437866211	0.00938473641872406	0.00159255252219737	-0.00814767740666866	-0.00100484199356288
746	3.06557488441467	-0.0811685770750046	17.3963794708252	0.00159255252219737	-0.00457625929266214	-0.00295288790948689	0.00646266713738441
747	3.06557488441467	-0.0811685770750046	17.4613132476807	0.00256657530553639	0.00126787810586393	0.00418994715437293	-0.00392691092565656
748	1.7668776512146	-0.730517208576202	17.5911846160889	0.000618529506027699	0.0116574559360743	-0.00749832857400179	0.00483929552137852
749	1.11752903461456	0.892854392528534	17.3963794708252	-0.00327756232582033	0.000618529506027699	-0.00652430532500148	-0.00749832857400179
750	0.468180358409882	0.892854392528534	17.071704864502	-0.00619963090866804	-0.0026282137259841	-0.00425158534198999	-0.000355493422830477
751	-0.830516874790192	1.21752870082855	17.071704864502	-0.00230353930965066	-0.0026282137259841	0.00548864435404539	0.00678734155371785
752	0.468180358409882	-0.0811685770750046	17.2665100097656	-0.00132951640989631	-0.00132951640989631	-0.00555028254166245	0.00289124972186983
753	-1.47986555099487	1.21752870082855	17.2665100097656	-0.0130177913233638	-0.0026282137259841	0.00451462110504508	0.0022419011220336
754	1.11752903461456	-0.0811685770750046	18.0457286834717	-0.00749832857400179	0.00938473641872406	-0.000680167751852423	0.00743668992072344
755	1.11752903461456	0.243505731225014	17.7210540771484	-3.08191010844894e-05	0.0100340843200684	-3.08191010844894e-05	-0.00522560812532902
756	2.41622614860535	-0.0811685770750046	17.3963794708252	0.0145795252174139	-0.000680167751852423	-0.00782300252467394	-0.00360223650932312
757	1.7668776512146	0.243505731225014	17.071704864502	-0.000355493422830477	0.00126787810586393	0.00451462110504508	0.00418994715437293
758	2.41622614860535	-0.730517208576202	17.5262489318848	-0.00490093370899558	0.00711201597005129	-0.00425158534198999	-0.00100484199356288
759	3.06557488441467	-0.405842900276184	17.3314437866211	-0.00100484199356288	-0.00490093370899558	0.00483929552137852	-0.00132951640989631
760	1.7668776512146	-0.0811685770750046	17.2665100097656	0.00548864435404539	0.00418994715437293	-0.00652430532500148	-0.00684897974133492
761	1.11752903461456	0.568180024623871	17.5911846160889	0.00354059832170606	-0.00327756232582033	-0.00555028254166245	0.00159255252219737
762	2.41622614860535	-1.05519151687622	17.2015743255615	-0.000355493422830477	-0.00847235135734081	0.00451462110504508	0.00191722682211548
763	2.41622614860535	-0.405842900276184	17.071704864502	0.00678734155371785	-0.00619963090866804	0.00548864435404539	0.00321592413820326
764	3.06557488441467	-1.37986588478088	17.4613132476807	-0.00360223650932312	-0.00457625929266214	-0.00717365415766835	-0.00522560812532902
765	3.06557488441467	-1.37986588478088	17.4613132476807	0.00354059832170606	-0.00619963090866804	0.00159255252219737	-0.00392691092565656
766	3.714923620224	-1.05519151687622	17.9807929992676	-0.00100484199356288	-0.00652430532500148	-0.00749832857400179	-0.0026282137259841
767	1.7668776512146	-0.730517208576202	17.5911846160889	-0.000355493422830477	-0.00457625929266214	0.00289124972186983	0.00678734155371785
768	2.41622614860535	-0.405842900276184	17.9807929992676	0.00159255252219737	0.00418994715437293	-0.00490093370899558	0.000618529506027699
769	-0.181168273091316	0.568180024623871	17.9807929992676	-0.00295288790948689	0.00483929552137852	-0.00165419070981443	-0.00392691092565656
770	1.7668776512146	0.892854392528534	17.071704864502	-3.08191010844894e-05	-0.00132951640989631	-0.0156151866540313	0.000943203864153475
771	0.468180358409882	0.892854392528534	17.2665100097656	0.00321592413820326	-0.00749832857400179	-0.00132951640989631	0.00841071270406246
772	0.468180358409882	0.892854392528534	17.3314437866211	0.00678734155371785	0.00451462110504508	0.00808603875339031	-0.00100484199356288
773	1.11752903461456	-0.405842900276184	17.2015743255615	-0.00587495695799589	0.00678734155371785	-0.00652430532500148	0.00548864435404539
774	2.41622614860535	-0.405842900276184	16.9418354034424	-0.00717365415766835	0.00613799272105098	-0.00684897974133492	-0.00717365415766835
775	1.7668776512146	0.568180024623871	17.071704864502	-0.000680167751852423	0.00354059832170606	-0.0143164889886975	-0.00197886489331722
776	0.468180358409882	0.243505731225014	17.0067710876465	0.00483929552137852	-0.00360223650932312	-0.0139918150380254	-0.00457625929266214
777	1.11752903461456	0.568180024623871	17.3314437866211	0.00159255252219737	-0.00230353930965066	0.00451462110504508	-0.00327756232582033
778	0.468180358409882	0.892854392528534	17.3963794708252	0.00289124972186983	0.0106834331527352	0.00321592413820326	-0.0110697457566857
779	2.41622614860535	-0.0811685770750046	17.4613132476807	-0.00555028254166245	0.00354059832170606	0.00126787810586393	-0.00132951640989631
780	0.468180358409882	0.243505731225014	17.2665100097656	0.00970941036939621	0.00451462110504508	-0.00879702530801296	-0.00490093370899558
781	1.11752903461456	0.892854392528534	17.5262489318848	0.00354059832170606	-0.00165419070981443	-0.00490093370899558	0.00418994715437293
782	-0.181168273091316	1.21752870082855	17.7859878540039	-0.00230353930965066	-0.00197886489331722	-0.00425158534198999	0.00516396993771195
783	0.468180358409882	-0.405842900276184	18.3054676055908	-0.00749832857400179	0.00159255252219737	-0.00100484199356288	0.00191722682211548
784	-0.181168273091316	-0.405842900276184	17.5911846160889	-0.0143164889886975	0.00191722682211548	-0.00392691092565656	-0.00100484199356288
785	-0.830516874790192	-0.405842900276184	17.071704864502	-0.0113944197073579	0.00613799272105098	-0.00197886489331722	0.000293855206109583
786	-0.181168273091316	0.892854392528534	17.7210540771484	-0.00197886489331722	0.000293855206109583	-0.00425158534198999	-0.0026282137259841
787	1.7668776512146	-0.730517208576202	17.7210540771484	-0.00749832857400179	-0.00587495695799589	-0.000680167751852423	0.00808603875339031
788	1.7668776512146	0.243505731225014	17.5911846160889	0.0022419011220336	-0.00295288790948689	-0.00457625929266214	-3.08191010844894e-05
789	0.468180358409882	-0.405842900276184	17.850923538208	-0.00555028254166245	0.00776136433705688	-0.0169138833880424	-0.0026282137259841
790	-0.830516874790192	1.54220294952393	17.2015743255615	-0.000355493422830477	0.00126787810586393	0.000293855206109583	-0.000355493422830477
791	1.11752903461456	0.243505731225014	17.2665100097656	0.000943203864153475	0.00126787810586393	-0.00879702530801296	0.00483929552137852
792	1.11752903461456	0.568180024623871	17.1366405487061	0.00678734155371785	-0.000355493422830477	0.000943203864153475	0.00678734155371785
793	3.06557488441467	-1.05519151687622	17.5262489318848	-0.00327756232582033	-0.00392691092565656	0.00191722682211548	-0.00230353930965066
794	1.11752903461456	-0.730517208576202	16.8119659423828	0.000943203864153475	-0.00230353930965066	-0.00360223650932312	0.00613799272105098
795	1.7668776512146	-0.730517208576202	17.0067710876465	0.00191722682211548	-0.00392691092565656	-0.00132951640989631	-0.00749832857400179
796	0.468180358409882	-0.730517208576202	17.3963794708252	0.00873538758605719	-0.00749832857400179	-0.00749832857400179	0.00548864435404539
797	1.7668776512146	-1.05519151687622	17.3314437866211	0.000293855206109583	-0.00749832857400179	-0.00749832857400179	0.0106834331527352
798	0.468180358409882	-0.0811685770750046	17.3314437866211	-0.00522560812532902	-3.08191010844894e-05	0.00678734155371785	0.00289124972186983
799	1.7668776512146	0.892854392528534	17.3963794708252	-0.00457625929266214	0.000943203864153475	-0.00100484199356288	-0.00619963090866804
800	1.7668776512146	0.568180024623871	17.3963794708252	-0.00230353930965066	-0.00912170019000769	-0.000680167751852423	-0.00977104809135199
801	3.714923620224	-0.730517208576202	17.2665100097656	0.00516396993771195	0.00321592413820326	-0.00977104809135199	0.00678734155371785
802	2.41622614860535	-0.0811685770750046	17.071704864502	-0.00230353930965066	-0.00100484199356288	0.00289124972186983	-0.00392691092565656
803	0.468180358409882	0.892854392528534	17.7859878540039	0.00354059832170606	-0.00197886489331722	-0.00555028254166245	0.000293855206109583
804	1.11752903461456	-0.730517208576202	17.9158573150635	-0.0026282137259841	0.0022419011220336	0.00711201597005129	-0.00132951640989631
805	3.714923620224	-0.405842900276184	17.2665100097656	0.00418994715437293	0.00581331877037883	-0.00749832857400179	-3.08191010844894e-05
806	1.11752903461456	-0.0811685770750046	17.6561183929443	0.00418994715437293	0.000943203864153475	-0.0100957229733467	0.00321592413820326
807	3.06557488441467	-0.730517208576202	17.2665100097656	-0.00587495695799589	-0.000355493422830477	-3.08191010844894e-05	-0.000680167751852423
808	1.11752903461456	1.21752870082855	17.071704864502	-0.00132951640989631	0.00354059832170606	0.000293855206109583	-0.00457625929266214
809	1.7668776512146	0.243505731225014	17.071704864502	-0.00230353930965066	0.00191722682211548	0.000293855206109583	0.00126787810586393
810	2.41622614860535	-1.05519151687622	17.3314437866211	0.00873538758605719	0.000293855206109583	-0.000355493422830477	-0.00165419070981443
811	3.06557488441467	-0.405842900276184	17.6561183929443	0.00451462110504508	-3.08191010844894e-05	-0.00230353930965066	0.00321592413820326
812	1.11752903461456	0.243505731225014	17.3314437866211	0.00451462110504508	-0.00100484199356288	-0.000355493422830477	-0.000355493422830477
813	2.41622614860535	-0.405842900276184	17.9158573150635	0.0022419011220336	-0.00165419070981443	0.00646266713738441	0.00126787810586393
814	0.468180358409882	0.892854392528534	17.7210540771484	-0.00165419070981443	-0.00522560812532902	-0.00360223650932312	0.00613799272105098
815	1.11752903461456	0.892854392528534	17.1366405487061	-0.00327756232582033	0.0022419011220336	0.000618529506027699	-0.00100484199356288
816	-2.12921404838562	0.568180024623871	17.3963794708252	-0.00587495695799589	0.00386527273803949	-0.00912170019000769	0.01100810803473
817	-1.47986555099487	0.892854392528534	17.5911846160889	-0.0113944197073579	0.00256657530553639	0.00678734155371785	-0.00295288790948689
818	-0.830516874790192	0.568180024623871	16.7470302581787	-0.0130177913233638	0.011982130818069	-0.00684897974133492	-0.00457625929266214
819	-0.830516874790192	1.21752870082855	16.5522270202637	-0.00814767740666866	0.00451462110504508	0.00256657530553639	0.000943203864153475
820	1.11752903461456	-0.0811685770750046	16.9418354034424	-0.00944637414067984	0.00548864435404539	-0.00522560812532902	-0.00327756232582033
821	1.7668776512146	-0.0811685770750046	17.3963794708252	-0.0026282137259841	0.00159255252219737	0.0022419011220336	0.00191722682211548
822	0.468180358409882	-0.0811685770750046	17.5262489318848	-0.000680167751852423	0.000618529506027699	-0.00100484199356288	-0.000680167751852423
823	1.7668776512146	0.243505731225014	17.6561183929443	-0.00360223650932312	0.00386527273803949	0.00938473641872406	0.000618529506027699
824	1.11752903461456	0.892854392528534	17.2665100097656	-0.00360223650932312	-0.000680167751852423	0.00354059832170606	-0.0026282137259841
825	-0.181168273091316	0.568180024623871	17.1366405487061	-0.00230353930965066	-0.00360223650932312	-0.00360223650932312	-0.00100484199356288
826	1.11752903461456	-0.0811685770750046	17.2015743255615	-0.000680167751852423	0.0022419011220336	-0.00619963090866804	0.000943203864153475
827	1.11752903461456	-0.0811685770750046	17.3314437866211	0.00646266713738441	-0.0143164889886975	-0.00327756232582033	0.00354059832170606
828	1.7668776512146	-0.730517208576202	17.5911846160889	-0.00230353930965066	-0.00912170019000769	0.00776136433705688	0.00354059832170606
829	1.7668776512146	-0.730517208576202	17.2015743255615	-0.00684897974133492	-0.0026282137259841	-0.000680167751852423	-3.08191010844894e-05
830	2.41622614860535	-1.05519151687622	17.3963794708252	0.000943203864153475	-0.00522560812532902	-0.0149658378213644	-0.00295288790948689
831	3.06557488441467	-0.730517208576202	17.5262489318848	0.00646266713738441	-0.00490093370899558	0.000293855206109583	0.00483929552137852
832	2.41622614860535	-1.05519151687622	17.4613132476807	0.00191722682211548	-0.00165419070981443	0.00289124972186983	0.00743668992072344
833	1.11752903461456	0.568180024623871	17.2015743255615	-0.00587495695799589	0.00613799272105098	0.0022419011220336	0.000293855206109583
834	1.7668776512146	0.892854392528534	17.9158573150635	-0.00392691092565656	0.00646266713738441	0.00289124972186983	-0.00165419070981443
835	2.41622614860535	-0.730517208576202	17.850923538208	0.00841071270406246	0.00386527273803949	-0.00522560812532902	0.000293855206109583
836	2.41622614860535	-0.730517208576202	17.850923538208	0.00354059832170606	0.00483929552137852	-0.00717365415766835	-0.00197886489331722
837	3.714923620224	-0.730517208576202	17.3314437866211	-3.08191010844894e-05	0.00191722682211548	-0.0026282137259841	0.00548864435404539
838	1.7668776512146	-0.405842900276184	17.5911846160889	-3.08191010844894e-05	0.00808603875339031	-3.08191010844894e-05	-0.0026282137259841
839	1.11752903461456	0.892854392528534	17.3314437866211	-0.00392691092565656	0.00289124972186983	-0.00327756232582033	-0.00457625929266214
840	1.11752903461456	-0.405842900276184	17.071704864502	0.00776136433705688	0.00613799272105098	-0.0120437685400248	-0.00652430532500148
841	1.7668776512146	-0.405842900276184	16.9418354034424	0.00256657530553639	0.00418994715437293	-0.00749832857400179	-0.000355493422830477
842	3.06557488441467	-0.405842900276184	17.2015743255615	0.00354059832170606	0.000943203864153475	0.00613799272105098	0.00386527273803949
843	1.7668776512146	0.568180024623871	17.0067710876465	-0.00165419070981443	0.00321592413820326	0.000293855206109583	-0.00555028254166245
844	-0.181168273091316	0.892854392528534	17.2015743255615	-0.00327756232582033	-3.08191010844894e-05	0.000293855206109583	0.00289124972186983
845	-0.181168273091316	-0.0811685770750046	17.9807929992676	0.000293855206109583	0.0022419011220336	-0.00295288790948689	0.00354059832170606
846	1.7668776512146	-0.0811685770750046	17.3314437866211	-0.0026282137259841	0.00354059832170606	-0.00197886489331722	0.00191722682211548
847	1.11752903461456	-0.730517208576202	17.4613132476807	-0.00165419070981443	0.00289124972186983	0.00646266713738441	0.00776136433705688
848	-0.830516874790192	1.21752870082855	17.1366405487061	-0.00749832857400179	0.00743668992072344	-0.00100484199356288	0.000618529506027699
849	-2.12921404838562	0.243505731225014	17.3314437866211	-0.00782300252467394	0.00451462110504508	-0.00392691092565656	-0.00587495695799589
850	-0.830516874790192	0.243505731225014	17.5262489318848	-0.00555028254166245	0.00873538758605719	-3.08191010844894e-05	-0.00490093370899558
851	-0.830516874790192	0.568180024623871	17.9158573150635	-0.00132951640989631	-0.00165419070981443	-0.00847235135734081	0.00354059832170606
852	-0.181168273091316	0.243505731225014	18.0457286834717	-0.00717365415766835	0.00548864435404539	0.011982130818069	0.0022419011220336
853	-0.830516874790192	0.568180024623871	17.2665100097656	-0.00619963090866804	-0.00197886489331722	-0.00587495695799589	0.00159255252219737
854	1.7668776512146	-0.0811685770750046	17.4613132476807	0.00711201597005129	0.00289124972186983	-0.00652430532500148	0.00776136433705688
855	3.06557488441467	-0.730517208576202	18.0457286834717	-0.00717365415766835	0.00386527273803949	-0.00360223650932312	-0.00684897974133492
856	1.7668776512146	-0.0811685770750046	17.6561183929443	0.00354059832170606	-0.00165419070981443	0.00159255252219737	0.00678734155371785
857	3.06557488441467	-0.730517208576202	17.2665100097656	0.00354059832170606	0.00191722682211548	-0.00782300252467394	0.00418994715437293
858	2.41622614860535	-0.405842900276184	17.9158573150635	0.00256657530553639	0.00289124972186983	0.00451462110504508	-3.08191010844894e-05
859	2.41622614860535	-1.05519151687622	18.1106624603271	0.00386527273803949	0.00678734155371785	-0.00392691092565656	-0.00652430532500148
860	-0.181168273091316	-0.405842900276184	17.7210540771484	0.00159255252219737	-3.08191010844894e-05	-0.0130177913233638	-0.00879702530801296
861	1.7668776512146	-1.05519151687622	17.3963794708252	0.00451462110504508	-0.0113944197073579	-0.00555028254166245	0.00289124972186983
862	2.41622614860535	-1.70454013347626	17.1366405487061	-0.0026282137259841	-0.00490093370899558	0.00386527273803949	0.00776136433705688
863	3.06557488441467	-0.730517208576202	16.5522270202637	0.00126787810586393	-0.00457625929266214	-0.00100484199356288	-3.08191010844894e-05
864	0.468180358409882	-1.37986588478088	16.8119659423828	0.00483929552137852	-0.000355493422830477	0.00776136433705688	-0.00490093370899558
865	3.06557488441467	-1.05519151687622	17.4613132476807	-0.000355493422830477	0.000293855206109583	-0.000355493422830477	0.0022419011220336
866	3.714923620224	-0.0811685770750046	17.6561183929443	0.00776136433705688	-0.00652430532500148	-0.00490093370899558	-0.0026282137259841
867	2.41622614860535	-0.730517208576202	17.7210540771484	0.0100340843200684	0.00483929552137852	-0.00295288790948689	0.00256657530553639
868	2.41622614860535	-0.0811685770750046	17.4613132476807	-0.00100484199356288	-0.00490093370899558	-0.00230353930965066	-0.00295288790948689
869	1.11752903461456	0.892854392528534	17.071704864502	0.00386527273803949	0.00191722682211548	-0.00619963090866804	0.00386527273803949
870	2.41622614860535	-0.405842900276184	17.3963794708252	0.000293855206109583	0.000293855206109583	-0.00912170019000769	-0.00619963090866804
871	0.468180358409882	0.568180024623871	17.071704864502	0.00256657530553639	0.00191722682211548	-0.00619963090866804	-0.00327756232582033
872	0.468180358409882	0.568180024623871	17.1366405487061	0.00126787810586393	-0.00230353930965066	-0.00327756232582033	0.0022419011220336
873	1.11752903461456	-0.0811685770750046	17.3963794708252	0.00451462110504508	0.0022419011220336	-0.00165419070981443	-0.00165419070981443
874	1.7668776512146	-0.730517208576202	17.1366405487061	-0.00619963090866804	0.0106834331527352	-0.00749832857400179	0.00289124972186983
875	1.7668776512146	0.568180024623871	16.9418354034424	-0.00652430532500148	0.00354059832170606	-0.0117190945893526	-0.00879702530801296
876	1.11752903461456	0.892854392528534	17.1366405487061	0.000293855206109583	-0.00782300252467394	-0.00619963090866804	-0.00197886489331722
877	1.7668776512146	0.892854392528534	17.1366405487061	-0.00360223650932312	-0.00684897974133492	-0.00230353930965066	-0.00782300252467394
878	1.11752903461456	0.568180024623871	17.4613132476807	-0.00555028254166245	0.01100810803473	-0.00425158534198999	0.00126787810586393
879	3.06557488441467	-0.0811685770750046	17.3963794708252	0.00418994715437293	0.00191722682211548	-0.00425158534198999	-0.00587495695799589
880	1.11752903461456	-0.405842900276184	17.5262489318848	-0.00132951640989631	0.00418994715437293	0.0022419011220336	-0.00814767740666866
881	0.468180358409882	0.568180024623871	17.1366405487061	0.00581331877037883	0.00743668992072344	0.000943203864153475	-3.08191010844894e-05
882	0.468180358409882	0.243505731225014	17.2665100097656	-0.000680167751852423	-0.000680167751852423	-0.00814767740666866	0.00256657530553639
883	-2.12921404838562	0.892854392528534	17.5911846160889	-0.00782300252467394	-0.0026282137259841	0.00581331877037883	-0.0026282137259841
884	1.11752903461456	-0.730517208576202	17.850923538208	-0.00944637414067984	0.00321592413820326	-0.00652430532500148	0.00354059832170606
885	0.468180358409882	-0.0811685770750046	17.850923538208	-0.00197886489331722	0.00548864435404539	0.00678734155371785	0.00256657530553639
886	0.468180358409882	-0.730517208576202	17.3963794708252	-0.0026282137259841	0.00678734155371785	-0.0100957229733467	0.00743668992072344
887	0.468180358409882	-0.0811685770750046	17.4613132476807	0.00256657530553639	-0.00490093370899558	-0.00295288790948689	0.00256657530553639
888	3.06557488441467	-0.730517208576202	16.9418354034424	-0.00100484199356288	0.00386527273803949	0.0022419011220336	-0.00295288790948689
889	1.11752903461456	1.21752870082855	17.5262489318848	0.000618529506027699	0.00613799272105098	0.000618529506027699	0.00256657530553639
890	1.7668776512146	0.568180024623871	17.2015743255615	-0.000680167751852423	0.00451462110504508	-0.0026282137259841	-0.000355493422830477
891	3.714923620224	-0.405842900276184	17.3314437866211	0.00256657530553639	0.00321592413820326	-0.00230353930965066	-3.08191010844894e-05
892	1.7668776512146	-0.0811685770750046	17.1366405487061	0.00321592413820326	-0.00912170019000769	-3.08191010844894e-05	0.00321592413820326
893	2.41622614860535	-1.05519151687622	17.4613132476807	-0.00197886489331722	-3.08191010844894e-05	0.00483929552137852	0.000618529506027699
894	1.7668776512146	-0.405842900276184	17.3963794708252	0.00159255252219737	-0.00587495695799589	-0.00619963090866804	-0.00132951640989631
895	0.468180358409882	-1.05519151687622	17.5911846160889	0.00256657530553639	-0.00360223650932312	-0.000680167751852423	-0.00165419070981443
896	1.7668776512146	-0.405842900276184	17.071704864502	0.00906006153672934	-0.00782300252467394	-0.000680167751852423	0.000293855206109583
897	-0.181168273091316	-0.0811685770750046	17.1366405487061	0.00970941036939621	-0.000355493422830477	0.00126787810586393	0.00418994715437293
898	1.7668776512146	-0.0811685770750046	17.1366405487061	-0.00165419070981443	-0.00392691092565656	0.000293855206109583	-0.000680167751852423
899	1.11752903461456	0.568180024623871	17.6561183929443	-0.00327756232582033	0.0103587592020631	-0.00684897974133492	-0.0026282137259841
900	3.06557488441467	-0.405842900276184	18.1755981445313	0.00126787810586393	-0.00132951640989631	-0.00230353930965066	-0.00360223650932312
901	3.714923620224	-1.05519151687622	18.1106624603271	0.0103587592020631	-0.000355493422830477	-0.00457625929266214	-0.00197886489331722
902	1.11752903461456	0.568180024623871	17.5911846160889	-0.00132951640989631	0.00548864435404539	-0.00327756232582033	0.00386527273803949
903	2.41622614860535	-0.730517208576202	17.9158573150635	0.00289124972186983	0.00841071270406246	-0.00717365415766835	-0.00522560812532902
904	1.7668776512146	-0.0811685770750046	17.1366405487061	0.0123068047687411	-0.000355493422830477	-0.00749832857400179	-0.00944637414067984
905	1.11752903461456	0.243505731225014	17.1366405487061	-0.00457625929266214	0.000293855206109583	-0.0126931173726916	-0.00587495695799589
906	1.11752903461456	1.21752870082855	17.2015743255615	0.00256657530553639	-0.00100484199356288	-0.00457625929266214	-0.00392691092565656
907	2.41622614860535	0.892854392528534	16.9418354034424	0.00159255252219737	-0.00814767740666866	-0.000355493422830477	0.00321592413820326
908	3.06557488441467	-0.0811685770750046	17.3314437866211	0.00126787810586393	0.00711201597005129	0.00126787810586393	0.00126787810586393
909	1.7668776512146	-0.0811685770750046	17.5262489318848	-0.00360223650932312	0.0103587592020631	-0.00619963090866804	0.00841071270406246
910	0.468180358409882	0.892854392528534	17.2015743255615	-0.00360223650932312	-0.00197886489331722	-0.000355493422830477	-0.00327756232582033
911	1.7668776512146	-0.730517208576202	17.6561183929443	0.00386527273803949	-0.00165419070981443	0.00191722682211548	0.0103587592020631
912	1.7668776512146	-0.405842900276184	17.5262489318848	-0.00717365415766835	0.00418994715437293	0.00418994715437293	0.00613799272105098
913	1.7668776512146	-0.730517208576202	17.2665100097656	-0.00457625929266214	-0.00100484199356288	-0.00879702530801296	0.000943203864153475
914	-0.830516874790192	1.21752870082855	16.6820964813232	-0.0110697457566857	0.00711201597005129	-0.00295288790948689	-0.00555028254166245
915	-0.830516874790192	-0.0811685770750046	17.4613132476807	-0.00717365415766835	-0.00457625929266214	-0.00295288790948689	0.00418994715437293
916	-0.181168273091316	0.243505731225014	17.4613132476807	-0.00165419070981443	-0.00132951640989631	-0.0026282137259841	0.00581331877037883
917	1.11752903461456	-0.405842900276184	17.850923538208	-0.00165419070981443	-0.00197886489331722	-0.000355493422830477	0.00451462110504508
918	-0.830516874790192	-0.0811685770750046	17.3314437866211	-0.00814767740666866	0.00191722682211548	-0.00360223650932312	-0.00165419070981443
919	1.11752903461456	0.568180024623871	17.071704864502	-0.00652430532500148	0.00126787810586393	-0.00652430532500148	0.00581331877037883
920	1.7668776512146	-0.0811685770750046	17.2665100097656	-0.00814767740666866	0.00159255252219737	-0.000680167751852423	-3.08191010844894e-05
921	3.714923620224	-0.0811685770750046	17.5262489318848	0.00678734155371785	-0.00457625929266214	-0.0136671401560307	0.00126787810586393
922	0.468180358409882	0.892854392528534	17.7210540771484	-0.00132951640989631	0.000293855206109583	0.000293855206109583	0.00581331877037883
923	2.41622614860535	-0.405842900276184	17.5911846160889	-0.0026282137259841	0.000293855206109583	-0.0026282137259841	-0.00327756232582033
924	1.11752903461456	-0.0811685770750046	17.071704864502	-0.00457625929266214	0.00581331877037883	-0.00132951640989631	-0.00392691092565656
925	1.11752903461456	-0.405842900276184	17.071704864502	-0.00717365415766835	0.00126787810586393	-0.00912170019000769	0.0106834331527352
926	1.11752903461456	-1.05519151687622	17.2015743255615	0.00159255252219737	-0.00197886489331722	0.00126787810586393	0.00451462110504508
927	2.41622614860535	-0.730517208576202	17.4613132476807	-0.000355493422830477	-0.0123684434220195	0.00159255252219737	0.00906006153672934
928	3.06557488441467	-0.405842900276184	17.5911846160889	0.00418994715437293	-0.00327756232582033	-0.00555028254166245	-0.0026282137259841
929	3.06557488441467	-0.730517208576202	17.3314437866211	-0.00522560812532902	-0.00165419070981443	0.00126787810586393	-0.0113944197073579
930	0.468180358409882	0.568180024623871	17.1366405487061	0.00581331877037883	0.0022419011220336	-0.000355493422830477	-0.00230353930965066
931	3.06557488441467	-0.730517208576202	17.3314437866211	0.000618529506027699	0.00159255252219737	-0.00165419070981443	-0.00490093370899558
932	1.7668776512146	-0.405842900276184	17.3963794708252	-0.000355493422830477	0.00191722682211548	-0.00425158534198999	-0.000680167751852423
933	2.41622614860535	0.892854392528534	17.3314437866211	0.00321592413820326	-0.0026282137259841	0.00678734155371785	-0.00100484199356288
934	1.7668776512146	0.892854392528534	17.7210540771484	-0.00490093370899558	0.00386527273803949	-0.00392691092565656	-0.00327756232582033
935	2.41622614860535	-0.0811685770750046	17.071704864502	0.000618529506027699	0.0022419011220336	-0.00684897974133492	-0.00295288790948689
936	2.41622614860535	-0.730517208576202	17.071704864502	0.00613799272105098	-0.00944637414067984	-0.00425158534198999	0.00256657530553639
937	1.7668776512146	0.568180024623871	16.9418354034424	0.00126787810586393	0.00970941036939621	0.000618529506027699	-0.00814767740666866
938	3.06557488441467	-0.0811685770750046	17.2665100097656	-0.00197886489331722	0.000943203864153475	-0.00782300252467394	0.00191722682211548
939	1.7668776512146	0.243505731225014	17.3963794708252	-0.000355493422830477	0.00743668992072344	-0.00197886489331722	-0.00360223650932312
940	-0.181168273091316	-0.0811685770750046	17.5262489318848	0.00646266713738441	0.00191722682211548	-0.00782300252467394	0.000943203864153475
941	1.11752903461456	0.568180024623871	17.2015743255615	0.00159255252219737	-0.00522560812532902	-3.08191010844894e-05	-0.00165419070981443
942	0.468180358409882	-0.0811685770750046	17.2015743255615	0.00289124972186983	0.000293855206109583	0.00126787810586393	0.00808603875339031
943	2.41622614860535	0.243505731225014	17.4613132476807	-0.00230353930965066	-0.00100484199356288	0.000943203864153475	-0.00100484199356288
944	1.7668776512146	-0.0811685770750046	17.3963794708252	0.00159255252219737	0.00289124972186983	-0.00879702530801296	0.00159255252219737
945	1.11752903461456	0.892854392528534	17.0067710876465	-3.08191010844894e-05	0.000293855206109583	-0.00522560812532902	-0.00587495695799589
946	0.468180358409882	0.243505731225014	17.071704864502	-0.00490093370899558	0.00159255252219737	-0.00847235135734081	0.0100340843200684
947	-0.830516874790192	-0.405842900276184	17.3963794708252	-0.00782300252467394	-0.00230353930965066	0.000943203864153475	0.00548864435404539
948	0.468180358409882	-0.0811685770750046	17.4613132476807	-0.0123684434220195	0.00159255252219737	-0.00327756232582033	-0.00327756232582033
949	-2.12921404838562	1.21752870082855	17.7859878540039	-0.00100484199356288	0.00938473641872406	-0.00230353930965066	-0.00197886489331722
950	-0.830516874790192	0.892854392528534	17.850923538208	0.00321592413820326	-3.08191010844894e-05	-0.0120437685400248	0.000293855206109583
951	-0.830516874790192	1.54220294952393	17.4613132476807	0.000618529506027699	0.00516396993771195	-0.00132951640989631	0.00159255252219737
952	2.41622614860535	-0.405842900276184	17.1366405487061	-0.00587495695799589	0.00646266713738441	-0.00749832857400179	-0.00197886489331722
953	1.11752903461456	0.568180024623871	17.1366405487061	-0.00165419070981443	-0.00132951640989631	0.00354059832170606	-0.000680167751852423
954	3.06557488441467	-0.730517208576202	17.4613132476807	-0.000680167751852423	0.00159255252219737	-0.00295288790948689	-0.00717365415766835
955	1.11752903461456	0.568180024623871	17.2665100097656	-0.00555028254166245	-0.000355493422830477	-0.00717365415766835	-0.00132951640989631
956	2.41622614860535	-0.0811685770750046	17.5262489318848	0.00418994715437293	-0.00457625929266214	0.00418994715437293	0.00678734155371785
957	1.11752903461456	-0.730517208576202	17.2015743255615	0.00354059832170606	-0.00490093370899558	0.00776136433705688	0.00548864435404539
958	-0.181168273091316	-0.730517208576202	17.1366405487061	-0.00165419070981443	0.000618529506027699	-0.00100484199356288	-0.00100484199356288
959	0.468180358409882	-0.730517208576202	17.2665100097656	0.000943203864153475	0.00321592413820326	0.000293855206109583	-0.00100484199356288
960	3.06557488441467	-1.70454013347626	17.4613132476807	0.00191722682211548	-0.00717365415766835	-0.00360223650932312	-0.000355493422830477
961	1.7668776512146	-1.37986588478088	17.6561183929443	-0.00100484199356288	-0.00360223650932312	-0.00782300252467394	-0.0026282137259841
962	1.7668776512146	-1.37986588478088	17.7859878540039	0.00191722682211548	-3.08191010844894e-05	-0.00327756232582033	0.00289124972186983
963	-0.181168273091316	0.568180024623871	17.071704864502	-0.00522560812532902	0.00159255252219737	0.00873538758605719	-0.00879702530801296
964	1.7668776512146	0.243505731225014	17.071704864502	0.00548864435404539	0.0126314787194133	-0.00425158534198999	-0.00327756232582033
965	0.468180358409882	0.892854392528534	17.2665100097656	-0.000680167751852423	0.000943203864153475	-0.00847235135734081	0.0116574559360743
966	0.468180358409882	0.892854392528534	17.2015743255615	-0.00132951640989631	-0.00555028254166245	0.00678734155371785	-0.00392691092565656
967	1.11752903461456	0.568180024623871	17.3314437866211	0.00516396993771195	0.00191722682211548	-0.000680167751852423	0.00548864435404539
968	2.41622614860535	0.243505731225014	17.2665100097656	-0.00392691092565656	0.00711201597005129	0.00289124972186983	-0.00587495695799589
969	0.468180358409882	0.243505731225014	17.2015743255615	0.000943203864153475	0.00646266713738441	-3.08191010844894e-05	-0.00555028254166245
970	2.41622614860535	0.243505731225014	17.0067710876465	-0.00197886489331722	-0.00230353930965066	-0.00749832857400179	-0.00132951640989631
971	3.06557488441467	-1.05519151687622	17.2015743255615	0.000943203864153475	-0.00132951640989631	0.00159255252219737	0.00191722682211548
972	0.468180358409882	0.892854392528534	17.1366405487061	0.000943203864153475	0.0022419011220336	0.00743668992072344	-0.00912170019000769
973	1.11752903461456	-0.730517208576202	17.7859878540039	0.0022419011220336	0.00548864435404539	0.000293855206109583	-0.00230353930965066
974	2.41622614860535	-0.0811685770750046	17.4613132476807	-0.00230353930965066	0.00256657530553639	0.00191722682211548	-0.00749832857400179
975	2.41622614860535	-1.05519151687622	17.2015743255615	-0.00360223650932312	0.00321592413820326	-0.0130177913233638	0.00970941036939621
976	2.41622614860535	0.568180024623871	17.2015743255615	0.00256657530553639	-0.0026282137259841	0.00483929552137852	-0.00425158534198999
977	1.7668776512146	0.243505731225014	17.2665100097656	0.00613799272105098	0.0022419011220336	-0.00944637414067984	0.000943203864153475
978	1.11752903461456	0.243505731225014	17.6561183929443	-0.00165419070981443	0.00289124972186983	-0.000680167751852423	-0.00425158534198999
979	0.468180358409882	-0.405842900276184	17.6561183929443	-0.00392691092565656	0.00191722682211548	-0.00684897974133492	-0.00132951640989631
980	-2.12921404838562	1.21752870082855	17.1366405487061	-0.00327756232582033	0.00581331877037883	-0.000680167751852423	-0.00327756232582033
981	0.468180358409882	-0.730517208576202	17.5262489318848	-0.00977104809135199	-0.000355493422830477	-0.00100484199356288	-0.00230353930965066
982	-2.12921404838562	0.892854392528534	17.2015743255615	-0.00684897974133492	-0.00132951640989631	-0.00100484199356288	0.00126787810586393
983	1.11752903461456	-0.405842900276184	17.5262489318848	-0.00392691092565656	-0.00132951640989631	-0.0026282137259841	0.00126787810586393
984	-0.830516874790192	0.892854392528534	17.0067710876465	-0.00555028254166245	0.00191722682211548	0.00159255252219737	-0.00652430532500148
985	1.11752903461456	0.568180024623871	16.6820964813232	-0.00100484199356288	0.00938473641872406	-0.00425158534198999	0.000293855206109583
986	0.468180358409882	0.892854392528534	16.4872913360596	-3.08191010844894e-05	0.00289124972186983	-0.000355493422830477	-0.00490093370899558
987	1.7668776512146	0.568180024623871	17.2015743255615	0.00808603875339031	0.00256657530553639	0.00516396993771195	0.00256657530553639
988	1.11752903461456	0.243505731225014	17.2665100097656	-0.00197886489331722	0.00451462110504508	0.00386527273803949	-0.000680167751852423
989	2.41622614860535	-0.730517208576202	17.3963794708252	-0.00230353930965066	-0.00197886489331722	0.000618529506027699	-0.00100484199356288
990	3.06557488441467	-2.02921438217163	17.7210540771484	0.00711201597005129	-0.000355493422830477	-0.00977104809135199	0.00256657530553639
991	3.06557488441467	-1.70454013347626	17.3314437866211	-0.000355493422830477	-0.00555028254166245	-0.00295288790948689	-3.08191010844894e-05
992	0.468180358409882	-0.405842900276184	17.071704864502	0.00256657530553639	-0.0100957229733467	0.00776136433705688	0.000618529506027699
993	2.41622614860535	-1.37986588478088	16.8119659423828	-0.00392691092565656	-0.00555028254166245	0.00159255252219737	-3.08191010844894e-05
994	1.11752903461456	-0.405842900276184	17.2665100097656	-0.000355493422830477	0.00354059832170606	0.00711201597005129	0.000618529506027699
995	1.11752903461456	0.243505731225014	17.4613132476807	0.00191722682211548	-0.00490093370899558	-0.0107450718060136	-0.00782300252467394
996	0.468180358409882	0.568180024623871	17.3963794708252	0.00321592413820326	0.000618529506027699	0.00126787810586393	0.0126314787194133
997	1.11752903461456	0.892854392528534	17.2015743255615	0.00581331877037883	0.000293855206109583	0.00711201597005129	0.00159255252219737
998	-0.181168273091316	0.892854392528534	16.6171607971191	-0.00457625929266214	-0.00100484199356288	0.00354059832170606	-0.00684897974133492
999	3.06557488441467	-0.730517208576202	17.3963794708252	0.00678734155371785	0.00906006153672934	-0.00782300252467394	0.0022419011220336
1000	0.468180358409882	0.568180024623871	17.3314437866211	-0.00327756232582033	0.00386527273803949	-0.0136671401560307	-0.00360223650932312
1001	3.06557488441467	-0.0811685770750046	17.4613132476807	0.000943203864153475	-0.00295288790948689	-0.00327756232582033	0.00711201597005129
1002	1.7668776512146	-0.405842900276184	17.2665100097656	0.00321592413820326	0.00386527273803949	0.00126787810586393	0.00321592413820326
1003	2.41622614860535	0.568180024623871	16.8768997192383	-0.00490093370899558	0.00126787810586393	-0.00782300252467394	-0.000355493422830477
1004	0.468180358409882	0.892854392528534	17.1366405487061	-0.00197886489331722	0.00386527273803949	-0.00165419070981443	0.00354059832170606
1005	0.468180358409882	0.243505731225014	17.3963794708252	0.00808603875339031	0.000293855206109583	-0.00197886489331722	-0.00360223650932312
1006	2.41622614860535	-0.0811685770750046	17.6561183929443	0.000293855206109583	-0.00555028254166245	-0.00100484199356288	0.00159255252219737
1007	2.41622614860535	0.243505731225014	18.1755981445313	-0.000680167751852423	-0.00100484199356288	-0.00619963090866804	-0.000680167751852423
1008	1.7668776512146	0.568180024623871	17.3314437866211	0.000943203864153475	0.00321592413820326	0.00386527273803949	0.00483929552137852
1009	-0.830516874790192	1.54220294952393	17.0067710876465	-0.0026282137259841	0.013930176384747	-0.00197886489331722	-0.00165419070981443
1010	1.7668776512146	-0.405842900276184	17.5262489318848	0.00159255252219737	0.00613799272105098	-0.00814767740666866	0.00126787810586393
1011	1.11752903461456	-0.0811685770750046	17.4613132476807	-0.0107450718060136	-0.00165419070981443	-0.000680167751852423	0.00711201597005129
1012	-0.830516874790192	-0.405842900276184	17.7859878540039	-0.00587495695799589	-0.00132951640989631	-0.00490093370899558	0.00321592413820326
1013	-0.181168273091316	0.892854392528534	17.2015743255615	-0.00360223650932312	0.00321592413820326	0.00548864435404539	0.00354059832170606
1014	-0.830516874790192	0.892854392528534	17.1366405487061	-0.00555028254166245	0.00613799272105098	-3.08191010844894e-05	0.00256657530553639
1015	-0.181168273091316	0.892854392528534	17.3963794708252	-0.00132951640989631	0.00548864435404539	-0.0139918150380254	0.00386527273803949
1016	1.7668776512146	-0.0811685770750046	17.2665100097656	-0.00425158534198999	0.00256657530553639	-0.000680167751852423	-0.00457625929266214
1017	0.468180358409882	0.892854392528534	17.5911846160889	-0.00100484199356288	0.00256657530553639	0.00906006153672934	0.00581331877037883
1018	1.7668776512146	0.568180024623871	17.7210540771484	-0.00749832857400179	0.00321592413820326	-0.000680167751852423	0.00289124972186983
1019	1.11752903461456	0.243505731225014	17.071704864502	0.000618529506027699	0.00678734155371785	0.00159255252219737	-0.00457625929266214
1020	3.714923620224	-0.405842900276184	17.3963794708252	0.00841071270406246	0.00126787810586393	-0.00360223650932312	0.000293855206109583
1021	1.11752903461456	-0.0811685770750046	17.1366405487061	-0.0026282137259841	-0.00295288790948689	-0.00814767740666866	0.000943203864153475
1022	2.41622614860535	-1.70454013347626	17.4613132476807	0.00418994715437293	-0.00555028254166245	0.00808603875339031	-0.00132951640989631
1023	0.468180358409882	-0.730517208576202	17.3963794708252	0.000618529506027699	-0.00814767740666866	0.00289124972186983	-0.00782300252467394
1024	1.7668776512146	-1.05519151687622	17.6561183929443	0.00159255252219737	-0.00652430532500148	0.0022419011220336	-0.00392691092565656
1025	1.7668776512146	-1.37986588478088	17.3963794708252	0.00711201597005129	-0.00230353930965066	-0.0107450718060136	-0.00652430532500148
1026	2.41622614860535	-1.05519151687622	17.3314437866211	0.00191722682211548	-0.00555028254166245	0.00516396993771195	-0.00100484199356288
1027	2.41622614860535	-1.05519151687622	17.4613132476807	0.00711201597005129	0.00126787810586393	0.00516396993771195	-0.00425158534198999
1028	2.41622614860535	-0.0811685770750046	17.5911846160889	0.000618529506027699	0.000943203864153475	0.000293855206109583	-0.00360223650932312
1029	1.7668776512146	0.243505731225014	17.5911846160889	0.000943203864153475	0.00159255252219737	-0.00360223650932312	-0.00230353930965066
1030	2.41622614860535	0.568180024623871	17.071704864502	0.00613799272105098	0.00483929552137852	-0.00944637414067984	-0.00814767740666866
1031	1.11752903461456	0.243505731225014	17.1366405487061	0.00386527273803949	-0.00879702530801296	-0.00360223650932312	0.000293855206109583
1032	2.41622614860535	-0.0811685770750046	17.7210540771484	-0.000355493422830477	-0.000680167751852423	-0.00425158534198999	-0.00555028254166245
1033	1.7668776512146	0.892854392528534	17.071704864502	0.000618529506027699	0.00743668992072344	-0.00132951640989631	-0.00230353930965066
1034	0.468180358409882	-0.0811685770750046	17.850923538208	0.00256657530553639	0.00808603875339031	0.00191722682211548	-0.00425158534198999
1035	1.7668776512146	-0.405842900276184	18.1106624603271	0.00256657530553639	0.00418994715437293	-0.0113944197073579	0.00159255252219737
1036	3.714923620224	-0.0811685770750046	17.0067710876465	-0.000680167751852423	0.00321592413820326	-0.00392691092565656	0.00256657530553639
1037	3.06557488441467	0.243505731225014	17.3963794708252	0.00256657530553639	0.00516396993771195	0.000293855206109583	0.00159255252219737
1038	1.7668776512146	-0.0811685770750046	17.3963794708252	-0.000680167751852423	0.00256657530553639	-0.00165419070981443	0.00159255252219737
1039	1.7668776512146	0.568180024623871	17.2665100097656	-0.00360223650932312	0.00321592413820326	0.00354059832170606	-0.00132951640989631
1040	2.41622614860535	0.243505731225014	16.8768997192383	0.00646266713738441	-0.00425158534198999	-0.0130177913233638	-0.00490093370899558
1041	0.468180358409882	0.892854392528534	17.4613132476807	-0.00360223650932312	0.000293855206109583	-0.00522560812532902	-0.00165419070981443
1042	-0.830516874790192	1.54220294952393	17.1366405487061	-0.00197886489331722	0.0022419011220336	0.00451462110504508	0.00581331877037883
1043	-0.830516874790192	0.568180024623871	17.2015743255615	-0.00555028254166245	0.00516396993771195	-0.00684897974133492	0.00126787810586393
1044	1.11752903461456	-0.0811685770750046	17.4613132476807	-0.0130177913233638	0.00613799272105098	-0.00132951640989631	0.000943203864153475
1045	-0.181168273091316	-0.405842900276184	17.6561183929443	-0.00717365415766835	0.00289124972186983	-0.0104203969240189	0.00256657530553639
1046	-0.181168273091316	0.568180024623871	17.5262489318848	-0.000680167751852423	-0.00197886489331722	0.00516396993771195	0.00354059832170606
1047	1.11752903461456	-0.730517208576202	17.2015743255615	-0.0100957229733467	-0.00165419070981443	-0.00230353930965066	0.0022419011220336
1048	1.11752903461456	0.568180024623871	17.3314437866211	0.000618529506027699	0.00906006153672934	-0.00392691092565656	0.00451462110504508
1049	3.06557488441467	-0.0811685770750046	17.4613132476807	-0.00327756232582033	0.00159255252219737	-0.00392691092565656	-0.00230353930965066
1050	0.468180358409882	1.21752870082855	17.2015743255615	0.00548864435404539	0.00159255252219737	-0.00555028254166245	0.000618529506027699
1051	1.11752903461456	0.568180024623871	17.4613132476807	0.00289124972186983	-0.000355493422830477	0.000943203864153475	0.00483929552137852
1052	1.11752903461456	0.568180024623871	17.3963794708252	0.00386527273803949	-0.00100484199356288	0.00646266713738441	0.000943203864153475
1053	2.41622614860535	-1.37986588478088	17.2015743255615	-0.00360223650932312	-3.08191010844894e-05	-0.00457625929266214	0.000943203864153475
1054	3.06557488441467	-1.70454013347626	17.3963794708252	0.00321592413820326	-0.00165419070981443	0.00483929552137852	0.00289124972186983
1055	3.06557488441467	-0.730517208576202	17.2665100097656	0.00418994715437293	-0.00457625929266214	-0.00165419070981443	-0.0126931173726916
1056	0.468180358409882	-1.05519151687622	17.3314437866211	0.000293855206109583	-0.00717365415766835	-0.00132951640989631	0.00191722682211548
1057	1.7668776512146	-0.405842900276184	17.4613132476807	0.00581331877037883	-0.00490093370899558	-3.08191010844894e-05	0.00418994715437293
1058	2.41622614860535	-1.37986588478088	16.8119659423828	-0.00522560812532902	0.00256657530553639	-0.00165419070981443	0.0022419011220336
1059	2.41622614860535	-1.05519151687622	17.3963794708252	0.00581331877037883	-0.00295288790948689	0.0022419011220336	-0.00360223650932312
1060	0.468180358409882	0.568180024623871	17.3963794708252	-0.00132951640989631	0.000293855206109583	-0.000355493422830477	0.00289124972186983
1061	0.468180358409882	-0.405842900276184	17.4613132476807	0.000293855206109583	-0.00165419070981443	-0.0123684434220195	-0.00132951640989631
1062	1.11752903461456	0.568180024623871	17.5262489318848	0.000943203864153475	0.00289124972186983	0.00354059832170606	0.00418994715437293
1063	3.06557488441467	-0.405842900276184	17.6561183929443	-0.00425158534198999	0.00873538758605719	-0.00295288790948689	-0.00197886489331722
1064	1.7668776512146	-0.730517208576202	17.2015743255615	-0.00165419070981443	0.00386527273803949	-0.00717365415766835	-0.00230353930965066
1065	0.468180358409882	1.21752870082855	16.7470302581787	0.00451462110504508	0.00418994715437293	-0.00425158534198999	-3.08191010844894e-05
1066	1.11752903461456	0.568180024623871	17.071704864502	0.00451462110504508	-0.000680167751852423	-0.0104203969240189	0.00191722682211548
1067	1.11752903461456	1.21752870082855	17.2015743255615	-0.00100484199356288	0.00678734155371785	-0.00230353930965066	-0.00100484199356288
1068	1.7668776512146	-0.0811685770750046	17.3963794708252	-0.00360223650932312	0.00159255252219737	-0.00847235135734081	-0.00230353930965066
1069	3.06557488441467	-0.0811685770750046	17.2665100097656	-0.000680167751852423	0.00613799272105098	-0.00912170019000769	-0.00100484199356288
1070	-0.181168273091316	0.243505731225014	17.1366405487061	-0.00327756232582033	0.011982130818069	-0.00652430532500148	0.00386527273803949
1071	3.714923620224	0.243505731225014	17.3314437866211	0.00613799272105098	0.00191722682211548	-0.00392691092565656	-0.000355493422830477
1072	0.468180358409882	0.892854392528534	17.5911846160889	0.00191722682211548	-0.00457625929266214	0.00256657530553639	0.000943203864153475
1073	2.41622614860535	-0.405842900276184	18.1106624603271	0.000293855206109583	0.00483929552137852	-0.000355493422830477	0.00613799272105098
1074	1.7668776512146	-0.405842900276184	18.0457286834717	-0.0110697457566857	0.0106834331527352	-0.00652430532500148	-0.00230353930965066
1075	-0.830516874790192	1.21752870082855	17.0067710876465	-0.0026282137259841	0.000618529506027699	0.00321592413820326	0.00386527273803949
1076	-0.830516874790192	0.568180024623871	17.0067710876465	-0.00749832857400179	-0.00392691092565656	-0.00587495695799589	0.00678734155371785
1077	-1.47986555099487	1.21752870082855	17.1366405487061	-0.00587495695799589	0.00516396993771195	-0.00327756232582033	-3.08191010844894e-05
1078	0.468180358409882	0.243505731225014	17.3963794708252	-0.00717365415766835	0.00321592413820326	0.000618529506027699	-0.00782300252467394
1079	1.11752903461456	-0.0811685770750046	17.7210540771484	-0.00555028254166245	0.00386527273803949	-0.00295288790948689	0.00483929552137852
1080	0.468180358409882	0.568180024623871	17.2665100097656	-0.00230353930965066	0.000293855206109583	-0.00392691092565656	0.000943203864153475
1081	2.41622614860535	0.243505731225014	17.3314437866211	0.00159255252219737	-0.000355493422830477	0.00613799272105098	0.000293855206109583
1082	1.7668776512146	0.243505731225014	17.3963794708252	-3.08191010844894e-05	0.00548864435404539	0.00483929552137852	0.00126787810586393
1083	2.41622614860535	-0.405842900276184	17.5262489318848	-3.08191010844894e-05	0.00483929552137852	0.00711201597005129	-0.00197886489331722
1084	1.11752903461456	0.568180024623871	17.3963794708252	-0.00717365415766835	-3.08191010844894e-05	0.00386527273803949	-0.00327756232582033
1085	1.11752903461456	-0.0811685770750046	17.5262489318848	-0.00425158534198999	-0.000355493422830477	-0.00847235135734081	-0.00425158534198999
1086	0.468180358409882	-0.0811685770750046	16.6820964813232	0.00613799272105098	-0.00847235135734081	-0.00555028254166245	0.0022419011220336
1087	1.11752903461456	-0.730517208576202	16.7470302581787	-0.00230353930965066	-0.00522560812532902	0.000618529506027699	-0.00197886489331722
1088	0.468180358409882	-0.405842900276184	17.3314437866211	0.0022419011220336	-0.00977104809135199	0.00483929552137852	0.0022419011220336
1089	2.41622614860535	-0.730517208576202	16.8119659423828	-0.0026282137259841	-0.00165419070981443	-0.00490093370899558	0.00159255252219737
1090	3.714923620224	-1.05519151687622	17.2665100097656	0.00451462110504508	0.00256657530553639	0.000293855206109583	-0.00652430532500148
1091	1.7668776512146	-0.730517208576202	16.9418354034424	-0.00197886489331722	-0.00457625929266214	-0.00295288790948689	0.00256657530553639
1092	1.7668776512146	-0.405842900276184	17.3314437866211	0.000943203864153475	0.00483929552137852	0.00289124972186983	-0.00100484199356288
1093	3.06557488441467	-0.730517208576202	16.9418354034424	-3.08191010844894e-05	-0.000355493422830477	0.00159255252219737	-0.000355493422830477
1094	1.11752903461456	0.892854392528534	16.6820964813232	0.00386527273803949	-0.00132951640989631	-0.00619963090866804	-0.00619963090866804
1095	0.468180358409882	0.568180024623871	17.3963794708252	0.00483929552137852	-0.000680167751852423	0.00548864435404539	-0.00360223650932312
1096	1.11752903461456	1.21752870082855	17.3963794708252	0.00126787810586393	0.00191722682211548	-3.08191010844894e-05	0.00451462110504508
1097	1.7668776512146	0.243505731225014	16.8768997192383	-0.000355493422830477	0.000293855206109583	-0.00522560812532902	0.00159255252219737
1098	0.468180358409882	0.892854392528534	16.8768997192383	-0.000680167751852423	0.00354059832170606	-0.0107450718060136	0.00289124972186983
1099	2.41622614860535	-0.405842900276184	17.4613132476807	0.00321592413820326	0.00678734155371785	-0.00392691092565656	-0.00977104809135199
1100	3.714923620224	-0.405842900276184	17.7859878540039	0.00386527273803949	0.00548864435404539	-0.0110697457566857	-0.00230353930965066
1101	3.714923620224	-0.405842900276184	17.3314437866211	0.000618529506027699	-0.00457625929266214	-0.00555028254166245	0.00321592413820326
1102	3.06557488441467	-0.405842900276184	17.6561183929443	-0.000680167751852423	-0.00197886489331722	0.00581331877037883	0.00386527273803949
1103	2.41622614860535	0.568180024623871	17.0067710876465	-0.00360223650932312	0.00159255252219737	-0.0110697457566857	-0.00327756232582033
1104	0.468180358409882	0.568180024623871	17.5262489318848	-0.00944637414067984	0.00451462110504508	0.00483929552137852	0.00191722682211548
1105	2.41622614860535	-0.405842900276184	17.9807929992676	0.00516396993771195	0.00126787810586393	-0.00360223650932312	0.00289124972186983
1106	1.11752903461456	-0.730517208576202	17.5262489318848	0.0022419011220336	0.00516396993771195	-0.00457625929266214	-0.00197886489331722
1107	1.7668776512146	-0.405842900276184	17.7859878540039	0.000293855206109583	-0.00197886489331722	-0.00749832857400179	0.00126787810586393
1108	-2.12921404838562	-0.0811685770750046	17.3963794708252	-0.0120437685400248	0.00548864435404539	0.000618529506027699	0.00581331877037883
1109	-0.830516874790192	0.892854392528534	17.2015743255615	-0.0123684434220195	0.00678734155371785	0.00548864435404539	0.0022419011220336
1110	1.11752903461456	-0.405842900276184	16.9418354034424	-0.0117190945893526	0.00678734155371785	-0.00619963090866804	-0.00197886489331722
1111	2.41622614860535	-0.0811685770750046	17.071704864502	-0.00100484199356288	0.00483929552137852	-0.00912170019000769	0.00483929552137852
1112	2.41622614860535	-0.730517208576202	17.6561183929443	-0.00360223650932312	0.00126787810586393	0.00646266713738441	0.00483929552137852
1113	1.11752903461456	0.568180024623871	17.5262489318848	-0.00587495695799589	0.000293855206109583	0.00256657530553639	-0.00100484199356288
1114	1.11752903461456	0.568180024623871	17.071704864502	-0.00814767740666866	0.0103587592020631	0.000618529506027699	-0.0026282137259841
1115	1.11752903461456	0.243505731225014	17.3963794708252	0.00548864435404539	0.00581331877037883	-0.00100484199356288	-0.00165419070981443
1116	0.468180358409882	-0.405842900276184	17.5262489318848	0.00808603875339031	-0.00360223650932312	0.00354059832170606	0.00418994715437293
1117	0.468180358409882	-0.0811685770750046	17.5262489318848	0.0022419011220336	-0.00360223650932312	0.00581331877037883	0.00808603875339031
1118	1.11752903461456	-0.405842900276184	17.5911846160889	-0.000355493422830477	-0.00717365415766835	-0.00425158534198999	0.00289124972186983
1119	1.7668776512146	-1.05519151687622	17.3314437866211	-3.08191010844894e-05	-0.00360223650932312	-0.000680167751852423	-0.00392691092565656
1120	1.11752903461456	-1.37986588478088	17.4613132476807	-0.000355493422830477	0.00386527273803949	-0.00555028254166245	-0.00132951640989631
1121	1.11752903461456	-0.0811685770750046	17.2015743255615	0.00516396993771195	-0.0100957229733467	-0.00619963090866804	-3.08191010844894e-05
1122	1.7668776512146	-0.405842900276184	17.5911846160889	0.00354059832170606	-0.00295288790948689	0.000293855206109583	0.00354059832170606
1123	1.11752903461456	0.568180024623871	17.2665100097656	0.0022419011220336	-0.00295288790948689	-0.00977104809135199	0.00126787810586393
1124	0.468180358409882	-0.0811685770750046	17.9158573150635	0.00191722682211548	0.00873538758605719	-0.00165419070981443	0.00321592413820326
1125	3.06557488441467	-0.730517208576202	17.4613132476807	0.00678734155371785	0.0022419011220336	-0.000680167751852423	-0.0143164889886975
1126	2.41622614860535	-0.0811685770750046	17.850923538208	-0.0026282137259841	-0.000680167751852423	-0.00197886489331722	0.00418994715437293
1127	2.41622614860535	-0.730517208576202	17.3314437866211	-0.0026282137259841	-0.00587495695799589	-0.00100484199356288	0.00191722682211548
1128	3.06557488441467	-0.0811685770750046	17.5262489318848	-0.000355493422830477	0.00743668992072344	0.000618529506027699	-0.00490093370899558
1129	0.468180358409882	0.568180024623871	17.2015743255615	0.00126787810586393	0.00743668992072344	0.000293855206109583	-0.00619963090866804
1130	1.7668776512146	1.21752870082855	17.2015743255615	0.00126787810586393	0.00938473641872406	-0.00847235135734081	-0.0100957229733467
1131	0.468180358409882	0.892854392528534	16.8768997192383	0.0100340843200684	0.00321592413820326	-0.00555028254166245	-0.00230353930965066
1132	3.06557488441467	-0.730517208576202	17.7210540771484	0.00386527273803949	0.0022419011220336	-0.00490093370899558	0.00321592413820326
1133	0.468180358409882	1.54220294952393	16.9418354034424	0.0022419011220336	0.00386527273803949	-0.00165419070981443	-0.00555028254166245
1134	0.468180358409882	0.568180024623871	17.3963794708252	-0.00457625929266214	0.00548864435404539	-0.00197886489331722	-0.00425158534198999
1135	1.7668776512146	-0.0811685770750046	17.9158573150635	0.00386527273803949	0.00581331877037883	-0.0100957229733467	-0.00879702530801296
1136	3.06557488441467	-0.405842900276184	16.8768997192383	0.00191722682211548	-0.00327756232582033	-0.0104203969240189	-0.00392691092565656
1137	1.7668776512146	0.243505731225014	17.3963794708252	-0.00197886489331722	-0.00490093370899558	0.01100810803473	0.000293855206109583
1138	0.468180358409882	0.568180024623871	17.2015743255615	-0.00555028254166245	0.00711201597005129	0.00126787810586393	-0.00522560812532902
1139	0.468180358409882	0.568180024623871	17.2665100097656	-0.00619963090866804	0.00256657530553639	-0.00100484199356288	-0.00197886489331722
1140	1.11752903461456	-0.730517208576202	17.3963794708252	-0.0107450718060136	0.00938473641872406	-0.00619963090866804	0.000293855206109583
1141	-1.47986555099487	0.568180024623871	17.4613132476807	-0.00132951640989631	-3.08191010844894e-05	0.000943203864153475	0.0106834331527352
1142	1.11752903461456	0.243505731225014	17.2665100097656	-0.00814767740666866	0.00386527273803949	0.000618529506027699	0.00386527273803949
1143	-1.47986555099487	0.892854392528534	17.2665100097656	-0.00360223650932312	0.00483929552137852	-0.0026282137259841	0.00256657530553639
1144	2.41622614860535	-0.405842900276184	17.2665100097656	-0.00360223650932312	0.00321592413820326	-0.00684897974133492	0.000618529506027699
1145	1.7668776512146	0.568180024623871	17.7210540771484	0.00906006153672934	0.00548864435404539	-0.0104203969240189	0.00386527273803949
1146	1.7668776512146	0.568180024623871	17.4613132476807	0.0103587592020631	0.00678734155371785	-0.00977104809135199	0.00289124972186983
1147	0.468180358409882	1.21752870082855	16.6820964813232	-0.00295288790948689	0.00613799272105098	0.0022419011220336	0.00354059832170606
1148	1.11752903461456	0.568180024623871	16.5522270202637	0.000943203864153475	0.00159255252219737	-0.000355493422830477	0.00289124972186983
1149	1.7668776512146	-1.05519151687622	17.4613132476807	0.00451462110504508	0.000618529506027699	0.00289124972186983	0.00289124972186983
1150	2.41622614860535	-1.37986588478088	16.9418354034424	-0.00327756232582033	-0.00295288790948689	-0.00912170019000769	-0.00392691092565656
1151	1.7668776512146	-0.730517208576202	17.3963794708252	0.0022419011220336	-0.00425158534198999	-0.00197886489331722	-0.00230353930965066
1152	2.41622614860535	-2.02921438217163	17.7859878540039	-0.00132951640989631	-0.0126931173726916	0.00938473641872406	0.00354059832170606
1153	0.468180358409882	-0.0811685770750046	17.3314437866211	-0.00230353930965066	-0.0026282137259841	-0.000355493422830477	0.000618529506027699
1154	0.468180358409882	-0.0811685770750046	17.1366405487061	0.00418994715437293	-0.00327756232582033	-0.00392691092565656	-0.00230353930965066
1155	1.11752903461456	-0.0811685770750046	17.3314437866211	0.00548864435404539	-3.08191010844894e-05	0.00126787810586393	0.000618529506027699
1156	1.11752903461456	0.243505731225014	17.3314437866211	0.00906006153672934	-0.00619963090866804	-0.00197886489331722	0.000943203864153475
1157	-0.830516874790192	0.892854392528534	17.5262489318848	-0.00327756232582033	0.00354059832170606	0.00256657530553639	0.00613799272105098
1158	2.41622614860535	-0.0811685770750046	17.2665100097656	0.00191722682211548	-0.00490093370899558	-0.00327756232582033	-0.00782300252467394
1159	2.41622614860535	-0.405842900276184	17.3963794708252	-0.0100957229733467	0.00613799272105098	-0.00100484199356288	0.00711201597005129
1160	1.7668776512146	-0.0811685770750046	17.3314437866211	-0.00392691092565656	0.00678734155371785	0.0022419011220336	-0.00197886489331722
1161	0.468180358409882	0.243505731225014	17.2015743255615	0.000943203864153475	0.000943203864153475	-0.00749832857400179	0.00159255252219737
1162	0.468180358409882	0.892854392528534	17.0067710876465	-0.0026282137259841	0.00256657530553639	0.00191722682211548	0.00191722682211548
1163	2.41622614860535	-0.730517208576202	17.5911846160889	-0.00490093370899558	0.00159255252219737	-0.00717365415766835	-0.00425158534198999
1164	2.41622614860535	0.243505731225014	16.9418354034424	0.000293855206109583	0.00256657530553639	-0.00457625929266214	-0.00490093370899558
1165	2.41622614860535	0.568180024623871	17.0067710876465	-0.00360223650932312	0.00678734155371785	-0.0113944197073579	-0.0026282137259841
1166	-0.181168273091316	1.21752870082855	17.1366405487061	0.00483929552137852	-0.00132951640989631	-0.00457625929266214	-0.00100484199356288
1167	1.11752903461456	0.568180024623871	17.3963794708252	-0.00490093370899558	0.0022419011220336	0.00256657530553639	0.00483929552137852
1168	1.11752903461456	0.568180024623871	17.2665100097656	0.00483929552137852	-0.00295288790948689	0.00581331877037883	0.00386527273803949
1169	1.11752903461456	0.568180024623871	17.4613132476807	-0.00295288790948689	0.00711201597005129	-0.00977104809135199	-0.00327756232582033
1170	1.7668776512146	0.243505731225014	17.2015743255615	-0.00327756232582033	0.00451462110504508	-0.00652430532500148	0.000618529506027699
1171	1.11752903461456	-0.405842900276184	17.3963794708252	-0.00522560812532902	0.00451462110504508	-0.0139918150380254	0.00289124972186983
1172	-0.181168273091316	-0.405842900276184	17.4613132476807	-0.00555028254166245	0.000618529506027699	0.00159255252219737	0.00159255252219737
1173	-0.830516874790192	0.892854392528534	17.2665100097656	-0.00392691092565656	-0.00197886489331722	-0.00132951640989631	-0.00165419070981443
1174	-2.12921404838562	0.892854392528534	17.4613132476807	-0.0172385573387146	0.0103587592020631	-0.0117190945893526	-0.00100484199356288
1175	0.468180358409882	0.568180024623871	17.3963794708252	-0.00490093370899558	-0.00132951640989631	0.00581331877037883	0.00354059832170606
1176	0.468180358409882	0.568180024623871	17.3314437866211	0.00516396993771195	-0.000355493422830477	-0.00490093370899558	0.00159255252219737
1177	1.7668776512146	0.243505731225014	17.3963794708252	-0.00295288790948689	-0.00847235135734081	0.00548864435404539	0.00126787810586393
1178	0.468180358409882	0.568180024623871	17.1366405487061	0.000618529506027699	-0.00100484199356288	0.00678734155371785	0.00451462110504508
1179	3.714923620224	-0.730517208576202	17.5262489318848	-0.00197886489331722	0.00548864435404539	0.00321592413820326	-0.00360223650932312
1180	3.06557488441467	-0.730517208576202	17.4613132476807	0.00159255252219737	-0.00165419070981443	-0.00425158534198999	-0.00100484199356288
1181	3.714923620224	-2.02921438217163	17.3963794708252	0.00289124972186983	-0.00944637414067984	0.00126787810586393	0.00776136433705688
1182	1.11752903461456	-0.405842900276184	17.0067710876465	0.000618529506027699	-0.0123684434220195	0.00191722682211548	0.0022419011220336
1183	3.06557488441467	-1.70454013347626	17.4613132476807	0.00451462110504508	-0.00619963090866804	-0.00295288790948689	-0.00327756232582033
1184	1.7668776512146	-0.730517208576202	17.4613132476807	-0.00230353930965066	0.00483929552137852	-0.00912170019000769	0.00159255252219737
1185	1.11752903461456	0.568180024623871	17.4613132476807	0.00159255252219737	0.00516396993771195	-0.00425158534198999	-0.00295288790948689
1186	0.468180358409882	0.243505731225014	17.3314437866211	0.00581331877037883	-0.000680167751852423	-0.0123684434220195	0.00938473641872406
1187	1.11752903461456	0.892854392528534	17.2015743255615	-0.000355493422830477	-0.00295288790948689	-0.00100484199356288	-0.00555028254166245
1188	1.7668776512146	0.892854392528534	16.6820964813232	0.000293855206109583	0.000293855206109583	0.00678734155371785	-0.00132951640989631
1189	3.06557488441467	0.243505731225014	16.9418354034424	0.000618529506027699	0.00938473641872406	0.000293855206109583	-0.00555028254166245
1190	1.7668776512146	0.243505731225014	17.2665100097656	0.00321592413820326	0.00159255252219737	-0.00425158534198999	-0.00587495695799589
1191	3.06557488441467	-0.730517208576202	17.5911846160889	0.00191722682211548	-0.00165419070981443	-0.00522560812532902	-0.00912170019000769
1192	1.7668776512146	0.243505731225014	17.1366405487061	0.00289124972186983	0.00159255252219737	-0.00327756232582033	0.00191722682211548
1193	2.41622614860535	-0.405842900276184	17.071704864502	0.00354059832170606	0.000618529506027699	0.00289124972186983	0.00516396993771195
1194	1.11752903461456	0.568180024623871	17.0067710876465	-0.00295288790948689	0.00873538758605719	-0.00587495695799589	-0.00230353930965066
1195	1.11752903461456	0.892854392528534	17.1366405487061	-0.00392691092565656	-0.00295288790948689	0.00386527273803949	-0.00717365415766835
1196	-0.181168273091316	0.568180024623871	17.4613132476807	-0.00165419070981443	0.00483929552137852	-0.00425158534198999	-0.0026282137259841
1197	0.468180358409882	1.21752870082855	17.3963794708252	0.0022419011220336	-0.00295288790948689	0.00808603875339031	0.0022419011220336
1198	0.468180358409882	0.568180024623871	17.1366405487061	-0.00165419070981443	0.00581331877037883	-0.00619963090866804	0.00126787810586393
1199	1.7668776512146	0.243505731225014	17.3963794708252	-0.00717365415766835	0.00418994715437293	-0.00425158534198999	-0.000680167751852423
1200	1.7668776512146	-0.405842900276184	17.5262489318848	-0.00165419070981443	-0.00100484199356288	-0.00814767740666866	0.00354059832170606
1201	-0.181168273091316	0.243505731225014	17.4613132476807	-0.00327756232582033	-0.00132951640989631	-0.00327756232582033	0.00191722682211548
1202	0.468180358409882	-0.405842900276184	17.850923538208	-0.000355493422830477	-0.00132951640989631	0.00451462110504508	0.00743668992072344
1203	-0.830516874790192	-0.0811685770750046	17.3963794708252	-0.00327756232582033	0.00289124972186983	-0.00457625929266214	-0.00100484199356288
1204	1.11752903461456	0.892854392528534	17.071704864502	-0.00490093370899558	0.00386527273803949	-0.00165419070981443	0.00711201597005129
1205	0.468180358409882	1.21752870082855	17.2015743255615	-0.00619963090866804	-0.00100484199356288	-0.00132951640989631	-0.00197886489331722
1206	1.11752903461456	0.892854392528534	17.3963794708252	0.00159255252219737	-0.00327756232582033	-0.000680167751852423	0.00191722682211548
1207	0.468180358409882	0.568180024623871	17.3314437866211	0.00321592413820326	0.00418994715437293	-0.00392691092565656	0.000293855206109583
1208	1.11752903461456	0.892854392528534	17.2665100097656	-0.00197886489331722	0.00126787810586393	0.00483929552137852	0.00678734155371785
1209	1.7668776512146	-1.05519151687622	17.1366405487061	-0.00132951640989631	0.000618529506027699	0.000293855206109583	-0.000680167751852423
1210	3.714923620224	-1.05519151687622	17.5262489318848	0.00743668992072344	-0.00165419070981443	-0.00457625929266214	0.00354059832170606
1211	2.41622614860535	-0.730517208576202	17.1366405487061	0.00548864435404539	-0.00132951640989631	0.00581331877037883	-0.00132951640989631
1212	3.06557488441467	-1.70454013347626	17.5262489318848	0.00354059832170606	-0.00912170019000769	-0.00457625929266214	0.0106834331527352
1213	1.11752903461456	-0.405842900276184	17.3963794708252	0.00451462110504508	-0.00879702530801296	-0.000355493422830477	0.00386527273803949
1214	1.11752903461456	-0.0811685770750046	17.2665100097656	-0.00360223650932312	0.00581331877037883	-0.00457625929266214	-0.00295288790948689
1215	1.11752903461456	-0.730517208576202	17.2015743255615	0.00126787810586393	-0.00327756232582033	0.00451462110504508	-0.00165419070981443
1216	3.06557488441467	-0.405842900276184	17.3963794708252	0.00386527273803949	0.00289124972186983	-0.00490093370899558	-0.00132951640989631
1217	1.7668776512146	-0.730517208576202	17.5911846160889	0.00354059832170606	-0.00425158534198999	-0.00717365415766835	0.00386527273803949
1218	1.11752903461456	-0.0811685770750046	16.8768997192383	0.0022419011220336	-0.000680167751852423	0.01100810803473	0.00418994715437293
1219	0.468180358409882	0.892854392528534	17.3963794708252	-0.000355493422830477	0.00938473641872406	-0.00295288790948689	0.00289124972186983
1220	2.41622614860535	-0.405842900276184	17.2015743255615	0.000293855206109583	0.00646266713738441	0.000618529506027699	-0.00230353930965066
1221	1.7668776512146	0.568180024623871	17.0067710876465	0.00548864435404539	-0.00392691092565656	-0.00425158534198999	0.00516396993771195
1222	2.41622614860535	-0.405842900276184	16.9418354034424	0.00646266713738441	-0.00197886489331722	-0.00814767740666866	0.000293855206109583
1223	1.11752903461456	0.568180024623871	17.1366405487061	0.00256657530553639	0.00191722682211548	0.00159255252219737	-3.08191010844894e-05
1224	1.11752903461456	0.892854392528534	17.2665100097656	-0.00327756232582033	0.00386527273803949	-0.00587495695799589	-0.00652430532500148
1225	1.11752903461456	0.568180024623871	17.5911846160889	0.000943203864153475	-0.000355493422830477	-0.00360223650932312	-0.0026282137259841
1226	1.11752903461456	-0.0811685770750046	17.3314437866211	0.00386527273803949	-0.00165419070981443	-0.000355493422830477	-0.00490093370899558
1227	1.11752903461456	0.892854392528534	17.3314437866211	-0.00197886489331722	0.00159255252219737	0.000943203864153475	0.00321592413820326
1228	1.11752903461456	0.568180024623871	17.2015743255615	0.00256657530553639	-0.00652430532500148	0.0022419011220336	0.000943203864153475
1229	0.468180358409882	-0.405842900276184	17.3314437866211	-0.0100957229733467	0.00548864435404539	0.00159255252219737	-0.00392691092565656
1230	0.468180358409882	-0.0811685770750046	17.6561183929443	-0.00717365415766835	0.00386527273803949	-0.00360223650932312	-0.0026282137259841
1231	-1.47986555099487	0.892854392528534	17.7210540771484	-0.00619963090866804	0.00743668992072344	0.000943203864153475	0.00321592413820326
1232	-0.830516874790192	0.243505731225014	17.3314437866211	-0.00749832857400179	0.00191722682211548	-0.00684897974133492	-0.00327756232582033
1233	-0.181168273091316	0.243505731225014	17.2015743255615	-0.00944637414067984	-0.00490093370899558	0.000943203864153475	0.000293855206109583
1234	0.468180358409882	0.568180024623871	17.9158573150635	-0.00165419070981443	0.000943203864153475	-0.00652430532500148	-0.0026282137259841
1235	1.7668776512146	-0.0811685770750046	17.7210540771484	-0.00684897974133492	0.00321592413820326	-0.00749832857400179	-3.08191010844894e-05
1236	3.06557488441467	0.243505731225014	17.6561183929443	-0.0026282137259841	0.00289124972186983	-0.00717365415766835	-0.00132951640989631
1237	1.7668776512146	-0.0811685770750046	17.3314437866211	0.000943203864153475	0.00256657530553639	0.00126787810586393	0.00289124972186983
1238	3.06557488441467	-0.0811685770750046	17.3314437866211	-0.00912170019000769	-0.00360223650932312	0.000943203864153475	-0.00555028254166245
1239	1.7668776512146	-0.0811685770750046	17.2665100097656	-0.00847235135734081	0.00256657530553639	-0.0113944197073579	-0.00652430532500148
1240	0.468180358409882	0.243505731225014	17.2015743255615	0.00386527273803949	0.00126787810586393	-0.00587495695799589	-0.00132951640989631
1241	2.41622614860535	-0.730517208576202	17.4613132476807	0.00483929552137852	-0.0107450718060136	-0.00879702530801296	0.00159255252219737
1242	3.06557488441467	-1.70454013347626	17.4613132476807	0.00581331877037883	-0.00490093370899558	0.00451462110504508	-0.00165419070981443
1243	1.7668776512146	-0.0811685770750046	17.2015743255615	0.00256657530553639	-0.00392691092565656	-0.00230353930965066	-0.00165419070981443
1244	-0.181168273091316	0.892854392528534	16.7470302581787	0.000618529506027699	0.00483929552137852	-0.00392691092565656	0.000293855206109583
1245	2.41622614860535	-0.730517208576202	16.9418354034424	0.00646266713738441	-3.08191010844894e-05	-0.00977104809135199	-0.00879702530801296
1246	2.41622614860535	-0.0811685770750046	17.6561183929443	0.00321592413820326	-0.00522560812532902	-0.00165419070981443	0.00808603875339031
1247	1.7668776512146	-0.405842900276184	17.6561183929443	0.000293855206109583	0.00159255252219737	-0.00522560812532902	0.0116574559360743
1248	1.11752903461456	0.892854392528534	16.9418354034424	0.00483929552137852	0.00126787810586393	0.00743668992072344	-0.00490093370899558
1249	1.7668776512146	0.243505731225014	16.9418354034424	0.00321592413820326	-0.00132951640989631	-0.00814767740666866	-0.00327756232582033
1250	3.714923620224	-0.0811685770750046	17.3314437866211	0.000943203864153475	0.00646266713738441	-0.00392691092565656	-0.000355493422830477
1251	1.7668776512146	0.568180024623871	17.071704864502	0.00451462110504508	0.000618529506027699	-0.00684897974133492	0.00743668992072344
1252	0.468180358409882	0.243505731225014	17.2015743255615	-0.00230353930965066	0.00743668992072344	-0.00619963090866804	0.00418994715437293
1253	1.11752903461456	-0.0811685770750046	17.2015743255615	-0.00100484199356288	0.000618529506027699	-0.00619963090866804	0.00289124972186983
1254	1.7668776512146	-0.0811685770750046	17.2665100097656	0.00386527273803949	0.00256657530553639	0.000293855206109583	0.000618529506027699
1255	2.41622614860535	0.568180024623871	17.0067710876465	-0.00522560812532902	0.00776136433705688	0.000618529506027699	-0.00295288790948689
1256	1.11752903461456	0.892854392528534	16.6171607971191	0.00418994715437293	0.00581331877037883	-0.000355493422830477	0.000618529506027699
1257	1.11752903461456	0.243505731225014	17.4613132476807	-0.000680167751852423	-0.00360223650932312	-0.000680167751852423	0.00581331877037883
1258	1.7668776512146	-0.0811685770750046	17.5262489318848	-0.00587495695799589	-0.00132951640989631	0.0022419011220336	0.00191722682211548
1259	1.11752903461456	-0.730517208576202	17.3963794708252	-0.00912170019000769	-0.000355493422830477	-0.00457625929266214	-0.00879702530801296
1260	-1.47986555099487	0.243505731225014	17.1366405487061	-0.00555028254166245	0.00386527273803949	-0.00132951640989631	-0.00230353930965066
1261	-2.12921404838562	0.568180024623871	17.5911846160889	0.00386527273803949	0.00159255252219737	-0.0026282137259841	-0.00619963090866804
1262	-0.181168273091316	-0.0811685770750046	17.3963794708252	-0.00717365415766835	0.00256657530553639	0.00548864435404539	0.0022419011220336
1263	-1.47986555099487	0.568180024623871	17.5262489318848	-0.00652430532500148	0.000943203864153475	-0.00230353930965066	-0.000355493422830477
1264	-0.181168273091316	-1.05519151687622	17.5911846160889	-0.00619963090866804	0.00289124972186983	-0.000355493422830477	-0.0100957229733467
1265	1.7668776512146	-0.405842900276184	17.2665100097656	-0.00425158534198999	0.00354059832170606	-0.00619963090866804	-0.00360223650932312
1266	2.41622614860535	-1.05519151687622	17.3963794708252	0.00321592413820326	-0.00425158534198999	-0.000680167751852423	0.0022419011220336
1267	0.468180358409882	-0.0811685770750046	17.3314437866211	0.00126787810586393	-0.00490093370899558	0.00646266713738441	0.00159255252219737
1268	1.7668776512146	0.568180024623871	17.3963794708252	-0.00360223650932312	0.0022419011220336	-0.00749832857400179	0.000618529506027699
1269	2.41622614860535	0.243505731225014	17.6561183929443	0.000293855206109583	0.00613799272105098	-0.00490093370899558	-0.00749832857400179
1270	1.7668776512146	-0.730517208576202	17.3963794708252	0.00711201597005129	-0.00165419070981443	-0.0110697457566857	0.000618529506027699
1271	0.468180358409882	-1.37986588478088	17.2665100097656	-3.08191010844894e-05	-0.00522560812532902	0.00516396993771195	-0.00197886489331722
1272	1.7668776512146	-0.730517208576202	17.2015743255615	-0.00457625929266214	-0.00912170019000769	-0.00619963090866804	0.00191722682211548
1273	3.06557488441467	-1.70454013347626	17.3963794708252	0.0022419011220336	-0.00814767740666866	0.0022419011220336	0.00451462110504508
1274	1.11752903461456	-0.405842900276184	17.2665100097656	-0.00100484199356288	0.000943203864153475	-0.00392691092565656	-0.00619963090866804
1275	0.468180358409882	0.243505731225014	17.3963794708252	-0.000680167751852423	-0.00652430532500148	-0.000355493422830477	-0.00684897974133492
1276	1.7668776512146	-0.405842900276184	17.4613132476807	0.00548864435404539	-0.00100484199356288	0.00613799272105098	0.00386527273803949
1277	2.41622614860535	-0.0811685770750046	17.3963794708252	-0.000680167751852423	-0.000680167751852423	0.000293855206109583	0.00191722682211548
1278	2.41622614860535	-0.0811685770750046	17.3963794708252	-0.00295288790948689	0.00516396993771195	0.00418994715437293	0.00581331877037883
1279	0.468180358409882	1.21752870082855	17.2665100097656	-0.00457625929266214	0.0103587592020631	0.00581331877037883	-0.00392691092565656
1280	1.7668776512146	0.568180024623871	17.4613132476807	0.000293855206109583	0.00354059832170606	-0.0149658378213644	-0.00295288790948689
1281	3.06557488441467	0.243505731225014	17.2015743255615	0.00516396993771195	0.00646266713738441	-0.00717365415766835	0.00354059832170606
1282	3.714923620224	-0.730517208576202	17.1366405487061	0.00289124972186983	0.00126787810586393	-0.00814767740666866	-0.00295288790948689
1283	1.11752903461456	0.568180024623871	17.071704864502	-0.0026282137259841	0.000943203864153475	0.00289124972186983	0.00646266713738441
1284	2.41622614860535	0.568180024623871	17.5262489318848	-0.00165419070981443	0.00841071270406246	-0.00912170019000769	-0.00619963090866804
1285	1.7668776512146	0.568180024623871	17.5911846160889	0.00289124972186983	0.0022419011220336	-0.000680167751852423	-0.00197886489331722
1286	1.7668776512146	0.892854392528534	17.3314437866211	0.00548864435404539	-0.0026282137259841	-0.00197886489331722	0.00354059832170606
1287	-0.181168273091316	0.243505731225014	16.9418354034424	0.00613799272105098	-3.08191010844894e-05	-0.000355493422830477	0.00159255252219737
1288	1.7668776512146	-0.405842900276184	17.2665100097656	-0.00684897974133492	0.00451462110504508	-0.00132951640989631	0.00126787810586393
1289	1.11752903461456	-0.0811685770750046	17.4613132476807	-0.00132951640989631	0.00386527273803949	0.00483929552137852	-0.00782300252467394
1290	0.468180358409882	0.568180024623871	17.2665100097656	-0.00814767740666866	0.0103587592020631	-0.00814767740666866	0.00581331877037883
1291	1.11752903461456	-0.0811685770750046	17.6561183929443	0.00483929552137852	-0.00197886489331722	0.00191722682211548	0.000618529506027699
1292	-0.830516874790192	0.243505731225014	17.3963794708252	-0.00457625929266214	-0.000680167751852423	0.00386527273803949	0.000618529506027699
1293	0.468180358409882	-0.405842900276184	16.8768997192383	-0.0117190945893526	0.00354059832170606	0.00516396993771195	-0.00555028254166245
1294	1.11752903461456	-0.730517208576202	17.3963794708252	-0.00587495695799589	0.00159255252219737	-0.00230353930965066	-0.00327756232582033
1295	-1.47986555099487	0.243505731225014	17.2665100097656	-0.00555028254166245	0.00743668992072344	-0.00360223650932312	0.00581331877037883
1296	-1.47986555099487	0.243505731225014	17.2665100097656	-3.08191010844894e-05	0.00289124972186983	-0.00165419070981443	-0.00295288790948689
1297	-0.830516874790192	-0.0811685770750046	17.5262489318848	-0.00327756232582033	-0.00327756232582033	-0.00230353930965066	0.00483929552137852
1298	2.41622614860535	-0.405842900276184	17.3314437866211	-0.00132951640989631	0.00354059832170606	0.000293855206109583	-0.000680167751852423
1299	2.41622614860535	-1.05519151687622	17.3963794708252	-0.00944637414067984	0.000618529506027699	-0.0026282137259841	-0.00490093370899558
1300	0.468180358409882	0.892854392528534	17.3963794708252	0.000943203864153475	0.00548864435404539	-0.00360223650932312	0.000293855206109583
1301	1.7668776512146	0.243505731225014	17.3314437866211	0.0022419011220336	-0.00360223650932312	-0.00100484199356288	-0.00295288790948689
1302	2.41622614860535	-0.0811685770750046	17.5262489318848	-0.000680167751852423	-0.0113944197073579	0.0022419011220336	0.00191722682211548
1303	2.41622614860535	0.243505731225014	17.3963794708252	-0.00100484199356288	-0.00197886489331722	-0.00327756232582033	0.00191722682211548
1304	1.11752903461456	0.243505731225014	17.2665100097656	0.000943203864153475	0.00159255252219737	-0.00717365415766835	-0.00165419070981443
1305	1.11752903461456	-0.730517208576202	17.5262489318848	0.00646266713738441	-0.00684897974133492	-0.00879702530801296	-0.00295288790948689
1306	3.06557488441467	-1.70454013347626	17.4613132476807	0.00321592413820326	-0.00555028254166245	-0.00165419070981443	-0.00295288790948689
1307	2.41622614860535	-2.02921438217163	17.6561183929443	0.00548864435404539	-0.00392691092565656	-0.0026282137259841	0.00126787810586393
1308	1.11752903461456	-0.0811685770750046	17.5262489318848	-0.00327756232582033	-0.00392691092565656	-0.000355493422830477	0.00289124972186983
1309	1.11752903461456	-0.0811685770750046	16.5522270202637	0.000943203864153475	-0.0100957229733467	0.000618529506027699	-0.0117190945893526
1310	2.41622614860535	-0.0811685770750046	16.8768997192383	-0.000355493422830477	0.00451462110504508	-0.0104203969240189	-0.00295288790948689
1311	2.41622614860535	-1.05519151687622	17.3314437866211	0.00418994715437293	0.00159255252219737	0.000943203864153475	0.00386527273803949
1312	1.11752903461456	-0.0811685770750046	17.5262489318848	-0.00132951640989631	0.00581331877037883	0.00159255252219737	0.00516396993771195
1313	4.36427211761475	-0.730517208576202	17.3963794708252	0.0022419011220336	0.00873538758605719	-0.00749832857400179	0.00516396993771195
1314	1.11752903461456	0.892854392528534	16.8119659423828	-0.00555028254166245	0.00873538758605719	-0.000680167751852423	-0.00425158534198999
1315	1.7668776512146	0.892854392528534	17.1366405487061	0.000943203864153475	0.00516396993771195	-0.00360223650932312	0.00159255252219737
1316	1.11752903461456	0.243505731225014	17.1366405487061	0.00516396993771195	0.00256657530553639	-0.00749832857400179	-0.00230353930965066
1317	2.41622614860535	0.892854392528534	17.1366405487061	-0.00197886489331722	0.00354059832170606	-0.000355493422830477	-0.00100484199356288
1318	1.11752903461456	0.892854392528534	17.1366405487061	-0.000680167751852423	0.00159255252219737	-0.00100484199356288	0.00289124972186983
1319	3.06557488441467	-0.0811685770750046	17.4613132476807	0.00386527273803949	0.0022419011220336	-0.00425158534198999	-0.00295288790948689
1320	1.7668776512146	-0.0811685770750046	17.1366405487061	-0.00230353930965066	0.00646266713738441	-0.00522560812532902	0.000293855206109583
1321	1.11752903461456	0.568180024623871	16.8768997192383	-0.00522560812532902	-0.00652430532500148	-0.00100484199356288	0.00256657530553639
1322	3.06557488441467	-0.0811685770750046	17.3314437866211	0.00743668992072344	0.00289124972186983	-0.0026282137259841	0.00159255252219737
1323	1.11752903461456	0.892854392528534	17.0067710876465	-0.0107450718060136	-0.00230353930965066	0.00516396993771195	-0.00132951640989631
1324	0.468180358409882	0.568180024623871	17.6561183929443	-0.00457625929266214	0.01100810803473	-0.00522560812532902	0.00289124972186983
1325	2.41622614860535	-0.405842900276184	17.7859878540039	0.00841071270406246	-0.00587495695799589	-0.00327756232582033	-0.00197886489331722
1326	1.7668776512146	-0.405842900276184	17.3963794708252	-0.00360223650932312	-0.00425158534198999	-0.00392691092565656	-0.00197886489331722
1327	3.06557488441467	-0.0811685770750046	17.3314437866211	0.00191722682211548	-3.08191010844894e-05	0.00743668992072344	0.00126787810586393
1328	0.468180358409882	-0.405842900276184	16.9418354034424	-0.00392691092565656	0.00159255252219737	0.000943203864153475	-0.00327756232582033
1329	-0.181168273091316	0.568180024623871	16.8119659423828	-0.00230353930965066	0.00646266713738441	-0.0113944197073579	-0.00360223650932312
1330	-0.181168273091316	-0.0811685770750046	17.5262489318848	-0.00619963090866804	0.00743668992072344	-0.00295288790948689	-0.00100484199356288
1331	-0.181168273091316	-0.0811685770750046	17.7859878540039	-0.00944637414067984	-0.00392691092565656	-0.00327756232582033	0.00548864435404539
1332	-0.181168273091316	-0.730517208576202	17.5262489318848	-0.00814767740666866	0.00289124972186983	-0.00295288790948689	-0.000680167751852423
1333	0.468180358409882	1.21752870082855	17.2015743255615	-0.00749832857400179	0.00483929552137852	0.000943203864153475	-0.00749832857400179
1334	-0.830516874790192	-0.0811685770750046	17.2665100097656	-0.00619963090866804	0.00451462110504508	-0.00749832857400179	0.000293855206109583
1335	-0.181168273091316	1.21752870082855	17.5262489318848	-0.00457625929266214	0.00548864435404539	-0.00944637414067984	-0.00717365415766835
1336	-0.181168273091316	-0.0811685770750046	17.9158573150635	0.000618529506027699	-0.000680167751852423	-0.00457625929266214	0.00516396993771195
1337	0.468180358409882	0.892854392528534	17.7210540771484	-0.00490093370899558	0.00418994715437293	0.00548864435404539	0.00418994715437293
1338	1.11752903461456	0.243505731225014	17.1366405487061	0.025618452578783	-0.000680167751852423	-0.00457625929266214	-0.0026282137259841
1339	1.7668776512146	-0.730517208576202	17.3314437866211	-0.00327756232582033	0.00159255252219737	-0.00327756232582033	-0.000355493422830477
1340	2.41622614860535	-1.05519151687622	17.4613132476807	0.000943203864153475	-0.00230353930965066	-0.00619963090866804	0.00159255252219737
1341	1.7668776512146	0.243505731225014	17.4613132476807	-0.00132951640989631	-0.00522560812532902	-0.00522560812532902	0.0022419011220336
1342	3.714923620224	-1.70454013347626	17.5911846160889	0.00354059832170606	-0.00782300252467394	0.00191722682211548	0.00289124972186983
1343	1.11752903461456	-0.0811685770750046	17.1366405487061	0.00516396993771195	-0.00197886489331722	-0.00522560812532902	0.00451462110504508
1344	1.7668776512146	-0.730517208576202	17.3314437866211	-0.00327756232582033	-0.00360223650932312	0.00289124972186983	-0.00977104809135199
1345	2.41622614860535	-1.05519151687622	17.4613132476807	0.00386527273803949	-0.00100484199356288	-0.00879702530801296	-0.00165419070981443
1346	3.714923620224	-1.37986588478088	17.6561183929443	-3.08191010844894e-05	-0.00100484199356288	-0.0026282137259841	0.00289124972186983
1347	3.06557488441467	-0.730517208576202	17.850923538208	0.00191722682211548	-0.00327756232582033	0.000293855206109583	-0.00392691092565656
1348	1.11752903461456	-0.0811685770750046	17.3963794708252	-0.00100484199356288	-0.00457625929266214	-0.00457625929266214	0.00191722682211548
1349	-0.181168273091316	0.892854392528534	17.0067710876465	0.00191722682211548	0.00581331877037883	-0.000355493422830477	-0.0026282137259841
1350	3.06557488441467	-0.730517208576202	17.3314437866211	-0.00100484199356288	-0.00295288790948689	-0.00814767740666866	0.00191722682211548
1351	0.468180358409882	0.892854392528534	17.2015743255615	-0.000355493422830477	-0.00360223650932312	-0.00749832857400179	0.000618529506027699
1352	3.06557488441467	-0.405842900276184	17.4613132476807	0.00548864435404539	0.00386527273803949	0.0022419011220336	0.00256657530553639
1353	0.468180358409882	0.892854392528534	16.7470302581787	-0.00230353930965066	-0.00555028254166245	0.00159255252219737	-0.00230353930965066
1354	1.7668776512146	0.568180024623871	16.5522270202637	0.00354059832170606	0.00418994715437293	-0.00912170019000769	0.00126787810586393
1355	2.41622614860535	-0.730517208576202	16.6171607971191	0.00159255252219737	0.00678734155371785	-0.00717365415766835	-0.00912170019000769
1356	2.41622614860535	-0.405842900276184	17.2665100097656	0.00711201597005129	0.0022419011220336	-0.00457625929266214	0.00646266713738441
1357	2.41622614860535	-0.405842900276184	17.4613132476807	-0.000680167751852423	-0.0026282137259841	-0.00230353930965066	0.00548864435404539
1358	1.7668776512146	0.243505731225014	17.7210540771484	-0.00197886489331722	0.00191722682211548	0.00516396993771195	-0.00100484199356288
1359	-0.181168273091316	0.568180024623871	17.3314437866211	-0.00327756232582033	0.00256657530553639	-0.0026282137259841	-0.00392691092565656
1360	3.06557488441467	0.243505731225014	17.2665100097656	0.00386527273803949	0.00548864435404539	-0.0120437685400248	0.00483929552137852
1361	1.7668776512146	0.892854392528534	17.2665100097656	0.000943203864153475	0.000943203864153475	-0.00684897974133492	0.00191722682211548
1362	1.7668776512146	0.892854392528534	17.2665100097656	0.00159255252219737	0.00191722682211548	0.00191722682211548	0.00483929552137852
1363	-0.181168273091316	0.892854392528534	17.3963794708252	-0.00717365415766835	0.00418994715437293	-0.00847235135734081	0.000293855206109583
1364	-0.181168273091316	-0.0811685770750046	17.7210540771484	-0.00684897974133492	0.000943203864153475	0.00191722682211548	-0.00522560812532902
1365	0.468180358409882	-0.730517208576202	17.5911846160889	-0.00814767740666866	0.00516396993771195	-0.00652430532500148	-0.00165419070981443
1366	0.468180358409882	0.243505731225014	17.3314437866211	-0.0169138833880424	-0.00197886489331722	-0.00425158534198999	0.00386527273803949
1367	0.468180358409882	-0.405842900276184	17.4613132476807	0.00418994715437293	-0.00197886489331722	0.00289124972186983	0.00516396993771195
1368	1.11752903461456	0.243505731225014	17.5262489318848	-0.00749832857400179	0.00191722682211548	0.00483929552137852	0.0022419011220336
1369	1.11752903461456	0.568180024623871	17.4613132476807	-0.00717365415766835	0.0100340843200684	-0.00717365415766835	-0.00425158534198999
1370	1.7668776512146	1.21752870082855	17.2665100097656	-0.00360223650932312	0.00191722682211548	-0.00555028254166245	-0.000680167751852423
1371	1.11752903461456	0.568180024623871	17.2665100097656	0.00613799272105098	-0.00100484199356288	-0.00360223650932312	0.00581331877037883
1372	0.468180358409882	1.54220294952393	17.2665100097656	0.00808603875339031	0.00483929552137852	-0.00100484199356288	0.00256657530553639
1373	1.7668776512146	0.568180024623871	17.2665100097656	0.00678734155371785	-0.000355493422830477	-0.00165419070981443	-0.00165419070981443
1374	3.06557488441467	-0.730517208576202	17.5911846160889	-0.000355493422830477	0.00776136433705688	0.0022419011220336	-0.00522560812532902
1375	3.714923620224	-1.05519151687622	17.7859878540039	-0.00360223650932312	-0.00360223650932312	-0.00619963090866804	-0.00230353930965066
1376	3.06557488441467	-1.37986588478088	17.3314437866211	-0.00100484199356288	-0.0107450718060136	-0.00522560812532902	0.00191722682211548
1377	1.7668776512146	-1.70454013347626	17.2015743255615	0.000943203864153475	-0.0100957229733467	0.00191722682211548	0.00159255252219737
1378	1.7668776512146	-1.37986588478088	17.4613132476807	-0.00197886489331722	-0.00165419070981443	-0.0107450718060136	-0.00165419070981443
1379	2.41622614860535	-0.405842900276184	17.3314437866211	0.00418994715437293	-0.00490093370899558	0.000618529506027699	0.000943203864153475
1380	1.11752903461456	0.568180024623871	17.3314437866211	0.00159255252219737	-0.000355493422830477	-0.00782300252467394	-0.00425158534198999
1381	3.06557488441467	-0.405842900276184	17.6561183929443	-0.0026282137259841	-0.0026282137259841	-0.00132951640989631	0.00256657530553639
1382	-0.181168273091316	0.892854392528534	17.071704864502	0.00159255252219737	-0.00295288790948689	0.00938473641872406	-0.00425158534198999
1383	3.06557488441467	-1.05519151687622	17.3963794708252	0.000943203864153475	0.00873538758605719	0.000293855206109583	-0.0026282137259841
1384	2.41622614860535	-0.0811685770750046	17.3963794708252	-0.0026282137259841	0.00808603875339031	0.0022419011220336	-0.00360223650932312
1385	3.714923620224	0.243505731225014	17.1366405487061	0.00289124972186983	-3.08191010844894e-05	-0.00197886489331722	-0.000355493422830477
1386	-0.181168273091316	0.568180024623871	18.0457286834717	0.0022419011220336	0.0022419011220336	-0.00522560812532902	0.00646266713738441
1387	2.41622614860535	0.568180024623871	16.9418354034424	0.0132808275520802	0.00354059832170606	0.00516396993771195	0.000618529506027699
1388	2.41622614860535	-0.730517208576202	17.1366405487061	0.00646266713738441	0.00418994715437293	-0.00295288790948689	0.00354059832170606
1389	3.06557488441467	-0.730517208576202	17.2015743255615	0.00386527273803949	0.00711201597005129	0.00159255252219737	-0.00619963090866804
1390	1.11752903461456	0.568180024623871	17.1366405487061	-0.00425158534198999	0.00873538758605719	-0.0159398596733809	-0.00230353930965066
1391	2.41622614860535	-0.0811685770750046	17.3314437866211	0.00159255252219737	-0.00197886489331722	-0.0133424662053585	0.0022419011220336
1392	0.468180358409882	0.568180024623871	17.5262489318848	0.00451462110504508	0.00289124972186983	0.00289124972186983	0.00646266713738441
1393	3.06557488441467	-0.730517208576202	16.7470302581787	-0.00522560812532902	0.00970941036939621	0.00256657530553639	-0.00619963090866804
1394	2.41622614860535	-0.405842900276184	17.2665100097656	-0.00360223650932312	0.0022419011220336	-0.0120437685400248	-0.000355493422830477
1395	0.468180358409882	0.568180024623871	17.7210540771484	-0.00327756232582033	-0.00197886489331722	-0.00425158534198999	-0.00587495695799589
1396	-0.181168273091316	0.568180024623871	17.3314437866211	-0.00457625929266214	-0.00165419070981443	-0.00132951640989631	-0.000355493422830477
1397	-0.830516874790192	0.892854392528534	17.3963794708252	-0.00490093370899558	0.00191722682211548	0.00613799272105098	0.000618529506027699
1398	0.468180358409882	-0.0811685770750046	17.850923538208	-0.0120437685400248	0.00256657530553639	-0.00165419070981443	0.00256657530553639
1399	1.11752903461456	0.568180024623871	17.3963794708252	-0.0100957229733467	-3.08191010844894e-05	0.00126787810586393	-0.00230353930965066
1400	-0.830516874790192	0.568180024623871	17.2015743255615	-0.00425158534198999	0.00646266713738441	-0.00912170019000769	-0.00230353930965066
1401	1.7668776512146	-0.0811685770750046	17.4613132476807	-0.00100484199356288	0.00516396993771195	-0.00230353930965066	0.00776136433705688
1402	-0.181168273091316	1.21752870082855	17.4613132476807	-0.00165419070981443	-0.00197886489331722	0.00126787810586393	0.000293855206109583
1403	1.11752903461456	0.243505731225014	17.6561183929443	-0.00165419070981443	0.00321592413820326	0.00289124972186983	-0.00425158534198999
1404	3.714923620224	0.243505731225014	16.6171607971191	0.00126787810586393	0.00386527273803949	-0.0107450718060136	0.00646266713738441
1405	-0.181168273091316	0.892854392528534	16.5522270202637	-0.00652430532500148	0.00289124972186983	-0.00295288790948689	-0.00392691092565656
1406	1.7668776512146	0.568180024623871	17.2665100097656	-0.00165419070981443	0.000943203864153475	-0.00587495695799589	0.000293855206109583
1407	0.468180358409882	0.243505731225014	17.2015743255615	-0.00295288790948689	-0.00522560812532902	0.00548864435404539	0.00321592413820326
1408	4.36427211761475	-1.70454013347626	17.5262489318848	-0.00782300252467394	-0.00392691092565656	-0.0026282137259841	-0.00165419070981443
1409	1.7668776512146	-1.37986588478088	17.7210540771484	-0.0026282137259841	-0.00295288790948689	0.00354059832170606	-0.00457625929266214
1410	2.41622614860535	-0.730517208576202	17.1366405487061	-3.08191010844894e-05	0.00354059832170606	-0.00847235135734081	-0.00717365415766835
1411	1.7668776512146	-1.05519151687622	17.3314437866211	0.00418994715437293	-0.00879702530801296	-3.08191010844894e-05	0.00321592413820326
1412	1.11752903461456	-0.730517208576202	17.4613132476807	0.00711201597005129	-0.00587495695799589	-0.00295288790948689	-0.00490093370899558
1413	2.41622614860535	-1.05519151687622	17.5911846160889	0.0145795252174139	-0.00295288790948689	0.00451462110504508	0.0022419011220336
1414	1.11752903461456	0.568180024623871	16.9418354034424	-0.00327756232582033	0.011982130818069	-0.00425158534198999	-0.00814767740666866
1415	1.7668776512146	0.243505731225014	17.2665100097656	-0.00100484199356288	0.00483929552137852	-0.00295288790948689	-0.00912170019000769
1416	1.11752903461456	0.892854392528534	17.2665100097656	0.00418994715437293	-0.00132951640989631	-0.00684897974133492	0.000943203864153475
1417	0.468180358409882	0.892854392528534	17.2665100097656	-0.00197886489331722	-0.00425158534198999	0.000618529506027699	0.00613799272105098
1418	1.7668776512146	0.568180024623871	17.1366405487061	0.00159255252219737	0.00321592413820326	-0.00132951640989631	0.00613799272105098
1419	1.7668776512146	-0.405842900276184	17.9158573150635	-0.00457625929266214	0.00386527273803949	-0.00847235135734081	-0.00360223650932312
1420	3.06557488441467	-0.730517208576202	17.9807929992676	0.0022419011220336	0.000618529506027699	-0.0113944197073579	-0.00392691092565656
1421	2.41622614860535	-0.730517208576202	17.3314437866211	0.0106834331527352	-0.00619963090866804	-0.00684897974133492	0.000618529506027699
1422	2.41622614860535	-0.405842900276184	17.2015743255615	0.00159255252219737	-0.00749832857400179	0.00516396993771195	0.00159255252219737
1423	1.7668776512146	-0.405842900276184	17.1366405487061	0.000943203864153475	0.00808603875339031	0.00451462110504508	-0.000355493422830477
1424	0.468180358409882	0.892854392528534	17.071704864502	-0.000355493422830477	0.00711201597005129	-0.00457625929266214	0.000618529506027699
1425	0.468180358409882	0.243505731225014	17.3963794708252	0.00321592413820326	0.00938473641872406	-0.00587495695799589	-0.00327756232582033
1426	0.468180358409882	1.21752870082855	17.1366405487061	-0.000355493422830477	0.00159255252219737	-0.00165419070981443	-0.000355493422830477
1427	0.468180358409882	-0.0811685770750046	17.2015743255615	0.000943203864153475	0.00581331877037883	0.00386527273803949	0.00418994715437293
1428	0.468180358409882	0.892854392528534	16.9418354034424	-0.00100484199356288	0.000943203864153475	0.00678734155371785	-0.000680167751852423
1429	1.7668776512146	-0.405842900276184	17.6561183929443	-0.00197886489331722	0.00289124972186983	-0.00230353930965066	-0.00944637414067984
1430	1.11752903461456	-0.0811685770750046	17.850923538208	-0.00457625929266214	0.00516396993771195	-0.00457625929266214	-0.00619963090866804
1431	-0.181168273091316	0.892854392528534	17.4613132476807	-0.00165419070981443	0.00289124972186983	-0.00684897974133492	-3.08191010844894e-05
1432	1.7668776512146	-0.405842900276184	17.2015743255615	-0.00782300252467394	0.00191722682211548	0.00678734155371785	-0.00100484199356288
1433	-1.47986555099487	0.892854392528534	17.1366405487061	-0.00847235135734081	0.00711201597005129	-0.00555028254166245	0.000618529506027699
1434	-2.12921404838562	0.892854392528534	17.2665100097656	-0.0104203969240189	0.00646266713738441	-0.00490093370899558	-0.000680167751852423
1435	-0.181168273091316	-0.730517208576202	17.4613132476807	-0.00684897974133492	-0.00100484199356288	-0.00717365415766835	-0.0026282137259841
1436	1.7668776512146	-0.0811685770750046	17.7210540771484	-0.00522560812532902	0.000943203864153475	-3.08191010844894e-05	0.00646266713738441
1437	1.7668776512146	-0.405842900276184	17.5262489318848	0.00289124972186983	-0.00425158534198999	0.00191722682211548	0.00646266713738441
1438	0.468180358409882	0.243505731225014	17.2665100097656	-0.00230353930965066	-0.00132951640989631	0.00191722682211548	0.00548864435404539
1439	1.7668776512146	0.568180024623871	17.2665100097656	-0.00327756232582033	-3.08191010844894e-05	-0.00197886489331722	0.00159255252219737
1440	1.11752903461456	-0.405842900276184	17.5262489318848	0.0022419011220336	0.00418994715437293	0.00321592413820326	0.00126787810586393
1441	1.7668776512146	-0.0811685770750046	17.3963794708252	0.0022419011220336	-0.00295288790948689	-0.00749832857400179	-0.00100484199356288
1442	2.41622614860535	-0.0811685770750046	17.7210540771484	-0.0026282137259841	-0.00522560812532902	0.00256657530553639	0.000293855206109583
1443	1.7668776512146	0.243505731225014	17.071704864502	0.00841071270406246	-0.00327756232582033	-0.00197886489331722	0.000293855206109583
1444	0.468180358409882	-0.0811685770750046	17.1366405487061	-0.00132951640989631	-0.00360223650932312	0.0103587592020631	0.00289124972186983
1445	1.11752903461456	-0.730517208576202	17.3963794708252	-0.0026282137259841	-0.00717365415766835	-0.00327756232582033	-0.00425158534198999
1446	0.468180358409882	-1.05519151687622	17.6561183929443	-0.00360223650932312	-0.00360223650932312	-0.00782300252467394	0.000618529506027699
1447	2.41622614860535	-0.730517208576202	17.5911846160889	0.00678734155371785	-0.0107450718060136	-0.0026282137259841	-0.00165419070981443
1448	1.11752903461456	-0.405842900276184	17.2015743255615	-0.00425158534198999	0.000618529506027699	0.000293855206109583	0.00256657530553639
1449	2.41622614860535	-1.05519151687622	17.5262489318848	-0.00230353930965066	0.00126787810586393	-0.00944637414067984	-0.00425158534198999
1450	2.41622614860535	-0.0811685770750046	17.3963794708252	-0.00132951640989631	0.00191722682211548	0.000618529506027699	-0.00360223650932312
1451	1.7668776512146	0.892854392528534	16.5522270202637	0.0100340843200684	0.000618529506027699	0.00451462110504508	0.00483929552137852
1452	1.7668776512146	-0.0811685770750046	17.3963794708252	0.000293855206109583	-0.00132951640989631	0.00873538758605719	0.0022419011220336
1453	0.468180358409882	0.892854392528534	17.4613132476807	0.00126787810586393	-0.00392691092565656	-0.00457625929266214	-0.00132951640989631
1454	3.06557488441467	-0.0811685770750046	17.2015743255615	0.00126787810586393	0.00256657530553639	-0.00652430532500148	-0.000355493422830477
1455	1.7668776512146	-0.730517208576202	17.2015743255615	-0.0026282137259841	0.00483929552137852	-0.00425158534198999	0.00321592413820326
1456	1.7668776512146	-0.405842900276184	17.2665100097656	0.00548864435404539	0.000293855206109583	-0.00100484199356288	-0.000355493422830477
1457	3.06557488441467	-0.405842900276184	17.2015743255615	0.00159255252219737	-0.00100484199356288	-0.0026282137259841	-0.00360223650932312
1458	2.41622614860535	-0.0811685770750046	17.0067710876465	-0.000680167751852423	0.00483929552137852	0.00581331877037883	0.00256657530553639
1459	0.468180358409882	0.243505731225014	17.3963794708252	0.00256657530553639	0.00776136433705688	-0.00684897974133492	-0.00230353930965066
1460	1.11752903461456	0.892854392528534	16.8768997192383	-3.08191010844894e-05	0.00938473641872406	-0.00295288790948689	0.00126787810586393
1461	1.11752903461456	0.568180024623871	17.071704864502	0.00159255252219737	0.000618529506027699	-0.00230353930965066	-0.00132951640989631
1462	2.41622614860535	-0.405842900276184	17.6561183929443	0.00548864435404539	0.00516396993771195	0.00386527273803949	0.00678734155371785
1463	1.7668776512146	0.892854392528534	17.2665100097656	-0.00425158534198999	0.00483929552137852	0.000943203864153475	-0.00165419070981443
1464	1.11752903461456	0.892854392528534	18.1106624603271	-3.08191010844894e-05	0.000293855206109583	-0.00977104809135199	0.000943203864153475
1465	1.11752903461456	-0.0811685770750046	17.3963794708252	-0.00425158534198999	-3.08191010844894e-05	0.000293855206109583	-0.00912170019000769
1466	-0.181168273091316	-0.405842900276184	17.5262489318848	-0.00652430532500148	-0.00165419070981443	-0.00522560812532902	-3.08191010844894e-05
1467	-1.47986555099487	0.892854392528534	16.7470302581787	-0.00425158534198999	0.0022419011220336	0.00354059832170606	-0.00165419070981443
1468	-2.77856278419495	0.568180024623871	17.3314437866211	-0.0113944197073579	-0.00165419070981443	-0.00392691092565656	-0.00165419070981443
1469	1.11752903461456	-0.405842900276184	17.5911846160889	-0.00522560812532902	0.00906006153672934	0.000618529506027699	-0.00327756232582033
1470	1.11752903461456	-0.405842900276184	17.7210540771484	-0.00522560812532902	0.011982130818069	-0.00749832857400179	-0.00132951640989631
1471	-0.830516874790192	0.243505731225014	17.3314437866211	0.00743668992072344	-0.000355493422830477	-0.0104203969240189	-0.0026282137259841
1472	0.468180358409882	0.243505731225014	17.071704864502	-0.00327756232582033	-0.00555028254166245	0.00256657530553639	0.00776136433705688
1473	1.11752903461456	0.892854392528534	17.5262489318848	0.00289124972186983	-0.00132951640989631	0.0022419011220336	-0.00360223650932312
1474	3.06557488441467	-0.0811685770750046	17.6561183929443	-0.00295288790948689	0.00613799272105098	-0.00717365415766835	0.00548864435404539
1475	1.7668776512146	-0.405842900276184	17.5262489318848	0.00354059832170606	0.00483929552137852	-0.00749832857400179	-0.00457625929266214
1476	1.7668776512146	-0.730517208576202	17.1366405487061	0.00386527273803949	-0.00295288790948689	-0.00912170019000769	0.000293855206109583
1477	1.7668776512146	-0.0811685770750046	17.1366405487061	-0.00360223650932312	-0.00360223650932312	0.0022419011220336	0.00451462110504508
1478	3.06557488441467	-2.02921438217163	17.4613132476807	-0.00132951640989631	-0.00490093370899558	-0.00425158534198999	-0.000355493422830477
1479	3.06557488441467	-1.05519151687622	17.9807929992676	0.00126787810586393	-0.0026282137259841	0.000943203864153475	-0.00522560812532902
1480	1.7668776512146	-0.730517208576202	17.9807929992676	-0.00652430532500148	0.00191722682211548	-0.00847235135734081	-0.00295288790948689
1481	1.11752903461456	0.243505731225014	17.5262489318848	-0.00230353930965066	-0.000355493422830477	-0.00230353930965066	0.00354059832170606
1482	1.7668776512146	-0.0811685770750046	17.2015743255615	0.00808603875339031	-0.00425158534198999	0.000943203864153475	-0.00295288790948689
1483	1.11752903461456	-0.0811685770750046	17.2015743255615	0.00289124972186983	0.00191722682211548	-0.00132951640989631	-3.08191010844894e-05
1484	3.714923620224	-0.730517208576202	17.4613132476807	0.00289124972186983	0.00289124972186983	-0.00684897974133492	0.00646266713738441
1485	1.7668776512146	-0.730517208576202	17.5911846160889	-0.000680167751852423	-0.00197886489331722	-0.00749832857400179	0.00159255252219737
1486	3.06557488441467	-0.730517208576202	18.0457286834717	-0.000355493422830477	0.00581331877037883	-0.00652430532500148	-0.000355493422830477
1487	2.41622614860535	-0.0811685770750046	17.4613132476807	0.00159255252219737	0.000943203864153475	0.00613799272105098	0.00841071270406246
1488	2.41622614860535	0.243505731225014	17.3963794708252	0.00451462110504508	-0.00457625929266214	-0.00295288790948689	0.00289124972186983
1489	0.468180358409882	1.21752870082855	16.9418354034424	-0.00717365415766835	0.00613799272105098	-0.00425158534198999	-0.00197886489331722
1490	2.41622614860535	-0.405842900276184	16.9418354034424	0.00548864435404539	-0.00295288790948689	-0.0113944197073579	-3.08191010844894e-05
1491	3.06557488441467	-0.405842900276184	17.4613132476807	0.00289124972186983	0.00386527273803949	-0.0110697457566857	0.000943203864153475
1492	2.41622614860535	0.243505731225014	16.9418354034424	0.000293855206109583	-0.000680167751852423	-0.00392691092565656	-0.00457625929266214
1493	3.06557488441467	-0.730517208576202	17.071704864502	-0.00132951640989631	-0.00327756232582033	0.0022419011220336	-0.000355493422830477
1494	3.714923620224	-0.730517208576202	17.071704864502	0.00159255252219737	0.00678734155371785	-0.00522560812532902	-0.00197886489331722
1495	1.11752903461456	0.243505731225014	17.2015743255615	-3.08191010844894e-05	-0.00132951640989631	-0.0104203969240189	0.000293855206109583
1496	1.7668776512146	0.892854392528534	17.3314437866211	0.00906006153672934	0.00256657530553639	-0.00782300252467394	-0.00295288790948689
1497	1.11752903461456	0.568180024623871	17.3963794708252	-0.00165419070981443	-0.00165419070981443	0.000618529506027699	0.00613799272105098
1498	1.7668776512146	0.243505731225014	17.0067710876465	-0.0026282137259841	0.00646266713738441	-0.00555028254166245	-0.00717365415766835
1499	1.11752903461456	-0.405842900276184	17.4613132476807	-0.00490093370899558	0.00938473641872406	0.00256657530553639	-0.00587495695799589
1500	-1.47986555099487	0.568180024623871	17.2665100097656	-0.00749832857400179	0.00321592413820326	0.000293855206109583	0.000943203864153475
1501	-0.830516874790192	-0.405842900276184	17.5911846160889	-0.00814767740666866	0.00451462110504508	0.00126787810586393	0.00516396993771195
1502	-2.12921404838562	0.568180024623871	17.5262489318848	-0.0104203969240189	0.00289124972186983	0.00711201597005129	0.00581331877037883
1503	-0.181168273091316	-0.730517208576202	17.6561183929443	-0.00100484199356288	0.00126787810586393	0.00873538758605719	0.00418994715437293
1504	-0.181168273091316	-0.405842900276184	17.3963794708252	-0.00425158534198999	0.00613799272105098	-0.00457625929266214	0.00321592413820326
1505	1.7668776512146	-0.730517208576202	17.1366405487061	-0.00555028254166245	-0.00392691092565656	-0.00555028254166245	-0.00230353930965066
1506	2.41622614860535	-0.0811685770750046	17.2015743255615	0.00126787810586393	0.00841071270406246	-0.00814767740666866	0.00289124972186983
1507	3.06557488441467	-0.405842900276184	18.1755981445313	-0.00360223650932312	-0.00197886489331722	-0.00295288790948689	0.000943203864153475
1508	2.41622614860535	-0.0811685770750046	17.7210540771484	-0.00360223650932312	0.000293855206109583	-0.00100484199356288	-0.00100484199356288
1509	1.11752903461456	0.243505731225014	17.2665100097656	-0.00100484199356288	0.00776136433705688	-0.000355493422830477	-0.00652430532500148
1510	1.11752903461456	0.568180024623871	17.071704864502	-0.00327756232582033	-0.00100484199356288	0.00159255252219737	-0.0026282137259841
1511	2.41622614860535	-1.05519151687622	17.3963794708252	-0.000355493422830477	-0.00457625929266214	0.00191722682211548	-0.00132951640989631
1512	0.468180358409882	-0.730517208576202	17.5911846160889	-0.00132951640989631	-0.0110697457566857	-0.00230353930965066	-0.00165419070981443
1513	2.41622614860535	-2.35388875007629	17.7210540771484	-0.00165419070981443	-0.00782300252467394	-0.00165419070981443	0.00613799272105098
1514	1.11752903461456	-0.405842900276184	17.3963794708252	0.000618529506027699	0.0022419011220336	-0.00295288790948689	-0.0136671401560307
1515	1.11752903461456	-0.405842900276184	17.2015743255615	-0.0026282137259841	-0.00132951640989631	-0.00360223650932312	0.00321592413820326
1516	1.7668776512146	0.568180024623871	17.2665100097656	0.0113327819854021	-0.00684897974133492	0.00159255252219737	-3.08191010844894e-05
1517	1.11752903461456	0.568180024623871	17.3314437866211	0.00613799272105098	0.00516396993771195	-0.00879702530801296	0.00646266713738441
1518	1.7668776512146	0.892854392528534	16.8119659423828	0.00159255252219737	-0.000680167751852423	-3.08191010844894e-05	0.00418994715437293
1519	1.7668776512146	0.568180024623871	16.8119659423828	-3.08191010844894e-05	0.00743668992072344	-0.00490093370899558	-0.00425158534198999
1520	3.06557488441467	-0.730517208576202	17.3963794708252	-0.00100484199356288	0.011982130818069	-0.00295288790948689	-0.0026282137259841
1521	3.714923620224	-0.405842900276184	16.9418354034424	0.0113327819854021	-0.000355493422830477	-0.00782300252467394	-0.00587495695799589
1522	-0.830516874790192	0.892854392528534	16.6820964813232	-3.08191010844894e-05	-0.00392691092565656	0.00386527273803949	0.00354059832170606
1523	3.714923620224	-0.730517208576202	17.2665100097656	-0.00360223650932312	0.00581331877037883	-0.0117190945893526	0.00548864435404539
1524	1.11752903461456	0.568180024623871	17.2665100097656	0.00711201597005129	0.000618529506027699	0.000618529506027699	0.00516396993771195
1525	1.11752903461456	0.568180024623871	17.0067710876465	-0.00425158534198999	0.00613799272105098	-0.0152905117720366	-0.0026282137259841
1526	1.11752903461456	0.568180024623871	16.7470302581787	0.00516396993771195	0.00613799272105098	-0.00165419070981443	0.00548864435404539
1527	3.06557488441467	-0.405842900276184	17.071704864502	0.0022419011220336	-0.00360223650932312	-0.00587495695799589	0.00776136433705688
1528	1.7668776512146	-0.0811685770750046	17.4613132476807	0.00159255252219737	-0.00490093370899558	0.00321592413820326	-0.000680167751852423
1529	1.7668776512146	0.892854392528534	17.5911846160889	-0.00132951640989631	0.00970941036939621	-0.00782300252467394	-0.00132951640989631
1530	0.468180358409882	0.568180024623871	17.4613132476807	-0.00295288790948689	0.00516396993771195	0.00483929552137852	-0.00230353930965066
1531	1.11752903461456	0.568180024623871	17.1366405487061	0.000618529506027699	0.0022419011220336	-0.00749832857400179	-0.00360223650932312
1532	2.41622614860535	-0.730517208576202	17.3963794708252	-0.000355493422830477	0.00191722682211548	-0.000680167751852423	0.00548864435404539
1533	-0.830516874790192	0.892854392528534	17.1366405487061	-0.00360223650932312	0.00126787810586393	0.000943203864153475	0.000943203864153475
1534	-1.47986555099487	0.568180024623871	17.3963794708252	-0.00327756232582033	0.00613799272105098	0.00191722682211548	0.00159255252219737
1535	0.468180358409882	-0.0811685770750046	18.3054676055908	-0.00360223650932312	0.00776136433705688	-0.0026282137259841	-0.00295288790948689
1536	-1.47986555099487	-0.405842900276184	17.5262489318848	0.000293855206109583	0.00191722682211548	-0.00392691092565656	0.00191722682211548
1537	0.468180358409882	-0.405842900276184	17.3963794708252	-0.0126931173726916	-0.00165419070981443	-0.00230353930965066	0.00191722682211548
1538	-0.830516874790192	0.243505731225014	17.3963794708252	-0.00100484199356288	0.00483929552137852	0.000943203864153475	-0.00392691092565656
1539	0.468180358409882	0.568180024623871	17.2665100097656	0.000618529506027699	0.00938473641872406	-3.08191010844894e-05	-0.00327756232582033
1540	1.7668776512146	-0.405842900276184	18.1106624603271	-0.00197886489331722	0.00613799272105098	-0.00847235135734081	0.00354059832170606
1541	1.11752903461456	-0.0811685770750046	18.0457286834717	-3.08191010844894e-05	0.00354059832170606	-0.00490093370899558	-0.00230353930965066
1542	2.41622614860535	-0.405842900276184	17.5262489318848	0.00483929552137852	-0.00197886489331722	0.00159255252219737	0.00321592413820326
1543	3.06557488441467	-0.0811685770750046	17.071704864502	0.00191722682211548	0.00191722682211548	0.00191722682211548	-0.0117190945893526
1544	1.11752903461456	-0.405842900276184	17.2665100097656	0.000943203864153475	0.00483929552137852	-0.00652430532500148	0.00126787810586393
1545	1.11752903461456	-0.0811685770750046	16.6820964813232	-0.00132951640989631	-0.000680167751852423	0.000618529506027699	-0.00912170019000769
1546	1.11752903461456	-0.405842900276184	17.5262489318848	0.00289124972186983	-0.00717365415766835	-0.00684897974133492	0.0022419011220336
1547	1.11752903461456	-0.405842900276184	17.1366405487061	0.00938473641872406	-0.0133424662053585	-0.0026282137259841	0.00581331877037883
1548	1.7668776512146	-1.70454013347626	17.3314437866211	-0.00425158534198999	-0.00457625929266214	0.0103587592020631	-0.00132951640989631
1549	1.7668776512146	-0.730517208576202	17.5262489318848	-0.00847235135734081	-0.00197886489331722	-0.00717365415766835	0.00970941036939621
1550	1.7668776512146	0.243505731225014	17.5262489318848	0.00289124972186983	-0.000355493422830477	-3.08191010844894e-05	-0.00165419070981443
1551	0.468180358409882	1.21752870082855	17.3963794708252	0.011982130818069	0.0022419011220336	0.00159255252219737	-0.00490093370899558
1552	3.714923620224	-0.730517208576202	17.7859878540039	-0.00327756232582033	-0.00425158534198999	0.00191722682211548	0.00646266713738441
1553	0.468180358409882	0.568180024623871	16.6171607971191	-0.00847235135734081	-0.00132951640989631	0.00289124972186983	0.00159255252219737
1554	3.06557488441467	-0.405842900276184	17.3963794708252	0.000943203864153475	0.00483929552137852	-0.00847235135734081	0.00289124972186983
1555	3.06557488441467	-0.405842900276184	17.3314437866211	-3.08191010844894e-05	0.00483929552137852	-0.00327756232582033	0.00711201597005129
1556	3.714923620224	-0.730517208576202	17.2665100097656	0.0022419011220336	-0.00230353930965066	-0.00132951640989631	0.00289124972186983
1557	1.7668776512146	-0.405842900276184	17.5911846160889	0.00321592413820326	0.00451462110504508	0.00321592413820326	0.00289124972186983
1558	3.714923620224	-0.405842900276184	17.3963794708252	-0.00327756232582033	0.00126787810586393	0.00191722682211548	-0.00717365415766835
1559	1.11752903461456	0.568180024623871	17.1366405487061	0.000943203864153475	0.00678734155371785	-0.00425158534198999	0.00321592413820326
1560	2.41622614860535	0.892854392528534	16.9418354034424	-0.00684897974133492	-0.00392691092565656	0.00126787810586393	-0.00165419070981443
1561	0.468180358409882	0.892854392528534	17.5911846160889	0.00418994715437293	0.00678734155371785	-0.00717365415766835	0.000293855206109583
1562	3.06557488441467	-0.405842900276184	17.5911846160889	-0.00100484199356288	0.00711201597005129	0.0022419011220336	0.00289124972186983
1563	1.11752903461456	0.568180024623871	17.2665100097656	-0.00490093370899558	-0.00197886489331722	0.00289124972186983	0.00548864435404539
1564	1.7668776512146	0.243505731225014	17.2015743255615	0.00191722682211548	-0.000355493422830477	-0.00360223650932312	-0.00165419070981443
1565	1.11752903461456	0.243505731225014	17.2665100097656	0.0022419011220336	0.000293855206109583	0.00321592413820326	-0.00327756232582033
1566	0.468180358409882	0.568180024623871	16.6820964813232	0.000293855206109583	0.00126787810586393	-0.00490093370899558	0.00126787810586393
1567	0.468180358409882	0.243505731225014	16.8119659423828	-0.00197886489331722	0.00289124972186983	-0.00425158534198999	0.00548864435404539
1568	-0.830516874790192	0.243505731225014	17.3963794708252	-0.00587495695799589	-0.00230353930965066	-3.08191010844894e-05	-0.00814767740666866
1569	-0.181168273091316	-1.05519151687622	17.6561183929443	-0.00490093370899558	0.00678734155371785	-0.00132951640989631	0.000618529506027699
1570	-0.181168273091316	-0.0811685770750046	17.2015743255615	-0.0100957229733467	-0.000680167751852423	-0.00295288790948689	-3.08191010844894e-05
1571	-1.47986555099487	0.568180024623871	17.5262489318848	-0.00165419070981443	-0.00100484199356288	0.00906006153672934	-0.00165419070981443
1572	0.468180358409882	0.568180024623871	17.2665100097656	-0.0110697457566857	0.000293855206109583	-0.00425158534198999	0.00646266713738441
1573	-0.181168273091316	0.568180024623871	17.3314437866211	-0.00230353930965066	0.00289124972186983	-0.00490093370899558	0.0022419011220336
1574	2.41622614860535	-0.730517208576202	17.7210540771484	0.00256657530553639	0.00678734155371785	0.00483929552137852	-0.0026282137259841
1575	1.7668776512146	-0.405842900276184	17.4613132476807	-0.00425158534198999	0.00581331877037883	-0.0100957229733467	0.00776136433705688
1576	1.7668776512146	0.243505731225014	17.2015743255615	-0.00327756232582033	-0.00230353930965066	-0.000355493422830477	-0.00457625929266214
1577	3.714923620224	-0.0811685770750046	17.2015743255615	0.000618529506027699	-0.00392691092565656	-0.00392691092565656	0.00711201597005129
1578	2.41622614860535	-0.405842900276184	17.4613132476807	-0.00392691092565656	-0.00327756232582033	0.00321592413820326	-0.0026282137259841
1579	2.41622614860535	-1.70454013347626	17.7859878540039	-0.00652430532500148	0.0022419011220336	-0.00132951640989631	-0.00814767740666866
1580	-0.181168273091316	-0.405842900276184	17.3314437866211	0.00126787810586393	-0.00944637414067984	-0.00100484199356288	0.000943203864153475
1581	1.7668776512146	-0.730517208576202	17.1366405487061	0.000943203864153475	-0.00717365415766835	-0.00360223650932312	-0.00230353930965066
1582	3.06557488441467	-0.730517208576202	17.071704864502	0.00191722682211548	-0.00555028254166245	0.00678734155371785	0.01100810803473
1583	2.41622614860535	-0.405842900276184	17.2665100097656	-0.00132951640989631	-0.0162645354866982	-0.000355493422830477	-0.00132951640989631
1584	1.11752903461456	-0.0811685770750046	17.5262489318848	-0.00457625929266214	-0.00132951640989631	0.00646266713738441	0.000293855206109583
1585	3.06557488441467	-0.405842900276184	17.7859878540039	0.00289124972186983	0.00159255252219737	-0.0156151866540313	-0.00165419070981443
1586	2.41622614860535	-0.405842900276184	17.5262489318848	0.000293855206109583	-0.00717365415766835	0.000618529506027699	-0.0026282137259841
1587	1.7668776512146	-0.0811685770750046	17.3963794708252	0.00451462110504508	0.00613799272105098	-0.000680167751852423	0.00386527273803949
1588	1.11752903461456	0.892854392528534	17.2015743255615	-0.00230353930965066	0.000943203864153475	-0.00230353930965066	0.00711201597005129
1589	2.41622614860535	0.243505731225014	17.1366405487061	0.00159255252219737	0.00743668992072344	-0.000680167751852423	0.000943203864153475
1590	3.06557488441467	-1.05519151687622	17.5262489318848	-0.00587495695799589	0.00191722682211548	-0.00327756232582033	-0.0026282137259841
1591	3.06557488441467	-0.730517208576202	17.2665100097656	-3.08191010844894e-05	-0.00425158534198999	-0.00912170019000769	0.00613799272105098
1592	-0.181168273091316	0.243505731225014	17.4613132476807	0.00354059832170606	-0.000680167751852423	0.00289124972186983	0.00321592413820326
1593	3.714923620224	-0.730517208576202	17.2015743255615	0.00159255252219737	-0.00230353930965066	-3.08191010844894e-05	-0.00457625929266214
1594	1.7668776512146	-0.0811685770750046	17.1366405487061	-0.00165419070981443	0.00776136433705688	-0.00782300252467394	0.00159255252219737
1595	1.11752903461456	0.568180024623871	17.2665100097656	-0.000680167751852423	0.00418994715437293	-0.00522560812532902	-0.00717365415766835
1596	0.468180358409882	0.568180024623871	17.5262489318848	0.0022419011220336	-3.08191010844894e-05	-0.00197886489331722	0.00483929552137852
1597	1.11752903461456	0.243505731225014	17.1366405487061	0.00289124972186983	-0.00295288790948689	0.000943203864153475	0.0022419011220336
1598	1.11752903461456	0.568180024623871	17.2015743255615	-0.00295288790948689	0.00581331877037883	0.00808603875339031	0.00873538758605719
1599	2.41622614860535	-0.405842900276184	17.3963794708252	-0.00197886489331722	0.00483929552137852	-0.00230353930965066	-3.08191010844894e-05
1600	-0.181168273091316	-0.0811685770750046	17.6561183929443	-3.08191010844894e-05	0.00256657530553639	-0.00197886489331722	0.00256657530553639
1601	-0.181168273091316	-0.405842900276184	17.2665100097656	-0.00392691092565656	-0.00425158534198999	0.000618529506027699	-0.00327756232582033
1602	-0.830516874790192	0.892854392528534	17.5262489318848	-0.00555028254166245	-0.00295288790948689	0.00548864435404539	0.0113327819854021
1603	-1.47986555099487	0.568180024623871	17.3963794708252	-0.00587495695799589	-0.00327756232582033	0.00159255252219737	-0.00749832857400179
1604	0.468180358409882	-0.730517208576202	17.3963794708252	-0.00587495695799589	-0.00165419070981443	-0.00425158534198999	-0.00230353930965066
1605	1.11752903461456	-0.405842900276184	17.4613132476807	-0.00100484199356288	0.00289124972186983	-0.0113944197073579	0.00321592413820326
1606	2.41622614860535	-0.730517208576202	17.6561183929443	-0.00425158534198999	-0.00555028254166245	-0.00522560812532902	0.00483929552137852
1607	1.7668776512146	0.243505731225014	17.7210540771484	0.000293855206109583	0.00776136433705688	-0.00555028254166245	0.000293855206109583
1608	-0.181168273091316	0.568180024623871	17.2665100097656	-0.00782300252467394	-3.08191010844894e-05	0.00289124972186983	-0.00587495695799589
1609	0.468180358409882	1.21752870082855	16.9418354034424	0.00159255252219737	0.00808603875339031	-0.00619963090866804	-0.00522560812532902
1610	2.41622614860535	-0.0811685770750046	17.2015743255615	-0.00100484199356288	0.00289124972186983	-0.0104203969240189	-0.00457625929266214
1611	2.41622614860535	-0.730517208576202	16.9418354034424	-0.00555028254166245	-0.00490093370899558	0.00613799272105098	0.00159255252219737
1612	1.7668776512146	-0.0811685770750046	17.0067710876465	0.00289124972186983	-0.00522560812532902	0.00483929552137852	-0.0026282137259841
1613	3.06557488441467	-0.730517208576202	17.1366405487061	-0.0026282137259841	-0.00814767740666866	0.00418994715437293	-0.00425158534198999
1614	1.11752903461456	-0.730517208576202	17.071704864502	-0.00555028254166245	-0.00490093370899558	-0.0026282137259841	-0.00425158534198999
1615	1.11752903461456	-0.405842900276184	17.071704864502	0.00483929552137852	0.00126787810586393	-0.00912170019000769	-0.00977104809135199
1616	1.7668776512146	-0.0811685770750046	17.2015743255615	0.00191722682211548	-0.00619963090866804	-0.00782300252467394	-0.0026282137259841
1617	0.468180358409882	0.243505731225014	17.3314437866211	0.00418994715437293	-0.00197886489331722	0.00678734155371785	0.000943203864153475
1618	2.41622614860535	0.243505731225014	17.7210540771484	-0.00684897974133492	-0.00100484199356288	-0.00684897974133492	0.00159255252219737
1619	1.11752903461456	-0.0811685770750046	17.4613132476807	-0.00100484199356288	0.00711201597005129	0.00613799272105098	-0.00717365415766835
1620	3.714923620224	-0.0811685770750046	17.3314437866211	0.00321592413820326	0.00646266713738441	-0.0159398596733809	-0.00684897974133492
1621	1.7668776512146	-0.405842900276184	17.3963794708252	0.00711201597005129	-0.0026282137259841	-0.00425158534198999	-0.00392691092565656
1622	1.7668776512146	0.243505731225014	17.1366405487061	0.000293855206109583	0.00418994715437293	-3.08191010844894e-05	0.00191722682211548
1623	1.7668776512146	-0.0811685770750046	16.6820964813232	0.00386527273803949	0.00321592413820326	-0.00490093370899558	-0.00327756232582033
1624	2.41622614860535	-0.405842900276184	17.071704864502	0.00386527273803949	0.0022419011220336	0.00354059832170606	-0.00392691092565656
1625	1.7668776512146	0.568180024623871	16.9418354034424	0.000943203864153475	0.000943203864153475	-0.00977104809135199	-0.00457625929266214
1626	2.41622614860535	0.568180024623871	16.8768997192383	0.0022419011220336	0.00289124972186983	-0.00717365415766835	-0.00197886489331722
1627	2.41622614860535	-0.405842900276184	17.1366405487061	0.00289124972186983	0.00581331877037883	-0.00327756232582033	-0.00100484199356288
1628	2.41622614860535	-0.0811685770750046	17.3963794708252	0.0022419011220336	0.00483929552137852	-0.00392691092565656	0.00289124972186983
1629	0.468180358409882	0.568180024623871	17.4613132476807	-0.00360223650932312	0.00743668992072344	-0.00684897974133492	-0.00912170019000769
1630	1.11752903461456	0.892854392528534	17.3314437866211	-3.08191010844894e-05	0.000943203864153475	-0.0162645354866982	-0.00490093370899558
1631	3.06557488441467	-0.730517208576202	17.2665100097656	0.00256657530553639	0.00126787810586393	0.000943203864153475	0.00483929552137852
1632	1.11752903461456	-0.405842900276184	17.4613132476807	0.00418994715437293	-0.00814767740666866	-0.00100484199356288	0.00256657530553639
1633	1.7668776512146	-0.405842900276184	17.3963794708252	-0.00100484199356288	-0.00360223650932312	-0.00100484199356288	0.00159255252219737
1634	-0.830516874790192	0.568180024623871	17.2665100097656	-0.000355493422830477	0.00256657530553639	0.00191722682211548	-0.00327756232582033
1635	-1.47986555099487	0.243505731225014	17.5911846160889	-0.00879702530801296	0.00321592413820326	-0.0201606266200542	-0.0026282137259841
1636	-1.47986555099487	0.568180024623871	16.7470302581787	-0.00782300252467394	0.000618529506027699	-0.00652430532500148	0.000943203864153475
1637	-0.830516874790192	0.568180024623871	17.3314437866211	-0.00425158534198999	0.00159255252219737	-3.08191010844894e-05	0.00386527273803949
1638	-1.47986555099487	0.892854392528534	17.2665100097656	-0.00132951640989631	0.00711201597005129	0.000943203864153475	0.0022419011220336
1639	-0.181168273091316	-0.0811685770750046	17.3963794708252	-0.0120437685400248	0.0022419011220336	0.000293855206109583	0.00159255252219737
1640	1.7668776512146	-0.0811685770750046	18.1755981445313	0.00256657530553639	0.00516396993771195	-0.00295288790948689	-0.000680167751852423
1641	2.41622614860535	-1.05519151687622	17.7210540771484	0.000618529506027699	-0.00295288790948689	-0.00684897974133492	0.00873538758605719
1642	-0.181168273091316	0.243505731225014	16.8119659423828	0.00516396993771195	0.00256657530553639	0.00126787810586393	0.000293855206109583
1643	3.06557488441467	-1.05519151687622	16.8768997192383	-0.00522560812532902	0.00516396993771195	-3.08191010844894e-05	-0.00197886489331722
1644	2.41622614860535	0.568180024623871	16.7470302581787	-0.00230353930965066	0.00126787810586393	0.00613799272105098	-0.00360223650932312
1645	0.468180358409882	-0.0811685770750046	17.2665100097656	-0.00165419070981443	0.00581331877037883	-0.00295288790948689	-0.00425158534198999
1646	0.468180358409882	0.568180024623871	17.3963794708252	0.00548864435404539	-0.00230353930965066	-0.00425158534198999	0.00516396993771195
1647	1.11752903461456	-0.730517208576202	17.2665100097656	0.00354059832170606	-0.00587495695799589	0.00483929552137852	-0.00457625929266214
1648	2.41622614860535	-1.37986588478088	17.850923538208	-0.0026282137259841	-0.00749832857400179	-0.0026282137259841	-0.00230353930965066
1649	3.06557488441467	-2.35388875007629	17.3314437866211	-0.00522560812532902	-0.00197886489331722	-0.00295288790948689	-0.0113944197073579
1650	1.11752903461456	-0.405842900276184	17.2665100097656	-0.0026282137259841	-0.00230353930965066	-0.00619963090866804	0.000293855206109583
1651	2.41622614860535	0.243505731225014	17.071704864502	0.00548864435404539	-0.00392691092565656	-0.00392691092565656	-0.000680167751852423
1652	2.41622614860535	-0.405842900276184	17.2665100097656	0.00354059832170606	0.00548864435404539	0.00841071270406246	0.00483929552137852
1653	1.7668776512146	0.243505731225014	16.6171607971191	-0.00425158534198999	0.000293855206109583	-0.00782300252467394	0.00516396993771195
1654	0.468180358409882	0.568180024623871	17.2015743255615	-0.00684897974133492	0.00159255252219737	-0.00652430532500148	-0.00522560812532902
1655	2.41622614860535	-0.730517208576202	17.850923538208	0.0022419011220336	0.0022419011220336	0.00159255252219737	-0.00457625929266214
1656	1.7668776512146	-0.405842900276184	17.3963794708252	-0.00100484199356288	0.00451462110504508	-0.00327756232582033	0.00354059832170606
1657	3.06557488441467	-0.730517208576202	17.7210540771484	0.000943203864153475	-0.0026282137259841	-0.00425158534198999	-0.000355493422830477
1658	1.7668776512146	0.568180024623871	17.1366405487061	-0.00490093370899558	0.000943203864153475	0.00354059832170606	-0.000355493422830477
1659	1.7668776512146	0.568180024623871	16.8768997192383	-0.00360223650932312	0.00256657530553639	-0.0100957229733467	-0.0026282137259841
1660	2.41622614860535	-0.730517208576202	17.2015743255615	0.00256657530553639	0.00970941036939621	-0.00522560812532902	-0.00295288790948689
1661	2.41622614860535	0.892854392528534	17.0067710876465	-0.00132951640989631	-0.00197886489331722	-0.00977104809135199	-0.00100484199356288
1662	3.06557488441467	-0.405842900276184	17.5262489318848	0.00581331877037883	0.000618529506027699	0.00418994715437293	-0.0026282137259841
1663	3.06557488441467	-0.405842900276184	17.3314437866211	-0.00100484199356288	0.00581331877037883	-0.00555028254166245	-0.000355493422830477
1664	1.11752903461456	0.568180024623871	17.071704864502	-0.00230353930965066	0.00321592413820326	0.000293855206109583	-0.00165419070981443
1665	1.11752903461456	0.568180024623871	17.1366405487061	0.00159255252219737	0.00808603875339031	-0.00814767740666866	-0.00912170019000769
1666	1.11752903461456	0.568180024623871	17.2665100097656	0.00451462110504508	-0.00425158534198999	-0.00197886489331722	-0.00587495695799589
1667	0.468180358409882	0.892854392528534	17.3314437866211	0.00386527273803949	-0.00295288790948689	0.00321592413820326	0.0022419011220336
1668	-0.181168273091316	0.568180024623871	17.071704864502	-0.00490093370899558	0.00289124972186983	-0.00230353930965066	0.00126787810586393
1669	0.468180358409882	-0.0811685770750046	16.9418354034424	-0.00977104809135199	0.00451462110504508	-0.00100484199356288	-0.00425158534198999
1670	-2.77856278419495	0.243505731225014	17.4613132476807	-0.00619963090866804	0.00906006153672934	0.0022419011220336	0.000618529506027699
1671	-0.830516874790192	0.243505731225014	17.1366405487061	-0.00684897974133492	-0.000355493422830477	-0.00165419070981443	0.000943203864153475
1672	-0.181168273091316	-0.405842900276184	17.4613132476807	0.00159255252219737	0.00516396993771195	0.0022419011220336	0.00483929552137852
1673	-0.181168273091316	1.21752870082855	17.3314437866211	-0.00847235135734081	-0.0026282137259841	0.00386527273803949	0.00321592413820326
1674	0.468180358409882	-0.0811685770750046	17.3963794708252	0.000293855206109583	-0.000355493422830477	-0.000355493422830477	-0.00295288790948689
1675	1.7668776512146	0.243505731225014	17.5262489318848	-0.00197886489331722	0.00126787810586393	-0.00295288790948689	-0.00879702530801296
1676	1.7668776512146	-0.730517208576202	17.4613132476807	0.00256657530553639	0.00808603875339031	-0.00912170019000769	0.00906006153672934
1677	1.11752903461456	-0.405842900276184	17.3963794708252	0.000943203864153475	0.00418994715437293	0.00711201597005129	0.0022419011220336
1678	1.7668776512146	-0.405842900276184	17.5911846160889	0.00159255252219737	0.00451462110504508	-3.08191010844894e-05	-0.00165419070981443
1679	0.468180358409882	0.568180024623871	17.2015743255615	-0.00587495695799589	0.00483929552137852	0.000943203864153475	0.00159255252219737
1680	3.06557488441467	-1.37986588478088	17.5262489318848	-0.000680167751852423	0.00581331877037883	-0.00749832857400179	0.00256657530553639
1681	0.468180358409882	-0.0811685770750046	17.2665100097656	0.00191722682211548	-0.0143164889886975	-0.00522560812532902	0.00418994715437293
1682	2.41622614860535	-1.70454013347626	17.3963794708252	0.00743668992072344	-0.00457625929266214	-0.00165419070981443	0.00159255252219737
1683	-0.181168273091316	-0.0811685770750046	17.1366405487061	0.00191722682211548	-0.00814767740666866	0.00126787810586393	-0.00619963090866804
1684	0.468180358409882	-0.405842900276184	17.4613132476807	-0.00717365415766835	-0.00619963090866804	-0.00684897974133492	-0.00717365415766835
1685	0.468180358409882	0.243505731225014	17.7210540771484	-0.00684897974133492	0.00581331877037883	-0.000355493422830477	-0.0100957229733467
1686	1.7668776512146	-0.405842900276184	17.3314437866211	-0.000355493422830477	0.00159255252219737	-0.00717365415766835	0.000618529506027699
1687	-0.181168273091316	0.568180024623871	17.2015743255615	0.00743668992072344	-0.00392691092565656	-0.00360223650932312	-3.08191010844894e-05
1688	0.468180358409882	0.243505731225014	17.3314437866211	-0.00165419070981443	0.00906006153672934	0.00483929552137852	-0.000355493422830477
1689	1.11752903461456	-0.0811685770750046	17.3963794708252	0.000293855206109583	0.0022419011220336	0.0022419011220336	0.00354059832170606
1690	3.06557488441467	-0.405842900276184	17.6561183929443	-0.00327756232582033	0.00516396993771195	-0.00814767740666866	-0.00684897974133492
1691	-0.181168273091316	1.21752870082855	17.5911846160889	0.0123068047687411	0.00289124972186983	-0.00522560812532902	-0.00327756232582033
1692	0.468180358409882	0.568180024623871	16.8768997192383	0.000618529506027699	-0.00295288790948689	-0.00652430532500148	0.00159255252219737
1693	0.468180358409882	0.568180024623871	16.8119659423828	0.00159255252219737	0.00581331877037883	-0.00587495695799589	-3.08191010844894e-05
1694	1.7668776512146	-0.730517208576202	17.2015743255615	-0.0026282137259841	-0.00197886489331722	-0.00847235135734081	0.00354059832170606
1695	2.41622614860535	-0.405842900276184	17.3314437866211	-0.000680167751852423	0.0022419011220336	-0.0156151866540313	-0.00652430532500148
1696	3.714923620224	-0.730517208576202	17.2015743255615	0.00581331877037883	0.000943203864153475	-0.00197886489331722	0.00418994715437293
1697	1.7668776512146	-0.405842900276184	17.3314437866211	0.000943203864153475	-0.00132951640989631	0.000618529506027699	-3.08191010844894e-05
1698	1.7668776512146	-0.405842900276184	17.2665100097656	0.00548864435404539	0.00548864435404539	0.00191722682211548	0.00321592413820326
1699	1.11752903461456	-0.405842900276184	17.4613132476807	-0.000680167751852423	0.00711201597005129	0.00126787810586393	-0.00165419070981443
1700	1.11752903461456	0.892854392528534	17.0067710876465	-0.00652430532500148	0.00743668992072344	-0.00652430532500148	-0.00327756232582033
1701	0.468180358409882	0.568180024623871	17.3963794708252	0.00483929552137852	0.00808603875339031	-0.000680167751852423	0.00711201597005129
1702	1.11752903461456	0.568180024623871	17.4613132476807	-0.00327756232582033	-0.00360223650932312	-0.00197886489331722	0.000293855206109583
1703	-1.47986555099487	1.21752870082855	17.2015743255615	-0.00782300252467394	0.00256657530553639	-0.000680167751852423	0.00613799272105098
1704	-0.830516874790192	-0.730517208576202	17.4613132476807	-0.0100957229733467	0.00646266713738441	-0.00165419070981443	0.0022419011220336
1705	-0.181168273091316	-0.405842900276184	18.1106624603271	-0.00879702530801296	-0.00457625929266214	-0.00912170019000769	-0.00197886489331722
1706	0.468180358409882	-0.405842900276184	17.5911846160889	-0.00912170019000769	-0.00295288790948689	-0.00295288790948689	0.0126314787194133
1707	-0.181168273091316	0.243505731225014	17.850923538208	0.000618529506027699	0.000943203864153475	-0.000355493422830477	0.00841071270406246
1708	-0.181168273091316	0.568180024623871	17.2015743255615	0.00483929552137852	0.00321592413820326	0.00581331877037883	-0.00100484199356288
1709	2.41622614860535	0.568180024623871	17.2665100097656	-0.00490093370899558	-0.00132951640989631	-0.00295288790948689	0.0022419011220336
1710	2.41622614860535	0.243505731225014	17.3314437866211	0.00354059832170606	0.00841071270406246	-0.00717365415766835	-0.00165419070981443
1711	1.11752903461456	-0.0811685770750046	17.5911846160889	-3.08191010844894e-05	0.00256657530553639	-0.00555028254166245	0.00938473641872406
1712	1.7668776512146	0.568180024623871	17.3314437866211	-0.000355493422830477	0.00159255252219737	0.00159255252219737	0.00581331877037883
1713	3.06557488441467	-1.70454013347626	17.9158573150635	-0.0026282137259841	-0.00457625929266214	-0.00360223650932312	0.000618529506027699
1714	1.7668776512146	-1.37986588478088	17.2015743255615	-0.00392691092565656	-0.00100484199356288	0.00451462110504508	-0.00197886489331722
1715	0.468180358409882	-1.37986588478088	16.6820964813232	0.00159255252219737	-0.00555028254166245	-0.00555028254166245	-0.000680167751852423
1716	0.468180358409882	-0.0811685770750046	17.2015743255615	0.00776136433705688	-0.00879702530801296	-0.00782300252467394	-0.00132951640989631
1717	0.468180358409882	-0.730517208576202	17.5262489318848	-0.00132951640989631	-0.00814767740666866	-0.00132951640989631	0.00970941036939621
1718	1.7668776512146	-0.0811685770750046	17.9807929992676	0.00581331877037883	-0.000355493422830477	0.00159255252219737	0.00321592413820326
1719	1.7668776512146	0.243505731225014	17.3314437866211	-0.00555028254166245	-0.000680167751852423	-0.00490093370899558	0.00483929552137852
1720	2.41622614860535	-0.405842900276184	17.3314437866211	0.000293855206109583	0.00418994715437293	0.0022419011220336	-0.00360223650932312
1721	-0.830516874790192	0.568180024623871	17.850923538208	0.00289124972186983	-0.00425158534198999	-0.00132951640989631	0.00776136433705688
1722	1.7668776512146	0.243505731225014	17.850923538208	-0.00522560812532902	-0.00197886489331722	-0.00912170019000769	0.00451462110504508
1723	1.7668776512146	0.568180024623871	17.2015743255615	0.000293855206109583	0.00386527273803949	-0.00490093370899558	0.00191722682211548
1724	0.468180358409882	0.892854392528534	17.3314437866211	-0.00295288790948689	0.00776136433705688	0.00321592413820326	-0.00392691092565656
1725	0.468180358409882	0.568180024623871	17.0067710876465	0.00451462110504508	0.00126787810586393	-0.00977104809135199	-0.00944637414067984
1726	1.11752903461456	0.568180024623871	16.8119659423828	0.0100340843200684	0.00354059832170606	0.000293855206109583	0.00548864435404539
1727	1.7668776512146	0.243505731225014	17.0067710876465	0.00386527273803949	-0.00327756232582033	0.000943203864153475	-0.00555028254166245
1728	3.06557488441467	-0.405842900276184	17.3314437866211	0.00451462110504508	-0.00392691092565656	-0.00879702530801296	-0.00587495695799589
1729	1.7668776512146	0.568180024623871	17.4613132476807	0.000618529506027699	0.00451462110504508	-0.0117190945893526	0.00418994715437293
1730	2.41622614860535	0.568180024623871	17.5262489318848	0.00711201597005129	-0.00717365415766835	-0.00522560812532902	-0.00684897974133492
1731	3.714923620224	-0.730517208576202	17.3963794708252	0.00386527273803949	0.000618529506027699	-0.00132951640989631	0.00289124972186983
1732	0.468180358409882	0.568180024623871	17.071704864502	0.00289124972186983	0.000943203864153475	0.00256657530553639	0.00126787810586393
1733	3.06557488441467	-0.0811685770750046	17.4613132476807	-0.00392691092565656	-0.00165419070981443	0.0022419011220336	-0.00165419070981443
1734	0.468180358409882	-0.405842900276184	17.4613132476807	-0.00879702530801296	0.0113327819854021	-0.00912170019000769	-0.00555028254166245
1735	2.41622614860535	0.568180024623871	17.3314437866211	-0.0026282137259841	0.000618529506027699	0.00256657530553639	-0.00197886489331722
1736	-0.830516874790192	0.243505731225014	16.6820964813232	-0.00879702530801296	0.00678734155371785	-0.00847235135734081	0.00451462110504508
1737	-0.181168273091316	-0.405842900276184	16.8768997192383	-0.0026282137259841	0.00191722682211548	-0.00132951640989631	-0.00100484199356288
1738	-0.181168273091316	-0.405842900276184	17.4613132476807	-0.00912170019000769	-0.00165419070981443	-0.00555028254166245	-0.000680167751852423
1739	-0.830516874790192	-0.0811685770750046	17.4613132476807	-0.00392691092565656	0.00418994715437293	-0.00814767740666866	0.000618529506027699
1740	-0.181168273091316	0.892854392528534	17.3963794708252	-0.00197886489331722	0.000293855206109583	-0.00230353930965066	-0.00360223650932312
1741	1.7668776512146	-0.405842900276184	18.1755981445313	0.00776136433705688	-0.00100484199356288	-0.00327756232582033	-0.00392691092565656
1742	1.11752903461456	-0.0811685770750046	17.3963794708252	-0.00165419070981443	-0.000355493422830477	0.00126787810586393	0.000293855206109583
1743	3.714923620224	-0.730517208576202	17.3314437866211	0.00354059832170606	0.000943203864153475	-0.00879702530801296	-0.00522560812532902
1744	1.11752903461456	0.243505731225014	17.3963794708252	-0.00587495695799589	-3.08191010844894e-05	0.00256657530553639	-0.000355493422830477
1745	-0.181168273091316	-0.0811685770750046	17.2015743255615	0.000293855206109583	-0.00782300252467394	-0.000355493422830477	-0.00360223650932312
1746	1.11752903461456	-0.0811685770750046	17.3963794708252	0.00646266713738441	-3.08191010844894e-05	-0.00197886489331722	-0.000680167751852423
1747	1.11752903461456	-0.405842900276184	17.3314437866211	0.00126787810586393	-0.0139918150380254	0.00646266713738441	-0.00555028254166245
1748	1.11752903461456	-0.405842900276184	17.2015743255615	0.00548864435404539	0.00191722682211548	-0.00230353930965066	-0.00684897974133492
1749	2.41622614860535	-1.05519151687622	17.3314437866211	-0.00392691092565656	-0.00425158534198999	-0.000680167751852423	-0.00295288790948689
1750	2.41622614860535	-1.05519151687622	18.1106624603271	0.00256657530553639	-0.00197886489331722	-0.00100484199356288	0.00126787810586393
1751	2.41622614860535	-0.405842900276184	17.6561183929443	0.000943203864153475	-0.000680167751852423	-0.00555028254166245	0.00613799272105098
1752	0.468180358409882	0.243505731225014	17.7859878540039	0.000943203864153475	0.00321592413820326	0.00126787810586393	-0.00490093370899558
1753	3.06557488441467	-0.405842900276184	17.3963794708252	-0.00165419070981443	0.00159255252219737	0.0022419011220336	-3.08191010844894e-05
1754	2.41622614860535	-0.405842900276184	17.1366405487061	-0.00230353930965066	0.00483929552137852	0.000618529506027699	-0.00197886489331722
1755	0.468180358409882	0.568180024623871	17.071704864502	0.000618529506027699	0.00873538758605719	-0.00717365415766835	-0.00230353930965066
1756	1.11752903461456	0.892854392528534	16.9418354034424	-0.000680167751852423	-0.00197886489331722	-0.00587495695799589	-0.00165419070981443
1757	2.41622614860535	0.243505731225014	17.071704864502	-0.00100484199356288	0.000943203864153475	0.00678734155371785	0.000293855206109583
1758	3.714923620224	-0.405842900276184	17.3963794708252	0.00159255252219737	-0.00132951640989631	-0.00587495695799589	-0.00490093370899558
1759	0.468180358409882	0.892854392528534	17.071704864502	-0.00392691092565656	0.00256657530553639	-0.00457625929266214	-0.00457625929266214
1760	1.7668776512146	0.243505731225014	17.0067710876465	0.00970941036939621	0.00776136433705688	-0.00749832857400179	-0.00360223650932312
1761	1.11752903461456	1.21752870082855	17.071704864502	0.00548864435404539	-0.00165419070981443	-0.00360223650932312	0.00386527273803949
1762	3.714923620224	-0.730517208576202	17.0067710876465	0.0113327819854021	-0.00197886489331722	0.00354059832170606	0.000293855206109583
1763	3.06557488441467	0.892854392528534	17.071704864502	0.0022419011220336	0.00321592413820326	-0.00360223650932312	-3.08191010844894e-05
1764	1.11752903461456	0.243505731225014	17.2665100097656	-0.00587495695799589	0.00808603875339031	-0.00425158534198999	-0.00230353930965066
1765	1.11752903461456	0.892854392528534	17.3963794708252	-0.00360223650932312	0.00581331877037883	0.00418994715437293	-0.00295288790948689
1766	-0.181168273091316	-0.405842900276184	17.4613132476807	-0.00490093370899558	0.000943203864153475	0.000293855206109583	0.00451462110504508
1767	-0.830516874790192	0.892854392528534	17.9807929992676	-0.0123684434220195	-0.00619963090866804	0.00613799272105098	0.00841071270406246
1768	-0.181168273091316	0.892854392528534	17.7859878540039	-0.0143164889886975	0.00516396993771195	0.0022419011220336	0.00289124972186983
1769	-2.12921404838562	1.21752870082855	17.9807929992676	-0.00652430532500148	0.00159255252219737	-0.00295288790948689	0.00808603875339031
1770	0.468180358409882	-0.0811685770750046	17.3963794708252	-0.0126931173726916	0.00938473641872406	-0.00652430532500148	-0.00392691092565656
1771	0.468180358409882	0.568180024623871	17.2015743255615	-0.00360223650932312	-3.08191010844894e-05	-0.00197886489331722	0.011982130818069
1772	1.7668776512146	0.243505731225014	17.9158573150635	0.00256657530553639	0.00289124972186983	0.00191722682211548	0.00191722682211548
1773	1.7668776512146	-0.405842900276184	17.2665100097656	-0.0104203969240189	0.00191722682211548	-0.00847235135734081	-0.00165419070981443
1774	0.468180358409882	0.243505731225014	17.4613132476807	0.00256657530553639	0.00191722682211548	-0.0026282137259841	-0.000355493422830477
1775	-0.181168273091316	0.568180024623871	17.1366405487061	-0.00132951640989631	0.0022419011220336	-0.00555028254166245	0.00418994715437293
1776	1.11752903461456	0.243505731225014	17.2015743255615	-0.000355493422830477	0.00711201597005129	-0.0026282137259841	0.00126787810586393
1777	0.468180358409882	0.243505731225014	17.3314437866211	0.00483929552137852	-0.00814767740666866	0.00678734155371785	0.00418994715437293
1778	1.11752903461456	-0.730517208576202	17.2665100097656	-0.00522560812532902	-0.00749832857400179	0.000618529506027699	-0.00619963090866804
1779	2.41622614860535	-1.70454013347626	17.5911846160889	-0.000355493422830477	0.00418994715437293	-0.00132951640989631	-0.00392691092565656
1780	-0.181168273091316	-1.37986588478088	17.6561183929443	-0.00230353930965066	-0.00684897974133492	0.0022419011220336	-0.00425158534198999
1781	0.468180358409882	-0.405842900276184	17.2665100097656	0.00776136433705688	-0.00295288790948689	-0.0026282137259841	0.00354059832170606
1782	2.41622614860535	-0.730517208576202	17.2665100097656	0.00321592413820326	-0.00425158534198999	0.00256657530553639	-0.00132951640989631
1783	0.468180358409882	0.892854392528534	17.2665100097656	0.00483929552137852	-0.00230353930965066	0.00126787810586393	0.000293855206109583
1784	0.468180358409882	0.568180024623871	17.5911846160889	0.00256657530553639	0.00678734155371785	-0.00977104809135199	-0.00360223650932312
1785	1.7668776512146	-0.730517208576202	17.3314437866211	-0.00555028254166245	0.00581331877037883	-0.00555028254166245	-0.00100484199356288
1786	2.41622614860535	-0.0811685770750046	16.7470302581787	0.000618529506027699	0.000293855206109583	-0.00392691092565656	-0.00360223650932312
1787	1.7668776512146	-0.0811685770750046	16.6820964813232	0.000618529506027699	-0.00522560812532902	-0.00360223650932312	0.000618529506027699
1788	1.11752903461456	1.21752870082855	17.0067710876465	-0.00230353930965066	0.000943203864153475	0.000293855206109583	-0.00879702530801296
1789	1.11752903461456	0.568180024623871	16.8768997192383	0.00191722682211548	0.00483929552137852	-0.00425158534198999	0.00516396993771195
1790	3.06557488441467	-0.0811685770750046	17.3314437866211	-0.00457625929266214	0.00256657530553639	-0.0165892094373703	-0.00327756232582033
1791	1.11752903461456	0.568180024623871	17.6561183929443	0.0022419011220336	0.00354059832170606	-0.00782300252467394	0.00321592413820326
1792	2.41622614860535	-0.0811685770750046	17.3963794708252	0.00418994715437293	0.00354059832170606	0.00159255252219737	0.000293855206109583
1793	0.468180358409882	0.243505731225014	17.2015743255615	-0.00425158534198999	0.00321592413820326	0.0022419011220336	-0.00197886489331722
1794	0.468180358409882	1.21752870082855	17.2665100097656	0.00516396993771195	0.00776136433705688	-3.08191010844894e-05	-0.000680167751852423
1795	-0.181168273091316	-0.0811685770750046	17.4613132476807	-0.00555028254166245	-0.000355493422830477	-0.0107450718060136	-0.00327756232582033
1796	-0.181168273091316	0.243505731225014	18.1755981445313	-0.00392691092565656	0.00386527273803949	-0.00425158534198999	-0.00230353930965066
1797	-0.181168273091316	0.568180024623871	17.850923538208	-0.00425158534198999	-0.00132951640989631	-0.00490093370899558	0.00970941036939621
1798	-1.47986555099487	1.21752870082855	17.5911846160889	0.00776136433705688	-0.000355493422830477	-0.00132951640989631	0.00776136433705688
1799	1.11752903461456	-0.405842900276184	17.7210540771484	-0.00717365415766835	-0.000355493422830477	-0.00782300252467394	-0.00295288790948689
1800	1.11752903461456	-0.0811685770750046	17.4613132476807	-0.00749832857400179	0.0132808275520802	-0.00230353930965066	0.000943203864153475
1801	-0.181168273091316	0.892854392528534	17.3314437866211	-0.00327756232582033	0.00418994715437293	-0.00295288790948689	0.00483929552137852
1802	2.41622614860535	-0.405842900276184	17.5262489318848	0.00354059832170606	0.00451462110504508	-0.00879702530801296	0.00354059832170606
1803	1.11752903461456	0.243505731225014	17.1366405487061	0.00354059832170606	-0.00457625929266214	-0.0026282137259841	0.00191722682211548
1804	1.11752903461456	-0.405842900276184	17.4613132476807	-0.00425158534198999	0.00938473641872406	-0.00392691092565656	0.000943203864153475
1805	3.714923620224	-1.05519151687622	17.5262489318848	0.00191722682211548	-0.00165419070981443	-0.00619963090866804	-0.00392691092565656
1806	3.06557488441467	-1.05519151687622	17.5911846160889	0.0103587592020631	-0.00197886489331722	-0.0026282137259841	0.00613799272105098
1807	3.06557488441467	-1.70454013347626	17.7210540771484	-0.00555028254166245	-0.00587495695799589	0.0113327819854021	0.00321592413820326
1808	1.7668776512146	-1.37986588478088	17.3963794708252	-0.00230353930965066	-0.00457625929266214	0.00386527273803949	0.000618529506027699
1809	1.11752903461456	-0.405842900276184	17.1366405487061	0.00613799272105098	-0.00197886489331722	-0.00619963090866804	-0.00490093370899558
1810	3.714923620224	-0.405842900276184	17.2665100097656	-0.00327756232582033	-0.000355493422830477	-0.00360223650932312	-0.00327756232582033
1811	-0.181168273091316	0.568180024623871	17.2665100097656	0.00191722682211548	-0.00619963090866804	0.00191722682211548	0.00418994715437293
1812	3.06557488441467	-0.730517208576202	17.3963794708252	0.00581331877037883	0.00451462110504508	0.00354059832170606	0.000293855206109583
1813	1.11752903461456	0.568180024623871	16.9418354034424	0.00418994715437293	-0.00132951640989631	-0.00230353930965066	0.00289124972186983
1814	1.11752903461456	-0.0811685770750046	16.8768997192383	-0.00457625929266214	0.00743668992072344	0.00418994715437293	0.00321592413820326
1815	3.06557488441467	-0.405842900276184	17.3314437866211	0.000618529506027699	-0.000680167751852423	-0.00327756232582033	-0.00522560812532902
1816	1.7668776512146	-0.730517208576202	17.3963794708252	0.0100340843200684	-0.00327756232582033	0.000293855206109583	0.0022419011220336
1817	2.41622614860535	-0.405842900276184	17.2665100097656	0.000943203864153475	0.000618529506027699	0.00776136433705688	0.00321592413820326
1818	1.11752903461456	0.568180024623871	17.5262489318848	-0.00684897974133492	0.00451462110504508	0.000618529506027699	0.00191722682211548
1819	0.468180358409882	0.243505731225014	17.5911846160889	-0.00327756232582033	0.00386527273803949	-0.00555028254166245	-0.00230353930965066
1820	3.06557488441467	-0.0811685770750046	17.2665100097656	-0.000355493422830477	0.00483929552137852	-0.00944637414067984	-0.00100484199356288
1821	0.468180358409882	0.568180024623871	17.3314437866211	0.00743668992072344	-0.00165419070981443	-0.00522560812532902	-0.00425158534198999
1822	1.11752903461456	1.21752870082855	17.2665100097656	0.00613799272105098	0.00191722682211548	-3.08191010844894e-05	0.00159255252219737
1823	1.11752903461456	1.21752870082855	17.5262489318848	-0.00684897974133492	0.00451462110504508	-0.00749832857400179	-0.00295288790948689
1824	2.41622614860535	-0.405842900276184	17.7859878540039	-0.00295288790948689	0.00613799272105098	-0.00327756232582033	0.000293855206109583
1825	1.11752903461456	-0.0811685770750046	17.3314437866211	0.00191722682211548	0.00159255252219737	-0.00490093370899558	-0.00717365415766835
1826	1.11752903461456	-0.730517208576202	16.8768997192383	-0.000680167751852423	0.00191722682211548	-0.00717365415766835	0.00548864435404539
1827	-0.830516874790192	-0.0811685770750046	17.4613132476807	-0.00392691092565656	-0.00230353930965066	0.00126787810586393	0.00354059832170606
1828	1.11752903461456	-0.730517208576202	17.4613132476807	-0.00717365415766835	0.0022419011220336	-0.00165419070981443	0.00256657530553639
1829	-0.830516874790192	0.892854392528534	17.5262489318848	-0.00230353930965066	0.000293855206109583	0.000618529506027699	0.00126787810586393
1830	-0.181168273091316	0.568180024623871	17.3963794708252	-0.00425158534198999	0.00386527273803949	-0.00165419070981443	0.000618529506027699
1831	-0.181168273091316	-0.405842900276184	17.2665100097656	-0.000355493422830477	0.000293855206109583	0.000943203864153475	0.0022419011220336
1832	1.11752903461456	0.892854392528534	17.2015743255615	-0.00327756232582033	-0.0026282137259841	0.00191722682211548	0.00159255252219737
1833	0.468180358409882	0.892854392528534	17.5262489318848	0.00126787810586393	-0.000680167751852423	-0.00132951640989631	-0.00230353930965066
1834	3.714923620224	-0.405842900276184	17.3963794708252	-0.00684897974133492	0.00970941036939621	-0.00912170019000769	-0.00197886489331722
1835	1.7668776512146	-1.05519151687622	17.7210540771484	-0.00457625929266214	-0.00652430532500148	-0.00652430532500148	0.000618529506027699
1836	3.714923620224	-1.37986588478088	17.3963794708252	0.00256657530553639	0.000293855206109583	-0.00522560812532902	0.00289124972186983
1837	2.41622614860535	-1.37986588478088	17.3314437866211	0.00289124972186983	-0.0117190945893526	-0.000355493422830477	-0.000680167751852423
1838	3.06557488441467	-1.70454013347626	17.3963794708252	-0.00295288790948689	-0.00717365415766835	0.00483929552137852	0.00126787810586393
1839	0.468180358409882	-0.0811685770750046	17.7859878540039	-0.00392691092565656	0.00256657530553639	-0.00197886489331722	-0.00230353930965066
1840	3.06557488441467	-0.405842900276184	17.3963794708252	-0.00132951640989631	0.000293855206109583	-0.00782300252467394	0.00354059832170606
1841	2.41622614860535	-0.405842900276184	18.0457286834717	-0.000355493422830477	-0.00230353930965066	-0.00522560812532902	-3.08191010844894e-05
1842	0.468180358409882	-0.0811685770750046	17.071704864502	0.00938473641872406	0.000293855206109583	-0.00652430532500148	0.0022419011220336
1843	2.41622614860535	-0.730517208576202	17.5262489318848	0.0022419011220336	0.000943203864153475	0.00873538758605719	0.00418994715437293
1844	2.41622614860535	-0.405842900276184	17.2015743255615	0.00581331877037883	0.00906006153672934	-0.00522560812532902	-0.00165419070981443
1845	1.11752903461456	0.243505731225014	17.2015743255615	-0.00165419070981443	0.00354059832170606	-0.00555028254166245	0.000293855206109583
1846	-0.181168273091316	0.892854392528534	17.9158573150635	0.00711201597005129	-0.00555028254166245	0.00126787810586393	-0.00652430532500148
1847	1.11752903461456	0.568180024623871	17.071704864502	0.00386527273803949	0.00126787810586393	0.00159255252219737	0.000943203864153475
1848	2.41622614860535	0.243505731225014	16.9418354034424	0.000618529506027699	-0.00132951640989631	0.00159255252219737	0.00483929552137852
1849	1.7668776512146	-0.405842900276184	17.3314437866211	-0.00327756232582033	0.00256657530553639	-0.0026282137259841	-0.000355493422830477
1850	0.468180358409882	1.21752870082855	17.1366405487061	-0.00684897974133492	0.00386527273803949	-0.00457625929266214	-0.000355493422830477
1851	2.41622614860535	-0.405842900276184	17.7210540771484	0.00906006153672934	0.00581331877037883	-0.00522560812532902	-0.00425158534198999
1852	1.7668776512146	0.568180024623871	17.2665100097656	0.00354059832170606	-0.00425158534198999	0.00386527273803949	-0.00132951640989631
1853	1.7668776512146	-0.730517208576202	17.3963794708252	-0.00425158534198999	0.000943203864153475	0.00321592413820326	-0.00457625929266214
1854	3.06557488441467	-0.0811685770750046	17.3314437866211	0.00159255252219737	0.00516396993771195	0.00126787810586393	-0.0120437685400248
1855	2.41622614860535	0.243505731225014	17.3314437866211	-0.00100484199356288	-0.000355493422830477	-3.08191010844894e-05	-0.00360223650932312
1856	1.7668776512146	0.568180024623871	17.2665100097656	0.00191722682211548	0.00159255252219737	-0.000355493422830477	0.00159255252219737
1857	1.11752903461456	-0.0811685770750046	17.850923538208	-0.00100484199356288	0.000293855206109583	-0.00749832857400179	0.00548864435404539
1858	0.468180358409882	-0.0811685770750046	17.3314437866211	-0.00977104809135199	0.0022419011220336	-0.00132951640989631	-0.00619963090866804
1859	-0.181168273091316	0.892854392528534	17.2665100097656	-0.00684897974133492	0.0142548503354192	0.00191722682211548	0.00613799272105098
1860	-1.47986555099487	1.54220294952393	17.2015743255615	0.000618529506027699	0.00548864435404539	-0.0026282137259841	0.00191722682211548
1861	0.468180358409882	-0.0811685770750046	17.5262489318848	-0.0123684434220195	0.00581331877037883	-0.00230353930965066	0.00354059832170606
1862	-0.830516874790192	0.892854392528534	18.2405319213867	0.000943203864153475	-0.00100484199356288	-0.00327756232582033	-0.00425158534198999
1863	2.41622614860535	-0.405842900276184	18.1106624603271	-0.00230353930965066	-0.000680167751852423	0.00191722682211548	0.000618529506027699
1864	-0.181168273091316	0.892854392528534	17.5911846160889	-0.000355493422830477	0.00289124972186983	-0.00197886489331722	0.00321592413820326
1865	1.11752903461456	0.568180024623871	17.2015743255615	-0.00392691092565656	-0.00165419070981443	-0.00782300252467394	0.00256657530553639
1866	0.468180358409882	0.568180024623871	17.2665100097656	0.00516396993771195	0.000943203864153475	0.00548864435404539	-0.00490093370899558
1867	1.7668776512146	0.243505731225014	17.3963794708252	-0.00619963090866804	0.0022419011220336	0.000618529506027699	0.00906006153672934
1868	1.11752903461456	0.243505731225014	17.3314437866211	-0.00847235135734081	-0.00652430532500148	-0.00522560812532902	0.00354059832170606
1869	3.06557488441467	-2.02921438217163	17.3963794708252	0.00646266713738441	0.00354059832170606	0.00159255252219737	-0.00490093370899558
1870	0.468180358409882	-0.730517208576202	17.3314437866211	-0.00165419070981443	-0.0113944197073579	-0.00814767740666866	-0.00197886489331722
1871	3.714923620224	-1.70454013347626	17.3314437866211	0.00256657530553639	-0.00457625929266214	-0.00230353930965066	0.01100810803473
1872	-0.181168273091316	-0.730517208576202	17.3963794708252	0.0022419011220336	-0.00392691092565656	0.00646266713738441	-3.08191010844894e-05
1873	3.06557488441467	-1.05519151687622	17.6561183929443	-0.00490093370899558	-0.00457625929266214	0.00256657530553639	0.00321592413820326
1874	3.06557488441467	-0.0811685770750046	17.3963794708252	-0.00490093370899558	0.000943203864153475	-0.00392691092565656	0.00126787810586393
1875	1.11752903461456	0.892854392528534	16.4872913360596	-0.00327756232582033	-0.00165419070981443	-0.000355493422830477	0.00256657530553639
1876	1.11752903461456	0.892854392528534	16.6820964813232	0.00776136433705688	-0.000355493422830477	-0.00425158534198999	-0.00360223650932312
1877	2.41622614860535	0.243505731225014	17.0067710876465	-0.00132951640989631	-0.0026282137259841	0.00613799272105098	-0.000680167751852423
1878	2.41622614860535	-0.405842900276184	17.3314437866211	-3.08191010844894e-05	0.00483929552137852	0.000618529506027699	0.00613799272105098
1879	1.7668776512146	-0.405842900276184	17.5262489318848	-0.00522560812532902	-0.00132951640989631	-0.00847235135734081	-0.00165419070981443
1880	1.11752903461456	0.568180024623871	16.5522270202637	-0.00360223650932312	0.00256657530553639	-0.00879702530801296	-0.00197886489331722
1881	2.41622614860535	0.568180024623871	16.357421875	0.00289124972186983	-0.00295288790948689	-0.00165419070981443	-0.00782300252467394
1882	3.06557488441467	-0.0811685770750046	16.7470302581787	0.00678734155371785	0.00159255252219737	-0.00782300252467394	-3.08191010844894e-05
1883	2.41622614860535	-0.0811685770750046	16.7470302581787	-0.00457625929266214	-0.000680167751852423	-0.000680167751852423	-0.00425158534198999
1884	0.468180358409882	1.21752870082855	16.8768997192383	0.000293855206109583	-0.000355493422830477	0.00386527273803949	-0.000680167751852423
1885	1.11752903461456	1.54220294952393	16.7470302581787	-0.00847235135734081	0.00646266713738441	-0.00912170019000769	-0.00132951640989631
1886	1.7668776512146	0.568180024623871	17.2015743255615	0.00776136433705688	0.00191722682211548	-0.00360223650932312	0.00743668992072344
1887	1.11752903461456	1.21752870082855	16.6171607971191	0.000618529506027699	0.00126787810586393	0.00321592413820326	-0.000355493422830477
1888	-0.181168273091316	0.892854392528534	17.3314437866211	-0.00327756232582033	0.000943203864153475	-0.00295288790948689	0.00451462110504508
1889	0.468180358409882	0.568180024623871	17.6561183929443	-0.00490093370899558	0.00808603875339031	-0.00457625929266214	-0.00847235135734081
1890	0.468180358409882	-0.0811685770750046	17.9807929992676	-0.00425158534198999	0.00321592413820326	-0.00327756232582033	0.00451462110504508
1891	0.468180358409882	-0.0811685770750046	17.071704864502	-0.00652430532500148	0.00191722682211548	-0.00522560812532902	0.000618529506027699
1892	-0.830516874790192	-0.730517208576202	17.4613132476807	-0.00392691092565656	-0.00295288790948689	-0.00100484199356288	0.00289124972186983
1893	0.468180358409882	-0.0811685770750046	17.4613132476807	-0.00977104809135199	-0.00132951640989631	0.00256657530553639	0.000943203864153475
1894	1.7668776512146	0.892854392528534	17.5911846160889	-0.00132951640989631	0.00256657530553639	-0.00782300252467394	0.00159255252219737
1895	1.11752903461456	0.892854392528534	17.4613132476807	0.000943203864153475	0.00483929552137852	-0.00847235135734081	0.00289124972186983
1896	1.11752903461456	0.568180024623871	17.5262489318848	-0.00392691092565656	-0.0026282137259841	-0.00392691092565656	-0.000355493422830477
1897	0.468180358409882	0.568180024623871	17.1366405487061	-0.00457625929266214	-0.00197886489331722	-0.0026282137259841	-0.000355493422830477
1898	2.41622614860535	-0.730517208576202	16.7470302581787	-0.00587495695799589	-0.00197886489331722	0.00126787810586393	-0.000680167751852423
1899	1.7668776512146	-0.730517208576202	17.5262489318848	0.0022419011220336	-0.000680167751852423	0.0022419011220336	-0.00425158534198999
1900	3.06557488441467	-0.405842900276184	17.4613132476807	0.00191722682211548	-0.00717365415766835	-0.0126931173726916	0.000943203864153475
1901	1.7668776512146	-0.0811685770750046	17.4613132476807	0.00516396993771195	-0.0104203969240189	-0.00847235135734081	-0.000680167751852423
1902	3.714923620224	-1.70454013347626	17.3314437866211	0.00451462110504508	-0.00782300252467394	-0.00132951640989631	0.00354059832170606
1903	1.11752903461456	-0.405842900276184	17.0067710876465	0.00256657530553639	-0.0026282137259841	0.000293855206109583	0.00938473641872406
1904	0.468180358409882	0.892854392528534	17.2015743255615	-0.00132951640989631	0.000943203864153475	-0.00587495695799589	-0.00879702530801296
1905	0.468180358409882	-0.0811685770750046	17.5911846160889	-0.00327756232582033	0.00321592413820326	-0.0117190945893526	-0.00295288790948689
1906	3.06557488441467	-0.0811685770750046	17.6561183929443	0.00159255252219737	0.00386527273803949	-0.00749832857400179	-0.000355493422830477
1907	3.06557488441467	-1.05519151687622	17.7210540771484	0.00516396993771195	-0.00165419070981443	-0.00360223650932312	0.0100340843200684
1908	0.468180358409882	0.568180024623871	17.071704864502	-0.00490093370899558	0.000943203864153475	0.00191722682211548	-0.00392691092565656
1909	0.468180358409882	0.568180024623871	17.071704864502	-0.0026282137259841	0.00354059832170606	-0.00165419070981443	-0.00165419070981443
1910	2.41622614860535	-0.730517208576202	17.071704864502	-0.00197886489331722	0.00289124972186983	-0.00490093370899558	-0.000355493422830477
1911	1.11752903461456	0.568180024623871	17.1366405487061	0.00256657530553639	0.000293855206109583	-0.00749832857400179	0.00451462110504508
1912	3.06557488441467	-0.405842900276184	17.5911846160889	0.0022419011220336	-0.00619963090866804	0.00418994715437293	0.00418994715437293
1913	3.06557488441467	0.243505731225014	17.0067710876465	0.000943203864153475	0.0022419011220336	-3.08191010844894e-05	-3.08191010844894e-05
1914	1.11752903461456	0.243505731225014	16.4872913360596	0.00418994715437293	0.00289124972186983	0.00483929552137852	-0.00847235135734081
1915	1.11752903461456	0.243505731225014	16.6820964813232	0.00418994715437293	0.00483929552137852	-0.00522560812532902	-0.00100484199356288
1916	1.11752903461456	0.568180024623871	17.2665100097656	0.0022419011220336	0.0022419011220336	-0.00165419070981443	0.000618529506027699
1917	-0.181168273091316	0.568180024623871	17.5262489318848	0.00289124972186983	0.0022419011220336	0.00191722682211548	-0.0026282137259841
1918	1.7668776512146	0.892854392528534	17.3314437866211	-0.00457625929266214	-0.00425158534198999	0.000293855206109583	-0.00490093370899558
1919	1.7668776512146	-0.405842900276184	17.7210540771484	-0.00717365415766835	0.01100810803473	0.000618529506027699	-0.00490093370899558
1920	-0.181168273091316	-0.405842900276184	17.9158573150635	-0.00879702530801296	-0.00100484199356288	-0.00684897974133492	0.000618529506027699
1921	-2.77856278419495	0.243505731225014	17.3314437866211	-3.08191010844894e-05	0.000943203864153475	0.000943203864153475	-0.00197886489331722
1922	-0.181168273091316	-0.405842900276184	16.8768997192383	-0.00555028254166245	-0.00295288790948689	-0.00587495695799589	-0.00230353930965066
1923	-1.47986555099487	0.568180024623871	17.071704864502	-0.0139918150380254	0.00126787810586393	-0.00230353930965066	0.00873538758605719
1924	1.11752903461456	-0.0811685770750046	17.4613132476807	0.00256657530553639	0.00386527273803949	0.00483929552137852	-0.0120437685400248
1925	1.7668776512146	-0.405842900276184	17.3963794708252	-0.00132951640989631	0.00743668992072344	-0.00879702530801296	-0.00197886489331722
1926	1.7668776512146	-0.0811685770750046	17.3963794708252	-0.00165419070981443	-0.00230353930965066	0.00159255252219737	0.00126787810586393
1927	3.06557488441467	-0.405842900276184	17.4613132476807	0.00321592413820326	0.000293855206109583	-0.000680167751852423	0.000293855206109583
1928	1.7668776512146	-0.0811685770750046	17.7210540771484	-3.08191010844894e-05	0.00321592413820326	0.00743668992072344	-3.08191010844894e-05
1929	1.11752903461456	-0.0811685770750046	17.5262489318848	-0.0123684434220195	0.00418994715437293	-0.00847235135734081	-0.000355493422830477
1930	3.06557488441467	-1.05519151687622	17.1366405487061	-0.00327756232582033	-0.0130177913233638	-0.0110697457566857	-0.0113944197073579
1931	1.11752903461456	-0.730517208576202	17.2015743255615	0.00841071270406246	-0.00555028254166245	-0.0113944197073579	0.00418994715437293
1932	2.41622614860535	-1.05519151687622	17.4613132476807	0.00581331877037883	-0.00327756232582033	0.00354059832170606	0.00743668992072344
1933	1.11752903461456	-0.0811685770750046	17.3314437866211	0.00613799272105098	0.00483929552137852	0.000293855206109583	0.00613799272105098
1934	0.468180358409882	0.568180024623871	17.4613132476807	-0.00100484199356288	-0.00295288790948689	0.00613799272105098	0.000943203864153475
1935	1.7668776512146	-0.405842900276184	17.3963794708252	-0.00165419070981443	0.00776136433705688	-0.0100957229733467	-0.00360223650932312
1936	1.7668776512146	-0.405842900276184	17.3963794708252	-0.000355493422830477	-0.00327756232582033	-0.0026282137259841	0.00451462110504508
1937	1.11752903461456	0.243505731225014	17.1366405487061	0.0106834331527352	0.00321592413820326	-0.00100484199356288	0.00906006153672934
1938	1.7668776512146	0.892854392528534	17.2015743255615	0.00256657530553639	0.00159255252219737	0.00451462110504508	-0.000680167751852423
1939	4.36427211761475	-0.405842900276184	17.4613132476807	-0.00100484199356288	0.00581331877037883	-0.00295288790948689	-0.00295288790948689
1940	3.06557488441467	-0.405842900276184	17.4613132476807	0.00548864435404539	0.00483929552137852	-0.00977104809135199	-0.000680167751852423
1941	1.7668776512146	-0.405842900276184	17.071704864502	0.00256657530553639	-0.00425158534198999	0.00354059832170606	0.000943203864153475
1942	0.468180358409882	0.568180024623871	16.8768997192383	-0.00230353930965066	0.000293855206109583	0.00191722682211548	0.00386527273803949
1943	1.11752903461456	0.892854392528534	17.2015743255615	0.00159255252219737	0.000943203864153475	0.00646266713738441	0.00711201597005129
1944	3.06557488441467	-0.405842900276184	17.5911846160889	-0.00522560812532902	0.00938473641872406	-0.000680167751852423	-0.00555028254166245
1945	2.41622614860535	0.243505731225014	17.6561183929443	0.00711201597005129	0.00516396993771195	0.000943203864153475	-0.00165419070981443
1946	1.7668776512146	-0.0811685770750046	16.8119659423828	0.00483929552137852	-0.00327756232582033	0.00711201597005129	0.00126787810586393
1947	3.06557488441467	-0.405842900276184	17.3963794708252	0.00743668992072344	0.00418994715437293	0.00451462110504508	0.0022419011220336
1948	3.06557488441467	-1.05519151687622	17.3963794708252	-0.00327756232582033	0.000943203864153475	0.00386527273803949	-0.00197886489331722
1949	-0.181168273091316	0.243505731225014	17.2015743255615	-0.00490093370899558	-0.00392691092565656	-0.00457625929266214	-0.00197886489331722
1950	-2.12921404838562	0.568180024623871	17.3314437866211	-0.00587495695799589	0.00776136433705688	-0.00327756232582033	0.00256657530553639
1951	-0.830516874790192	0.892854392528534	17.7210540771484	-0.00814767740666866	0.00451462110504508	0.00451462110504508	-0.000680167751852423
1952	0.468180358409882	0.892854392528534	17.2015743255615	-0.0136671401560307	-0.00490093370899558	-0.00490093370899558	0.00418994715437293
1953	-0.181168273091316	0.568180024623871	17.1366405487061	-0.00555028254166245	-0.000680167751852423	0.00126787810586393	-0.00847235135734081
1954	-0.181168273091316	-0.405842900276184	17.4613132476807	-0.00619963090866804	0.00548864435404539	-0.00197886489331722	0.00159255252219737
1955	1.7668776512146	-0.730517208576202	16.9418354034424	0.00321592413820326	0.012956153601408	-0.0126931173726916	-0.00392691092565656
1956	1.7668776512146	-0.0811685770750046	17.7859878540039	0.0022419011220336	0.000618529506027699	0.00191722682211548	0.00743668992072344
1957	1.11752903461456	-0.405842900276184	17.4613132476807	-0.00360223650932312	-3.08191010844894e-05	-0.00197886489331722	-0.00327756232582033
1958	0.468180358409882	0.892854392528534	17.1366405487061	0.00159255252219737	-0.00425158534198999	0.0022419011220336	0.00256657530553639
1959	2.41622614860535	-0.405842900276184	17.2665100097656	-0.00295288790948689	0.00808603875339031	-0.00230353930965066	-0.00360223650932312
1960	2.41622614860535	-1.37986588478088	17.6561183929443	-0.00847235135734081	-0.00425158534198999	-0.00555028254166245	0.000943203864153475
1961	1.7668776512146	-1.37986588478088	17.6561183929443	0.0022419011220336	-0.00847235135734081	-0.00360223650932312	0.00386527273803949
1962	2.41622614860535	-0.730517208576202	17.3963794708252	-0.00132951640989631	-0.00879702530801296	-0.00327756232582033	0.00321592413820326
1963	1.7668776512146	-1.05519151687622	17.3963794708252	0.000618529506027699	-0.00555028254166245	0.000618529506027699	0.00126787810586393
1964	3.06557488441467	-1.05519151687622	17.3963794708252	0.0022419011220336	0.00256657530553639	-0.0026282137259841	-0.00944637414067984
1965	1.7668776512146	-0.0811685770750046	17.2015743255615	-0.000355493422830477	0.00159255252219737	-0.00977104809135199	-0.00230353930965066
1966	2.41622614860535	0.243505731225014	17.2665100097656	0.00289124972186983	0.000618529506027699	-0.0110697457566857	0.00321592413820326
1967	2.41622614860535	-0.405842900276184	17.5262489318848	-0.00132951640989631	-0.00327756232582033	0.00126787810586393	-0.00197886489331722
1968	3.06557488441467	-0.405842900276184	17.3963794708252	0.0022419011220336	0.00321592413820326	-0.0107450718060136	-0.000355493422830477
1969	2.41622614860535	-0.0811685770750046	17.3963794708252	-0.00684897974133492	0.0126314787194133	0.00159255252219737	0.000618529506027699
1970	1.11752903461456	0.243505731225014	17.071704864502	-0.00490093370899558	0.00483929552137852	-0.0198359526693821	-0.00392691092565656
1971	1.7668776512146	-0.405842900276184	17.2015743255615	-0.000355493422830477	0.00386527273803949	-0.000680167751852423	0.00126787810586393
1972	1.7668776512146	0.892854392528534	17.071704864502	0.00256657530553639	0.00418994715437293	-0.00490093370899558	0.000293855206109583
1973	-0.181168273091316	0.892854392528534	17.3963794708252	0.00191722682211548	0.00159255252219737	0.00289124972186983	0.00126787810586393
1974	3.06557488441467	-0.730517208576202	17.1366405487061	-0.00587495695799589	-3.08191010844894e-05	0.00159255252219737	-0.00132951640989631
1975	3.06557488441467	-0.405842900276184	17.2665100097656	-0.00230353930965066	0.00906006153672934	-0.00555028254166245	-0.00327756232582033
1976	3.714923620224	-0.730517208576202	17.5262489318848	-0.00230353930965066	0.00289124972186983	-0.00295288790948689	-0.00392691092565656
1977	2.41622614860535	-0.405842900276184	17.5262489318848	0.00126787810586393	-0.000355493422830477	0.00256657530553639	-0.00197886489331722
1978	1.7668776512146	-0.405842900276184	17.7210540771484	0.00354059832170606	0.00386527273803949	-0.000355493422830477	-0.00100484199356288
1979	0.468180358409882	0.568180024623871	17.5911846160889	0.00516396993771195	0.00483929552137852	-0.000680167751852423	0.00126787810586393
1980	1.11752903461456	0.892854392528534	17.071704864502	0.00126787810586393	0.00711201597005129	-0.00879702530801296	0.00743668992072344
1981	0.468180358409882	-0.405842900276184	17.3963794708252	-0.00490093370899558	-0.00360223650932312	-0.00425158534198999	0.012956153601408
1982	-2.12921404838562	0.892854392528534	17.2015743255615	-0.00749832857400179	-0.000355493422830477	-0.00392691092565656	0.000618529506027699
1983	0.468180358409882	-0.405842900276184	17.7859878540039	-0.0113944197073579	-0.00230353930965066	-3.08191010844894e-05	-0.000680167751852423
1984	-0.181168273091316	0.568180024623871	17.4613132476807	-0.0117190945893526	0.00743668992072344	0.00321592413820326	0.00256657530553639
1985	-0.830516874790192	0.568180024623871	17.1366405487061	-0.0104203969240189	0.00581331877037883	-0.00619963090866804	0.00678734155371785
1986	-0.181168273091316	1.21752870082855	17.071704864502	0.000293855206109583	0.00418994715437293	0.00126787810586393	-0.00197886489331722
1987	0.468180358409882	0.568180024623871	17.850923538208	0.00938473641872406	-0.00392691092565656	-0.000355493422830477	-0.00327756232582033
1988	2.41622614860535	0.243505731225014	17.850923538208	0.00386527273803949	-0.00457625929266214	0.00970941036939621	0.00191722682211548
1989	3.06557488441467	-0.730517208576202	17.850923538208	-0.00652430532500148	0.00678734155371785	-0.00132951640989631	-0.00684897974133492
1990	0.468180358409882	0.892854392528534	17.3314437866211	0.000943203864153475	-0.000680167751852423	-0.00360223650932312	0.00191722682211548
1991	1.11752903461456	-1.37986588478088	17.5262489318848	-0.000355493422830477	-3.08191010844894e-05	-0.00847235135734081	0.00321592413820326
1992	-0.181168273091316	-0.0811685770750046	17.1366405487061	0.00776136433705688	-0.00230353930965066	0.00548864435404539	0.00776136433705688
1993	3.06557488441467	-1.70454013347626	17.5911846160889	0.00191722682211548	-0.00392691092565656	-0.00425158534198999	-0.00100484199356288
1994	3.06557488441467	-1.70454013347626	17.5262489318848	0.00289124972186983	-0.00814767740666866	-0.0026282137259841	-0.00425158534198999
1995	1.11752903461456	-0.405842900276184	17.4613132476807	-0.00425158534198999	0.000618529506027699	-0.0136671401560307	-0.00197886489331722
1996	2.41622614860535	-0.0811685770750046	17.2015743255615	-3.08191010844894e-05	-0.00749832857400179	-3.08191010844894e-05	-0.00132951640989631
1997	3.06557488441467	-0.730517208576202	17.3963794708252	0.00126787810586393	0.00386527273803949	0.0022419011220336	0.000293855206109583
1998	2.41622614860535	0.243505731225014	17.4613132476807	-0.00295288790948689	0.00483929552137852	-0.000355493422830477	-0.00425158534198999
1999	0.468180358409882	0.892854392528534	17.3963794708252	-0.00165419070981443	-3.08191010844894e-05	-0.00230353930965066	-0.00197886489331722
2000	1.7668776512146	0.892854392528534	17.3314437866211	-3.08191010844894e-05	0.00743668992072344	-0.00457625929266214	0.0022419011220336
[truncated: 5,840 more rows]
