# Supplementary material for: Precise instruction and consideration of the vertical and horizontal force component increases validity and reliability of the 90:20 Isometric Posterior Chain Test
Source: PLoS One. 2024 Oct 28;19(10):e0312843. doi: 10.1371/journal.pone.0312843 (PMC11515970; doi:10.1371/journal.pone.0312843)
Supplement: S1 File — (ZIP) [file pone.0312843.s001.zip › S1_Raw_Data/M1_P21_iso_2.csv]

1	1.11752903461456	-2.35388875007629	17.071704864502	-0.00327756232582033	-0.00490093370899558	-0.00619963090866804	-0.00295288790948689
2	-0.830516874790192	-1.37986588478088	17.3314437866211	0.000293855206109583	-0.00912170019000769	-0.00587495695799589	-0.00132951640989631
3	1.7668776512146	-1.37986588478088	17.3963794708252	0.000618529506027699	-0.00197886489331722	0.00191722682211548	0.00289124972186983
4	0.468180358409882	-0.405842900276184	17.4613132476807	0.00906006153672934	-0.00814767740666866	0.00451462110504508	-0.00457625929266214
5	2.41622614860535	-1.37986588478088	17.6561183929443	-0.00392691092565656	0.00256657530553639	-0.00197886489331722	-0.00587495695799589
6	-0.181168273091316	0.892854392528534	17.2665100097656	-0.000680167751852423	0.00451462110504508	0.000293855206109583	-0.00100484199356288
7	0.468180358409882	0.243505731225014	17.1366405487061	0.000618529506027699	0.00678734155371785	-0.00360223650932312	-0.000355493422830477
8	-0.830516874790192	1.21752870082855	17.1366405487061	0.00418994715437293	0.00191722682211548	0.00354059832170606	0.00776136433705688
9	-0.181168273091316	0.568180024623871	17.1366405487061	0.00646266713738441	0.000943203864153475	-0.00652430532500148	0.00191722682211548
10	1.7668776512146	-0.0811685770750046	17.4613132476807	0.00126787810586393	-3.08191010844894e-05	-0.000355493422830477	-0.00425158534198999
11	1.11752903461456	-0.405842900276184	17.6561183929443	-0.00327756232582033	0.00354059832170606	-0.00814767740666866	0.00451462110504508
12	-0.181168273091316	1.54220294952393	16.7470302581787	0.00126787810586393	0.00256657530553639	-0.0104203969240189	0.00873538758605719
13	0.468180358409882	0.243505731225014	16.9418354034424	-3.08191010844894e-05	-0.00165419070981443	-0.00717365415766835	-0.000355493422830477
14	1.7668776512146	0.243505731225014	16.8119659423828	0.000943203864153475	0.00354059832170606	0.00191722682211548	-0.000355493422830477
15	1.11752903461456	0.892854392528534	16.4872913360596	0.000943203864153475	0.00321592413820326	-0.00490093370899558	-0.00230353930965066
16	1.11752903461456	1.54220294952393	17.2665100097656	0.000618529506027699	0.00191722682211548	-0.00490093370899558	0.00516396993771195
17	2.41622614860535	-0.730517208576202	17.4613132476807	0.00646266713738441	-0.00100484199356288	-0.00749832857400179	-0.00165419070981443
18	2.41622614860535	-0.0811685770750046	17.2665100097656	-0.000680167751852423	-0.00360223650932312	0.00906006153672934	0.00256657530553639
19	2.41622614860535	-0.405842900276184	17.5262489318848	0.00126787810586393	-0.00165419070981443	0.00483929552137852	0.000293855206109583
20	1.11752903461456	0.892854392528534	17.2665100097656	-0.00165419070981443	0.0126314787194133	-0.00132951640989631	-0.000355493422830477
21	1.11752903461456	0.568180024623871	17.3314437866211	-0.00327756232582033	0.000618529506027699	-0.00619963090866804	0.00743668992072344
22	0.468180358409882	-0.405842900276184	17.7210540771484	0.00126787810586393	0.00159255252219737	0.00256657530553639	0.00808603875339031
23	0.468180358409882	0.892854392528534	17.2015743255615	0.0113327819854021	-0.00522560812532902	0.000943203864153475	0.00483929552137852
24	0.468180358409882	-0.0811685770750046	17.4613132476807	-0.0026282137259841	0.00743668992072344	0.00841071270406246	0.00483929552137852
25	-1.47986555099487	0.568180024623871	17.2015743255615	-0.00522560812532902	0.00906006153672934	-0.00327756232582033	0.00548864435404539
26	-3.42791152000427	1.21752870082855	16.9418354034424	-0.0104203969240189	0.00256657530553639	-0.00944637414067984	0.00191722682211548
27	-2.12921404838562	0.568180024623871	17.071704864502	-0.00100484199356288	0.00256657530553639	0.00289124972186983	0.00321592413820326
28	-2.12921404838562	0.892854392528534	17.3963794708252	-0.0130177913233638	-0.00912170019000769	-3.08191010844894e-05	0.00289124972186983
29	-1.47986555099487	0.892854392528534	17.071704864502	0.0022419011220336	0.00386527273803949	-0.00912170019000769	-0.00100484199356288
30	-0.181168273091316	1.21752870082855	17.1366405487061	-0.0120437685400248	-0.00132951640989631	-0.00295288790948689	0.00289124972186983
31	1.11752903461456	-0.0811685770750046	17.4613132476807	0.00321592413820326	0.00126787810586393	-0.00684897974133492	0.00646266713738441
32	1.7668776512146	-0.405842900276184	18.3704013824463	-0.00295288790948689	-0.00749832857400179	0.000293855206109583	0.0022419011220336
33	1.11752903461456	-0.0811685770750046	17.7210540771484	0.00483929552137852	-0.00197886489331722	0.00743668992072344	-0.000680167751852423
34	-0.181168273091316	0.892854392528534	17.3314437866211	0.00516396993771195	0.00548864435404539	-0.000680167751852423	0.000293855206109583
35	-0.181168273091316	-0.0811685770750046	17.4613132476807	-0.00197886489331722	-0.00327756232582033	0.00126787810586393	-0.00522560812532902
36	1.7668776512146	-1.05519151687622	17.5262489318848	0.000618529506027699	-0.0026282137259841	-0.00684897974133492	-0.00100484199356288
37	1.11752903461456	-1.05519151687622	17.3314437866211	0.000618529506027699	-0.0159398596733809	-0.00555028254166245	0.00159255252219737
38	1.11752903461456	-1.05519151687622	17.5262489318848	0.0022419011220336	-0.00522560812532902	0.00873538758605719	0.00386527273803949
39	1.7668776512146	-0.405842900276184	17.071704864502	0.00841071270406246	0.00126787810586393	-0.00912170019000769	-0.00490093370899558
40	1.7668776512146	-1.05519151687622	17.5262489318848	0.00256657530553639	0.00873538758605719	0.000293855206109583	-0.00360223650932312
41	2.41622614860535	-0.0811685770750046	17.3314437866211	0.00386527273803949	0.00159255252219737	0.000293855206109583	-0.00782300252467394
42	-0.830516874790192	0.568180024623871	16.7470302581787	-0.00100484199356288	-0.00555028254166245	-0.00717365415766835	0.00191722682211548
43	-0.830516874790192	-0.0811685770750046	17.2665100097656	-0.00555028254166245	0.00516396993771195	0.00126787810586393	-0.00230353930965066
44	-0.181168273091316	0.243505731225014	16.9418354034424	0.00970941036939621	0.00289124972186983	-0.00490093370899558	-0.00360223650932312
45	0.468180358409882	0.568180024623871	17.2015743255615	0.000293855206109583	0.00906006153672934	-0.00619963090866804	-0.0120437685400248
46	2.41622614860535	0.243505731225014	17.4613132476807	-0.00295288790948689	0.00256657530553639	-0.00230353930965066	-0.00392691092565656
47	1.7668776512146	-0.0811685770750046	17.3314437866211	0.00808603875339031	-0.00360223650932312	-0.000355493422830477	-0.00392691092565656
48	1.7668776512146	-0.405842900276184	17.4613132476807	0.00548864435404539	0.00386527273803949	-0.00132951640989631	0.00841071270406246
49	1.11752903461456	-0.0811685770750046	17.4613132476807	0.00516396993771195	0.00646266713738441	0.00159255252219737	-0.00652430532500148
50	-0.181168273091316	1.21752870082855	16.9418354034424	-0.00197886489331722	0.00418994715437293	-0.00847235135734081	-0.000355493422830477
51	1.11752903461456	0.892854392528534	16.9418354034424	-0.00555028254166245	0.00386527273803949	-0.00360223650932312	0.00418994715437293
52	1.11752903461456	0.892854392528534	17.1366405487061	-0.00100484199356288	0.00418994715437293	-0.00555028254166245	0.00159255252219737
53	1.7668776512146	0.243505731225014	17.4613132476807	-0.00749832857400179	-0.00295288790948689	-0.00490093370899558	0.00581331877037883
54	0.468180358409882	0.892854392528534	17.3314437866211	-0.00132951640989631	0.00451462110504508	-0.00652430532500148	0.000943203864153475
55	1.7668776512146	-0.405842900276184	17.4613132476807	-0.00619963090866804	0.00548864435404539	0.00289124972186983	-0.00847235135734081
56	0.468180358409882	0.568180024623871	16.8119659423828	-0.00392691092565656	0.00386527273803949	-0.00847235135734081	0.00256657530553639
57	-1.47986555099487	1.54220294952393	17.1366405487061	-0.000680167751852423	0.00289124972186983	-0.00230353930965066	0.00354059832170606
58	-0.830516874790192	0.892854392528534	17.2665100097656	-0.00749832857400179	0.00711201597005129	-0.00587495695799589	0.0022419011220336
59	-3.42791152000427	0.892854392528534	17.3963794708252	-0.0126931173726916	-0.00230353930965066	0.00678734155371785	0.00451462110504508
60	-2.12921404838562	0.892854392528534	17.0067710876465	-0.00814767740666866	0.00418994715437293	-0.00360223650932312	-0.00587495695799589
61	-1.47986555099487	0.243505731225014	17.071704864502	-0.00619963090866804	0.00451462110504508	-0.00717365415766835	0.0022419011220336
62	1.11752903461456	-0.405842900276184	16.8768997192383	0.00321592413820326	-0.00165419070981443	-0.00912170019000769	0.00289124972186983
63	1.11752903461456	0.243505731225014	16.8768997192383	0.00386527273803949	0.00613799272105098	0.00256657530553639	-0.00230353930965066
64	-0.181168273091316	0.568180024623871	16.8119659423828	-0.00652430532500148	0.00126787810586393	-0.0026282137259841	0.0022419011220336
65	2.41622614860535	-0.0811685770750046	17.2015743255615	-0.00327756232582033	0.00354059832170606	-0.00100484199356288	-0.00327756232582033
66	1.11752903461456	-0.405842900276184	17.3963794708252	-0.00555028254166245	0.00191722682211548	-0.00684897974133492	-0.000355493422830477
67	1.7668776512146	-0.0811685770750046	17.1366405487061	0.00646266713738441	-0.00295288790948689	-0.0026282137259841	-0.00132951640989631
68	2.41622614860535	-0.405842900276184	17.3314437866211	-0.000355493422830477	-3.08191010844894e-05	0.00743668992072344	0.000943203864153475
69	2.41622614860535	-1.05519151687622	17.5262489318848	-3.08191010844894e-05	-0.00652430532500148	0.00321592413820326	-0.00652430532500148
70	2.41622614860535	-2.02921438217163	17.6561183929443	-0.00100484199356288	-0.00652430532500148	0.00516396993771195	-0.00490093370899558
71	-0.181168273091316	-0.405842900276184	17.4613132476807	0.00418994715437293	-0.00295288790948689	-0.00717365415766835	0.000943203864153475
72	1.11752903461456	-0.405842900276184	17.1366405487061	0.000293855206109583	-0.00652430532500148	-0.00230353930965066	0.00126787810586393
73	-0.181168273091316	-0.0811685770750046	17.1366405487061	-0.00197886489331722	-0.0026282137259841	0.00873538758605719	0.0022419011220336
74	2.41622614860535	-0.405842900276184	17.3963794708252	0.00191722682211548	-0.00197886489331722	-0.00425158534198999	0.0022419011220336
75	1.11752903461456	0.568180024623871	17.3314437866211	-0.00100484199356288	0.00581331877037883	0.000943203864153475	-0.00360223650932312
76	1.11752903461456	0.568180024623871	17.5911846160889	0.00256657530553639	0.00646266713738441	-0.00295288790948689	0.000293855206109583
77	1.7668776512146	-0.0811685770750046	17.4613132476807	0.00483929552137852	-0.00100484199356288	-0.00490093370899558	-0.00490093370899558
78	1.7668776512146	-0.730517208576202	16.8119659423828	0.00354059832170606	0.0022419011220336	0.00451462110504508	-3.08191010844894e-05
79	1.7668776512146	-0.0811685770750046	16.8119659423828	-0.00100484199356288	0.00873538758605719	-0.000680167751852423	0.00354059832170606
80	1.11752903461456	0.568180024623871	17.2015743255615	-0.00879702530801296	0.00483929552137852	-0.00425158534198999	-0.00555028254166245
81	-0.181168273091316	0.892854392528534	16.6171607971191	-0.00197886489331722	0.00613799272105098	-0.00749832857400179	0.00256657530553639
82	1.7668776512146	-0.730517208576202	16.8768997192383	0.00321592413820326	0.00289124972186983	-0.00165419070981443	0.00906006153672934
83	0.468180358409882	0.892854392528534	16.2924861907959	0.00256657530553639	-0.00165419070981443	-0.00587495695799589	-0.0026282137259841
84	1.7668776512146	-0.405842900276184	17.2665100097656	-0.00100484199356288	0.0022419011220336	-0.00587495695799589	-0.00132951640989631
85	0.468180358409882	0.243505731225014	17.2015743255615	-0.00230353930965066	0.00126787810586393	0.00289124972186983	-0.00847235135734081
86	0.468180358409882	0.568180024623871	17.3314437866211	-0.000355493422830477	0.00581331877037883	-0.0113944197073579	-0.00327756232582033
87	0.468180358409882	0.568180024623871	17.5911846160889	0.011982130818069	0.00321592413820326	-0.0026282137259841	-0.00132951640989631
88	-0.830516874790192	0.568180024623871	17.1366405487061	0.00873538758605719	0.000943203864153475	0.00841071270406246	-0.00100484199356288
89	-0.830516874790192	0.568180024623871	17.1366405487061	0.00873538758605719	-3.08191010844894e-05	0.00483929552137852	0.00289124972186983
90	1.11752903461456	0.568180024623871	17.1366405487061	-0.00652430532500148	0.00386527273803949	-0.00165419070981443	-0.00684897974133492
91	0.468180358409882	-0.0811685770750046	17.5262489318848	-0.00814767740666866	0.00548864435404539	0.00354059832170606	0.00159255252219737
92	0.468180358409882	-0.405842900276184	17.5911846160889	0.00256657530553639	-0.000680167751852423	-0.00392691092565656	-0.00425158534198999
93	-2.77856278419495	0.892854392528534	17.7210540771484	-0.00782300252467394	-0.00197886489331722	-0.000355493422830477	0.00548864435404539
94	-1.47986555099487	0.568180024623871	17.071704864502	0.00126787810586393	0.00548864435404539	0.000618529506027699	-0.00619963090866804
95	-2.12921404838562	0.892854392528534	17.2015743255615	-0.00717365415766835	0.00743668992072344	-0.00360223650932312	-0.000680167751852423
96	-0.181168273091316	0.243505731225014	17.6561183929443	0.000293855206109583	-0.00327756232582033	-0.00587495695799589	0.00256657530553639
97	1.11752903461456	-0.405842900276184	17.5262489318848	0.00776136433705688	0.000618529506027699	-0.00977104809135199	0.00451462110504508
98	1.11752903461456	0.243505731225014	17.5262489318848	-0.00555028254166245	-0.000355493422830477	-0.000680167751852423	0.00354059832170606
99	1.11752903461456	-0.0811685770750046	17.2665100097656	-0.00425158534198999	0.00386527273803949	-3.08191010844894e-05	-0.00132951640989631
100	1.7668776512146	-0.0811685770750046	17.3314437866211	-0.00327756232582033	0.00711201597005129	-0.00165419070981443	-0.0110697457566857
101	1.11752903461456	-0.405842900276184	16.9418354034424	0.00256657530553639	0.00548864435404539	-0.00587495695799589	0.01100810803473
102	-0.181168273091316	0.243505731225014	16.7470302581787	0.000943203864153475	0.00126787810586393	0.00256657530553639	-0.00457625929266214
103	0.468180358409882	0.243505731225014	16.8768997192383	0.00126787810586393	-0.00555028254166245	-0.00717365415766835	0.00516396993771195
104	1.7668776512146	-0.730517208576202	16.8119659423828	0.00418994715437293	-0.0107450718060136	0.00678734155371785	-0.00652430532500148
105	0.468180358409882	-0.730517208576202	17.2015743255615	-0.00295288790948689	-0.0026282137259841	-0.00879702530801296	-0.0026282137259841
106	0.468180358409882	-1.05519151687622	17.3963794708252	0.000618529506027699	-0.00327756232582033	-0.00392691092565656	-0.00327756232582033
107	2.41622614860535	-1.37986588478088	17.6561183929443	0.00646266713738441	-0.0117190945893526	-0.00782300252467394	0.00581331877037883
108	1.7668776512146	-0.405842900276184	17.5911846160889	-0.00295288790948689	-0.00555028254166245	0.00191722682211548	0.00841071270406246
109	1.11752903461456	-0.405842900276184	17.7859878540039	0.00581331877037883	-0.00360223650932312	0.000618529506027699	-0.00230353930965066
110	-0.181168273091316	0.892854392528534	17.071704864502	0.000943203864153475	-0.00392691092565656	-0.00100484199356288	-0.00619963090866804
111	2.41622614860535	-0.730517208576202	17.2015743255615	-0.00814767740666866	0.00613799272105098	-0.0026282137259841	-3.08191010844894e-05
112	2.41622614860535	0.243505731225014	17.2015743255615	0.00678734155371785	-0.00165419070981443	-0.00295288790948689	0.00256657530553639
113	2.41622614860535	-0.405842900276184	17.4613132476807	0.00711201597005129	-0.00295288790948689	-0.00490093370899558	0.00646266713738441
114	-0.181168273091316	0.892854392528534	17.3963794708252	0.000943203864153475	0.00159255252219737	0.00483929552137852	-0.00327756232582033
115	2.41622614860535	-0.405842900276184	17.4613132476807	0.000618529506027699	0.00678734155371785	-0.00295288790948689	-3.08191010844894e-05
116	2.41622614860535	1.21752870082855	17.4613132476807	-0.00619963090866804	0.00646266713738441	-0.00490093370899558	0.00256657530553639
117	1.11752903461456	0.568180024623871	16.9418354034424	0.00711201597005129	0.0022419011220336	-0.0107450718060136	0.00386527273803949
118	0.468180358409882	0.892854392528534	16.9418354034424	0.000618529506027699	-0.000355493422830477	0.00873538758605719	0.00386527273803949
119	0.468180358409882	0.568180024623871	17.1366405487061	0.00354059832170606	0.00483929552137852	-0.0130177913233638	-0.0026282137259841
120	0.468180358409882	0.892854392528534	17.3314437866211	0.000943203864153475	0.00678734155371785	-0.00230353930965066	-0.00652430532500148
121	3.06557488441467	-0.0811685770750046	17.3314437866211	0.00418994715437293	0.000943203864153475	-0.00847235135734081	0.000618529506027699
122	1.11752903461456	-0.0811685770750046	17.2665100097656	0.00873538758605719	-0.00132951640989631	-0.00392691092565656	0.00289124972186983
123	3.06557488441467	-0.0811685770750046	17.3314437866211	0.00873538758605719	-0.00425158534198999	0.00711201597005129	-0.00100484199356288
124	-0.830516874790192	1.21752870082855	17.2015743255615	0.00289124972186983	0.00418994715437293	0.00289124972186983	-0.00197886489331722
125	3.06557488441467	-0.405842900276184	17.6561183929443	-0.00684897974133492	0.00321592413820326	-0.00197886489331722	-0.00100484199356288
126	0.468180358409882	-0.405842900276184	17.4613132476807	-0.00327756232582033	0.00873538758605719	0.00418994715437293	0.0106834331527352
127	1.11752903461456	-0.405842900276184	17.071704864502	-0.00522560812532902	-0.000680167751852423	-0.00522560812532902	0.000293855206109583
128	-1.47986555099487	-0.0811685770750046	16.9418354034424	-0.00327756232582033	0.00321592413820326	0.00126787810586393	0.00646266713738441
129	-0.181168273091316	-0.405842900276184	16.8768997192383	-0.0100957229733467	0.00646266713738441	0.000943203864153475	-0.00197886489331722
130	-1.47986555099487	0.243505731225014	17.6561183929443	-0.0126931173726916	0.000943203864153475	0.00678734155371785	-0.00360223650932312
131	-1.47986555099487	0.892854392528534	17.5911846160889	-0.00814767740666866	0.00354059832170606	-0.00522560812532902	-0.00197886489331722
132	-1.47986555099487	0.892854392528534	17.071704864502	0.00386527273803949	-0.00100484199356288	0.000293855206109583	-0.000680167751852423
133	-0.181168273091316	0.892854392528534	17.071704864502	-0.00555028254166245	-0.00684897974133492	0.00678734155371785	0.00354059832170606
134	1.11752903461456	-0.0811685770750046	17.3963794708252	-0.00100484199356288	0.00126787810586393	0.00451462110504508	-0.00587495695799589
135	1.7668776512146	0.568180024623871	17.3314437866211	-0.0026282137259841	0.00711201597005129	-0.00425158534198999	-0.00197886489331722
136	-0.181168273091316	0.568180024623871	17.6561183929443	-0.00327756232582033	0.00711201597005129	-0.00392691092565656	-0.00295288790948689
137	1.11752903461456	-0.730517208576202	17.4613132476807	0.00289124972186983	0.00289124972186983	-0.00944637414067984	-0.00295288790948689
138	0.468180358409882	-0.730517208576202	17.5262489318848	-3.08191010844894e-05	0.000618529506027699	0.000618529506027699	0.000293855206109583
139	1.7668776512146	-1.05519151687622	16.8119659423828	-0.00360223650932312	-0.00749832857400179	-0.000355493422830477	-0.00100484199356288
140	-0.181168273091316	-0.405842900276184	16.8119659423828	-0.00392691092565656	0.00386527273803949	-0.00132951640989631	-0.00295288790948689
141	0.468180358409882	-0.405842900276184	16.8768997192383	-0.00197886489331722	-0.00684897974133492	-0.00165419070981443	-0.00490093370899558
142	1.7668776512146	-2.02921438217163	17.7859878540039	-0.00132951640989631	-0.00425158534198999	-0.00392691092565656	-0.00749832857400179
143	1.11752903461456	0.243505731225014	17.0067710876465	0.00581331877037883	-0.00327756232582033	0.000943203864153475	-0.00295288790948689
144	1.7668776512146	-1.05519151687622	17.3963794708252	0.00483929552137852	-0.00132951640989631	-0.00327756232582033	-0.00425158534198999
145	2.41622614860535	-0.730517208576202	16.7470302581787	-0.00619963090866804	0.00776136433705688	-0.00652430532500148	-0.00717365415766835
146	-0.181168273091316	0.243505731225014	16.8768997192383	-0.00684897974133492	0.000618529506027699	0.00451462110504508	-0.00295288790948689
147	0.468180358409882	1.21752870082855	17.5911846160889	-0.00392691092565656	0.00483929552137852	0.000618529506027699	0.00321592413820326
148	0.468180358409882	0.568180024623871	17.2665100097656	0.0022419011220336	-0.00132951640989631	0.00126787810586393	0.00354059832170606
149	0.468180358409882	0.892854392528534	17.071704864502	0.00256657530553639	-0.00327756232582033	-0.000355493422830477	0.00191722682211548
150	1.11752903461456	0.243505731225014	17.3314437866211	0.00354059832170606	0.013930176384747	-0.00555028254166245	-0.00360223650932312
151	1.7668776512146	-0.405842900276184	17.7859878540039	-0.00425158534198999	0.00548864435404539	-0.00457625929266214	-0.00197886489331722
152	1.7668776512146	-0.405842900276184	17.5262489318848	0.00354059832170606	0.0022419011220336	-0.000680167751852423	0.000293855206109583
153	-0.181168273091316	1.54220294952393	17.1366405487061	0.011982130818069	-0.00392691092565656	0.00613799272105098	-0.00522560812532902
154	2.41622614860535	-0.405842900276184	17.0067710876465	-0.00327756232582033	-0.00392691092565656	-0.00652430532500148	0.00256657530553639
155	-0.181168273091316	0.892854392528534	16.9418354034424	0.000618529506027699	0.00321592413820326	-0.0107450718060136	-0.00879702530801296
156	1.7668776512146	-0.405842900276184	17.4613132476807	-0.00197886489331722	0.00516396993771195	-0.00749832857400179	0.00451462110504508
157	1.11752903461456	0.568180024623871	17.3963794708252	0.00581331877037883	-0.00100484199356288	-0.00197886489331722	0.000943203864153475
158	1.11752903461456	-0.0811685770750046	17.850923538208	0.00354059832170606	-0.00652430532500148	0.00256657530553639	-0.000680167751852423
159	1.11752903461456	0.243505731225014	17.3963794708252	0.000618529506027699	0.000618529506027699	0.00386527273803949	0.000618529506027699
160	3.06557488441467	-0.405842900276184	17.3963794708252	0.0145795252174139	-0.00522560812532902	-0.00847235135734081	-0.00230353930965066
161	-0.830516874790192	0.892854392528534	17.3963794708252	-0.00652430532500148	0.000943203864153475	0.00126787810586393	-0.000355493422830477
162	-0.181168273091316	0.568180024623871	17.2665100097656	-0.00100484199356288	0.00289124972186983	-0.0104203969240189	0.00743668992072344
163	-2.12921404838562	1.54220294952393	16.9418354034424	-0.00684897974133492	-0.00295288790948689	0.00126787810586393	0.000293855206109583
164	0.468180358409882	-0.0811685770750046	17.3963794708252	-0.00814767740666866	0.000943203864153475	0.0022419011220336	0.000943203864153475
165	-2.12921404838562	1.21752870082855	17.2665100097656	-0.0107450718060136	-3.08191010844894e-05	-0.00197886489331722	-0.00327756232582033
166	-0.830516874790192	0.892854392528534	17.5262489318848	-0.00782300252467394	0.0103587592020631	-0.00652430532500148	-0.00327756232582033
167	0.468180358409882	0.243505731225014	17.4613132476807	-0.00197886489331722	0.00354059832170606	-0.000355493422830477	-0.000680167751852423
168	1.7668776512146	-0.405842900276184	17.5911846160889	0.00451462110504508	-0.00295288790948689	0.00613799272105098	0.00126787810586393
169	-0.181168273091316	0.892854392528534	17.7859878540039	-0.000355493422830477	0.00906006153672934	0.000293855206109583	0.000618529506027699
170	0.468180358409882	0.892854392528534	17.2015743255615	0.00159255252219737	0.00516396993771195	-0.00555028254166245	-0.00555028254166245
171	0.468180358409882	-0.405842900276184	17.2665100097656	-3.08191010844894e-05	0.000943203864153475	-0.00392691092565656	-0.00490093370899558
172	2.41622614860535	-0.730517208576202	17.3314437866211	0.00808603875339031	-0.00587495695799589	-0.00165419070981443	0.00548864435404539
173	1.7668776512146	-0.730517208576202	17.5262489318848	0.00354059832170606	-0.00652430532500148	0.000293855206109583	0.00321592413820326
174	1.11752903461456	-0.0811685770750046	17.5911846160889	0.000618529506027699	-0.00197886489331722	0.00321592413820326	0.000618529506027699
175	2.41622614860535	-1.37986588478088	17.5262489318848	0.00256657530553639	-0.00749832857400179	0.00418994715437293	-3.08191010844894e-05
176	2.41622614860535	-1.70454013347626	17.4613132476807	0.00191722682211548	-0.00619963090866804	0.0022419011220336	-0.00132951640989631
177	-0.830516874790192	-0.0811685770750046	17.071704864502	-0.00490093370899558	-0.000680167751852423	0.000943203864153475	0.00191722682211548
178	-0.181168273091316	-0.0811685770750046	17.1366405487061	0.00646266713738441	-0.00587495695799589	0.000943203864153475	0.000943203864153475
179	-0.181168273091316	0.243505731225014	17.4613132476807	-0.000355493422830477	0.000293855206109583	0.00256657530553639	0.00451462110504508
180	1.7668776512146	0.243505731225014	17.5262489318848	-0.00100484199356288	0.00581331877037883	-0.00717365415766835	-0.00295288790948689
181	2.41622614860535	-0.0811685770750046	17.3314437866211	-0.0026282137259841	0.00126787810586393	-0.0113944197073579	-0.00295288790948689
182	-0.181168273091316	0.892854392528534	17.2015743255615	0.00321592413820326	0.0022419011220336	-0.00392691092565656	0.000293855206109583
183	1.7668776512146	-0.405842900276184	17.5262489318848	-0.000355493422830477	-0.00684897974133492	0.00159255252219737	0.00354059832170606
184	-0.830516874790192	0.568180024623871	17.2015743255615	-0.000680167751852423	0.00386527273803949	-0.00684897974133492	-0.00100484199356288
185	1.7668776512146	-0.405842900276184	17.7210540771484	-0.00197886489331722	-0.000680167751852423	-0.00392691092565656	-0.00165419070981443
186	1.7668776512146	-0.405842900276184	17.2665100097656	0.00711201597005129	0.00581331877037883	-0.00814767740666866	-0.00490093370899558
187	2.41622614860535	-0.405842900276184	17.1366405487061	-0.00392691092565656	-3.08191010844894e-05	-0.00879702530801296	0.00841071270406246
188	1.11752903461456	0.243505731225014	16.6171607971191	0.00841071270406246	-0.00132951640989631	-0.00295288790948689	-0.00490093370899558
189	2.41622614860535	-0.405842900276184	16.7470302581787	-3.08191010844894e-05	-3.08191010844894e-05	-0.00230353930965066	0.00159255252219737
190	1.7668776512146	-0.0811685770750046	17.4613132476807	-0.00879702530801296	-0.00295288790948689	-0.00847235135734081	-0.00944637414067984
191	-0.181168273091316	0.892854392528534	17.4613132476807	-0.00425158534198999	0.00289124972186983	-0.00522560812532902	0.00451462110504508
192	0.468180358409882	1.54220294952393	16.9418354034424	-0.00295288790948689	0.00321592413820326	-0.00814767740666866	-0.00230353930965066
193	0.468180358409882	0.568180024623871	17.2665100097656	-0.00327756232582033	-0.00879702530801296	0.00354059832170606	0.00386527273803949
194	2.41622614860535	-0.0811685770750046	17.5262489318848	-0.00295288790948689	-0.00295288790948689	-3.08191010844894e-05	-0.00977104809135199
195	1.7668776512146	-0.405842900276184	17.3963794708252	-0.00490093370899558	0.00191722682211548	-0.00879702530801296	0.00386527273803949
196	-0.181168273091316	1.21752870082855	17.5911846160889	-0.00490093370899558	-0.00100484199356288	-0.00425158534198999	-0.00392691092565656
197	-1.47986555099487	0.568180024623871	17.071704864502	-0.0100957229733467	0.00451462110504508	-0.00555028254166245	0.00126787810586393
198	-2.12921404838562	-0.0811685770750046	16.8768997192383	-0.00100484199356288	0.00159255252219737	-0.00197886489331722	0.0022419011220336
199	-1.47986555099487	-0.0811685770750046	16.9418354034424	-0.0113944197073579	0.00678734155371785	-0.00977104809135199	-0.00619963090866804
200	-2.77856278419495	1.54220294952393	16.6820964813232	-0.00749832857400179	0.00678734155371785	-0.00360223650932312	-0.00295288790948689
201	-2.77856278419495	0.892854392528534	16.8768997192383	-0.00652430532500148	0.000618529506027699	-0.00879702530801296	0.00970941036939621
202	1.11752903461456	-0.0811685770750046	17.1366405487061	-0.00490093370899558	-0.00100484199356288	0.00159255252219737	0.0022419011220336
203	1.7668776512146	-0.0811685770750046	16.5522270202637	0.00646266713738441	0.00418994715437293	0.00256657530553639	-0.00132951640989631
204	0.468180358409882	0.243505731225014	16.8119659423828	-0.00197886489331722	0.00256657530553639	-0.000680167751852423	-0.0026282137259841
205	1.7668776512146	-0.0811685770750046	17.0067710876465	0.00386527273803949	0.00451462110504508	-0.00425158534198999	-0.00360223650932312
206	0.468180358409882	0.892854392528534	17.3314437866211	-0.00847235135734081	0.0022419011220336	-0.00814767740666866	-0.00425158534198999
207	1.11752903461456	0.568180024623871	17.5911846160889	0.00354059832170606	0.00321592413820326	0.00126787810586393	0.00289124972186983
208	-0.181168273091316	0.568180024623871	17.2665100097656	0.00191722682211548	-0.00132951640989631	-0.0026282137259841	-3.08191010844894e-05
209	1.11752903461456	-0.730517208576202	17.1366405487061	0.000293855206109583	-0.00912170019000769	0.00711201597005129	-3.08191010844894e-05
210	1.11752903461456	-1.37986588478088	17.3314437866211	-0.00327756232582033	-0.00490093370899558	-0.00327756232582033	0.00516396993771195
211	2.41622614860535	-1.70454013347626	17.4613132476807	0.00483929552137852	-0.0110697457566857	0.0022419011220336	-0.00165419070981443
212	0.468180358409882	-1.05519151687622	17.0067710876465	0.000293855206109583	-3.08191010844894e-05	-0.00782300252467394	0.00354059832170606
213	0.468180358409882	-0.0811685770750046	17.5262489318848	0.0022419011220336	-0.00977104809135199	0.00126787810586393	-0.00295288790948689
214	1.7668776512146	-0.405842900276184	17.2015743255615	-0.00100484199356288	-0.000355493422830477	0.0022419011220336	0.00321592413820326
215	1.11752903461456	0.892854392528534	16.6820964813232	-0.00295288790948689	0.00711201597005129	-0.00327756232582033	0.0022419011220336
216	2.41622614860535	-0.0811685770750046	17.4613132476807	-0.000355493422830477	0.00159255252219737	-0.00782300252467394	0.00581331877037883
217	3.06557488441467	-0.405842900276184	17.5262489318848	-0.000680167751852423	0.00289124972186983	-0.00230353930965066	0.00743668992072344
218	1.11752903461456	-0.0811685770750046	17.3963794708252	0.00418994715437293	0.00483929552137852	-0.00132951640989631	-0.00360223650932312
219	3.06557488441467	-0.0811685770750046	17.2665100097656	0.000943203864153475	-0.00132951640989631	-0.00912170019000769	-0.00197886489331722
220	2.41622614860535	-0.0811685770750046	17.2015743255615	-0.00652430532500148	0.00873538758605719	-0.00652430532500148	0.00321592413820326
221	1.7668776512146	-0.0811685770750046	17.0067710876465	0.000293855206109583	0.00159255252219737	-0.00684897974133492	0.00126787810586393
222	-0.181168273091316	1.21752870082855	17.071704864502	-0.000355493422830477	0.00711201597005129	-0.00360223650932312	0.00354059832170606
223	0.468180358409882	0.243505731225014	17.1366405487061	0.00743668992072344	0.000943203864153475	-0.00360223650932312	0.00386527273803949
224	1.7668776512146	-0.405842900276184	17.5262489318848	-0.000680167751852423	0.0022419011220336	0.00483929552137852	0.000618529506027699
225	1.11752903461456	0.892854392528534	16.9418354034424	-0.000355493422830477	0.00354059832170606	-0.00230353930965066	0.000618529506027699
226	0.468180358409882	0.568180024623871	17.0067710876465	0.00678734155371785	0.00646266713738441	-0.00132951640989631	0.00321592413820326
227	0.468180358409882	0.568180024623871	17.2665100097656	0.000618529506027699	0.00581331877037883	-0.00555028254166245	0.00289124972186983
228	0.468180358409882	0.892854392528534	17.0067710876465	-3.08191010844894e-05	0.00354059832170606	-0.00327756232582033	0.00516396993771195
229	-0.181168273091316	1.21752870082855	17.5262489318848	-0.00132951640989631	0.00418994715437293	0.00938473641872406	0.00386527273803949
230	-0.181168273091316	0.568180024623871	17.2665100097656	-0.00392691092565656	0.00841071270406246	-0.00879702530801296	-0.000355493422830477
231	1.11752903461456	-0.730517208576202	17.3314437866211	-0.00327756232582033	0.00646266713738441	-0.00652430532500148	-0.0136671401560307
232	0.468180358409882	-0.405842900276184	16.8768997192383	-0.00522560812532902	0.00548864435404539	0.00548864435404539	0.0113327819854021
233	-0.181168273091316	-0.0811685770750046	17.5262489318848	-0.00165419070981443	-0.00392691092565656	0.000293855206109583	-0.000680167751852423
234	-2.12921404838562	0.892854392528534	17.5262489318848	-0.0130177913233638	0.00321592413820326	0.00581331877037883	0.00483929552137852
235	-1.47986555099487	0.243505731225014	17.7210540771484	-0.00522560812532902	0.00613799272105098	-0.00522560812532902	-0.00782300252467394
236	-0.181168273091316	-0.730517208576202	17.2015743255615	-0.00684897974133492	0.00548864435404539	-0.00522560812532902	-3.08191010844894e-05
237	-1.47986555099487	0.568180024623871	16.5522270202637	0.000943203864153475	0.00256657530553639	-0.00295288790948689	0.000293855206109583
238	-0.181168273091316	0.568180024623871	17.3314437866211	-0.00230353930965066	-0.00652430532500148	0.00483929552137852	0.00289124972186983
239	-0.181168273091316	0.892854392528534	17.1366405487061	-3.08191010844894e-05	0.00191722682211548	0.0022419011220336	-0.000680167751852423
240	-0.181168273091316	0.892854392528534	17.5262489318848	-0.00457625929266214	0.00451462110504508	-0.00749832857400179	-0.00230353930965066
241	1.7668776512146	0.568180024623871	17.3963794708252	0.00548864435404539	0.00386527273803949	-0.00360223650932312	-3.08191010844894e-05
242	-0.830516874790192	0.243505731225014	17.5262489318848	0.000943203864153475	-0.00490093370899558	-0.00230353930965066	-3.08191010844894e-05
243	1.11752903461456	-0.0811685770750046	16.9418354034424	0.000293855206109583	-0.00555028254166245	-0.00360223650932312	0.00646266713738441
244	0.468180358409882	-0.405842900276184	17.2665100097656	0.00516396993771195	-0.00457625929266214	-3.08191010844894e-05	-0.000680167751852423
245	0.468180358409882	-0.405842900276184	17.5262489318848	-0.00457625929266214	-0.00360223650932312	0.00256657530553639	-0.00327756232582033
246	1.11752903461456	-1.70454013347626	17.2665100097656	0.00126787810586393	-0.00490093370899558	-0.00295288790948689	0.00126787810586393
247	2.41622614860535	-0.730517208576202	16.8768997192383	0.00548864435404539	-0.00132951640989631	-0.0107450718060136	0.000943203864153475
248	2.41622614860535	-1.37986588478088	16.8768997192383	0.000293855206109583	-3.08191010844894e-05	0.00743668992072344	-0.00165419070981443
249	1.11752903461456	-1.37986588478088	16.9418354034424	-0.00132951640989631	-0.00522560812532902	0.00548864435404539	0.00191722682211548
250	0.468180358409882	-0.0811685770750046	16.8768997192383	0.00451462110504508	0.00289124972186983	0.000618529506027699	0.000618529506027699
251	-0.830516874790192	1.21752870082855	16.9418354034424	-0.00392691092565656	0.00581331877037883	-0.00879702530801296	0.00126787810586393
252	1.11752903461456	0.892854392528534	16.9418354034424	-3.08191010844894e-05	0.000618529506027699	0.00646266713738441	0.00191722682211548
253	1.7668776512146	0.568180024623871	16.4872913360596	0.00613799272105098	-0.00327756232582033	-0.00132951640989631	0.00191722682211548
254	1.7668776512146	-0.0811685770750046	17.4613132476807	-0.000680167751852423	0.00159255252219737	0.00386527273803949	-0.000680167751852423
255	1.7668776512146	0.243505731225014	17.2015743255615	0.00451462110504508	0.00451462110504508	0.00548864435404539	-0.000680167751852423
256	1.11752903461456	0.892854392528534	17.1366405487061	-0.00457625929266214	0.000943203864153475	-0.0188619289547205	0.00256657530553639
257	-0.181168273091316	0.243505731225014	17.4613132476807	0.00548864435404539	0.000293855206109583	0.000943203864153475	0.00613799272105098
258	2.41622614860535	-0.405842900276184	17.071704864502	0.00483929552137852	-0.00197886489331722	-0.00230353930965066	0.00548864435404539
259	1.7668776512146	-0.405842900276184	17.071704864502	0.00418994715437293	-0.000680167751852423	-0.00684897974133492	0.00126787810586393
260	1.11752903461456	0.892854392528534	17.1366405487061	0.00516396993771195	0.00191722682211548	0.00126787810586393	0.0022419011220336
261	0.468180358409882	1.21752870082855	17.2015743255615	0.00354059832170606	-0.00100484199356288	0.00159255252219737	-0.00392691092565656
262	2.41622614860535	-0.405842900276184	17.5911846160889	-0.00197886489331722	0.00483929552137852	-0.00912170019000769	0.00126787810586393
263	1.7668776512146	-0.0811685770750046	17.7210540771484	-0.00425158534198999	-3.08191010844894e-05	-0.00165419070981443	0.00581331877037883
264	0.468180358409882	0.892854392528534	17.3963794708252	0.00646266713738441	-0.00295288790948689	-0.0146411629393697	-0.00944637414067984
265	1.11752903461456	-0.0811685770750046	17.9158573150635	-0.000680167751852423	0.00451462110504508	-0.00490093370899558	-0.00100484199356288
266	1.11752903461456	-0.405842900276184	17.2665100097656	-0.00197886489331722	0.00386527273803949	0.00191722682211548	-0.00197886489331722
267	-0.830516874790192	0.892854392528534	17.3314437866211	-0.00457625929266214	0.00711201597005129	0.00354059832170606	0.000618529506027699
268	-0.830516874790192	-0.0811685770750046	16.9418354034424	-0.00295288790948689	0.00516396993771195	-0.00100484199356288	0.0022419011220336
269	-0.830516874790192	-0.0811685770750046	17.4613132476807	-0.00814767740666866	0.00126787810586393	-0.00360223650932312	-0.00555028254166245
270	0.468180358409882	-0.405842900276184	17.3314437866211	-0.00847235135734081	0.00418994715437293	-0.00392691092565656	-0.00197886489331722
271	-2.12921404838562	1.21752870082855	17.2665100097656	0.000293855206109583	0.00418994715437293	-0.00879702530801296	0.000618529506027699
272	-0.830516874790192	0.243505731225014	16.9418354034424	-0.0026282137259841	-0.00230353930965066	-0.00230353930965066	0.000293855206109583
273	-0.181168273091316	0.568180024623871	17.4613132476807	0.00126787810586393	0.000618529506027699	-0.00652430532500148	0.00191722682211548
274	1.7668776512146	-0.0811685770750046	17.5911846160889	0.00126787810586393	-0.00490093370899558	0.000943203864153475	-0.00814767740666866
275	-0.830516874790192	0.892854392528534	17.2015743255615	-0.00555028254166245	-0.00197886489331722	0.00191722682211548	-0.0026282137259841
276	1.11752903461456	-0.0811685770750046	16.8119659423828	0.00581331877037883	-0.00295288790948689	-0.00327756232582033	-0.00619963090866804
277	1.7668776512146	-0.405842900276184	17.5911846160889	-0.000680167751852423	0.00678734155371785	0.00613799272105098	-0.00132951640989631
278	1.11752903461456	-0.405842900276184	17.4613132476807	0.00159255252219737	0.00289124972186983	-0.00295288790948689	-0.00392691092565656
279	2.41622614860535	-1.37986588478088	17.1366405487061	0.00159255252219737	-0.0113944197073579	-3.08191010844894e-05	-0.00457625929266214
280	2.41622614860535	-1.37986588478088	17.0067710876465	0.00354059832170606	-0.00684897974133492	-0.00100484199356288	-0.00360223650932312
281	0.468180358409882	-0.405842900276184	17.5262489318848	0.0022419011220336	-0.0100957229733467	-0.00555028254166245	0.000293855206109583
282	1.11752903461456	0.243505731225014	17.1366405487061	-0.000355493422830477	-0.00814767740666866	-0.00392691092565656	-0.0026282137259841
283	-1.47986555099487	-0.0811685770750046	17.2665100097656	0.00289124972186983	-0.00425158534198999	-0.00457625929266214	-0.00197886489331722
284	2.41622614860535	-0.0811685770750046	17.071704864502	0.00613799272105098	-0.00392691092565656	0.00191722682211548	-0.00782300252467394
285	-0.181168273091316	0.568180024623871	17.5911846160889	-0.00327756232582033	0.00191722682211548	-0.00619963090866804	0.00191722682211548
286	0.468180358409882	1.21752870082855	17.2015743255615	0.00418994715437293	0.00548864435404539	0.00126787810586393	-0.00100484199356288
287	-0.181168273091316	0.568180024623871	17.1366405487061	0.00256657530553639	-0.00522560812532902	-0.00230353930965066	0.00126787810586393
288	0.468180358409882	1.21752870082855	17.071704864502	0.00126787810586393	0.000618529506027699	-0.00360223650932312	0.00321592413820326
289	1.11752903461456	0.568180024623871	16.7470302581787	0.00354059832170606	0.00581331877037883	-0.00457625929266214	-0.00555028254166245
290	1.7668776512146	1.21752870082855	17.2665100097656	-0.000355493422830477	0.00321592413820326	-0.00295288790948689	0.00581331877037883
291	1.11752903461456	-0.730517208576202	17.3314437866211	0.00386527273803949	0.00483929552137852	-0.00392691092565656	-0.00295288790948689
292	1.7668776512146	-0.0811685770750046	16.7470302581787	-0.00165419070981443	-0.00522560812532902	-0.00360223650932312	0.00776136433705688
293	1.11752903461456	-0.405842900276184	16.6171607971191	0.00126787810586393	0.00289124972186983	-0.00912170019000769	-0.00165419070981443
294	0.468180358409882	1.21752870082855	16.4872913360596	0.00678734155371785	-0.00230353930965066	-0.00490093370899558	-0.00392691092565656
295	2.41622614860535	-0.0811685770750046	16.8768997192383	0.000943203864153475	0.00613799272105098	-0.00684897974133492	-0.00457625929266214
296	1.7668776512146	0.568180024623871	16.9418354034424	-3.08191010844894e-05	0.00256657530553639	0.000293855206109583	-0.00165419070981443
297	1.7668776512146	1.21752870082855	16.4872913360596	0.00548864435404539	0.00386527273803949	-0.00100484199356288	-0.00230353930965066
298	1.11752903461456	0.568180024623871	16.6171607971191	0.00483929552137852	0.0022419011220336	0.000943203864153475	0.0100340843200684
299	1.11752903461456	0.568180024623871	17.0067710876465	0.00613799272105098	0.00516396993771195	-0.00230353930965066	-0.000680167751852423
300	-0.181168273091316	0.892854392528534	16.7470302581787	-0.00327756232582033	0.00906006153672934	0.0022419011220336	0.00126787810586393
301	-0.181168273091316	0.892854392528534	17.0067710876465	-0.00782300252467394	0.00743668992072344	-0.00457625929266214	-0.00165419070981443
302	-0.181168273091316	0.243505731225014	17.2015743255615	-0.00197886489331722	0.0022419011220336	0.00191722682211548	0.00581331877037883
303	0.468180358409882	-1.05519151687622	17.3963794708252	-0.00360223650932312	0.000943203864153475	0.00321592413820326	0.00776136433705688
304	-0.830516874790192	-0.0811685770750046	17.3963794708252	-0.0113944197073579	0.00906006153672934	-0.00197886489331722	-0.00295288790948689
305	-0.830516874790192	0.568180024623871	16.6171607971191	-0.00587495695799589	0.00386527273803949	0.000293855206109583	0.00256657530553639
306	-0.830516874790192	0.892854392528534	16.7470302581787	-0.00327756232582033	0.00354059832170606	0.000293855206109583	0.00191722682211548
307	0.468180358409882	0.568180024623871	17.4613132476807	0.00321592413820326	-0.00652430532500148	-0.00230353930965066	-0.00165419070981443
308	0.468180358409882	0.892854392528534	17.071704864502	-0.00522560812532902	-0.00197886489331722	0.00321592413820326	0.00483929552137852
309	1.7668776512146	-0.405842900276184	17.2015743255615	0.00159255252219737	-0.00100484199356288	0.00516396993771195	0.00289124972186983
310	1.7668776512146	-0.405842900276184	17.0067710876465	-0.00944637414067984	0.00451462110504508	0.00386527273803949	0.00126787810586393
311	-0.181168273091316	0.243505731225014	17.0067710876465	-0.00457625929266214	-0.00165419070981443	-0.00652430532500148	-0.00360223650932312
312	-0.181168273091316	-0.730517208576202	17.0067710876465	0.00646266713738441	-0.00717365415766835	-0.00555028254166245	-0.00295288790948689
313	1.7668776512146	-1.05519151687622	16.8119659423828	0.00386527273803949	-0.00587495695799589	-0.00165419070981443	0.000943203864153475
314	0.468180358409882	-0.730517208576202	17.1366405487061	0.000618529506027699	-0.00652430532500148	0.00483929552137852	0.00191722682211548
315	1.7668776512146	-1.37986588478088	17.3314437866211	-0.00132951640989631	0.000943203864153475	-0.0026282137259841	-0.00360223650932312
316	1.11752903461456	-1.37986588478088	17.071704864502	-3.08191010844894e-05	0.00126787810586393	-0.00912170019000769	0.00386527273803949
317	1.7668776512146	0.243505731225014	17.3963794708252	0.00808603875339031	0.000618529506027699	0.00159255252219737	0.000943203864153475
318	0.468180358409882	0.243505731225014	17.5262489318848	0.000293855206109583	-0.000355493422830477	0.00354059832170606	0.00808603875339031
319	2.41622614860535	-0.405842900276184	16.7470302581787	-0.00230353930965066	-0.000355493422830477	-0.00197886489331722	-0.00619963090866804
320	1.7668776512146	-0.0811685770750046	17.071704864502	-0.00100484199356288	0.00418994715437293	-0.00392691092565656	-3.08191010844894e-05
321	1.11752903461456	0.243505731225014	17.071704864502	-0.00327756232582033	0.00776136433705688	-0.00522560812532902	-0.00879702530801296
322	0.468180358409882	0.892854392528534	17.3314437866211	0.0022419011220336	-0.00360223650932312	-0.00879702530801296	-0.000355493422830477
323	1.11752903461456	1.21752870082855	17.3963794708252	-0.000680167751852423	0.00613799272105098	0.00776136433705688	-0.00165419070981443
324	2.41622614860535	-0.405842900276184	17.3963794708252	-0.00327756232582033	0.00743668992072344	-0.00684897974133492	0.00289124972186983
325	0.468180358409882	1.21752870082855	16.8119659423828	0.00126787810586393	0.00451462110504508	-0.00295288790948689	-0.00522560812532902
326	0.468180358409882	0.568180024623871	16.9418354034424	0.00451462110504508	0.0103587592020631	-0.0104203969240189	0.000943203864153475
327	0.468180358409882	-0.405842900276184	17.2665100097656	0.0022419011220336	0.000293855206109583	-0.00490093370899558	-0.00132951640989631
328	1.7668776512146	-0.0811685770750046	17.5911846160889	0.00808603875339031	0.00256657530553639	0.0022419011220336	0.000293855206109583
329	2.41622614860535	-0.0811685770750046	17.6561183929443	0.00321592413820326	-0.00392691092565656	-0.0026282137259841	-0.0139918150380254
330	-0.181168273091316	-0.405842900276184	17.3963794708252	-0.00230353930965066	0.00711201597005129	0.00256657530553639	0.00159255252219737
331	-0.830516874790192	1.21752870082855	17.1366405487061	-0.00197886489331722	0.00289124972186983	-0.0026282137259841	-0.00197886489331722
332	1.7668776512146	-0.730517208576202	17.4613132476807	0.00841071270406246	0.00354059832170606	-0.0123684434220195	-0.000355493422830477
333	1.11752903461456	0.892854392528534	17.2015743255615	-0.00490093370899558	0.00191722682211548	0.000293855206109583	-3.08191010844894e-05
334	2.41622614860535	-0.405842900276184	17.7210540771484	0.000943203864153475	-0.00230353930965066	-0.00847235135734081	-0.00327756232582033
335	-0.830516874790192	1.21752870082855	16.6820964813232	-0.00132951640989631	0.00548864435404539	-0.00879702530801296	-0.00587495695799589
336	-0.830516874790192	0.568180024623871	16.6820964813232	-0.0026282137259841	0.0100340843200684	-0.0113944197073579	0.000618529506027699
337	-2.12921404838562	0.892854392528534	17.071704864502	-0.0026282137259841	-0.00165419070981443	-0.00425158534198999	-0.00425158534198999
338	-2.12921404838562	0.568180024623871	17.2665100097656	-0.0117190945893526	-0.00392691092565656	-0.00165419070981443	-0.00327756232582033
339	-2.12921404838562	1.21752870082855	16.8768997192383	-0.00879702530801296	0.00159255252219737	0.00678734155371785	-0.00327756232582033
340	1.11752903461456	0.892854392528534	17.071704864502	0.00256657530553639	0.00451462110504508	0.000293855206109583	-0.00100484199356288
341	1.7668776512146	-0.405842900276184	17.0067710876465	-0.00782300252467394	0.00581331877037883	-0.00132951640989631	-0.000355493422830477
342	1.11752903461456	-0.405842900276184	16.8768997192383	0.00256657530553639	0.00321592413820326	-0.0110697457566857	-0.00619963090866804
343	-0.830516874790192	0.568180024623871	16.8119659423828	-0.000680167751852423	0.00451462110504508	0.00126787810586393	0.00256657530553639
344	2.41622614860535	0.243505731225014	16.7470302581787	0.00386527273803949	0.00256657530553639	-0.00490093370899558	0.000618529506027699
345	0.468180358409882	0.243505731225014	17.0067710876465	0.00808603875339031	0.000943203864153475	0.000293855206109583	-0.00100484199356288
346	3.06557488441467	-1.05519151687622	17.071704864502	-0.00684897974133492	-0.00327756232582033	-0.00425158534198999	-3.08191010844894e-05
347	1.7668776512146	-1.37986588478088	16.8119659423828	0.00386527273803949	-0.00360223650932312	0.00159255252219737	-0.00165419070981443
348	2.41622614860535	-1.70454013347626	17.2015743255615	0.000618529506027699	-0.00717365415766835	0.00321592413820326	-3.08191010844894e-05
349	2.41622614860535	-1.70454013347626	17.4613132476807	0.0022419011220336	-0.00522560812532902	-3.08191010844894e-05	-0.00100484199356288
350	3.714923620224	-1.37986588478088	17.6561183929443	0.00321592413820326	0.000618529506027699	0.00191722682211548	-0.000355493422830477
351	0.468180358409882	-0.405842900276184	18.2405319213867	-0.00360223650932312	-0.00165419070981443	0.00191722682211548	0.00256657530553639
352	-0.830516874790192	0.243505731225014	17.2015743255615	0.00841071270406246	0.00191722682211548	-0.0104203969240189	0.000293855206109583
353	0.468180358409882	0.568180024623871	17.2015743255615	-3.08191010844894e-05	-0.000680167751852423	-0.00132951640989631	0.00678734155371785
354	1.11752903461456	-0.405842900276184	17.071704864502	-0.00100484199356288	-0.00230353930965066	0.00808603875339031	0.00776136433705688
355	-0.830516874790192	0.568180024623871	17.2665100097656	-0.0026282137259841	0.00191722682211548	-0.00457625929266214	-0.000355493422830477
356	1.11752903461456	0.243505731225014	17.6561183929443	-0.00782300252467394	0.00678734155371785	-0.00197886489331722	-0.00457625929266214
357	0.468180358409882	-0.405842900276184	17.9158573150635	-3.08191010844894e-05	-0.00230353930965066	-0.00522560812532902	-0.00295288790948689
358	1.7668776512146	-0.405842900276184	17.6561183929443	-0.00230353930965066	-0.00295288790948689	0.00711201597005129	-0.00295288790948689
359	-0.181168273091316	0.243505731225014	17.1366405487061	-0.00522560812532902	0.00483929552137852	-0.00392691092565656	0.00808603875339031
360	-0.181168273091316	0.892854392528534	17.071704864502	-0.00457625929266214	0.00970941036939621	0.00321592413820326	-0.00490093370899558
361	1.11752903461456	-0.0811685770750046	17.3314437866211	-0.00490093370899558	0.00548864435404539	-0.00684897974133492	-0.00392691092565656
362	1.7668776512146	-0.0811685770750046	17.6561183929443	0.00970941036939621	-3.08191010844894e-05	0.00289124972186983	-0.00295288790948689
363	1.7668776512146	-0.405842900276184	17.5262489318848	-0.00327756232582033	0.000293855206109583	0.00646266713738441	-0.00132951640989631
364	0.468180358409882	0.892854392528534	17.1366405487061	0.00451462110504508	-0.00100484199356288	0.00321592413820326	-0.00619963090866804
365	1.7668776512146	-0.405842900276184	17.071704864502	-0.00847235135734081	0.00289124972186983	-0.00619963090866804	-0.000680167751852423
366	1.7668776512146	0.568180024623871	16.9418354034424	-0.00490093370899558	0.00451462110504508	-0.00652430532500148	-0.00717365415766835
367	-0.181168273091316	0.243505731225014	17.4613132476807	-0.000355493422830477	-0.00587495695799589	-0.00717365415766835	0.00418994715437293
368	-2.12921404838562	0.892854392528534	16.7470302581787	-0.00392691092565656	-0.00295288790948689	0.00159255252219737	0.000293855206109583
369	-1.47986555099487	0.892854392528534	17.1366405487061	-3.08191010844894e-05	0.000618529506027699	0.00289124972186983	0.00256657530553639
370	-0.830516874790192	1.21752870082855	17.1366405487061	-0.0139918150380254	0.00841071270406246	0.000943203864153475	-0.00425158534198999
371	0.468180358409882	-0.405842900276184	16.9418354034424	-0.0133424662053585	0.00776136433705688	-0.00749832857400179	-0.00490093370899558
372	-2.12921404838562	0.892854392528534	16.7470302581787	0.000943203864153475	0.00289124972186983	0.00289124972186983	-0.00165419070981443
373	1.11752903461456	-0.0811685770750046	17.7210540771484	0.000618529506027699	0.00289124972186983	0.0022419011220336	0.00873538758605719
374	-0.830516874790192	1.21752870082855	17.2015743255615	0.000943203864153475	-0.00197886489331722	-0.00100484199356288	0.00126787810586393
375	0.468180358409882	-0.0811685770750046	16.9418354034424	-0.00165419070981443	-0.00295288790948689	-0.00879702530801296	0.00354059832170606
376	1.11752903461456	0.243505731225014	16.9418354034424	-0.00425158534198999	0.00256657530553639	-0.00847235135734081	-0.00295288790948689
377	1.11752903461456	-0.405842900276184	17.071704864502	-3.08191010844894e-05	0.000618529506027699	-0.00749832857400179	-0.0026282137259841
378	1.11752903461456	-0.0811685770750046	17.2015743255615	-0.00327756232582033	0.00418994715437293	0.00841071270406246	-0.00619963090866804
379	1.7668776512146	-0.730517208576202	17.0067710876465	0.00354059832170606	-0.0026282137259841	-0.00392691092565656	0.00516396993771195
380	1.7668776512146	-0.730517208576202	16.8768997192383	-0.00327756232582033	0.000618529506027699	0.00191722682211548	-0.00684897974133492
381	-0.181168273091316	-0.0811685770750046	16.6171607971191	0.00191722682211548	0.000618529506027699	0.00159255252219737	-0.000355493422830477
382	0.468180358409882	-0.0811685770750046	17.2015743255615	0.00289124972186983	-0.00879702530801296	-0.00197886489331722	0.000943203864153475
383	2.41622614860535	-1.70454013347626	17.6561183929443	0.00743668992072344	0.000293855206109583	0.00808603875339031	0.00159255252219737
384	-0.181168273091316	-0.405842900276184	17.1366405487061	0.00321592413820326	-0.00457625929266214	-0.00197886489331722	-0.00100484199356288
385	1.7668776512146	-1.37986588478088	16.8119659423828	0.00256657530553639	0.00386527273803949	-0.00490093370899558	-0.00684897974133492
386	-0.830516874790192	0.892854392528534	16.6171607971191	-0.000680167751852423	0.000293855206109583	-3.08191010844894e-05	-0.00360223650932312
387	0.468180358409882	0.568180024623871	16.7470302581787	-0.00230353930965066	0.000293855206109583	-0.00197886489331722	0.000943203864153475
388	-0.830516874790192	0.892854392528534	17.2665100097656	-0.00230353930965066	-0.00197886489331722	0.00256657530553639	0.00678734155371785
389	1.7668776512146	0.568180024623871	17.071704864502	0.00938473641872406	-0.00230353930965066	-0.00814767740666866	-0.000355493422830477
390	0.468180358409882	0.892854392528534	16.4872913360596	-0.0026282137259841	0.00743668992072344	-0.00425158534198999	-3.08191010844894e-05
391	3.06557488441467	-0.405842900276184	16.6171607971191	-0.00132951640989631	0.00581331877037883	-0.00944637414067984	0.00451462110504508
392	1.7668776512146	-0.730517208576202	16.8119659423828	0.0106834331527352	0.00418994715437293	-0.0110697457566857	-3.08191010844894e-05
393	2.41622614860535	-0.0811685770750046	16.6820964813232	0.00321592413820326	-0.0026282137259841	-0.00197886489331722	0.0022419011220336
394	1.11752903461456	0.568180024623871	16.9418354034424	-0.000355493422830477	0.00321592413820326	-0.0113944197073579	-0.000355493422830477
395	2.41622614860535	-0.0811685770750046	17.5262489318848	-0.00295288790948689	0.00289124972186983	0.00126787810586393	0.000293855206109583
396	2.41622614860535	0.568180024623871	16.4872913360596	-0.0104203969240189	0.00776136433705688	-0.00230353930965066	0.00321592413820326
397	-0.181168273091316	0.892854392528534	17.071704864502	-0.000355493422830477	-0.0026282137259841	-0.00847235135734081	-0.0026282137259841
398	0.468180358409882	0.892854392528534	17.2665100097656	-0.000680167751852423	0.00386527273803949	0.00289124972186983	0.00873538758605719
399	0.468180358409882	1.21752870082855	17.2015743255615	-0.0026282137259841	0.000618529506027699	0.000618529506027699	0.000293855206109583
400	0.468180358409882	-0.0811685770750046	17.7210540771484	-0.00490093370899558	0.00418994715437293	-0.00197886489331722	-0.00555028254166245
401	1.11752903461456	-0.405842900276184	17.3963794708252	-0.0100957229733467	0.00548864435404539	-0.00327756232582033	0.0022419011220336
402	-1.47986555099487	1.21752870082855	17.7859878540039	-0.00652430532500148	-0.00555028254166245	-0.00652430532500148	0.00581331877037883
403	-2.12921404838562	0.892854392528534	17.3963794708252	-0.00847235135734081	0.00386527273803949	0.00451462110504508	0.000618529506027699
404	-1.47986555099487	-0.0811685770750046	17.4613132476807	-0.0100957229733467	-0.00425158534198999	0.00321592413820326	0.00451462110504508
405	-1.47986555099487	0.892854392528534	17.3314437866211	-0.0100957229733467	0.00776136433705688	-0.00327756232582033	-0.00879702530801296
406	-2.12921404838562	0.568180024623871	17.5262489318848	-0.00619963090866804	0.011982130818069	-0.000680167751852423	0.000293855206109583
407	-0.830516874790192	-0.0811685770750046	17.3963794708252	-0.00165419070981443	-0.000355493422830477	-0.00749832857400179	0.00289124972186983
408	1.11752903461456	-0.405842900276184	17.4613132476807	0.00354059832170606	0.00191722682211548	0.00159255252219737	0.00418994715437293
409	1.11752903461456	-0.0811685770750046	17.0067710876465	0.0022419011220336	-0.00197886489331722	-0.00295288790948689	-0.00652430532500148
410	1.11752903461456	0.892854392528534	17.2665100097656	-0.00425158534198999	0.000293855206109583	0.00581331877037883	0.00451462110504508
411	-0.181168273091316	0.892854392528534	17.5911846160889	-0.00132951640989631	0.00613799272105098	-0.00327756232582033	-0.00749832857400179
412	2.41622614860535	-0.405842900276184	17.0067710876465	0.0022419011220336	-0.00295288790948689	-0.00555028254166245	0.00256657530553639
413	-0.181168273091316	0.243505731225014	17.2015743255615	0.00743668992072344	-0.00457625929266214	0.00191722682211548	0.00451462110504508
414	1.7668776512146	-1.70454013347626	17.6561183929443	0.000618529506027699	-0.0117190945893526	0.00321592413820326	0.00289124972186983
415	1.11752903461456	-0.0811685770750046	17.2665100097656	0.000618529506027699	-0.00197886489331722	-0.00490093370899558	0.000943203864153475
416	1.11752903461456	-0.405842900276184	16.9418354034424	-0.00197886489331722	0.00159255252219737	-0.0026282137259841	-0.00457625929266214
417	0.468180358409882	0.243505731225014	17.3963794708252	0.00678734155371785	-0.00619963090866804	-0.00425158534198999	0.00841071270406246
418	0.468180358409882	-0.0811685770750046	17.3314437866211	0.00386527273803949	-0.00879702530801296	-0.00197886489331722	0.00126787810586393
419	-0.181168273091316	0.892854392528534	17.2015743255615	-0.00132951640989631	0.00126787810586393	0.00386527273803949	0.000293855206109583
420	1.11752903461456	0.568180024623871	16.8119659423828	-0.00197886489331722	0.00256657530553639	0.000943203864153475	0.00159255252219737
421	1.11752903461456	0.243505731225014	17.0067710876465	-0.00197886489331722	-0.00100484199356288	-0.0107450718060136	0.000618529506027699
422	2.41622614860535	-0.0811685770750046	17.3314437866211	0.00386527273803949	0.00289124972186983	-0.00782300252467394	0.00191722682211548
423	1.11752903461456	1.54220294952393	16.6171607971191	0.00354059832170606	-0.000680167751852423	0.00873538758605719	0.00159255252219737
424	2.41622614860535	-0.0811685770750046	17.0067710876465	0.00321592413820326	0.00906006153672934	-0.00457625929266214	0.000943203864153475
425	-0.181168273091316	1.54220294952393	16.5522270202637	-0.00717365415766835	0.000293855206109583	-0.00847235135734081	-0.00425158534198999
426	2.41622614860535	-0.405842900276184	16.6820964813232	-0.000680167751852423	0.0103587592020631	-0.00782300252467394	0.00191722682211548
427	2.41622614860535	0.243505731225014	17.3963794708252	0.000293855206109583	-0.00165419070981443	-0.00230353930965066	-0.00327756232582033
428	2.41622614860535	-0.0811685770750046	17.4613132476807	0.000618529506027699	0.000943203864153475	0.00354059832170606	-3.08191010844894e-05
429	1.7668776512146	-0.0811685770750046	17.2015743255615	-0.000680167751852423	0.000618529506027699	0.00483929552137852	-3.08191010844894e-05
430	2.41622614860535	-0.0811685770750046	17.3963794708252	-0.00490093370899558	0.00646266713738441	-0.00425158534198999	-0.00197886489331722
431	0.468180358409882	0.568180024623871	17.3963794708252	0.00451462110504508	0.00548864435404539	-0.00100484199356288	-0.00587495695799589
432	0.468180358409882	0.892854392528534	17.071704864502	-3.08191010844894e-05	0.00289124972186983	0.00191722682211548	-0.00457625929266214
433	-0.181168273091316	0.892854392528534	17.5262489318848	0.000618529506027699	0.00483929552137852	0.00289124972186983	-0.0026282137259841
434	1.11752903461456	-0.0811685770750046	17.2665100097656	-0.00327756232582033	0.00289124972186983	0.00354059832170606	-0.00847235135734081
435	-1.47986555099487	0.568180024623871	17.1366405487061	-0.00360223650932312	0.000618529506027699	-3.08191010844894e-05	-0.000355493422830477
436	-1.47986555099487	0.243505731225014	16.9418354034424	-0.00684897974133492	0.00581331877037883	-0.00327756232582033	0.00970941036939621
437	-0.830516874790192	-0.0811685770750046	16.9418354034424	-0.00392691092565656	0.00938473641872406	-0.00944637414067984	0.00483929552137852
438	0.468180358409882	-0.405842900276184	16.8119659423828	-0.00522560812532902	0.0022419011220336	0.00321592413820326	-0.00327756232582033
439	-1.47986555099487	-0.0811685770750046	16.9418354034424	-0.00944637414067984	-0.0026282137259841	0.00354059832170606	-0.00100484199356288
440	-0.830516874790192	0.892854392528534	16.6820964813232	-0.00100484199356288	0.0103587592020631	0.00289124972186983	0.00159255252219737
441	0.468180358409882	0.568180024623871	16.5522270202637	-0.00165419070981443	0.00711201597005129	-0.0113944197073579	0.00126787810586393
442	1.7668776512146	-0.0811685770750046	16.8768997192383	0.0022419011220336	-0.00197886489331722	0.00321592413820326	0.00159255252219737
443	0.468180358409882	0.568180024623871	17.0067710876465	-0.00165419070981443	-0.00230353930965066	0.00354059832170606	0.00483929552137852
444	-0.181168273091316	0.568180024623871	17.4613132476807	-0.00100484199356288	0.00126787810586393	-0.00782300252467394	0.00159255252219737
445	1.7668776512146	-0.730517208576202	17.7210540771484	-0.00457625929266214	-0.0026282137259841	-0.00360223650932312	-0.00327756232582033
446	1.7668776512146	-1.05519151687622	17.1366405487061	0.00451462110504508	-3.08191010844894e-05	-0.00944637414067984	-0.0026282137259841
447	0.468180358409882	-0.730517208576202	17.2015743255615	0.00256657530553639	-0.00717365415766835	-0.0133424662053585	0.00354059832170606
448	0.468180358409882	-0.0811685770750046	17.2665100097656	0.00906006153672934	-0.00879702530801296	0.00483929552137852	-0.00295288790948689
449	0.468180358409882	-0.0811685770750046	17.3963794708252	0.000618529506027699	-0.00100484199356288	0.00418994715437293	0.00321592413820326
450	0.468180358409882	0.243505731225014	17.5262489318848	-0.00230353930965066	-0.0026282137259841	-0.00425158534198999	-0.000355493422830477
451	0.468180358409882	0.568180024623871	17.2015743255615	-0.00132951640989631	-0.00360223650932312	-0.00327756232582033	0.00159255252219737
452	1.11752903461456	-0.405842900276184	16.7470302581787	0.00321592413820326	0.00159255252219737	-0.00879702530801296	-3.08191010844894e-05
453	-0.181168273091316	-0.730517208576202	17.071704864502	0.00743668992072344	-0.00327756232582033	0.000618529506027699	-0.000680167751852423
454	3.06557488441467	-0.0811685770750046	17.4613132476807	0.00321592413820326	-0.00132951640989631	0.00646266713738441	-0.00392691092565656
455	0.468180358409882	0.568180024623871	17.3963794708252	-0.00392691092565656	0.00548864435404539	-0.0126931173726916	-0.00100484199356288
456	1.11752903461456	1.21752870082855	17.5262489318848	-0.00392691092565656	0.00289124972186983	-0.00782300252467394	-0.00197886489331722
457	0.468180358409882	0.568180024623871	17.2015743255615	0.00483929552137852	0.00613799272105098	-0.00490093370899558	0.00256657530553639
458	0.468180358409882	0.892854392528534	17.0067710876465	-0.000355493422830477	-0.00652430532500148	0.000943203864153475	-0.00392691092565656
459	-0.830516874790192	1.21752870082855	17.0067710876465	0.00159255252219737	0.000293855206109583	-0.00619963090866804	0.00418994715437293
460	1.11752903461456	-0.0811685770750046	17.1366405487061	-0.00197886489331722	0.0113327819854021	-0.0110697457566857	-0.00912170019000769
461	1.7668776512146	-0.405842900276184	17.6561183929443	0.0022419011220336	0.00548864435404539	-0.0026282137259841	0.000293855206109583
462	1.11752903461456	0.568180024623871	17.071704864502	0.0113327819854021	0.00483929552137852	-0.00327756232582033	0.0022419011220336
463	1.11752903461456	-0.0811685770750046	17.071704864502	-0.00392691092565656	-0.000355493422830477	0.00191722682211548	0.00256657530553639
464	0.468180358409882	0.568180024623871	17.3963794708252	0.00841071270406246	0.000293855206109583	-3.08191010844894e-05	-0.00425158534198999
465	1.7668776512146	-0.405842900276184	16.8119659423828	-0.00457625929266214	0.00808603875339031	0.00159255252219737	0.00873538758605719
466	-0.830516874790192	1.54220294952393	16.8768997192383	0.00159255252219737	0.00256657530553639	-0.00522560812532902	-0.0026282137259841
467	-0.181168273091316	0.243505731225014	17.3314437866211	-0.00360223650932312	0.00191722682211548	-0.0175632312893867	0.00321592413820326
468	-0.181168273091316	0.243505731225014	16.8119659423828	-0.00100484199356288	0.00646266713738441	0.00516396993771195	0.00126787810586393
469	0.468180358409882	-0.405842900276184	17.3314437866211	-0.00749832857400179	-0.0026282137259841	-0.00327756232582033	-0.00360223650932312
470	-0.830516874790192	-0.0811685770750046	17.0067710876465	-0.0133424662053585	0.00841071270406246	-0.000680167751852423	0.000618529506027699
471	-0.830516874790192	-0.0811685770750046	17.071704864502	-0.00392691092565656	0.00841071270406246	-0.00814767740666866	0.000943203864153475
472	-1.47986555099487	0.892854392528534	17.4613132476807	0.00483929552137852	0.000293855206109583	-0.0107450718060136	0.00289124972186983
473	2.41622614860535	-0.405842900276184	17.5262489318848	-0.00457625929266214	-0.00165419070981443	0.00418994715437293	0.0022419011220336
474	0.468180358409882	1.21752870082855	17.1366405487061	0.000293855206109583	0.000943203864153475	-0.00132951640989631	0.000618529506027699
475	2.41622614860535	-0.0811685770750046	17.3963794708252	0.00289124972186983	0.00418994715437293	-0.00749832857400179	-0.00197886489331722
476	1.7668776512146	-0.0811685770750046	17.3314437866211	-0.00360223650932312	0.00906006153672934	-0.00782300252467394	-0.0026282137259841
477	3.06557488441467	-0.730517208576202	17.1366405487061	0.00646266713738441	0.000618529506027699	0.000293855206109583	0.00451462110504508
478	2.41622614860535	-0.405842900276184	17.3314437866211	0.00516396993771195	-0.00587495695799589	-0.00392691092565656	-0.00717365415766835
479	1.11752903461456	-0.405842900276184	17.2665100097656	-0.00555028254166245	0.00483929552137852	0.00159255252219737	-0.000680167751852423
480	-0.830516874790192	-0.405842900276184	16.6820964813232	-0.0026282137259841	-0.00425158534198999	-0.00555028254166245	0.00451462110504508
481	1.7668776512146	-1.37986588478088	16.9418354034424	-0.000355493422830477	-0.00295288790948689	-0.00847235135734081	-0.00295288790948689
482	0.468180358409882	-0.730517208576202	16.9418354034424	0.00776136433705688	-0.0026282137259841	-0.00684897974133492	0.00321592413820326
483	0.468180358409882	-0.0811685770750046	16.8768997192383	0.01100810803473	-0.00717365415766835	-0.000680167751852423	0.00126787810586393
484	2.41622614860535	-0.405842900276184	17.1366405487061	-0.00197886489331722	-0.000355493422830477	0.000943203864153475	-0.00425158534198999
485	1.11752903461456	0.568180024623871	16.5522270202637	-0.00490093370899558	0.00548864435404539	-0.00425158534198999	0.000293855206109583
486	1.7668776512146	-0.0811685770750046	16.8768997192383	-0.00522560812532902	0.000293855206109583	-0.00197886489331722	-0.00100484199356288
487	3.06557488441467	-0.405842900276184	16.8768997192383	0.00386527273803949	0.00516396993771195	0.000293855206109583	-0.00100484199356288
488	1.7668776512146	0.243505731225014	16.6820964813232	-0.00100484199356288	-0.00425158534198999	-0.00165419070981443	-0.00132951640989631
489	2.41622614860535	0.568180024623871	17.0067710876465	-0.00197886489331722	0.00841071270406246	-0.0104203969240189	0.00191722682211548
490	1.11752903461456	-0.405842900276184	16.6820964813232	-0.00100484199356288	0.00451462110504508	-0.00457625929266214	-0.00652430532500148
491	2.41622614860535	-0.405842900276184	16.6171607971191	-0.00165419070981443	0.00548864435404539	-0.0130177913233638	0.00126787810586393
492	-0.830516874790192	1.21752870082855	16.4223556518555	0.000293855206109583	0.00711201597005129	-0.00425158534198999	0.00159255252219737
493	0.468180358409882	1.21752870082855	16.4872913360596	0.00841071270406246	-0.00197886489331722	-0.00555028254166245	0.00126787810586393
494	1.7668776512146	-0.0811685770750046	17.0067710876465	0.000293855206109583	0.00191722682211548	-0.000355493422830477	0.00354059832170606
495	1.7668776512146	0.568180024623871	16.7470302581787	-0.000680167751852423	0.00581331877037883	-0.00457625929266214	-0.00522560812532902
496	-0.181168273091316	0.892854392528534	17.1366405487061	-0.00684897974133492	0.0103587592020631	0.00418994715437293	0.000293855206109583
497	-0.181168273091316	0.568180024623871	17.1366405487061	0.00451462110504508	0.000293855206109583	-0.00132951640989631	0.000293855206109583
498	0.468180358409882	0.568180024623871	16.6820964813232	0.00159255252219737	-0.00230353930965066	-0.00619963090866804	-0.000680167751852423
499	1.11752903461456	0.892854392528534	16.7470302581787	-0.00327756232582033	0.00126787810586393	0.00354059832170606	-0.00392691092565656
500	0.468180358409882	-0.405842900276184	17.3963794708252	-0.00197886489331722	-0.0026282137259841	-0.00749832857400179	-0.00165419070981443
501	-2.12921404838562	0.243505731225014	17.5262489318848	-0.00132951640989631	0.00289124972186983	-0.000355493422830477	-0.00425158534198999
502	-0.830516874790192	-0.0811685770750046	16.9418354034424	-0.00197886489331722	-0.00782300252467394	0.00256657530553639	0.00256657530553639
503	-0.830516874790192	0.243505731225014	17.3314437866211	-0.00684897974133492	-0.00197886489331722	0.00354059832170606	-3.08191010844894e-05
504	-2.77856278419495	0.892854392528534	17.2015743255615	-0.00555028254166245	-0.00295288790948689	-0.00327756232582033	-0.00392691092565656
505	-0.181168273091316	0.243505731225014	17.7210540771484	-0.00814767740666866	0.00256657530553639	0.00516396993771195	-0.00392691092565656
506	1.11752903461456	-0.0811685770750046	17.9807929992676	-0.00392691092565656	0.00159255252219737	-0.00230353930965066	0.000293855206109583
507	-1.47986555099487	0.892854392528534	17.071704864502	-0.00717365415766835	-0.000680167751852423	-0.00749832857400179	0.00321592413820326
508	-1.47986555099487	0.568180024623871	17.3314437866211	0.00483929552137852	-0.00392691092565656	-0.00360223650932312	0.00256657530553639
509	-0.181168273091316	1.21752870082855	17.2015743255615	-0.00425158534198999	-0.00555028254166245	0.00516396993771195	-0.00619963090866804
510	1.11752903461456	0.568180024623871	17.4613132476807	-0.000355493422830477	0.00646266713738441	-0.00555028254166245	0.00289124972186983
511	2.41622614860535	-0.0811685770750046	17.6561183929443	-0.00782300252467394	0.00159255252219737	0.000293855206109583	-0.00230353930965066
512	-0.830516874790192	-0.0811685770750046	16.6820964813232	0.00159255252219737	-0.0026282137259841	-0.000355493422830477	0.00743668992072344
513	1.7668776512146	-1.05519151687622	16.9418354034424	0.00906006153672934	-0.0117190945893526	0.00743668992072344	-0.00749832857400179
514	-0.181168273091316	-0.730517208576202	16.7470302581787	-0.00912170019000769	-0.00425158534198999	0.0100340843200684	0.000293855206109583
515	1.7668776512146	-0.730517208576202	17.0067710876465	-0.000680167751852423	0.00159255252219737	-0.00392691092565656	-0.00360223650932312
516	2.41622614860535	-1.05519151687622	17.2015743255615	0.00451462110504508	0.00289124972186983	-0.00652430532500148	-0.00230353930965066
517	1.7668776512146	-0.405842900276184	16.8119659423828	-0.000355493422830477	0.00126787810586393	0.000943203864153475	0.00159255252219737
518	2.41622614860535	-0.405842900276184	16.7470302581787	0.00613799272105098	-0.000355493422830477	0.000618529506027699	-0.00360223650932312
519	1.7668776512146	-0.0811685770750046	16.8768997192383	-0.00100484199356288	-0.00652430532500148	0.0022419011220336	0.00354059832170606
520	2.41622614860535	-0.0811685770750046	16.8768997192383	-0.000355493422830477	0.00418994715437293	-0.00717365415766835	-0.00360223650932312
521	0.468180358409882	1.21752870082855	16.8119659423828	-0.00295288790948689	0.00581331877037883	-0.00717365415766835	-0.000680167751852423
522	0.468180358409882	0.892854392528534	16.9418354034424	0.00418994715437293	-0.000680167751852423	-0.00782300252467394	0.00613799272105098
523	1.7668776512146	0.243505731225014	16.4223556518555	0.00970941036939621	0.00191722682211548	0.00321592413820326	-0.00295288790948689
524	2.41622614860535	-0.405842900276184	16.8768997192383	-0.000680167751852423	0.00548864435404539	-0.00100484199356288	0.00516396993771195
525	1.7668776512146	-0.0811685770750046	17.2015743255615	0.000943203864153475	0.00581331877037883	-0.000680167751852423	-0.00132951640989631
526	0.468180358409882	1.21752870082855	17.071704864502	0.00126787810586393	0.000943203864153475	-0.00912170019000769	0.00159255252219737
527	1.11752903461456	0.568180024623871	16.8768997192383	0.000293855206109583	0.000618529506027699	-0.00360223650932312	0.00191722682211548
528	1.7668776512146	-0.405842900276184	16.8119659423828	0.00191722682211548	-0.00295288790948689	-0.00619963090866804	0.000293855206109583
529	0.468180358409882	0.243505731225014	17.2665100097656	0.00289124972186983	0.00289124972186983	0.00646266713738441	0.00483929552137852
530	1.11752903461456	0.892854392528534	17.2015743255615	0.00711201597005129	0.00808603875339031	0.000293855206109583	-0.00425158534198999
531	-0.181168273091316	0.892854392528534	16.6820964813232	-0.0026282137259841	0.00191722682211548	-3.08191010844894e-05	-3.08191010844894e-05
532	1.11752903461456	-0.0811685770750046	17.1366405487061	-0.00197886489331722	-0.00295288790948689	-0.00197886489331722	-0.00230353930965066
533	-1.47986555099487	-0.0811685770750046	17.0067710876465	-0.00295288790948689	-0.00522560812532902	0.00451462110504508	0.00289124972186983
534	-1.47986555099487	0.568180024623871	16.8119659423828	-0.0149658378213644	0.000618529506027699	-0.00165419070981443	0.00256657530553639
535	-0.830516874790192	-0.405842900276184	16.8768997192383	-0.00587495695799589	0.00451462110504508	0.00289124972186983	-0.00847235135734081
536	-0.181168273091316	0.243505731225014	16.8119659423828	-0.00912170019000769	0.00451462110504508	-0.00587495695799589	0.00613799272105098
537	-0.181168273091316	0.568180024623871	16.5522270202637	-0.00457625929266214	-3.08191010844894e-05	0.000293855206109583	-3.08191010844894e-05
538	0.468180358409882	1.21752870082855	16.7470302581787	0.00906006153672934	0.00483929552137852	-0.00327756232582033	0.0022419011220336
539	1.7668776512146	0.568180024623871	16.7470302581787	0.00354059832170606	0.000293855206109583	0.00841071270406246	-0.00392691092565656
540	1.11752903461456	-0.730517208576202	16.8119659423828	-0.00295288790948689	0.00126787810586393	-0.00165419070981443	-0.00749832857400179
541	1.11752903461456	-0.0811685770750046	17.0067710876465	0.000618529506027699	0.00646266713738441	-0.000680167751852423	0.00191722682211548
542	-0.181168273091316	0.568180024623871	17.3963794708252	0.00159255252219737	-0.00327756232582033	-0.00132951640989631	0.000293855206109583
543	-0.181168273091316	-0.405842900276184	17.5262489318848	-0.000355493422830477	-0.00457625929266214	-0.00165419070981443	0.000293855206109583
544	2.41622614860535	-1.70454013347626	17.2015743255615	-0.00132951640989631	-0.00912170019000769	-0.000355493422830477	-0.00652430532500148
545	-0.830516874790192	-0.0811685770750046	16.6820964813232	-0.00587495695799589	0.00126787810586393	-0.00295288790948689	-0.00100484199356288
546	1.11752903461456	-0.730517208576202	16.8119659423828	0.00289124972186983	-0.00132951640989631	-0.00197886489331722	-0.00425158534198999
547	1.11752903461456	-0.730517208576202	16.7470302581787	0.000293855206109583	0.00159255252219737	-3.08191010844894e-05	0.00386527273803949
548	1.7668776512146	-0.405842900276184	17.0067710876465	0.00126787810586393	-0.00587495695799589	-0.00392691092565656	-0.00165419070981443
549	2.41622614860535	-0.405842900276184	17.3314437866211	0.000293855206109583	0.00126787810586393	0.00516396993771195	0.00646266713738441
550	2.41622614860535	0.243505731225014	16.8768997192383	0.00126787810586393	0.00776136433705688	-0.00197886489331722	-0.00977104809135199
551	-0.181168273091316	0.568180024623871	16.5522270202637	-0.00197886489331722	0.00191722682211548	-0.000355493422830477	0.00321592413820326
552	-0.181168273091316	0.892854392528534	17.1366405487061	0.0022419011220336	0.000943203864153475	-0.0130177913233638	-0.00392691092565656
553	1.11752903461456	0.568180024623871	17.071704864502	0.00970941036939621	0.000293855206109583	-0.00425158534198999	-0.000355493422830477
554	2.41622614860535	0.243505731225014	17.4613132476807	0.00386527273803949	-0.00425158534198999	0.000293855206109583	-0.000680167751852423
555	1.11752903461456	0.892854392528534	17.4613132476807	0.000943203864153475	0.00743668992072344	-0.0126931173726916	0.00159255252219737
556	-0.181168273091316	1.21752870082855	16.357421875	0.000618529506027699	0.000293855206109583	-0.0104203969240189	-0.00295288790948689
557	0.468180358409882	0.568180024623871	17.0067710876465	0.000618529506027699	-0.00132951640989631	-0.00977104809135199	-0.00132951640989631
558	-0.181168273091316	1.21752870082855	17.071704864502	-0.00132951640989631	-0.00100484199356288	-0.00230353930965066	0.00354059832170606
559	1.11752903461456	1.21752870082855	17.2015743255615	0.00191722682211548	0.00126787810586393	-0.00230353930965066	-0.00360223650932312
560	0.468180358409882	1.21752870082855	17.5911846160889	-0.00684897974133492	0.00581331877037883	-0.00912170019000769	-0.00587495695799589
561	2.41622614860535	-0.0811685770750046	17.3963794708252	-0.00587495695799589	0.00711201597005129	-0.0100957229733467	0.00289124972186983
562	1.7668776512146	0.243505731225014	16.6171607971191	-0.00295288790948689	0.00191722682211548	0.00483929552137852	0.00159255252219737
563	0.468180358409882	-0.405842900276184	16.8768997192383	0.00386527273803949	-0.00165419070981443	0.00321592413820326	-0.000680167751852423
564	-0.830516874790192	0.892854392528534	16.5522270202637	-0.00392691092565656	-0.00165419070981443	-0.00165419070981443	0.00776136433705688
565	-0.830516874790192	0.568180024623871	17.2015743255615	-0.00490093370899558	-0.00230353930965066	-0.00749832857400179	0.00451462110504508
566	-0.181168273091316	0.243505731225014	17.850923538208	-0.0107450718060136	0.00711201597005129	-0.00717365415766835	-0.00165419070981443
567	-0.181168273091316	-0.405842900276184	17.071704864502	-0.00425158534198999	-0.00327756232582033	-0.00100484199356288	0.00386527273803949
568	-0.830516874790192	0.892854392528534	17.1366405487061	-0.00132951640989631	0.011982130818069	0.00321592413820326	0.00321592413820326
569	1.11752903461456	0.243505731225014	16.6820964813232	-0.00132951640989631	-0.00197886489331722	0.00451462110504508	-0.000680167751852423
570	0.468180358409882	-0.0811685770750046	16.9418354034424	-0.0146411629393697	0.00126787810586393	-0.00555028254166245	-0.00132951640989631
571	1.7668776512146	-0.0811685770750046	17.7859878540039	-0.000680167751852423	0.00159255252219737	-0.00912170019000769	-0.00230353930965066
572	-0.181168273091316	0.892854392528534	17.2015743255615	0.00483929552137852	0.00256657530553639	0.000943203864153475	0.00159255252219737
573	0.468180358409882	0.892854392528534	16.8768997192383	-0.0026282137259841	-0.00490093370899558	0.00613799272105098	0.00354059832170606
574	-0.181168273091316	1.21752870082855	16.6820964813232	-0.00522560812532902	0.00516396993771195	-0.00652430532500148	-0.00295288790948689
575	1.7668776512146	-0.0811685770750046	16.8768997192383	-0.00944637414067984	0.00191722682211548	-0.00360223650932312	-0.0026282137259841
576	2.41622614860535	-1.37986588478088	17.0067710876465	0.00483929552137852	-0.00327756232582033	0.000293855206109583	0.00256657530553639
577	3.06557488441467	-1.70454013347626	17.2665100097656	0.00354059832170606	-0.00230353930965066	0.00159255252219737	0.000943203864153475
578	1.7668776512146	-1.05519151687622	16.7470302581787	0.000943203864153475	-0.00392691092565656	0.00354059832170606	0.00970941036939621
579	2.41622614860535	-1.37986588478088	17.0067710876465	0.00581331877037883	-0.00555028254166245	0.00938473641872406	-0.00360223650932312
580	0.468180358409882	-0.405842900276184	17.5911846160889	-0.00457625929266214	0.00126787810586393	0.00321592413820326	-0.000680167751852423
581	0.468180358409882	0.243505731225014	16.7470302581787	0.00289124972186983	-3.08191010844894e-05	-0.00555028254166245	0.000618529506027699
582	2.41622614860535	0.892854392528534	16.9418354034424	-0.000355493422830477	-0.00327756232582033	-0.00814767740666866	0.00321592413820326
583	1.7668776512146	-0.405842900276184	17.0067710876465	-3.08191010844894e-05	-0.00197886489331722	0.00418994715437293	0.00581331877037883
584	-0.830516874790192	0.568180024623871	16.6171607971191	0.00321592413820326	0.000293855206109583	0.000618529506027699	0.00906006153672934
585	2.41622614860535	-0.0811685770750046	16.9418354034424	-0.00749832857400179	0.00191722682211548	-0.00717365415766835	0.00159255252219737
586	0.468180358409882	0.568180024623871	16.6171607971191	-0.000355493422830477	0.00418994715437293	-0.00425158534198999	0.00289124972186983
587	-0.830516874790192	0.568180024623871	16.6171607971191	0.0022419011220336	-0.00490093370899558	-0.00230353930965066	-0.00165419070981443
588	0.468180358409882	0.568180024623871	16.8768997192383	0.00354059832170606	-3.08191010844894e-05	-0.00717365415766835	0.00808603875339031
589	0.468180358409882	0.892854392528534	16.357421875	-0.00425158534198999	0.000943203864153475	-0.000680167751852423	-0.00587495695799589
590	1.11752903461456	0.892854392528534	17.071704864502	-0.00457625929266214	0.00354059832170606	-0.00327756232582033	-3.08191010844894e-05
591	2.41622614860535	0.243505731225014	16.7470302581787	0.00354059832170606	-0.00165419070981443	-0.00879702530801296	-0.00782300252467394
592	1.11752903461456	0.892854392528534	16.8119659423828	0.00581331877037883	0.00256657530553639	0.000618529506027699	0.00678734155371785
593	1.7668776512146	-0.0811685770750046	17.6561183929443	0.00191722682211548	0.000943203864153475	0.000618529506027699	-0.00684897974133492
594	0.468180358409882	0.568180024623871	17.3963794708252	-0.000355493422830477	-0.00425158534198999	0.00516396993771195	0.00678734155371785
595	2.41622614860535	-0.0811685770750046	17.3314437866211	-0.000355493422830477	0.00289124972186983	0.00126787810586393	-0.00814767740666866
596	1.7668776512146	-0.405842900276184	17.2665100097656	0.00126787810586393	0.00581331877037883	-0.00522560812532902	0.00126787810586393
597	-0.181168273091316	0.892854392528534	16.4223556518555	0.00516396993771195	0.00191722682211548	-0.00457625929266214	0.000943203864153475
598	-1.47986555099487	0.892854392528534	17.3963794708252	-0.00555028254166245	0.000618529506027699	0.00581331877037883	0.00418994715437293
599	-0.830516874790192	1.21752870082855	17.4613132476807	-0.00360223650932312	-0.00684897974133492	0.00386527273803949	-0.00295288790948689
600	-0.830516874790192	-0.405842900276184	17.3963794708252	-0.00879702530801296	0.0123068047687411	-0.00230353930965066	0.00321592413820326
601	-0.830516874790192	0.243505731225014	17.4613132476807	-0.00197886489331722	-0.00197886489331722	-0.00555028254166245	-0.00425158534198999
602	-0.830516874790192	0.892854392528534	17.2665100097656	0.00321592413820326	0.00711201597005129	-0.0130177913233638	-0.00457625929266214
603	0.468180358409882	0.568180024623871	17.2665100097656	-0.00100484199356288	-0.00295288790948689	0.00418994715437293	0.000293855206109583
604	1.11752903461456	0.243505731225014	17.7859878540039	0.00126787810586393	-3.08191010844894e-05	-0.00619963090866804	-0.00327756232582033
605	1.11752903461456	0.243505731225014	16.9418354034424	-0.00587495695799589	0.00808603875339031	-0.00619963090866804	-0.00652430532500148
606	1.11752903461456	0.568180024623871	17.071704864502	-0.000355493422830477	0.00776136433705688	-0.00327756232582033	-0.00165419070981443
607	-0.181168273091316	0.892854392528534	17.1366405487061	0.000618529506027699	0.000293855206109583	0.00386527273803949	-3.08191010844894e-05
608	0.468180358409882	0.243505731225014	16.9418354034424	0.000618529506027699	-0.00457625929266214	-0.00295288790948689	0.00256657530553639
609	-0.181168273091316	-0.0811685770750046	16.9418354034424	-0.00555028254166245	-0.00132951640989631	0.00743668992072344	-0.00847235135734081
610	0.468180358409882	-0.0811685770750046	16.9418354034424	0.000943203864153475	0.00289124972186983	-0.00684897974133492	-3.08191010844894e-05
611	1.11752903461456	-1.05519151687622	16.7470302581787	0.000293855206109583	-0.00132951640989631	-0.00132951640989631	-3.08191010844894e-05
612	2.41622614860535	-1.70454013347626	16.8119659423828	0.00126787810586393	-0.00814767740666866	-0.00652430532500148	-0.000680167751852423
613	2.41622614860535	-0.730517208576202	16.6171607971191	0.00126787810586393	-0.00392691092565656	0.00159255252219737	-0.00587495695799589
614	2.41622614860535	-1.05519151687622	17.071704864502	-0.00165419070981443	-0.00652430532500148	0.00159255252219737	-0.000680167751852423
615	1.7668776512146	-0.0811685770750046	16.8119659423828	-0.00295288790948689	0.0100340843200684	0.000943203864153475	-0.00197886489331722
616	1.11752903461456	0.568180024623871	17.071704864502	0.00126787810586393	-0.00197886489331722	-0.00684897974133492	-0.00132951640989631
617	-0.181168273091316	0.568180024623871	16.5522270202637	0.000293855206109583	0.00126787810586393	-0.00490093370899558	-0.00684897974133492
618	1.11752903461456	0.568180024623871	16.5522270202637	0.00451462110504508	0.00418994715437293	0.00581331877037883	-0.00425158534198999
619	-0.181168273091316	0.892854392528534	16.5522270202637	0.00711201597005129	0.0022419011220336	0.000293855206109583	0.00548864435404539
620	0.468180358409882	0.568180024623871	17.2015743255615	0.000618529506027699	0.00646266713738441	-0.00457625929266214	-0.00490093370899558
621	1.11752903461456	0.243505731225014	17.3314437866211	0.00646266713738441	0.00613799272105098	-0.00749832857400179	0.000293855206109583
622	1.11752903461456	-0.405842900276184	16.7470302581787	0.00548864435404539	-0.00749832857400179	-0.0026282137259841	0.00159255252219737
623	-0.830516874790192	0.568180024623871	16.4223556518555	0.00418994715437293	0.00581331877037883	0.00256657530553639	0.00516396993771195
624	1.7668776512146	-0.405842900276184	17.2015743255615	0.000943203864153475	-0.00165419070981443	-0.00522560812532902	0.00159255252219737
625	-0.830516874790192	0.892854392528534	16.6820964813232	-0.00230353930965066	0.00516396993771195	-0.00230353930965066	-0.00652430532500148
626	1.11752903461456	-0.405842900276184	17.0067710876465	-0.00587495695799589	0.00873538758605719	-0.0026282137259841	-0.00360223650932312
627	1.11752903461456	-0.405842900276184	17.2665100097656	-0.000680167751852423	-0.000355493422830477	-0.00100484199356288	0.00386527273803949
628	1.7668776512146	-0.405842900276184	16.7470302581787	0.00646266713738441	0.00613799272105098	0.00256657530553639	-0.000680167751852423
629	1.7668776512146	-0.730517208576202	17.0067710876465	-3.08191010844894e-05	-0.00132951640989631	-0.00165419070981443	0.000293855206109583
630	1.7668776512146	-0.0811685770750046	16.8768997192383	-0.00749832857400179	0.00906006153672934	-0.00165419070981443	-0.00847235135734081
631	-2.12921404838562	0.568180024623871	16.8768997192383	-0.00944637414067984	0.00808603875339031	-0.00425158534198999	0.00256657530553639
632	-0.181168273091316	0.568180024623871	16.8768997192383	0.000943203864153475	0.00126787810586393	-0.0026282137259841	-0.00197886489331722
633	-2.12921404838562	0.892854392528534	16.6171607971191	-0.00360223650932312	-0.000355493422830477	0.000618529506027699	0.00321592413820326
634	-0.830516874790192	0.243505731225014	16.9418354034424	-0.00197886489331722	-0.0026282137259841	-0.00360223650932312	-0.00132951640989631
635	-1.47986555099487	0.568180024623871	16.7470302581787	-0.00490093370899558	0.00873538758605719	-0.00425158534198999	-0.00555028254166245
636	-0.181168273091316	1.21752870082855	16.8119659423828	-0.000680167751852423	0.00678734155371785	0.00386527273803949	-0.00197886489331722
637	1.11752903461456	-0.405842900276184	17.7210540771484	0.00256657530553639	-0.0026282137259841	-0.0130177913233638	0.00386527273803949
638	0.468180358409882	-0.0811685770750046	17.7859878540039	0.0022419011220336	-0.000680167751852423	0.0103587592020631	-0.00425158534198999
639	-0.830516874790192	-0.405842900276184	17.3963794708252	0.00321592413820326	0.00159255252219737	-0.00392691092565656	-3.08191010844894e-05
640	0.468180358409882	0.892854392528534	16.6820964813232	-0.00587495695799589	0.00159255252219737	0.0022419011220336	0.000618529506027699
641	1.11752903461456	0.243505731225014	16.8119659423828	-0.00360223650932312	0.00321592413820326	-0.0133424662053585	0.00451462110504508
642	1.7668776512146	-1.05519151687622	17.5262489318848	0.00613799272105098	-0.0113944197073579	-0.00782300252467394	-0.00522560812532902
643	0.468180358409882	-2.02921438217163	17.3963794708252	0.000943203864153475	-0.0110697457566857	0.0022419011220336	0.00354059832170606
644	0.468180358409882	-0.405842900276184	17.2015743255615	0.00873538758605719	-0.0107450718060136	0.0022419011220336	-0.00457625929266214
645	-0.181168273091316	-0.405842900276184	17.3963794708252	-0.00132951640989631	0.00906006153672934	-0.00100484199356288	0.00126787810586393
646	1.7668776512146	-0.405842900276184	17.3963794708252	-0.00619963090866804	0.00289124972186983	-0.00619963090866804	-0.00327756232582033
647	2.41622614860535	-0.730517208576202	17.3314437866211	0.000943203864153475	-0.00360223650932312	-0.00847235135734081	-0.00392691092565656
648	1.7668776512146	0.568180024623871	17.2665100097656	-0.00295288790948689	-0.00782300252467394	-0.000680167751852423	0.00159255252219737
649	1.11752903461456	-0.405842900276184	17.5911846160889	0.00126787810586393	-0.000680167751852423	-0.00425158534198999	0.0022419011220336
650	1.11752903461456	0.568180024623871	17.2665100097656	0.00159255252219737	0.00613799272105098	-3.08191010844894e-05	0.0022419011220336
651	1.7668776512146	-0.0811685770750046	16.8119659423828	-0.0026282137259841	0.00613799272105098	-0.00457625929266214	-0.000355493422830477
652	0.468180358409882	1.21752870082855	17.1366405487061	0.00418994715437293	0.00386527273803949	-0.00392691092565656	0.00743668992072344
653	0.468180358409882	0.243505731225014	17.3314437866211	-0.00684897974133492	0.00516396993771195	-0.00814767740666866	0.00711201597005129
654	0.468180358409882	1.21752870082855	17.2665100097656	-0.000355493422830477	-0.00197886489331722	-0.00749832857400179	-0.00327756232582033
655	0.468180358409882	0.243505731225014	17.2015743255615	-0.00684897974133492	0.00970941036939621	-0.00555028254166245	0.000293855206109583
656	1.7668776512146	-0.0811685770750046	17.1366405487061	0.00159255252219737	0.00386527273803949	-0.0172385573387146	-0.00197886489331722
657	3.06557488441467	-0.405842900276184	16.7470302581787	0.00354059832170606	0.000943203864153475	-0.0104203969240189	0.00354059832170606
658	2.41622614860535	-0.0811685770750046	16.8119659423828	-0.00392691092565656	0.00354059832170606	0.000618529506027699	0.00256657530553639
659	2.41622614860535	-0.405842900276184	16.9418354034424	0.00483929552137852	-3.08191010844894e-05	0.00451462110504508	-0.00327756232582033
660	1.7668776512146	-0.0811685770750046	17.2015743255615	-0.00327756232582033	0.00548864435404539	-0.000355493422830477	-0.00327756232582033
661	1.11752903461456	0.892854392528534	16.6171607971191	-0.000680167751852423	0.00938473641872406	-0.00425158534198999	-0.000355493422830477
662	1.11752903461456	1.21752870082855	16.5522270202637	0.00354059832170606	-0.00847235135734081	-0.00490093370899558	0.00418994715437293
663	1.11752903461456	-0.405842900276184	17.4613132476807	-0.0026282137259841	0.000293855206109583	0.00386527273803949	0.00711201597005129
664	-2.12921404838562	0.892854392528534	17.3963794708252	-0.00879702530801296	0.00970941036939621	-0.00197886489331722	-0.00360223650932312
665	-0.181168273091316	-0.0811685770750046	17.7859878540039	-0.0026282137259841	0.0103587592020631	-0.00197886489331722	0.00321592413820326
666	-3.42791152000427	0.892854392528534	16.6820964813232	-0.00457625929266214	0.00646266713738441	-0.00230353930965066	0.00159255252219737
667	-1.47986555099487	0.892854392528534	17.1366405487061	0.000618529506027699	-0.00132951640989631	-0.00879702530801296	0.00938473641872406
668	-1.47986555099487	0.892854392528534	17.1366405487061	-0.00197886489331722	0.000293855206109583	-0.00912170019000769	0.0022419011220336
669	0.468180358409882	0.568180024623871	17.3314437866211	-0.00327756232582033	-0.000680167751852423	0.00776136433705688	-0.00132951640989631
670	-0.181168273091316	0.892854392528534	17.2665100097656	-0.00327756232582033	0.00516396993771195	-3.08191010844894e-05	0.00613799272105098
671	1.7668776512146	-0.405842900276184	17.2015743255615	-0.00490093370899558	0.00126787810586393	-0.00132951640989631	-0.00327756232582033
672	1.7668776512146	0.243505731225014	17.0067710876465	0.00743668992072344	0.00613799272105098	0.00354059832170606	0.00191722682211548
673	2.41622614860535	-0.405842900276184	16.9418354034424	0.00289124972186983	0.00159255252219737	0.0022419011220336	0.00678734155371785
674	0.468180358409882	-0.0811685770750046	16.8768997192383	0.00776136433705688	-0.00944637414067984	-0.000680167751852423	-0.00392691092565656
675	2.41622614860535	-1.05519151687622	17.0067710876465	-0.00782300252467394	-0.00977104809135199	0.00159255252219737	0.000293855206109583
676	1.7668776512146	-1.05519151687622	17.071704864502	-0.00295288790948689	-0.00490093370899558	0.00678734155371785	0.00354059832170606
677	0.468180358409882	-0.405842900276184	16.6820964813232	-0.00295288790948689	-0.00490093370899558	-0.00392691092565656	0.00711201597005129
678	0.468180358409882	-0.0811685770750046	16.6171607971191	0.00451462110504508	-0.000355493422830477	-0.00457625929266214	0.00970941036939621
679	1.11752903461456	-0.0811685770750046	16.6171607971191	0.00386527273803949	-0.00197886489331722	-0.00619963090866804	-0.0026282137259841
680	1.11752903461456	-0.0811685770750046	17.0067710876465	-0.00490093370899558	0.00159255252219737	-0.00132951640989631	-3.08191010844894e-05
681	1.11752903461456	-0.0811685770750046	17.1366405487061	0.0022419011220336	-0.0026282137259841	-0.00490093370899558	-0.00425158534198999
682	0.468180358409882	0.568180024623871	16.9418354034424	0.00256657530553639	-0.00165419070981443	-0.00684897974133492	-0.00197886489331722
683	1.7668776512146	0.892854392528534	16.7470302581787	0.000618529506027699	0.00191722682211548	0.00678734155371785	0.00548864435404539
684	1.11752903461456	-0.405842900276184	16.7470302581787	0.00483929552137852	-0.00230353930965066	-0.00360223650932312	0.00451462110504508
685	1.7668776512146	0.892854392528534	16.4872913360596	0.000618529506027699	-0.00197886489331722	-0.0026282137259841	-0.00717365415766835
686	0.468180358409882	0.892854392528534	16.7470302581787	-0.00425158534198999	0.00581331877037883	-0.0110697457566857	-0.00165419070981443
687	-0.181168273091316	-0.405842900276184	17.5911846160889	0.00418994715437293	0.00126787810586393	-0.0110697457566857	-0.00392691092565656
688	0.468180358409882	-0.0811685770750046	17.1366405487061	0.00159255252219737	0.0022419011220336	0.00159255252219737	0.00548864435404539
689	1.7668776512146	-0.405842900276184	17.1366405487061	0.000618529506027699	0.00159255252219737	-0.0113944197073579	-0.0026282137259841
690	0.468180358409882	0.892854392528534	17.2015743255615	-0.00100484199356288	0.00581331877037883	-0.00490093370899558	-0.000355493422830477
691	-0.830516874790192	0.892854392528534	17.071704864502	-0.00392691092565656	0.00906006153672934	-0.00295288790948689	-0.0026282137259841
692	1.7668776512146	-0.0811685770750046	17.7859878540039	0.00711201597005129	0.00256657530553639	0.00743668992072344	0.0022419011220336
693	2.41622614860535	0.892854392528534	17.3314437866211	0.0022419011220336	0.00418994715437293	0.00126787810586393	0.00289124972186983
694	1.7668776512146	-0.0811685770750046	16.8768997192383	-0.00100484199356288	0.00678734155371785	-0.00814767740666866	-0.00360223650932312
695	1.11752903461456	1.21752870082855	16.5522270202637	-0.000355493422830477	0.00321592413820326	-0.00165419070981443	-0.00879702530801296
696	-1.47986555099487	0.892854392528534	16.6820964813232	-0.00717365415766835	0.00451462110504508	-0.00230353930965066	0.00386527273803949
697	-2.12921404838562	1.21752870082855	17.3314437866211	0.00354059832170606	-0.00652430532500148	-0.000680167751852423	-0.00425158534198999
698	-2.12921404838562	0.568180024623871	17.6561183929443	-0.00457625929266214	0.00159255252219737	-0.00132951640989631	0.00646266713738441
699	-2.12921404838562	0.892854392528534	17.1366405487061	-0.00944637414067984	0.00126787810586393	0.00126787810586393	0.00191722682211548
700	-2.12921404838562	0.892854392528534	17.2015743255615	-0.00522560812532902	0.00159255252219737	-0.00425158534198999	-3.08191010844894e-05
701	-0.181168273091316	0.243505731225014	17.5911846160889	-0.00522560812532902	0.00289124972186983	0.000943203864153475	-0.0026282137259841
702	0.468180358409882	-0.405842900276184	16.9418354034424	-0.00522560812532902	0.00613799272105098	0.00548864435404539	0.000943203864153475
703	-0.830516874790192	1.21752870082855	16.9418354034424	-0.00197886489331722	-0.00132951640989631	-0.000680167751852423	-0.00360223650932312
704	1.11752903461456	-0.405842900276184	16.9418354034424	-0.0026282137259841	0.00289124972186983	-0.0104203969240189	-0.00197886489331722
705	-0.181168273091316	0.892854392528534	16.6171607971191	0.00256657530553639	-0.000680167751852423	-0.00132951640989631	-0.00360223650932312
706	2.41622614860535	-0.405842900276184	17.3963794708252	-0.000355493422830477	-0.00295288790948689	-0.00425158534198999	-0.00165419070981443
707	2.41622614860535	-0.0811685770750046	17.5262489318848	0.00126787810586393	-0.00555028254166245	-0.00555028254166245	-0.00522560812532902
708	1.11752903461456	-1.37986588478088	17.4613132476807	-0.00230353930965066	-0.00425158534198999	0.00646266713738441	0.0022419011220336
709	2.41622614860535	-0.730517208576202	17.7210540771484	-0.00457625929266214	-0.00457625929266214	0.00548864435404539	-0.0100957229733467
710	3.714923620224	-1.70454013347626	17.4613132476807	0.00613799272105098	-0.00100484199356288	-0.00847235135734081	-0.00132951640989631
711	-0.830516874790192	-0.0811685770750046	17.1366405487061	-0.00132951640989631	-0.00360223650932312	-0.00490093370899558	-0.00197886489331722
712	1.11752903461456	-0.0811685770750046	17.2015743255615	0.0022419011220336	-0.00295288790948689	-0.00879702530801296	0.00354059832170606
713	-0.181168273091316	0.568180024623871	17.2015743255615	0.00613799272105098	-0.00165419070981443	-0.00360223650932312	0.00354059832170606
714	2.41622614860535	-0.730517208576202	17.3963794708252	0.00354059832170606	-0.00684897974133492	0.000618529506027699	0.00289124972186983
715	0.468180358409882	1.21752870082855	17.4613132476807	-0.00100484199356288	0.00841071270406246	-0.00327756232582033	0.000293855206109583
716	1.11752903461456	-0.0811685770750046	17.3963794708252	-0.00327756232582033	0.00289124972186983	-0.00879702530801296	-0.00522560812532902
717	1.7668776512146	-0.0811685770750046	16.7470302581787	0.000293855206109583	0.00418994715437293	-0.00295288790948689	0.00126787810586393
718	3.06557488441467	-0.730517208576202	17.4613132476807	-0.00327756232582033	0.000618529506027699	-0.00132951640989631	0.00581331877037883
719	2.41622614860535	0.243505731225014	16.9418354034424	0.00321592413820326	0.00451462110504508	-0.0026282137259841	-0.00197886489331722
720	1.7668776512146	0.568180024623871	16.8768997192383	-0.00652430532500148	0.0126314787194133	-0.00327756232582033	0.00256657530553639
721	0.468180358409882	0.568180024623871	16.357421875	0.000618529506027699	0.00386527273803949	-0.00782300252467394	-0.00587495695799589
722	2.41622614860535	-0.0811685770750046	16.6820964813232	0.00418994715437293	0.000293855206109583	-0.00132951640989631	-0.00295288790948689
723	-0.181168273091316	-0.0811685770750046	16.5522270202637	0.00743668992072344	-3.08191010844894e-05	0.000943203864153475	0.00256657530553639
724	1.11752903461456	0.568180024623871	16.6171607971191	0.00386527273803949	-0.0026282137259841	-0.0026282137259841	0.00483929552137852
725	-0.181168273091316	-0.0811685770750046	17.071704864502	-0.00100484199356288	0.00743668992072344	-0.0110697457566857	0.00159255252219737
726	2.41622614860535	-0.0811685770750046	17.0067710876465	-0.00327756232582033	0.00808603875339031	0.00581331877037883	0.000618529506027699
727	1.11752903461456	0.243505731225014	16.5522270202637	-0.00197886489331722	0.00386527273803949	-0.00392691092565656	-3.08191010844894e-05
728	0.468180358409882	1.21752870082855	16.4872913360596	0.00159255252219737	0.000618529506027699	0.00841071270406246	0.00321592413820326
729	0.468180358409882	0.892854392528534	16.6820964813232	-0.000355493422830477	0.000293855206109583	0.00451462110504508	0.00646266713738441
730	1.11752903461456	-0.0811685770750046	17.0067710876465	-0.00327756232582033	0.000943203864153475	-0.000355493422830477	0.00289124972186983
731	-0.181168273091316	0.243505731225014	17.2665100097656	-0.00977104809135199	0.0145795252174139	-0.00360223650932312	0.00483929552137852
732	-1.47986555099487	0.568180024623871	16.6171607971191	-0.00425158534198999	-0.0100957229733467	-0.0026282137259841	0.00776136433705688
733	-2.12921404838562	0.892854392528534	16.9418354034424	-0.0110697457566857	0.000618529506027699	0.00483929552137852	0.00841071270406246
734	-1.47986555099487	0.568180024623871	17.071704864502	-0.00327756232582033	0.00191722682211548	0.000618529506027699	-3.08191010844894e-05
735	-1.47986555099487	0.892854392528534	16.8768997192383	-0.00555028254166245	0.00613799272105098	-0.00295288790948689	-0.000680167751852423
736	1.7668776512146	-0.405842900276184	17.1366405487061	-0.00392691092565656	0.00808603875339031	-0.00360223650932312	-0.00230353930965066
737	0.468180358409882	-0.0811685770750046	17.071704864502	-0.000355493422830477	0.000618529506027699	-0.00425158534198999	-3.08191010844894e-05
738	1.7668776512146	-0.0811685770750046	17.3314437866211	-0.00100484199356288	-0.00782300252467394	-3.08191010844894e-05	0.00256657530553639
739	1.7668776512146	-0.730517208576202	17.5911846160889	0.00386527273803949	-0.000355493422830477	0.0022419011220336	0.000293855206109583
740	0.468180358409882	-0.405842900276184	17.4613132476807	0.0022419011220336	-0.00100484199356288	0.00191722682211548	-0.0126931173726916
741	0.468180358409882	0.243505731225014	16.7470302581787	0.00126787810586393	-0.00132951640989631	-0.00587495695799589	-3.08191010844894e-05
742	1.7668776512146	-0.0811685770750046	17.5262489318848	-3.08191010844894e-05	-0.00132951640989631	-0.0143164889886975	0.000943203864153475
743	2.41622614860535	-1.70454013347626	17.071704864502	-0.000355493422830477	-0.00684897974133492	0.0100340843200684	0.00159255252219737
744	0.468180358409882	-0.405842900276184	16.5522270202637	-0.000680167751852423	-0.00814767740666866	0.00191722682211548	-0.00132951640989631
745	1.7668776512146	-1.37986588478088	17.0067710876465	0.00191722682211548	0.000943203864153475	-0.0104203969240189	0.00126787810586393
746	1.11752903461456	0.568180024623871	16.7470302581787	0.000618529506027699	-0.00230353930965066	0.000943203864153475	-0.0117190945893526
747	0.468180358409882	0.568180024623871	17.0067710876465	0.00743668992072344	0.00126787810586393	-0.0146411629393697	0.00126787810586393
748	0.468180358409882	0.892854392528534	17.071704864502	0.00289124972186983	-0.00197886489331722	0.0103587592020631	-3.08191010844894e-05
749	0.468180358409882	0.892854392528534	16.6820964813232	0.000943203864153475	-0.00100484199356288	-0.00490093370899558	-0.00360223650932312
750	1.11752903461456	1.21752870082855	16.6820964813232	-0.000355493422830477	0.00483929552137852	-0.000355493422830477	-0.00100484199356288
751	2.41622614860535	-0.0811685770750046	16.8119659423828	-0.00360223650932312	0.00841071270406246	-0.00392691092565656	-0.00490093370899558
752	2.41622614860535	0.568180024623871	16.8768997192383	0.00711201597005129	-0.00392691092565656	-0.00879702530801296	-0.000680167751852423
753	1.7668776512146	-0.730517208576202	17.1366405487061	0.00289124972186983	-0.000355493422830477	-0.00295288790948689	0.00451462110504508
754	0.468180358409882	1.21752870082855	16.4223556518555	0.00418994715437293	0.00126787810586393	0.00386527273803949	0.00191722682211548
755	2.41622614860535	-0.405842900276184	17.0067710876465	-0.00327756232582033	0.00418994715437293	-0.00425158534198999	-0.00165419070981443
756	1.7668776512146	0.243505731225014	17.1366405487061	0.000618529506027699	0.00126787810586393	-0.00132951640989631	0.00418994715437293
757	1.7668776512146	0.892854392528534	17.1366405487061	0.00256657530553639	-0.00327756232582033	-0.0110697457566857	0.00516396993771195
758	0.468180358409882	1.21752870082855	17.2665100097656	-0.000680167751852423	-0.00360223650932312	0.00418994715437293	0.000293855206109583
759	2.41622614860535	-0.0811685770750046	16.8768997192383	0.00451462110504508	-0.000680167751852423	-0.0120437685400248	0.00256657530553639
760	2.41622614860535	0.243505731225014	16.7470302581787	-0.000355493422830477	0.00418994715437293	-0.00230353930965066	-0.0026282137259841
761	1.7668776512146	0.568180024623871	16.6820964813232	0.000293855206109583	0.00516396993771195	-0.00360223650932312	-0.00814767740666866
762	0.468180358409882	1.21752870082855	17.2665100097656	0.00289124972186983	0.00581331877037883	-0.00457625929266214	0.00646266713738441
763	-0.181168273091316	0.243505731225014	17.3314437866211	0.00386527273803949	0.00191722682211548	-0.00132951640989631	-0.00230353930965066
764	-0.181168273091316	-0.405842900276184	17.6561183929443	-0.00652430532500148	0.00743668992072344	0.00354059832170606	0.0022419011220336
765	-0.830516874790192	0.568180024623871	16.6820964813232	-0.0143164889886975	0.000618529506027699	-0.0133424662053585	-3.08191010844894e-05
766	-2.12921404838562	1.21752870082855	16.6820964813232	-0.0175632312893867	0.00613799272105098	-0.000680167751852423	0.00906006153672934
767	-0.830516874790192	-0.730517208576202	16.9418354034424	0.000293855206109583	0.00191722682211548	-0.00555028254166245	-3.08191010844894e-05
768	0.468180358409882	-0.405842900276184	17.071704864502	-0.0026282137259841	0.000618529506027699	0.00678734155371785	0.00646266713738441
769	1.7668776512146	-0.405842900276184	17.1366405487061	-0.00587495695799589	0.00678734155371785	-0.00132951640989631	0.00126787810586393
770	1.11752903461456	-0.0811685770750046	17.1366405487061	-0.00587495695799589	0.00386527273803949	0.00289124972186983	-0.00100484199356288
771	0.468180358409882	0.568180024623871	16.6171607971191	-0.00132951640989631	-0.000680167751852423	-0.00327756232582033	-0.00230353930965066
772	1.7668776512146	-0.0811685770750046	16.4872913360596	0.00548864435404539	0.00256657530553639	-3.08191010844894e-05	-0.00165419070981443
773	3.06557488441467	-0.405842900276184	16.6820964813232	-0.0026282137259841	0.0022419011220336	-0.00360223650932312	-0.00977104809135199
774	1.7668776512146	-1.05519151687622	17.071704864502	0.00289124972186983	-0.00295288790948689	-0.00165419070981443	0.00906006153672934
775	2.41622614860535	-1.37986588478088	16.8119659423828	-0.000680167751852423	-0.00360223650932312	-0.00522560812532902	-0.00619963090866804
776	1.11752903461456	-0.405842900276184	16.7470302581787	-0.00392691092565656	-0.00457625929266214	-0.00230353930965066	0.000943203864153475
777	1.7668776512146	-0.405842900276184	17.1366405487061	0.00581331877037883	-0.000680167751852423	-0.0110697457566857	-0.000355493422830477
778	-0.830516874790192	-0.0811685770750046	17.2665100097656	0.00581331877037883	-0.00782300252467394	-0.00100484199356288	0.00289124972186983
779	1.11752903461456	0.568180024623871	17.2665100097656	-0.00457625929266214	-0.00782300252467394	0.00159255252219737	-0.0026282137259841
780	-0.181168273091316	0.892854392528534	17.3963794708252	0.00289124972186983	0.00776136433705688	-0.0026282137259841	0.00289124972186983
781	1.7668776512146	-0.405842900276184	18.2405319213867	0.000293855206109583	0.00646266713738441	-0.00425158534198999	-0.00132951640989631
782	0.468180358409882	-0.0811685770750046	17.4613132476807	-0.00392691092565656	0.00191722682211548	-0.00392691092565656	-0.00165419070981443
783	1.11752903461456	0.568180024623871	17.1366405487061	0.00938473641872406	-3.08191010844894e-05	0.00256657530553639	-0.000355493422830477
784	1.7668776512146	-0.0811685770750046	17.2665100097656	-0.00100484199356288	0.00483929552137852	0.000293855206109583	-0.00457625929266214
785	-0.830516874790192	0.243505731225014	17.1366405487061	-0.00587495695799589	0.00126787810586393	0.00159255252219737	-0.00230353930965066
786	1.7668776512146	-0.0811685770750046	17.071704864502	0.00613799272105098	0.00418994715437293	0.000618529506027699	-0.00360223650932312
787	2.41622614860535	-0.405842900276184	16.7470302581787	-0.00295288790948689	0.00646266713738441	-0.00230353930965066	0.00126787810586393
788	2.41622614860535	-0.730517208576202	16.6820964813232	0.000293855206109583	-0.00717365415766835	0.00159255252219737	0.0022419011220336
789	1.11752903461456	-0.405842900276184	16.6820964813232	-0.00782300252467394	0.000618529506027699	0.000618529506027699	-0.00684897974133492
790	1.7668776512146	-0.405842900276184	16.8768997192383	0.000943203864153475	0.00776136433705688	-0.00295288790948689	-0.00749832857400179
791	0.468180358409882	0.892854392528534	17.0067710876465	-0.00457625929266214	0.00646266713738441	-0.00652430532500148	-0.00360223650932312
792	1.11752903461456	0.892854392528534	17.071704864502	-0.000680167751852423	-0.00619963090866804	-0.00749832857400179	0.00418994715437293
793	-0.181168273091316	0.892854392528534	16.5522270202637	0.00743668992072344	0.00159255252219737	-0.00652430532500148	-0.000680167751852423
794	2.41622614860535	-0.405842900276184	16.7470302581787	0.00256657530553639	0.00256657530553639	0.00256657530553639	0.00613799272105098
795	-0.830516874790192	1.21752870082855	16.6820964813232	0.00159255252219737	-0.000355493422830477	-0.00717365415766835	-0.00847235135734081
796	-1.47986555099487	-0.0811685770750046	17.7210540771484	0.000943203864153475	0.00808603875339031	-0.0026282137259841	0.00191722682211548
797	0.468180358409882	-0.0811685770750046	17.7859878540039	-0.00327756232582033	0.00418994715437293	-0.00944637414067984	-0.00165419070981443
798	-0.181168273091316	-0.0811685770750046	17.1366405487061	-0.00814767740666866	-0.0026282137259841	-0.00327756232582033	0.00516396993771195
799	-1.47986555099487	0.243505731225014	17.2665100097656	-0.00360223650932312	0.00321592413820326	-0.00197886489331722	0.00354059832170606
800	-2.12921404838562	0.892854392528534	17.1366405487061	-0.00327756232582033	0.0106834331527352	-0.000355493422830477	-0.00457625929266214
801	-1.47986555099487	0.892854392528534	16.7470302581787	-0.00587495695799589	-0.00327756232582033	-0.00684897974133492	-0.00327756232582033
802	-0.181168273091316	-0.405842900276184	17.4613132476807	0.00548864435404539	-0.00165419070981443	-0.00782300252467394	0.00646266713738441
803	1.7668776512146	0.243505731225014	17.7859878540039	0.00191722682211548	-0.00360223650932312	0.00354059832170606	-0.00197886489331722
804	-0.830516874790192	0.568180024623871	17.1366405487061	0.000943203864153475	-0.0026282137259841	0.000618529506027699	-0.00847235135734081
805	-0.181168273091316	0.243505731225014	17.3963794708252	0.00126787810586393	-0.00165419070981443	-0.00392691092565656	0.00289124972186983
806	2.41622614860535	-0.0811685770750046	17.6561183929443	-0.00327756232582033	0.000293855206109583	-0.00230353930965066	0.000943203864153475
807	1.11752903461456	0.568180024623871	17.3314437866211	0.0022419011220336	-0.000355493422830477	-0.00490093370899558	0.00126787810586393
808	0.468180358409882	0.243505731225014	17.5262489318848	-0.00295288790948689	-0.00230353930965066	-0.00165419070981443	0.00938473641872406
809	1.11752903461456	0.243505731225014	17.2665100097656	-0.00327756232582033	-0.00555028254166245	-0.00847235135734081	-0.0026282137259841
810	2.41622614860535	-1.70454013347626	17.2015743255615	0.00386527273803949	-0.00814767740666866	-0.00749832857400179	-0.00360223650932312
811	1.7668776512146	-1.05519151687622	16.8768997192383	-0.00197886489331722	-0.000355493422830477	0.00321592413820326	-0.00197886489331722
812	1.11752903461456	-0.730517208576202	17.3314437866211	0.00256657530553639	-0.00814767740666866	-3.08191010844894e-05	0.000618529506027699
813	1.11752903461456	-0.730517208576202	16.9418354034424	0.00646266713738441	-0.00327756232582033	0.00646266713738441	0.00581331877037883
814	1.11752903461456	0.243505731225014	17.0067710876465	-0.00457625929266214	0.00289124972186983	-0.000355493422830477	0.00321592413820326
815	-0.181168273091316	0.243505731225014	17.071704864502	-0.00165419070981443	0.00126787810586393	0.000618529506027699	0.00418994715437293
816	3.06557488441467	-0.730517208576202	16.8768997192383	-0.00100484199356288	0.00516396993771195	-0.0026282137259841	0.00386527273803949
817	1.7668776512146	-0.0811685770750046	17.3314437866211	-0.00392691092565656	-0.000680167751852423	0.00581331877037883	0.00386527273803949
818	1.11752903461456	0.243505731225014	16.8119659423828	0.00776136433705688	-0.00295288790948689	-0.00555028254166245	0.00321592413820326
819	1.7668776512146	-0.405842900276184	17.0067710876465	-0.00522560812532902	0.00354059832170606	0.00386527273803949	-0.00230353930965066
820	3.06557488441467	-0.0811685770750046	16.8768997192383	-0.00100484199356288	0.00581331877037883	0.000293855206109583	-0.00522560812532902
821	0.468180358409882	0.568180024623871	16.4223556518555	0.00126787810586393	0.00483929552137852	-0.0133424662053585	-0.00392691092565656
822	-0.181168273091316	1.21752870082855	16.2924861907959	-3.08191010844894e-05	-0.00360223650932312	-0.00587495695799589	0.00289124972186983
823	1.7668776512146	-0.0811685770750046	16.7470302581787	0.00289124972186983	0.00646266713738441	-0.00587495695799589	0.0022419011220336
824	1.11752903461456	0.243505731225014	16.9418354034424	0.00386527273803949	-0.00457625929266214	0.00613799272105098	-0.000355493422830477
825	1.7668776512146	-0.0811685770750046	17.1366405487061	-0.00230353930965066	0.00808603875339031	-0.00684897974133492	0.00321592413820326
826	2.41622614860535	0.892854392528534	17.0067710876465	0.00159255252219737	0.00581331877037883	-0.00555028254166245	0.00126787810586393
827	-0.181168273091316	1.21752870082855	17.2015743255615	0.00451462110504508	0.00354059832170606	-0.00100484199356288	0.00418994715437293
828	0.468180358409882	0.568180024623871	17.071704864502	0.00776136433705688	0.00191722682211548	0.00548864435404539	0.00126787810586393
829	-0.181168273091316	1.21752870082855	17.3314437866211	-0.00165419070981443	0.00126787810586393	0.00548864435404539	0.00386527273803949
830	-0.830516874790192	1.21752870082855	17.5262489318848	-0.000680167751852423	0.00873538758605719	-0.00425158534198999	0.000293855206109583
831	-0.830516874790192	-0.0811685770750046	17.4613132476807	-0.000680167751852423	0.00613799272105098	-0.00717365415766835	0.0022419011220336
832	-1.47986555099487	-0.0811685770750046	17.3314437866211	-0.00814767740666866	0.0022419011220336	-0.00425158534198999	0.00613799272105098
833	-0.830516874790192	-0.0811685770750046	17.5911846160889	-0.00230353930965066	0.0022419011220336	-0.00197886489331722	0.00386527273803949
834	-1.47986555099487	0.892854392528534	17.4613132476807	-0.00360223650932312	-0.00555028254166245	0.00613799272105098	0.00191722682211548
835	0.468180358409882	-0.0811685770750046	17.7210540771484	-0.00165419070981443	0.00613799272105098	-0.00100484199356288	0.00386527273803949
836	1.11752903461456	0.243505731225014	17.4613132476807	-0.00425158534198999	0.00451462110504508	-0.00392691092565656	-0.00977104809135199
837	-0.181168273091316	0.892854392528534	17.2015743255615	-0.00132951640989631	0.011982130818069	-0.000355493422830477	0.00938473641872406
838	0.468180358409882	0.892854392528534	17.071704864502	0.0123068047687411	-0.00197886489331722	-0.00132951640989631	-0.00327756232582033
839	-0.181168273091316	0.243505731225014	17.3314437866211	-0.00522560812532902	-0.00619963090866804	-0.00230353930965066	-0.000355493422830477
840	1.7668776512146	-0.730517208576202	17.4613132476807	-0.0026282137259841	0.000293855206109583	-0.00619963090866804	-0.00197886489331722
841	1.7668776512146	-1.37986588478088	17.3314437866211	-0.00230353930965066	-0.00555028254166245	-0.00782300252467394	0.0022419011220336
842	1.11752903461456	-0.0811685770750046	16.6820964813232	0.00191722682211548	0.00159255252219737	0.00256657530553639	-0.00197886489331722
843	0.468180358409882	-0.405842900276184	16.6820964813232	-0.000355493422830477	-0.00879702530801296	0.00646266713738441	0.00418994715437293
844	2.41622614860535	-0.730517208576202	16.8768997192383	-0.00197886489331722	-0.00457625929266214	0.00321592413820326	-0.00944637414067984
845	1.11752903461456	0.568180024623871	16.8119659423828	-0.00100484199356288	0.00126787810586393	0.00289124972186983	-0.00132951640989631
846	-0.181168273091316	0.243505731225014	17.0067710876465	0.00321592413820326	0.00159255252219737	-0.00295288790948689	-0.00457625929266214
847	0.468180358409882	-0.0811685770750046	17.3314437866211	-0.00295288790948689	0.00808603875339031	-0.00295288790948689	-0.00100484199356288
848	1.7668776512146	0.243505731225014	16.9418354034424	0.00386527273803949	-0.00295288790948689	-0.00230353930965066	0.00321592413820326
849	1.11752903461456	-0.405842900276184	16.8768997192383	-0.00197886489331722	-0.000680167751852423	0.000618529506027699	0.00256657530553639
850	1.11752903461456	0.892854392528534	16.6171607971191	-0.00230353930965066	0.00126787810586393	-0.000680167751852423	-0.0113944197073579
851	-0.181168273091316	0.568180024623871	17.1366405487061	0.000618529506027699	0.00711201597005129	-0.0133424662053585	0.00289124972186983
852	1.7668776512146	-0.0811685770750046	17.071704864502	-0.00327756232582033	0.0022419011220336	-0.00782300252467394	-0.00197886489331722
853	1.7668776512146	0.892854392528534	16.8768997192383	0.0022419011220336	0.00386527273803949	0.00386527273803949	0.00289124972186983
854	1.7668776512146	-0.0811685770750046	17.071704864502	0.00646266713738441	0.0022419011220336	0.00581331877037883	0.000293855206109583
855	2.41622614860535	0.568180024623871	17.071704864502	-0.00100484199356288	0.00483929552137852	-0.00587495695799589	-0.0123684434220195
856	0.468180358409882	1.21752870082855	16.6171607971191	-0.00165419070981443	0.00159255252219737	0.00159255252219737	-0.00619963090866804
857	1.11752903461456	0.568180024623871	17.0067710876465	0.00483929552137852	0.00483929552137852	-0.00295288790948689	0.00451462110504508
858	-0.181168273091316	0.892854392528534	17.5262489318848	0.00841071270406246	-0.00100484199356288	-0.00392691092565656	-0.00327756232582033
859	-0.181168273091316	-0.0811685770750046	16.6171607971191	0.000293855206109583	0.00678734155371785	-0.00132951640989631	-3.08191010844894e-05
860	-0.830516874790192	1.54220294952393	17.071704864502	-0.00587495695799589	0.00321592413820326	-0.00717365415766835	0.000293855206109583
861	1.11752903461456	-0.0811685770750046	16.8768997192383	-0.0133424662053585	-0.00230353930965066	-0.00847235135734081	-0.00230353930965066
862	-1.47986555099487	-0.0811685770750046	16.9418354034424	0.00159255252219737	0.00581331877037883	-0.00165419070981443	0.00354059832170606
863	-2.77856278419495	0.892854392528534	16.8768997192383	-0.00619963090866804	-0.00652430532500148	0.00516396993771195	0.0022419011220336
864	-1.47986555099487	-0.0811685770750046	17.0067710876465	-0.00587495695799589	-0.00165419070981443	0.00256657530553639	0.00386527273803949
865	-0.830516874790192	0.892854392528534	16.7470302581787	-0.00587495695799589	0.00678734155371785	-0.000355493422830477	0.000618529506027699
866	1.11752903461456	-0.0811685770750046	17.071704864502	-0.00132951640989631	0.0116574559360743	-0.00360223650932312	-0.00457625929266214
867	2.41622614860535	-0.405842900276184	16.9418354034424	-0.000680167751852423	0.00711201597005129	-0.00879702530801296	0.00646266713738441
868	1.7668776512146	-0.730517208576202	17.2015743255615	0.00354059832170606	0.00126787810586393	0.00873538758605719	0.00418994715437293
869	1.7668776512146	-0.0811685770750046	17.2015743255615	0.00581331877037883	-0.00327756232582033	-0.00327756232582033	-0.00490093370899558
870	0.468180358409882	-0.730517208576202	16.8768997192383	-0.00100484199356288	0.00808603875339031	0.00289124972186983	-0.000355493422830477
871	0.468180358409882	-0.0811685770750046	16.8119659423828	-0.00457625929266214	-0.00360223650932312	-0.00684897974133492	-0.00100484199356288
872	0.468180358409882	-0.405842900276184	16.6820964813232	0.00289124972186983	-0.0110697457566857	0.00451462110504508	-0.00132951640989631
873	0.468180358409882	-0.0811685770750046	16.7470302581787	0.00808603875339031	-0.00847235135734081	-0.00197886489331722	-0.00165419070981443
874	2.41622614860535	-1.70454013347626	17.2015743255615	0.000943203864153475	-0.00912170019000769	-0.00295288790948689	0.00386527273803949
875	1.11752903461456	-0.0811685770750046	16.6820964813232	0.00126787810586393	0.000618529506027699	0.00483929552137852	0.00386527273803949
876	0.468180358409882	-0.405842900276184	16.8119659423828	0.000943203864153475	-0.00230353930965066	-0.0117190945893526	0.00159255252219737
877	1.7668776512146	-0.730517208576202	17.0067710876465	0.00841071270406246	0.00548864435404539	0.00321592413820326	-0.00132951640989631
878	1.7668776512146	-0.730517208576202	17.071704864502	-0.00457625929266214	0.000293855206109583	-0.00197886489331722	0.00256657530553639
879	0.468180358409882	-0.405842900276184	17.071704864502	0.00841071270406246	-3.08191010844894e-05	0.00938473641872406	-0.00327756232582033
880	0.468180358409882	0.892854392528534	17.0067710876465	-0.0026282137259841	0.00581331877037883	-0.0123684434220195	-3.08191010844894e-05
881	0.468180358409882	0.568180024623871	16.4872913360596	-0.000355493422830477	0.00191722682211548	-0.000355493422830477	-0.0117190945893526
882	1.7668776512146	-0.405842900276184	16.6820964813232	-0.000355493422830477	-0.00197886489331722	-0.00230353930965066	-3.08191010844894e-05
883	1.7668776512146	-0.0811685770750046	16.7470302581787	0.00581331877037883	0.00126787810586393	-0.00490093370899558	-0.00587495695799589
884	-0.181168273091316	0.892854392528534	17.0067710876465	0.00159255252219737	-0.000680167751852423	0.00354059832170606	-0.00132951640989631
885	2.41622614860535	-0.405842900276184	17.5262489318848	0.000293855206109583	0.0103587592020631	0.00256657530553639	-0.00847235135734081
886	1.7668776512146	-0.730517208576202	17.4613132476807	-0.00295288790948689	0.00483929552137852	-0.00165419070981443	0.00646266713738441
887	1.11752903461456	1.21752870082855	16.4872913360596	-0.00782300252467394	-0.000680167751852423	0.00159255252219737	-0.00132951640989631
888	-0.181168273091316	0.892854392528534	16.7470302581787	0.00581331877037883	-0.00197886489331722	-0.000355493422830477	0.00386527273803949
889	0.468180358409882	1.21752870082855	16.7470302581787	0.00159255252219737	-0.00100484199356288	0.00646266713738441	-0.00425158534198999
890	1.7668776512146	-0.0811685770750046	17.5911846160889	-0.00230353930965066	0.00678734155371785	-0.00587495695799589	-0.00522560812532902
891	1.11752903461456	-0.0811685770750046	17.7210540771484	0.000293855206109583	-0.00197886489331722	-0.00879702530801296	-0.00749832857400179
892	-1.47986555099487	0.568180024623871	17.2015743255615	-0.00230353930965066	-0.00749832857400179	-0.00425158534198999	0.0103587592020631
893	-1.47986555099487	-0.0811685770750046	17.3963794708252	-0.00457625929266214	0.00743668992072344	-0.00944637414067984	-0.00230353930965066
894	-2.12921404838562	0.892854392528534	16.8119659423828	-0.00165419070981443	0.00159255252219737	0.00159255252219737	0.00191722682211548
895	-2.12921404838562	0.243505731225014	16.9418354034424	-0.0113944197073579	0.00581331877037883	-0.00327756232582033	-0.0026282137259841
896	-0.181168273091316	-0.405842900276184	17.2665100097656	-0.0107450718060136	0.000293855206109583	-0.00684897974133492	-0.00100484199356288
897	0.468180358409882	-0.0811685770750046	16.9418354034424	-0.00782300252467394	0.00581331877037883	-0.00749832857400179	-0.00165419070981443
898	1.11752903461456	-0.0811685770750046	16.8768997192383	-0.00327756232582033	-0.00327756232582033	0.0022419011220336	0.00289124972186983
899	1.11752903461456	-0.0811685770750046	16.8119659423828	-0.000355493422830477	0.00451462110504508	-3.08191010844894e-05	-0.00652430532500148
900	1.7668776512146	-0.0811685770750046	17.071704864502	-0.00425158534198999	0.00808603875339031	-0.00230353930965066	0.00613799272105098
901	-0.181168273091316	0.892854392528534	16.9418354034424	-0.00392691092565656	0.00256657530553639	-0.00490093370899558	-0.00230353930965066
902	1.11752903461456	0.892854392528534	17.3314437866211	0.00418994715437293	0.0022419011220336	-0.00684897974133492	0.00418994715437293
903	1.7668776512146	-0.0811685770750046	17.3963794708252	-0.000680167751852423	-0.000680167751852423	-0.00197886489331722	0.00418994715437293
904	0.468180358409882	0.568180024623871	17.2665100097656	-0.00100484199356288	-0.000355493422830477	0.00159255252219737	0.000943203864153475
905	1.11752903461456	-1.05519151687622	17.4613132476807	-0.000355493422830477	-0.00587495695799589	-0.00619963090866804	0.00581331877037883
906	1.11752903461456	-0.405842900276184	17.2665100097656	-0.00295288790948689	-0.0026282137259841	-0.0113944197073579	-0.00555028254166245
907	-1.47986555099487	-0.405842900276184	17.5911846160889	-0.000355493422830477	-0.00977104809135199	-0.00425158534198999	-0.000680167751852423
908	1.11752903461456	-0.405842900276184	16.6820964813232	0.00289124972186983	-0.00652430532500148	-0.00749832857400179	-0.00165419070981443
909	0.468180358409882	0.243505731225014	17.2665100097656	-0.00197886489331722	0.000293855206109583	-0.000355493422830477	-0.00197886489331722
910	1.7668776512146	0.243505731225014	17.3314437866211	-0.00555028254166245	0.0100340843200684	-0.0120437685400248	0.00418994715437293
911	1.7668776512146	-0.0811685770750046	17.2665100097656	-0.00360223650932312	0.000943203864153475	-0.00132951640989631	-0.00197886489331722
912	3.06557488441467	-0.405842900276184	17.6561183929443	0.00743668992072344	0.00743668992072344	0.00483929552137852	0.00613799272105098
913	1.7668776512146	0.243505731225014	17.6561183929443	-0.00100484199356288	-0.00717365415766835	-0.0026282137259841	0.00354059832170606
914	1.7668776512146	0.892854392528534	17.2015743255615	-0.00457625929266214	-0.00197886489331722	0.00256657530553639	-0.00197886489331722
915	1.11752903461456	-0.0811685770750046	16.6820964813232	-0.00749832857400179	0.00321592413820326	0.00289124972186983	0.00256657530553639
916	1.7668776512146	-0.0811685770750046	16.4872913360596	-0.00295288790948689	0.00548864435404539	-0.0123684434220195	0.00191722682211548
917	0.468180358409882	0.892854392528534	17.0067710876465	0.00451462110504508	0.00354059832170606	-0.00295288790948689	0.000943203864153475
918	1.11752903461456	0.568180024623871	17.2665100097656	-0.00717365415766835	0.00418994715437293	0.00386527273803949	0.00483929552137852
919	-0.181168273091316	0.892854392528534	16.7470302581787	0.00873538758605719	-0.00230353930965066	-0.00879702530801296	0.000293855206109583
920	2.41622614860535	-0.405842900276184	17.2015743255615	0.00451462110504508	0.00418994715437293	0.00159255252219737	-0.00132951640989631
921	1.7668776512146	-0.0811685770750046	17.5262489318848	0.00191722682211548	0.00613799272105098	-0.00749832857400179	-0.0110697457566857
922	1.11752903461456	0.568180024623871	17.3314437866211	0.00678734155371785	0.00516396993771195	-0.00197886489331722	-0.00100484199356288
923	0.468180358409882	0.892854392528534	17.5262489318848	0.01100810803473	-0.00295288790948689	-0.00100484199356288	-0.00360223650932312
924	1.7668776512146	-0.405842900276184	17.5262489318848	0.00451462110504508	0.0022419011220336	0.00613799272105098	-0.00327756232582033
925	-0.181168273091316	1.21752870082855	17.071704864502	0.00354059832170606	0.000293855206109583	-0.00327756232582033	-0.00295288790948689
926	-0.830516874790192	0.892854392528534	16.5522270202637	-0.00522560812532902	0.00126787810586393	0.000618529506027699	-3.08191010844894e-05
927	-1.47986555099487	-0.0811685770750046	17.5262489318848	-0.00619963090866804	0.00256657530553639	-0.00295288790948689	0.00159255252219737
928	-1.47986555099487	-0.405842900276184	17.5262489318848	-0.0126931173726916	0.00418994715437293	-0.0026282137259841	0.0136055024340749
929	-0.830516874790192	-0.405842900276184	17.7859878540039	-0.00847235135734081	0.00126787810586393	-0.00295288790948689	-0.000680167751852423
930	-2.12921404838562	0.892854392528534	16.5522270202637	-0.00814767740666866	0.00483929552137852	-0.00425158534198999	-0.00327756232582033
931	-2.12921404838562	-0.0811685770750046	16.6171607971191	-0.00457625929266214	0.000618529506027699	-0.00555028254166245	-0.00100484199356288
932	1.11752903461456	-0.405842900276184	17.4613132476807	-0.00230353930965066	0.00808603875339031	-0.00360223650932312	-0.00295288790948689
933	-0.181168273091316	0.892854392528534	17.3314437866211	-0.00619963090866804	-0.000355493422830477	-0.00327756232582033	0.000943203864153475
934	1.7668776512146	-0.405842900276184	17.850923538208	0.00256657530553639	-0.0026282137259841	0.00906006153672934	-0.00165419070981443
935	-0.181168273091316	0.568180024623871	17.4613132476807	-3.08191010844894e-05	0.000293855206109583	-0.000355493422830477	0.00548864435404539
936	0.468180358409882	0.568180024623871	17.071704864502	-0.00230353930965066	0.000293855206109583	-0.00944637414067984	-0.00555028254166245
937	-0.830516874790192	-0.405842900276184	17.5262489318848	-0.00360223650932312	0.00418994715437293	0.00256657530553639	0.000943203864153475
938	0.468180358409882	-0.730517208576202	17.3963794708252	0.00483929552137852	-0.00522560812532902	0.000943203864153475	-0.00555028254166245
939	-0.181168273091316	-0.730517208576202	17.4613132476807	0.00418994715437293	-0.00555028254166245	0.00321592413820326	0.0022419011220336
940	0.468180358409882	-0.0811685770750046	17.5911846160889	-0.00652430532500148	-0.00327756232582033	0.00191722682211548	-0.00490093370899558
941	1.7668776512146	-0.730517208576202	17.3314437866211	0.0116574559360743	0.0022419011220336	-0.0107450718060136	-0.00100484199356288
942	1.11752903461456	-0.405842900276184	16.9418354034424	0.0022419011220336	-0.000355493422830477	0.00613799272105098	-0.00100484199356288
943	-0.181168273091316	0.568180024623871	17.4613132476807	-3.08191010844894e-05	0.000618529506027699	-0.0172385573387146	0.00581331877037883
944	1.7668776512146	-0.0811685770750046	17.3963794708252	-0.000680167751852423	0.000293855206109583	-0.00197886489331722	-0.00555028254166245
945	0.468180358409882	0.568180024623871	17.5262489318848	0.00126787810586393	0.00418994715437293	0.000293855206109583	-0.0026282137259841
946	1.7668776512146	0.243505731225014	17.5911846160889	-0.00165419070981443	0.00126787810586393	-0.00619963090866804	-0.0113944197073579
947	1.7668776512146	-0.730517208576202	17.2665100097656	0.00678734155371785	-0.00295288790948689	-0.0133424662053585	-0.00555028254166245
948	1.7668776512146	0.243505731225014	17.2015743255615	0.00711201597005129	-0.00425158534198999	0.00516396993771195	0.00191722682211548
949	2.41622614860535	-0.0811685770750046	16.8119659423828	-0.0026282137259841	0.00451462110504508	-0.0143164889886975	-0.0026282137259841
950	1.7668776512146	0.243505731225014	17.3314437866211	-0.00490093370899558	-0.00230353930965066	-0.000355493422830477	0.00451462110504508
951	1.11752903461456	0.892854392528534	17.3963794708252	0.0022419011220336	0.00678734155371785	-0.00619963090866804	0.00289124972186983
952	1.7668776512146	0.568180024623871	16.7470302581787	-0.00814767740666866	0.00159255252219737	-0.00327756232582033	-0.0026282137259841
953	1.11752903461456	0.568180024623871	17.1366405487061	0.00418994715437293	0.00678734155371785	0.000293855206109583	0.00483929552137852
954	1.7668776512146	0.892854392528534	17.2015743255615	0.00711201597005129	-0.00165419070981443	-0.00684897974133492	-0.000355493422830477
955	0.468180358409882	0.892854392528534	17.3963794708252	0.000943203864153475	0.00418994715437293	-0.00197886489331722	0.00126787810586393
956	2.41622614860535	-0.0811685770750046	17.7859878540039	0.00548864435404539	0.00256657530553639	-0.00425158534198999	0.000943203864153475
957	2.41622614860535	-0.405842900276184	17.1366405487061	0.00321592413820326	0.000943203864153475	-0.0100957229733467	0.000943203864153475
958	1.11752903461456	-0.0811685770750046	17.3314437866211	0.000293855206109583	-0.00295288790948689	-0.00749832857400179	-0.00652430532500148
959	0.468180358409882	-0.0811685770750046	17.4613132476807	-0.0104203969240189	0.000943203864153475	-0.00100484199356288	0.000293855206109583
960	-0.830516874790192	-0.0811685770750046	16.9418354034424	-0.0133424662053585	0.00808603875339031	-0.000355493422830477	-0.00522560812532902
961	-1.47986555099487	0.892854392528534	16.7470302581787	-0.00847235135734081	0.00159255252219737	-0.0117190945893526	-0.00165419070981443
962	-0.830516874790192	-0.0811685770750046	16.9418354034424	-0.00522560812532902	0.0022419011220336	-0.000355493422830477	0.00191722682211548
963	-0.830516874790192	-0.0811685770750046	16.8768997192383	-0.00522560812532902	-0.00197886489331722	-3.08191010844894e-05	0.00613799272105098
964	-0.830516874790192	0.892854392528534	16.6171607971191	-0.00717365415766835	-0.000680167751852423	-0.000680167751852423	0.00159255252219737
965	0.468180358409882	-0.0811685770750046	17.3314437866211	-0.00684897974133492	0.00418994715437293	0.000618529506027699	-3.08191010844894e-05
966	1.7668776512146	-0.405842900276184	17.4613132476807	-0.00684897974133492	0.00451462110504508	-0.0133424662053585	-0.00360223650932312
967	3.06557488441467	0.243505731225014	16.8768997192383	-0.00132951640989631	0.00483929552137852	0.00159255252219737	0.0022419011220336
968	1.11752903461456	0.568180024623871	16.9418354034424	-0.00392691092565656	0.000293855206109583	-0.00457625929266214	0.00191722682211548
969	2.41622614860535	0.243505731225014	17.2665100097656	0.00386527273803949	-0.00132951640989631	-0.000355493422830477	-0.00327756232582033
970	1.11752903461456	-1.05519151687622	16.9418354034424	-0.000680167751852423	0.000293855206109583	-0.00392691092565656	-0.00392691092565656
971	2.41622614860535	-1.70454013347626	16.9418354034424	-0.00490093370899558	-0.00619963090866804	-0.00944637414067984	-0.00132951640989631
972	0.468180358409882	-0.0811685770750046	16.8768997192383	0.00711201597005129	-0.00652430532500148	-0.00392691092565656	-0.00295288790948689
973	1.7668776512146	-1.70454013347626	17.2015743255615	0.00386527273803949	-0.00327756232582033	0.00483929552137852	0.00678734155371785
974	-0.181168273091316	-0.0811685770750046	16.7470302581787	-0.000355493422830477	-0.00165419070981443	-0.00100484199356288	-0.00392691092565656
975	2.41622614860535	-0.730517208576202	16.8768997192383	0.00451462110504508	0.00743668992072344	0.00191722682211548	0.00678734155371785
976	1.7668776512146	-0.405842900276184	16.8119659423828	-0.00100484199356288	0.0022419011220336	-0.000355493422830477	-0.00555028254166245
977	1.7668776512146	0.243505731225014	16.8119659423828	0.00126787810586393	-0.00522560812532902	-3.08191010844894e-05	-0.000355493422830477
978	0.468180358409882	0.568180024623871	16.7470302581787	-0.000355493422830477	-0.00360223650932312	0.000943203864153475	-3.08191010844894e-05
979	1.11752903461456	-0.0811685770750046	16.8768997192383	0.00776136433705688	-0.000355493422830477	0.000293855206109583	-0.00360223650932312
980	2.41622614860535	-0.0811685770750046	16.7470302581787	0.000293855206109583	0.00483929552137852	-0.00230353930965066	0.00483929552137852
981	0.468180358409882	0.243505731225014	17.2015743255615	-3.08191010844894e-05	0.00516396993771195	-0.0107450718060136	-0.00360223650932312
982	0.468180358409882	0.892854392528534	17.1366405487061	0.0022419011220336	-0.00230353930965066	0.00159255252219737	-0.00555028254166245
983	1.7668776512146	-0.0811685770750046	17.3314437866211	0.0022419011220336	0.00159255252219737	0.000618529506027699	0.00386527273803949
984	0.468180358409882	0.892854392528534	17.5911846160889	0.00289124972186983	-0.00360223650932312	0.0022419011220336	-0.000680167751852423
985	1.7668776512146	-0.0811685770750046	16.9418354034424	0.00386527273803949	0.00516396993771195	-0.00132951640989631	-0.00587495695799589
986	0.468180358409882	0.568180024623871	16.5522270202637	-0.00295288790948689	0.000618529506027699	-0.00327756232582033	0.00159255252219737
987	0.468180358409882	1.21752870082855	17.1366405487061	0.00646266713738441	-0.00165419070981443	-0.00814767740666866	-0.0026282137259841
988	-0.181168273091316	0.892854392528534	17.3963794708252	0.00516396993771195	0.00418994715437293	-0.00522560812532902	0.00841071270406246
989	-0.181168273091316	0.892854392528534	17.1366405487061	-0.00392691092565656	0.00159255252219737	-0.00425158534198999	-0.00684897974133492
990	-1.47986555099487	0.892854392528534	17.0067710876465	-0.0104203969240189	0.00126787810586393	-0.00132951640989631	-0.00295288790948689
991	0.468180358409882	0.243505731225014	16.7470302581787	-0.00295288790948689	-0.00490093370899558	-0.00847235135734081	0.000943203864153475
992	-0.830516874790192	-0.0811685770750046	17.071704864502	-0.00587495695799589	0.00191722682211548	-0.00295288790948689	0.00613799272105098
993	-1.47986555099487	-0.0811685770750046	17.071704864502	-0.00652430532500148	-0.00457625929266214	0.00548864435404539	-0.00197886489331722
994	-2.12921404838562	0.892854392528534	17.2015743255615	-0.00295288790948689	0.00289124972186983	-0.00847235135734081	0.00581331877037883
995	1.11752903461456	0.243505731225014	17.3314437866211	-0.00555028254166245	0.00126787810586393	0.00483929552137852	0.00776136433705688
996	-0.181168273091316	0.892854392528534	17.2665100097656	0.000943203864153475	0.00451462110504508	-0.0126931173726916	0.00289124972186983
997	1.11752903461456	1.21752870082855	17.071704864502	0.00386527273803949	0.00159255252219737	-0.00327756232582033	0.00159255252219737
998	0.468180358409882	0.892854392528534	17.2665100097656	-0.00587495695799589	0.00321592413820326	0.00451462110504508	0.00516396993771195
999	-0.830516874790192	0.892854392528534	17.2665100097656	0.000293855206109583	-0.00100484199356288	0.00386527273803949	-0.00425158534198999
1000	1.7668776512146	-0.0811685770750046	17.4613132476807	-0.0026282137259841	-0.00132951640989631	-0.00165419070981443	0.00386527273803949
1001	2.41622614860535	-1.05519151687622	17.6561183929443	0.00159255252219737	-0.00100484199356288	-0.00132951640989631	-0.00425158534198999
1002	-0.181168273091316	-0.730517208576202	16.9418354034424	0.00613799272105098	-0.0107450718060136	-0.00717365415766835	0.00354059832170606
1003	1.7668776512146	-0.730517208576202	17.2665100097656	-0.0026282137259841	-0.0026282137259841	0.00451462110504508	0.000293855206109583
1004	2.41622614860535	-1.37986588478088	17.071704864502	0.00646266713738441	-0.00295288790948689	-0.00814767740666866	0.000293855206109583
1005	2.41622614860535	0.568180024623871	16.8768997192383	0.00159255252219737	-0.00457625929266214	0.00483929552137852	-0.000680167751852423
1006	1.7668776512146	0.243505731225014	17.1366405487061	-0.00360223650932312	-0.00197886489331722	-0.0130177913233638	0.00938473641872406
1007	-0.830516874790192	0.892854392528534	17.3963794708252	0.00418994715437293	-0.00684897974133492	0.00126787810586393	-0.0026282137259841
1008	3.06557488441467	-0.0811685770750046	16.8119659423828	0.00483929552137852	0.00418994715437293	-0.0026282137259841	-0.00165419070981443
1009	0.468180358409882	0.568180024623871	17.0067710876465	-0.00165419070981443	0.0022419011220336	-0.00100484199356288	-0.00100484199356288
1010	0.468180358409882	0.243505731225014	16.6171607971191	-0.00457625929266214	0.00516396993771195	-0.00457625929266214	0.0022419011220336
1011	0.468180358409882	1.21752870082855	16.6171607971191	0.000943203864153475	0.00938473641872406	-0.00165419070981443	-0.00100484199356288
1012	2.41622614860535	-0.405842900276184	17.3314437866211	0.000943203864153475	-0.00165419070981443	-0.00684897974133492	0.00321592413820326
1013	1.7668776512146	-0.0811685770750046	16.8119659423828	0.00321592413820326	-0.00230353930965066	-0.00652430532500148	-0.00132951640989631
1014	3.06557488441467	-0.405842900276184	16.7470302581787	-0.00295288790948689	0.00126787810586393	-0.00944637414067984	0.00646266713738441
1015	1.7668776512146	0.243505731225014	16.4872913360596	-0.00457625929266214	0.00678734155371785	-0.00457625929266214	-0.00847235135734081
1016	1.11752903461456	0.892854392528534	16.7470302581787	-0.00522560812532902	0.00354059832170606	-0.00912170019000769	0.000293855206109583
1017	-0.181168273091316	0.568180024623871	17.071704864502	0.00191722682211548	0.00159255252219737	0.00418994715437293	0.00581331877037883
1018	1.11752903461456	0.892854392528534	16.6820964813232	-0.0026282137259841	0.000943203864153475	0.00191722682211548	0.00354059832170606
1019	-0.181168273091316	0.568180024623871	16.6820964813232	-0.00100484199356288	-0.000355493422830477	-0.000680167751852423	-0.0026282137259841
1020	-0.830516874790192	0.892854392528534	17.1366405487061	-0.00652430532500148	0.00126787810586393	0.00354059832170606	-0.00490093370899558
1021	-0.181168273091316	-0.0811685770750046	17.5262489318848	-0.00490093370899558	0.0022419011220336	-0.00457625929266214	0.00126787810586393
1022	-0.830516874790192	-0.405842900276184	17.6561183929443	0.000293855206109583	-0.00197886489331722	0.00516396993771195	0.00321592413820326
1023	-2.77856278419495	0.892854392528534	17.2665100097656	-0.00392691092565656	0.00191722682211548	0.00191722682211548	0.00159255252219737
1024	-0.181168273091316	-0.405842900276184	17.3963794708252	-0.00490093370899558	-0.00230353930965066	-0.000355493422830477	-0.000355493422830477
1025	-1.47986555099487	1.21752870082855	17.2015743255615	-0.00457625929266214	0.00483929552137852	0.00613799272105098	-0.00327756232582033
1026	0.468180358409882	0.568180024623871	17.3963794708252	-0.00392691092565656	0.0022419011220336	0.00191722682211548	-0.00295288790948689
1027	0.468180358409882	-0.0811685770750046	17.5911846160889	0.00321592413820326	-0.00100484199356288	0.00126787810586393	0.000293855206109583
1028	1.11752903461456	-0.0811685770750046	17.6561183929443	0.00808603875339031	0.00159255252219737	0.00126787810586393	0.00906006153672934
1029	0.468180358409882	-0.405842900276184	17.3963794708252	-0.00717365415766835	0.00354059832170606	0.00548864435404539	-0.00100484199356288
1030	0.468180358409882	-0.405842900276184	16.9418354034424	0.00451462110504508	-0.00392691092565656	0.00321592413820326	0.00483929552137852
1031	-0.181168273091316	-0.0811685770750046	16.8119659423828	-0.00327756232582033	0.000943203864153475	-0.00717365415766835	-0.000680167751852423
1032	3.06557488441467	-1.05519151687622	17.5262489318848	0.0103587592020631	-0.0110697457566857	-0.00652430532500148	0.00159255252219737
1033	-0.181168273091316	-0.405842900276184	17.0067710876465	0.00776136433705688	-0.00879702530801296	-0.00295288790948689	0.0022419011220336
1034	1.11752903461456	-1.37986588478088	17.5911846160889	0.00289124972186983	-0.00457625929266214	0.00159255252219737	-3.08191010844894e-05
1035	-0.181168273091316	0.243505731225014	17.1366405487061	0.000293855206109583	-0.00132951640989631	-0.0026282137259841	-3.08191010844894e-05
1036	-0.181168273091316	0.243505731225014	17.2665100097656	-0.00457625929266214	0.00646266713738441	-0.0133424662053585	-0.00457625929266214
1037	1.7668776512146	-0.405842900276184	17.5262489318848	0.00873538758605719	0.00516396993771195	0.00191722682211548	0.00711201597005129
1038	1.7668776512146	-0.0811685770750046	17.4613132476807	0.00256657530553639	-0.0100957229733467	-3.08191010844894e-05	-0.00295288790948689
1039	1.7668776512146	-0.0811685770750046	17.2665100097656	-0.00977104809135199	-3.08191010844894e-05	0.0022419011220336	0.000618529506027699
1040	1.11752903461456	0.892854392528534	16.4872913360596	0.0022419011220336	0.00776136433705688	-0.00132951640989631	-0.00717365415766835
1041	1.11752903461456	0.892854392528534	16.5522270202637	-0.000355493422830477	0.00711201597005129	-0.00977104809135199	-0.00230353930965066
1042	2.41622614860535	-0.0811685770750046	16.6820964813232	0.00321592413820326	0.00516396993771195	-0.00944637414067984	0.000943203864153475
1043	-0.181168273091316	0.892854392528534	17.5262489318848	0.000618529506027699	-0.00230353930965066	0.00256657530553639	0.000293855206109583
1044	0.468180358409882	1.21752870082855	17.2015743255615	-0.000355493422830477	-0.00457625929266214	0.00321592413820326	-0.00587495695799589
1045	-0.181168273091316	0.892854392528534	17.4613132476807	0.00126787810586393	0.00581331877037883	-0.00749832857400179	-0.00587495695799589
1046	1.7668776512146	0.243505731225014	17.3314437866211	0.00191722682211548	0.000293855206109583	0.000618529506027699	-0.00457625929266214
1047	1.11752903461456	-0.730517208576202	17.3314437866211	0.00711201597005129	0.00321592413820326	-0.00749832857400179	-0.00230353930965066
1048	1.11752903461456	0.892854392528534	17.2665100097656	-0.00100484199356288	0.00191722682211548	0.00256657530553639	-0.00197886489331722
1049	1.11752903461456	-0.0811685770750046	17.3314437866211	0.00289124972186983	-0.00392691092565656	-0.00132951640989631	-0.00522560812532902
1050	1.11752903461456	0.243505731225014	17.5911846160889	-0.0104203969240189	0.00581331877037883	0.00970941036939621	-0.00555028254166245
1051	-0.830516874790192	-0.405842900276184	17.0067710876465	-0.00230353930965066	0.00711201597005129	-0.00100484199356288	0.0022419011220336
1052	-2.12921404838562	0.892854392528534	16.4223556518555	-0.00327756232582033	0.00516396993771195	-0.00230353930965066	0.00581331877037883
1053	-2.12921404838562	0.568180024623871	16.8768997192383	-0.00977104809135199	-0.00132951640989631	-0.00230353930965066	-0.00100484199356288
1054	-0.181168273091316	1.21752870082855	16.8119659423828	0.0022419011220336	0.00126787810586393	-0.00392691092565656	-0.00522560812532902
1055	-0.181168273091316	1.21752870082855	17.2015743255615	0.000293855206109583	0.00386527273803949	-0.00912170019000769	0.00191722682211548
1056	2.41622614860535	0.243505731225014	17.2665100097656	-0.000355493422830477	0.00548864435404539	-0.00522560812532902	-0.00490093370899558
1057	1.11752903461456	-0.405842900276184	16.8119659423828	0.00354059832170606	0.00451462110504508	-0.0104203969240189	-0.00457625929266214
1058	1.7668776512146	-0.0811685770750046	16.9418354034424	-0.000355493422830477	-0.000355493422830477	0.00354059832170606	-0.00295288790948689
1059	1.11752903461456	-0.730517208576202	17.0067710876465	0.00256657530553639	-0.00327756232582033	0.00581331877037883	-0.00165419070981443
1060	1.7668776512146	-1.05519151687622	17.4613132476807	-0.00944637414067984	0.00126787810586393	-3.08191010844894e-05	-0.00490093370899558
1061	0.468180358409882	-1.05519151687622	17.0067710876465	0.00126787810586393	-0.00230353930965066	-0.00555028254166245	-3.08191010844894e-05
1062	2.41622614860535	-0.730517208576202	17.2015743255615	-0.00425158534198999	-0.00782300252467394	0.00126787810586393	-0.00230353930965066
1063	0.468180358409882	-0.730517208576202	17.2015743255615	-0.000355493422830477	-0.0133424662053585	-0.00132951640989631	0.00646266713738441
1064	-0.181168273091316	0.892854392528534	17.2015743255615	0.00418994715437293	0.00289124972186983	0.00483929552137852	0.00289124972186983
1065	2.41622614860535	-0.730517208576202	17.4613132476807	0.00354059832170606	0.0022419011220336	-0.00749832857400179	0.00191722682211548
1066	1.11752903461456	0.243505731225014	17.1366405487061	0.00386527273803949	0.00808603875339031	-0.00749832857400179	-0.00457625929266214
1067	2.41622614860535	0.568180024623871	16.9418354034424	0.00159255252219737	-0.00100484199356288	0.000943203864153475	-0.00457625929266214
1068	-0.830516874790192	1.21752870082855	17.071704864502	-3.08191010844894e-05	-0.00132951640989631	-0.00684897974133492	-0.00587495695799589
1069	0.468180358409882	0.568180024623871	17.2015743255615	0.000943203864153475	0.0022419011220336	0.00321592413820326	0.00126787810586393
1070	-0.830516874790192	1.54220294952393	17.071704864502	-0.00814767740666866	0.00451462110504508	-0.00522560812532902	-0.00490093370899558
1071	3.06557488441467	-0.0811685770750046	17.2665100097656	0.00159255252219737	0.00581331877037883	-0.00360223650932312	-0.00165419070981443
1072	1.11752903461456	-0.0811685770750046	17.4613132476807	-0.00295288790948689	-0.000680167751852423	-0.0117190945893526	0.0106834331527352
1073	1.7668776512146	0.892854392528534	16.4872913360596	0.00289124972186983	0.00159255252219737	0.00581331877037883	0.00289124972186983
1074	1.11752903461456	0.243505731225014	16.4223556518555	0.00841071270406246	0.00126787810586393	0.000293855206109583	-0.00100484199356288
1075	2.41622614860535	0.243505731225014	17.1366405487061	-3.08191010844894e-05	0.000618529506027699	-0.00944637414067984	-0.00360223650932312
1076	-0.181168273091316	-0.0811685770750046	17.3963794708252	0.00289124972186983	0.00938473641872406	-0.0026282137259841	0.00548864435404539
1077	2.41622614860535	-0.0811685770750046	17.5911846160889	0.00516396993771195	-0.00100484199356288	-0.00619963090866804	-0.000355493422830477
1078	1.7668776512146	-0.0811685770750046	17.2015743255615	0.00548864435404539	0.00159255252219737	0.000943203864153475	0.00451462110504508
1079	0.468180358409882	-0.0811685770750046	17.3963794708252	-0.00295288790948689	0.00256657530553639	-0.00619963090866804	0.00126787810586393
1080	-1.47986555099487	0.892854392528534	17.2015743255615	-0.00587495695799589	0.00516396993771195	0.00354059832170606	-0.00100484199356288
1081	-0.181168273091316	-0.0811685770750046	16.8119659423828	-0.00587495695799589	0.000293855206109583	-0.000355493422830477	0.00354059832170606
1082	-0.181168273091316	-0.405842900276184	17.4613132476807	-0.00360223650932312	0.00938473641872406	-3.08191010844894e-05	0.00516396993771195
1083	-0.181168273091316	-0.0811685770750046	17.2015743255615	-0.00717365415766835	-3.08191010844894e-05	0.00256657530553639	0.000293855206109583
1084	-1.47986555099487	0.568180024623871	17.2015743255615	-0.00814767740666866	0.00451462110504508	0.00418994715437293	0.0022419011220336
1085	1.11752903461456	-0.730517208576202	17.3314437866211	-3.08191010844894e-05	0.00386527273803949	-0.00652430532500148	-0.000355493422830477
1086	1.7668776512146	0.892854392528534	16.8119659423828	-0.00814767740666866	-3.08191010844894e-05	-0.00879702530801296	0.00646266713738441
1087	-0.181168273091316	0.892854392528534	17.071704864502	0.00548864435404539	0.00516396993771195	-0.00392691092565656	0.000293855206109583
1088	0.468180358409882	0.568180024623871	17.3963794708252	0.000618529506027699	-0.0026282137259841	0.00354059832170606	0.00548864435404539
1089	1.11752903461456	0.568180024623871	17.5262489318848	-0.00230353930965066	-0.00717365415766835	0.00256657530553639	-0.000355493422830477
1090	-0.181168273091316	0.568180024623871	17.1366405487061	-3.08191010844894e-05	0.00354059832170606	0.00191722682211548	0.00126787810586393
1091	1.7668776512146	-1.05519151687622	17.4613132476807	-0.00652430532500148	-0.00457625929266214	-0.00360223650932312	-0.00619963090866804
1092	1.11752903461456	-1.37986588478088	17.5911846160889	0.00191722682211548	-0.00490093370899558	-0.00490093370899558	0.00613799272105098
1093	3.714923620224	-2.02921438217163	17.5262489318848	0.00678734155371785	-0.00587495695799589	-0.00295288790948689	-0.00782300252467394
1094	-0.181168273091316	-0.405842900276184	17.5911846160889	-0.00327756232582033	-0.00619963090866804	0.00711201597005129	-0.00717365415766835
1095	3.06557488441467	-0.730517208576202	17.4613132476807	0.00321592413820326	-0.00132951640989631	-0.0126931173726916	-0.00392691092565656
1096	2.41622614860535	-0.730517208576202	16.8768997192383	-0.00392691092565656	-0.00100484199356288	0.000293855206109583	-0.000680167751852423
1097	1.7668776512146	0.243505731225014	16.6820964813232	0.00873538758605719	-0.000355493422830477	-0.00295288790948689	0.0022419011220336
1098	1.7668776512146	0.568180024623871	16.7470302581787	0.00126787810586393	0.000293855206109583	0.00548864435404539	0.00354059832170606
1099	1.7668776512146	-0.405842900276184	16.8768997192383	-0.00132951640989631	-0.00684897974133492	-0.00230353930965066	-0.00392691092565656
1100	1.7668776512146	-0.405842900276184	17.7210540771484	-0.00230353930965066	0.00808603875339031	0.0022419011220336	-0.00197886489331722
1101	0.468180358409882	0.892854392528534	16.6171607971191	0.00386527273803949	0.000293855206109583	-0.00814767740666866	-0.00360223650932312
1102	-0.181168273091316	0.568180024623871	17.1366405487061	0.00646266713738441	0.00321592413820326	-0.00782300252467394	0.0022419011220336
1103	1.11752903461456	0.243505731225014	16.4223556518555	0.00289124972186983	-0.00230353930965066	-0.00295288790948689	0.0022419011220336
1104	1.11752903461456	-0.405842900276184	16.8768997192383	0.00126787810586393	-0.00360223650932312	-0.00327756232582033	0.00159255252219737
1105	0.468180358409882	-0.0811685770750046	17.2665100097656	0.00516396993771195	0.0022419011220336	-0.00392691092565656	-0.00165419070981443
1106	0.468180358409882	0.568180024623871	16.6820964813232	-0.00782300252467394	0.00613799272105098	-3.08191010844894e-05	-0.00555028254166245
1107	0.468180358409882	0.892854392528534	16.8119659423828	-0.00555028254166245	-0.00360223650932312	0.00289124972186983	0.00321592413820326
1108	-0.181168273091316	-0.405842900276184	16.8768997192383	0.00646266713738441	0.00646266713738441	-0.00652430532500148	-0.00522560812532902
1109	-0.181168273091316	0.243505731225014	16.9418354034424	-0.0026282137259841	0.000943203864153475	0.00678734155371785	-0.0026282137259841
1110	0.468180358409882	0.892854392528534	17.4613132476807	0.000618529506027699	0.00483929552137852	-0.00879702530801296	-0.00360223650932312
1111	-0.830516874790192	1.21752870082855	17.4613132476807	-0.00912170019000769	0.00418994715437293	-0.00587495695799589	-0.00197886489331722
1112	-0.181168273091316	-0.0811685770750046	17.4613132476807	-0.0110697457566857	-0.00295288790948689	-0.00782300252467394	0.00483929552137852
1113	-0.830516874790192	-0.0811685770750046	17.2665100097656	-0.00782300252467394	-0.00392691092565656	-0.00295288790948689	0.00159255252219737
1114	-0.830516874790192	-0.730517208576202	17.5911846160889	-0.00295288790948689	0.00711201597005129	-0.0104203969240189	0.00159255252219737
1115	0.468180358409882	-0.0811685770750046	17.4613132476807	-0.00555028254166245	0.00776136433705688	-0.00295288790948689	-0.00457625929266214
1116	-0.830516874790192	0.568180024623871	17.4613132476807	-0.00457625929266214	0.01100810803473	-0.000680167751852423	0.0022419011220336
1117	-0.181168273091316	1.54220294952393	17.0067710876465	0.00711201597005129	-0.000680167751852423	0.00873538758605719	0.000943203864153475
1118	0.468180358409882	0.892854392528534	16.6820964813232	0.00386527273803949	-0.00392691092565656	0.00548864435404539	-0.0026282137259841
1119	-0.181168273091316	0.892854392528534	16.6171607971191	0.00646266713738441	0.00159255252219737	0.00548864435404539	-0.00100484199356288
1120	0.468180358409882	0.568180024623871	16.6820964813232	0.0022419011220336	0.00354059832170606	0.0103587592020631	-0.0026282137259841
1121	2.41622614860535	-0.730517208576202	17.0067710876465	-0.0026282137259841	0.00159255252219737	0.0022419011220336	0.00256657530553639
1122	0.468180358409882	-1.05519151687622	17.2665100097656	0.00191722682211548	-0.00944637414067984	-0.0120437685400248	0.00548864435404539
1123	0.468180358409882	-0.405842900276184	16.8119659423828	0.00321592413820326	-0.00165419070981443	-0.00360223650932312	0.000293855206109583
1124	3.06557488441467	-1.37986588478088	16.6820964813232	-0.000680167751852423	0.00126787810586393	0.00418994715437293	0.00646266713738441
1125	-0.181168273091316	0.243505731225014	16.6820964813232	0.00386527273803949	-3.08191010844894e-05	0.00451462110504508	-0.00814767740666866
1126	1.11752903461456	-0.730517208576202	17.4613132476807	-0.00165419070981443	0.000618529506027699	-0.00100484199356288	-0.00230353930965066
1127	1.7668776512146	-0.405842900276184	17.5911846160889	0.00126787810586393	-0.00425158534198999	-0.00457625929266214	0.000943203864153475
1128	3.06557488441467	-0.0811685770750046	17.5911846160889	0.0100340843200684	-0.00100484199356288	-0.00295288790948689	-0.00684897974133492
1129	1.7668776512146	-0.0811685770750046	17.3963794708252	-0.00197886489331722	-0.00197886489331722	0.000943203864153475	-3.08191010844894e-05
1130	2.41622614860535	-0.405842900276184	16.8119659423828	0.000618529506027699	0.00906006153672934	-0.00652430532500148	-0.00522560812532902
1131	0.468180358409882	0.568180024623871	17.2015743255615	-0.0026282137259841	-3.08191010844894e-05	-0.00652430532500148	0.000618529506027699
1132	1.11752903461456	0.568180024623871	17.071704864502	-0.000355493422830477	-0.00392691092565656	0.000618529506027699	0.00289124972186983
1133	0.468180358409882	0.568180024623871	16.6820964813232	0.000943203864153475	-0.00295288790948689	0.00126787810586393	0.00451462110504508
1134	2.41622614860535	-0.405842900276184	17.3314437866211	-0.00197886489331722	-0.00587495695799589	0.0022419011220336	-0.000355493422830477
1135	0.468180358409882	0.568180024623871	16.9418354034424	-3.08191010844894e-05	0.00386527273803949	-0.000355493422830477	0.000293855206109583
1136	1.11752903461456	0.568180024623871	16.4872913360596	0.00321592413820326	-0.000680167751852423	-0.00555028254166245	-0.00847235135734081
1137	0.468180358409882	-0.0811685770750046	16.8768997192383	0.00711201597005129	-0.000355493422830477	-0.00392691092565656	0.00418994715437293
1138	1.11752903461456	-0.405842900276184	16.9418354034424	0.00613799272105098	0.0022419011220336	0.00159255252219737	0.00451462110504508
1139	0.468180358409882	0.892854392528534	17.5911846160889	-0.0026282137259841	0.000293855206109583	0.00418994715437293	0.00191722682211548
1140	0.468180358409882	0.568180024623871	17.2015743255615	0.000293855206109583	0.0132808275520802	-0.00165419070981443	-0.00847235135734081
1141	0.468180358409882	-0.0811685770750046	16.6820964813232	-0.00360223650932312	0.00873538758605719	0.000618529506027699	-0.00392691092565656
1142	1.11752903461456	-0.405842900276184	17.0067710876465	-0.00132951640989631	-3.08191010844894e-05	-0.000355493422830477	0.00906006153672934
1143	-2.12921404838562	0.892854392528534	17.5262489318848	-0.00684897974133492	0.00289124972186983	-0.00197886489331722	0.00321592413820326
1144	-2.12921404838562	0.892854392528534	17.3314437866211	-0.00165419070981443	-0.00165419070981443	0.00581331877037883	-0.00230353930965066
1145	-2.12921404838562	1.21752870082855	17.3963794708252	-0.00522560812532902	0.00743668992072344	-0.00977104809135199	0.0022419011220336
1146	0.468180358409882	-0.0811685770750046	16.8768997192383	-0.00944637414067984	0.00126787810586393	0.00354059832170606	-0.00749832857400179
1147	1.11752903461456	-0.0811685770750046	17.2665100097656	-0.00230353930965066	0.00613799272105098	0.00126787810586393	0.000943203864153475
1148	-0.830516874790192	1.21752870082855	17.2015743255615	0.0022419011220336	-3.08191010844894e-05	0.000943203864153475	0.00159255252219737
1149	1.7668776512146	0.568180024623871	17.2665100097656	0.000943203864153475	0.00256657530553639	0.00386527273803949	0.0022419011220336
1150	1.7668776512146	-0.0811685770750046	17.6561183929443	-0.00490093370899558	0.000618529506027699	0.00126787810586393	-3.08191010844894e-05
1151	1.7668776512146	-1.05519151687622	17.7210540771484	0.000293855206109583	0.00354059832170606	-0.0100957229733467	-3.08191010844894e-05
1152	-0.181168273091316	0.243505731225014	17.071704864502	-0.00100484199356288	-0.00749832857400179	-0.00555028254166245	0.00289124972186983
1153	-0.181168273091316	-0.405842900276184	16.7470302581787	0.00613799272105098	-0.00977104809135199	-0.0026282137259841	0.0113327819854021
1154	1.11752903461456	-0.0811685770750046	16.8119659423828	0.000293855206109583	-0.0146411629393697	0.00678734155371785	-0.00717365415766835
1155	0.468180358409882	-0.0811685770750046	16.8768997192383	-0.00360223650932312	0.00581331877037883	-0.00490093370899558	0.00191722682211548
1156	1.11752903461456	-0.405842900276184	16.9418354034424	0.00451462110504508	0.00386527273803949	-0.00490093370899558	-0.00619963090866804
1157	3.06557488441467	-0.730517208576202	17.0067710876465	-0.00425158534198999	0.00451462110504508	0.000618529506027699	0.00418994715437293
1158	1.7668776512146	-0.0811685770750046	16.7470302581787	0.00354059832170606	-0.00392691092565656	-0.00522560812532902	-0.0026282137259841
1159	3.06557488441467	-0.405842900276184	16.9418354034424	0.00678734155371785	0.00678734155371785	-0.00392691092565656	0.00808603875339031
1160	1.11752903461456	0.568180024623871	17.0067710876465	-0.000355493422830477	0.00418994715437293	0.00126787810586393	-0.00619963090866804
1161	0.468180358409882	0.892854392528534	16.7470302581787	-0.00165419070981443	0.00581331877037883	-0.00360223650932312	0.000293855206109583
1162	1.7668776512146	0.243505731225014	16.8119659423828	-0.00360223650932312	0.00256657530553639	-0.00847235135734081	0.00321592413820326
1163	2.41622614860535	-0.405842900276184	17.071704864502	-0.00165419070981443	0.00938473641872406	-0.0117190945893526	0.0022419011220336
1164	0.468180358409882	1.21752870082855	16.8119659423828	0.000293855206109583	-0.00749832857400179	-0.00100484199356288	0.00159255252219737
1165	2.41622614860535	-0.405842900276184	16.7470302581787	-0.00717365415766835	0.00711201597005129	-0.00327756232582033	-0.000355493422830477
1166	1.11752903461456	0.892854392528534	16.6171607971191	0.000618529506027699	0.00126787810586393	-0.00197886489331722	-0.00360223650932312
1167	1.11752903461456	0.568180024623871	17.4613132476807	-0.00327756232582033	0.00354059832170606	-0.00490093370899558	0.00483929552137852
1168	1.11752903461456	0.892854392528534	17.2665100097656	0.00581331877037883	-0.00457625929266214	-0.000355493422830477	0.00743668992072344
1169	1.11752903461456	0.892854392528534	16.9418354034424	-3.08191010844894e-05	0.00159255252219737	-0.00165419070981443	-0.000680167751852423
1170	0.468180358409882	0.892854392528534	16.6171607971191	-0.00490093370899558	0.00126787810586393	0.00289124972186983	-0.0026282137259841
1171	0.468180358409882	-0.405842900276184	17.0067710876465	-0.00717365415766835	0.00354059832170606	-0.00425158534198999	0.00483929552137852
1172	-1.47986555099487	-0.0811685770750046	17.6561183929443	-0.00165419070981443	0.00548864435404539	-0.000355493422830477	0.00548864435404539
1173	0.468180358409882	-0.730517208576202	17.9158573150635	-0.00132951640989631	-0.00197886489331722	-0.0104203969240189	0.01100810803473
1174	-4.07726001739502	1.21752870082855	16.6171607971191	-0.00457625929266214	0.00418994715437293	0.00126787810586393	-0.00132951640989631
1175	1.11752903461456	-0.405842900276184	17.3314437866211	-0.00912170019000769	-0.00197886489331722	-0.0123684434220195	0.00191722682211548
1176	1.11752903461456	-0.0811685770750046	17.0067710876465	-0.00197886489331722	0.00483929552137852	0.0022419011220336	-0.00295288790948689
1177	1.7668776512146	0.568180024623871	17.2015743255615	0.00873538758605719	-0.00684897974133492	-0.00749832857400179	0.0022419011220336
1178	-0.181168273091316	0.892854392528534	17.3963794708252	0.0246444288641214	0.00126787810586393	-0.00327756232582033	0.00354059832170606
1179	2.41622614860535	-0.405842900276184	16.8119659423828	-0.00847235135734081	-0.00457625929266214	-0.00100484199356288	-0.000355493422830477
1180	1.7668776512146	-0.730517208576202	16.8119659423828	-0.00522560812532902	0.000943203864153475	-0.00132951640989631	-0.00587495695799589
1181	1.11752903461456	-0.405842900276184	17.3314437866211	0.00451462110504508	-0.00879702530801296	-0.00132951640989631	-0.0026282137259841
1182	0.468180358409882	-0.0811685770750046	17.1366405487061	0.000618529506027699	-0.0107450718060136	-0.00619963090866804	0.0123068047687411
1183	3.06557488441467	-1.37986588478088	17.5262489318848	-0.00100484199356288	-0.00912170019000769	0.00743668992072344	-0.0026282137259841
1184	-0.181168273091316	-0.405842900276184	17.850923538208	-0.00327756232582033	-0.00490093370899558	0.00386527273803949	-3.08191010844894e-05
1185	1.11752903461456	-0.730517208576202	16.8768997192383	-0.00652430532500148	0.011982130818069	0.00581331877037883	-0.00619963090866804
1186	-0.181168273091316	0.243505731225014	16.8768997192383	0.000293855206109583	0.00126787810586393	-0.00490093370899558	0.000293855206109583
1187	0.468180358409882	0.568180024623871	17.4613132476807	0.000943203864153475	0.00776136433705688	-0.00392691092565656	0.00516396993771195
1188	1.7668776512146	-0.405842900276184	17.071704864502	-0.0026282137259841	-0.00619963090866804	0.00678734155371785	0.00808603875339031
1189	1.7668776512146	-0.730517208576202	17.6561183929443	0.00354059832170606	-0.00522560812532902	0.000293855206109583	0.00289124972186983
1190	-0.830516874790192	-0.405842900276184	17.4613132476807	-0.00490093370899558	0.0022419011220336	0.00256657530553639	-0.000680167751852423
1191	-0.181168273091316	0.892854392528534	16.8119659423828	0.00191722682211548	-0.00230353930965066	-0.00977104809135199	-0.00490093370899558
1192	0.468180358409882	0.568180024623871	16.9418354034424	-0.00100484199356288	0.00581331877037883	0.000943203864153475	0.0022419011220336
1193	1.7668776512146	-0.730517208576202	17.071704864502	0.00516396993771195	-0.000680167751852423	0.00483929552137852	-0.00295288790948689
1194	-0.830516874790192	0.568180024623871	17.2015743255615	0.0113327819854021	-0.00457625929266214	-0.00425158534198999	-0.00295288790948689
1195	1.11752903461456	-0.405842900276184	17.0067710876465	-3.08191010844894e-05	0.00289124972186983	-0.00132951640989631	-0.00360223650932312
1196	1.7668776512146	-0.405842900276184	16.8768997192383	-0.00360223650932312	0.000293855206109583	-0.00490093370899558	0.00516396993771195
1197	2.41622614860535	-0.0811685770750046	17.3963794708252	0.00548864435404539	0.00386527273803949	-0.00295288790948689	0.00159255252219737
1198	1.7668776512146	-0.405842900276184	17.0067710876465	0.000293855206109583	-0.00132951640989631	-0.00457625929266214	0.00354059832170606
1199	1.7668776512146	-0.0811685770750046	17.1366405487061	-0.00165419070981443	-0.0026282137259841	-0.00295288790948689	-0.00100484199356288
1200	-0.830516874790192	-0.0811685770750046	17.2015743255615	-0.00197886489331722	0.000618529506027699	-3.08191010844894e-05	0.000293855206109583
1201	-1.47986555099487	1.21752870082855	16.7470302581787	-0.00749832857400179	0.00711201597005129	-0.0104203969240189	-0.00749832857400179
1202	-2.12921404838562	0.892854392528534	16.6820964813232	0.00159255252219737	0.00678734155371785	0.00581331877037883	0.00711201597005129
1203	-2.12921404838562	0.892854392528534	16.6820964813232	-0.00457625929266214	0.00191722682211548	-0.00197886489331722	0.00711201597005129
1204	-0.181168273091316	-0.0811685770750046	17.0067710876465	-0.00327756232582033	-0.00132951640989631	0.00354059832170606	-0.00619963090866804
1205	-0.830516874790192	1.21752870082855	17.2015743255615	-0.00912170019000769	0.00678734155371785	-0.00587495695799589	-0.00457625929266214
1206	-1.47986555099487	0.892854392528534	17.2015743255615	-0.00652430532500148	0.00418994715437293	-0.00977104809135199	-0.00295288790948689
1207	1.7668776512146	-0.0811685770750046	16.8768997192383	0.000943203864153475	0.00386527273803949	-0.00360223650932312	0.0100340843200684
1208	1.7668776512146	-0.0811685770750046	17.4613132476807	0.00354059832170606	-0.0026282137259841	0.000943203864153475	0.0022419011220336
1209	1.7668776512146	0.243505731225014	17.3963794708252	-0.00490093370899558	0.000618529506027699	0.00516396993771195	-0.00392691092565656
1210	1.7668776512146	-0.405842900276184	17.7210540771484	0.000293855206109583	0.0116574559360743	-0.00522560812532902	0.00126787810586393
1211	0.468180358409882	0.568180024623871	17.9807929992676	-0.00587495695799589	-0.00749832857400179	-0.00360223650932312	-0.00522560812532902
1212	1.7668776512146	-0.0811685770750046	17.3963794708252	-0.00782300252467394	-0.00100484199356288	-0.00587495695799589	-0.00327756232582033
1213	-0.181168273091316	-0.0811685770750046	17.071704864502	0.00256657530553639	-0.0143164889886975	0.00386527273803949	0.00516396993771195
1214	3.06557488441467	-1.70454013347626	17.3963794708252	0.00451462110504508	-0.00197886489331722	-0.00392691092565656	0.00289124972186983
1215	1.11752903461456	0.243505731225014	17.2665100097656	-0.00490093370899558	-0.00230353930965066	-0.00425158534198999	-0.00684897974133492
1216	1.11752903461456	-0.0811685770750046	17.3963794708252	0.00191722682211548	0.0022419011220336	-0.0100957229733467	-0.00555028254166245
1217	0.468180358409882	0.243505731225014	17.1366405487061	0.00126787810586393	0.00126787810586393	-0.0026282137259841	0.0100340843200684
1218	2.41622614860535	-0.405842900276184	16.9418354034424	0.00354059832170606	0.00191722682211548	-0.00457625929266214	-0.00100484199356288
1219	-0.181168273091316	0.568180024623871	16.8119659423828	-0.00360223650932312	0.000943203864153475	0.00289124972186983	-0.000355493422830477
1220	1.7668776512146	0.892854392528534	17.3963794708252	-0.00749832857400179	0.00386527273803949	0.00418994715437293	0.000943203864153475
1221	3.06557488441467	-0.0811685770750046	16.8119659423828	-0.000355493422830477	0.00613799272105098	-0.0139918150380254	-0.00425158534198999
1222	3.714923620224	-0.0811685770750046	17.3314437866211	0.00646266713738441	-0.00100484199356288	-0.0133424662053585	-0.00132951640989631
1223	0.468180358409882	0.892854392528534	17.2015743255615	-0.00295288790948689	-0.000355493422830477	0.00386527273803949	0.00906006153672934
1224	1.11752903461456	1.21752870082855	16.357421875	0.00548864435404539	-3.08191010844894e-05	-0.00425158534198999	-0.00197886489331722
1225	0.468180358409882	0.568180024623871	16.4223556518555	-0.00392691092565656	0.0106834331527352	-3.08191010844894e-05	-0.00295288790948689
1226	3.06557488441467	-0.405842900276184	16.7470302581787	-0.00100484199356288	-0.000355493422830477	-0.00749832857400179	0.00841071270406246
1227	1.7668776512146	-0.730517208576202	16.9418354034424	0.00191722682211548	0.00289124972186983	-0.00132951640989631	0.000618529506027699
1228	2.41622614860535	1.21752870082855	17.4613132476807	0.0022419011220336	0.00191722682211548	-0.0026282137259841	-0.00197886489331722
1229	1.11752903461456	0.568180024623871	16.6820964813232	-0.00295288790948689	0.000293855206109583	-0.00327756232582033	-0.00230353930965066
1230	1.7668776512146	-0.0811685770750046	16.6820964813232	-0.000355493422830477	0.00548864435404539	-0.00230353930965066	-0.00879702530801296
1231	1.7668776512146	-0.0811685770750046	16.9418354034424	0.0022419011220336	0.00873538758605719	-0.00814767740666866	0.00256657530553639
1232	-0.830516874790192	0.568180024623871	16.6820964813232	0.000293855206109583	-0.00555028254166245	0.00321592413820326	-0.00100484199356288
1233	-2.77856278419495	0.243505731225014	16.9418354034424	-0.0126931173726916	0.000293855206109583	-0.000680167751852423	0.00581331877037883
1234	-1.47986555099487	0.568180024623871	17.0067710876465	-0.00555028254166245	-0.0026282137259841	0.000293855206109583	0.00451462110504508
1235	-2.77856278419495	0.568180024623871	17.1366405487061	-0.0120437685400248	0.00516396993771195	-0.00360223650932312	-0.0026282137259841
1236	-0.181168273091316	-0.730517208576202	17.5262489318848	0.00289124972186983	0.00678734155371785	-0.00457625929266214	-0.00360223650932312
1237	0.468180358409882	-0.405842900276184	17.5911846160889	-0.00295288790948689	0.00126787810586393	-0.00425158534198999	-0.00230353930965066
1238	1.11752903461456	-0.405842900276184	17.5911846160889	-0.00327756232582033	-0.00165419070981443	-0.0107450718060136	0.000943203864153475
1239	1.7668776512146	-0.405842900276184	17.9158573150635	0.000293855206109583	-0.0026282137259841	0.00906006153672934	0.00126787810586393
1240	1.7668776512146	-0.730517208576202	17.4613132476807	-0.00587495695799589	0.00678734155371785	0.00191722682211548	-0.00490093370899558
1241	0.468180358409882	0.892854392528534	17.1366405487061	-0.00327756232582033	0.00451462110504508	-0.00425158534198999	-0.00100484199356288
1242	1.7668776512146	-0.405842900276184	16.6820964813232	0.00451462110504508	0.00354059832170606	0.00354059832170606	-0.000355493422830477
1243	1.7668776512146	-1.05519151687622	17.3963794708252	0.00646266713738441	-0.00587495695799589	-0.00132951640989631	0.00256657530553639
1244	-0.181168273091316	-0.730517208576202	17.0067710876465	0.00256657530553639	-0.00912170019000769	0.0022419011220336	-0.00555028254166245
1245	1.7668776512146	-1.37986588478088	17.2015743255615	-0.00490093370899558	-0.00197886489331722	0.00159255252219737	-0.00360223650932312
1246	1.7668776512146	-1.05519151687622	16.4872913360596	-0.00100484199356288	-0.00327756232582033	0.000293855206109583	-0.00977104809135199
1247	-0.181168273091316	0.243505731225014	16.6820964813232	0.00256657530553639	-0.00295288790948689	-0.00684897974133492	-0.00425158534198999
1248	-0.181168273091316	0.568180024623871	16.7470302581787	0.000293855206109583	-0.00652430532500148	-0.00684897974133492	0.00483929552137852
1249	0.468180358409882	0.892854392528534	16.9418354034424	0.00678734155371785	0.000943203864153475	0.00418994715437293	0.0022419011220336
1250	0.468180358409882	0.892854392528534	16.9418354034424	0.000293855206109583	0.00159255252219737	-3.08191010844894e-05	-0.00912170019000769
1251	1.7668776512146	-0.0811685770750046	16.9418354034424	-0.00295288790948689	0.0116574559360743	-0.00847235135734081	0.00516396993771195
1252	0.468180358409882	0.568180024623871	16.8768997192383	0.00548864435404539	-3.08191010844894e-05	0.00451462110504508	-0.00165419070981443
1253	1.7668776512146	-0.0811685770750046	17.2665100097656	0.0022419011220336	0.000618529506027699	-0.00197886489331722	0.000943203864153475
1254	1.11752903461456	1.21752870082855	16.4872913360596	0.00841071270406246	0.00256657530553639	-0.00360223650932312	0.00256657530553639
1255	2.41622614860535	-0.730517208576202	16.8768997192383	-0.00230353930965066	0.00418994715437293	-0.0110697457566857	-0.00295288790948689
1256	1.7668776512146	0.243505731225014	16.8768997192383	-0.00522560812532902	0.00678734155371785	-0.00977104809135199	-0.00392691092565656
1257	1.7668776512146	0.892854392528534	17.0067710876465	0.00418994715437293	0.000293855206109583	-0.00165419070981443	0.000943203864153475
1258	-0.181168273091316	0.892854392528534	16.8768997192383	0.00159255252219737	-0.000355493422830477	-0.000355493422830477	0.00548864435404539
1259	1.7668776512146	-0.405842900276184	17.2665100097656	0.00289124972186983	0.0022419011220336	0.000943203864153475	0.00451462110504508
1260	2.41622614860535	0.243505731225014	17.5262489318848	-0.00392691092565656	0.00289124972186983	0.00418994715437293	-0.00522560812532902
1261	0.468180358409882	0.568180024623871	17.6561183929443	-0.00977104809135199	0.00581331877037883	-0.00749832857400179	0.00159255252219737
1262	-0.830516874790192	0.892854392528534	17.3314437866211	0.00906006153672934	-0.00490093370899558	-0.00360223650932312	0.00256657530553639
1263	0.468180358409882	-0.405842900276184	17.2665100097656	-0.00392691092565656	0.00126787810586393	0.00548864435404539	0.0022419011220336
1264	-0.830516874790192	-0.0811685770750046	17.4613132476807	-0.000355493422830477	-3.08191010844894e-05	-0.00230353930965066	0.00191722682211548
1265	-0.181168273091316	0.243505731225014	17.4613132476807	-0.0120437685400248	0.00191722682211548	-0.00782300252467394	-0.00295288790948689
1266	-2.12921404838562	0.892854392528534	16.7470302581787	-0.00977104809135199	0.0126314787194133	-0.00425158534198999	0.000618529506027699
1267	-0.181168273091316	0.568180024623871	17.071704864502	-0.00879702530801296	-0.00360223650932312	-0.00555028254166245	0.00386527273803949
1268	-0.830516874790192	-0.0811685770750046	16.7470302581787	0.000618529506027699	0.00354059832170606	0.00159255252219737	0.00418994715437293
1269	1.11752903461456	-0.0811685770750046	17.3963794708252	0.00256657530553639	-3.08191010844894e-05	-0.00490093370899558	0.000943203864153475
1270	0.468180358409882	1.21752870082855	17.2015743255615	-0.00425158534198999	0.00873538758605719	0.00321592413820326	0.0022419011220336
1271	0.468180358409882	0.243505731225014	16.6820964813232	-0.00197886489331722	0.00418994715437293	-0.0120437685400248	-0.00327756232582033
1272	1.7668776512146	-1.37986588478088	17.1366405487061	0.00289124972186983	-0.00522560812532902	0.00256657530553639	-0.00230353930965066
1273	3.06557488441467	-1.70454013347626	17.5262489318848	0.00581331877037883	-0.00814767740666866	0.00159255252219737	0.00321592413820326
1274	0.468180358409882	-1.37986588478088	16.9418354034424	-0.000680167751852423	-0.0107450718060136	-0.00425158534198999	-0.00100484199356288
1275	1.7668776512146	-2.02921438217163	16.8119659423828	-0.000355493422830477	-0.0026282137259841	-0.00197886489331722	-0.00100484199356288
1276	-0.830516874790192	-0.405842900276184	17.2665100097656	-0.00782300252467394	-0.000355493422830477	-0.00555028254166245	0.00938473641872406
1277	1.11752903461456	0.243505731225014	16.8768997192383	0.00256657530553639	-0.00847235135734081	-0.0123684434220195	0.011982130818069
1278	-1.47986555099487	0.568180024623871	17.0067710876465	0.00354059832170606	0.00126787810586393	0.0100340843200684	0.00191722682211548
1279	0.468180358409882	0.243505731225014	16.6171607971191	0.00906006153672934	-0.00555028254166245	-0.00490093370899558	0.00354059832170606
1280	0.468180358409882	0.568180024623871	17.1366405487061	-0.00684897974133492	0.00613799272105098	0.00256657530553639	-0.000680167751852423
1281	2.41622614860535	-0.405842900276184	17.3963794708252	-0.00230353930965066	0.00483929552137852	-0.00197886489331722	-0.00197886489331722
1282	0.468180358409882	0.892854392528534	17.3314437866211	0.00516396993771195	0.00191722682211548	-0.00555028254166245	0.00743668992072344
1283	1.7668776512146	0.568180024623871	16.6171607971191	0.000943203864153475	0.0022419011220336	-0.00619963090866804	0.000293855206109583
1284	1.11752903461456	-0.405842900276184	16.9418354034424	-0.00230353930965066	-0.00165419070981443	-0.00197886489331722	0.000618529506027699
1285	-0.830516874790192	0.892854392528534	16.8119659423828	-0.000355493422830477	0.00516396993771195	0.00191722682211548	-0.0113944197073579
1286	1.11752903461456	-0.405842900276184	17.1366405487061	-0.00392691092565656	0.00159255252219737	-0.0117190945893526	-0.0026282137259841
1287	1.7668776512146	-0.0811685770750046	17.3314437866211	0.00256657530553639	0.00126787810586393	-0.00619963090866804	0.000618529506027699
1288	1.7668776512146	-0.730517208576202	17.5911846160889	-0.00132951640989631	0.00613799272105098	0.000943203864153475	0.00808603875339031
1289	1.7668776512146	-0.405842900276184	16.8768997192383	0.00354059832170606	0.00321592413820326	0.01100810803473	-0.000355493422830477
1290	2.41622614860535	-0.405842900276184	17.071704864502	0.000618529506027699	0.00483929552137852	-0.00230353930965066	-0.00490093370899558
1291	1.7668776512146	-0.0811685770750046	16.8119659423828	-0.000355493422830477	0.00159255252219737	-0.00619963090866804	-0.00230353930965066
1292	-0.830516874790192	0.892854392528534	16.7470302581787	0.00159255252219737	-0.000680167751852423	0.0022419011220336	0.000943203864153475
1293	-1.47986555099487	0.892854392528534	16.6820964813232	-0.0107450718060136	0.00126787810586393	0.00159255252219737	0.000943203864153475
1294	-2.12921404838562	-0.0811685770750046	17.1366405487061	-0.00587495695799589	0.00321592413820326	0.00191722682211548	0.00873538758605719
1295	-0.830516874790192	-0.405842900276184	17.071704864502	-0.0136671401560307	0.00678734155371785	0.00808603875339031	-0.00327756232582033
1296	-3.42791152000427	0.568180024623871	16.8119659423828	-0.00522560812532902	0.00321592413820326	-0.00490093370899558	-0.000680167751852423
1297	-0.830516874790192	0.892854392528534	16.5522270202637	0.00191722682211548	0.00386527273803949	-0.00977104809135199	-0.00425158534198999
1298	-0.830516874790192	0.568180024623871	16.7470302581787	-0.0026282137259841	0.00321592413820326	-0.00295288790948689	0.00548864435404539
1299	2.41622614860535	0.568180024623871	17.3314437866211	0.00776136433705688	0.000293855206109583	-0.00100484199356288	-0.00327756232582033
1300	1.7668776512146	-0.730517208576202	17.6561183929443	-0.00814767740666866	0.00451462110504508	-0.000355493422830477	-0.00392691092565656
1301	0.468180358409882	0.568180024623871	17.4613132476807	0.0022419011220336	0.00256657530553639	-0.00230353930965066	-0.00392691092565656
1302	1.11752903461456	-0.405842900276184	16.8768997192383	0.00418994715437293	-0.00392691092565656	-0.00392691092565656	-0.00684897974133492
1303	-0.181168273091316	-0.0811685770750046	17.3314437866211	0.00126787810586393	-0.00782300252467394	0.00873538758605719	-0.00132951640989631
1304	0.468180358409882	-0.405842900276184	17.3963794708252	-0.00132951640989631	-0.0104203969240189	-0.00165419070981443	-0.00100484199356288
1305	-0.181168273091316	-0.405842900276184	16.8119659423828	-0.00425158534198999	-0.0026282137259841	0.00191722682211548	-0.0100957229733467
1306	1.7668776512146	-1.37986588478088	17.6561183929443	0.000618529506027699	-0.00814767740666866	-0.00977104809135199	0.00451462110504508
1307	1.7668776512146	-0.730517208576202	17.4613132476807	0.00678734155371785	-0.00360223650932312	-0.00392691092565656	-0.00132951640989631
1308	1.7668776512146	-0.0811685770750046	17.2015743255615	-0.000680167751852423	-0.00360223650932312	-0.00457625929266214	0.00191722682211548
1309	1.7668776512146	0.243505731225014	17.2015743255615	0.00678734155371785	-0.000680167751852423	0.000943203864153475	-0.00327756232582033
1310	2.41622614860535	-0.730517208576202	17.071704864502	-0.00490093370899558	0.00808603875339031	-0.00944637414067984	-0.0026282137259841
1311	1.7668776512146	-0.0811685770750046	17.5262489318848	0.0022419011220336	0.00581331877037883	0.00126787810586393	-0.00717365415766835
1312	1.11752903461456	0.568180024623871	17.4613132476807	0.00841071270406246	0.00451462110504508	-0.00912170019000769	0.00256657530553639
1313	-0.830516874790192	0.892854392528534	16.9418354034424	0.000618529506027699	0.000618529506027699	0.00354059832170606	0.000618529506027699
1314	2.41622614860535	0.243505731225014	16.9418354034424	-0.000355493422830477	-0.00165419070981443	-0.00912170019000769	0.00743668992072344
1315	0.468180358409882	1.21752870082855	16.8768997192383	-0.00295288790948689	-0.00197886489331722	0.00126787810586393	0.00516396993771195
1316	1.7668776512146	-0.730517208576202	17.2665100097656	0.000943203864153475	-0.000355493422830477	-0.00392691092565656	-0.00295288790948689
1317	1.7668776512146	0.243505731225014	17.2665100097656	-3.08191010844894e-05	0.00841071270406246	-0.0100957229733467	0.0022419011220336
1318	2.41622614860535	-0.0811685770750046	17.7210540771484	0.0022419011220336	0.000293855206109583	-0.00132951640989631	-3.08191010844894e-05
1319	1.11752903461456	0.243505731225014	17.3963794708252	0.00191722682211548	0.00256657530553639	-0.0123684434220195	-0.000355493422830477
1320	1.11752903461456	0.243505731225014	16.9418354034424	-0.0026282137259841	0.00159255252219737	-0.000680167751852423	-0.000355493422830477
1321	-0.181168273091316	1.21752870082855	16.8119659423828	-0.00425158534198999	0.00646266713738441	-0.0026282137259841	-0.00360223650932312
1322	1.7668776512146	-0.405842900276184	16.8119659423828	-0.00132951640989631	-0.00165419070981443	0.00354059832170606	0.00483929552137852
1323	0.468180358409882	-0.0811685770750046	17.2015743255615	-0.00684897974133492	0.00483929552137852	0.00191722682211548	0.00159255252219737
1324	-2.12921404838562	0.892854392528534	16.7470302581787	-0.00717365415766835	0.00548864435404539	-0.000355493422830477	0.00516396993771195
1325	-1.47986555099487	-0.405842900276184	16.8119659423828	-0.00619963090866804	0.01100810803473	0.00678734155371785	-0.0026282137259841
1326	-0.181168273091316	0.892854392528534	17.2015743255615	-0.0104203969240189	0.00808603875339031	-0.00522560812532902	-0.00100484199356288
1327	-0.181168273091316	0.892854392528534	16.7470302581787	0.00191722682211548	0.00386527273803949	-0.00197886489331722	0.000293855206109583
1328	0.468180358409882	1.21752870082855	16.6171607971191	-0.00490093370899558	0.00159255252219737	0.00451462110504508	0.0103587592020631
1329	0.468180358409882	0.892854392528534	16.9418354034424	-0.00165419070981443	0.00678734155371785	0.00159255252219737	-0.0026282137259841
1330	0.468180358409882	0.568180024623871	16.6171607971191	-0.00522560812532902	-0.00295288790948689	0.00516396993771195	0.00126787810586393
1331	1.7668776512146	-0.0811685770750046	16.8119659423828	-0.00360223650932312	0.00386527273803949	-0.00782300252467394	0.000293855206109583
1332	1.7668776512146	-1.37986588478088	17.3963794708252	0.00646266713738441	-0.00295288790948689	-0.00392691092565656	0.00776136433705688
1333	1.11752903461456	-1.37986588478088	17.5911846160889	0.0022419011220336	-0.00749832857400179	0.00451462110504508	-0.00197886489331722
1334	0.468180358409882	-0.730517208576202	17.3963794708252	0.00256657530553639	-0.0113944197073579	-0.00555028254166245	0.00256657530553639
1335	1.7668776512146	-1.05519151687622	17.5911846160889	-0.00230353930965066	-0.00197886489331722	-0.00457625929266214	-0.00555028254166245
1336	2.41622614860535	-0.730517208576202	17.2665100097656	0.00386527273803949	0.00418994715437293	-0.00295288790948689	0.00516396993771195
1337	0.468180358409882	0.243505731225014	17.071704864502	0.00841071270406246	0.00418994715437293	-0.00847235135734081	0.00841071270406246
1338	0.468180358409882	0.892854392528534	17.2665100097656	0.00418994715437293	0.00678734155371785	0.00711201597005129	0.00678734155371785
1339	2.41622614860535	0.243505731225014	17.2665100097656	0.00126787810586393	0.00321592413820326	-0.00197886489331722	0.00191722682211548
1340	2.41622614860535	-0.0811685770750046	17.7210540771484	0.00938473641872406	-3.08191010844894e-05	-0.00197886489331722	-0.00360223650932312
1341	0.468180358409882	-0.405842900276184	17.3963794708252	-0.00327756232582033	0.00418994715437293	-0.00782300252467394	-0.000355493422830477
1342	0.468180358409882	0.892854392528534	16.357421875	0.00516396993771195	-0.00327756232582033	-0.0117190945893526	-0.000680167751852423
1343	1.7668776512146	-0.405842900276184	16.6171607971191	0.00159255252219737	-0.0026282137259841	-0.00717365415766835	0.00548864435404539
1344	1.11752903461456	-0.0811685770750046	17.2015743255615	0.00451462110504508	-0.00100484199356288	-0.00327756232582033	-0.00165419070981443
1345	2.41622614860535	-0.405842900276184	16.6820964813232	-0.00295288790948689	0.00321592413820326	-0.00684897974133492	-0.00749832857400179
1346	-0.181168273091316	1.21752870082855	17.3314437866211	-0.00100484199356288	0.00126787810586393	-0.00977104809135199	-0.00879702530801296
1347	0.468180358409882	0.568180024623871	16.8119659423828	0.00483929552137852	-0.000680167751852423	0.00386527273803949	0.00548864435404539
1348	1.11752903461456	-0.0811685770750046	16.8768997192383	0.00354059832170606	-0.00392691092565656	0.00743668992072344	-0.00327756232582033
1349	-0.181168273091316	-0.405842900276184	17.5911846160889	-0.00132951640989631	0.0022419011220336	-0.000355493422830477	-0.0026282137259841
1350	-1.47986555099487	0.892854392528534	17.2665100097656	-0.0026282137259841	0.00613799272105098	0.000943203864153475	-0.00684897974133492
1351	-2.12921404838562	0.892854392528534	17.5262489318848	-0.0100957229733467	0.00516396993771195	-0.00814767740666866	0.00256657530553639
1352	-0.830516874790192	0.243505731225014	17.4613132476807	-0.00684897974133492	0.00159255252219737	-0.00100484199356288	-0.00425158534198999
1353	-0.830516874790192	-0.405842900276184	17.5262489318848	-0.00717365415766835	-0.00132951640989631	-0.0026282137259841	0.00126787810586393
1354	0.468180358409882	-0.0811685770750046	17.4613132476807	-3.08191010844894e-05	-0.00132951640989631	0.000293855206109583	0.000618529506027699
1355	0.468180358409882	-0.0811685770750046	17.5911846160889	-0.00652430532500148	-0.00295288790948689	-0.00847235135734081	0.000618529506027699
1356	-0.830516874790192	0.892854392528534	17.3314437866211	-0.00457625929266214	0.00191722682211548	-0.00197886489331722	-0.00165419070981443
1357	-0.181168273091316	0.892854392528534	17.6561183929443	0.00126787810586393	0.00646266713738441	-0.00814767740666866	-0.00100484199356288
1358	0.468180358409882	0.568180024623871	17.0067710876465	0.00581331877037883	-0.000355493422830477	0.00354059832170606	0.00289124972186983
1359	-0.830516874790192	0.568180024623871	17.2015743255615	-0.00197886489331722	-0.00197886489331722	0.000943203864153475	-0.00100484199356288
1360	0.468180358409882	0.243505731225014	17.2665100097656	0.00646266713738441	-0.000355493422830477	0.00191722682211548	-0.00392691092565656
1361	1.7668776512146	-1.37986588478088	17.0067710876465	0.000618529506027699	-0.00587495695799589	-0.0120437685400248	-0.000355493422830477
1362	-0.181168273091316	-0.405842900276184	17.071704864502	0.0022419011220336	-0.00587495695799589	-0.00425158534198999	-0.000355493422830477
1363	-0.181168273091316	-0.730517208576202	17.2665100097656	-0.00100484199356288	-0.0139918150380254	0.00386527273803949	0.000943203864153475
1364	2.41622614860535	-0.405842900276184	17.3314437866211	0.00191722682211548	-0.000355493422830477	0.00191722682211548	0.00678734155371785
1365	0.468180358409882	0.243505731225014	17.2015743255615	-0.00360223650932312	0.00678734155371785	-0.00587495695799589	0.00418994715437293
1366	0.468180358409882	0.892854392528534	17.4613132476807	-0.00165419070981443	0.00191722682211548	-0.0026282137259841	-0.00100484199356288
1367	3.06557488441467	-0.0811685770750046	17.071704864502	0.00354059832170606	-0.00197886489331722	-0.0104203969240189	0.000943203864153475
1368	1.7668776512146	-0.0811685770750046	17.7210540771484	-0.00197886489331722	-0.00619963090866804	-0.00717365415766835	0.00451462110504508
1369	2.41622614860535	-0.405842900276184	16.7470302581787	-0.00425158534198999	-0.00425158534198999	-0.00587495695799589	0.00418994715437293
1370	2.41622614860535	-0.0811685770750046	16.6171607971191	0.000293855206109583	0.00516396993771195	-0.00295288790948689	-0.00392691092565656
1371	0.468180358409882	0.568180024623871	16.2924861907959	-0.00360223650932312	0.00289124972186983	-0.00782300252467394	0.00516396993771195
1372	-0.181168273091316	0.892854392528534	16.8768997192383	-0.000680167751852423	0.00516396993771195	-0.0130177913233638	0.011982130818069
1373	1.11752903461456	0.892854392528534	16.6171607971191	-0.00360223650932312	-3.08191010844894e-05	-0.00912170019000769	0.00451462110504508
1374	1.7668776512146	-0.0811685770750046	17.0067710876465	0.00191722682211548	0.000943203864153475	0.00483929552137852	0.00386527273803949
1375	1.7668776512146	0.892854392528534	16.5522270202637	-0.00555028254166245	-0.00100484199356288	-0.00912170019000769	-3.08191010844894e-05
1376	0.468180358409882	1.21752870082855	17.071704864502	-0.00522560812532902	0.00321592413820326	-0.00717365415766835	0.00516396993771195
1377	1.7668776512146	-0.405842900276184	17.4613132476807	0.00841071270406246	0.00386527273803949	-0.00360223650932312	0.00516396993771195
1378	0.468180358409882	-0.0811685770750046	17.1366405487061	0.0022419011220336	0.00191722682211548	0.00776136433705688	0.00516396993771195
1379	0.468180358409882	-0.405842900276184	17.7859878540039	-0.00652430532500148	-0.00295288790948689	-0.00132951640989631	0.00354059832170606
1380	-2.12921404838562	0.568180024623871	17.4613132476807	-0.00587495695799589	0.00386527273803949	-0.00457625929266214	-3.08191010844894e-05
1381	-1.47986555099487	0.892854392528534	17.071704864502	-0.0110697457566857	0.00711201597005129	-0.00555028254166245	0.00386527273803949
1382	-0.181168273091316	-0.405842900276184	17.3314437866211	-0.00165419070981443	0.00841071270406246	-0.00132951640989631	0.00938473641872406
1383	-1.47986555099487	1.21752870082855	16.7470302581787	-0.00392691092565656	-0.00197886489331722	0.00938473641872406	-0.0026282137259841
1384	-0.181168273091316	0.892854392528534	16.7470302581787	-0.00555028254166245	0.00386527273803949	-0.00717365415766835	0.00126787810586393
1385	0.468180358409882	1.21752870082855	17.071704864502	0.00191722682211548	0.00483929552137852	-0.00555028254166245	0.00159255252219737
1386	1.11752903461456	-0.405842900276184	17.3314437866211	-0.00100484199356288	0.000943203864153475	-0.00587495695799589	-0.00555028254166245
1387	3.06557488441467	-0.405842900276184	17.2015743255615	0.00743668992072344	0.00321592413820326	-0.00230353930965066	0.00289124972186983
1388	1.7668776512146	0.568180024623871	17.2665100097656	0.00548864435404539	-0.00879702530801296	0.00289124972186983	-0.00555028254166245
1389	2.41622614860535	-1.37986588478088	17.3314437866211	-0.00555028254166245	-0.00165419070981443	0.00711201597005129	0.0022419011220336
1390	1.11752903461456	-1.37986588478088	17.6561183929443	-0.000680167751852423	0.0022419011220336	-0.00230353930965066	-0.00847235135734081
1391	2.41622614860535	-1.70454013347626	17.2665100097656	-0.00684897974133492	-0.0026282137259841	-0.0104203969240189	-0.00457625929266214
1392	-0.830516874790192	0.568180024623871	16.6171607971191	0.00841071270406246	-0.00587495695799589	-0.0104203969240189	-0.00230353930965066
1393	0.468180358409882	0.243505731225014	17.071704864502	-0.00132951640989631	-0.00522560812532902	0.00256657530553639	-0.00392691092565656
1394	0.468180358409882	0.568180024623871	17.2665100097656	-0.00100484199356288	0.00159255252219737	0.00678734155371785	0.00126787810586393
1395	1.11752903461456	0.243505731225014	17.5262489318848	0.000293855206109583	0.00841071270406246	-0.0026282137259841	0.00418994715437293
1396	2.41622614860535	-0.405842900276184	17.5911846160889	-0.00619963090866804	-0.00522560812532902	-0.00327756232582033	-0.00165419070981443
1397	2.41622614860535	-0.405842900276184	16.8119659423828	0.00418994715437293	0.00743668992072344	-0.00230353930965066	0.00191722682211548
1398	1.7668776512146	-0.405842900276184	16.7470302581787	0.0100340843200684	-0.00100484199356288	-0.00230353930965066	0.00451462110504508
1399	1.7668776512146	-0.405842900276184	17.3314437866211	-0.00425158534198999	0.00289124972186983	0.00451462110504508	-0.00425158534198999
1400	1.7668776512146	-0.405842900276184	16.8768997192383	-0.00295288790948689	0.00581331877037883	-0.00847235135734081	-0.00295288790948689
1401	-0.181168273091316	0.568180024623871	16.6820964813232	-0.00360223650932312	0.00451462110504508	0.00451462110504508	-0.00619963090866804
1402	0.468180358409882	0.568180024623871	16.8119659423828	0.00159255252219737	0.0022419011220336	-0.0104203969240189	0.00354059832170606
1403	1.11752903461456	-0.0811685770750046	16.7470302581787	0.00646266713738441	-0.00100484199356288	0.00256657530553639	-0.00295288790948689
1404	0.468180358409882	0.892854392528534	17.2665100097656	0.00418994715437293	-0.00100484199356288	-0.00295288790948689	-0.00100484199356288
1405	1.11752903461456	0.243505731225014	16.9418354034424	0.000618529506027699	0.000943203864153475	0.00159255252219737	-0.0026282137259841
1406	0.468180358409882	-0.0811685770750046	17.2665100097656	-0.00457625929266214	0.00743668992072344	0.00451462110504508	-0.0130177913233638
1407	-1.47986555099487	0.892854392528534	17.3963794708252	-0.00555028254166245	0.00451462110504508	-0.00782300252467394	-0.00230353930965066
1408	-2.12921404838562	0.568180024623871	17.3314437866211	-0.00555028254166245	-0.000355493422830477	0.00321592413820326	0.00646266713738441
1409	-2.77856278419495	1.21752870082855	16.9418354034424	-0.00522560812532902	0.00256657530553639	-0.000680167751852423	-0.00360223650932312
1410	-2.77856278419495	0.892854392528534	17.2665100097656	-0.00717365415766835	0.00256657530553639	0.00191722682211548	-0.00197886489331722
1411	0.468180358409882	-0.0811685770750046	17.4613132476807	-0.0120437685400248	0.00581331877037883	-0.00457625929266214	-0.00652430532500148
1412	-0.181168273091316	-0.730517208576202	17.6561183929443	0.00159255252219737	0.00354059832170606	-0.0117190945893526	0.00483929552137852
1413	1.7668776512146	-0.0811685770750046	17.7859878540039	-0.00165419070981443	-3.08191010844894e-05	0.000618529506027699	0.00126787810586393
1414	-0.830516874790192	0.568180024623871	17.1366405487061	-0.00522560812532902	0.000293855206109583	-0.00132951640989631	0.00289124972186983
1415	1.7668776512146	0.568180024623871	17.3963794708252	-0.00165419070981443	0.00678734155371785	-0.00392691092565656	-0.00717365415766835
1416	1.7668776512146	-0.405842900276184	17.4613132476807	-0.00327756232582033	-0.00522560812532902	-0.00425158534198999	-0.00360223650932312
1417	1.7668776512146	0.243505731225014	16.6820964813232	-0.000680167751852423	-0.00490093370899558	-0.00327756232582033	0.00289124972186983
1418	1.7668776512146	-0.405842900276184	17.4613132476807	0.011982130818069	-0.00619963090866804	0.000293855206109583	-0.000355493422830477
1419	1.11752903461456	-1.05519151687622	17.3963794708252	0.00159255252219737	-0.00684897974133492	0.00418994715437293	-0.00100484199356288
1420	3.714923620224	-1.37986588478088	17.2015743255615	-0.00165419070981443	-0.00490093370899558	-0.0133424662053585	-0.00360223650932312
1421	-0.181168273091316	-0.0811685770750046	17.4613132476807	-0.00619963090866804	-0.00295288790948689	-0.000680167751852423	-0.00132951640989631
1422	1.11752903461456	0.243505731225014	16.8768997192383	0.00613799272105098	0.00548864435404539	-0.00522560812532902	0.00743668992072344
1423	1.11752903461456	-0.0811685770750046	17.5262489318848	0.00289124972186983	-0.00230353930965066	0.000943203864153475	-0.00197886489331722
1424	2.41622614860535	-0.0811685770750046	17.2665100097656	0.00516396993771195	-3.08191010844894e-05	-0.00555028254166245	-0.00392691092565656
1425	1.11752903461456	0.243505731225014	17.3314437866211	-0.00165419070981443	0.00386527273803949	-0.00132951640989631	-0.00587495695799589
1426	1.11752903461456	0.568180024623871	16.5522270202637	0.00159255252219737	0.000293855206109583	-0.00977104809135199	-0.0100957229733467
1427	-0.830516874790192	0.892854392528534	16.6820964813232	-0.00197886489331722	0.000943203864153475	-0.00165419070981443	0.00354059832170606
1428	1.11752903461456	-0.0811685770750046	17.3314437866211	-0.0026282137259841	0.00646266713738441	-0.00230353930965066	0.00938473641872406
1429	0.468180358409882	0.568180024623871	17.2665100097656	-0.0026282137259841	-0.00295288790948689	-3.08191010844894e-05	0.00256657530553639
1430	1.11752903461456	0.568180024623871	17.2665100097656	0.0022419011220336	0.01100810803473	-0.00457625929266214	-0.00522560812532902
1431	-0.830516874790192	0.568180024623871	16.357421875	-0.00132951640989631	-0.000355493422830477	-0.00295288790948689	-0.00457625929266214
1432	2.41622614860535	-0.0811685770750046	16.8768997192383	0.000943203864153475	0.0106834331527352	-0.00912170019000769	-0.00652430532500148
1433	1.7668776512146	0.243505731225014	17.5262489318848	0.00418994715437293	-0.00555028254166245	-3.08191010844894e-05	0.00418994715437293
1434	1.11752903461456	-0.405842900276184	17.5911846160889	0.00159255252219737	0.00159255252219737	-0.00197886489331722	0.00646266713738441
1435	1.7668776512146	-0.405842900276184	17.7210540771484	-0.000355493422830477	0.00321592413820326	-0.00392691092565656	0.00321592413820326
1436	0.468180358409882	0.892854392528534	17.2015743255615	-0.00717365415766835	0.00970941036939621	-0.00132951640989631	0.000293855206109583
1437	-0.830516874790192	0.892854392528534	16.5522270202637	-0.0026282137259841	-0.000355493422830477	0.000293855206109583	0.00191722682211548
1438	-1.47986555099487	0.568180024623871	16.5522270202637	-0.00490093370899558	-0.00457625929266214	0.00354059832170606	0.00581331877037883
1439	-2.12921404838562	0.892854392528534	16.7470302581787	-0.0100957229733467	0.00159255252219737	0.00289124972186983	0.00581331877037883
1440	-1.47986555099487	0.568180024623871	17.2665100097656	-0.00847235135734081	0.00646266713738441	-0.00944637414067984	0.00711201597005129
1441	-0.830516874790192	-0.0811685770750046	17.7859878540039	-0.00490093370899558	-0.00132951640989631	-3.08191010844894e-05	-0.00717365415766835
1442	-1.47986555099487	0.892854392528534	16.6171607971191	-0.00847235135734081	0.00516396993771195	0.00321592413820326	0.00613799272105098
1443	-0.181168273091316	0.892854392528534	16.6820964813232	-0.000680167751852423	0.00321592413820326	0.000618529506027699	0.00581331877037883
1444	1.11752903461456	-0.0811685770750046	16.9418354034424	-3.08191010844894e-05	0.00159255252219737	0.000293855206109583	-0.00100484199356288
1445	1.11752903461456	0.892854392528534	16.8768997192383	-0.000355493422830477	0.0103587592020631	-0.00652430532500148	-0.00782300252467394
1446	0.468180358409882	0.568180024623871	17.5262489318848	-0.00360223650932312	-0.0026282137259841	0.00841071270406246	0.0022419011220336
1447	1.11752903461456	-0.730517208576202	17.7210540771484	0.00289124972186983	-0.00100484199356288	0.00256657530553639	0.00321592413820326
1448	1.7668776512146	-1.37986588478088	17.3963794708252	0.00711201597005129	-0.0110697457566857	0.000293855206109583	-0.00425158534198999
1449	1.7668776512146	-1.37986588478088	16.9418354034424	0.000943203864153475	-0.0133424662053585	-0.00197886489331722	0.00191722682211548
1450	0.468180358409882	-1.37986588478088	16.8768997192383	0.011982130818069	-0.00587495695799589	-0.00392691092565656	-0.00555028254166245
1451	-0.181168273091316	-0.0811685770750046	16.8119659423828	-0.00490093370899558	-0.00165419070981443	-0.00587495695799589	0.0022419011220336
1452	1.7668776512146	-1.05519151687622	17.1366405487061	0.00354059832170606	0.00646266713738441	-0.00230353930965066	-3.08191010844894e-05
1453	1.11752903461456	0.892854392528534	16.6820964813232	0.00678734155371785	0.000618529506027699	-0.00230353930965066	0.00808603875339031
1454	2.41622614860535	-0.405842900276184	16.8768997192383	-3.08191010844894e-05	-0.00587495695799589	0.012956153601408	-0.00555028254166245
1455	-0.181168273091316	0.892854392528534	17.2015743255615	-0.000680167751852423	0.00159255252219737	-0.00814767740666866	-0.00944637414067984
1456	0.468180358409882	1.21752870082855	17.2015743255615	0.00289124972186983	0.00743668992072344	-0.00814767740666866	-0.00717365415766835
1457	0.468180358409882	-0.0811685770750046	17.5911846160889	0.00386527273803949	0.00451462110504508	-0.00684897974133492	0.000293855206109583
1458	1.11752903461456	0.243505731225014	17.5262489318848	0.00451462110504508	0.00321592413820326	-0.00295288790948689	-0.00100484199356288
1459	0.468180358409882	0.243505731225014	17.3314437866211	-0.00555028254166245	0.00126787810586393	-0.00132951640989631	-0.00327756232582033
1460	0.468180358409882	1.21752870082855	16.7470302581787	-0.00132951640989631	0.00646266713738441	-0.00652430532500148	-0.00132951640989631
1461	1.7668776512146	0.568180024623871	17.1366405487061	-0.00392691092565656	0.00418994715437293	-0.0107450718060136	0.00418994715437293
1462	1.7668776512146	0.243505731225014	17.3314437866211	0.000618529506027699	-0.0026282137259841	0.00548864435404539	0.00321592413820326
1463	-0.181168273091316	0.568180024623871	16.9418354034424	0.00159255252219737	0.000293855206109583	-0.0026282137259841	0.000618529506027699
1464	2.41622614860535	0.243505731225014	17.2665100097656	0.00191722682211548	-3.08191010844894e-05	0.00516396993771195	-0.00295288790948689
1465	-0.830516874790192	0.568180024623871	17.1366405487061	-0.00165419070981443	0.000293855206109583	-0.0113944197073579	0.000943203864153475
1466	1.11752903461456	0.243505731225014	17.3963794708252	-0.00295288790948689	0.000618529506027699	-3.08191010844894e-05	-0.00197886489331722
1467	1.7668776512146	-0.0811685770750046	17.4613132476807	0.000943203864153475	0.00776136433705688	0.00354059832170606	0.00646266713738441
1468	0.468180358409882	0.243505731225014	17.0067710876465	-0.00782300252467394	-0.00457625929266214	-0.0026282137259841	0.00646266713738441
1469	-0.181168273091316	-0.0811685770750046	17.3314437866211	-0.0107450718060136	-0.00197886489331722	-0.00879702530801296	0.00483929552137852
1470	-0.181168273091316	0.243505731225014	17.2015743255615	-0.0156151866540313	0.00841071270406246	-0.000680167751852423	-0.00522560812532902
1471	-1.47986555099487	-0.405842900276184	16.8768997192383	-0.00132951640989631	0.00581331877037883	-0.00360223650932312	0.000293855206109583
1472	-2.12921404838562	0.892854392528534	16.5522270202637	-0.0126931173726916	0.00613799272105098	0.00159255252219737	0.000618529506027699
1473	-0.181168273091316	0.568180024623871	16.7470302581787	-0.00392691092565656	-0.0026282137259841	-0.00425158534198999	-0.0026282137259841
1474	0.468180358409882	-0.0811685770750046	17.2665100097656	-0.00295288790948689	0.011982130818069	-0.0026282137259841	-0.00327756232582033
1475	0.468180358409882	1.21752870082855	17.3963794708252	-0.00425158534198999	0.00938473641872406	-0.0110697457566857	-0.0107450718060136
1476	-0.830516874790192	-0.0811685770750046	16.8768997192383	-0.00555028254166245	-0.00295288790948689	-0.00522560812532902	-0.000355493422830477
1477	1.7668776512146	-0.730517208576202	17.3963794708252	0.00548864435404539	0.00418994715437293	-0.00912170019000769	0.00581331877037883
1478	1.7668776512146	-1.05519151687622	17.4613132476807	0.00126787810586393	-0.00717365415766835	0.00841071270406246	-0.00197886489331722
1479	2.41622614860535	-1.70454013347626	17.0067710876465	-0.00327756232582033	-0.00132951640989631	0.00191722682211548	-0.00392691092565656
1480	-0.181168273091316	-1.05519151687622	17.2015743255615	-0.000680167751852423	-0.00392691092565656	-0.00295288790948689	0.00191722682211548
1481	0.468180358409882	-0.405842900276184	16.6820964813232	-0.00230353930965066	-0.00749832857400179	-0.0026282137259841	-0.00360223650932312
1482	2.41622614860535	-0.730517208576202	16.8768997192383	0.00548864435404539	0.00256657530553639	0.00159255252219737	0.00581331877037883
1483	1.11752903461456	0.243505731225014	16.8768997192383	0.0106834331527352	-0.00230353930965066	0.0022419011220336	0.000293855206109583
1484	0.468180358409882	0.568180024623871	16.7470302581787	-0.00490093370899558	-0.00522560812532902	0.00743668992072344	0.0022419011220336
1485	0.468180358409882	-0.0811685770750046	16.9418354034424	-0.00230353930965066	-0.00230353930965066	-0.0026282137259841	-0.000680167751852423
1486	2.41622614860535	-0.405842900276184	17.2015743255615	-0.00425158534198999	0.00354059832170606	-0.0026282137259841	-0.00782300252467394
1487	1.7668776512146	0.568180024623871	16.6171607971191	0.0158782228827477	0.000943203864153475	-0.00652430532500148	0.000618529506027699
1488	-0.181168273091316	0.892854392528534	17.0067710876465	-0.000680167751852423	0.00126787810586393	-0.00132951640989631	-3.08191010844894e-05
1489	-0.181168273091316	0.243505731225014	17.071704864502	0.0022419011220336	0.00289124972186983	0.000293855206109583	0.00743668992072344
1490	1.7668776512146	-0.0811685770750046	17.071704864502	0.00938473641872406	-0.000680167751852423	-0.00457625929266214	0.000618529506027699
1491	2.41622614860535	-0.405842900276184	17.4613132476807	0.00126787810586393	0.00418994715437293	0.00256657530553639	-0.00360223650932312
1492	-0.830516874790192	0.568180024623871	17.2665100097656	0.000618529506027699	0.00321592413820326	-0.00847235135734081	0.00159255252219737
1493	-0.181168273091316	-0.0811685770750046	17.1366405487061	0.0022419011220336	-3.08191010844894e-05	0.000943203864153475	-0.00230353930965066
1494	-0.181168273091316	0.568180024623871	16.6820964813232	-0.00197886489331722	0.00743668992072344	-0.0026282137259841	0.000293855206109583
1495	1.7668776512146	-0.0811685770750046	17.3963794708252	-0.00587495695799589	-0.00327756232582033	-0.00100484199356288	-0.000680167751852423
1496	1.7668776512146	-0.405842900276184	17.6561183929443	-0.00587495695799589	0.00516396993771195	-0.00457625929266214	0.00354059832170606
1497	1.11752903461456	0.243505731225014	17.5911846160889	0.00451462110504508	0.00646266713738441	-0.00165419070981443	0.000293855206109583
1498	-0.181168273091316	0.568180024623871	17.1366405487061	-3.08191010844894e-05	-0.00197886489331722	0.00418994715437293	0.00776136433705688
1499	0.468180358409882	-0.405842900276184	17.1366405487061	-0.00327756232582033	0.00678734155371785	0.0022419011220336	0.00256657530553639
1500	-0.830516874790192	-0.0811685770750046	17.4613132476807	-0.0149658378213644	0.00776136433705688	-0.00295288790948689	0.00516396993771195
1501	-2.12921404838562	0.243505731225014	17.4613132476807	-0.00717365415766835	0.00938473641872406	-0.00652430532500148	-0.00522560812532902
1502	-2.12921404838562	1.21752870082855	17.4613132476807	-0.00360223650932312	0.00678734155371785	-0.00295288790948689	-0.00100484199356288
1503	-0.830516874790192	-0.0811685770750046	17.7859878540039	-0.00132951640989631	-0.00457625929266214	0.00159255252219737	0.000618529506027699
1504	-0.181168273091316	0.892854392528534	16.7470302581787	-0.000680167751852423	-0.00490093370899558	0.000293855206109583	-0.00717365415766835
1505	1.7668776512146	-0.0811685770750046	16.8119659423828	-0.00100484199356288	0.00581331877037883	-0.000355493422830477	0.000618529506027699
1506	0.468180358409882	0.892854392528534	17.3963794708252	-0.00587495695799589	0.00386527273803949	-0.00587495695799589	-0.00295288790948689
1507	0.468180358409882	1.21752870082855	17.2015743255615	0.000293855206109583	0.00418994715437293	-0.00165419070981443	0.000943203864153475
1508	0.468180358409882	0.568180024623871	17.5262489318848	0.00191722682211548	0.000293855206109583	-0.0117190945893526	-0.00197886489331722
1509	-0.181168273091316	0.243505731225014	16.8119659423828	-0.000355493422830477	-0.00879702530801296	0.000618529506027699	0.00289124972186983
1510	0.468180358409882	-0.405842900276184	16.6171607971191	-0.00392691092565656	0.000293855206109583	-0.00522560812532902	-0.00392691092565656
1511	1.11752903461456	-1.37986588478088	16.8119659423828	-0.00165419070981443	-0.00230353930965066	-0.00619963090866804	-0.00457625929266214
1512	1.7668776512146	-1.37986588478088	16.8768997192383	0.00516396993771195	-0.00879702530801296	-0.00619963090866804	0.00516396993771195
1513	1.7668776512146	-0.0811685770750046	17.071704864502	0.00418994715437293	-0.00490093370899558	-3.08191010844894e-05	0.000618529506027699
1514	2.41622614860535	0.243505731225014	17.071704864502	0.000618529506027699	0.0022419011220336	0.00483929552137852	0.000943203864153475
1515	1.7668776512146	0.243505731225014	17.4613132476807	-0.00684897974133492	0.00613799272105098	-0.000680167751852423	-0.00327756232582033
1516	2.41622614860535	-0.0811685770750046	16.5522270202637	-0.00425158534198999	0.00516396993771195	-0.00749832857400179	-0.00392691092565656
1517	-0.181168273091316	1.21752870082855	16.4223556518555	0.00191722682211548	0.00289124972186983	-0.00230353930965066	-0.00295288790948689
1518	0.468180358409882	0.243505731225014	16.9418354034424	-0.00360223650932312	-3.08191010844894e-05	-0.00847235135734081	0.00321592413820326
1519	0.468180358409882	1.21752870082855	17.071704864502	0.000943203864153475	-0.00327756232582033	0.00938473641872406	0.00321592413820326
1520	1.7668776512146	-0.405842900276184	16.7470302581787	-0.00230353930965066	0.00354059832170606	-0.00165419070981443	-0.0026282137259841
1521	1.7668776512146	-0.0811685770750046	17.2665100097656	-0.00295288790948689	0.00256657530553639	-0.0123684434220195	0.000618529506027699
1522	0.468180358409882	0.568180024623871	17.071704864502	0.000293855206109583	0.00808603875339031	-0.00132951640989631	0.00743668992072344
1523	1.7668776512146	-0.0811685770750046	17.2665100097656	0.00581331877037883	0.000293855206109583	-0.0162645354866982	-0.000355493422830477
1524	3.714923620224	-0.405842900276184	17.4613132476807	-0.00814767740666866	0.00159255252219737	-0.00814767740666866	-0.00782300252467394
1525	1.7668776512146	0.892854392528534	17.4613132476807	-0.00132951640989631	0.0103587592020631	-0.00619963090866804	0.000293855206109583
1526	-0.181168273091316	0.892854392528534	17.3963794708252	0.00483929552137852	-0.00197886489331722	-0.00457625929266214	0.00418994715437293
1527	0.468180358409882	0.243505731225014	17.3314437866211	0.00191722682211548	0.00321592413820326	-0.00587495695799589	0.00159255252219737
1528	-0.830516874790192	-0.405842900276184	17.3963794708252	-0.00230353930965066	0.00548864435404539	0.00386527273803949	0.00483929552137852
1529	-0.830516874790192	-0.0811685770750046	16.8768997192383	-0.00360223650932312	0.00548864435404539	-0.00879702530801296	0.00418994715437293
1530	-1.47986555099487	-0.0811685770750046	17.4613132476807	-0.0113944197073579	0.00418994715437293	-0.000355493422830477	-0.00100484199356288
1531	-2.12921404838562	0.892854392528534	17.0067710876465	0.00191722682211548	0.00548864435404539	-0.0113944197073579	0.00126787810586393
1532	2.41622614860535	-0.405842900276184	16.6820964813232	0.00418994715437293	-3.08191010844894e-05	-0.00230353930965066	-0.00197886489331722
1533	1.11752903461456	0.568180024623871	16.6820964813232	-0.00879702530801296	-0.00327756232582033	-0.0026282137259841	0.0022419011220336
1534	1.11752903461456	-0.0811685770750046	16.9418354034424	0.00678734155371785	0.00451462110504508	0.00354059832170606	-0.00522560812532902
1535	1.7668776512146	0.568180024623871	16.8119659423828	-0.00327756232582033	0.00386527273803949	-0.00684897974133492	0.00126787810586393
1536	-0.181168273091316	-0.0811685770750046	17.5911846160889	0.00191722682211548	-0.00230353930965066	0.00126787810586393	-0.00132951640989631
1537	-0.181168273091316	-0.405842900276184	17.071704864502	0.0022419011220336	-0.00814767740666866	-0.00100484199356288	-3.08191010844894e-05
1538	1.11752903461456	-0.405842900276184	16.9418354034424	-0.00165419070981443	-0.0139918150380254	0.00126787810586393	0.00354059832170606
1539	0.468180358409882	0.243505731225014	16.7470302581787	0.00776136433705688	-0.0104203969240189	0.00873538758605719	-0.00230353930965066
1540	1.11752903461456	-0.0811685770750046	16.7470302581787	-0.00360223650932312	0.00159255252219737	0.00354059832170606	-0.0026282137259841
1541	1.11752903461456	-0.730517208576202	17.071704864502	0.00743668992072344	0.000943203864153475	-0.00782300252467394	0.0022419011220336
1542	2.41622614860535	-0.405842900276184	17.7859878540039	-0.000355493422830477	0.00354059832170606	-0.00782300252467394	0.00418994715437293
1543	1.11752903461456	0.892854392528534	17.2665100097656	0.00191722682211548	-3.08191010844894e-05	-0.00100484199356288	0.0106834331527352
1544	2.41622614860535	-0.405842900276184	16.6171607971191	-0.00100484199356288	-0.00457625929266214	-0.00782300252467394	-0.00490093370899558
1545	0.468180358409882	0.568180024623871	16.6171607971191	0.000618529506027699	0.00678734155371785	-0.00327756232582033	0.00126787810586393
1546	1.7668776512146	-0.730517208576202	16.7470302581787	-0.00392691092565656	0.00581331877037883	0.000618529506027699	0.00159255252219737
1547	1.11752903461456	-0.0811685770750046	17.2665100097656	0.000618529506027699	-0.000680167751852423	-0.00749832857400179	-0.00197886489331722
1548	1.11752903461456	-0.0811685770750046	17.2015743255615	-0.00327756232582033	-0.00327756232582033	-0.00295288790948689	0.00646266713738441
1549	1.7668776512146	-0.405842900276184	17.0067710876465	-0.000355493422830477	-0.000355493422830477	-0.00295288790948689	0.000618529506027699
1550	1.11752903461456	-0.405842900276184	17.1366405487061	0.0022419011220336	0.00386527273803949	-0.00782300252467394	-0.00587495695799589
1551	1.11752903461456	-0.0811685770750046	17.0067710876465	-0.00295288790948689	0.00678734155371785	-0.00912170019000769	-3.08191010844894e-05
1552	1.11752903461456	0.892854392528534	16.7470302581787	0.00873538758605719	0.000943203864153475	0.00841071270406246	-0.00230353930965066
1553	0.468180358409882	0.568180024623871	17.0067710876465	-0.00100484199356288	0.00646266713738441	0.0022419011220336	0.00451462110504508
1554	1.11752903461456	-0.0811685770750046	17.5911846160889	-0.0026282137259841	0.000618529506027699	0.0106834331527352	-0.00392691092565656
1555	-0.830516874790192	0.568180024623871	17.1366405487061	0.00191722682211548	0.00289124972186983	-0.00587495695799589	-3.08191010844894e-05
1556	-0.830516874790192	0.243505731225014	16.8768997192383	-0.00425158534198999	-0.00327756232582033	-0.00619963090866804	-0.00295288790948689
1557	-0.181168273091316	-0.405842900276184	17.5262489318848	-0.000680167751852423	-0.00132951640989631	-0.00197886489331722	0.00386527273803949
1558	-0.181168273091316	-0.0811685770750046	17.5262489318848	-0.00814767740666866	0.00354059832170606	0.00646266713738441	0.00873538758605719
1559	-0.181168273091316	-0.730517208576202	17.3314437866211	-0.00522560812532902	0.00159255252219737	-3.08191010844894e-05	-0.00360223650932312
1560	-1.47986555099487	1.21752870082855	17.2665100097656	-0.0120437685400248	0.0100340843200684	-0.00490093370899558	-0.00912170019000769
1561	-0.830516874790192	0.568180024623871	17.2015743255615	-0.00360223650932312	0.00743668992072344	-0.00425158534198999	0.000293855206109583
1562	0.468180358409882	0.243505731225014	17.2015743255615	0.000293855206109583	0.0022419011220336	-0.00100484199356288	-0.00555028254166245
1563	-0.830516874790192	-0.0811685770750046	17.5262489318848	-0.00522560812532902	-0.00392691092565656	-0.00879702530801296	0.00938473641872406
1564	0.468180358409882	1.21752870082855	17.2665100097656	0.00289124972186983	-0.00782300252467394	-0.0026282137259841	-0.00425158534198999
1565	1.11752903461456	-1.37986588478088	17.2665100097656	-0.00132951640989631	0.00678734155371785	-0.00977104809135199	-0.0026282137259841
1566	2.41622614860535	-0.730517208576202	16.8768997192383	0.00451462110504508	-3.08191010844894e-05	-0.00425158534198999	-0.00522560812532902
1567	0.468180358409882	-0.405842900276184	17.1366405487061	-0.00165419070981443	-0.00555028254166245	-0.00912170019000769	-0.00425158534198999
1568	-0.181168273091316	-0.405842900276184	16.7470302581787	0.00256657530553639	-0.00295288790948689	0.00386527273803949	-0.00425158534198999
1569	-0.181168273091316	-0.0811685770750046	16.8768997192383	0.000618529506027699	-0.00587495695799589	-0.00392691092565656	-0.00197886489331722
1570	0.468180358409882	0.568180024623871	17.3314437866211	-0.0026282137259841	0.00938473641872406	-0.000680167751852423	-0.00197886489331722
1571	2.41622614860535	-0.405842900276184	17.7210540771484	-0.00295288790948689	0.00386527273803949	-0.0120437685400248	0.00483929552137852
1572	1.7668776512146	-0.0811685770750046	17.3314437866211	0.00548864435404539	-0.00392691092565656	0.00646266713738441	0.000293855206109583
1573	1.11752903461456	0.243505731225014	17.3963794708252	-3.08191010844894e-05	-0.000680167751852423	0.00256657530553639	0.00516396993771195
1574	-0.830516874790192	1.54220294952393	17.2015743255615	0.0022419011220336	-0.00425158534198999	-0.00132951640989631	-0.00165419070981443
1575	1.11752903461456	-0.0811685770750046	17.2665100097656	-0.00230353930965066	0.00321592413820326	-0.0107450718060136	0.00159255252219737
1576	1.7668776512146	-0.0811685770750046	17.5262489318848	-0.00100484199356288	-0.000680167751852423	0.0022419011220336	-0.000355493422830477
1577	2.41622614860535	-0.0811685770750046	17.2015743255615	0.00159255252219737	0.00516396993771195	-0.00847235135734081	0.000293855206109583
1578	1.11752903461456	-0.0811685770750046	17.0067710876465	-0.00652430532500148	-0.000680167751852423	-0.0026282137259841	0.00776136433705688
1579	1.7668776512146	-0.405842900276184	17.3963794708252	-3.08191010844894e-05	-0.00295288790948689	-0.00652430532500148	-0.00197886489331722
1580	1.11752903461456	0.243505731225014	16.9418354034424	-0.00100484199356288	0.00711201597005129	-0.0026282137259841	-0.00327756232582033
1581	1.11752903461456	0.892854392528534	17.3314437866211	-0.00132951640989631	0.0106834331527352	-0.00490093370899558	0.00126787810586393
1582	0.468180358409882	1.54220294952393	17.4613132476807	0.00841071270406246	0.00126787810586393	-0.00684897974133492	0.0022419011220336
1583	1.7668776512146	-1.05519151687622	17.2015743255615	-0.00197886489331722	0.00159255252219737	-0.00100484199356288	0.00159255252219737
1584	-1.47986555099487	0.568180024623871	17.3963794708252	-0.0026282137259841	0.00126787810586393	-3.08191010844894e-05	-0.0026282137259841
1585	1.7668776512146	-0.405842900276184	17.3963794708252	-0.00782300252467394	0.00548864435404539	-0.00522560812532902	-0.00132951640989631
1586	-2.12921404838562	1.21752870082855	17.2015743255615	-0.00879702530801296	0.00386527273803949	-0.00457625929266214	0.000943203864153475
1587	-1.47986555099487	0.568180024623871	17.5911846160889	-0.00457625929266214	0.000618529506027699	-0.00295288790948689	0.00418994715437293
1588	-2.12921404838562	0.892854392528534	17.4613132476807	-0.00425158534198999	0.00418994715437293	0.000618529506027699	0.0113327819854021
1589	-0.830516874790192	0.568180024623871	17.2665100097656	0.0022419011220336	-0.00100484199356288	0.00289124972186983	-0.00100484199356288
1590	-1.47986555099487	0.568180024623871	17.071704864502	-0.00230353930965066	0.00808603875339031	0.000293855206109583	-0.00165419070981443
1591	0.468180358409882	0.892854392528534	17.2015743255615	-0.00652430532500148	0.00678734155371785	-0.00587495695799589	-0.00717365415766835
1592	1.11752903461456	-0.730517208576202	16.9418354034424	0.000943203864153475	0.00256657530553639	-0.00360223650932312	0.000618529506027699
1593	1.7668776512146	-1.05519151687622	17.2665100097656	0.00159255252219737	-0.00132951640989631	0.000618529506027699	0.00354059832170606
1594	0.468180358409882	-0.0811685770750046	17.2015743255615	0.00548864435404539	-0.00392691092565656	-0.00749832857400179	-0.00587495695799589
1595	3.06557488441467	-2.02921438217163	16.8119659423828	-0.00782300252467394	-0.00847235135734081	-0.0026282137259841	-0.00392691092565656
1596	0.468180358409882	-1.05519151687622	16.8119659423828	-0.00100484199356288	-0.00555028254166245	-0.00814767740666866	-0.000680167751852423
1597	-0.181168273091316	-0.730517208576202	16.8119659423828	0.00483929552137852	-0.00392691092565656	-0.00555028254166245	0.00516396993771195
1598	0.468180358409882	0.568180024623871	16.9418354034424	0.0022419011220336	-0.00490093370899558	0.00386527273803949	-0.000355493422830477
1599	0.468180358409882	0.568180024623871	16.8119659423828	0.00159255252219737	0.00548864435404539	0.0022419011220336	-0.00295288790948689
1600	1.7668776512146	-0.405842900276184	16.7470302581787	-0.00944637414067984	0.000943203864153475	0.00581331877037883	0.00159255252219737
1601	1.7668776512146	-0.405842900276184	17.3314437866211	0.000618529506027699	0.00126787810586393	-0.0026282137259841	-0.00392691092565656
1602	0.468180358409882	0.568180024623871	17.2665100097656	0.00159255252219737	0.00191722682211548	-0.00749832857400179	0.00548864435404539
1603	1.7668776512146	0.568180024623871	17.1366405487061	0.00418994715437293	0.00516396993771195	-0.00165419070981443	0.000618529506027699
1604	2.41622614860535	-0.730517208576202	17.071704864502	0.00321592413820326	-0.00327756232582033	0.00321592413820326	-0.000355493422830477
1605	1.7668776512146	0.568180024623871	16.2924861907959	-0.00652430532500148	0.00776136433705688	-0.0026282137259841	-0.0100957229733467
1606	-0.181168273091316	0.568180024623871	17.0067710876465	0.00386527273803949	0.0022419011220336	0.000943203864153475	0.000943203864153475
1607	2.41622614860535	-0.0811685770750046	17.2015743255615	0.00451462110504508	-0.00165419070981443	-0.00814767740666866	-0.00457625929266214
1608	1.7668776512146	-0.0811685770750046	17.5911846160889	0.00678734155371785	0.00776136433705688	0.0126314787194133	-0.000680167751852423
1609	1.7668776512146	-0.405842900276184	17.071704864502	-0.000355493422830477	-0.00197886489331722	0.00451462110504508	-0.00132951640989631
1610	1.11752903461456	-0.405842900276184	17.2015743255615	0.0022419011220336	0.00646266713738441	0.00289124972186983	-0.00295288790948689
1611	0.468180358409882	0.568180024623871	16.8119659423828	-0.00490093370899558	0.00289124972186983	-0.00327756232582033	-0.0026282137259841
1612	-0.830516874790192	0.568180024623871	17.3314437866211	-0.00165419070981443	-3.08191010844894e-05	0.000618529506027699	0.00289124972186983
1613	1.11752903461456	-0.405842900276184	17.2665100097656	-0.00197886489331722	0.0022419011220336	0.00321592413820326	0.00159255252219737
1614	-0.830516874790192	-0.0811685770750046	17.5911846160889	-0.00132951640989631	-3.08191010844894e-05	-0.00587495695799589	0.00191722682211548
1615	-0.181168273091316	-0.0811685770750046	17.4613132476807	-0.0100957229733467	-3.08191010844894e-05	0.000943203864153475	0.00256657530553639
1616	-2.12921404838562	0.892854392528534	16.6820964813232	-0.00555028254166245	0.000293855206109583	-0.00555028254166245	0.000943203864153475
1617	-0.830516874790192	0.568180024623871	17.1366405487061	-0.00132951640989631	0.00289124972186983	0.00191722682211548	-0.00522560812532902
1618	-0.830516874790192	0.892854392528534	17.3314437866211	0.00256657530553639	0.00451462110504508	-0.00295288790948689	0.00418994715437293
1619	-0.181168273091316	0.892854392528534	17.1366405487061	-0.00230353930965066	-0.00230353930965066	-0.00652430532500148	-0.00295288790948689
1620	-0.830516874790192	0.568180024623871	17.5262489318848	-0.0117190945893526	0.00581331877037883	-0.00392691092565656	-0.00912170019000769
1621	1.11752903461456	-0.730517208576202	17.4613132476807	-0.000355493422830477	-0.00360223650932312	0.0022419011220336	-0.0100957229733467
1622	0.468180358409882	-1.05519151687622	17.3963794708252	-0.000355493422830477	-0.00587495695799589	-0.00230353930965066	-3.08191010844894e-05
1623	0.468180358409882	-0.0811685770750046	17.2015743255615	0.00581331877037883	-0.00100484199356288	-3.08191010844894e-05	0.000293855206109583
1624	2.41622614860535	-1.37986588478088	17.5262489318848	-0.00132951640989631	-0.00749832857400179	-0.00230353930965066	0.000293855206109583
1625	1.11752903461456	-0.0811685770750046	17.3314437866211	0.00678734155371785	0.00289124972186983	-0.00360223650932312	-0.00392691092565656
1626	2.41622614860535	-0.730517208576202	17.3963794708252	0.000293855206109583	0.00678734155371785	-0.00327756232582033	-0.000355493422830477
1627	1.11752903461456	-0.405842900276184	16.8119659423828	0.00418994715437293	0.000943203864153475	-0.00295288790948689	-0.00587495695799589
1628	1.11752903461456	-0.730517208576202	17.5262489318848	0.00191722682211548	-0.0026282137259841	0.0022419011220336	0.00970941036939621
1629	1.7668776512146	0.243505731225014	16.9418354034424	-0.00619963090866804	-0.00197886489331722	0.00516396993771195	-0.00327756232582033
1630	1.7668776512146	-0.405842900276184	17.4613132476807	0.00191722682211548	-0.00100484199356288	-0.000355493422830477	-0.00295288790948689
1631	1.7668776512146	0.243505731225014	17.5911846160889	-0.00425158534198999	0.00906006153672934	-0.0136671401560307	-0.00814767740666866
1632	1.11752903461456	0.568180024623871	17.071704864502	0.0103587592020631	-0.00197886489331722	-0.00782300252467394	0.000618529506027699
1633	0.468180358409882	1.21752870082855	16.8119659423828	0.00548864435404539	0.00386527273803949	-0.00327756232582033	-0.00295288790948689
1634	1.7668776512146	-0.405842900276184	16.6171607971191	-0.00132951640989631	-0.000355493422830477	-0.00749832857400179	0.00289124972186983
1635	0.468180358409882	1.21752870082855	16.4872913360596	-0.000680167751852423	0.00581331877037883	-0.00295288790948689	-0.00684897974133492
1636	1.11752903461456	0.892854392528534	17.5262489318848	-0.00522560812532902	0.00678734155371785	-0.0133424662053585	0.000943203864153475
1637	1.11752903461456	0.243505731225014	17.6561183929443	0.000293855206109583	0.00483929552137852	0.00159255252219737	0.00548864435404539
1638	3.06557488441467	-0.730517208576202	17.3963794708252	0.0022419011220336	-0.000355493422830477	-0.0026282137259841	-0.00327756232582033
1639	0.468180358409882	0.243505731225014	17.4613132476807	0.00289124972186983	0.00581331877037883	0.000618529506027699	0.00646266713738441
1640	0.468180358409882	0.892854392528534	17.2015743255615	-0.00295288790948689	-0.00392691092565656	-0.00652430532500148	-0.00197886489331722
1641	-0.830516874790192	1.21752870082855	17.2665100097656	-0.0026282137259841	0.00159255252219737	0.000943203864153475	0.00711201597005129
1642	-0.830516874790192	-0.730517208576202	17.5911846160889	-0.00295288790948689	0.00386527273803949	-0.00847235135734081	-0.00165419070981443
1643	-2.12921404838562	1.21752870082855	17.4613132476807	-0.00522560812532902	-0.00197886489331722	0.000943203864153475	0.0113327819854021
1644	-0.181168273091316	0.243505731225014	16.5522270202637	-0.00619963090866804	-0.00197886489331722	-3.08191010844894e-05	0.00191722682211548
1645	-1.47986555099487	1.21752870082855	16.7470302581787	-0.00912170019000769	0.00516396993771195	0.00289124972186983	0.000943203864153475
1646	1.7668776512146	-0.405842900276184	16.9418354034424	0.00483929552137852	0.00191722682211548	-0.0104203969240189	-0.00100484199356288
1647	-0.181168273091316	0.892854392528534	16.7470302581787	0.00289124972186983	0.00418994715437293	-0.00652430532500148	0.000293855206109583
1648	-0.181168273091316	0.568180024623871	17.0067710876465	0.00613799272105098	-0.00165419070981443	-0.00230353930965066	0.0022419011220336
1649	0.468180358409882	0.892854392528534	16.7470302581787	-3.08191010844894e-05	-0.00132951640989631	0.00386527273803949	0.00516396993771195
1650	1.7668776512146	0.892854392528534	16.4872913360596	0.00126787810586393	0.000618529506027699	-0.000355493422830477	-0.00100484199356288
1651	1.7668776512146	-0.0811685770750046	16.6820964813232	-0.00749832857400179	0.00354059832170606	0.00126787810586393	-0.00555028254166245
1652	3.06557488441467	-1.70454013347626	17.3314437866211	0.00970941036939621	-0.00132951640989631	-0.00555028254166245	0.00646266713738441
1653	-0.181168273091316	-0.0811685770750046	17.3314437866211	-0.00100484199356288	-0.00587495695799589	-0.00230353930965066	-0.00230353930965066
1654	2.41622614860535	-1.70454013347626	17.850923538208	-0.000355493422830477	-0.00879702530801296	0.00289124972186983	0.000943203864153475
1655	0.468180358409882	-0.0811685770750046	17.1366405487061	-0.00652430532500148	-0.00327756232582033	-0.00132951640989631	-0.00230353930965066
1656	1.11752903461456	-0.405842900276184	17.2015743255615	-0.00425158534198999	-0.00132951640989631	-3.08191010844894e-05	-0.00197886489331722
1657	1.11752903461456	-0.0811685770750046	17.2015743255615	0.00191722682211548	0.00386527273803949	-0.00230353930965066	-0.000355493422830477
1658	-0.181168273091316	0.243505731225014	17.2665100097656	0.00841071270406246	-0.00522560812532902	-0.00100484199356288	0.0126314787194133
1659	-0.181168273091316	0.892854392528534	17.4613132476807	-0.00392691092565656	0.00516396993771195	-0.000355493422830477	0.00289124972186983
1660	1.11752903461456	-0.0811685770750046	17.3314437866211	-0.000680167751852423	0.00711201597005129	-0.00230353930965066	-0.00392691092565656
1661	0.468180358409882	-0.405842900276184	17.3963794708252	-0.00717365415766835	0.00613799272105098	-0.0110697457566857	-0.00327756232582033
1662	1.7668776512146	-0.405842900276184	17.2665100097656	0.000943203864153475	0.0022419011220336	-0.0152905117720366	-0.00360223650932312
1663	2.41622614860535	-0.0811685770750046	16.8119659423828	0.00321592413820326	-0.000355493422830477	0.00256657530553639	0.00483929552137852
1664	0.468180358409882	0.568180024623871	16.6171607971191	0.00191722682211548	0.00321592413820326	0.00126787810586393	0.00289124972186983
1665	2.41622614860535	-0.0811685770750046	17.4613132476807	-0.00587495695799589	0.00191722682211548	-0.00652430532500148	0.00256657530553639
1666	1.11752903461456	-0.0811685770750046	17.0067710876465	-0.00847235135734081	0.00191722682211548	-0.0104203969240189	-0.00814767740666866
1667	0.468180358409882	1.21752870082855	17.071704864502	0.00289124972186983	-0.00100484199356288	-0.00522560812532902	-0.00100484199356288
1668	0.468180358409882	0.892854392528534	17.1366405487061	0.00451462110504508	0.000293855206109583	0.00321592413820326	-0.00652430532500148
1669	0.468180358409882	0.892854392528534	17.9158573150635	0.000618529506027699	-0.00100484199356288	0.00483929552137852	0.000618529506027699
1670	0.468180358409882	0.892854392528534	17.3314437866211	-0.00814767740666866	0.00289124972186983	-0.00912170019000769	-0.00555028254166245
1671	1.7668776512146	-0.405842900276184	17.7859878540039	-0.00165419070981443	0.00678734155371785	0.000943203864153475	-0.00490093370899558
1672	0.468180358409882	-0.405842900276184	17.3314437866211	0.00386527273803949	0.0022419011220336	-0.00684897974133492	0.00418994715437293
1673	-0.181168273091316	-0.405842900276184	17.2665100097656	-0.00197886489331722	0.00256657530553639	-0.00230353930965066	-0.000355493422830477
1674	-1.47986555099487	1.21752870082855	17.2015743255615	0.000618529506027699	-0.00587495695799589	0.00321592413820326	0.00483929552137852
1675	-0.181168273091316	-0.405842900276184	17.5911846160889	-0.00587495695799589	0.00516396993771195	-0.00587495695799589	-0.00165419070981443
1676	-0.830516874790192	0.568180024623871	17.071704864502	-0.0110697457566857	0.00841071270406246	-0.00652430532500148	0.00289124972186983
1677	-1.47986555099487	0.568180024623871	16.8119659423828	-0.00197886489331722	0.00483929552137852	-0.00165419070981443	-0.00165419070981443
1678	-0.830516874790192	0.892854392528534	16.5522270202637	-0.00165419070981443	-0.00587495695799589	-0.00327756232582033	0.00159255252219737
1679	-0.181168273091316	0.892854392528534	17.2015743255615	-0.00165419070981443	0.00289124972186983	-0.00977104809135199	-0.00327756232582033
1680	1.11752903461456	-0.0811685770750046	17.3963794708252	-0.00749832857400179	0.00418994715437293	0.00159255252219737	-0.00619963090866804
1681	1.7668776512146	-0.405842900276184	17.6561183929443	-0.00555028254166245	0.00289124972186983	-0.00652430532500148	0.00289124972186983
1682	-0.181168273091316	1.54220294952393	17.4613132476807	0.00451462110504508	0.00256657530553639	-0.00425158534198999	-0.00230353930965066
1683	1.7668776512146	-1.05519151687622	16.9418354034424	0.00321592413820326	0.00289124972186983	0.00613799272105098	0.00418994715437293
1684	0.468180358409882	-1.05519151687622	17.0067710876465	0.00386527273803949	-0.00879702530801296	0.0022419011220336	0.000943203864153475
1685	2.41622614860535	-1.70454013347626	17.2665100097656	-0.00619963090866804	0.00289124972186983	0.0022419011220336	0.00126787810586393
1686	0.468180358409882	-0.0811685770750046	16.7470302581787	0.00321592413820326	-0.00295288790948689	0.00516396993771195	-0.00587495695799589
1687	0.468180358409882	-0.405842900276184	17.6561183929443	0.000293855206109583	-0.00425158534198999	-0.00392691092565656	0.000293855206109583
1688	2.41622614860535	-0.405842900276184	17.5911846160889	0.00613799272105098	-0.00912170019000769	0.00678734155371785	-0.00197886489331722
1689	1.7668776512146	-0.0811685770750046	17.3314437866211	-0.00879702530801296	0.00386527273803949	0.000618529506027699	0.00613799272105098
1690	-0.181168273091316	0.892854392528534	17.4613132476807	-0.00295288790948689	0.00483929552137852	-0.00132951640989631	-0.00165419070981443
1691	0.468180358409882	0.568180024623871	16.6820964813232	-0.000680167751852423	0.00159255252219737	-0.0110697457566857	-0.00782300252467394
1692	1.11752903461456	-0.0811685770750046	17.0067710876465	0.00548864435404539	-0.0026282137259841	-0.00132951640989631	-3.08191010844894e-05
1693	3.06557488441467	-0.0811685770750046	17.071704864502	0.00646266713738441	0.00256657530553639	-0.000680167751852423	0.000618529506027699
1694	1.11752903461456	-0.0811685770750046	17.3963794708252	0.00678734155371785	0.00451462110504508	0.000618529506027699	0.00386527273803949
1695	2.41622614860535	-0.730517208576202	16.9418354034424	-0.00132951640989631	0.00548864435404539	-0.00327756232582033	0.000618529506027699
1696	1.11752903461456	1.21752870082855	16.4223556518555	0.00256657530553639	0.00321592413820326	-0.00197886489331722	-0.00749832857400179
1697	1.11752903461456	0.568180024623871	17.2015743255615	0.00386527273803949	0.0022419011220336	-0.0139918150380254	0.0116574559360743
1698	-0.181168273091316	0.568180024623871	17.2665100097656	0.00451462110504508	-0.00425158534198999	0.00321592413820326	-0.000355493422830477
1699	1.7668776512146	0.892854392528534	17.5262489318848	0.000943203864153475	-0.00360223650932312	0.00678734155371785	0.000943203864153475
1700	0.468180358409882	1.21752870082855	17.071704864502	0.0022419011220336	0.00743668992072344	-0.0126931173726916	-0.00457625929266214
1701	3.06557488441467	-0.405842900276184	17.3314437866211	-0.00100484199356288	0.00711201597005129	-0.000680167751852423	-0.00457625929266214
1702	1.11752903461456	0.243505731225014	17.4613132476807	-0.00360223650932312	-0.00619963090866804	-0.0026282137259841	0.00159255252219737
1703	-0.181168273091316	0.892854392528534	17.2015743255615	-0.00392691092565656	-0.00555028254166245	-0.00847235135734081	-0.000355493422830477
1704	-0.830516874790192	-0.0811685770750046	17.2015743255615	-0.0120437685400248	0.00321592413820326	0.00873538758605719	0.00159255252219737
1705	-2.77856278419495	0.568180024623871	16.8768997192383	-0.00555028254166245	0.00776136433705688	-0.00977104809135199	0.000943203864153475
1706	-0.830516874790192	-0.0811685770750046	16.8768997192383	-0.0026282137259841	0.000943203864153475	-0.00782300252467394	-0.00132951640989631
1707	-0.181168273091316	-0.405842900276184	17.3963794708252	-0.00295288790948689	0.00516396993771195	-0.00522560812532902	-0.0026282137259841
1708	0.468180358409882	-0.405842900276184	17.2015743255615	-0.00327756232582033	0.00289124972186983	0.00191722682211548	0.00386527273803949
1709	1.11752903461456	-0.730517208576202	16.9418354034424	-0.0026282137259841	0.00483929552137852	-0.00100484199356288	-0.00360223650932312
1710	1.7668776512146	-0.405842900276184	17.3963794708252	-0.00684897974133492	0.00191722682211548	0.00646266713738441	-0.00100484199356288
1711	1.7668776512146	-0.0811685770750046	17.3963794708252	-0.00327756232582033	0.00289124972186983	-0.00652430532500148	-0.00327756232582033
1712	0.468180358409882	0.243505731225014	16.8119659423828	-0.000680167751852423	0.000618529506027699	0.00159255252219737	0.00321592413820326
1713	0.468180358409882	0.243505731225014	16.6820964813232	0.00548864435404539	-0.0120437685400248	-0.00230353930965066	0.00483929552137852
1714	1.11752903461456	-2.02921438217163	17.5262489318848	-0.00619963090866804	-0.00295288790948689	-3.08191010844894e-05	0.00126787810586393
1715	0.468180358409882	-0.405842900276184	17.3314437866211	-0.00360223650932312	-0.000680167751852423	-0.00587495695799589	-0.0133424662053585
1716	0.468180358409882	-0.405842900276184	17.2015743255615	-0.00132951640989631	-0.00457625929266214	-0.000355493422830477	-0.000355493422830477
1717	1.11752903461456	-0.730517208576202	17.3314437866211	0.00386527273803949	-0.00132951640989631	-0.00165419070981443	-0.00392691092565656
1718	1.7668776512146	-0.405842900276184	17.4613132476807	0.00711201597005129	-0.00717365415766835	0.00256657530553639	0.00451462110504508
1719	1.7668776512146	-0.0811685770750046	16.8119659423828	-0.00295288790948689	0.00159255252219737	0.000618529506027699	-0.00425158534198999
1720	-0.181168273091316	0.243505731225014	16.8119659423828	0.000943203864153475	-0.00100484199356288	-0.0139918150380254	0.00256657530553639
1721	-0.181168273091316	1.21752870082855	17.4613132476807	-0.00197886489331722	0.00483929552137852	-0.0182125810533762	-0.00327756232582033
1722	1.7668776512146	-0.405842900276184	17.6561183929443	0.00159255252219737	0.00354059832170606	-0.00684897974133492	0.0100340843200684
1723	0.468180358409882	0.568180024623871	17.3314437866211	0.00483929552137852	-0.00327756232582033	-0.00100484199356288	-0.00392691092565656
1724	-0.181168273091316	0.568180024623871	16.4223556518555	-0.00457625929266214	-0.00132951640989631	-3.08191010844894e-05	-0.0026282137259841
1725	1.7668776512146	-0.405842900276184	17.2665100097656	0.000618529506027699	-0.00100484199356288	-0.00457625929266214	-0.00555028254166245
1726	1.11752903461456	-0.405842900276184	16.8768997192383	-0.00132951640989631	0.00386527273803949	-0.00425158534198999	-0.00392691092565656
1727	-0.181168273091316	0.568180024623871	16.8119659423828	-0.000355493422830477	0.000618529506027699	0.00483929552137852	-3.08191010844894e-05
1728	-0.181168273091316	0.243505731225014	17.2015743255615	0.00581331877037883	0.000618529506027699	-0.00749832857400179	0.00256657530553639
1729	0.468180358409882	0.892854392528534	17.0067710876465	-0.000355493422830477	-0.00327756232582033	0.00483929552137852	-0.00490093370899558
1730	1.11752903461456	0.568180024623871	17.2015743255615	0.00354059832170606	0.00256657530553639	-0.00652430532500148	-0.00230353930965066
1731	1.11752903461456	-0.0811685770750046	16.9418354034424	-0.00522560812532902	0.00613799272105098	-0.00100484199356288	-0.0026282137259841
1732	-0.181168273091316	-0.0811685770750046	17.0067710876465	0.000943203864153475	0.00256657530553639	-0.00457625929266214	0.00451462110504508
1733	-2.12921404838562	1.21752870082855	17.1366405487061	-3.08191010844894e-05	0.000293855206109583	0.00678734155371785	0.00646266713738441
1734	-1.47986555099487	0.892854392528534	16.5522270202637	-0.00944637414067984	-0.00457625929266214	0.00191722682211548	-0.00165419070981443
1735	-1.47986555099487	0.243505731225014	16.8119659423828	-0.00814767740666866	0.00743668992072344	-0.0026282137259841	-0.00100484199356288
1736	1.11752903461456	-0.405842900276184	17.6561183929443	-0.00977104809135199	0.00581331877037883	-0.00295288790948689	0.00483929552137852
1737	1.11752903461456	0.243505731225014	17.5262489318848	0.0100340843200684	-3.08191010844894e-05	0.00191722682211548	-0.00100484199356288
1738	2.41622614860535	-0.405842900276184	17.6561183929443	0.00126787810586393	0.00126787810586393	0.00321592413820326	-0.00165419070981443
1739	1.7668776512146	-0.0811685770750046	17.4613132476807	0.00256657530553639	-0.00360223650932312	0.00191722682211548	0.00191722682211548
1740	2.41622614860535	-0.730517208576202	17.3963794708252	-0.00425158534198999	-0.00360223650932312	-0.0120437685400248	0.00159255252219737
1741	-0.181168273091316	0.892854392528534	17.2015743255615	0.00256657530553639	0.000293855206109583	-0.00457625929266214	0.00451462110504508
1742	1.7668776512146	-0.405842900276184	17.2665100097656	0.000943203864153475	-0.00327756232582033	-0.00587495695799589	-0.000355493422830477
1743	1.7668776512146	-1.05519151687622	17.5262489318848	-0.00165419070981443	-0.00879702530801296	-0.00425158534198999	0.00126787810586393
1744	1.7668776512146	-0.730517208576202	17.7859878540039	-0.00197886489331722	-0.0117190945893526	-0.000355493422830477	0.000943203864153475
1745	2.41622614860535	-1.05519151687622	17.2665100097656	-0.00100484199356288	-0.0026282137259841	-0.00197886489331722	-0.00425158534198999
1746	1.11752903461456	-0.405842900276184	17.071704864502	-0.00392691092565656	0.000618529506027699	-0.0026282137259841	-0.00457625929266214
1747	-0.181168273091316	0.568180024623871	17.3963794708252	0.00906006153672934	0.00646266713738441	-0.00944637414067984	0.00938473641872406
1748	1.11752903461456	0.243505731225014	17.0067710876465	0.0116574559360743	-0.00490093370899558	-0.00230353930965066	0.00159255252219737
1749	0.468180358409882	0.568180024623871	17.2015743255615	-0.00327756232582033	0.00483929552137852	0.00159255252219737	0.00126787810586393
1750	1.11752903461456	0.892854392528534	16.9418354034424	-0.000355493422830477	0.00711201597005129	-0.00814767740666866	-0.00327756232582033
1751	0.468180358409882	0.892854392528534	16.5522270202637	0.00646266713738441	0.00289124972186983	-0.00684897974133492	-0.00230353930965066
1752	2.41622614860535	-0.405842900276184	16.8119659423828	0.00289124972186983	0.00386527273803949	-0.00847235135734081	-0.000680167751852423
1753	1.7668776512146	-0.405842900276184	16.8768997192383	0.00970941036939621	0.00483929552137852	0.000618529506027699	0.00418994715437293
1754	0.468180358409882	0.568180024623871	16.7470302581787	0.00938473641872406	0.00451462110504508	0.00743668992072344	-0.00132951640989631
1755	1.11752903461456	-0.730517208576202	17.0067710876465	-0.00392691092565656	0.00678734155371785	-0.00230353930965066	0.00191722682211548
1756	0.468180358409882	0.243505731225014	16.2924861907959	-0.00197886489331722	0.00159255252219737	-0.00555028254166245	0.00289124972186983
1757	0.468180358409882	0.892854392528534	16.4223556518555	0.00289124972186983	0.00678734155371785	0.00159255252219737	-0.00230353930965066
1758	0.468180358409882	0.568180024623871	16.6171607971191	0.00581331877037883	0.000943203864153475	-0.00132951640989631	0.00483929552137852
1759	-0.181168273091316	0.568180024623871	17.2665100097656	0.00548864435404539	0.00126787810586393	0.00808603875339031	-0.00522560812532902
1760	2.41622614860535	0.892854392528534	17.3314437866211	0.00159255252219737	0.00516396993771195	0.00483929552137852	-3.08191010844894e-05
1761	1.11752903461456	-0.0811685770750046	17.7859878540039	-0.00392691092565656	-0.000355493422830477	-0.00619963090866804	0.00126787810586393
1762	0.468180358409882	0.568180024623871	16.4872913360596	0.00289124972186983	0.0123068047687411	0.00938473641872406	0.000943203864153475
1763	0.468180358409882	-0.0811685770750046	17.3314437866211	-0.00425158534198999	0.00776136433705688	-0.000355493422830477	0.00646266713738441
1764	-0.830516874790192	-0.0811685770750046	17.3963794708252	-0.00555028254166245	0.000293855206109583	0.00159255252219737	0.00256657530553639
1765	-3.42791152000427	0.892854392528534	17.2665100097656	-0.0110697457566857	0.00289124972186983	-0.00684897974133492	0.00516396993771195
1766	-1.47986555099487	-0.405842900276184	17.2015743255615	-0.00392691092565656	0.00808603875339031	0.000293855206109583	-0.00490093370899558
1767	-2.12921404838562	-0.0811685770750046	16.9418354034424	-0.00977104809135199	0.00613799272105098	0.00126787810586393	0.00776136433705688
1768	0.468180358409882	-0.0811685770750046	16.6171607971191	-3.08191010844894e-05	0.00613799272105098	-3.08191010844894e-05	0.00126787810586393
1769	0.468180358409882	0.568180024623871	16.8119659423828	-0.00327756232582033	-3.08191010844894e-05	0.00451462110504508	-0.000355493422830477
1770	1.7668776512146	-0.0811685770750046	17.1366405487061	-0.00327756232582033	0.00906006153672934	0.00159255252219737	0.00191722682211548
1771	-0.181168273091316	-0.0811685770750046	17.7210540771484	-0.00100484199356288	0.00483929552137852	-0.00425158534198999	0.00126787810586393
1772	1.11752903461456	-0.0811685770750046	17.7210540771484	-0.00879702530801296	-0.00197886489331722	-0.00814767740666866	-0.00360223650932312
1773	-0.181168273091316	0.243505731225014	16.6820964813232	-3.08191010844894e-05	0.00289124972186983	-0.00782300252467394	0.00418994715437293
1774	0.468180358409882	-0.0811685770750046	16.8768997192383	0.00289124972186983	-0.0133424662053585	0.00354059832170606	0.00126787810586393
1775	1.7668776512146	-1.37986588478088	17.4613132476807	-0.00197886489331722	-0.00230353930965066	-0.00977104809135199	-0.000355493422830477
1776	0.468180358409882	-0.0811685770750046	17.2665100097656	0.000943203864153475	-0.00587495695799589	-0.0104203969240189	-0.00522560812532902
1777	0.468180358409882	-0.405842900276184	17.3963794708252	-0.00327756232582033	0.00191722682211548	-0.00100484199356288	0.00126787810586393
1778	0.468180358409882	0.568180024623871	17.3314437866211	0.00516396993771195	-0.00944637414067984	-3.08191010844894e-05	0.00386527273803949
1779	1.11752903461456	-0.730517208576202	17.2015743255615	0.00321592413820326	-0.00749832857400179	0.0022419011220336	-3.08191010844894e-05
1780	2.41622614860535	0.243505731225014	16.9418354034424	0.0022419011220336	0.00289124972186983	-0.00944637414067984	0.000943203864153475
1781	-0.181168273091316	0.892854392528534	17.3963794708252	0.000943203864153475	-0.00327756232582033	-0.00912170019000769	-0.00457625929266214
1782	2.41622614860535	-0.0811685770750046	17.5911846160889	0.00808603875339031	0.000293855206109583	-0.000355493422830477	0.00548864435404539
1783	0.468180358409882	-0.0811685770750046	17.2015743255615	-0.00100484199356288	-0.00587495695799589	-0.00912170019000769	0.00321592413820326
1784	1.7668776512146	1.21752870082855	16.4872913360596	0.00678734155371785	0.00418994715437293	-0.00100484199356288	-0.00197886489331722
1785	0.468180358409882	0.892854392528534	16.4223556518555	0.00126787810586393	0.00321592413820326	-0.00425158534198999	-0.000680167751852423
1786	1.7668776512146	-0.0811685770750046	16.6171607971191	0.000618529506027699	0.00613799272105098	-0.0126931173726916	-0.00490093370899558
1787	2.41622614860535	-0.0811685770750046	16.7470302581787	0.000293855206109583	0.00191722682211548	0.00289124972186983	0.00289124972186983
1788	1.7668776512146	1.21752870082855	17.1366405487061	0.00516396993771195	0.00289124972186983	-0.0104203969240189	0.00126787810586393
1789	1.7668776512146	0.568180024623871	17.3314437866211	0.00126787810586393	-0.00327756232582033	-0.00977104809135199	-0.00490093370899558
1790	1.11752903461456	0.568180024623871	17.2665100097656	-0.00619963090866804	0.00548864435404539	-0.00197886489331722	-0.00977104809135199
1791	2.41622614860535	-0.405842900276184	17.4613132476807	-3.08191010844894e-05	0.00159255252219737	-0.00847235135734081	-0.00555028254166245
1792	-0.830516874790192	0.892854392528534	16.7470302581787	0.0022419011220336	0.00516396993771195	0.00483929552137852	-0.000355493422830477
1793	1.11752903461456	-0.405842900276184	17.1366405487061	-0.00165419070981443	-0.000680167751852423	-0.00457625929266214	-0.00100484199356288
1794	-0.830516874790192	1.54220294952393	17.0067710876465	0.00516396993771195	-0.00360223650932312	-0.00360223650932312	0.00321592413820326
1795	0.468180358409882	-0.0811685770750046	17.5262489318848	-0.00944637414067984	0.00483929552137852	-0.00165419070981443	-0.00490093370899558
1796	-0.830516874790192	0.243505731225014	17.3963794708252	-0.00555028254166245	0.000943203864153475	-0.00295288790948689	-0.00587495695799589
1797	-0.830516874790192	0.892854392528534	17.2015743255615	-0.00879702530801296	0.00483929552137852	-0.00490093370899558	0.00354059832170606
1798	-1.47986555099487	1.21752870082855	17.2015743255615	-0.0026282137259841	0.00126787810586393	0.00289124972186983	0.00483929552137852
1799	0.468180358409882	0.568180024623871	17.3963794708252	-0.000680167751852423	-0.00392691092565656	0.00483929552137852	0.00386527273803949
1800	0.468180358409882	-0.0811685770750046	17.7210540771484	-0.00132951640989631	0.00678734155371785	-0.00100484199356288	-0.00230353930965066
1801	1.11752903461456	-0.730517208576202	16.8768997192383	-0.00392691092565656	-0.00327756232582033	-0.00977104809135199	-0.00230353930965066
1802	0.468180358409882	0.892854392528534	16.8768997192383	0.000618529506027699	0.000293855206109583	0.00289124972186983	0.0022419011220336
1803	3.06557488441467	-0.405842900276184	17.4613132476807	0.000618529506027699	-0.00392691092565656	-0.00814767740666866	0.00418994715437293
1804	-0.830516874790192	-0.405842900276184	17.6561183929443	-0.00165419070981443	0.000943203864153475	-0.000355493422830477	-0.00717365415766835
1805	2.41622614860535	-1.37986588478088	17.5911846160889	0.00548864435404539	-0.00327756232582033	-0.00165419070981443	-0.000355493422830477
1806	0.468180358409882	-0.405842900276184	16.8768997192383	-0.00100484199356288	-0.00295288790948689	0.000293855206109583	0.000618529506027699
1807	1.11752903461456	-0.730517208576202	16.4872913360596	-0.00457625929266214	-0.00230353930965066	-0.00425158534198999	0.00451462110504508
1808	-0.830516874790192	0.243505731225014	16.8119659423828	0.00776136433705688	-0.00619963090866804	0.00256657530553639	0.00483929552137852
1809	-0.830516874790192	-0.0811685770750046	17.3963794708252	-0.0100957229733467	0.00289124972186983	0.000618529506027699	0.000618529506027699
1810	-0.181168273091316	0.568180024623871	17.2665100097656	0.00159255252219737	0.00386527273803949	0.00256657530553639	0.00386527273803949
1811	0.468180358409882	0.243505731225014	17.0067710876465	-3.08191010844894e-05	0.00354059832170606	-0.00879702530801296	-0.00490093370899558
1812	1.7668776512146	-0.405842900276184	16.8768997192383	-3.08191010844894e-05	-0.00230353930965066	-0.00197886489331722	-0.00100484199356288
1813	2.41622614860535	-0.0811685770750046	17.2015743255615	0.00386527273803949	0.00418994715437293	-0.00425158534198999	0.00516396993771195
1814	0.468180358409882	-0.0811685770750046	17.3314437866211	0.00289124972186983	-0.0026282137259841	0.00159255252219737	-0.000680167751852423
1815	2.41622614860535	-0.0811685770750046	16.6820964813232	-0.00295288790948689	-0.000680167751852423	0.000618529506027699	-0.00457625929266214
1816	0.468180358409882	0.892854392528534	16.6820964813232	0.000293855206109583	0.000618529506027699	-0.00652430532500148	0.000293855206109583
1817	1.11752903461456	0.568180024623871	16.8768997192383	0.00289124972186983	-0.000680167751852423	-0.0104203969240189	0.00483929552137852
1818	0.468180358409882	0.892854392528534	16.4223556518555	-0.00197886489331722	0.00581331877037883	-0.00295288790948689	0.00873538758605719
1819	0.468180358409882	0.892854392528534	16.7470302581787	0.00191722682211548	-0.00717365415766835	0.00126787810586393	-3.08191010844894e-05
1820	-0.181168273091316	0.892854392528534	16.7470302581787	-0.00425158534198999	0.00451462110504508	-0.00165419070981443	-0.0026282137259841
1821	2.41622614860535	-0.0811685770750046	17.3963794708252	-0.00295288790948689	0.00743668992072344	-0.00100484199356288	-0.00717365415766835
1822	1.11752903461456	-0.0811685770750046	17.7210540771484	0.00970941036939621	0.00841071270406246	-0.00717365415766835	0.00808603875339031
1823	1.7668776512146	0.568180024623871	16.6820964813232	0.000618529506027699	-0.000355493422830477	-0.00197886489331722	-0.00392691092565656
1824	-0.181168273091316	-0.0811685770750046	17.3963794708252	-0.000680167751852423	-0.0026282137259841	0.00289124972186983	-3.08191010844894e-05
1825	-0.830516874790192	0.892854392528534	17.1366405487061	-0.0100957229733467	0.00256657530553639	0.00451462110504508	-0.00230353930965066
1826	-2.12921404838562	0.568180024623871	16.8119659423828	-0.00847235135734081	0.00711201597005129	-0.0026282137259841	0.00483929552137852
1827	-0.830516874790192	-0.405842900276184	17.071704864502	-0.00522560812532902	-0.000680167751852423	-0.00132951640989631	-0.00230353930965066
1828	-0.830516874790192	-0.730517208576202	17.2015743255615	-0.00652430532500148	-0.00165419070981443	0.0022419011220336	0.000618529506027699
1829	-0.181168273091316	-0.405842900276184	17.4613132476807	-0.0026282137259841	-0.00392691092565656	-0.00392691092565656	-0.00490093370899558
1830	0.468180358409882	-0.0811685770750046	17.5262489318848	-0.00457625929266214	0.00841071270406246	0.00451462110504508	0.00321592413820326
1831	-0.830516874790192	0.568180024623871	17.2015743255615	-0.00457625929266214	-0.00392691092565656	-0.00587495695799589	-0.00782300252467394
1832	1.7668776512146	-0.405842900276184	17.4613132476807	0.00613799272105098	0.00354059832170606	-0.00619963090866804	0.000293855206109583
1833	0.468180358409882	0.892854392528534	17.4613132476807	0.00126787810586393	0.0022419011220336	0.000618529506027699	0.000618529506027699
1834	1.11752903461456	-0.730517208576202	17.2665100097656	0.00159255252219737	-0.00100484199356288	-0.0123684434220195	-0.00392691092565656
1835	-0.181168273091316	0.243505731225014	16.6171607971191	-0.00684897974133492	0.00289124972186983	0.00256657530553639	0.000618529506027699
1836	0.468180358409882	-0.405842900276184	17.2015743255615	0.00808603875339031	-0.000355493422830477	-0.00749832857400179	-0.00360223650932312
1837	1.11752903461456	-1.05519151687622	17.5262489318848	-3.08191010844894e-05	-0.00327756232582033	0.00386527273803949	-0.000355493422830477
1838	1.7668776512146	-2.35388875007629	17.1366405487061	-3.08191010844894e-05	-0.0104203969240189	0.000293855206109583	0.00159255252219737
1839	1.7668776512146	-0.730517208576202	17.2015743255615	0.00548864435404539	-0.00717365415766835	-3.08191010844894e-05	-0.0100957229733467
1840	-0.181168273091316	-0.0811685770750046	16.9418354034424	-0.000680167751852423	-0.00230353930965066	-0.000355493422830477	-0.00425158534198999
1841	1.11752903461456	0.892854392528534	16.6171607971191	0.00451462110504508	0.000943203864153475	-0.0165892094373703	-0.00457625929266214
1842	2.41622614860535	-0.0811685770750046	17.0067710876465	-0.00230353930965066	0.00581331877037883	0.00256657530553639	0.000293855206109583
1843	0.468180358409882	1.21752870082855	16.8768997192383	0.00678734155371785	-0.00100484199356288	-0.00132951640989631	-0.00587495695799589
1844	1.11752903461456	0.568180024623871	16.8119659423828	0.000943203864153475	-0.00490093370899558	-0.00782300252467394	-0.00457625929266214
1845	0.468180358409882	1.21752870082855	17.3314437866211	-0.00295288790948689	0.00938473641872406	0.0022419011220336	-0.00132951640989631
1846	2.41622614860535	-0.405842900276184	16.6171607971191	-0.000355493422830477	-0.00230353930965066	-0.00977104809135199	-0.000680167751852423
1847	2.41622614860535	0.243505731225014	16.5522270202637	0.00873538758605719	0.00808603875339031	-0.00457625929266214	0.00581331877037883
1848	3.06557488441467	0.243505731225014	17.0067710876465	0.00354059832170606	0.00321592413820326	-0.00977104809135199	0.00354059832170606
1849	1.7668776512146	-0.0811685770750046	17.1366405487061	-0.00230353930965066	-3.08191010844894e-05	-0.00977104809135199	-0.00619963090866804
1850	3.06557488441467	-0.405842900276184	17.5911846160889	-3.08191010844894e-05	0.00776136433705688	-0.0110697457566857	-3.08191010844894e-05
1851	2.41622614860535	0.243505731225014	17.4613132476807	0.00711201597005129	-0.00100484199356288	-0.0107450718060136	0.00191722682211548
1852	1.11752903461456	1.21752870082855	16.9418354034424	-0.00230353930965066	0.00126787810586393	-0.00392691092565656	-0.00100484199356288
1853	0.468180358409882	0.892854392528534	16.6171607971191	0.00743668992072344	-0.00295288790948689	-3.08191010844894e-05	0.00873538758605719
1854	0.468180358409882	1.21752870082855	16.7470302581787	-0.00230353930965066	-0.00197886489331722	-0.00847235135734081	0.00743668992072344
1855	-0.181168273091316	-0.0811685770750046	17.0067710876465	-0.00457625929266214	0.00938473641872406	-0.00392691092565656	-0.00847235135734081
1856	0.468180358409882	-0.0811685770750046	17.3314437866211	-0.0026282137259841	0.00191722682211548	-0.00490093370899558	-0.00197886489331722
1857	-1.47986555099487	-0.0811685770750046	16.6171607971191	-0.00425158534198999	0.00159255252219737	0.00289124972186983	0.00451462110504508
1858	-0.830516874790192	0.568180024623871	16.4872913360596	-0.0100957229733467	-0.00392691092565656	0.00256657530553639	0.00581331877037883
1859	-0.181168273091316	0.243505731225014	17.2015743255615	-0.00652430532500148	0.00126787810586393	0.00548864435404539	-0.00425158534198999
1860	1.7668776512146	-0.0811685770750046	16.9418354034424	0.000943203864153475	-0.00230353930965066	-0.000680167751852423	0.000618529506027699
1861	0.468180358409882	-0.405842900276184	17.6561183929443	0.00418994715437293	0.00841071270406246	-0.00197886489331722	0.000618529506027699
1862	0.468180358409882	0.892854392528534	17.3314437866211	0.00354059832170606	0.000293855206109583	-0.00230353930965066	0.000293855206109583
1863	1.7668776512146	-0.405842900276184	17.3314437866211	0.00808603875339031	0.00126787810586393	0.00321592413820326	0.00159255252219737
1864	-0.181168273091316	0.243505731225014	16.6171607971191	0.00191722682211548	0.000943203864153475	-0.00587495695799589	0.000293855206109583
1865	1.7668776512146	-0.730517208576202	16.8768997192383	0.000293855206109583	-0.00230353930965066	0.00159255252219737	-0.0026282137259841
1866	2.41622614860535	-1.37986588478088	16.7470302581787	0.00191722682211548	-0.00619963090866804	-0.00619963090866804	0.00711201597005129
1867	0.468180358409882	-0.730517208576202	17.2015743255615	0.0022419011220336	-0.00717365415766835	0.00256657530553639	0.00386527273803949
1868	0.468180358409882	-0.405842900276184	16.7470302581787	-0.00165419070981443	-0.00652430532500148	-0.00100484199356288	0.00386527273803949
1869	-0.181168273091316	0.243505731225014	16.6820964813232	-0.00327756232582033	-0.0113944197073579	0.00354059832170606	-0.00360223650932312
1870	0.468180358409882	0.243505731225014	16.6820964813232	-0.00197886489331722	0.00321592413820326	0.00126787810586393	-0.00814767740666866
1871	1.7668776512146	-0.405842900276184	16.9418354034424	-0.00425158534198999	-0.00100484199356288	-0.00814767740666866	-0.00555028254166245
1872	-0.181168273091316	0.243505731225014	17.071704864502	0.00516396993771195	-3.08191010844894e-05	0.00548864435404539	-0.00392691092565656
1873	1.7668776512146	-0.405842900276184	17.2015743255615	0.00354059832170606	0.00256657530553639	-0.000355493422830477	-0.000355493422830477
1874	1.11752903461456	0.892854392528534	16.5522270202637	-0.00197886489331722	-0.00522560812532902	-0.000680167751852423	-0.00197886489331722
1875	1.7668776512146	-0.405842900276184	17.3314437866211	-0.00490093370899558	0.00711201597005129	-0.00100484199356288	-0.00490093370899558
1876	1.7668776512146	0.568180024623871	16.8768997192383	0.00354059832170606	0.00516396993771195	-0.00814767740666866	-0.00847235135734081
1877	-0.830516874790192	0.892854392528534	17.0067710876465	0.00646266713738441	0.00256657530553639	-0.00555028254166245	0.00386527273803949
1878	-0.181168273091316	0.892854392528534	17.3314437866211	0.00321592413820326	-3.08191010844894e-05	0.00289124972186983	-0.000355493422830477
1879	0.468180358409882	0.892854392528534	17.3314437866211	0.00678734155371785	-0.00132951640989631	-0.00165419070981443	-0.00132951640989631
1880	-0.181168273091316	0.892854392528534	17.0067710876465	-0.000355493422830477	0.00289124972186983	-0.00230353930965066	0.000618529506027699
1881	1.11752903461456	-0.0811685770750046	17.3963794708252	-0.00360223650932312	0.00548864435404539	-0.0120437685400248	0.00159255252219737
1882	-0.830516874790192	-0.0811685770750046	17.2665100097656	0.00483929552137852	0.00516396993771195	-0.00749832857400179	-0.00944637414067984
1883	1.11752903461456	-0.405842900276184	17.5911846160889	0.00321592413820326	0.00386527273803949	-0.00749832857400179	0.00581331877037883
1884	1.7668776512146	-0.0811685770750046	17.1366405487061	-0.0026282137259841	-0.00327756232582033	0.00451462110504508	-0.00652430532500148
1885	1.11752903461456	0.568180024623871	17.2015743255615	-0.00684897974133492	0.0100340843200684	-0.00327756232582033	-0.00327756232582033
1886	-0.830516874790192	1.21752870082855	17.1366405487061	-0.000680167751852423	0.00418994715437293	-0.00619963090866804	-0.00490093370899558
1887	-2.12921404838562	0.243505731225014	16.8119659423828	-0.00490093370899558	0.00354059832170606	-0.00522560812532902	0.00678734155371785
1888	-1.47986555099487	0.243505731225014	17.0067710876465	-0.00425158534198999	-0.00230353930965066	0.000943203864153475	0.000293855206109583
1889	-0.830516874790192	-0.405842900276184	17.5911846160889	-0.00749832857400179	0.00548864435404539	0.000293855206109583	0.00126787810586393
1890	-1.47986555099487	1.54220294952393	17.5262489318848	-0.00912170019000769	0.000293855206109583	0.000293855206109583	-0.00619963090866804
1891	-0.181168273091316	0.568180024623871	17.3314437866211	-0.00197886489331722	0.00159255252219737	-0.0110697457566857	0.00483929552137852
1892	0.468180358409882	0.892854392528534	17.3314437866211	0.00321592413820326	0.00159255252219737	0.000618529506027699	-3.08191010844894e-05
1893	3.06557488441467	-0.405842900276184	16.7470302581787	0.000943203864153475	-0.0026282137259841	0.00126787810586393	0.00256657530553639
1894	1.7668776512146	-0.405842900276184	17.4613132476807	-0.00360223650932312	-0.00230353930965066	0.000293855206109583	-0.00555028254166245
1895	1.11752903461456	0.243505731225014	17.3963794708252	-0.00392691092565656	0.0113327819854021	-0.00197886489331722	-0.00295288790948689
1896	0.468180358409882	0.243505731225014	17.4613132476807	-0.00879702530801296	0.00808603875339031	-0.00749832857400179	-0.00587495695799589
1897	1.11752903461456	-0.730517208576202	17.3314437866211	0.00418994715437293	-0.00165419070981443	-0.00587495695799589	0.00354059832170606
1898	0.468180358409882	-1.05519151687622	16.9418354034424	0.0103587592020631	-0.00457625929266214	-0.00295288790948689	0.00548864435404539
1899	1.11752903461456	-1.37986588478088	17.0067710876465	-0.000355493422830477	-0.00782300252467394	0.00289124972186983	-0.00619963090866804
1900	-0.181168273091316	-0.0811685770750046	16.8119659423828	-0.0026282137259841	-0.00132951640989631	-0.000355493422830477	0.000943203864153475
1901	1.11752903461456	-0.405842900276184	17.4613132476807	-0.00392691092565656	0.00354059832170606	0.00126787810586393	-0.00879702530801296
1902	2.41622614860535	-0.0811685770750046	17.4613132476807	-0.000680167751852423	0.000293855206109583	0.00191722682211548	-0.000355493422830477
1903	0.468180358409882	0.892854392528534	17.071704864502	0.00418994715437293	-0.00490093370899558	-0.0104203969240189	0.00191722682211548
1904	1.11752903461456	-0.0811685770750046	17.4613132476807	-0.000680167751852423	-0.00132951640989631	0.00386527273803949	0.00289124972186983
1905	1.11752903461456	0.568180024623871	17.2015743255615	-0.00100484199356288	0.0106834331527352	0.0106834331527352	0.00483929552137852
1906	1.7668776512146	-0.0811685770750046	17.6561183929443	-0.00132951640989631	0.0100340843200684	-0.00490093370899558	0.00354059832170606
1907	2.41622614860535	-0.405842900276184	17.5911846160889	0.00678734155371785	0.00159255252219737	0.000293855206109583	-0.00132951640989631
1908	1.7668776512146	-0.0811685770750046	16.6171607971191	0.00613799272105098	0.00191722682211548	0.000943203864153475	0.00451462110504508
1909	2.41622614860535	-0.730517208576202	17.071704864502	0.00548864435404539	-0.0026282137259841	-0.00230353930965066	0.00289124972186983
1910	2.41622614860535	-0.0811685770750046	17.1366405487061	-0.00522560812532902	0.00321592413820326	-0.00619963090866804	0.00256657530553639
1911	0.468180358409882	0.243505731225014	16.8119659423828	-0.00230353930965066	0.0022419011220336	-0.0110697457566857	-0.00847235135734081
1912	0.468180358409882	0.568180024623871	16.8119659423828	-0.00132951640989631	-0.00360223650932312	-0.00490093370899558	-0.00295288790948689
1913	1.11752903461456	0.892854392528534	16.9418354034424	0.00354059832170606	0.00126787810586393	0.000618529506027699	0.00386527273803949
1914	2.41622614860535	-0.730517208576202	16.7470302581787	-0.00132951640989631	-0.00360223650932312	0.00970941036939621	-0.00132951640989631
1915	0.468180358409882	0.568180024623871	16.5522270202637	0.00256657530553639	-0.00295288790948689	0.00126787810586393	-0.00360223650932312
1916	-0.830516874790192	-0.0811685770750046	17.0067710876465	-0.00717365415766835	0.00906006153672934	-0.00652430532500148	0.00743668992072344
1917	0.468180358409882	-0.730517208576202	16.9418354034424	0.00548864435404539	0.00451462110504508	-0.00717365415766835	-0.00425158534198999
1918	1.11752903461456	-0.405842900276184	17.2015743255615	-0.00360223650932312	-0.000680167751852423	-0.00425158534198999	0.0100340843200684
1919	-0.181168273091316	-0.405842900276184	17.5911846160889	-0.00522560812532902	-0.00295288790948689	-0.0026282137259841	0.00289124972186983
1920	-3.42791152000427	0.568180024623871	17.0067710876465	-0.00977104809135199	-3.08191010844894e-05	0.00451462110504508	0.000618529506027699
1921	-2.12921404838562	0.892854392528534	17.2665100097656	-0.00847235135734081	-0.00230353930965066	-0.0162645354866982	-0.00230353930965066
1922	-0.830516874790192	-0.730517208576202	17.5262489318848	-0.0117190945893526	0.00191722682211548	-0.00814767740666866	0.000293855206109583
1923	-0.830516874790192	0.568180024623871	17.3314437866211	-0.00132951640989631	-0.00490093370899558	-0.00100484199356288	-0.00522560812532902
1924	-1.47986555099487	1.21752870082855	17.5262489318848	0.00418994715437293	-0.00100484199356288	-0.00392691092565656	0.00354059832170606
1925	-0.181168273091316	0.243505731225014	17.4613132476807	-0.00197886489331722	0.00743668992072344	0.000943203864153475	-0.00587495695799589
1926	0.468180358409882	-0.405842900276184	17.3963794708252	0.00289124972186983	0.00451462110504508	-0.00555028254166245	-0.0110697457566857
1927	1.11752903461456	0.568180024623871	17.1366405487061	0.000618529506027699	-3.08191010844894e-05	-0.00100484199356288	-0.00100484199356288
1928	0.468180358409882	0.568180024623871	17.2015743255615	0.0022419011220336	-0.00165419070981443	-0.00425158534198999	0.00386527273803949
1929	-0.181168273091316	0.243505731225014	17.3314437866211	-0.00132951640989631	-0.00717365415766835	0.00646266713738441	-0.00392691092565656
1930	1.7668776512146	-1.70454013347626	17.6561183929443	0.000943203864153475	0.00159255252219737	-0.0113944197073579	-0.00295288790948689
1931	1.7668776512146	-1.37986588478088	16.8768997192383	-0.00295288790948689	-0.00879702530801296	-0.00652430532500148	-0.00360223650932312
1932	0.468180358409882	-0.405842900276184	16.6820964813232	-0.000355493422830477	-0.0143164889886975	-0.00360223650932312	-0.0026282137259841
1933	0.468180358409882	0.568180024623871	16.8768997192383	-0.00132951640989631	-0.00457625929266214	-0.00360223650932312	-0.000355493422830477
1934	0.468180358409882	0.568180024623871	16.7470302581787	-0.0026282137259841	0.00451462110504508	-0.0136671401560307	-0.000680167751852423
1935	0.468180358409882	-0.0811685770750046	17.2015743255615	-0.00587495695799589	0.00808603875339031	0.00126787810586393	0.00386527273803949
1936	2.41622614860535	-0.405842900276184	17.0067710876465	-0.00392691092565656	0.00516396993771195	-0.0133424662053585	0.00126787810586393
1937	1.7668776512146	-0.0811685770750046	16.6171607971191	-3.08191010844894e-05	-0.00165419070981443	0.00613799272105098	0.000293855206109583
1938	2.41622614860535	0.243505731225014	16.6820964813232	-0.00165419070981443	-0.00197886489331722	-0.00165419070981443	-0.000680167751852423
1939	2.41622614860535	0.243505731225014	17.2665100097656	0.00191722682211548	-0.00457625929266214	-0.00360223650932312	0.00256657530553639
1940	0.468180358409882	-0.0811685770750046	17.4613132476807	-0.00749832857400179	0.000943203864153475	0.000943203864153475	-0.00457625929266214
1941	-0.181168273091316	0.568180024623871	17.5911846160889	0.000293855206109583	0.000943203864153475	-0.00619963090866804	-0.00132951640989631
1942	1.7668776512146	0.892854392528534	16.8768997192383	0.0022419011220336	-0.00230353930965066	-0.0130177913233638	0.00354059832170606
1943	1.7668776512146	0.243505731225014	17.2665100097656	0.000618529506027699	-0.00555028254166245	0.00418994715437293	0.00548864435404539
1944	1.11752903461456	0.892854392528534	16.8119659423828	0.00613799272105098	-0.000355493422830477	0.00159255252219737	0.00548864435404539
1945	2.41622614860535	-0.0811685770750046	16.8768997192383	0.000293855206109583	0.00516396993771195	0.000293855206109583	-0.00295288790948689
1946	0.468180358409882	0.892854392528534	17.4613132476807	-0.00100484199356288	0.00289124972186983	-0.00782300252467394	-0.0026282137259841
1947	0.468180358409882	0.892854392528534	17.3314437866211	0.00938473641872406	-0.00165419070981443	-0.00392691092565656	-0.000355493422830477
1948	1.11752903461456	0.892854392528534	16.7470302581787	-0.00457625929266214	-0.00100484199356288	0.00354059832170606	0.00418994715437293
1949	0.468180358409882	0.892854392528534	16.6820964813232	-3.08191010844894e-05	0.00321592413820326	-0.000355493422830477	-0.0026282137259841
1950	-0.181168273091316	0.892854392528534	16.6820964813232	-0.00490093370899558	0.00451462110504508	-0.00230353930965066	0.00256657530553639
1951	-1.47986555099487	0.892854392528534	16.7470302581787	-0.0100957229733467	0.00548864435404539	-3.08191010844894e-05	-0.00197886489331722
1952	0.468180358409882	-0.0811685770750046	17.5911846160889	-0.00230353930965066	0.00126787810586393	-3.08191010844894e-05	0.00289124972186983
1953	-0.830516874790192	-0.405842900276184	17.3963794708252	-0.0104203969240189	0.00191722682211548	0.00808603875339031	0.00386527273803949
1954	-0.181168273091316	0.892854392528534	17.2015743255615	0.00321592413820326	-0.00327756232582033	-0.00360223650932312	0.00418994715437293
1955	0.468180358409882	-0.405842900276184	17.4613132476807	-0.00555028254166245	0.00678734155371785	0.00289124972186983	-0.000680167751852423
1956	1.11752903461456	-0.0811685770750046	16.8768997192383	-0.00879702530801296	0.00386527273803949	0.00354059832170606	0.00256657530553639
1957	-0.830516874790192	0.892854392528534	16.8768997192383	0.00451462110504508	0.00126787810586393	0.000293855206109583	0.00191722682211548
1958	0.468180358409882	0.243505731225014	16.8768997192383	0.00354059832170606	-0.0026282137259841	0.00776136433705688	0.00613799272105098
1959	-0.830516874790192	0.892854392528534	17.2015743255615	-0.00717365415766835	0.000293855206109583	-0.00165419070981443	-0.00132951640989631
1960	1.7668776512146	-0.730517208576202	17.2665100097656	0.00483929552137852	0.00646266713738441	-0.00132951640989631	-0.00490093370899558
1961	1.7668776512146	-1.05519151687622	17.4613132476807	-0.00782300252467394	-0.000355493422830477	-0.0104203969240189	0.00776136433705688
1962	0.468180358409882	-0.730517208576202	17.3314437866211	0.00386527273803949	-0.00327756232582033	-0.00230353930965066	-0.00360223650932312
1963	1.7668776512146	-1.37986588478088	17.4613132476807	0.000618529506027699	-0.0113944197073579	-0.00295288790948689	0.00191722682211548
1964	2.41622614860535	-1.37986588478088	17.5911846160889	0.00516396993771195	-0.00425158534198999	0.00321592413820326	0.00289124972186983
1965	0.468180358409882	-0.0811685770750046	16.7470302581787	-0.000355493422830477	0.00451462110504508	0.00159255252219737	-0.00100484199356288
1966	0.468180358409882	0.892854392528534	16.6171607971191	0.00159255252219737	0.00191722682211548	-0.00165419070981443	-0.00684897974133492
1967	1.7668776512146	-0.405842900276184	17.071704864502	0.00516396993771195	0.00581331877037883	-0.0026282137259841	0.00159255252219737
1968	1.7668776512146	-0.0811685770750046	17.5911846160889	0.000943203864153475	0.00191722682211548	0.00418994715437293	-0.00555028254166245
1969	2.41622614860535	-0.0811685770750046	17.7859878540039	-0.00360223650932312	0.0022419011220336	-0.00619963090866804	0.000943203864153475
1970	1.7668776512146	-0.405842900276184	17.2665100097656	-0.00327756232582033	0.00159255252219737	0.00548864435404539	-0.00879702530801296
1971	0.468180358409882	0.892854392528534	16.9418354034424	-0.00327756232582033	0.00743668992072344	-0.00847235135734081	0.00581331877037883
1972	-0.181168273091316	0.892854392528534	16.8768997192383	0.00516396993771195	-0.000355493422830477	-0.00457625929266214	0.00256657530553639
1973	1.7668776512146	-0.405842900276184	16.5522270202637	-0.00100484199356288	0.000943203864153475	0.00418994715437293	-0.00360223650932312
1974	1.11752903461456	-0.0811685770750046	17.2665100097656	-0.00749832857400179	-0.0026282137259841	0.000943203864153475	-0.00457625929266214
1975	1.7668776512146	0.568180024623871	17.3314437866211	0.0100340843200684	0.00289124972186983	-0.00749832857400179	-0.00132951640989631
1976	0.468180358409882	0.892854392528534	17.0067710876465	-0.00814767740666866	0.00646266713738441	0.00354059832170606	-0.00457625929266214
1977	1.11752903461456	0.892854392528534	16.7470302581787	0.00191722682211548	0.00159255252219737	-0.00295288790948689	-0.00100484199356288
1978	-0.181168273091316	1.21752870082855	16.8768997192383	-3.08191010844894e-05	0.00126787810586393	0.00256657530553639	-0.00327756232582033
1979	0.468180358409882	0.892854392528534	16.7470302581787	-3.08191010844894e-05	-0.00165419070981443	-0.00132951640989631	-0.00100484199356288
1980	0.468180358409882	1.21752870082855	17.4613132476807	-0.00425158534198999	0.00678734155371785	-0.00717365415766835	-0.00652430532500148
1981	1.7668776512146	-0.0811685770750046	17.5262489318848	-0.00619963090866804	0.00808603875339031	-0.00425158534198999	-0.00100484199356288
1982	-0.181168273091316	0.243505731225014	17.2665100097656	-0.00132951640989631	0.00646266713738441	-0.00360223650932312	-0.00132951640989631
1983	-1.47986555099487	0.892854392528534	17.071704864502	-0.000355493422830477	-0.00327756232582033	0.000943203864153475	0.00970941036939621
1984	-0.830516874790192	-0.0811685770750046	17.5262489318848	-0.00749832857400179	0.00516396993771195	0.00678734155371785	0.000293855206109583
1985	-2.12921404838562	0.892854392528534	17.2665100097656	-0.00652430532500148	-0.00197886489331722	-0.00360223650932312	-0.00197886489331722
1986	0.468180358409882	0.243505731225014	17.2015743255615	-0.00587495695799589	0.0022419011220336	-3.08191010844894e-05	0.000618529506027699
1987	1.7668776512146	0.568180024623871	16.6171607971191	-0.00684897974133492	-0.00360223650932312	0.000293855206109583	0.00451462110504508
1988	0.468180358409882	1.21752870082855	17.1366405487061	0.00321592413820326	0.00126787810586393	0.00126787810586393	-0.000680167751852423
1989	0.468180358409882	0.568180024623871	16.7470302581787	0.00159255252219737	-0.00684897974133492	0.00354059832170606	0.00126787810586393
1990	-0.181168273091316	0.892854392528534	17.2015743255615	-0.00132951640989631	0.00256657530553639	0.00938473641872406	-0.00295288790948689
1991	2.41622614860535	0.243505731225014	17.0067710876465	-0.00490093370899558	0.00938473641872406	-0.00977104809135199	0.0022419011220336
1992	1.11752903461456	-1.05519151687622	17.2015743255615	0.00256657530553639	-0.00132951640989631	0.00418994715437293	0.000943203864153475
1993	0.468180358409882	-0.730517208576202	16.7470302581787	0.00906006153672934	-0.00360223650932312	-0.00457625929266214	0.00483929552137852
1994	1.11752903461456	-1.37986588478088	16.8768997192383	-0.00230353930965066	-0.00392691092565656	-0.00327756232582033	0.000293855206109583
1995	3.06557488441467	-0.730517208576202	17.2665100097656	-0.00327756232582033	-0.00230353930965066	-0.00782300252467394	0.000943203864153475
1996	0.468180358409882	0.243505731225014	17.2665100097656	0.00126787810586393	-0.00197886489331722	-0.00132951640989631	0.00159255252219737
1997	0.468180358409882	-0.405842900276184	17.4613132476807	-0.00165419070981443	0.000943203864153475	-0.00490093370899558	0.00321592413820326
1998	-0.830516874790192	0.892854392528534	17.2015743255615	0.00581331877037883	0.000293855206109583	0.000943203864153475	-3.08191010844894e-05
1999	0.468180358409882	0.568180024623871	17.1366405487061	0.00256657530553639	0.00483929552137852	-0.00197886489331722	-0.00295288790948689
2000	1.7668776512146	-0.0811685770750046	17.3963794708252	0.000943203864153475	0.00841071270406246	0.00386527273803949	-0.0026282137259841
[truncated: 4,540 more rows]
