# Supplementary material for: Precise instruction and consideration of the vertical and horizontal force component increases validity and reliability of the 90:20 Isometric Posterior Chain Test
Source: PLoS One. 2024 Oct 28;19(10):e0312843. doi: 10.1371/journal.pone.0312843 (PMC11515970; doi:10.1371/journal.pone.0312843)
Supplement: S1 File — (ZIP) [file pone.0312843.s001.zip › S1_Raw_Data/M1_P21_iso_3.csv]

1	1.11752903461456	-0.405842900276184	17.7859878540039	-0.00457625929266214	-3.08191010844894e-05	-0.00392691092565656	0.00289124972186983
2	-0.181168273091316	0.892854392528534	17.7210540771484	-0.00230353930965066	-0.00360223650932312	-0.00587495695799589	0.00808603875339031
3	1.7668776512146	0.243505731225014	17.7210540771484	0.00808603875339031	0.00613799272105098	-0.000355493422830477	0.00159255252219737
4	-0.181168273091316	0.892854392528534	17.7859878540039	-0.00555028254166245	0.00289124972186983	-0.00230353930965066	0.00256657530553639
5	0.468180358409882	-0.730517208576202	17.9158573150635	0.00126787810586393	0.000618529506027699	-0.00100484199356288	-0.0026282137259841
6	-0.181168273091316	-0.0811685770750046	18.2405319213867	-0.00100484199356288	-0.00814767740666866	0.00191722682211548	-0.00425158534198999
7	1.7668776512146	-2.02921438217163	17.9807929992676	0.00159255252219737	-0.00944637414067984	-0.0100957229733467	-0.00295288790948689
8	1.7668776512146	-0.730517208576202	17.6561183929443	0.00516396993771195	-0.00522560812532902	0.00483929552137852	-0.00165419070981443
9	0.468180358409882	-0.730517208576202	17.7210540771484	0.00126787810586393	-0.00100484199356288	-0.00944637414067984	-0.00197886489331722
10	1.11752903461456	0.568180024623871	17.6561183929443	-0.00132951640989631	-0.00392691092565656	-0.0026282137259841	-0.000355493422830477
11	0.468180358409882	0.243505731225014	17.9807929992676	0.00516396993771195	-0.00782300252467394	0.000618529506027699	0.00743668992072344
12	1.11752903461456	0.243505731225014	18.3054676055908	-0.000680167751852423	0.00256657530553639	0.00613799272105098	-0.00230353930965066
13	2.41622614860535	-0.730517208576202	17.4613132476807	-0.00652430532500148	-0.000680167751852423	-0.000680167751852423	0.000293855206109583
14	0.468180358409882	1.21752870082855	17.2015743255615	-0.00490093370899558	0.00516396993771195	-0.00327756232582033	0.00548864435404539
15	3.06557488441467	-0.0811685770750046	17.9807929992676	0.00678734155371785	0.00970941036939621	0.00191722682211548	0.00451462110504508
16	1.11752903461456	0.892854392528534	17.7210540771484	-0.00197886489331722	-0.00587495695799589	-0.00425158534198999	0.00159255252219737
17	3.06557488441467	-0.405842900276184	18.0457286834717	0.00354059832170606	-0.00132951640989631	-0.00165419070981443	-0.00197886489331722
18	1.11752903461456	-0.730517208576202	18.0457286834717	-0.00490093370899558	0.00776136433705688	-0.00425158534198999	-0.00425158534198999
19	2.41622614860535	-0.405842900276184	17.5262489318848	-0.00782300252467394	0.00743668992072344	-0.00425158534198999	0.00776136433705688
20	1.11752903461456	-0.0811685770750046	17.5262489318848	0.00126787810586393	0.00613799272105098	-0.00684897974133492	0.00354059832170606
21	2.41622614860535	-0.730517208576202	17.7210540771484	0.00808603875339031	0.000618529506027699	-0.00814767740666866	0.00516396993771195
22	1.11752903461456	-0.0811685770750046	18.0457286834717	0.00321592413820326	-0.00100484199356288	-0.00132951640989631	-0.0026282137259841
23	1.7668776512146	0.243505731225014	17.9807929992676	0.00256657530553639	-0.0026282137259841	0.00451462110504508	-3.08191010844894e-05
24	-0.181168273091316	0.243505731225014	17.7210540771484	0.000293855206109583	0.00970941036939621	-0.00132951640989631	-0.0026282137259841
25	0.468180358409882	0.568180024623871	17.6561183929443	-0.00197886489331722	0.00126787810586393	0.000293855206109583	0.00191722682211548
26	1.7668776512146	-0.405842900276184	18.0457286834717	-0.00230353930965066	0.00126787810586393	0.00289124972186983	0.00386527273803949
27	1.7668776512146	-0.405842900276184	17.7859878540039	0.00516396993771195	0.00321592413820326	0.00256657530553639	-0.000680167751852423
28	-0.830516874790192	0.568180024623871	18.0457286834717	-0.00165419070981443	0.00711201597005129	0.00256657530553639	0.0022419011220336
29	-0.181168273091316	0.568180024623871	17.7859878540039	-0.00619963090866804	0.00418994715437293	-0.0117190945893526	0.00256657530553639
30	-1.47986555099487	0.892854392528534	17.6561183929443	0.00646266713738441	0.00548864435404539	0.00289124972186983	0.000943203864153475
31	-1.47986555099487	1.21752870082855	17.7210540771484	-0.00814767740666866	0.0022419011220336	-0.00392691092565656	0.00386527273803949
32	-2.77856278419495	0.568180024623871	17.9158573150635	-0.00295288790948689	-0.000680167751852423	0.00418994715437293	-0.00490093370899558
33	-2.12921404838562	-0.730517208576202	18.1106624603271	-0.00555028254166245	-0.00132951640989631	0.0022419011220336	-0.00684897974133492
34	-0.830516874790192	-0.405842900276184	18.3054676055908	-0.0126931173726916	0.000293855206109583	-0.00327756232582033	0.00386527273803949
35	-2.12921404838562	0.892854392528534	17.5262489318848	-0.000680167751852423	0.00191722682211548	-0.00132951640989631	0.000618529506027699
36	2.41622614860535	-0.730517208576202	17.5262489318848	-0.00360223650932312	0.00159255252219737	-0.00327756232582033	0.00516396993771195
37	0.468180358409882	-0.0811685770750046	17.4613132476807	-0.00684897974133492	0.00289124972186983	0.000618529506027699	-0.000355493422830477
38	0.468180358409882	0.568180024623871	17.3314437866211	-0.00295288790948689	0.000943203864153475	-0.00749832857400179	0.000293855206109583
39	-0.830516874790192	0.892854392528534	17.4613132476807	-0.00749832857400179	0.0022419011220336	-0.00165419070981443	0.000618529506027699
40	-0.181168273091316	0.243505731225014	17.2015743255615	-0.00165419070981443	0.00776136433705688	0.00354059832170606	-0.000680167751852423
41	2.41622614860535	0.568180024623871	17.0067710876465	0.00678734155371785	0.0022419011220336	-0.000355493422830477	0.000618529506027699
42	1.7668776512146	-1.70454013347626	17.4613132476807	0.00418994715437293	-0.0152905117720366	-0.00749832857400179	-3.08191010844894e-05
43	0.468180358409882	-0.405842900276184	17.7859878540039	0.000293855206109583	-0.0026282137259841	0.00418994715437293	-0.000355493422830477
44	3.06557488441467	-2.35388875007629	18.3054676055908	-0.00587495695799589	-0.00749832857400179	-0.00847235135734081	-0.000680167751852423
45	0.468180358409882	-0.405842900276184	18.3054676055908	-0.000355493422830477	-0.00360223650932312	-0.00132951640989631	-0.00327756232582033
46	1.7668776512146	-1.70454013347626	17.7859878540039	-0.00230353930965066	-0.0136671401560307	-0.00457625929266214	-0.00165419070981443
47	-0.830516874790192	-0.405842900276184	17.071704864502	0.0022419011220336	-0.00425158534198999	-0.000680167751852423	0.00159255252219737
48	0.468180358409882	-0.0811685770750046	17.5262489318848	-0.00327756232582033	0.00159255252219737	0.0022419011220336	-0.00814767740666866
49	1.7668776512146	-0.730517208576202	18.0457286834717	-0.00912170019000769	0.000943203864153475	-0.00749832857400179	-3.08191010844894e-05
50	2.41622614860535	-0.730517208576202	18.3704013824463	-0.00327756232582033	0.00386527273803949	-0.00522560812532902	-0.00165419070981443
51	0.468180358409882	-0.405842900276184	18.0457286834717	0.00354059832170606	0.00159255252219737	-0.00879702530801296	0.00159255252219737
52	0.468180358409882	0.243505731225014	17.071704864502	-0.00165419070981443	-0.00360223650932312	0.00808603875339031	0.000943203864153475
53	-0.181168273091316	0.243505731225014	17.0067710876465	-0.00295288790948689	0.00711201597005129	0.00354059832170606	-0.00912170019000769
54	1.7668776512146	-0.405842900276184	17.9158573150635	-0.00619963090866804	0.00776136433705688	-0.00587495695799589	-3.08191010844894e-05
55	-0.181168273091316	0.892854392528534	17.2015743255615	0.00159255252219737	0.00873538758605719	-0.0104203969240189	0.00873538758605719
56	1.7668776512146	-0.405842900276184	17.9807929992676	0.00516396993771195	-0.00522560812532902	-0.00684897974133492	-0.000355493422830477
57	-0.181168273091316	0.243505731225014	17.4613132476807	-0.00165419070981443	0.000618529506027699	-0.00392691092565656	-0.00132951640989631
58	0.468180358409882	0.243505731225014	17.5911846160889	0.000618529506027699	0.00451462110504508	-0.00165419070981443	-0.00100484199356288
59	-0.830516874790192	0.568180024623871	17.9158573150635	0.00321592413820326	0.00386527273803949	-0.00587495695799589	0.00159255252219737
60	0.468180358409882	0.568180024623871	17.7859878540039	0.00191722682211548	0.00256657530553639	0.00256657530553639	0.000293855206109583
61	-0.181168273091316	0.892854392528534	18.1106624603271	-3.08191010844894e-05	0.0022419011220336	-0.000355493422830477	0.00808603875339031
62	0.468180358409882	0.892854392528534	17.850923538208	0.0022419011220336	0.00256657530553639	0.000943203864153475	0.00548864435404539
63	0.468180358409882	-1.05519151687622	17.850923538208	-0.00327756232582033	0.000618529506027699	-0.00230353930965066	-3.08191010844894e-05
64	-0.181168273091316	-0.0811685770750046	17.7210540771484	-0.00360223650932312	0.01100810803473	0.00256657530553639	-3.08191010844894e-05
65	-2.12921404838562	-0.405842900276184	18.1106624603271	-0.00717365415766835	0.00548864435404539	-0.00295288790948689	-0.00814767740666866
66	-2.77856278419495	1.21752870082855	17.9158573150635	-0.00490093370899558	0.00126787810586393	-0.0026282137259841	-0.00944637414067984
67	-1.47986555099487	-0.0811685770750046	18.4353370666504	-0.00295288790948689	-0.00457625929266214	-0.0104203969240189	0.00841071270406246
68	-0.181168273091316	0.243505731225014	17.9807929992676	-0.00457625929266214	0.00743668992072344	0.00808603875339031	-0.00360223650932312
69	1.7668776512146	-0.730517208576202	17.9158573150635	-3.08191010844894e-05	0.00418994715437293	-0.00717365415766835	-0.00457625929266214
70	0.468180358409882	-0.0811685770750046	17.850923538208	-0.00522560812532902	0.00711201597005129	-0.00327756232582033	-0.000355493422830477
71	2.41622614860535	-0.730517208576202	18.0457286834717	0.00873538758605719	-0.00100484199356288	-0.00197886489331722	0.00159255252219737
72	1.11752903461456	-0.0811685770750046	18.1106624603271	-0.00230353930965066	0.00613799272105098	0.0022419011220336	0.00418994715437293
73	1.11752903461456	-0.0811685770750046	17.9158573150635	0.00256657530553639	-0.00425158534198999	-0.00360223650932312	-0.00392691092565656
74	-0.181168273091316	-0.0811685770750046	17.7210540771484	-0.00717365415766835	-3.08191010844894e-05	-0.00522560812532902	0.00418994715437293
75	2.41622614860535	-1.70454013347626	17.9158573150635	0.00159255252219737	0.00126787810586393	-0.00197886489331722	-0.00360223650932312
76	0.468180358409882	-0.405842900276184	17.3314437866211	0.00970941036939621	-0.0100957229733467	0.000293855206109583	-0.000355493422830477
77	0.468180358409882	-0.730517208576202	18.0457286834717	-0.00100484199356288	-0.00977104809135199	0.00256657530553639	-0.0026282137259841
78	1.11752903461456	-1.70454013347626	18.2405319213867	0.00354059832170606	-3.08191010844894e-05	-0.000355493422830477	0.00354059832170606
79	2.41622614860535	-1.05519151687622	18.0457286834717	-3.08191010844894e-05	-0.00392691092565656	-0.0123684434220195	-0.00197886489331722
80	1.7668776512146	-0.405842900276184	17.9158573150635	0.00483929552137852	0.00191722682211548	-0.0104203969240189	0.00711201597005129
81	1.7668776512146	0.243505731225014	17.9807929992676	-0.00197886489331722	0.00289124972186983	-0.00392691092565656	-0.00782300252467394
82	0.468180358409882	0.892854392528534	17.850923538208	-0.000680167751852423	0.000293855206109583	0.00159255252219737	0.0022419011220336
83	1.11752903461456	-0.0811685770750046	18.1106624603271	0.00386527273803949	0.00126787810586393	0.00808603875339031	-0.00197886489331722
84	-0.181168273091316	0.568180024623871	17.850923538208	-0.00425158534198999	0.00581331877037883	-0.00879702530801296	0.00321592413820326
85	1.7668776512146	0.243505731225014	17.5911846160889	-0.00132951640989631	0.00418994715437293	-0.000355493422830477	-0.00100484199356288
86	-0.181168273091316	0.243505731225014	17.7859878540039	0.00743668992072344	0.0022419011220336	-0.00490093370899558	-0.00360223650932312
87	2.41622614860535	-0.0811685770750046	17.7210540771484	-0.00457625929266214	-0.00327756232582033	-0.00457625929266214	-0.00717365415766835
88	0.468180358409882	1.21752870082855	17.6561183929443	-0.00132951640989631	0.00386527273803949	-0.00197886489331722	-0.000355493422830477
89	0.468180358409882	0.568180024623871	17.7859878540039	-0.00749832857400179	0.00321592413820326	-0.00619963090866804	-0.0026282137259841
90	-0.830516874790192	0.892854392528534	17.5911846160889	-3.08191010844894e-05	0.000618529506027699	0.0022419011220336	-0.00457625929266214
91	-0.830516874790192	0.568180024623871	17.5262489318848	0.00191722682211548	0.00289124972186983	0.000618529506027699	-0.0130177913233638
92	1.11752903461456	-0.405842900276184	17.2665100097656	0.00256657530553639	0.00289124972186983	-0.00100484199356288	-3.08191010844894e-05
93	1.11752903461456	-0.730517208576202	17.5262489318848	-0.00684897974133492	0.00386527273803949	0.00711201597005129	-0.00587495695799589
94	-0.181168273091316	0.243505731225014	18.2405319213867	-0.00587495695799589	0.00159255252219737	-0.0152905117720366	0.000618529506027699
95	0.468180358409882	0.243505731225014	17.7859878540039	-0.000355493422830477	-0.00327756232582033	0.00191722682211548	-3.08191010844894e-05
96	-0.830516874790192	0.243505731225014	17.9807929992676	-0.00749832857400179	-0.00392691092565656	-0.00490093370899558	0.0100340843200684
97	-0.181168273091316	-0.0811685770750046	17.9807929992676	-0.00782300252467394	0.00191722682211548	-3.08191010844894e-05	0.0022419011220336
98	-0.181168273091316	-0.730517208576202	17.9807929992676	-0.00425158534198999	0.0103587592020631	-0.0100957229733467	-0.00165419070981443
99	-1.47986555099487	0.243505731225014	17.9158573150635	-0.0100957229733467	0.00289124972186983	0.000943203864153475	0.00516396993771195
100	-0.830516874790192	-0.0811685770750046	18.1106624603271	-0.0104203969240189	0.00483929552137852	-0.00425158534198999	0.01100810803473
101	-0.181168273091316	-0.0811685770750046	17.850923538208	0.000293855206109583	-0.000680167751852423	0.00483929552137852	0.00646266713738441
102	-0.181168273091316	-0.0811685770750046	17.9158573150635	-0.0026282137259841	-0.00360223650932312	0.00126787810586393	-0.000680167751852423
103	-0.181168273091316	0.892854392528534	17.7859878540039	-0.000680167751852423	0.000943203864153475	-3.08191010844894e-05	-0.00132951640989631
104	0.468180358409882	-0.0811685770750046	18.1106624603271	-0.00717365415766835	-0.00197886489331722	0.000943203864153475	0.00354059832170606
105	-0.181168273091316	0.892854392528534	18.1755981445313	-0.00230353930965066	0.00321592413820326	0.0022419011220336	-0.000355493422830477
106	2.41622614860535	-1.05519151687622	17.9158573150635	0.00159255252219737	-0.00847235135734081	-0.000355493422830477	0.000618529506027699
107	-0.181168273091316	0.243505731225014	17.7859878540039	-0.00360223650932312	-0.00295288790948689	-0.00425158534198999	-0.00619963090866804
108	-0.181168273091316	-0.405842900276184	17.6561183929443	-0.00392691092565656	-0.00814767740666866	-0.00555028254166245	-0.00132951640989631
109	-0.181168273091316	-0.405842900276184	17.7859878540039	-0.00165419070981443	0.00159255252219737	-0.000680167751852423	-0.00749832857400179
110	1.11752903461456	-0.730517208576202	18.1106624603271	0.000943203864153475	-0.00197886489331722	0.00126787810586393	0.00808603875339031
111	-0.181168273091316	-0.730517208576202	18.0457286834717	0.00938473641872406	-0.00879702530801296	-0.00132951640989631	0.00289124972186983
112	0.468180358409882	-0.0811685770750046	17.6561183929443	0.00548864435404539	-0.00555028254166245	0.00126787810586393	-3.08191010844894e-05
113	1.7668776512146	-1.05519151687622	17.9158573150635	-3.08191010844894e-05	-0.00425158534198999	-0.00197886489331722	-3.08191010844894e-05
114	1.11752903461456	-1.05519151687622	17.9158573150635	0.0022419011220336	0.00873538758605719	-0.00132951640989631	0.00354059832170606
115	-0.830516874790192	0.243505731225014	17.3963794708252	-0.00197886489331722	-0.00165419070981443	-0.00100484199356288	0.00451462110504508
116	1.7668776512146	-0.730517208576202	18.1755981445313	0.00354059832170606	-0.00295288790948689	-0.0026282137259841	0.00126787810586393
117	1.7668776512146	0.243505731225014	17.7210540771484	0.00289124972186983	0.00354059832170606	0.000293855206109583	-0.00295288790948689
118	-0.181168273091316	0.568180024623871	17.5262489318848	0.0022419011220336	0.00483929552137852	-3.08191010844894e-05	-0.00230353930965066
119	-0.181168273091316	0.892854392528534	17.5911846160889	-0.00814767740666866	-0.00197886489331722	0.000293855206109583	-0.00100484199356288
120	0.468180358409882	0.892854392528534	17.4613132476807	0.00418994715437293	0.000943203864153475	-3.08191010844894e-05	0.00516396993771195
121	0.468180358409882	0.568180024623871	17.850923538208	0.0022419011220336	0.00581331877037883	-0.00100484199356288	0.00581331877037883
122	2.41622614860535	-0.0811685770750046	17.9158573150635	0.00678734155371785	-0.00717365415766835	0.00581331877037883	-0.000680167751852423
123	1.11752903461456	-0.405842900276184	17.9158573150635	0.00256657530553639	0.00516396993771195	-0.00587495695799589	-0.00392691092565656
124	1.7668776512146	0.243505731225014	17.7210540771484	-0.00684897974133492	0.00581331877037883	-0.00392691092565656	-0.00490093370899558
125	1.11752903461456	-0.405842900276184	17.9158573150635	-0.00100484199356288	0.00126787810586393	-0.00619963090866804	-3.08191010844894e-05
126	1.7668776512146	0.568180024623871	17.850923538208	-0.00425158534198999	-0.00197886489331722	0.00418994715437293	-0.00197886489331722
127	-0.181168273091316	0.892854392528534	17.7210540771484	0.00126787810586393	0.00256657530553639	-0.00360223650932312	-0.00392691092565656
128	1.11752903461456	0.243505731225014	18.1106624603271	-0.00100484199356288	0.00451462110504508	0.00191722682211548	-0.00132951640989631
129	1.11752903461456	-0.730517208576202	17.9807929992676	-0.00684897974133492	0.00256657530553639	-0.00684897974133492	0.00451462110504508
130	-0.830516874790192	-0.405842900276184	17.9158573150635	-0.00197886489331722	-3.08191010844894e-05	-0.00457625929266214	0.000943203864153475
131	0.468180358409882	-0.405842900276184	18.0457286834717	-0.00392691092565656	-0.00360223650932312	0.00126787810586393	-0.000680167751852423
132	-2.12921404838562	0.892854392528534	17.850923538208	-0.00944637414067984	-0.00327756232582033	-0.0026282137259841	-0.00132951640989631
133	-1.47986555099487	0.568180024623871	18.0457286834717	-0.0126931173726916	0.00256657530553639	-0.00555028254166245	-0.0026282137259841
134	-0.181168273091316	-0.405842900276184	17.850923538208	-0.00684897974133492	0.00386527273803949	-0.00132951640989631	0.00386527273803949
135	0.468180358409882	-0.730517208576202	17.850923538208	-0.00360223650932312	0.000943203864153475	-0.00555028254166245	-0.000680167751852423
136	1.11752903461456	0.568180024623871	17.6561183929443	0.00873538758605719	0.000943203864153475	-0.00100484199356288	0.000293855206109583
137	1.11752903461456	0.568180024623871	17.850923538208	0.000618529506027699	0.00386527273803949	-0.0113944197073579	-0.000355493422830477
138	-0.181168273091316	0.243505731225014	18.3054676055908	0.00321592413820326	0.00256657530553639	0.00191722682211548	-0.00197886489331722
139	1.7668776512146	-0.405842900276184	18.1106624603271	-0.00230353930965066	0.00354059832170606	-0.00457625929266214	0.000943203864153475
140	0.468180358409882	-0.730517208576202	17.7859878540039	0.000943203864153475	-0.000355493422830477	0.00126787810586393	0.00321592413820326
141	1.11752903461456	-0.730517208576202	17.2665100097656	0.0100340843200684	-0.0110697457566857	0.00386527273803949	-0.00652430532500148
142	0.468180358409882	-0.0811685770750046	17.6561183929443	0.00386527273803949	-0.00782300252467394	-0.00555028254166245	-0.00295288790948689
143	3.06557488441467	-1.70454013347626	17.9807929992676	0.00256657530553639	-0.00652430532500148	0.00516396993771195	-0.00522560812532902
144	0.468180358409882	-0.730517208576202	18.3704013824463	-0.00132951640989631	-0.00619963090866804	-0.00230353930965066	-0.00684897974133492
145	2.41622614860535	-1.70454013347626	17.850923538208	0.000293855206109583	-0.00132951640989631	-0.00522560812532902	-0.0026282137259841
146	-0.181168273091316	-0.0811685770750046	17.7859878540039	0.00289124972186983	-0.00197886489331722	-0.000680167751852423	-0.00100484199356288
147	1.11752903461456	-0.730517208576202	17.9807929992676	0.00289124972186983	-0.000355493422830477	-3.08191010844894e-05	0.00548864435404539
148	1.7668776512146	-0.730517208576202	18.0457286834717	-0.00360223650932312	0.00354059832170606	-0.00360223650932312	0.00126787810586393
149	1.7668776512146	-0.730517208576202	18.0457286834717	-0.00295288790948689	-0.00490093370899558	0.00321592413820326	0.000943203864153475
150	1.7668776512146	-0.405842900276184	18.0457286834717	0.000618529506027699	0.00743668992072344	0.00256657530553639	0.00321592413820326
151	0.468180358409882	-0.0811685770750046	17.7210540771484	0.000618529506027699	0.00483929552137852	0.00386527273803949	-0.00944637414067984
152	1.11752903461456	-0.730517208576202	17.850923538208	0.0103587592020631	0.000943203864153475	0.000618529506027699	0.00678734155371785
153	0.468180358409882	0.892854392528534	17.5911846160889	0.000618529506027699	0.00451462110504508	-3.08191010844894e-05	-0.0107450718060136
154	-0.830516874790192	0.568180024623871	17.7859878540039	-0.0152905117720366	0.00451462110504508	-0.00295288790948689	0.00548864435404539
155	1.7668776512146	-0.0811685770750046	17.4613132476807	-0.00165419070981443	0.00646266713738441	-0.0107450718060136	0.00191722682211548
156	-0.181168273091316	0.243505731225014	17.071704864502	0.000618529506027699	0.000618529506027699	-0.0120437685400248	-0.00230353930965066
157	1.11752903461456	-0.405842900276184	17.2665100097656	0.00678734155371785	0.00256657530553639	0.000943203864153475	-0.0107450718060136
158	2.41622614860535	-0.730517208576202	17.850923538208	0.00126787810586393	0.00386527273803949	-0.00717365415766835	0.00289124972186983
159	2.41622614860535	-0.0811685770750046	17.9158573150635	-0.00425158534198999	0.00354059832170606	-0.00619963090866804	-0.0026282137259841
160	1.7668776512146	-0.730517208576202	18.3054676055908	-0.00684897974133492	0.00191722682211548	-0.00912170019000769	0.00711201597005129
161	1.11752903461456	-0.0811685770750046	18.2405319213867	0.00256657530553639	0.00613799272105098	0.00548864435404539	0.00256657530553639
162	0.468180358409882	0.243505731225014	17.850923538208	0.00126787810586393	0.00159255252219737	-0.00814767740666866	-0.00392691092565656
163	-2.12921404838562	0.892854392528534	17.7859878540039	-0.00360223650932312	-0.000680167751852423	0.0022419011220336	0.00516396993771195
164	-1.47986555099487	0.243505731225014	17.2665100097656	-0.00814767740666866	0.0022419011220336	-0.00847235135734081	0.00516396993771195
165	-2.77856278419495	0.892854392528534	17.3314437866211	-0.0136671401560307	0.00841071270406246	-0.0026282137259841	0.00548864435404539
166	-2.12921404838562	-0.730517208576202	17.7859878540039	-0.00879702530801296	-0.00230353930965066	-0.00230353930965066	0.00516396993771195
167	-0.830516874790192	-0.405842900276184	17.9158573150635	-0.00392691092565656	0.00548864435404539	-0.00392691092565656	-0.00619963090866804
168	-0.181168273091316	1.21752870082855	17.5911846160889	-0.00847235135734081	0.00418994715437293	0.000293855206109583	0.00256657530553639
169	-0.830516874790192	1.21752870082855	17.7210540771484	-0.00165419070981443	0.00191722682211548	0.00126787810586393	-0.00490093370899558
170	0.468180358409882	0.892854392528534	17.2665100097656	-0.00490093370899558	0.000618529506027699	-0.00684897974133492	0.00906006153672934
171	0.468180358409882	0.568180024623871	17.5262489318848	0.00321592413820326	-0.00457625929266214	-0.0100957229733467	-0.00587495695799589
172	1.7668776512146	-0.0811685770750046	18.1106624603271	0.00126787810586393	-3.08191010844894e-05	-0.00522560812532902	0.00256657530553639
173	1.7668776512146	-0.405842900276184	17.7859878540039	-0.00522560812532902	0.00581331877037883	-3.08191010844894e-05	-0.00587495695799589
174	-0.181168273091316	-0.0811685770750046	17.9158573150635	0.000293855206109583	-0.00327756232582033	0.00191722682211548	-0.00652430532500148
175	0.468180358409882	-0.0811685770750046	17.7210540771484	0.00354059832170606	-0.00360223650932312	0.000618529506027699	0.00418994715437293
176	1.11752903461456	-1.70454013347626	18.0457286834717	0.0100340843200684	-0.00522560812532902	-0.00814767740666866	0.00256657530553639
177	1.7668776512146	-1.37986588478088	18.2405319213867	0.00970941036939621	-0.0107450718060136	0.00938473641872406	-0.00230353930965066
178	-0.181168273091316	-0.405842900276184	17.5911846160889	-0.000680167751852423	-0.00490093370899558	-0.00165419070981443	0.00256657530553639
179	-0.830516874790192	-0.405842900276184	17.7210540771484	-0.000680167751852423	0.00191722682211548	0.00354059832170606	-0.00652430532500148
180	0.468180358409882	-0.405842900276184	17.7859878540039	0.00386527273803949	0.000618529506027699	0.000618529506027699	0.00159255252219737
181	1.7668776512146	0.243505731225014	17.9807929992676	0.00841071270406246	-0.000680167751852423	-3.08191010844894e-05	0.00646266713738441
182	1.7668776512146	-0.730517208576202	18.1755981445313	0.00354059832170606	-0.00749832857400179	-0.00360223650932312	-0.00522560812532902
183	-0.830516874790192	0.568180024623871	18.0457286834717	0.00159255252219737	0.000943203864153475	0.000293855206109583	-0.00490093370899558
184	1.7668776512146	-0.405842900276184	17.850923538208	0.00451462110504508	0.00483929552137852	-0.00392691092565656	-0.000680167751852423
185	0.468180358409882	1.21752870082855	17.1366405487061	0.00354059832170606	-0.00392691092565656	-0.00457625929266214	0.00613799272105098
186	1.7668776512146	0.243505731225014	17.850923538208	0.00483929552137852	-0.00425158534198999	-0.00360223650932312	-0.00230353930965066
187	-0.181168273091316	0.568180024623871	17.850923538208	0.00581331877037883	0.00256657530553639	0.00256657530553639	0.00776136433705688
188	0.468180358409882	0.568180024623871	17.7210540771484	-0.0026282137259841	0.0022419011220336	-0.00132951640989631	-0.00490093370899558
189	-0.181168273091316	0.243505731225014	17.6561183929443	-0.00100484199356288	0.00581331877037883	0.00613799272105098	-0.000355493422830477
190	-0.181168273091316	0.892854392528534	17.5911846160889	-0.00360223650932312	0.00418994715437293	-0.00717365415766835	-0.00879702530801296
191	-0.181168273091316	0.243505731225014	17.6561183929443	0.00548864435404539	0.00321592413820326	-0.00814767740666866	0.00548864435404539
192	-0.830516874790192	1.21752870082855	17.2015743255615	-3.08191010844894e-05	0.00581331877037883	0.00126787810586393	-0.00197886489331722
193	3.06557488441467	-0.730517208576202	17.7859878540039	-0.00230353930965066	-0.00327756232582033	-0.00944637414067984	0.000618529506027699
194	1.7668776512146	-0.405842900276184	17.7859878540039	-0.00100484199356288	0.00906006153672934	-0.00100484199356288	-0.00912170019000769
195	0.468180358409882	0.243505731225014	17.9158573150635	0.00256657530553639	-0.000355493422830477	-0.00847235135734081	-3.08191010844894e-05
196	1.11752903461456	0.243505731225014	17.5911846160889	-0.00360223650932312	-0.00100484199356288	0.00191722682211548	0.00256657530553639
197	-0.181168273091316	0.568180024623871	17.7859878540039	-0.00847235135734081	-0.00132951640989631	-0.00522560812532902	-0.000355493422830477
198	-1.47986555099487	0.568180024623871	18.1755981445313	-0.0133424662053585	0.000293855206109583	-0.000355493422830477	0.00386527273803949
199	-0.181168273091316	-0.405842900276184	18.2405319213867	-0.00684897974133492	0.0022419011220336	-0.00879702530801296	0.00678734155371785
200	-0.830516874790192	-0.405842900276184	17.850923538208	-0.00749832857400179	-0.00100484199356288	-0.00684897974133492	0.0022419011220336
201	-2.12921404838562	0.568180024623871	17.1366405487061	0.000618529506027699	-0.000680167751852423	0.00126787810586393	0.00418994715437293
202	-2.77856278419495	0.568180024623871	17.7210540771484	0.000943203864153475	-0.00197886489331722	0.00841071270406246	0.00743668992072344
203	-0.181168273091316	-0.730517208576202	18.0457286834717	-0.0123684434220195	-3.08191010844894e-05	-0.00230353930965066	0.00256657530553639
204	-0.181168273091316	-0.405842900276184	18.3054676055908	-0.0136671401560307	-0.000355493422830477	0.00256657530553639	0.000943203864153475
205	0.468180358409882	-0.730517208576202	17.7859878540039	-0.00132951640989631	0.00841071270406246	-0.00879702530801296	-0.00197886489331722
206	-0.181168273091316	0.892854392528534	17.5911846160889	0.00321592413820326	0.00386527273803949	-0.00360223650932312	0.000293855206109583
207	2.41622614860535	0.568180024623871	17.2665100097656	-0.00327756232582033	0.0022419011220336	0.00386527273803949	0.000293855206109583
208	0.468180358409882	-0.0811685770750046	18.1106624603271	-0.0113944197073579	0.00451462110504508	-0.00587495695799589	0.00256657530553639
209	1.7668776512146	-0.405842900276184	17.7210540771484	-0.00327756232582033	0.000618529506027699	-0.000355493422830477	-0.000355493422830477
210	1.7668776512146	-0.405842900276184	17.5911846160889	0.00159255252219737	-0.00522560812532902	-0.000355493422830477	-0.00165419070981443
211	0.468180358409882	-1.05519151687622	17.850923538208	0.00321592413820326	-0.00490093370899558	-0.00230353930965066	-0.0026282137259841
212	-0.181168273091316	-0.0811685770750046	17.7859878540039	0.000943203864153475	-0.00944637414067984	0.00548864435404539	0.000943203864153475
213	1.11752903461456	-1.37986588478088	17.850923538208	-0.0107450718060136	-0.0110697457566857	0.00191722682211548	-0.00425158534198999
214	0.468180358409882	-0.730517208576202	17.7859878540039	-0.00132951640989631	-0.00360223650932312	-0.00425158534198999	0.00418994715437293
215	1.11752903461456	-1.70454013347626	18.2405319213867	-0.00327756232582033	0.00159255252219737	-0.0104203969240189	-0.00295288790948689
216	-0.181168273091316	0.243505731225014	17.850923538208	0.00159255252219737	0.00516396993771195	-0.000355493422830477	0.00581331877037883
217	-0.181168273091316	-0.730517208576202	17.9158573150635	0.00548864435404539	-0.00132951640989631	0.000618529506027699	-0.00360223650932312
218	3.06557488441467	-0.730517208576202	18.1755981445313	-0.00392691092565656	-0.00425158534198999	-0.00717365415766835	0.000618529506027699
219	1.11752903461456	-0.405842900276184	18.0457286834717	0.00191722682211548	0.00711201597005129	-3.08191010844894e-05	-0.00360223650932312
220	1.11752903461456	-0.405842900276184	18.3054676055908	0.000943203864153475	-0.00100484199356288	-0.00230353930965066	0.00321592413820326
221	1.11752903461456	-0.405842900276184	17.4613132476807	-3.08191010844894e-05	-0.00977104809135199	-0.00457625929266214	-0.00360223650932312
222	0.468180358409882	-0.0811685770750046	17.850923538208	0.00418994715437293	-0.00327756232582033	-0.00392691092565656	0.00581331877037883
223	-0.181168273091316	1.21752870082855	17.5262489318848	0.000943203864153475	0.000618529506027699	-0.0100957229733467	-0.0113944197073579
224	-0.181168273091316	0.243505731225014	17.5911846160889	-0.00165419070981443	0.00613799272105098	-0.00165419070981443	0.00159255252219737
225	1.11752903461456	0.243505731225014	17.5911846160889	0.00613799272105098	0.00646266713738441	0.00159255252219737	-0.00684897974133492
226	1.11752903461456	0.243505731225014	17.7859878540039	0.0022419011220336	-0.000355493422830477	-0.0126931173726916	0.0022419011220336
227	2.41622614860535	0.243505731225014	17.7859878540039	0.00483929552137852	-0.00197886489331722	-0.00100484199356288	0.00321592413820326
228	1.7668776512146	-0.730517208576202	17.9158573150635	-0.00360223650932312	-0.00295288790948689	-0.00327756232582033	0.00256657530553639
229	1.7668776512146	-0.0811685770750046	17.6561183929443	0.0022419011220336	0.00289124972186983	-0.000680167751852423	0.000943203864153475
230	1.7668776512146	-0.0811685770750046	17.850923538208	-0.000355493422830477	0.00711201597005129	-0.00197886489331722	0.00289124972186983
231	1.7668776512146	0.243505731225014	18.1755981445313	0.00126787810586393	0.000618529506027699	-0.00295288790948689	0.00159255252219737
232	2.41622614860535	-0.405842900276184	17.9807929992676	0.00256657530553639	0.00581331877037883	0.00289124972186983	-0.000355493422830477
233	-0.830516874790192	1.21752870082855	17.5911846160889	-0.00814767740666866	0.00776136433705688	-0.00360223650932312	0.000943203864153475
234	-1.47986555099487	0.243505731225014	17.5262489318848	-0.00490093370899558	0.0022419011220336	0.000293855206109583	0.000293855206109583
235	-0.830516874790192	0.568180024623871	17.7859878540039	-0.00944637414067984	-0.00100484199356288	-0.00425158534198999	0.00483929552137852
236	-0.830516874790192	0.243505731225014	18.1755981445313	0.0022419011220336	-0.0026282137259841	-0.00652430532500148	-0.00457625929266214
237	-0.830516874790192	-0.405842900276184	18.3054676055908	-0.00652430532500148	0.00418994715437293	0.00516396993771195	0.00841071270406246
238	-0.830516874790192	-0.405842900276184	17.7210540771484	-0.00749832857400179	-0.00587495695799589	0.000943203864153475	0.00256657530553639
239	-2.12921404838562	0.568180024623871	17.6561183929443	-0.00425158534198999	0.0116574559360743	-0.00490093370899558	-0.00425158534198999
240	0.468180358409882	0.243505731225014	17.6561183929443	0.00613799272105098	-0.00295288790948689	-0.00132951640989631	0.00256657530553639
241	0.468180358409882	-0.730517208576202	17.9807929992676	0.00743668992072344	0.00581331877037883	-0.00912170019000769	0.00548864435404539
242	1.7668776512146	-0.730517208576202	18.2405319213867	0.00191722682211548	0.000943203864153475	0.000943203864153475	0.00126787810586393
243	-0.181168273091316	0.568180024623871	17.9158573150635	-0.00457625929266214	0.00678734155371785	-0.00587495695799589	0.00289124972186983
244	0.468180358409882	0.243505731225014	17.6561183929443	0.000943203864153475	0.00418994715437293	-0.000680167751852423	-0.00847235135734081
245	-0.181168273091316	0.568180024623871	17.5911846160889	-3.08191010844894e-05	0.000943203864153475	-0.00230353930965066	-0.000355493422830477
246	1.7668776512146	-1.37986588478088	17.3963794708252	0.00256657530553639	-0.00522560812532902	-0.0113944197073579	-0.000680167751852423
247	1.7668776512146	-1.37986588478088	17.7859878540039	0.0022419011220336	-0.00360223650932312	0.00613799272105098	-0.00132951640989631
248	0.468180358409882	-0.405842900276184	18.0457286834717	0.00256657530553639	-0.00684897974133492	-0.00100484199356288	-0.00327756232582033
249	-0.181168273091316	-1.05519151687622	17.850923538208	0.00126787810586393	-0.00490093370899558	-0.0110697457566857	-0.00425158534198999
250	-0.181168273091316	-0.0811685770750046	17.6561183929443	0.000943203864153475	-0.00425158534198999	0.00159255252219737	-3.08191010844894e-05
251	-0.181168273091316	-0.0811685770750046	17.7859878540039	0.000618529506027699	-0.00100484199356288	-0.00230353930965066	0.0022419011220336
252	1.7668776512146	-0.405842900276184	18.3054676055908	0.0022419011220336	-3.08191010844894e-05	-0.00652430532500148	0.00483929552137852
253	1.11752903461456	-0.0811685770750046	18.3704013824463	0.00126787810586393	0.00256657530553639	-0.00457625929266214	-0.00619963090866804
254	-0.830516874790192	-0.0811685770750046	17.9807929992676	-0.00327756232582033	0.00451462110504508	-0.00490093370899558	-0.00457625929266214
255	0.468180358409882	0.568180024623871	17.5911846160889	0.000943203864153475	0.00841071270406246	-0.00782300252467394	0.0022419011220336
256	2.41622614860535	-0.405842900276184	17.9158573150635	-3.08191010844894e-05	0.00126787810586393	-0.000355493422830477	-0.00230353930965066
257	2.41622614860535	-0.405842900276184	17.7210540771484	0.00548864435404539	0.00581331877037883	-0.00717365415766835	0.00191722682211548
258	1.11752903461456	1.21752870082855	17.7859878540039	0.00126787810586393	-0.00165419070981443	0.00483929552137852	0.00159255252219737
259	1.7668776512146	0.568180024623871	17.7210540771484	0.00126787810586393	0.00418994715437293	-0.00100484199356288	-0.000355493422830477
260	-0.181168273091316	0.568180024623871	17.3963794708252	0.000943203864153475	-0.00360223650932312	-0.00782300252467394	0.00743668992072344
261	-0.181168273091316	0.243505731225014	17.3963794708252	-0.000680167751852423	0.0022419011220336	-0.00652430532500148	-0.00717365415766835
262	1.7668776512146	-0.0811685770750046	17.7210540771484	-0.000680167751852423	0.00386527273803949	-0.00132951640989631	-0.00230353930965066
263	2.41622614860535	-0.405842900276184	17.850923538208	0.00581331877037883	-0.00555028254166245	0.000943203864153475	-0.00197886489331722
264	1.11752903461456	-0.405842900276184	18.2405319213867	-0.00814767740666866	0.00451462110504508	-0.0026282137259841	0.00159255252219737
265	0.468180358409882	0.568180024623871	17.850923538208	-0.00587495695799589	0.00191722682211548	-0.00360223650932312	-0.00197886489331722
266	1.11752903461456	-0.405842900276184	17.850923538208	0.000618529506027699	0.00451462110504508	0.0022419011220336	0.00418994715437293
267	0.468180358409882	0.568180024623871	17.7210540771484	0.00483929552137852	-0.000355493422830477	0.00386527273803949	-0.0026282137259841
268	-0.181168273091316	0.568180024623871	17.7859878540039	-0.00619963090866804	0.00678734155371785	0.000293855206109583	-0.00100484199356288
269	-0.830516874790192	0.243505731225014	17.9158573150635	-0.00230353930965066	0.00418994715437293	-0.00782300252467394	0.00256657530553639
270	-2.77856278419495	0.568180024623871	18.1106624603271	-0.0126931173726916	0.00548864435404539	0.000943203864153475	-0.00457625929266214
271	-2.77856278419495	-0.0811685770750046	17.1366405487061	-0.00360223650932312	-0.00392691092565656	-0.000355493422830477	0.00841071270406246
272	-2.77856278419495	0.243505731225014	17.7210540771484	-0.00457625929266214	-0.00230353930965066	0.00548864435404539	-0.00165419070981443
273	-0.830516874790192	-0.730517208576202	17.5262489318848	-0.00295288790948689	-0.00587495695799589	-0.00522560812532902	-3.08191010844894e-05
274	0.468180358409882	-0.405842900276184	18.0457286834717	-0.00392691092565656	-0.00425158534198999	0.00386527273803949	-0.00360223650932312
275	-0.181168273091316	-0.405842900276184	18.1755981445313	0.000618529506027699	0.000618529506027699	-0.0104203969240189	0.00191722682211548
276	1.7668776512146	-0.405842900276184	17.3963794708252	0.00646266713738441	0.00159255252219737	0.000943203864153475	0.00451462110504508
277	0.468180358409882	0.243505731225014	17.6561183929443	0.00678734155371785	0.00126787810586393	0.00321592413820326	-0.000355493422830477
278	0.468180358409882	0.243505731225014	18.1755981445313	-0.00295288790948689	0.00743668992072344	0.00191722682211548	0.00321592413820326
279	1.7668776512146	-0.405842900276184	18.0457286834717	0.0142548503354192	0.000293855206109583	-0.00587495695799589	0.00289124972186983
280	0.468180358409882	-0.730517208576202	18.3054676055908	-0.00425158534198999	-0.00392691092565656	-0.00749832857400179	0.00451462110504508
281	-0.830516874790192	-0.405842900276184	18.1106624603271	0.00418994715437293	-0.00132951640989631	0.00191722682211548	-0.00490093370899558
282	-0.181168273091316	-0.730517208576202	17.7859878540039	0.000618529506027699	-0.00587495695799589	0.000618529506027699	-0.00132951640989631
283	0.468180358409882	-1.37986588478088	17.850923538208	-0.00230353930965066	-0.00652430532500148	-0.00100484199356288	-0.00684897974133492
284	1.7668776512146	-2.35388875007629	17.9807929992676	0.000293855206109583	-0.00425158534198999	-0.00587495695799589	-0.00165419070981443
285	1.11752903461456	-1.70454013347626	17.850923538208	0.00354059832170606	-0.00522560812532902	-0.00327756232582033	0.00678734155371785
286	0.468180358409882	-0.405842900276184	18.1106624603271	0.00354059832170606	-0.00392691092565656	-0.00912170019000769	0.00321592413820326
287	0.468180358409882	0.243505731225014	17.4613132476807	-0.00327756232582033	-0.00327756232582033	0.00386527273803949	-0.0026282137259841
288	1.11752903461456	-0.405842900276184	17.3314437866211	-0.00425158534198999	-0.000355493422830477	-0.00619963090866804	0.00289124972186983
289	1.7668776512146	-0.0811685770750046	18.0457286834717	-0.00587495695799589	0.00191722682211548	0.000943203864153475	-0.00132951640989631
290	1.7668776512146	-0.730517208576202	18.1106624603271	-0.00619963090866804	0.0022419011220336	0.00159255252219737	0.0022419011220336
291	0.468180358409882	0.243505731225014	18.0457286834717	0.000618529506027699	0.00126787810586393	-0.0026282137259841	0.00386527273803949
292	1.11752903461456	0.568180024623871	17.9158573150635	0.0106834331527352	0.00321592413820326	0.00548864435404539	0.000943203864153475
293	1.11752903461456	-0.0811685770750046	17.7859878540039	0.00678734155371785	0.000293855206109583	0.00126787810586393	-3.08191010844894e-05
294	2.41622614860535	0.243505731225014	16.8119659423828	-0.00392691092565656	0.00841071270406246	-0.00587495695799589	-0.00132951640989631
295	1.7668776512146	-0.730517208576202	17.2665100097656	0.0022419011220336	0.00548864435404539	0.00289124972186983	0.00159255252219737
296	-0.181168273091316	0.892854392528534	17.5262489318848	0.000293855206109583	0.00289124972186983	-0.00912170019000769	-0.00197886489331722
297	-0.181168273091316	-0.405842900276184	18.1106624603271	0.00354059832170606	-3.08191010844894e-05	-3.08191010844894e-05	0.000293855206109583
298	1.7668776512146	-0.405842900276184	17.9158573150635	-0.00165419070981443	0.00386527273803949	-0.00977104809135199	-0.000680167751852423
299	1.11752903461456	-0.405842900276184	17.850923538208	-0.00392691092565656	0.00970941036939621	-0.00944637414067984	0.00613799272105098
300	3.06557488441467	-0.405842900276184	18.0457286834717	0.000293855206109583	0.00873538758605719	-0.000680167751852423	-0.00749832857400179
301	1.11752903461456	-0.0811685770750046	18.0457286834717	0.000618529506027699	-0.000355493422830477	-0.00814767740666866	0.00386527273803949
302	0.468180358409882	-0.730517208576202	18.1106624603271	-0.000355493422830477	0.000618529506027699	0.00678734155371785	-0.00132951640989631
303	-0.830516874790192	0.568180024623871	18.1755981445313	-0.00782300252467394	0.0022419011220336	-0.00392691092565656	0.00126787810586393
304	-1.47986555099487	0.892854392528534	17.6561183929443	-0.00587495695799589	0.000618529506027699	0.00386527273803949	-0.00165419070981443
305	-1.47986555099487	0.243505731225014	17.4613132476807	-0.00684897974133492	-0.00457625929266214	-0.00847235135734081	0.00808603875339031
306	-2.77856278419495	0.568180024623871	17.3314437866211	-0.00392691092565656	0.00418994715437293	-0.00490093370899558	0.0022419011220336
307	-1.47986555099487	-0.405842900276184	17.5911846160889	-0.00490093370899558	-0.00197886489331722	0.00256657530553639	-0.000680167751852423
308	-0.830516874790192	-0.0811685770750046	17.850923538208	-0.00847235135734081	-0.00782300252467394	-0.00100484199356288	0.00451462110504508
309	1.11752903461456	-0.405842900276184	17.5911846160889	-0.0100957229733467	-0.000355493422830477	-0.00619963090866804	-0.00230353930965066
310	1.11752903461456	-0.405842900276184	17.3963794708252	-0.00490093370899558	0.00126787810586393	-0.00457625929266214	-0.00165419070981443
311	2.41622614860535	-0.0811685770750046	17.5911846160889	0.00743668992072344	-0.00230353930965066	-0.00684897974133492	0.0022419011220336
312	-0.830516874790192	1.21752870082855	17.7859878540039	0.00256657530553639	-0.00392691092565656	0.00451462110504508	-0.00522560812532902
313	0.468180358409882	-0.405842900276184	17.9158573150635	0.00256657530553639	-3.08191010844894e-05	-0.00619963090866804	0.00256657530553639
314	0.468180358409882	0.243505731225014	18.0457286834717	-0.00295288790948689	-0.00165419070981443	-0.00425158534198999	-0.00360223650932312
315	0.468180358409882	-0.730517208576202	17.5911846160889	-3.08191010844894e-05	-0.00782300252467394	-0.00132951640989631	0.00321592413820326
316	1.11752903461456	-1.37986588478088	17.9158573150635	0.00613799272105098	-0.00879702530801296	0.000943203864153475	0.00483929552137852
317	1.7668776512146	-2.02921438217163	17.9158573150635	0.00906006153672934	-0.0110697457566857	-0.00165419070981443	-0.00100484199356288
318	-0.181168273091316	-0.405842900276184	17.7210540771484	-0.00392691092565656	-0.00490093370899558	-0.00230353930965066	-0.00652430532500148
319	1.11752903461456	-0.0811685770750046	18.0457286834717	-0.0026282137259841	0.000618529506027699	-0.00814767740666866	0.00321592413820326
320	0.468180358409882	0.892854392528534	18.0457286834717	0.00354059832170606	0.00256657530553639	-0.0123684434220195	-0.00457625929266214
321	1.7668776512146	0.568180024623871	17.2015743255615	0.00451462110504508	0.0022419011220336	-0.00197886489331722	0.00743668992072344
322	1.7668776512146	-0.405842900276184	17.850923538208	-0.00295288790948689	-3.08191010844894e-05	0.00548864435404539	-0.00295288790948689
323	3.06557488441467	-0.0811685770750046	17.9158573150635	0.00191722682211548	0.00256657530553639	0.00548864435404539	-0.00490093370899558
324	-0.181168273091316	-0.405842900276184	17.9158573150635	-0.00230353930965066	0.0106834331527352	-0.00652430532500148	-0.00132951640989631
325	-0.181168273091316	0.568180024623871	17.7859878540039	0.00451462110504508	0.00743668992072344	-0.0104203969240189	-0.00327756232582033
326	0.468180358409882	-0.730517208576202	17.850923538208	-0.00587495695799589	0.00743668992072344	-0.00782300252467394	0.00776136433705688
327	1.7668776512146	-0.405842900276184	17.4613132476807	0.01100810803473	-0.00230353930965066	-0.00132951640989631	-0.00879702530801296
328	1.11752903461456	-0.730517208576202	17.5911846160889	-0.00197886489331722	0.00354059832170606	0.000618529506027699	-0.000680167751852423
329	1.7668776512146	-0.405842900276184	17.0067710876465	-3.08191010844894e-05	0.0022419011220336	-0.00295288790948689	-0.00555028254166245
330	0.468180358409882	-0.405842900276184	17.6561183929443	0.00483929552137852	0.00516396993771195	0.00451462110504508	0.00354059832170606
331	1.11752903461456	-0.405842900276184	18.2405319213867	0.00386527273803949	-0.00165419070981443	-0.00587495695799589	0.00191722682211548
332	-0.830516874790192	0.243505731225014	17.9807929992676	0.00126787810586393	0.00159255252219737	0.00159255252219737	0.00483929552137852
333	-0.181168273091316	0.892854392528534	17.6561183929443	-0.00100484199356288	0.0162028968334198	0.00159255252219737	0.000618529506027699
334	1.7668776512146	-0.405842900276184	17.9807929992676	-0.00555028254166245	0.00516396993771195	-0.0133424662053585	-0.00100484199356288
335	-0.830516874790192	0.568180024623871	18.0457286834717	-0.00295288790948689	0.00613799272105098	0.000943203864153475	-0.00652430532500148
336	-0.830516874790192	0.243505731225014	18.3054676055908	0.000943203864153475	-0.00619963090866804	-0.00684897974133492	0.00516396993771195
337	-2.77856278419495	0.892854392528534	17.7210540771484	-0.0104203969240189	-3.08191010844894e-05	0.00516396993771195	-0.00555028254166245
338	-2.77856278419495	0.243505731225014	17.850923538208	-0.00782300252467394	0.00191722682211548	-0.00619963090866804	-0.00100484199356288
339	-1.47986555099487	-0.405842900276184	18.0457286834717	-0.0120437685400248	0.00483929552137852	-0.00360223650932312	0.00354059832170606
340	-0.181168273091316	-0.405842900276184	17.9807929992676	-0.00490093370899558	0.00191722682211548	-0.00684897974133492	-0.0026282137259841
341	-0.181168273091316	0.243505731225014	18.1755981445313	0.00386527273803949	0.00354059832170606	0.00191722682211548	0.00711201597005129
342	0.468180358409882	0.892854392528534	18.1106624603271	-3.08191010844894e-05	0.0022419011220336	0.000943203864153475	0.00451462110504508
343	1.11752903461456	0.892854392528534	17.5911846160889	0.00191722682211548	0.00548864435404539	0.00970941036939621	-0.00230353930965066
344	1.7668776512146	-0.405842900276184	17.9807929992676	-0.00132951640989631	0.00483929552137852	0.000618529506027699	-0.00165419070981443
345	-0.181168273091316	0.243505731225014	17.7210540771484	0.00646266713738441	0.00548864435404539	-0.00392691092565656	0.00646266713738441
346	1.7668776512146	-1.05519151687622	17.9807929992676	0.000618529506027699	-0.00684897974133492	-0.00392691092565656	-3.08191010844894e-05
347	-0.181168273091316	-0.0811685770750046	18.0457286834717	-0.00392691092565656	-0.00587495695799589	0.00354059832170606	-0.00749832857400179
348	0.468180358409882	-0.730517208576202	17.7210540771484	-3.08191010844894e-05	0.00191722682211548	-0.00197886489331722	0.00354059832170606
349	-0.181168273091316	-0.405842900276184	17.0067710876465	-0.00100484199356288	-0.00522560812532902	-0.00425158534198999	0.00483929552137852
350	0.468180358409882	-0.730517208576202	17.1366405487061	-3.08191010844894e-05	-0.00749832857400179	-0.00197886489331722	-0.00197886489331722
351	1.7668776512146	-0.730517208576202	17.2015743255615	0.00678734155371785	-0.00782300252467394	0.00321592413820326	-0.00457625929266214
352	1.7668776512146	-1.05519151687622	18.1106624603271	0.00321592413820326	-0.00684897974133492	-0.00100484199356288	-0.00132951640989631
353	0.468180358409882	0.568180024623871	18.0457286834717	0.00159255252219737	0.00256657530553639	0.0022419011220336	0.000293855206109583
354	1.11752903461456	0.568180024623871	17.5911846160889	-0.00879702530801296	0.00354059832170606	-0.0026282137259841	0.00516396993771195
355	1.11752903461456	-0.730517208576202	17.3963794708252	0.00126787810586393	0.0116574559360743	-0.00879702530801296	0.00256657530553639
356	-0.181168273091316	0.892854392528534	17.7210540771484	0.00678734155371785	-0.00425158534198999	-0.00814767740666866	-0.000355493422830477
357	1.11752903461456	-0.730517208576202	18.1106624603271	0.00191722682211548	-0.00132951640989631	-0.00230353930965066	0.00646266713738441
358	1.11752903461456	-0.0811685770750046	17.9807929992676	-0.00132951640989631	-0.00132951640989631	-0.000355493422830477	-0.00782300252467394
359	1.7668776512146	-0.405842900276184	17.071704864502	0.000943203864153475	-0.00100484199356288	-0.0149658378213644	0.000943203864153475
360	1.11752903461456	0.243505731225014	16.7470302581787	-0.00327756232582033	0.00386527273803949	-0.00360223650932312	-0.00165419070981443
361	2.41622614860535	-0.730517208576202	17.1366405487061	0.0106834331527352	-0.000680167751852423	-0.00392691092565656	0.00256657530553639
362	1.7668776512146	-0.0811685770750046	17.4613132476807	0.00191722682211548	0.00354059832170606	-0.00814767740666866	-0.00684897974133492
363	-0.181168273091316	0.568180024623871	17.5262489318848	-0.00100484199356288	0.00678734155371785	-0.00457625929266214	-0.00132951640989631
364	0.468180358409882	0.568180024623871	17.850923538208	-0.00555028254166245	-0.00165419070981443	-0.00684897974133492	-0.00392691092565656
365	1.11752903461456	-0.730517208576202	17.9807929992676	0.00159255252219737	0.00483929552137852	-0.0133424662053585	0.0022419011220336
366	0.468180358409882	0.892854392528534	17.6561183929443	0.00159255252219737	0.000293855206109583	-0.00327756232582033	0.000618529506027699
367	-0.830516874790192	0.243505731225014	17.7859878540039	-0.00392691092565656	0.000618529506027699	-3.08191010844894e-05	0.00386527273803949
368	0.468180358409882	0.568180024623871	18.0457286834717	-0.00327756232582033	0.0100340843200684	-0.00132951640989631	-0.00230353930965066
369	0.468180358409882	-0.405842900276184	18.2405319213867	-0.0110697457566857	-0.00165419070981443	-0.00879702530801296	-0.00100484199356288
370	-2.12921404838562	0.568180024623871	17.9807929992676	-0.0133424662053585	0.0022419011220336	-0.00425158534198999	-0.00652430532500148
371	-2.12921404838562	0.568180024623871	17.7210540771484	-0.00847235135734081	-0.00360223650932312	-0.00522560812532902	0.000618529506027699
372	-2.12921404838562	0.892854392528534	17.6561183929443	-0.00944637414067984	0.00159255252219737	-0.00522560812532902	0.00418994715437293
373	0.468180358409882	-0.405842900276184	18.1106624603271	-0.00652430532500148	0.00808603875339031	0.00548864435404539	-0.00165419070981443
374	-1.47986555099487	0.568180024623871	17.5911846160889	-0.00425158534198999	0.00386527273803949	-0.000680167751852423	-0.0026282137259841
375	-0.830516874790192	0.568180024623871	17.4613132476807	-0.00944637414067984	0.00906006153672934	-0.000680167751852423	-0.00230353930965066
376	-0.181168273091316	-0.0811685770750046	17.3963794708252	0.00516396993771195	-0.00522560812532902	0.00483929552137852	-0.000355493422830477
377	2.41622614860535	-0.730517208576202	17.3314437866211	0.00159255252219737	-0.00847235135734081	0.00159255252219737	-0.00327756232582033
378	-0.181168273091316	0.568180024623871	17.2015743255615	-3.08191010844894e-05	0.00418994715437293	0.00646266713738441	-0.00165419070981443
379	1.11752903461456	0.243505731225014	17.850923538208	0.00126787810586393	-0.00132951640989631	-0.000355493422830477	0.000618529506027699
380	-0.830516874790192	0.243505731225014	17.9158573150635	-0.00165419070981443	0.00191722682211548	-0.00132951640989631	0.00808603875339031
381	-0.181168273091316	-0.405842900276184	17.7859878540039	0.00256657530553639	-0.00555028254166245	-0.000355493422830477	-0.00392691092565656
382	1.7668776512146	-1.70454013347626	17.6561183929443	-0.00230353930965066	-0.00782300252467394	0.00451462110504508	0.00191722682211548
383	1.11752903461456	-1.70454013347626	17.9158573150635	0.00159255252219737	-0.00360223650932312	-0.00100484199356288	-0.00684897974133492
384	0.468180358409882	-1.05519151687622	18.1755981445313	-3.08191010844894e-05	0.00159255252219737	0.00256657530553639	0.000618529506027699
385	1.7668776512146	-0.405842900276184	17.9158573150635	-0.00327756232582033	-0.00132951640989631	0.00516396993771195	-0.00165419070981443
386	0.468180358409882	-1.05519151687622	18.2405319213867	0.00711201597005129	-0.00327756232582033	0.00678734155371785	-0.000680167751852423
387	1.7668776512146	-0.405842900276184	17.850923538208	0.000943203864153475	-0.00165419070981443	-0.00360223650932312	-0.00327756232582033
388	2.41622614860535	-1.05519151687622	17.4613132476807	0.00451462110504508	0.00483929552137852	0.00678734155371785	-0.00295288790948689
389	3.06557488441467	-0.730517208576202	17.850923538208	-0.00425158534198999	0.00354059832170606	-0.00814767740666866	-0.00132951640989631
390	1.11752903461456	-0.405842900276184	18.0457286834717	-0.00392691092565656	0.000293855206109583	0.00289124972186983	0.00418994715437293
391	1.11752903461456	-0.730517208576202	18.0457286834717	0.00906006153672934	0.00581331877037883	0.00873538758605719	-0.0026282137259841
392	-0.181168273091316	0.568180024623871	17.7859878540039	0.0113327819854021	-0.00392691092565656	-0.00230353930965066	-0.00360223650932312
393	0.468180358409882	1.21752870082855	17.5262489318848	-0.000680167751852423	0.00483929552137852	0.00613799272105098	-0.00717365415766835
394	1.11752903461456	-0.405842900276184	17.3963794708252	-0.000680167751852423	0.00354059832170606	-0.00522560812532902	0.0022419011220336
395	-0.181168273091316	0.892854392528534	17.071704864502	-0.00230353930965066	0.000943203864153475	-0.00327756232582033	0.000293855206109583
396	1.7668776512146	-0.405842900276184	17.9807929992676	0.00548864435404539	0.00191722682211548	-0.00587495695799589	0.00418994715437293
397	-0.181168273091316	0.892854392528534	17.7859878540039	-0.00425158534198999	-0.000680167751852423	-0.00425158534198999	-0.00392691092565656
398	-0.181168273091316	0.243505731225014	17.6561183929443	0.01100810803473	0.00418994715437293	-0.00425158534198999	0.00451462110504508
399	-0.181168273091316	-0.0811685770750046	17.3314437866211	-0.00749832857400179	0.00289124972186983	-0.00749832857400179	0.000943203864153475
400	-0.181168273091316	-0.730517208576202	17.5262489318848	-0.00165419070981443	-0.000680167751852423	-0.00197886489331722	0.000943203864153475
401	-0.181168273091316	1.21752870082855	17.850923538208	0.00321592413820326	-0.00295288790948689	0.000943203864153475	0.000618529506027699
402	-0.181168273091316	0.568180024623871	17.3963794708252	-0.00230353930965066	-0.00392691092565656	-0.0110697457566857	-0.00132951640989631
403	0.468180358409882	0.243505731225014	17.9158573150635	-0.00782300252467394	0.00711201597005129	0.00126787810586393	0.00451462110504508
404	0.468180358409882	-1.05519151687622	18.0457286834717	-0.00879702530801296	0.000943203864153475	-0.00197886489331722	-0.00132951640989631
405	-3.42791152000427	0.892854392528534	17.6561183929443	-0.0159398596733809	0.00581331877037883	-0.00327756232582033	0.00548864435404539
406	-0.181168273091316	-0.730517208576202	17.9807929992676	0.000293855206109583	0.00191722682211548	-0.00490093370899558	-0.000355493422830477
407	-1.47986555099487	-0.0811685770750046	17.9807929992676	-0.00392691092565656	0.00191722682211548	-0.00230353930965066	0.00548864435404539
408	-1.47986555099487	0.892854392528534	17.9807929992676	0.00191722682211548	0.00418994715437293	0.00418994715437293	-0.00295288790948689
409	-0.830516874790192	0.892854392528534	17.6561183929443	-0.000680167751852423	0.00808603875339031	-0.0136671401560307	0.00289124972186983
410	-0.181168273091316	0.568180024623871	17.6561183929443	0.000943203864153475	0.00289124972186983	-0.00490093370899558	0.00354059832170606
411	1.11752903461456	-0.405842900276184	17.7859878540039	0.00451462110504508	0.00159255252219737	-0.000355493422830477	0.0103587592020631
412	3.714923620224	-0.730517208576202	18.1106624603271	-0.00197886489331722	-0.00100484199356288	0.000293855206109583	-0.000680167751852423
413	-0.181168273091316	0.892854392528534	17.3963794708252	-0.00165419070981443	-3.08191010844894e-05	0.00159255252219737	0.00646266713738441
414	1.7668776512146	-0.730517208576202	17.4613132476807	-0.00555028254166245	0.0022419011220336	-0.00977104809135199	-0.00295288790948689
415	1.11752903461456	-1.05519151687622	17.5262489318848	0.00873538758605719	-0.000680167751852423	-0.0026282137259841	0.00711201597005129
416	0.468180358409882	-0.0811685770750046	17.1366405487061	0.00646266713738441	0.00256657530553639	-0.000355493422830477	0.000618529506027699
417	0.468180358409882	-1.05519151687622	17.6561183929443	0.01100810803473	-0.00847235135734081	-0.00132951640989631	0.00873538758605719
418	1.11752903461456	-1.70454013347626	17.6561183929443	-0.00100484199356288	-0.00327756232582033	0.00289124972186983	-0.00100484199356288
419	1.11752903461456	-1.37986588478088	17.5262489318848	-0.000355493422830477	-0.00749832857400179	-0.00879702530801296	-0.00295288790948689
420	1.11752903461456	-0.730517208576202	17.2015743255615	0.000943203864153475	-0.00230353930965066	0.00126787810586393	-0.000355493422830477
421	1.7668776512146	-0.730517208576202	17.7210540771484	0.00256657530553639	-0.00522560812532902	-0.000680167751852423	-0.00295288790948689
422	1.11752903461456	-0.405842900276184	17.4613132476807	-0.00165419070981443	-0.00782300252467394	0.00743668992072344	-0.00392691092565656
423	1.11752903461456	-0.730517208576202	17.6561183929443	0.000618529506027699	0.00483929552137852	-0.00717365415766835	-0.00197886489331722
424	0.468180358409882	0.892854392528534	17.4613132476807	0.000618529506027699	0.00386527273803949	0.00743668992072344	-0.00230353930965066
425	-0.181168273091316	0.568180024623871	17.9158573150635	-0.0113944197073579	0.0116574559360743	-0.0120437685400248	0.00548864435404539
426	1.11752903461456	-0.0811685770750046	17.2665100097656	0.000293855206109583	-3.08191010844894e-05	0.00808603875339031	-0.00684897974133492
427	1.7668776512146	-0.405842900276184	17.6561183929443	0.000618529506027699	0.00451462110504508	-0.00425158534198999	-3.08191010844894e-05
428	1.7668776512146	0.243505731225014	17.6561183929443	-0.00132951640989631	0.00613799272105098	-0.000680167751852423	-0.00814767740666866
429	1.7668776512146	-0.0811685770750046	17.7210540771484	-0.00814767740666866	0.00321592413820326	-0.0130177913233638	0.00613799272105098
430	2.41622614860535	0.243505731225014	17.9807929992676	-0.00392691092565656	0.00451462110504508	-0.00490093370899558	0.00126787810586393
431	1.7668776512146	-0.730517208576202	17.6561183929443	0.00321592413820326	0.00418994715437293	-0.00847235135734081	-0.00457625929266214
432	-0.181168273091316	0.568180024623871	17.5911846160889	0.000943203864153475	-0.00392691092565656	-0.00522560812532902	0.00678734155371785
433	1.7668776512146	-0.405842900276184	17.9158573150635	-0.000355493422830477	0.00483929552137852	0.00321592413820326	0.00743668992072344
434	0.468180358409882	0.892854392528534	17.850923538208	-0.00132951640989631	0.00808603875339031	-0.00555028254166245	-0.00392691092565656
435	2.41622614860535	-0.405842900276184	18.1755981445313	-0.00230353930965066	0.00126787810586393	-0.00814767740666866	0.00548864435404539
436	-0.181168273091316	1.21752870082855	17.7859878540039	-3.08191010844894e-05	0.000943203864153475	-0.00230353930965066	-0.00392691092565656
437	1.7668776512146	-0.0811685770750046	17.3963794708252	0.00451462110504508	0.00289124972186983	-0.00100484199356288	0.00289124972186983
438	1.11752903461456	-0.405842900276184	17.4613132476807	-0.00165419070981443	0.00548864435404539	-0.00165419070981443	-3.08191010844894e-05
439	0.468180358409882	-0.405842900276184	18.1106624603271	-0.0026282137259841	0.00451462110504508	-0.00327756232582033	0.00354059832170606
440	-1.47986555099487	-0.405842900276184	18.1755981445313	-0.0146411629393697	0.00776136433705688	0.00321592413820326	0.00743668992072344
441	-0.830516874790192	-0.730517208576202	18.1755981445313	0.00451462110504508	0.00256657530553639	-0.00230353930965066	0.00126787810586393
442	-3.42791152000427	0.568180024623871	17.7859878540039	-0.00814767740666866	0.000293855206109583	0.00191722682211548	0.00354059832170606
443	-1.47986555099487	0.243505731225014	17.5262489318848	-0.0107450718060136	0.00678734155371785	-0.00327756232582033	-0.00327756232582033
444	-0.830516874790192	0.892854392528534	17.3314437866211	-0.00490093370899558	0.00613799272105098	0.00386527273803949	0.00159255252219737
445	-0.830516874790192	0.568180024623871	17.3314437866211	-0.00165419070981443	0.0116574559360743	-0.00652430532500148	0.000618529506027699
446	-0.830516874790192	-0.405842900276184	18.1755981445313	-0.000355493422830477	-0.00132951640989631	-0.00165419070981443	0.00516396993771195
447	1.7668776512146	-0.0811685770750046	18.0457286834717	0.00256657530553639	-3.08191010844894e-05	-0.000680167751852423	-0.00295288790948689
448	1.7668776512146	0.568180024623871	17.7210540771484	0.000618529506027699	0.000943203864153475	-3.08191010844894e-05	-0.00360223650932312
449	0.468180358409882	0.568180024623871	17.5911846160889	-0.00457625929266214	-0.000355493422830477	0.00191722682211548	-0.00132951640989631
450	-0.181168273091316	-0.0811685770750046	17.9158573150635	-0.00197886489331722	-0.0104203969240189	-0.00879702530801296	0.00581331877037883
451	1.11752903461456	-0.730517208576202	17.850923538208	0.00321592413820326	-0.0120437685400248	0.00191722682211548	-0.0110697457566857
452	1.11752903461456	-2.02921438217163	17.7859878540039	0.00451462110504508	-0.00619963090866804	-0.00425158534198999	0.00159255252219737
453	-0.830516874790192	-0.0811685770750046	17.6561183929443	-0.00360223650932312	-0.00522560812532902	0.00191722682211548	-0.00555028254166245
454	0.468180358409882	-0.405842900276184	17.9158573150635	-0.00360223650932312	0.00354059832170606	-0.00425158534198999	-0.000355493422830477
455	-0.830516874790192	0.568180024623871	17.6561183929443	-0.00555028254166245	-3.08191010844894e-05	0.000293855206109583	-0.00197886489331722
456	1.7668776512146	-1.05519151687622	18.1106624603271	0.0106834331527352	-0.00360223650932312	-0.00295288790948689	-0.00230353930965066
457	1.7668776512146	-0.405842900276184	18.1755981445313	0.000618529506027699	-0.00165419070981443	0.00321592413820326	0.00386527273803949
458	0.468180358409882	0.243505731225014	17.9158573150635	0.00126787810586393	0.00451462110504508	-0.00782300252467394	-0.00327756232582033
459	0.468180358409882	0.568180024623871	17.7210540771484	0.00516396993771195	0.000618529506027699	-0.00425158534198999	-0.00392691092565656
460	1.11752903461456	0.892854392528534	17.6561183929443	-0.0026282137259841	-3.08191010844894e-05	0.000293855206109583	0.00386527273803949
461	1.7668776512146	-0.405842900276184	17.2015743255615	0.00191722682211548	-0.00165419070981443	-0.00197886489331722	0.000618529506027699
462	2.41622614860535	-0.405842900276184	17.9158573150635	0.00613799272105098	-0.00295288790948689	0.000293855206109583	-0.00587495695799589
463	-0.830516874790192	0.568180024623871	17.7859878540039	0.00191722682211548	0.00711201597005129	-0.00457625929266214	0.00451462110504508
464	2.41622614860535	-0.405842900276184	17.6561183929443	-0.00717365415766835	0.00581331877037883	-0.00392691092565656	-0.00879702530801296
465	-0.181168273091316	0.568180024623871	17.4613132476807	-0.00587495695799589	-0.00165419070981443	-0.00652430532500148	0.00906006153672934
466	1.11752903461456	-1.05519151687622	17.6561183929443	0.00321592413820326	0.000618529506027699	-0.00100484199356288	0.00354059832170606
467	-0.181168273091316	0.568180024623871	17.7859878540039	-0.00587495695799589	0.00159255252219737	0.000943203864153475	-3.08191010844894e-05
468	0.468180358409882	0.568180024623871	18.0457286834717	0.000293855206109583	0.00159255252219737	-0.00327756232582033	-0.00392691092565656
469	-0.830516874790192	0.892854392528534	17.9158573150635	0.00516396993771195	0.01100810803473	0.00159255252219737	-0.00522560812532902
470	-0.181168273091316	0.243505731225014	17.7210540771484	-0.00197886489331722	0.00418994715437293	-0.00522560812532902	-0.000680167751852423
471	0.468180358409882	0.568180024623871	17.7210540771484	0.0022419011220336	0.00873538758605719	-0.00457625929266214	0.00126787810586393
472	1.7668776512146	0.243505731225014	17.1366405487061	-0.00165419070981443	-0.00100484199356288	0.00256657530553639	-0.00197886489331722
473	-0.181168273091316	-0.730517208576202	17.6561183929443	0.00191722682211548	-0.00360223650932312	-0.00555028254166245	0.00548864435404539
474	-0.830516874790192	-0.405842900276184	17.7859878540039	-0.0104203969240189	0.00808603875339031	-0.00944637414067984	-0.00490093370899558
475	-3.42791152000427	0.892854392528534	17.7210540771484	-0.00847235135734081	0.00256657530553639	-0.0100957229733467	-0.00295288790948689
476	-0.830516874790192	0.243505731225014	17.9158573150635	-0.00100484199356288	0.00159255252219737	-0.00490093370899558	-3.08191010844894e-05
477	-2.77856278419495	0.568180024623871	17.7859878540039	-0.00100484199356288	0.000618529506027699	-0.000355493422830477	-0.00197886489331722
478	-2.77856278419495	0.892854392528534	17.2665100097656	-0.00814767740666866	0.00841071270406246	0.00289124972186983	0.00126787810586393
479	-0.181168273091316	0.568180024623871	18.0457286834717	-0.00847235135734081	0.00321592413820326	-0.00912170019000769	0.00191722682211548
480	0.468180358409882	1.21752870082855	17.9158573150635	-0.00230353930965066	0.00418994715437293	-0.0130177913233638	0.000618529506027699
481	0.468180358409882	0.243505731225014	17.5262489318848	0.00126787810586393	0.00451462110504508	-0.0026282137259841	0.0022419011220336
482	1.7668776512146	0.243505731225014	17.850923538208	-0.00100484199356288	-0.00165419070981443	-0.00295288790948689	-0.00522560812532902
483	1.7668776512146	-1.05519151687622	17.9807929992676	-0.000680167751852423	-0.000680167751852423	-0.00197886489331722	-0.000355493422830477
484	0.468180358409882	-0.730517208576202	17.9807929992676	-0.00555028254166245	0.00483929552137852	0.00873538758605719	0.00256657530553639
485	2.41622614860535	-1.37986588478088	18.3704013824463	-0.00977104809135199	-0.0130177913233638	-0.0133424662053585	0.00548864435404539
486	1.7668776512146	-0.730517208576202	17.7859878540039	0.00418994715437293	-0.00457625929266214	-0.0026282137259841	-0.00295288790948689
487	0.468180358409882	-0.730517208576202	17.7210540771484	0.00776136433705688	-0.00425158534198999	0.00126787810586393	-0.00132951640989631
488	-0.181168273091316	-1.05519151687622	18.0457286834717	-0.00619963090866804	-0.00782300252467394	-0.00555028254166245	-0.00132951640989631
489	2.41622614860535	-1.05519151687622	17.9807929992676	-0.00230353930965066	0.00354059832170606	0.00483929552137852	0.0022419011220336
490	1.11752903461456	-0.405842900276184	18.1755981445313	0.00321592413820326	-0.00490093370899558	-0.00490093370899558	-0.00165419070981443
491	2.41622614860535	0.568180024623871	17.5911846160889	0.000943203864153475	0.000943203864153475	0.00256657530553639	-0.00197886489331722
492	-1.47986555099487	0.243505731225014	17.6561183929443	0.000618529506027699	0.000293855206109583	0.00354059832170606	0.00743668992072344
493	1.11752903461456	-0.405842900276184	17.9158573150635	0.00159255252219737	0.00321592413820326	0.00126787810586393	-0.00100484199356288
494	1.7668776512146	-0.730517208576202	17.850923538208	-0.00295288790948689	0.00841071270406246	-0.00295288790948689	0.00613799272105098
495	1.7668776512146	-0.405842900276184	17.3314437866211	-0.00230353930965066	0.0022419011220336	-0.00392691092565656	0.00321592413820326
496	0.468180358409882	0.892854392528534	17.3963794708252	0.00483929552137852	-0.0026282137259841	-0.00555028254166245	-0.00132951640989631
497	0.468180358409882	0.243505731225014	17.0067710876465	0.00418994715437293	-0.0026282137259841	0.000293855206109583	0.000293855206109583
498	-0.830516874790192	-0.405842900276184	17.7859878540039	-0.00684897974133492	0.00808603875339031	0.000618529506027699	0.00159255252219737
499	1.7668776512146	-0.730517208576202	17.7859878540039	-3.08191010844894e-05	-0.00197886489331722	0.000943203864153475	-0.00717365415766835
500	0.468180358409882	-0.730517208576202	17.4613132476807	-0.00165419070981443	0.00191722682211548	-0.00977104809135199	0.00126787810586393
501	-0.181168273091316	0.568180024623871	17.3314437866211	0.00516396993771195	-0.00360223650932312	-0.00522560812532902	0.00126787810586393
502	-0.830516874790192	0.892854392528534	17.3314437866211	0.00938473641872406	0.00191722682211548	-0.00490093370899558	-0.00555028254166245
503	1.7668776512146	-1.05519151687622	17.7210540771484	-0.00295288790948689	-0.00587495695799589	-3.08191010844894e-05	-0.00684897974133492
504	-0.181168273091316	0.892854392528534	17.7210540771484	0.00354059832170606	0.00483929552137852	-0.00684897974133492	0.0022419011220336
505	2.41622614860535	-0.730517208576202	17.9807929992676	-0.00392691092565656	0.00191722682211548	-0.00522560812532902	-0.00619963090866804
506	-0.830516874790192	0.568180024623871	17.9158573150635	-0.00425158534198999	0.00321592413820326	0.000293855206109583	-0.00327756232582033
507	-1.47986555099487	0.243505731225014	18.3054676055908	-0.00782300252467394	0.00159255252219737	0.00256657530553639	-0.00100484199356288
508	-0.830516874790192	-0.730517208576202	18.1755981445313	-0.00522560812532902	0.00451462110504508	-0.0136671401560307	-0.00100484199356288
509	-0.830516874790192	-0.0811685770750046	17.9807929992676	-0.0149658378213644	0.00483929552137852	0.0022419011220336	-0.00295288790948689
510	-0.181168273091316	-0.405842900276184	18.0457286834717	-0.00555028254166245	0.00516396993771195	-0.0117190945893526	0.00808603875339031
511	1.11752903461456	-0.405842900276184	17.9158573150635	-3.08191010844894e-05	-0.00132951640989631	0.000293855206109583	0.00743668992072344
512	-0.830516874790192	0.243505731225014	18.1106624603271	-3.08191010844894e-05	0.00354059832170606	0.00354059832170606	0.00613799272105098
513	-1.47986555099487	1.21752870082855	17.9158573150635	-0.00327756232582033	0.000618529506027699	-0.00522560812532902	-0.00295288790948689
514	0.468180358409882	0.243505731225014	17.6561183929443	-0.00522560812532902	0.00581331877037883	0.00451462110504508	0.00159255252219737
515	1.11752903461456	-0.0811685770750046	17.850923538208	-3.08191010844894e-05	0.00354059832170606	-0.000355493422830477	0.00548864435404539
516	1.11752903461456	0.243505731225014	17.2665100097656	-3.08191010844894e-05	0.00159255252219737	-0.0120437685400248	0.0022419011220336
517	2.41622614860535	-0.730517208576202	17.5262489318848	0.00613799272105098	-0.00490093370899558	0.0022419011220336	-0.00847235135734081
518	2.41622614860535	-1.70454013347626	18.3054676055908	-0.00230353930965066	-0.00165419070981443	0.000943203864153475	-0.00360223650932312
519	1.7668776512146	-1.37986588478088	18.0457286834717	-0.0026282137259841	0.000943203864153475	-0.00587495695799589	0.00418994715437293
520	2.41622614860535	-1.70454013347626	17.9158573150635	0.00191722682211548	-0.00197886489331722	-0.00814767740666866	0.00159255252219737
521	2.41622614860535	-1.37986588478088	17.9158573150635	0.00873538758605719	0.000293855206109583	0.00386527273803949	0.00256657530553639
522	1.11752903461456	-0.405842900276184	17.7859878540039	0.00581331877037883	0.00483929552137852	0.000293855206109583	-0.00457625929266214
523	1.11752903461456	0.568180024623871	17.850923538208	0.0022419011220336	0.000293855206109583	-3.08191010844894e-05	0.0022419011220336
524	-0.181168273091316	0.568180024623871	17.9158573150635	-0.000355493422830477	0.00191722682211548	0.00191722682211548	-0.00295288790948689
525	-0.181168273091316	0.243505731225014	17.7210540771484	-3.08191010844894e-05	-3.08191010844894e-05	-0.0143164889886975	-0.0026282137259841
526	1.11752903461456	-0.0811685770750046	17.2015743255615	-0.00100484199356288	-0.00197886489331722	-0.000355493422830477	0.00354059832170606
527	0.468180358409882	-0.405842900276184	17.850923538208	0.00516396993771195	-0.00100484199356288	-0.000355493422830477	-0.00132951640989631
528	2.41622614860535	0.243505731225014	17.6561183929443	-0.00132951640989631	0.00289124972186983	-0.00132951640989631	-0.00132951640989631
529	0.468180358409882	1.21752870082855	17.7859878540039	0.00613799272105098	0.00451462110504508	-0.00100484199356288	-0.000355493422830477
530	0.468180358409882	0.568180024623871	17.5911846160889	0.00613799272105098	0.000293855206109583	-0.00295288790948689	0.000293855206109583
531	1.11752903461456	-0.405842900276184	17.5911846160889	0.00321592413820326	-0.00100484199356288	-0.00749832857400179	-0.000355493422830477
532	1.11752903461456	-1.05519151687622	17.7210540771484	0.00841071270406246	0.00289124972186983	-0.00165419070981443	0.000293855206109583
533	-0.181168273091316	0.568180024623871	17.7210540771484	-0.00684897974133492	0.00386527273803949	0.00386527273803949	-0.000680167751852423
534	-0.181168273091316	0.892854392528534	17.9807929992676	0.000618529506027699	0.00159255252219737	-0.00912170019000769	-0.00457625929266214
535	-0.830516874790192	0.568180024623871	17.9807929992676	0.00126787810586393	0.00386527273803949	0.0022419011220336	0.0022419011220336
536	1.11752903461456	-0.405842900276184	17.9158573150635	0.00613799272105098	-0.000680167751852423	-0.00230353930965066	-0.00132951640989631
537	1.11752903461456	-0.405842900276184	17.9807929992676	0.000293855206109583	0.00483929552137852	-0.00197886489331722	-0.00425158534198999
538	1.11752903461456	0.568180024623871	17.6561183929443	0.00126787810586393	0.00354059832170606	0.00451462110504508	-0.00782300252467394
539	-1.47986555099487	0.568180024623871	17.850923538208	-0.00295288790948689	0.00613799272105098	-0.00295288790948689	0.000293855206109583
540	-2.77856278419495	1.21752870082855	17.9158573150635	-0.0107450718060136	-0.00165419070981443	-3.08191010844894e-05	-0.0104203969240189
541	-0.830516874790192	-0.730517208576202	17.6561183929443	-0.00360223650932312	-0.000680167751852423	-0.00717365415766835	0.00841071270406246
542	-1.47986555099487	-0.0811685770750046	17.3963794708252	-0.00230353930965066	0.000943203864153475	0.00483929552137852	-3.08191010844894e-05
543	-2.12921404838562	0.568180024623871	17.1366405487061	-0.0104203969240189	0.00483929552137852	-0.00814767740666866	0.00321592413820326
544	-0.181168273091316	-0.405842900276184	17.850923538208	-0.00295288790948689	-0.00132951640989631	0.00451462110504508	0.000943203864153475
545	-0.830516874790192	0.568180024623871	17.9807929992676	0.000293855206109583	0.00354059832170606	0.000943203864153475	-0.00165419070981443
546	1.11752903461456	-0.405842900276184	18.3704013824463	-0.00100484199356288	0.00548864435404539	-0.00879702530801296	0.00483929552137852
547	1.11752903461456	0.568180024623871	17.7859878540039	0.00321592413820326	-0.00684897974133492	0.0022419011220336	-0.00327756232582033
548	-0.830516874790192	0.568180024623871	17.2015743255615	-0.0026282137259841	0.00613799272105098	-0.00100484199356288	0.000943203864153475
549	1.11752903461456	0.243505731225014	17.7859878540039	0.000618529506027699	0.00483929552137852	0.00126787810586393	-0.0026282137259841
550	-0.830516874790192	-0.0811685770750046	17.7859878540039	-0.00197886489331722	0.00646266713738441	-0.00295288790948689	0.000943203864153475
551	-0.181168273091316	-0.730517208576202	17.9807929992676	0.0100340843200684	-0.00425158534198999	-0.00230353930965066	-0.00327756232582033
552	1.11752903461456	-2.02921438217163	18.0457286834717	0.0022419011220336	-0.00100484199356288	0.00678734155371785	-0.00457625929266214
553	2.41622614860535	-2.02921438217163	17.7210540771484	-0.00425158534198999	-0.00230353930965066	0.00321592413820326	0.00354059832170606
554	1.11752903461456	-1.37986588478088	17.9158573150635	-0.00717365415766835	0.00289124972186983	-0.00782300252467394	-0.00587495695799589
555	1.11752903461456	-0.0811685770750046	17.9158573150635	-0.00327756232582033	-0.00912170019000769	-0.00555028254166245	-0.00717365415766835
556	1.11752903461456	-1.05519151687622	18.1106624603271	-3.08191010844894e-05	-0.00847235135734081	-0.00457625929266214	-0.000355493422830477
557	0.468180358409882	0.243505731225014	18.1106624603271	0.00678734155371785	-0.00814767740666866	0.00613799272105098	-0.000680167751852423
558	-0.181168273091316	0.243505731225014	17.7859878540039	0.00354059832170606	0.000943203864153475	-0.00197886489331722	-0.00295288790948689
559	0.468180358409882	0.243505731225014	17.5911846160889	-0.0107450718060136	0.00548864435404539	-0.00814767740666866	-0.00782300252467394
560	-0.181168273091316	0.243505731225014	17.7859878540039	-0.00197886489331722	0.00451462110504508	-0.00684897974133492	0.000293855206109583
561	-0.181168273091316	-0.0811685770750046	17.6561183929443	0.00516396993771195	0.00711201597005129	0.000293855206109583	0.00321592413820326
562	0.468180358409882	-0.730517208576202	17.850923538208	0.00126787810586393	0.0022419011220336	0.00256657530553639	-0.00392691092565656
563	1.11752903461456	-0.405842900276184	18.0457286834717	-0.00100484199356288	0.00646266713738441	0.000293855206109583	-0.00295288790948689
564	1.11752903461456	-0.730517208576202	17.6561183929443	-0.00814767740666866	0.00938473641872406	-0.00782300252467394	0.0022419011220336
565	1.11752903461456	-0.405842900276184	17.6561183929443	-0.00392691092565656	0.00841071270406246	-0.00295288790948689	-0.00230353930965066
566	1.7668776512146	0.568180024623871	17.7210540771484	0.000943203864153475	-0.00555028254166245	-0.0130177913233638	-0.00230353930965066
567	-0.830516874790192	0.568180024623871	17.6561183929443	0.000293855206109583	-0.00360223650932312	0.00516396993771195	-0.00132951640989631
568	-0.181168273091316	-0.0811685770750046	17.850923538208	0.00321592413820326	0.00678734155371785	-0.00522560812532902	0.00873538758605719
569	1.7668776512146	-0.405842900276184	17.3963794708252	-0.00587495695799589	0.00321592413820326	-0.00100484199356288	-0.000355493422830477
570	1.7668776512146	-0.730517208576202	17.3963794708252	0.00256657530553639	-3.08191010844894e-05	-0.00457625929266214	0.00418994715437293
571	-0.181168273091316	0.568180024623871	17.1366405487061	0.000618529506027699	0.000618529506027699	-0.00100484199356288	0.011982130818069
572	-0.830516874790192	0.568180024623871	17.7859878540039	-0.00555028254166245	0.0022419011220336	-3.08191010844894e-05	0.00191722682211548
573	1.7668776512146	-0.0811685770750046	17.9807929992676	0.00289124972186983	-0.00392691092565656	-0.000355493422830477	0.00159255252219737
574	-0.181168273091316	-0.0811685770750046	18.0457286834717	-0.00847235135734081	0.00321592413820326	-0.00165419070981443	0.00581331877037883
575	-0.830516874790192	0.243505731225014	17.7859878540039	-0.00522560812532902	0.00646266713738441	-0.0026282137259841	0.00743668992072344
576	-1.47986555099487	0.568180024623871	17.6561183929443	-0.00749832857400179	-0.00197886489331722	-0.0146411629393697	0.00516396993771195
577	-3.42791152000427	0.892854392528534	17.7859878540039	-0.00490093370899558	-0.00360223650932312	0.00126787810586393	0.00873538758605719
578	-1.47986555099487	-0.405842900276184	18.0457286834717	-0.00619963090866804	0.00646266713738441	-0.00555028254166245	-0.000680167751852423
579	-0.830516874790192	-0.405842900276184	18.1106624603271	-0.0139918150380254	0.00386527273803949	-0.00132951640989631	0.00321592413820326
580	0.468180358409882	-0.730517208576202	18.1106624603271	-0.00490093370899558	0.00711201597005129	-0.00717365415766835	0.00386527273803949
581	-0.181168273091316	0.568180024623871	17.7210540771484	0.000943203864153475	0.00256657530553639	-0.00814767740666866	0.00581331877037883
582	-0.181168273091316	0.243505731225014	17.6561183929443	-0.00360223650932312	-0.000355493422830477	0.00256657530553639	0.00483929552137852
583	1.11752903461456	-0.730517208576202	17.9158573150635	-0.00100484199356288	0.00191722682211548	-0.00197886489331722	-0.00100484199356288
584	-0.181168273091316	0.568180024623871	17.6561183929443	-0.00132951640989631	0.00256657530553639	-0.00165419070981443	0.00321592413820326
585	2.41622614860535	-0.730517208576202	18.3054676055908	-0.00100484199356288	0.00159255252219737	-0.00230353930965066	0.00159255252219737
586	1.11752903461456	0.243505731225014	17.7859878540039	0.00548864435404539	-0.00392691092565656	-0.000680167751852423	0.00126787810586393
587	-0.830516874790192	-1.37986588478088	17.9158573150635	0.00548864435404539	-0.000680167751852423	0.00743668992072344	0.00386527273803949
588	2.41622614860535	-2.02921438217163	17.9807929992676	0.00418994715437293	-0.00814767740666866	-0.00360223650932312	-0.00944637414067984
589	1.11752903461456	-2.02921438217163	18.1755981445313	0.000293855206109583	-0.00814767740666866	-0.00717365415766835	-0.00100484199356288
590	2.41622614860535	-1.37986588478088	17.5911846160889	-0.00100484199356288	0.000943203864153475	-0.00814767740666866	-0.00425158534198999
591	1.11752903461456	-0.405842900276184	17.850923538208	0.00159255252219737	-0.00295288790948689	0.00418994715437293	0.00159255252219737
592	1.11752903461456	-0.0811685770750046	17.1366405487061	0.00354059832170606	-0.00197886489331722	0.00321592413820326	-0.00619963090866804
593	0.468180358409882	0.892854392528534	17.6561183929443	-3.08191010844894e-05	0.00159255252219737	0.000943203864153475	-0.00360223650932312
594	0.468180358409882	0.243505731225014	17.2015743255615	0.00386527273803949	0.00743668992072344	-0.00132951640989631	-0.00457625929266214
595	1.11752903461456	-0.0811685770750046	17.9158573150635	0.00451462110504508	0.00808603875339031	-0.00457625929266214	0.00613799272105098
596	-0.830516874790192	0.568180024623871	17.9158573150635	0.00289124972186983	0.00126787810586393	0.00483929552137852	-0.0026282137259841
597	1.7668776512146	-0.730517208576202	18.1755981445313	0.00354059832170606	0.00321592413820326	0.00191722682211548	-0.000355493422830477
598	1.11752903461456	-0.405842900276184	17.071704864502	0.00581331877037883	0.00191722682211548	-0.00717365415766835	-0.0110697457566857
599	1.11752903461456	-0.730517208576202	17.2015743255615	-0.00360223650932312	0.00289124972186983	-0.00295288790948689	-0.00555028254166245
600	2.41622614860535	0.568180024623871	17.1366405487061	0.000293855206109583	-0.000680167751852423	-0.00879702530801296	-0.00425158534198999
601	1.11752903461456	-0.730517208576202	17.3963794708252	0.00191722682211548	-0.00392691092565656	-0.00814767740666866	0.00613799272105098
602	0.468180358409882	0.568180024623871	17.5262489318848	0.00613799272105098	0.00159255252219737	-0.00555028254166245	-0.00295288790948689
603	-0.181168273091316	0.243505731225014	17.1366405487061	-0.0026282137259841	0.00191722682211548	-0.0100957229733467	-0.00457625929266214
604	-0.181168273091316	0.892854392528534	17.5262489318848	0.00126787810586393	-0.00327756232582033	-0.0104203969240189	-0.00327756232582033
605	0.468180358409882	0.892854392528534	17.6561183929443	-0.000680167751852423	0.00711201597005129	-0.00814767740666866	0.00126787810586393
606	-0.830516874790192	0.243505731225014	18.1755981445313	0.00354059832170606	-0.00295288790948689	0.00938473641872406	0.00321592413820326
607	1.7668776512146	-0.405842900276184	18.1755981445313	0.00581331877037883	0.00159255252219737	0.00776136433705688	-3.08191010844894e-05
608	1.11752903461456	-0.0811685770750046	17.9807929992676	-0.00165419070981443	-0.00100484199356288	0.000293855206109583	-0.00522560812532902
609	-0.830516874790192	0.243505731225014	17.6561183929443	-0.00619963090866804	0.00354059832170606	-0.0117190945893526	0.00516396993771195
610	-1.47986555099487	0.568180024623871	17.5911846160889	-0.00490093370899558	0.00711201597005129	0.000618529506027699	-0.00360223650932312
611	0.468180358409882	-0.405842900276184	18.0457286834717	-0.0104203969240189	-0.00814767740666866	-0.0136671401560307	0.00743668992072344
612	-1.47986555099487	-0.405842900276184	18.1106624603271	-0.00360223650932312	0.0022419011220336	0.0022419011220336	-0.00425158534198999
613	-1.47986555099487	0.243505731225014	18.0457286834717	-0.00814767740666866	-0.00392691092565656	0.00256657530553639	-0.00165419070981443
614	-2.12921404838562	-0.0811685770750046	17.9158573150635	-0.00912170019000769	0.00126787810586393	-0.00619963090866804	-0.00100484199356288
615	-0.830516874790192	0.243505731225014	17.5911846160889	-0.00749832857400179	0.000943203864153475	-0.00457625929266214	0.00321592413820326
616	0.468180358409882	-0.730517208576202	17.9807929992676	0.00548864435404539	-0.00100484199356288	0.0022419011220336	0.00808603875339031
617	1.7668776512146	-0.405842900276184	18.1106624603271	0.00418994715437293	-3.08191010844894e-05	0.00516396993771195	0.00613799272105098
618	-0.181168273091316	0.568180024623871	17.5262489318848	-0.0026282137259841	-0.000680167751852423	0.000943203864153475	-0.00652430532500148
619	0.468180358409882	0.568180024623871	17.850923538208	-0.00165419070981443	-3.08191010844894e-05	0.00516396993771195	-0.00490093370899558
620	-0.181168273091316	0.568180024623871	17.5911846160889	0.00743668992072344	0.000293855206109583	-0.00522560812532902	0.012956153601408
621	1.11752903461456	-1.37986588478088	17.3314437866211	-0.00392691092565656	-0.0104203969240189	-0.0026282137259841	0.000943203864153475
622	1.11752903461456	-1.37986588478088	17.5911846160889	0.00386527273803949	-0.00522560812532902	0.000293855206109583	-0.00717365415766835
623	0.468180358409882	-0.730517208576202	17.3963794708252	-0.00457625929266214	-0.00490093370899558	0.000943203864153475	0.000618529506027699
624	1.11752903461456	-2.02921438217163	17.7859878540039	-0.00555028254166245	0.000943203864153475	-0.00425158534198999	-0.00360223650932312
625	-0.181168273091316	-0.405842900276184	17.1366405487061	0.00418994715437293	-0.00457625929266214	-0.00230353930965066	0.00256657530553639
626	1.11752903461456	-1.37986588478088	17.5262489318848	0.00386527273803949	0.0022419011220336	-0.00717365415766835	0.00386527273803949
627	1.11752903461456	0.243505731225014	17.6561183929443	0.00256657530553639	0.00873538758605719	-0.00295288790948689	0.000618529506027699
628	-0.830516874790192	0.568180024623871	17.9158573150635	0.00613799272105098	0.00159255252219737	-0.00522560812532902	-0.00717365415766835
629	-0.830516874790192	0.892854392528534	17.9158573150635	-0.00717365415766835	0.00321592413820326	-0.00295288790948689	0.00126787810586393
630	-0.181168273091316	0.243505731225014	17.9807929992676	0.000293855206109583	-0.000355493422830477	-0.0026282137259841	-0.00944637414067984
631	0.468180358409882	1.54220294952393	17.7210540771484	0.0116574559360743	0.00548864435404539	-0.00392691092565656	-0.00100484199356288
632	3.06557488441467	-0.405842900276184	17.850923538208	0.00159255252219737	0.00321592413820326	-0.00782300252467394	0.00613799272105098
633	-0.830516874790192	-0.0811685770750046	17.7859878540039	0.00321592413820326	0.00289124972186983	0.00548864435404539	-0.0026282137259841
634	2.41622614860535	-0.730517208576202	17.850923538208	-0.00327756232582033	0.00548864435404539	-0.00652430532500148	-0.00522560812532902
635	-0.181168273091316	0.568180024623871	17.850923538208	-0.00522560812532902	0.00159255252219737	0.00451462110504508	-0.00295288790948689
636	2.41622614860535	-0.0811685770750046	17.6561183929443	0.00743668992072344	-0.00165419070981443	-0.0175632312893867	0.00776136433705688
637	-0.181168273091316	0.568180024623871	17.3963794708252	0.00581331877037883	-0.000680167751852423	-0.00425158534198999	0.000618529506027699
638	0.468180358409882	0.243505731225014	17.5911846160889	0.000293855206109583	-0.00132951640989631	-0.00425158534198999	-0.00100484199356288
639	0.468180358409882	0.568180024623871	17.7859878540039	0.00159255252219737	0.00581331877037883	0.000618529506027699	0.00678734155371785
640	0.468180358409882	0.243505731225014	17.850923538208	-0.000680167751852423	-0.00392691092565656	-0.00457625929266214	-0.000680167751852423
641	0.468180358409882	0.892854392528534	17.850923538208	0.0022419011220336	-0.00619963090866804	0.000618529506027699	-0.00425158534198999
642	2.41622614860535	-0.405842900276184	17.850923538208	0.000943203864153475	-0.00425158534198999	-0.00457625929266214	0.000293855206109583
643	1.11752903461456	-0.730517208576202	17.850923538208	-0.00230353930965066	0.00321592413820326	0.00191722682211548	-0.0026282137259841
644	1.7668776512146	-0.730517208576202	17.850923538208	0.00354059832170606	-0.00165419070981443	-0.0100957229733467	-0.00619963090866804
645	-0.181168273091316	-0.405842900276184	18.1106624603271	-0.00555028254166245	0.00646266713738441	-0.00814767740666866	-0.00230353930965066
646	0.468180358409882	0.568180024623871	17.9807929992676	-0.00717365415766835	-0.00684897974133492	-3.08191010844894e-05	-0.000680167751852423
647	-1.47986555099487	0.892854392528534	17.3314437866211	-0.000680167751852423	0.0022419011220336	0.00256657530553639	0.00256657530553639
648	-2.12921404838562	-0.0811685770750046	17.850923538208	-0.00782300252467394	0.00743668992072344	0.000943203864153475	-0.00392691092565656
649	-2.77856278419495	-0.405842900276184	17.9807929992676	-0.0172385573387146	-3.08191010844894e-05	0.00646266713738441	-0.00230353930965066
650	-2.12921404838562	0.243505731225014	17.4613132476807	-0.00230353930965066	0.00321592413820326	-0.00944637414067984	0.00191722682211548
651	-2.77856278419495	0.243505731225014	17.4613132476807	-0.00295288790948689	-0.00230353930965066	-0.00132951640989631	0.00581331877037883
652	-0.181168273091316	0.568180024623871	17.3963794708252	0.00386527273803949	0.000293855206109583	0.00354059832170606	-0.00230353930965066
653	1.11752903461456	-0.405842900276184	17.9158573150635	-0.000355493422830477	-0.00165419070981443	-0.0026282137259841	0.000293855206109583
654	1.7668776512146	-0.405842900276184	17.6561183929443	-0.00457625929266214	0.00386527273803949	-0.0026282137259841	0.0022419011220336
655	1.11752903461456	-0.730517208576202	17.9807929992676	-0.000355493422830477	0.00548864435404539	-0.00490093370899558	-3.08191010844894e-05
656	1.11752903461456	0.568180024623871	17.3314437866211	0.00159255252219737	-0.00295288790948689	0.00451462110504508	0.00516396993771195
657	0.468180358409882	-0.0811685770750046	17.5911846160889	0.0022419011220336	-0.00165419070981443	-0.000680167751852423	0.0022419011220336
658	-0.181168273091316	-0.730517208576202	17.5262489318848	0.00321592413820326	-0.00230353930965066	0.00159255252219737	-0.00360223650932312
659	1.7668776512146	-1.70454013347626	17.5262489318848	-0.0026282137259841	-0.00847235135734081	-0.00165419070981443	-0.00197886489331722
660	0.468180358409882	-1.05519151687622	17.9158573150635	0.0022419011220336	0.00321592413820326	-0.00295288790948689	-0.00327756232582033
661	0.468180358409882	-1.05519151687622	17.7859878540039	0.00711201597005129	-0.0149658378213644	0.00289124972186983	-0.000355493422830477
662	-0.181168273091316	-0.405842900276184	17.850923538208	-0.00360223650932312	-0.00619963090866804	0.00516396993771195	0.00256657530553639
663	1.11752903461456	-1.37986588478088	18.2405319213867	0.00451462110504508	-0.00165419070981443	-0.00165419070981443	-0.0107450718060136
664	0.468180358409882	0.568180024623871	17.6561183929443	-0.00847235135734081	-0.00100484199356288	0.00386527273803949	0.0022419011220336
665	1.7668776512146	-0.730517208576202	17.9807929992676	0.00613799272105098	0.00711201597005129	-0.00619963090866804	0.000618529506027699
666	0.468180358409882	0.892854392528534	17.1366405487061	-0.00295288790948689	-0.00230353930965066	-0.00295288790948689	-0.00392691092565656
667	1.7668776512146	-0.730517208576202	18.1106624603271	0.00451462110504508	0.0022419011220336	-0.0104203969240189	0.00386527273803949
668	1.7668776512146	-0.0811685770750046	18.3054676055908	-0.00327756232582033	0.00483929552137852	0.00613799272105098	-0.0026282137259841
669	1.7668776512146	-0.730517208576202	18.0457286834717	0.00159255252219737	-0.00165419070981443	-0.00457625929266214	-0.00392691092565656
670	2.41622614860535	-0.405842900276184	17.7210540771484	-0.00327756232582033	0.0022419011220336	-0.00587495695799589	-0.000355493422830477
671	2.41622614860535	-1.05519151687622	17.2665100097656	0.00321592413820326	-0.00425158534198999	-0.00652430532500148	0.000943203864153475
672	-0.830516874790192	0.568180024623871	17.0067710876465	-0.00132951640989631	-0.00360223650932312	-0.00392691092565656	0.00159255252219737
673	0.468180358409882	0.568180024623871	17.5911846160889	0.000618529506027699	0.00354059832170606	-0.00457625929266214	-0.000680167751852423
674	0.468180358409882	0.568180024623871	17.850923538208	-0.00457625929266214	0.00581331877037883	-0.0113944197073579	0.00808603875339031
675	2.41622614860535	-0.405842900276184	17.3314437866211	-0.00295288790948689	-0.00295288790948689	-0.00327756232582033	0.00321592413820326
676	-0.181168273091316	0.892854392528534	17.6561183929443	0.00256657530553639	-0.00684897974133492	-0.00879702530801296	0.00386527273803949
677	1.7668776512146	-0.730517208576202	17.7859878540039	0.00938473641872406	-0.00132951640989631	0.0022419011220336	-0.00360223650932312
678	1.11752903461456	-0.730517208576202	17.5262489318848	0.00581331877037883	0.00159255252219737	-0.00457625929266214	-0.00360223650932312
679	1.7668776512146	-0.405842900276184	18.3704013824463	-0.00879702530801296	-0.00490093370899558	-0.00295288790948689	-0.00100484199356288
680	2.41622614860535	-0.405842900276184	18.1106624603271	0.00418994715437293	0.00646266713738441	-0.00197886489331722	0.00613799272105098
681	1.7668776512146	-0.730517208576202	17.7859878540039	0.00613799272105098	-0.00197886489331722	0.0022419011220336	0.00354059832170606
682	-0.830516874790192	0.568180024623871	17.7859878540039	-0.00295288790948689	-0.00165419070981443	0.0022419011220336	-0.00360223650932312
683	0.468180358409882	-0.405842900276184	17.7210540771484	0.00548864435404539	0.00808603875339031	0.00321592413820326	-0.00879702530801296
684	-2.77856278419495	0.568180024623871	18.2405319213867	0.000943203864153475	0.00678734155371785	-0.00847235135734081	-0.000355493422830477
685	-2.12921404838562	0.568180024623871	18.1106624603271	-0.00782300252467394	-0.00165419070981443	-0.00652430532500148	0.00289124972186983
686	-2.12921404838562	-0.0811685770750046	17.3314437866211	-0.00457625929266214	0.00483929552137852	0.000293855206109583	0.0022419011220336
687	-0.830516874790192	-0.405842900276184	17.2665100097656	-0.00165419070981443	-0.00327756232582033	0.00386527273803949	-0.00327756232582033
688	-0.181168273091316	-0.405842900276184	17.2665100097656	-0.00165419070981443	0.00159255252219737	-0.00165419070981443	0.00289124972186983
689	-0.181168273091316	0.568180024623871	17.2665100097656	-0.00360223650932312	0.00970941036939621	-0.00360223650932312	-0.00684897974133492
690	0.468180358409882	0.243505731225014	17.5911846160889	0.000943203864153475	-3.08191010844894e-05	-0.00814767740666866	0.00938473641872406
691	0.468180358409882	0.243505731225014	17.6561183929443	0.00483929552137852	0.00289124972186983	-3.08191010844894e-05	-0.00100484199356288
692	1.7668776512146	-0.730517208576202	17.9158573150635	-0.000680167751852423	-0.00132951640989631	-3.08191010844894e-05	0.012956153601408
693	-0.181168273091316	0.892854392528534	17.6561183929443	0.00191722682211548	0.0116574559360743	0.00841071270406246	-0.00132951640989631
694	1.7668776512146	-1.05519151687622	18.0457286834717	-0.00522560812532902	0.00451462110504508	-0.0110697457566857	0.00451462110504508
695	-0.181168273091316	0.243505731225014	17.7859878540039	0.000293855206109583	-0.00327756232582033	-0.00197886489331722	0.00581331877037883
696	2.41622614860535	-1.70454013347626	17.7210540771484	0.00451462110504508	-0.0113944197073579	-0.0104203969240189	-3.08191010844894e-05
697	1.7668776512146	-1.37986588478088	17.3314437866211	0.00289124972186983	-0.00425158534198999	0.00613799272105098	0.0022419011220336
698	1.11752903461456	-1.05519151687622	17.1366405487061	0.00256657530553639	-0.00749832857400179	-0.00100484199356288	-0.00749832857400179
699	-0.181168273091316	-0.405842900276184	17.5911846160889	-0.00587495695799589	0.000293855206109583	-0.00165419070981443	-0.0026282137259841
700	1.11752903461456	-0.0811685770750046	17.7859878540039	-0.00295288790948689	0.00386527273803949	0.000618529506027699	0.000618529506027699
701	1.7668776512146	-0.405842900276184	18.1106624603271	-0.00100484199356288	-0.000680167751852423	-0.00490093370899558	-0.00132951640989631
702	1.7668776512146	-1.05519151687622	18.1106624603271	0.00581331877037883	0.00516396993771195	0.00548864435404539	0.00483929552137852
703	-0.830516874790192	0.243505731225014	17.7859878540039	-0.00782300252467394	-3.08191010844894e-05	-0.00165419070981443	0.00418994715437293
704	2.41622614860535	-0.730517208576202	17.850923538208	0.00386527273803949	-3.08191010844894e-05	0.00418994715437293	-0.00619963090866804
705	0.468180358409882	0.568180024623871	18.1755981445313	-0.00717365415766835	-0.0026282137259841	-0.00360223650932312	-0.00587495695799589
706	1.7668776512146	-0.405842900276184	18.0457286834717	0.01100810803473	-0.000680167751852423	0.000293855206109583	0.00321592413820326
707	0.468180358409882	0.243505731225014	17.9158573150635	0.000618529506027699	-0.00100484199356288	-0.00522560812532902	-0.00490093370899558
708	-0.830516874790192	0.568180024623871	17.4613132476807	0.00516396993771195	0.00451462110504508	0.00191722682211548	0.00126787810586393
709	-0.181168273091316	0.892854392528534	17.5262489318848	-0.00360223650932312	0.00321592413820326	-0.00749832857400179	-0.00230353930965066
710	1.11752903461456	0.892854392528534	17.2665100097656	-0.00490093370899558	0.00483929552137852	0.00126787810586393	-0.00912170019000769
711	-0.181168273091316	0.568180024623871	17.6561183929443	0.00386527273803949	0.00451462110504508	0.000943203864153475	0.00743668992072344
712	2.41622614860535	-0.405842900276184	17.9158573150635	0.0022419011220336	-0.00457625929266214	-0.00295288790948689	-0.00100484199356288
713	1.11752903461456	-0.405842900276184	18.3054676055908	0.00776136433705688	0.00321592413820326	0.00126787810586393	-0.00230353930965066
714	1.7668776512146	-0.405842900276184	17.850923538208	-0.00295288790948689	0.00256657530553639	-0.00100484199356288	-0.00327756232582033
715	0.468180358409882	-0.0811685770750046	17.9807929992676	-0.00425158534198999	0.00646266713738441	0.00159255252219737	-0.00230353930965066
716	0.468180358409882	-0.405842900276184	17.9158573150635	-0.00360223650932312	-0.00165419070981443	-0.00522560812532902	-0.00457625929266214
717	-0.830516874790192	0.568180024623871	17.850923538208	-0.00165419070981443	-3.08191010844894e-05	0.00191722682211548	-0.00230353930965066
718	-0.181168273091316	0.568180024623871	18.0457286834717	0.000293855206109583	0.00451462110504508	0.00159255252219737	-0.00392691092565656
719	-2.12921404838562	0.568180024623871	17.850923538208	-0.00912170019000769	0.00516396993771195	-0.00295288790948689	0.000943203864153475
720	-2.77856278419495	0.892854392528534	17.6561183929443	-0.0100957229733467	0.00678734155371785	-0.00392691092565656	0.00418994715437293
721	-2.77856278419495	0.892854392528534	17.6561183929443	-0.00197886489331722	-0.00197886489331722	0.000943203864153475	0.00256657530553639
722	-0.830516874790192	0.243505731225014	17.7859878540039	-0.00814767740666866	-0.00165419070981443	-0.00392691092565656	-0.000355493422830477
723	0.468180358409882	-0.405842900276184	18.4353370666504	-0.00717365415766835	-0.00100484199356288	-0.00944637414067984	0.00159255252219737
724	0.468180358409882	0.243505731225014	18.0457286834717	-0.00619963090866804	0.0022419011220336	0.000943203864153475	-0.00522560812532902
725	3.06557488441467	-0.0811685770750046	17.9807929992676	-0.0123684434220195	0.00418994715437293	-0.00490093370899558	0.00743668992072344
726	-0.181168273091316	0.892854392528534	17.5911846160889	0.00516396993771195	-0.00165419070981443	-0.00360223650932312	0.00159255252219737
727	1.7668776512146	0.568180024623871	17.7210540771484	0.00321592413820326	-0.00457625929266214	-0.00132951640989631	-0.0026282137259841
728	1.11752903461456	0.892854392528534	17.5262489318848	-3.08191010844894e-05	0.00354059832170606	-0.0026282137259841	0.00321592413820326
729	0.468180358409882	-0.405842900276184	17.850923538208	-0.00295288790948689	0.00938473641872406	-0.00360223650932312	-0.000680167751852423
730	-0.181168273091316	0.243505731225014	17.850923538208	-0.0026282137259841	0.00711201597005129	-0.00392691092565656	0.00256657530553639
731	0.468180358409882	-0.0811685770750046	17.6561183929443	-0.00490093370899558	-0.000680167751852423	-0.00782300252467394	0.000293855206109583
732	-0.181168273091316	-0.405842900276184	17.7859878540039	-0.000355493422830477	-0.00327756232582033	0.0022419011220336	-0.00230353930965066
733	2.41622614860535	-2.02921438217163	17.9807929992676	0.00191722682211548	-0.00717365415766835	0.00126787810586393	-0.00327756232582033
734	0.468180358409882	-0.730517208576202	17.9807929992676	-0.00912170019000769	-0.00295288790948689	-0.00230353930965066	0.00126787810586393
735	1.11752903461456	-1.70454013347626	18.2405319213867	0.000293855206109583	-0.0100957229733467	-0.000355493422830477	0.00548864435404539
736	1.11752903461456	-0.0811685770750046	17.5262489318848	0.000618529506027699	-3.08191010844894e-05	-0.00587495695799589	-0.000355493422830477
737	1.11752903461456	0.243505731225014	17.7859878540039	0.00191722682211548	-0.00555028254166245	0.00516396993771195	0.00743668992072344
738	1.7668776512146	-0.405842900276184	17.9807929992676	-0.00132951640989631	0.00289124972186983	-0.00132951640989631	0.00256657530553639
739	2.41622614860535	-0.405842900276184	17.9158573150635	-0.000680167751852423	0.00548864435404539	-0.00814767740666866	-0.00100484199356288
740	1.7668776512146	-0.730517208576202	18.2405319213867	-0.00555028254166245	0.00483929552137852	-0.0113944197073579	0.00321592413820326
741	0.468180358409882	-0.0811685770750046	17.9807929992676	0.01100810803473	-0.00879702530801296	-0.000680167751852423	0.00126787810586393
742	-0.181168273091316	0.568180024623871	17.6561183929443	0.00126787810586393	0.00646266713738441	-0.00684897974133492	-0.000355493422830477
743	1.11752903461456	-0.730517208576202	18.0457286834717	0.00808603875339031	0.00191722682211548	-0.00327756232582033	-0.00425158534198999
744	-0.830516874790192	0.892854392528534	17.5911846160889	-0.000355493422830477	0.000943203864153475	0.00321592413820326	-0.00587495695799589
745	1.7668776512146	-0.405842900276184	17.7859878540039	0.00321592413820326	0.00548864435404539	-0.00100484199356288	-0.00100484199356288
746	-0.181168273091316	0.568180024623871	17.7859878540039	0.00483929552137852	-0.00555028254166245	-0.00944637414067984	0.00451462110504508
747	-0.830516874790192	-0.0811685770750046	17.5911846160889	0.00418994715437293	-0.00295288790948689	-3.08191010844894e-05	-0.00132951640989631
748	1.7668776512146	-0.405842900276184	17.7210540771484	-0.00392691092565656	0.00159255252219737	-0.00197886489331722	-0.00457625929266214
749	1.7668776512146	-0.405842900276184	17.7859878540039	0.00613799272105098	0.00256657530553639	-0.00360223650932312	-0.00100484199356288
750	1.7668776512146	-0.405842900276184	18.0457286834717	-0.00457625929266214	0.00516396993771195	-0.000680167751852423	0.00321592413820326
751	0.468180358409882	1.21752870082855	18.2405319213867	0.00548864435404539	0.000293855206109583	-3.08191010844894e-05	-0.00587495695799589
752	0.468180358409882	0.568180024623871	17.9158573150635	0.000618529506027699	-0.00814767740666866	-0.00100484199356288	0.00256657530553639
753	1.11752903461456	-0.0811685770750046	17.7859878540039	-0.00197886489331722	0.00548864435404539	-0.00879702530801296	-0.00100484199356288
754	-0.830516874790192	-0.0811685770750046	17.1366405487061	-0.00197886489331722	-0.00327756232582033	0.0022419011220336	-0.00295288790948689
755	-2.12921404838562	0.892854392528534	17.2665100097656	-0.00197886489331722	0.000618529506027699	-0.0100957229733467	0.00613799272105098
756	-2.77856278419495	0.568180024623871	17.5262489318848	-3.08191010844894e-05	-0.000355493422830477	-0.0026282137259841	-0.00100484199356288
757	-2.12921404838562	-0.0811685770750046	18.2405319213867	-0.0104203969240189	-0.00392691092565656	-0.00132951640989631	0.00289124972186983
758	-0.181168273091316	-0.730517208576202	17.3963794708252	-0.00197886489331722	0.00126787810586393	0.000293855206109583	0.00191722682211548
759	0.468180358409882	0.568180024623871	17.0067710876465	-0.00295288790948689	0.000943203864153475	-0.0026282137259841	-0.00295288790948689
760	1.7668776512146	0.243505731225014	17.2665100097656	-0.00327756232582033	0.00126787810586393	-0.00782300252467394	0.00256657530553639
761	1.11752903461456	-0.0811685770750046	18.1106624603271	0.00938473641872406	0.00483929552137852	0.00451462110504508	0.00451462110504508
762	1.11752903461456	-0.0811685770750046	18.3054676055908	-0.000355493422830477	-0.00392691092565656	-0.00490093370899558	0.000293855206109583
763	-0.830516874790192	0.892854392528534	17.850923538208	-0.000680167751852423	0.0022419011220336	0.00386527273803949	0.00646266713738441
764	0.468180358409882	-0.0811685770750046	17.2015743255615	-0.000680167751852423	0.00289124972186983	-0.00327756232582033	-0.00392691092565656
765	0.468180358409882	-0.405842900276184	17.1366405487061	-0.00749832857400179	0.00191722682211548	-0.0123684434220195	0.00906006153672934
766	1.11752903461456	-0.730517208576202	17.9807929992676	0.00451462110504508	-0.00197886489331722	0.00321592413820326	-0.00457625929266214
767	1.11752903461456	-2.02921438217163	18.1106624603271	0.00159255252219737	-0.0107450718060136	-0.00652430532500148	0.00354059832170606
768	1.7668776512146	-1.70454013347626	18.2405319213867	-0.00197886489331722	-0.00912170019000769	0.000293855206109583	-0.00230353930965066
769	1.7668776512146	-1.37986588478088	17.850923538208	-0.00392691092565656	0.000293855206109583	-0.00100484199356288	-0.00165419070981443
770	1.7668776512146	-1.05519151687622	17.2665100097656	-0.0026282137259841	0.00126787810586393	0.00483929552137852	0.00970941036939621
771	1.7668776512146	-1.05519151687622	17.9158573150635	0.00776136433705688	-0.00295288790948689	-0.000355493422830477	0.00159255252219737
772	1.11752903461456	0.568180024623871	17.7210540771484	0.00678734155371785	0.00451462110504508	0.000943203864153475	0.0022419011220336
773	-0.181168273091316	0.243505731225014	17.9807929992676	-0.00490093370899558	0.00613799272105098	0.00191722682211548	0.000293855206109583
774	2.41622614860535	-1.05519151687622	18.1755981445313	-0.00912170019000769	0.00321592413820326	0.000618529506027699	-0.00587495695799589
775	-0.181168273091316	0.568180024623871	17.7859878540039	-0.00392691092565656	0.000293855206109583	-0.00619963090866804	0.0113327819854021
776	0.468180358409882	-0.730517208576202	17.7210540771484	0.0100340843200684	-3.08191010844894e-05	-0.00132951640989631	0.000943203864153475
777	-0.830516874790192	0.243505731225014	17.6561183929443	0.00191722682211548	-3.08191010844894e-05	0.00386527273803949	0.00321592413820326
778	0.468180358409882	0.568180024623871	17.5911846160889	-0.00197886489331722	0.00386527273803949	-0.00425158534198999	-0.00652430532500148
779	-0.181168273091316	0.243505731225014	17.3314437866211	-0.00165419070981443	0.00743668992072344	-0.00360223650932312	-0.00490093370899558
780	0.468180358409882	0.243505731225014	17.0067710876465	-0.00295288790948689	0.000943203864153475	-0.00912170019000769	-0.00457625929266214
781	-0.830516874790192	0.568180024623871	17.071704864502	-0.00327756232582033	-0.00100484199356288	-0.00944637414067984	0.00191722682211548
782	1.7668776512146	-0.0811685770750046	17.6561183929443	0.00126787810586393	0.000293855206109583	0.000943203864153475	-0.0026282137259841
783	1.11752903461456	-0.405842900276184	18.2405319213867	0.00159255252219737	0.00289124972186983	-0.00490093370899558	0.00354059832170606
784	1.7668776512146	-0.405842900276184	18.3054676055908	-0.00165419070981443	0.00191722682211548	-0.00100484199356288	-0.00912170019000769
785	-0.181168273091316	0.243505731225014	17.7859878540039	-0.00490093370899558	-0.0026282137259841	-0.00522560812532902	0.0022419011220336
786	1.7668776512146	-0.730517208576202	17.850923538208	-0.00165419070981443	-0.00425158534198999	-0.00132951640989631	-0.00522560812532902
787	1.11752903461456	-0.0811685770750046	17.2665100097656	-0.0026282137259841	0.000943203864153475	-0.0026282137259841	0.00548864435404539
788	-2.77856278419495	0.892854392528534	17.7210540771484	-0.00652430532500148	0.00321592413820326	0.000293855206109583	0.00159255252219737
789	-2.12921404838562	0.568180024623871	17.9158573150635	-0.00425158534198999	0.00354059832170606	-0.00392691092565656	0.00483929552137852
790	-2.12921404838562	0.892854392528534	17.9807929992676	-0.00457625929266214	0.00191722682211548	-0.00490093370899558	0.00321592413820326
791	0.468180358409882	-0.405842900276184	17.9158573150635	-0.00490093370899558	0.00126787810586393	-0.00944637414067984	0.00159255252219737
792	1.11752903461456	-0.405842900276184	17.9807929992676	0.00354059832170606	0.00516396993771195	-0.00555028254166245	-0.00360223650932312
793	-0.181168273091316	0.243505731225014	17.2665100097656	0.00159255252219737	-0.000680167751852423	0.00126787810586393	-0.00230353930965066
794	1.11752903461456	-0.0811685770750046	17.7859878540039	-0.00555028254166245	0.00841071270406246	-0.00360223650932312	-0.00197886489331722
795	1.7668776512146	-0.405842900276184	17.7859878540039	-0.00392691092565656	0.000293855206109583	-0.00782300252467394	0.00321592413820326
796	1.11752903461456	-0.405842900276184	17.7859878540039	-3.08191010844894e-05	-0.00360223650932312	-0.00100484199356288	-0.00230353930965066
797	1.11752903461456	-0.0811685770750046	17.5262489318848	0.00289124972186983	-0.00782300252467394	-0.00197886489331722	-3.08191010844894e-05
798	0.468180358409882	-1.05519151687622	17.9807929992676	-0.00197886489331722	0.00159255252219737	-0.00425158534198999	0.00613799272105098
799	3.06557488441467	-1.70454013347626	18.1106624603271	-0.00522560812532902	-0.00327756232582033	0.00386527273803949	-0.00522560812532902
800	0.468180358409882	-1.37986588478088	18.1106624603271	0.000943203864153475	-0.00717365415766835	-0.00619963090866804	0.000943203864153475
801	1.11752903461456	-1.05519151687622	18.1106624603271	0.00808603875339031	-0.00392691092565656	-0.00100484199356288	-0.00360223650932312
802	-0.830516874790192	-0.0811685770750046	17.5911846160889	-0.00165419070981443	-0.00197886489331722	0.00483929552137852	0.00126787810586393
803	2.41622614860535	-1.05519151687622	17.7210540771484	-0.00197886489331722	-0.00619963090866804	-0.00684897974133492	-0.00522560812532902
804	1.11752903461456	-0.405842900276184	17.1366405487061	-0.00295288790948689	-0.000355493422830477	0.00191722682211548	0.000943203864153475
805	2.41622614860535	-1.05519151687622	17.6561183929443	-0.00295288790948689	0.00483929552137852	0.000293855206109583	0.00418994715437293
806	1.11752903461456	-0.0811685770750046	17.9158573150635	0.00678734155371785	0.00126787810586393	-0.00425158534198999	0.00418994715437293
807	1.11752903461456	0.243505731225014	17.850923538208	0.00483929552137852	-0.000355493422830477	0.00776136433705688	0.00418994715437293
808	-0.830516874790192	0.568180024623871	17.7859878540039	-0.00360223650932312	0.00354059832170606	-0.00230353930965066	0.0022419011220336
809	1.7668776512146	0.243505731225014	17.6561183929443	-0.00392691092565656	0.0103587592020631	0.0022419011220336	-0.000680167751852423
810	-0.181168273091316	0.568180024623871	17.5911846160889	0.00483929552137852	0.00159255252219737	-0.00295288790948689	0.00451462110504508
811	0.468180358409882	0.243505731225014	17.071704864502	0.00159255252219737	0.0113327819854021	-0.00392691092565656	0.00386527273803949
812	1.11752903461456	-0.405842900276184	17.3963794708252	0.00159255252219737	0.00711201597005129	-0.00360223650932312	-0.00100484199356288
813	0.468180358409882	-0.405842900276184	17.3314437866211	0.0100340843200684	-0.00295288790948689	-0.00749832857400179	-0.00230353930965066
814	-0.181168273091316	0.568180024623871	17.5262489318848	-0.00327756232582033	0.00711201597005129	-0.00977104809135199	-0.00457625929266214
815	1.7668776512146	-0.0811685770750046	17.7859878540039	-0.00132951640989631	0.00191722682211548	-0.00360223650932312	0.00354059832170606
816	0.468180358409882	0.568180024623871	18.1106624603271	0.00483929552137852	0.00321592413820326	-0.000680167751852423	0.00159255252219737
817	1.11752903461456	-0.405842900276184	18.1106624603271	0.00159255252219737	-0.00555028254166245	-0.00652430532500148	-0.00392691092565656
818	2.41622614860535	-0.405842900276184	18.2405319213867	-0.00490093370899558	-0.00360223650932312	-3.08191010844894e-05	0.00256657530553639
819	1.11752903461456	-0.0811685770750046	17.7210540771484	-0.00522560812532902	0.00808603875339031	-3.08191010844894e-05	-0.00587495695799589
820	-0.181168273091316	0.243505731225014	17.7210540771484	0.00159255252219737	0.00159255252219737	-0.0113944197073579	0.00613799272105098
821	1.11752903461456	-0.0811685770750046	17.850923538208	-0.00522560812532902	0.000618529506027699	0.01100810803473	-0.00587495695799589
822	-0.181168273091316	-0.405842900276184	18.1106624603271	-0.00457625929266214	-0.00230353930965066	-0.00782300252467394	0.00354059832170606
823	-2.77856278419495	0.568180024623871	17.5911846160889	-0.0104203969240189	0.0152288740500808	0.00743668992072344	-0.00522560812532902
824	-2.12921404838562	1.21752870082855	17.850923538208	-0.00749832857400179	0.00613799272105098	-0.00230353930965066	-0.00457625929266214
825	-0.830516874790192	-0.0811685770750046	17.850923538208	-0.0152905117720366	0.00483929552137852	-0.000680167751852423	0.00191722682211548
826	0.468180358409882	0.243505731225014	17.6561183929443	-0.0107450718060136	-0.00587495695799589	-0.00587495695799589	0.00321592413820326
827	-1.47986555099487	0.892854392528534	17.7210540771484	-3.08191010844894e-05	0.00256657530553639	0.00711201597005129	-0.00587495695799589
828	0.468180358409882	0.568180024623871	17.850923538208	-0.0026282137259841	0.00289124972186983	0.00386527273803949	0.00159255252219737
829	-0.181168273091316	0.892854392528534	17.5262489318848	-0.00490093370899558	0.00354059832170606	-0.00132951640989631	-0.00295288790948689
830	1.7668776512146	0.243505731225014	17.2665100097656	0.0022419011220336	-0.000680167751852423	-0.00555028254166245	0.00386527273803949
831	0.468180358409882	-0.405842900276184	17.850923538208	-3.08191010844894e-05	-0.000680167751852423	0.00451462110504508	0.00159255252219737
832	1.7668776512146	0.243505731225014	17.7210540771484	0.00548864435404539	-0.00782300252467394	-0.00587495695799589	0.00451462110504508
833	1.7668776512146	-0.730517208576202	18.0457286834717	-0.00555028254166245	-0.000355493422830477	-0.00165419070981443	0.00256657530553639
834	2.41622614860535	-1.37986588478088	18.2405319213867	0.000293855206109583	0.000293855206109583	-0.00100484199356288	0.00483929552137852
835	-0.181168273091316	-0.405842900276184	17.7210540771484	-0.00619963090866804	-0.00197886489331722	-0.00392691092565656	-0.00197886489331722
836	1.11752903461456	-2.02921438217163	17.3963794708252	0.00613799272105098	-0.0026282137259841	-0.0107450718060136	0.000943203864153475
837	1.11752903461456	-1.70454013347626	17.3963794708252	-0.0026282137259841	-0.00457625929266214	-3.08191010844894e-05	-0.00295288790948689
838	1.7668776512146	-0.405842900276184	17.7859878540039	-0.00360223650932312	-0.00392691092565656	-0.00522560812532902	0.000618529506027699
839	0.468180358409882	0.568180024623871	17.9807929992676	0.00354059832170606	0.00646266713738441	-0.00197886489331722	-0.00197886489331722
840	1.7668776512146	0.892854392528534	18.0457286834717	-0.00197886489331722	-3.08191010844894e-05	-0.00490093370899558	-0.0100957229733467
841	1.7668776512146	-0.0811685770750046	17.7859878540039	0.00581331877037883	0.00159255252219737	-0.0026282137259841	-0.000680167751852423
842	2.41622614860535	-0.405842900276184	17.9158573150635	0.00418994715437293	0.000293855206109583	-0.00327756232582033	0.00451462110504508
843	0.468180358409882	0.568180024623871	17.5911846160889	-0.00392691092565656	0.00451462110504508	0.0022419011220336	0.00191722682211548
844	0.468180358409882	0.243505731225014	17.7859878540039	-0.00132951640989631	0.00581331877037883	-0.00652430532500148	-0.00457625929266214
845	0.468180358409882	0.892854392528534	17.7210540771484	-0.00555028254166245	0.00256657530553639	-0.00555028254166245	-0.000680167751852423
846	0.468180358409882	-0.0811685770750046	17.850923538208	0.000293855206109583	0.00289124972186983	-0.0110697457566857	-0.00230353930965066
847	1.7668776512146	-0.405842900276184	17.7210540771484	0.00646266713738441	-0.00360223650932312	0.00386527273803949	-0.00132951640989631
848	1.7668776512146	-0.730517208576202	17.3314437866211	0.00613799272105098	-0.00360223650932312	-0.00717365415766835	-0.00360223650932312
849	1.11752903461456	-0.405842900276184	17.4613132476807	0.000618529506027699	0.00548864435404539	-0.0026282137259841	0.00191722682211548
850	1.7668776512146	-0.405842900276184	18.1106624603271	0.00776136433705688	0.00386527273803949	-0.0026282137259841	0.000943203864153475
851	0.468180358409882	-0.405842900276184	18.3054676055908	0.00191722682211548	-0.000355493422830477	-0.00912170019000769	0.00418994715437293
852	-0.181168273091316	0.243505731225014	17.7210540771484	0.0022419011220336	-3.08191010844894e-05	0.0022419011220336	-0.00392691092565656
853	-0.181168273091316	0.568180024623871	17.1366405487061	-0.00360223650932312	0.00354059832170606	-0.00912170019000769	-0.00360223650932312
854	0.468180358409882	-0.730517208576202	17.9158573150635	0.00743668992072344	0.00516396993771195	-0.00522560812532902	0.00321592413820326
855	-2.12921404838562	0.568180024623871	17.850923538208	-0.00457625929266214	0.00548864435404539	-0.00847235135734081	0.00776136433705688
856	-1.47986555099487	-0.405842900276184	18.1106624603271	-0.00522560812532902	-0.00360223650932312	0.00159255252219737	0.000618529506027699
857	-2.77856278419495	0.243505731225014	18.0457286834717	0.00126787810586393	-0.000680167751852423	-0.00490093370899558	0.00321592413820326
858	-2.12921404838562	1.54220294952393	17.5911846160889	-0.00912170019000769	0.000943203864153475	-0.00555028254166245	-0.00619963090866804
859	-0.830516874790192	-0.0811685770750046	18.0457286834717	-0.00132951640989631	0.00159255252219737	-0.00782300252467394	-0.00100484199356288
860	-1.47986555099487	-0.0811685770750046	17.9807929992676	-3.08191010844894e-05	0.00386527273803949	0.00548864435404539	-0.00165419070981443
861	0.468180358409882	-0.0811685770750046	17.7859878540039	0.0022419011220336	-0.000355493422830477	-0.00587495695799589	-0.00100484199356288
862	-0.181168273091316	1.21752870082855	17.9807929992676	0.00354059832170606	-0.00165419070981443	0.00321592413820326	0.000943203864153475
863	2.41622614860535	-0.0811685770750046	18.0457286834717	0.000293855206109583	0.00451462110504508	-0.00327756232582033	-0.00100484199356288
864	0.468180358409882	-0.0811685770750046	17.9158573150635	-0.00230353930965066	0.00321592413820326	-0.00782300252467394	-0.00392691092565656
865	1.11752903461456	0.243505731225014	17.7210540771484	-0.00360223650932312	0.00126787810586393	-0.00652430532500148	0.00678734155371785
866	1.7668776512146	-0.730517208576202	17.3963794708252	-0.0026282137259841	-0.00652430532500148	-0.0026282137259841	0.00321592413820326
867	2.41622614860535	-1.70454013347626	18.1106624603271	0.00646266713738441	-0.00197886489331722	-0.00425158534198999	-0.00587495695799589
868	1.11752903461456	-1.37986588478088	18.1106624603271	0.00321592413820326	-0.00457625929266214	0.0022419011220336	-0.00749832857400179
869	1.11752903461456	-1.37986588478088	17.6561183929443	-0.00587495695799589	-0.00619963090866804	-0.00879702530801296	0.00906006153672934
870	2.41622614860535	-1.05519151687622	17.9807929992676	-0.00490093370899558	-0.000355493422830477	-0.000355493422830477	0.00191722682211548
871	1.7668776512146	-1.70454013347626	17.5262489318848	-0.000355493422830477	-0.00457625929266214	-0.00425158534198999	0.0022419011220336
872	-0.830516874790192	-0.405842900276184	17.3314437866211	0.00386527273803949	0.00256657530553639	0.0100340843200684	0.000943203864153475
873	0.468180358409882	-0.0811685770750046	17.9158573150635	0.00516396993771195	-0.00197886489331722	0.00418994715437293	-0.00197886489331722
874	-0.181168273091316	0.892854392528534	17.3314437866211	-0.00522560812532902	0.00516396993771195	-0.00490093370899558	-0.00295288790948689
875	1.7668776512146	-0.730517208576202	17.3963794708252	-0.0026282137259841	0.00191722682211548	-0.00197886489331722	-0.00100484199356288
876	-0.181168273091316	0.568180024623871	17.5911846160889	0.00191722682211548	0.0022419011220336	-0.00522560812532902	-0.00295288790948689
877	0.468180358409882	0.243505731225014	17.9807929992676	-0.00197886489331722	0.000618529506027699	0.00451462110504508	-0.00230353930965066
878	1.7668776512146	-0.730517208576202	17.9807929992676	0.00418994715437293	0.00191722682211548	0.00451462110504508	-0.00392691092565656
879	1.7668776512146	-0.405842900276184	17.9158573150635	0.000293855206109583	-3.08191010844894e-05	-0.00944637414067984	0.0022419011220336
880	2.41622614860535	-0.0811685770750046	17.7859878540039	-0.00684897974133492	0.00906006153672934	-0.00230353930965066	-0.00652430532500148
881	1.11752903461456	-0.730517208576202	17.5262489318848	0.00581331877037883	-0.00165419070981443	-0.00132951640989631	0.00159255252219737
882	1.11752903461456	0.568180024623871	17.7210540771484	0.00808603875339031	0.00548864435404539	0.00256657530553639	-0.000355493422830477
883	-0.181168273091316	0.892854392528534	17.6561183929443	-0.00230353930965066	-0.00295288790948689	0.0100340843200684	-0.00360223650932312
884	-0.181168273091316	0.243505731225014	17.850923538208	-0.00230353930965066	0.00256657530553639	-0.00230353930965066	0.00451462110504508
885	1.7668776512146	-0.730517208576202	18.2405319213867	-0.00100484199356288	0.00516396993771195	-0.00360223650932312	0.000293855206109583
886	1.11752903461456	0.568180024623871	17.7210540771484	0.00354059832170606	-0.00197886489331722	-0.0100957229733467	0.00321592413820326
887	0.468180358409882	0.892854392528534	17.5911846160889	0.0022419011220336	0.00159255252219737	0.00743668992072344	-0.00652430532500148
888	0.468180358409882	0.568180024623871	18.1106624603271	0.00418994715437293	0.00191722682211548	-0.00977104809135199	-0.00684897974133492
889	-0.181168273091316	0.892854392528534	17.850923538208	-0.00392691092565656	-0.00132951640989631	-0.00555028254166245	-0.00132951640989631
890	-1.47986555099487	0.243505731225014	18.0457286834717	-0.00717365415766835	0.000943203864153475	-0.00555028254166245	0.0022419011220336
891	-0.830516874790192	0.243505731225014	17.7210540771484	-0.00165419070981443	-0.00490093370899558	-0.0133424662053585	-0.00197886489331722
892	-0.830516874790192	-1.05519151687622	17.9807929992676	-0.00717365415766835	0.00516396993771195	0.000618529506027699	0.0022419011220336
893	-1.47986555099487	-0.0811685770750046	18.1755981445313	-0.00749832857400179	0.0022419011220336	-0.00652430532500148	-0.00749832857400179
894	-2.12921404838562	0.243505731225014	17.9158573150635	-0.00749832857400179	0.00548864435404539	-0.0110697457566857	0.00289124972186983
895	-3.42791152000427	0.892854392528534	17.7859878540039	-0.00197886489331722	0.00906006153672934	-0.00230353930965066	-3.08191010844894e-05
896	-0.830516874790192	0.243505731225014	18.1755981445313	-0.000680167751852423	-0.00912170019000769	0.00451462110504508	0.00256657530553639
897	1.11752903461456	-0.405842900276184	17.9158573150635	0.000293855206109583	0.00678734155371785	0.000943203864153475	-0.00555028254166245
898	1.7668776512146	0.568180024623871	17.7210540771484	-0.00100484199356288	0.000618529506027699	-0.00360223650932312	-0.00100484199356288
899	0.468180358409882	1.21752870082855	17.6561183929443	-0.00684897974133492	0.000943203864153475	0.00126787810586393	0.00743668992072344
900	0.468180358409882	0.568180024623871	17.7859878540039	-0.00782300252467394	0.0022419011220336	-0.00684897974133492	-0.000680167751852423
901	1.11752903461456	0.243505731225014	17.4613132476807	0.00126787810586393	-0.00619963090866804	0.00289124972186983	-0.0026282137259841
902	1.7668776512146	-1.37986588478088	18.1106624603271	0.00386527273803949	-0.00555028254166245	-0.00132951640989631	0.00256657530553639
903	-0.181168273091316	-0.405842900276184	17.850923538208	-0.00522560812532902	-0.00555028254166245	0.000618529506027699	0.00451462110504508
904	-0.181168273091316	-1.37986588478088	17.5911846160889	0.00191722682211548	0.000618529506027699	0.00126787810586393	0.00126787810586393
905	1.11752903461456	-1.70454013347626	17.9158573150635	0.000943203864153475	-0.00717365415766835	-0.000355493422830477	-0.00230353930965066
906	-0.181168273091316	-0.730517208576202	17.7859878540039	-3.08191010844894e-05	-0.00814767740666866	-0.0026282137259841	0.00386527273803949
907	0.468180358409882	-0.0811685770750046	18.2405319213867	0.00321592413820326	-0.00425158534198999	-0.00327756232582033	0.00289124972186983
908	1.11752903461456	-0.730517208576202	18.3054676055908	0.00678734155371785	-0.00490093370899558	0.000618529506027699	0.00418994715437293
909	1.7668776512146	-0.405842900276184	17.9807929992676	-0.00457625929266214	-0.000680167751852423	-0.0104203969240189	-0.00197886489331722
910	0.468180358409882	0.243505731225014	17.3314437866211	0.00126787810586393	0.0132808275520802	-0.00197886489331722	0.000618529506027699
911	-0.830516874790192	0.568180024623871	17.3963794708252	0.00418994715437293	0.000943203864153475	0.00289124972186983	0.000618529506027699
912	1.7668776512146	-0.0811685770750046	17.3314437866211	0.00354059832170606	-0.000355493422830477	0.00354059832170606	-0.00879702530801296
913	1.7668776512146	-0.0811685770750046	17.7210540771484	-0.0026282137259841	0.00548864435404539	-0.00555028254166245	-0.00490093370899558
914	1.11752903461456	-0.0811685770750046	17.5911846160889	-0.00457625929266214	0.00516396993771195	-0.00717365415766835	-0.00457625929266214
915	0.468180358409882	0.892854392528534	17.4613132476807	-0.00230353930965066	0.00191722682211548	-0.00814767740666866	-0.00749832857400179
916	1.11752903461456	-0.0811685770750046	17.5911846160889	0.00289124972186983	-0.00490093370899558	-0.00814767740666866	-0.00457625929266214
917	0.468180358409882	0.568180024623871	17.5262489318848	-0.0026282137259841	0.00191722682211548	0.0022419011220336	-0.00230353930965066
918	0.468180358409882	0.568180024623871	17.6561183929443	0.00678734155371785	0.000618529506027699	0.00256657530553639	-0.00132951640989631
919	-0.181168273091316	0.243505731225014	17.9158573150635	-0.0130177913233638	0.00841071270406246	-0.00522560812532902	-0.00165419070981443
920	-0.181168273091316	0.568180024623871	17.5911846160889	-0.0026282137259841	0.00646266713738441	-0.00522560812532902	0.00354059832170606
921	-0.181168273091316	0.568180024623871	17.6561183929443	0.000943203864153475	0.00483929552137852	-0.0110697457566857	0.00646266713738441
922	1.11752903461456	0.568180024623871	17.9807929992676	0.00126787810586393	-0.00230353930965066	0.000943203864153475	-0.00522560812532902
923	3.06557488441467	-0.405842900276184	17.9807929992676	0.00126787810586393	0.00126787810586393	0.00289124972186983	0.00159255252219737
924	0.468180358409882	-0.0811685770750046	18.2405319213867	-0.00619963090866804	0.00159255252219737	-0.000680167751852423	0.0022419011220336
925	-0.830516874790192	0.568180024623871	17.7859878540039	-0.00327756232582033	0.00678734155371785	0.000943203864153475	0.00159255252219737
926	-0.830516874790192	-0.0811685770750046	17.850923538208	0.00418994715437293	0.00159255252219737	-0.00327756232582033	0.00418994715437293
927	0.468180358409882	-0.730517208576202	18.0457286834717	-0.00619963090866804	0.00289124972186983	0.00289124972186983	0.00256657530553639
928	-2.12921404838562	-0.0811685770750046	17.4613132476807	-0.00814767740666866	0.00321592413820326	-0.00749832857400179	-0.00717365415766835
929	-0.181168273091316	-0.730517208576202	18.0457286834717	-0.0133424662053585	-0.00132951640989631	-0.0130177913233638	0.000618529506027699
930	1.11752903461456	-0.405842900276184	18.2405319213867	-3.08191010844894e-05	0.00289124972186983	-0.00749832857400179	0.00126787810586393
931	-0.181168273091316	-0.405842900276184	17.850923538208	-0.00392691092565656	-3.08191010844894e-05	-0.00132951640989631	-3.08191010844894e-05
932	-0.830516874790192	0.892854392528534	17.5262489318848	0.00711201597005129	0.00776136433705688	-0.000355493422830477	-0.0026282137259841
933	0.468180358409882	0.568180024623871	17.7210540771484	-0.00165419070981443	0.00516396993771195	0.00516396993771195	-0.00327756232582033
934	0.468180358409882	0.243505731225014	17.5911846160889	-0.00782300252467394	0.00159255252219737	0.000943203864153475	-0.00132951640989631
935	1.7668776512146	-1.37986588478088	18.1755981445313	-0.00360223650932312	-0.00230353930965066	-0.000355493422830477	-0.000680167751852423
936	1.11752903461456	-1.05519151687622	17.9807929992676	0.00159255252219737	-0.00490093370899558	-0.00197886489331722	0.00938473641872406
937	-0.181168273091316	-0.730517208576202	17.7210540771484	-0.000680167751852423	-0.00782300252467394	0.00808603875339031	-0.00295288790948689
938	-0.181168273091316	-1.70454013347626	18.3704013824463	-0.000355493422830477	-0.00684897974133492	0.000618529506027699	-0.00295288790948689
939	1.11752903461456	-2.02921438217163	18.0457286834717	0.00191722682211548	-0.00392691092565656	-0.00879702530801296	0.00256657530553639
940	1.7668776512146	-1.37986588478088	18.1755981445313	0.00321592413820326	-0.000680167751852423	-0.0026282137259841	-0.00327756232582033
941	-0.830516874790192	-0.0811685770750046	18.0457286834717	0.00483929552137852	-0.00587495695799589	-0.00360223650932312	0.00516396993771195
942	0.468180358409882	-0.0811685770750046	17.7859878540039	0.00418994715437293	-0.0113944197073579	-0.00197886489331722	0.000943203864153475
943	1.7668776512146	-1.05519151687622	18.1106624603271	0.00256657530553639	0.00386527273803949	0.00289124972186983	-0.0100957229733467
944	1.11752903461456	-0.730517208576202	18.3704013824463	-0.00490093370899558	0.00678734155371785	0.000943203864153475	-0.00555028254166245
945	0.468180358409882	-0.405842900276184	17.850923538208	0.000943203864153475	0.00743668992072344	-0.00684897974133492	0.00159255252219737
946	1.7668776512146	-0.405842900276184	18.1755981445313	0.0213976856321096	-3.08191010844894e-05	-0.00879702530801296	0.00548864435404539
947	-0.181168273091316	0.892854392528534	18.0457286834717	0.000618529506027699	0.00451462110504508	0.00191722682211548	-0.00327756232582033
948	-0.181168273091316	0.568180024623871	17.5911846160889	0.011982130818069	0.00841071270406246	-0.00165419070981443	-3.08191010844894e-05
949	-0.830516874790192	0.892854392528534	17.5262489318848	-0.00684897974133492	0.00191722682211548	-0.0136671401560307	-0.00684897974133492
950	0.468180358409882	0.568180024623871	17.5262489318848	0.00321592413820326	0.00678734155371785	-0.00230353930965066	0.00581331877037883
951	1.11752903461456	-0.0811685770750046	17.2665100097656	0.00354059832170606	0.000618529506027699	-0.00555028254166245	-0.00230353930965066
952	1.11752903461456	-0.730517208576202	17.9807929992676	0.00873538758605719	-0.00197886489331722	-0.00295288790948689	-0.000680167751852423
953	1.11752903461456	0.892854392528534	17.9807929992676	0.00256657530553639	0.0022419011220336	-0.00684897974133492	0.00126787810586393
954	0.468180358409882	0.892854392528534	17.4613132476807	-0.0026282137259841	-0.00230353930965066	-0.00100484199356288	0.00581331877037883
955	1.7668776512146	-0.405842900276184	17.7859878540039	-0.00392691092565656	0.00613799272105098	0.00321592413820326	0.00191722682211548
956	1.11752903461456	0.243505731225014	17.7210540771484	0.00938473641872406	0.000293855206109583	0.00386527273803949	0.00159255252219737
957	-0.830516874790192	-0.0811685770750046	17.9807929992676	-0.00132951640989631	0.00581331877037883	-0.00522560812532902	0.0022419011220336
958	1.11752903461456	-0.730517208576202	18.3054676055908	-0.00619963090866804	0.00321592413820326	0.00776136433705688	0.000293855206109583
959	-0.830516874790192	-0.405842900276184	18.0457286834717	-0.00230353930965066	0.00743668992072344	-0.00522560812532902	-0.00132951640989631
960	-0.181168273091316	-1.05519151687622	17.2665100097656	-0.00587495695799589	0.00581331877037883	0.00289124972186983	0.000293855206109583
961	-1.47986555099487	-0.405842900276184	17.9158573150635	-0.00230353930965066	-0.00132951640989631	-0.00360223650932312	0.00906006153672934
962	-0.830516874790192	-0.0811685770750046	17.2015743255615	-0.00684897974133492	-3.08191010844894e-05	-0.00100484199356288	-0.00165419070981443
963	-2.12921404838562	0.892854392528534	17.7859878540039	-0.00977104809135199	-0.0026282137259841	-0.000680167751852423	-0.00977104809135199
964	0.468180358409882	0.892854392528534	18.0457286834717	-0.00132951640989631	0.00191722682211548	-0.00425158534198999	0.000293855206109583
965	0.468180358409882	-0.730517208576202	17.850923538208	-0.00230353930965066	0.00191722682211548	-0.0104203969240189	0.00581331877037883
966	1.11752903461456	0.892854392528534	17.6561183929443	0.00354059832170606	-0.00360223650932312	-0.00522560812532902	-0.00522560812532902
967	-0.830516874790192	0.892854392528534	17.7210540771484	0.00159255252219737	-0.0026282137259841	-0.000680167751852423	0.00418994715437293
968	0.468180358409882	0.243505731225014	17.850923538208	0.00906006153672934	-0.00197886489331722	0.00354059832170606	0.00256657530553639
969	-0.181168273091316	-0.0811685770750046	18.2405319213867	-3.08191010844894e-05	0.00159255252219737	-0.0139918150380254	-0.0026282137259841
970	-0.181168273091316	-0.730517208576202	17.5262489318848	0.00906006153672934	-0.00555028254166245	-0.0026282137259841	-0.000355493422830477
971	-0.830516874790192	-0.730517208576202	17.1366405487061	0.0022419011220336	-0.00977104809135199	0.00256657530553639	0.00159255252219737
972	2.41622614860535	-1.70454013347626	17.850923538208	0.00711201597005129	-0.0104203969240189	0.00678734155371785	-0.00360223650932312
973	0.468180358409882	-1.70454013347626	17.9158573150635	0.00386527273803949	-0.00587495695799589	0.00646266713738441	-0.000355493422830477
974	-0.181168273091316	-0.405842900276184	17.7859878540039	-0.0026282137259841	-0.00522560812532902	0.00581331877037883	-0.00457625929266214
975	0.468180358409882	-0.0811685770750046	17.9807929992676	-0.00165419070981443	0.00191722682211548	-0.00425158534198999	0.00354059832170606
976	-0.181168273091316	-0.0811685770750046	18.1755981445313	0.00386527273803949	-0.00230353930965066	-0.00652430532500148	-0.00197886489331722
977	1.11752903461456	-0.730517208576202	17.9158573150635	0.00321592413820326	-0.00392691092565656	-0.00977104809135199	0.00451462110504508
978	-0.181168273091316	0.892854392528534	17.5911846160889	-0.00100484199356288	0.00646266713738441	-0.00457625929266214	-0.00132951640989631
979	0.468180358409882	0.568180024623871	17.7859878540039	-0.00392691092565656	0.000618529506027699	-0.00555028254166245	-0.00295288790948689
980	0.468180358409882	0.568180024623871	17.7859878540039	-0.00230353930965066	0.00776136433705688	-0.00197886489331722	-0.00100484199356288
981	-0.181168273091316	0.892854392528534	17.2665100097656	0.00516396993771195	0.000618529506027699	-0.00295288790948689	-0.000355493422830477
982	-0.181168273091316	0.892854392528534	17.6561183929443	-0.0026282137259841	-0.00100484199356288	-0.00425158534198999	-0.00555028254166245
983	1.7668776512146	-0.405842900276184	17.7210540771484	-0.000355493422830477	-0.000680167751852423	-0.00652430532500148	0.000943203864153475
984	0.468180358409882	0.568180024623871	17.7210540771484	0.00386527273803949	0.00581331877037883	-0.00879702530801296	-0.000355493422830477
985	1.7668776512146	-0.730517208576202	17.7859878540039	-0.00619963090866804	0.0022419011220336	-0.00977104809135199	-0.00360223650932312
986	1.11752903461456	1.21752870082855	17.7210540771484	0.00646266713738441	0.00646266713738441	-0.00522560812532902	0.000293855206109583
987	0.468180358409882	0.568180024623871	17.9158573150635	0.00581331877037883	-0.00360223650932312	-0.00847235135734081	0.00743668992072344
988	-0.830516874790192	0.892854392528534	17.6561183929443	-0.00327756232582033	0.00321592413820326	0.00386527273803949	0.00289124972186983
989	1.7668776512146	0.568180024623871	17.6561183929443	0.00159255252219737	0.00321592413820326	-0.000355493422830477	-0.00457625929266214
990	1.7668776512146	0.243505731225014	17.850923538208	0.000293855206109583	-0.000355493422830477	-0.00230353930965066	0.00483929552137852
991	0.468180358409882	-0.730517208576202	18.0457286834717	-3.08191010844894e-05	-3.08191010844894e-05	-0.00684897974133492	0.00321592413820326
992	-1.47986555099487	1.21752870082855	17.850923538208	0.000618529506027699	-0.00782300252467394	-0.00197886489331722	0.00289124972186983
993	0.468180358409882	0.568180024623871	18.0457286834717	-0.00652430532500148	0.00191722682211548	-0.00295288790948689	0.00256657530553639
994	-0.830516874790192	-0.0811685770750046	18.1755981445313	-0.00847235135734081	0.0022419011220336	-0.00197886489331722	-0.00230353930965066
995	-2.12921404838562	0.243505731225014	17.5911846160889	-0.00684897974133492	0.00516396993771195	-0.00425158534198999	0.00516396993771195
996	-1.47986555099487	-0.730517208576202	17.9158573150635	-0.00782300252467394	-0.00522560812532902	-0.00100484199356288	0.00126787810586393
997	0.468180358409882	-0.730517208576202	18.0457286834717	0.0022419011220336	0.00678734155371785	-0.000355493422830477	0.00516396993771195
998	-1.47986555099487	0.243505731225014	17.7859878540039	-0.00457625929266214	0.00613799272105098	0.00581331877037883	-0.00392691092565656
999	0.468180358409882	0.568180024623871	17.9158573150635	-0.0026282137259841	0.000943203864153475	-0.00132951640989631	0.000943203864153475
1000	0.468180358409882	1.21752870082855	17.7210540771484	-0.00879702530801296	0.00354059832170606	-0.00230353930965066	-0.00100484199356288
1001	1.11752903461456	-0.405842900276184	17.9807929992676	0.00354059832170606	-0.00360223650932312	-0.00522560812532902	0.00289124972186983
1002	0.468180358409882	-0.730517208576202	18.0457286834717	-0.00360223650932312	0.000943203864153475	0.00483929552137852	0.0022419011220336
1003	-0.181168273091316	0.568180024623871	17.7859878540039	0.000943203864153475	-0.000680167751852423	-0.00295288790948689	-0.00360223650932312
1004	1.7668776512146	-1.05519151687622	17.7859878540039	-0.00230353930965066	0.00256657530553639	0.00418994715437293	-3.08191010844894e-05
1005	-0.181168273091316	-1.37986588478088	17.9807929992676	0.00418994715437293	-0.00295288790948689	0.000943203864153475	0.00776136433705688
1006	1.11752903461456	-1.70454013347626	17.9158573150635	0.00159255252219737	-0.0107450718060136	0.00711201597005129	0.00159255252219737
1007	-0.830516874790192	-0.405842900276184	17.5911846160889	-0.00165419070981443	-0.00360223650932312	0.00191722682211548	-0.00555028254166245
1008	-0.830516874790192	-0.730517208576202	17.9158573150635	-0.00327756232582033	-0.00684897974133492	-3.08191010844894e-05	-0.00619963090866804
1009	-0.181168273091316	-0.0811685770750046	17.7859878540039	0.00256657530553639	0.000293855206109583	-0.00587495695799589	-0.00425158534198999
1010	-0.830516874790192	-0.405842900276184	18.1755981445313	-0.00360223650932312	0.00418994715437293	-0.00912170019000769	0.00386527273803949
1011	1.11752903461456	0.892854392528534	17.7210540771484	0.0123068047687411	0.00321592413820326	0.00256657530553639	-0.00490093370899558
1012	1.11752903461456	-0.0811685770750046	17.9807929992676	-3.08191010844894e-05	0.000618529506027699	-0.00912170019000769	0.00418994715437293
1013	1.11752903461456	0.568180024623871	17.9807929992676	0.00581331877037883	-0.000680167751852423	0.00418994715437293	-0.00360223650932312
1014	1.11752903461456	-0.405842900276184	17.850923538208	-0.00360223650932312	0.00516396993771195	-0.00782300252467394	-3.08191010844894e-05
1015	1.7668776512146	-0.405842900276184	18.1106624603271	-0.000355493422830477	0.00289124972186983	-0.00652430532500148	0.00678734155371785
1016	1.7668776512146	-0.0811685770750046	17.9158573150635	0.00256657530553639	0.00516396993771195	-0.0133424662053585	-0.00165419070981443
1017	-0.830516874790192	0.568180024623871	17.7210540771484	0.00126787810586393	-0.00165419070981443	-0.00295288790948689	-3.08191010844894e-05
1018	0.468180358409882	0.243505731225014	17.4613132476807	-0.00912170019000769	0.000943203864153475	0.000293855206109583	-0.00295288790948689
1019	-0.181168273091316	0.892854392528534	17.5911846160889	-0.00360223650932312	0.00613799272105098	-0.00879702530801296	-0.0026282137259841
1020	0.468180358409882	0.243505731225014	17.9158573150635	-3.08191010844894e-05	0.000293855206109583	-0.00522560812532902	0.0022419011220336
1021	0.468180358409882	1.54220294952393	17.9807929992676	0.00126787810586393	-0.00230353930965066	-0.000355493422830477	-0.00165419070981443
1022	2.41622614860535	-0.730517208576202	17.7859878540039	-0.00197886489331722	-0.00879702530801296	-0.00327756232582033	-3.08191010844894e-05
1023	1.11752903461456	-0.0811685770750046	17.850923538208	0.00321592413820326	0.0149041991680861	-0.00360223650932312	-0.00652430532500148
1024	0.468180358409882	0.892854392528534	17.5911846160889	0.00289124972186983	0.00354059832170606	-0.00100484199356288	-0.00230353930965066
1025	0.468180358409882	-0.0811685770750046	17.9807929992676	-0.00619963090866804	0.0022419011220336	-0.00619963090866804	0.00613799272105098
1026	-0.181168273091316	0.568180024623871	17.9807929992676	0.000943203864153475	0.00126787810586393	-0.00522560812532902	0.00548864435404539
1027	-1.47986555099487	0.892854392528534	17.3963794708252	-0.0110697457566857	-3.08191010844894e-05	-0.00392691092565656	-0.0026282137259841
1028	-1.47986555099487	0.243505731225014	17.3314437866211	-0.00652430532500148	0.00516396993771195	-0.00197886489331722	0.000943203864153475
1029	-2.77856278419495	-0.405842900276184	17.4613132476807	-0.00490093370899558	0.00256657530553639	0.00191722682211548	0.00126787810586393
1030	-1.47986555099487	0.243505731225014	17.9807929992676	-0.00555028254166245	0.00418994715437293	-0.00360223650932312	0.0022419011220336
1031	-1.47986555099487	0.892854392528534	17.7859878540039	-0.00295288790948689	0.00386527273803949	-0.00425158534198999	0.00256657530553639
1032	1.11752903461456	0.243505731225014	18.1106624603271	-0.000355493422830477	-0.00522560812532902	0.00808603875339031	-0.00197886489331722
1033	0.468180358409882	-1.05519151687622	18.0457286834717	0.000618529506027699	0.00873538758605719	-0.00295288790948689	0.00516396993771195
1034	-0.181168273091316	0.568180024623871	17.5262489318848	-0.00360223650932312	0.00548864435404539	0.000618529506027699	-0.00100484199356288
1035	1.11752903461456	-0.405842900276184	18.0457286834717	-0.00749832857400179	0.00548864435404539	-0.00652430532500148	0.000293855206109583
1036	-0.830516874790192	0.568180024623871	17.5911846160889	-0.00457625929266214	-0.00782300252467394	-0.0026282137259841	-0.000355493422830477
1037	0.468180358409882	0.243505731225014	18.1106624603271	0.000293855206109583	-0.00490093370899558	0.00711201597005129	-0.00295288790948689
1038	1.11752903461456	-1.05519151687622	17.6561183929443	0.00289124972186983	-0.000680167751852423	-0.00392691092565656	-0.00165419070981443
1039	0.468180358409882	-1.70454013347626	17.3963794708252	-3.08191010844894e-05	-0.00360223650932312	0.00451462110504508	-0.00165419070981443
1040	1.7668776512146	-1.70454013347626	18.0457286834717	-0.0026282137259841	-0.00295288790948689	-0.00295288790948689	-0.00230353930965066
1041	-0.830516874790192	-0.730517208576202	17.9158573150635	0.00548864435404539	-0.00522560812532902	0.00516396993771195	-0.0026282137259841
1042	0.468180358409882	-0.730517208576202	17.7859878540039	-0.00197886489331722	-0.00717365415766835	-0.00522560812532902	-0.00587495695799589
1043	1.11752903461456	-1.37986588478088	18.2405319213867	0.00256657530553639	0.000293855206109583	0.00191722682211548	-0.00684897974133492
1044	-0.181168273091316	-0.405842900276184	17.3963794708252	-0.00684897974133492	-0.00295288790948689	-0.00230353930965066	-0.00165419070981443
1045	1.11752903461456	-0.0811685770750046	17.1366405487061	-0.00230353930965066	-0.0026282137259841	-0.00230353930965066	0.000943203864153475
1046	-0.830516874790192	0.568180024623871	17.7210540771484	0.00159255252219737	-0.00619963090866804	0.000293855206109583	-0.00587495695799589
1047	1.11752903461456	-0.730517208576202	18.0457286834717	0.000293855206109583	-0.00360223650932312	0.000618529506027699	0.00159255252219737
1048	1.11752903461456	-0.405842900276184	18.1106624603271	0.000618529506027699	0.00906006153672934	0.00126787810586393	-0.00555028254166245
1049	1.11752903461456	-0.405842900276184	18.4353370666504	-0.0026282137259841	0.00159255252219737	-0.00912170019000769	-0.00327756232582033
1050	1.11752903461456	-0.405842900276184	17.850923538208	-0.00619963090866804	-0.00197886489331722	-0.0026282137259841	-0.000680167751852423
1051	1.7668776512146	-0.730517208576202	17.7859878540039	0.00776136433705688	0.00776136433705688	-0.00555028254166245	-3.08191010844894e-05
1052	-0.181168273091316	0.892854392528534	17.4613132476807	0.00418994715437293	-0.00847235135734081	-3.08191010844894e-05	0.00418994715437293
1053	1.7668776512146	-0.405842900276184	17.4613132476807	-3.08191010844894e-05	0.0022419011220336	-0.00912170019000769	0.00354059832170606
1054	-0.181168273091316	0.243505731225014	17.850923538208	-0.00295288790948689	-3.08191010844894e-05	-0.00132951640989631	-0.00165419070981443
1055	0.468180358409882	0.243505731225014	17.7210540771484	0.00483929552137852	0.00776136433705688	-0.00457625929266214	0.00841071270406246
1056	-0.830516874790192	0.892854392528534	17.5911846160889	0.00873538758605719	0.00386527273803949	0.00289124972186983	-0.00197886489331722
1057	2.41622614860535	-0.730517208576202	17.7859878540039	-0.00522560812532902	-0.0026282137259841	-0.0126931173726916	0.00289124972186983
1058	1.11752903461456	0.243505731225014	17.9807929992676	0.00386527273803949	0.00159255252219737	0.00354059832170606	0.00256657530553639
1059	1.7668776512146	-0.405842900276184	17.7859878540039	0.000618529506027699	0.00354059832170606	-0.00912170019000769	0.00776136433705688
1060	1.11752903461456	-0.405842900276184	18.1755981445313	0.00159255252219737	0.00126787810586393	-0.000680167751852423	0.00354059832170606
1061	0.468180358409882	-0.405842900276184	18.0457286834717	-3.08191010844894e-05	-0.00717365415766835	-0.000355493422830477	0.00548864435404539
1062	-2.12921404838562	0.892854392528534	17.6561183929443	-0.00100484199356288	0.00646266713738441	0.0022419011220336	0.00743668992072344
1063	-2.12921404838562	0.568180024623871	17.6561183929443	-0.0120437685400248	0.00289124972186983	-0.00100484199356288	0.00451462110504508
1064	-0.830516874790192	-0.730517208576202	17.9807929992676	-0.0126931173726916	0.00548864435404539	-0.00782300252467394	-0.00555028254166245
1065	-1.47986555099487	0.892854392528534	17.7859878540039	-0.0143164889886975	-0.00230353930965066	-0.0120437685400248	0.00841071270406246
1066	0.468180358409882	-0.405842900276184	17.7210540771484	0.00613799272105098	0.00516396993771195	-0.00230353930965066	-0.000680167751852423
1067	1.11752903461456	-0.405842900276184	17.3963794708252	-0.00197886489331722	-0.00360223650932312	0.00613799272105098	-0.00457625929266214
1068	-0.181168273091316	0.568180024623871	17.6561183929443	-3.08191010844894e-05	0.00743668992072344	0.00678734155371785	-0.00295288790948689
1069	-0.181168273091316	0.892854392528534	17.7210540771484	-0.0126931173726916	-3.08191010844894e-05	-0.00457625929266214	-3.08191010844894e-05
1070	1.11752903461456	0.243505731225014	17.6561183929443	0.000293855206109583	0.00646266713738441	0.00159255252219737	-0.000355493422830477
1071	1.7668776512146	-1.37986588478088	18.1755981445313	-0.0026282137259841	-0.00392691092565656	-0.00165419070981443	-0.000680167751852423
1072	1.11752903461456	-2.02921438217163	18.3054676055908	0.00159255252219737	-0.00879702530801296	0.00126787810586393	0.00126787810586393
1073	-0.830516874790192	-1.05519151687622	17.071704864502	-3.08191010844894e-05	-0.0120437685400248	-0.0026282137259841	-0.00197886489331722
1074	2.41622614860535	-2.02921438217163	17.3314437866211	0.000943203864153475	-0.00197886489331722	-0.00230353930965066	-0.00619963090866804
1075	0.468180358409882	-0.730517208576202	17.7210540771484	0.00483929552137852	-0.00912170019000769	-0.00392691092565656	0.00126787810586393
1076	1.11752903461456	-1.05519151687622	18.0457286834717	0.00126787810586393	-0.00522560812532902	0.00256657530553639	-0.00197886489331722
1077	1.11752903461456	-1.05519151687622	18.1755981445313	0.00321592413820326	-0.00587495695799589	0.00354059832170606	0.000618529506027699
1078	1.11752903461456	0.568180024623871	17.2015743255615	-0.00197886489331722	0.00126787810586393	0.0022419011220336	-0.0026282137259841
1079	0.468180358409882	0.243505731225014	17.071704864502	0.000293855206109583	0.00289124972186983	0.000618529506027699	-0.00684897974133492
1080	0.468180358409882	0.243505731225014	17.9158573150635	-0.00197886489331722	0.00126787810586393	-0.00392691092565656	0.00516396993771195
1081	1.7668776512146	-0.405842900276184	17.9807929992676	-0.000355493422830477	-0.00425158534198999	-0.00425158534198999	-0.00230353930965066
1082	1.11752903461456	-0.405842900276184	18.2405319213867	0.00159255252219737	-0.0026282137259841	0.00970941036939621	-0.00912170019000769
1083	-0.181168273091316	0.568180024623871	17.850923538208	0.000293855206109583	0.00970941036939621	-0.0026282137259841	-0.00879702530801296
1084	1.11752903461456	-0.730517208576202	17.7859878540039	0.00256657530553639	0.00483929552137852	-0.00132951640989631	-0.00197886489331722
1085	-0.830516874790192	0.243505731225014	17.6561183929443	0.00321592413820326	0.00159255252219737	-0.0100957229733467	0.00159255252219737
1086	1.7668776512146	-0.730517208576202	17.850923538208	0.00289124972186983	0.00354059832170606	0.00159255252219737	0.00483929552137852
1087	-0.181168273091316	1.54220294952393	17.5262489318848	-3.08191010844894e-05	-0.00132951640989631	-0.0026282137259841	-0.00457625929266214
1088	-0.181168273091316	0.568180024623871	17.3963794708252	-0.0026282137259841	0.00191722682211548	-0.0026282137259841	0.00354059832170606
1089	-0.181168273091316	0.892854392528534	17.7210540771484	0.000618529506027699	0.00711201597005129	-0.00457625929266214	-0.000680167751852423
1090	-0.181168273091316	0.568180024623871	17.7210540771484	-0.00392691092565656	0.00289124972186983	-0.00749832857400179	0.00126787810586393
1091	0.468180358409882	1.21752870082855	17.7210540771484	0.00613799272105098	0.00354059832170606	0.00126787810586393	0.00613799272105098
1092	1.7668776512146	-0.405842900276184	18.0457286834717	-3.08191010844894e-05	0.000618529506027699	0.00321592413820326	-0.00197886489331722
1093	-0.830516874790192	0.568180024623871	18.1106624603271	-0.0104203969240189	-0.00230353930965066	-0.00457625929266214	0.00289124972186983
1094	0.468180358409882	-0.730517208576202	17.6561183929443	-0.00100484199356288	0.011982130818069	-0.00360223650932312	-0.00619963090866804
1095	-0.181168273091316	-0.0811685770750046	17.9158573150635	-0.00879702530801296	0.00678734155371785	-0.00522560812532902	0.00808603875339031
1096	-0.181168273091316	-0.730517208576202	17.850923538208	0.000943203864153475	-0.00132951640989631	-0.00522560812532902	0.00938473641872406
1097	-2.77856278419495	0.892854392528534	17.6561183929443	-0.00392691092565656	-0.00100484199356288	-0.00684897974133492	-0.000355493422830477
1098	-2.77856278419495	0.568180024623871	17.6561183929443	-0.0104203969240189	0.000293855206109583	-0.00100484199356288	-0.00295288790948689
1099	-2.77856278419495	0.892854392528534	17.9158573150635	-0.00587495695799589	0.00191722682211548	-0.0026282137259841	-0.00912170019000769
1100	-1.47986555099487	0.243505731225014	17.9158573150635	-0.00749832857400179	0.00289124972186983	-0.00587495695799589	-0.00457625929266214
1101	-1.47986555099487	0.568180024623871	17.071704864502	-0.0026282137259841	0.000293855206109583	-0.00425158534198999	0.00516396993771195
1102	1.11752903461456	-0.730517208576202	17.5911846160889	-0.000680167751852423	0.00418994715437293	0.00743668992072344	0.00386527273803949
1103	-0.181168273091316	0.568180024623871	17.4613132476807	-0.000355493422830477	0.00646266713738441	0.00483929552137852	-0.00587495695799589
1104	0.468180358409882	0.568180024623871	17.7859878540039	-0.0026282137259841	0.000618529506027699	-0.00457625929266214	0.00256657530553639
1105	0.468180358409882	-0.405842900276184	18.2405319213867	0.000618529506027699	0.00126787810586393	-0.00457625929266214	0.00159255252219737
1106	1.7668776512146	0.243505731225014	17.1366405487061	0.00483929552137852	0.00191722682211548	-0.00100484199356288	0.00743668992072344
1107	0.468180358409882	0.243505731225014	17.2015743255615	0.00354059832170606	-0.00652430532500148	0.00581331877037883	0.00159255252219737
1108	0.468180358409882	-1.37986588478088	17.9158573150635	-0.00522560812532902	-0.00619963090866804	-0.00100484199356288	-0.0026282137259841
1109	1.11752903461456	-2.02921438217163	17.9158573150635	-0.00295288790948689	0.00483929552137852	-3.08191010844894e-05	-0.00652430532500148
1110	1.11752903461456	-2.02921438217163	18.1106624603271	-0.00522560812532902	-0.00392691092565656	-0.00522560812532902	0.00321592413820326
1111	-0.830516874790192	-0.0811685770750046	18.1755981445313	0.00873538758605719	-0.00782300252467394	-0.00749832857400179	-0.0026282137259841
1112	1.11752903461456	-0.0811685770750046	17.7210540771484	-3.08191010844894e-05	-0.00295288790948689	-0.00425158534198999	0.00386527273803949
1113	1.7668776512146	-1.05519151687622	18.0457286834717	-0.00392691092565656	0.00126787810586393	0.00126787810586393	-0.00197886489331722
1114	-0.181168273091316	0.243505731225014	17.7859878540039	-0.00197886489331722	0.000943203864153475	0.00516396993771195	-0.000680167751852423
1115	1.11752903461456	-0.730517208576202	17.5911846160889	-0.00977104809135199	0.011982130818069	-0.000680167751852423	0.00581331877037883
1116	0.468180358409882	0.568180024623871	17.9158573150635	0.00743668992072344	-0.000355493422830477	-0.00490093370899558	-0.00619963090866804
1117	-0.181168273091316	0.568180024623871	17.9807929992676	-3.08191010844894e-05	0.00386527273803949	0.00289124972186983	-0.00230353930965066
1118	0.468180358409882	-0.0811685770750046	17.7210540771484	-0.00165419070981443	0.00354059832170606	0.00126787810586393	0.00516396993771195
1119	-0.181168273091316	-0.730517208576202	17.9158573150635	-0.00165419070981443	0.00159255252219737	-0.00587495695799589	-0.00100484199356288
1120	1.11752903461456	1.21752870082855	17.5262489318848	-0.00555028254166245	0.00516396993771195	0.00321592413820326	-0.00197886489331722
1121	-0.181168273091316	0.568180024623871	17.1366405487061	0.0022419011220336	-0.00165419070981443	-0.0156151866540313	-0.00165419070981443
1122	1.11752903461456	-0.405842900276184	17.4613132476807	0.000293855206109583	0.00646266713738441	-0.00490093370899558	0.00386527273803949
1123	1.11752903461456	-0.730517208576202	17.3963794708252	0.00418994715437293	0.00289124972186983	-0.000355493422830477	-0.0026282137259841
1124	-0.181168273091316	0.568180024623871	17.0067710876465	-3.08191010844894e-05	0.00646266713738441	-0.00360223650932312	-3.08191010844894e-05
1125	1.11752903461456	-0.405842900276184	17.7210540771484	0.00126787810586393	0.00841071270406246	-0.00587495695799589	0.00354059832170606
1126	-0.830516874790192	0.568180024623871	17.7210540771484	0.00354059832170606	-0.00522560812532902	0.000618529506027699	-0.000355493422830477
1127	1.7668776512146	-1.05519151687622	18.1106624603271	0.00289124972186983	-0.00132951640989631	0.0022419011220336	0.000618529506027699
1128	1.7668776512146	-0.405842900276184	17.7210540771484	-0.00295288790948689	0.00354059832170606	-0.00457625929266214	-0.00684897974133492
1129	1.11752903461456	-0.730517208576202	17.7859878540039	-0.00230353930965066	0.00581331877037883	-0.00522560812532902	-0.00652430532500148
1130	0.468180358409882	-0.0811685770750046	17.850923538208	-0.00425158534198999	0.0194496400654316	-0.00392691092565656	0.00256657530553639
1131	0.468180358409882	-0.405842900276184	17.4613132476807	-0.00457625929266214	-0.00327756232582033	-0.00165419070981443	-0.00619963090866804
1132	-3.42791152000427	0.892854392528534	17.850923538208	-0.00652430532500148	0.00191722682211548	0.000943203864153475	0.00321592413820326
1133	-2.12921404838562	0.243505731225014	18.1755981445313	-0.0113944197073579	0.0022419011220336	-0.00197886489331722	0.00159255252219737
1134	-1.47986555099487	0.892854392528534	17.7859878540039	-0.00879702530801296	0.00289124972186983	-0.00360223650932312	0.00386527273803949
1135	1.7668776512146	0.568180024623871	17.071704864502	-0.00587495695799589	0.00451462110504508	-0.00230353930965066	0.00418994715437293
1136	-1.47986555099487	1.21752870082855	17.3314437866211	-0.000680167751852423	0.00256657530553639	-3.08191010844894e-05	-3.08191010844894e-05
1137	1.11752903461456	-0.405842900276184	17.5262489318848	0.00321592413820326	-0.00165419070981443	-0.00522560812532902	-0.00295288790948689
1138	1.7668776512146	-0.0811685770750046	18.0457286834717	-0.00132951640989631	-0.000355493422830477	-0.00490093370899558	0.000293855206109583
1139	1.7668776512146	-1.05519151687622	18.3054676055908	-0.00100484199356288	0.00289124972186983	0.000618529506027699	0.00613799272105098
1140	2.41622614860535	0.243505731225014	17.7859878540039	-0.00749832857400179	-0.00295288790948689	0.00678734155371785	0.000618529506027699
1141	1.11752903461456	-0.405842900276184	17.7210540771484	-0.00165419070981443	-0.00944637414067984	-0.00100484199356288	0.00483929552137852
1142	0.468180358409882	-0.730517208576202	17.850923538208	0.00841071270406246	-0.00295288790948689	-0.00165419070981443	-0.00392691092565656
1143	1.7668776512146	-2.02921438217163	18.0457286834717	0.00289124972186983	-0.00944637414067984	0.00581331877037883	0.000618529506027699
1144	1.11752903461456	-1.37986588478088	18.1755981445313	-0.00490093370899558	0.00126787810586393	-0.0026282137259841	-0.0026282137259841
1145	0.468180358409882	0.568180024623871	17.9807929992676	0.00386527273803949	-0.00230353930965066	0.00191722682211548	0.0022419011220336
1146	1.7668776512146	-0.730517208576202	17.850923538208	0.00938473641872406	0.000943203864153475	-0.00197886489331722	0.000293855206109583
1147	1.7668776512146	-0.730517208576202	17.850923538208	0.0022419011220336	0.00191722682211548	-0.000355493422830477	-0.0026282137259841
1148	1.7668776512146	0.568180024623871	17.7859878540039	0.00451462110504508	0.00516396993771195	0.00191722682211548	-0.00392691092565656
1149	1.11752903461456	0.892854392528534	17.6561183929443	-0.00457625929266214	0.00354059832170606	0.00581331877037883	-0.000355493422830477
1150	-0.181168273091316	0.243505731225014	18.0457286834717	-0.0026282137259841	-0.00100484199356288	-0.00327756232582033	0.00678734155371785
1151	1.7668776512146	-1.05519151687622	17.9158573150635	0.00938473641872406	0.00516396993771195	-0.00425158534198999	0.00418994715437293
1152	1.11752903461456	-1.05519151687622	17.7210540771484	-0.000680167751852423	0.000943203864153475	-0.000680167751852423	-0.00490093370899558
1153	0.468180358409882	0.892854392528534	17.4613132476807	-0.00165419070981443	0.000293855206109583	-0.00392691092565656	-0.00230353930965066
1154	0.468180358409882	-0.405842900276184	17.7859878540039	-3.08191010844894e-05	0.00256657530553639	-0.00392691092565656	-0.00392691092565656
1155	0.468180358409882	0.892854392528534	17.5911846160889	-0.00295288790948689	0.00678734155371785	-0.00879702530801296	0.00483929552137852
1156	0.468180358409882	-0.405842900276184	18.0457286834717	0.000943203864153475	0.00126787810586393	0.000618529506027699	0.00354059832170606
1157	1.11752903461456	-0.730517208576202	17.7210540771484	0.00126787810586393	-0.00490093370899558	-0.00555028254166245	0.00126787810586393
1158	1.7668776512146	-0.405842900276184	17.7210540771484	0.000293855206109583	0.000943203864153475	-0.00490093370899558	-0.00327756232582033
1159	1.7668776512146	-0.405842900276184	17.850923538208	0.00191722682211548	0.00126787810586393	-0.000355493422830477	-0.000355493422830477
1160	1.7668776512146	-0.0811685770750046	17.9807929992676	0.00289124972186983	0.00776136433705688	-0.0162645354866982	-0.00165419070981443
1161	1.11752903461456	-0.405842900276184	17.7210540771484	0.00289124972186983	0.00711201597005129	-0.000680167751852423	-0.00100484199356288
1162	-0.181168273091316	0.568180024623871	17.4613132476807	-0.00197886489331722	-0.00684897974133492	-0.00360223650932312	-0.00230353930965066
1163	-1.47986555099487	1.54220294952393	17.1366405487061	-0.00555028254166245	0.00386527273803949	0.00256657530553639	-3.08191010844894e-05
1164	-0.181168273091316	-0.405842900276184	17.9807929992676	-0.00327756232582033	0.00483929552137852	0.00289124972186983	-0.000355493422830477
1165	-2.77856278419495	1.21752870082855	17.9807929992676	-0.00977104809135199	0.000293855206109583	-0.00490093370899558	-0.00197886489331722
1166	-0.830516874790192	-0.730517208576202	18.0457286834717	0.000943203864153475	-0.00100484199356288	-0.0100957229733467	0.00808603875339031
1167	-2.77856278419495	1.21752870082855	17.9807929992676	-0.000355493422830477	0.00386527273803949	-3.08191010844894e-05	-0.00197886489331722
1168	-0.830516874790192	0.243505731225014	17.7859878540039	-0.00230353930965066	0.00159255252219737	-0.00717365415766835	0.00386527273803949
1169	-0.830516874790192	0.892854392528534	17.6561183929443	-0.00197886489331722	0.00841071270406246	-0.00425158534198999	-0.00230353930965066
1170	-0.181168273091316	0.568180024623871	17.7210540771484	0.00126787810586393	0.00289124972186983	0.000293855206109583	0.000293855206109583
1171	-0.181168273091316	0.892854392528534	17.7859878540039	0.000293855206109583	-0.00132951640989631	-0.00652430532500148	0.00159255252219737
1172	1.7668776512146	-0.730517208576202	18.2405319213867	0.00321592413820326	-3.08191010844894e-05	0.0022419011220336	0.00938473641872406
1173	1.11752903461456	-1.05519151687622	18.2405319213867	-0.00132951640989631	-0.00230353930965066	-0.00295288790948689	-0.00230353930965066
1174	2.41622614860535	-1.37986588478088	17.7859878540039	0.0022419011220336	-0.00782300252467394	0.0022419011220336	0.00516396993771195
1175	-0.830516874790192	-0.730517208576202	18.1106624603271	-0.00555028254166245	-0.00847235135734081	-3.08191010844894e-05	0.00906006153672934
1176	1.7668776512146	-1.70454013347626	17.9807929992676	0.00548864435404539	-0.0104203969240189	-0.000355493422830477	0.00613799272105098
1177	1.7668776512146	-1.70454013347626	17.850923538208	0.00289124972186983	-0.00944637414067984	-0.00457625929266214	-0.00230353930965066
1178	0.468180358409882	-0.730517208576202	17.4613132476807	-0.00490093370899558	-0.00165419070981443	-0.00230353930965066	-0.00360223650932312
1179	-0.181168273091316	-0.0811685770750046	17.7859878540039	0.00126787810586393	0.00386527273803949	-0.00912170019000769	-0.00132951640989631
1180	1.7668776512146	-0.0811685770750046	17.6561183929443	0.000943203864153475	0.00354059832170606	-0.000680167751852423	0.00483929552137852
1181	1.7668776512146	-0.730517208576202	17.9807929992676	-3.08191010844894e-05	0.00126787810586393	0.00711201597005129	0.00646266713738441
1182	0.468180358409882	0.243505731225014	18.1106624603271	-3.08191010844894e-05	0.00289124972186983	-0.00587495695799589	-0.00327756232582033
1183	-0.181168273091316	0.568180024623871	17.9807929992676	0.00289124972186983	-0.00295288790948689	0.00808603875339031	-0.000355493422830477
1184	-0.181168273091316	0.892854392528534	17.9807929992676	-0.00619963090866804	0.00289124972186983	-0.00100484199356288	0.000293855206109583
1185	1.11752903461456	-0.730517208576202	17.850923538208	-0.00522560812532902	0.00451462110504508	-0.00392691092565656	0.00678734155371785
1186	1.7668776512146	0.243505731225014	17.3963794708252	0.00191722682211548	-0.000680167751852423	0.00743668992072344	-0.00360223650932312
1187	-0.181168273091316	0.243505731225014	17.6561183929443	-0.00197886489331722	0.00321592413820326	0.00191722682211548	0.000943203864153475
1188	-0.181168273091316	0.568180024623871	17.7859878540039	-0.00165419070981443	-0.00197886489331722	-0.0107450718060136	-0.00847235135734081
1189	-0.181168273091316	-0.730517208576202	17.4613132476807	-0.00619963090866804	-0.00100484199356288	-0.0104203969240189	-0.00360223650932312
1190	-0.181168273091316	0.243505731225014	17.2665100097656	-0.00522560812532902	0.0022419011220336	0.00354059832170606	-0.00522560812532902
1191	-0.181168273091316	0.892854392528534	17.2015743255615	0.00191722682211548	0.000618529506027699	-0.00684897974133492	0.00321592413820326
1192	-0.181168273091316	0.568180024623871	17.7210540771484	0.00159255252219737	0.00418994715437293	0.00321592413820326	-0.00684897974133492
1193	1.7668776512146	-1.05519151687622	18.0457286834717	0.00938473641872406	-0.00132951640989631	-0.0136671401560307	0.00548864435404539
1194	-0.181168273091316	1.21752870082855	17.850923538208	-0.00522560812532902	0.00191722682211548	0.00613799272105098	-0.000680167751852423
1195	1.7668776512146	-0.730517208576202	18.2405319213867	0.000293855206109583	0.00613799272105098	-0.00619963090866804	0.00516396993771195
1196	0.468180358409882	0.892854392528534	17.071704864502	-0.00132951640989631	-0.00425158534198999	-0.000355493422830477	-0.00132951640989631
1197	-0.181168273091316	0.243505731225014	17.2015743255615	-0.00425158534198999	-0.00197886489331722	0.000618529506027699	0.00289124972186983
1198	-2.12921404838562	1.21752870082855	17.7210540771484	-0.00944637414067984	0.00191722682211548	0.00256657530553639	-0.00100484199356288
1199	-1.47986555099487	-0.0811685770750046	17.850923538208	-0.00847235135734081	0.00646266713738441	0.00126787810586393	-0.00165419070981443
1200	-2.12921404838562	0.892854392528534	17.9807929992676	-0.00230353930965066	0.00646266713738441	-0.00295288790948689	-3.08191010844894e-05
1201	-2.12921404838562	0.243505731225014	17.7859878540039	-0.0100957229733467	-0.00197886489331722	-0.00684897974133492	0.000618529506027699
1202	-0.830516874790192	-0.730517208576202	17.850923538208	-0.00522560812532902	-0.00327756232582033	-0.000355493422830477	0.00873538758605719
1203	1.11752903461456	-0.730517208576202	17.9158573150635	-0.00360223650932312	-0.000355493422830477	-0.000680167751852423	0.0022419011220336
1204	-0.830516874790192	0.892854392528534	17.7859878540039	-0.00457625929266214	0.00678734155371785	-0.00360223650932312	-0.00295288790948689
1205	1.11752903461456	-0.405842900276184	17.7859878540039	0.0022419011220336	0.00321592413820326	-0.00587495695799589	0.000943203864153475
1206	-0.830516874790192	0.892854392528534	17.9807929992676	0.00418994715437293	-0.00327756232582033	-0.00879702530801296	0.000943203864153475
1207	1.11752903461456	-0.405842900276184	17.9158573150635	0.00159255252219737	-0.00295288790948689	-0.0026282137259841	0.00711201597005129
1208	1.11752903461456	-0.730517208576202	17.850923538208	-0.000355493422830477	-3.08191010844894e-05	-0.00230353930965066	0.00386527273803949
1209	1.7668776512146	-0.405842900276184	18.0457286834717	-0.00360223650932312	0.0022419011220336	-0.00360223650932312	0.00483929552137852
1210	1.7668776512146	-1.05519151687622	17.5262489318848	0.000293855206109583	-0.00197886489331722	-0.00295288790948689	0.000293855206109583
1211	1.11752903461456	-1.37986588478088	18.0457286834717	0.00906006153672934	-0.0149658378213644	-3.08191010844894e-05	-0.00490093370899558
1212	0.468180358409882	-0.730517208576202	17.850923538208	-0.0026282137259841	-0.00555028254166245	0.00289124972186983	0.0022419011220336
1213	1.7668776512146	-1.37986588478088	17.6561183929443	0.00191722682211548	-0.00197886489331722	-0.00327756232582033	0.0022419011220336
1214	-0.830516874790192	-0.405842900276184	17.7859878540039	-0.000355493422830477	-0.00197886489331722	0.00191722682211548	0.0022419011220336
1215	1.11752903461456	-1.37986588478088	17.850923538208	0.00256657530553639	-3.08191010844894e-05	-0.00457625929266214	-0.000355493422830477
1216	-0.830516874790192	-0.0811685770750046	17.9807929992676	-0.00100484199356288	-0.000355493422830477	0.00256657530553639	0.0022419011220336
1217	0.468180358409882	-0.730517208576202	18.1755981445313	0.00354059832170606	-0.00197886489331722	0.00386527273803949	-0.00814767740666866
1218	1.7668776512146	-0.405842900276184	17.9807929992676	-0.00457625929266214	0.000943203864153475	-0.00295288790948689	-0.00197886489331722
1219	2.41622614860535	-0.405842900276184	17.9158573150635	-0.000355493422830477	0.00516396993771195	0.00191722682211548	-0.00782300252467394
1220	1.11752903461456	-0.405842900276184	17.9807929992676	0.00548864435404539	0.00289124972186983	-0.00684897974133492	-0.000680167751852423
1221	0.468180358409882	0.568180024623871	17.2015743255615	-0.000355493422830477	-0.000680167751852423	-0.000355493422830477	-3.08191010844894e-05
1222	1.11752903461456	0.568180024623871	17.3314437866211	0.00711201597005129	0.000293855206109583	-0.00425158534198999	0.00126787810586393
1223	0.468180358409882	0.243505731225014	17.9807929992676	0.00483929552137852	0.00743668992072344	-0.0123684434220195	0.0022419011220336
1224	1.7668776512146	-0.730517208576202	17.9158573150635	-0.000355493422830477	0.00613799272105098	-0.00717365415766835	-0.00132951640989631
1225	-0.830516874790192	1.21752870082855	17.5262489318848	-0.00197886489331722	0.00711201597005129	-0.00684897974133492	0.0022419011220336
1226	2.41622614860535	-0.405842900276184	17.7859878540039	-0.00522560812532902	-0.00360223650932312	-0.00165419070981443	0.00321592413820326
1227	1.11752903461456	0.243505731225014	17.7859878540039	0.00354059832170606	0.00354059832170606	-0.00230353930965066	-0.00100484199356288
1228	2.41622614860535	0.243505731225014	17.9807929992676	-0.000680167751852423	-0.00100484199356288	-0.00425158534198999	-0.00652430532500148
1229	0.468180358409882	0.892854392528534	17.071704864502	-0.00425158534198999	0.0106834331527352	-0.0026282137259841	-0.00165419070981443
1230	1.7668776512146	0.243505731225014	17.5911846160889	0.000293855206109583	-0.00555028254166245	0.0022419011220336	-0.00652430532500148
1231	1.7668776512146	0.243505731225014	17.7859878540039	-0.00100484199356288	-0.00100484199356288	0.00354059832170606	0.00126787810586393
1232	2.41622614860535	-0.405842900276184	17.9807929992676	-3.08191010844894e-05	-0.00555028254166245	0.00126787810586393	0.000943203864153475
1233	-0.830516874790192	0.892854392528534	17.9158573150635	0.000943203864153475	0.00191722682211548	-0.00425158534198999	0.00386527273803949
1234	-0.181168273091316	-0.730517208576202	18.1755981445313	-0.00197886489331722	0.000293855206109583	-0.00879702530801296	0.00354059832170606
1235	-1.47986555099487	0.892854392528534	17.6561183929443	-0.0133424662053585	0.00386527273803949	-0.00749832857400179	-0.00100484199356288
1236	-1.47986555099487	-0.405842900276184	17.850923538208	-0.00619963090866804	-0.00197886489331722	-0.00360223650932312	0.00386527273803949
1237	-1.47986555099487	-1.05519151687622	17.9158573150635	-0.00197886489331722	0.00483929552137852	0.00613799272105098	0.00289124972186983
1238	-0.181168273091316	-0.405842900276184	17.9807929992676	-0.00360223650932312	0.0022419011220336	-0.00295288790948689	0.00548864435404539
1239	-0.830516874790192	-0.0811685770750046	18.2405319213867	-0.00847235135734081	0.00743668992072344	0.00678734155371785	-0.000355493422830477
1240	0.468180358409882	-0.730517208576202	17.9158573150635	-0.00619963090866804	0.00906006153672934	-0.00165419070981443	-3.08191010844894e-05
1241	-0.181168273091316	-0.0811685770750046	17.3963794708252	0.00451462110504508	0.00386527273803949	-0.00652430532500148	0.00776136433705688
1242	0.468180358409882	0.243505731225014	17.850923538208	-0.00360223650932312	-0.00132951640989631	0.000943203864153475	0.00451462110504508
1243	-0.830516874790192	0.892854392528534	17.7210540771484	0.00256657530553639	0.00321592413820326	-3.08191010844894e-05	-0.000680167751852423
1244	1.7668776512146	-0.405842900276184	18.1106624603271	-0.00490093370899558	0.000943203864153475	-0.00360223650932312	-0.00100484199356288
1245	0.468180358409882	0.568180024623871	17.7210540771484	0.000293855206109583	0.00678734155371785	-0.00230353930965066	0.00289124972186983
1246	1.11752903461456	-1.05519151687622	17.9158573150635	0.00256657530553639	-0.00132951640989631	-0.00392691092565656	0.00354059832170606
1247	-0.181168273091316	-0.0811685770750046	17.7210540771484	0.00126787810586393	0.000618529506027699	0.00256657530553639	0.000618529506027699
1248	1.11752903461456	-0.0811685770750046	17.7210540771484	0.00451462110504508	-0.00684897974133492	-0.0026282137259841	-0.00684897974133492
1249	-0.181168273091316	-0.730517208576202	17.7859878540039	-3.08191010844894e-05	0.000293855206109583	-0.00197886489331722	-0.00132951640989631
1250	0.468180358409882	-1.05519151687622	17.9807929992676	0.00386527273803949	-0.00490093370899558	-0.00327756232582033	0.00386527273803949
1251	-0.181168273091316	-0.730517208576202	18.0457286834717	0.00451462110504508	-0.00717365415766835	0.0022419011220336	0.00516396993771195
1252	1.11752903461456	-1.05519151687622	17.9158573150635	0.000943203864153475	-0.0026282137259841	-0.00555028254166245	-0.0026282137259841
1253	-0.830516874790192	-0.0811685770750046	18.1106624603271	0.00386527273803949	-0.00327756232582033	-0.00230353930965066	-0.00132951640989631
1254	1.11752903461456	-0.405842900276184	17.9807929992676	-0.00360223650932312	0.00678734155371785	-0.00977104809135199	-0.00392691092565656
1255	0.468180358409882	0.243505731225014	17.6561183929443	0.00256657530553639	-3.08191010844894e-05	-0.00555028254166245	0.000293855206109583
1256	1.11752903461456	-0.0811685770750046	18.2405319213867	0.00613799272105098	-0.000355493422830477	-0.00100484199356288	-0.00100484199356288
1257	2.41622614860535	-0.405842900276184	17.7859878540039	0.00483929552137852	-0.00197886489331722	0.00646266713738441	0.00678734155371785
1258	0.468180358409882	1.54220294952393	17.5911846160889	0.00256657530553639	-3.08191010844894e-05	-0.00684897974133492	-0.00977104809135199
1259	0.468180358409882	0.568180024623871	17.6561183929443	-0.00457625929266214	0.00386527273803949	-0.00360223650932312	0.00159255252219737
1260	1.7668776512146	0.892854392528534	17.3314437866211	-0.000680167751852423	0.0022419011220336	-0.00295288790948689	0.000943203864153475
1261	1.11752903461456	-0.730517208576202	17.9807929992676	0.00418994715437293	-0.00132951640989631	-0.00717365415766835	0.00354059832170606
1262	-0.181168273091316	0.243505731225014	17.5262489318848	0.0022419011220336	0.000943203864153475	-0.0026282137259841	-0.00100484199356288
1263	0.468180358409882	0.243505731225014	17.4613132476807	-0.00132951640989631	-0.00165419070981443	-0.00360223650932312	-0.00132951640989631
1264	-0.181168273091316	0.892854392528534	17.1366405487061	-0.00327756232582033	-0.000355493422830477	-0.00100484199356288	-0.00619963090866804
1265	1.7668776512146	-0.730517208576202	18.0457286834717	-0.00717365415766835	0.00613799272105098	-0.0026282137259841	-0.00392691092565656
1266	-0.181168273091316	1.21752870082855	17.9807929992676	0.00613799272105098	-0.00684897974133492	-0.00100484199356288	-0.00619963090866804
1267	0.468180358409882	0.568180024623871	18.0457286834717	0.00321592413820326	0.00256657530553639	-0.00652430532500148	0.00289124972186983
1268	-0.181168273091316	-0.0811685770750046	17.9158573150635	-0.000680167751852423	0.00418994715437293	-0.00165419070981443	0.00354059832170606
1269	1.7668776512146	-0.405842900276184	17.850923538208	-0.00360223650932312	0.00289124972186983	-0.00977104809135199	-0.00619963090866804
1270	-0.181168273091316	-0.0811685770750046	17.9807929992676	-0.00749832857400179	0.00516396993771195	-0.00490093370899558	-0.00132951640989631
1271	-0.181168273091316	0.568180024623871	17.6561183929443	-0.00392691092565656	-0.00230353930965066	-0.00165419070981443	0.000293855206109583
1272	-2.77856278419495	0.892854392528534	17.850923538208	-0.00749832857400179	0.00483929552137852	0.000293855206109583	-3.08191010844894e-05
1273	-0.830516874790192	-0.730517208576202	18.3704013824463	-0.00879702530801296	0.00776136433705688	-0.00230353930965066	0.000943203864153475
1274	-2.12921404838562	0.568180024623871	17.6561183929443	-0.0172385573387146	0.00159255252219737	-0.00879702530801296	-0.00197886489331722
1275	0.468180358409882	-0.730517208576202	17.9807929992676	0.000293855206109583	0.0022419011220336	-0.00295288790948689	-0.0026282137259841
1276	-1.47986555099487	0.568180024623871	17.7210540771484	-0.00132951640989631	-0.00360223650932312	-0.00197886489331722	0.00418994715437293
1277	-0.830516874790192	0.243505731225014	17.7859878540039	0.00159255252219737	0.00483929552137852	-0.00490093370899558	0.0022419011220336
1278	-0.181168273091316	0.568180024623871	18.1106624603271	0.00483929552137852	0.00841071270406246	-0.00197886489331722	-0.00165419070981443
1279	0.468180358409882	0.568180024623871	17.7859878540039	-0.00165419070981443	0.00256657530553639	-0.00197886489331722	-3.08191010844894e-05
1280	-0.830516874790192	0.892854392528534	17.071704864502	0.00483929552137852	0.00678734155371785	-0.00360223650932312	-0.00360223650932312
1281	1.7668776512146	0.568180024623871	17.6561183929443	0.00191722682211548	-0.00100484199356288	-0.00749832857400179	-0.00295288790948689
1282	1.11752903461456	-1.05519151687622	17.3963794708252	0.00321592413820326	-0.00847235135734081	0.00581331877037883	-0.00814767740666866
1283	2.41622614860535	-1.37986588478088	17.7210540771484	-0.00165419070981443	-0.00197886489331722	0.0103587592020631	-3.08191010844894e-05
1284	-0.181168273091316	-1.05519151687622	18.3704013824463	0.00711201597005129	-0.00555028254166245	0.000618529506027699	-0.00165419070981443
1285	1.11752903461456	-0.730517208576202	17.5262489318848	-0.00587495695799589	-0.00555028254166245	-0.00100484199356288	-0.00165419070981443
1286	-0.181168273091316	-0.730517208576202	17.7859878540039	0.00451462110504508	-0.0133424662053585	0.00289124972186983	-0.000680167751852423
1287	1.7668776512146	-1.70454013347626	17.5262489318848	0.00256657530553639	-0.0123684434220195	0.000293855206109583	0.000618529506027699
1288	1.7668776512146	-1.37986588478088	18.1106624603271	-0.00360223650932312	0.00516396993771195	0.00646266713738441	-0.00295288790948689
1289	1.11752903461456	-0.405842900276184	18.1106624603271	-0.0026282137259841	0.00418994715437293	-0.00360223650932312	-0.00587495695799589
1290	0.468180358409882	-0.730517208576202	18.1106624603271	-0.00327756232582033	0.000943203864153475	-0.00587495695799589	0.0022419011220336
1291	1.11752903461456	-0.405842900276184	17.7859878540039	-0.000680167751852423	0.00289124972186983	-0.00197886489331722	-0.00392691092565656
1292	-0.181168273091316	0.568180024623871	17.9158573150635	-0.00652430532500148	0.000618529506027699	-0.00652430532500148	0.000293855206109583
1293	-0.830516874790192	0.568180024623871	17.6561183929443	-0.00197886489331722	0.00354059832170606	0.00256657530553639	-0.00782300252467394
1294	0.468180358409882	0.243505731225014	17.850923538208	-0.00230353930965066	0.00126787810586393	-0.00977104809135199	0.00483929552137852
1295	1.7668776512146	0.568180024623871	17.9807929992676	-0.0026282137259841	0.00613799272105098	-0.000680167751852423	0.00451462110504508
1296	0.468180358409882	0.243505731225014	17.5262489318848	0.00743668992072344	0.00289124972186983	-0.0026282137259841	0.00548864435404539
1297	-0.181168273091316	0.243505731225014	17.5911846160889	0.00256657530553639	-0.0110697457566857	-3.08191010844894e-05	0.00159255252219737
1298	1.7668776512146	-0.405842900276184	17.7210540771484	-0.00197886489331722	0.0022419011220336	-0.00652430532500148	-0.0026282137259841
1299	2.41622614860535	-0.405842900276184	17.7210540771484	-0.00490093370899558	0.0022419011220336	-0.00100484199356288	-0.00457625929266214
1300	0.468180358409882	-0.730517208576202	18.0457286834717	-0.00197886489331722	0.00678734155371785	-0.00847235135734081	0.00483929552137852
1301	-0.830516874790192	0.892854392528534	17.9158573150635	0.00256657530553639	0.00743668992072344	-0.0026282137259841	0.00418994715437293
1302	1.7668776512146	-0.0811685770750046	17.4613132476807	0.00289124972186983	-0.00392691092565656	-0.0126931173726916	-0.00132951640989631
1303	1.7668776512146	-0.405842900276184	17.7859878540039	-0.00165419070981443	0.00646266713738441	0.00354059832170606	-0.00230353930965066
1304	1.7668776512146	-0.730517208576202	18.1106624603271	-0.00295288790948689	0.00354059832170606	0.00191722682211548	-0.000355493422830477
1305	-0.181168273091316	0.568180024623871	17.3314437866211	-0.00197886489331722	0.00483929552137852	-0.00230353930965066	0.00743668992072344
1306	0.468180358409882	-0.730517208576202	17.7210540771484	-0.00555028254166245	-0.00230353930965066	0.00516396993771195	0.00386527273803949
1307	-0.830516874790192	-0.0811685770750046	17.7210540771484	-0.0107450718060136	-0.00100484199356288	-0.00717365415766835	0.00743668992072344
1308	-2.12921404838562	0.568180024623871	17.6561183929443	-0.00100484199356288	0.00354059832170606	-0.00457625929266214	-0.00847235135734081
1309	-2.77856278419495	0.568180024623871	17.7210540771484	-0.00782300252467394	0.0103587592020631	-0.00619963090866804	0.00159255252219737
1310	-1.47986555099487	0.892854392528534	17.7210540771484	-0.00652430532500148	0.00354059832170606	0.00451462110504508	0.00354059832170606
1311	-1.47986555099487	0.892854392528534	17.7210540771484	-0.00717365415766835	-3.08191010844894e-05	-0.000355493422830477	0.00126787810586393
1312	0.468180358409882	-0.0811685770750046	17.9807929992676	-0.000355493422830477	0.00451462110504508	0.00516396993771195	0.00613799272105098
1313	0.468180358409882	-0.730517208576202	17.5262489318848	0.00678734155371785	0.0100340843200684	-0.00165419070981443	-0.00360223650932312
1314	-0.830516874790192	-0.405842900276184	17.4613132476807	-0.00749832857400179	0.00613799272105098	-0.00490093370899558	-0.00100484199356288
1315	1.11752903461456	-0.730517208576202	17.9158573150635	0.00776136433705688	0.00159255252219737	-0.0026282137259841	-0.00132951640989631
1316	-0.830516874790192	0.568180024623871	17.850923538208	0.0103587592020631	-0.00132951640989631	0.00191722682211548	-0.00327756232582033
1317	0.468180358409882	-0.405842900276184	18.0457286834717	-0.00295288790948689	-0.00652430532500148	-0.0026282137259841	-0.00230353930965066
1318	1.11752903461456	-0.0811685770750046	17.850923538208	0.00159255252219737	-0.00587495695799589	0.000943203864153475	-0.00230353930965066
1319	-0.181168273091316	-0.730517208576202	17.6561183929443	-0.00684897974133492	-0.0120437685400248	-0.00879702530801296	-0.00457625929266214
1320	-0.830516874790192	-0.730517208576202	17.6561183929443	0.0175015944987535	-0.00327756232582033	-0.00782300252467394	0.00483929552137852
1321	1.7668776512146	-2.02921438217163	18.1106624603271	-0.00100484199356288	-0.00425158534198999	-0.00587495695799589	-3.08191010844894e-05
1322	1.11752903461456	-0.730517208576202	17.9158573150635	0.00418994715437293	-0.00749832857400179	0.00159255252219737	-0.00360223650932312
1323	-0.830516874790192	0.243505731225014	18.0457286834717	0.00289124972186983	0.00126787810586393	-0.00619963090866804	-0.000680167751852423
1324	1.11752903461456	0.568180024623871	17.5911846160889	0.00256657530553639	0.00516396993771195	-0.00132951640989631	-0.00197886489331722
1325	0.468180358409882	-0.730517208576202	18.1106624603271	0.000618529506027699	0.00289124972186983	-0.00879702530801296	-0.00425158534198999
1326	1.11752903461456	0.243505731225014	17.850923538208	0.00191722682211548	-0.00425158534198999	0.00289124972186983	-0.00490093370899558
1327	-0.181168273091316	0.243505731225014	17.9158573150635	0.000293855206109583	-0.00490093370899558	-0.00652430532500148	0.00159255252219737
1328	1.11752903461456	-0.405842900276184	18.0457286834717	0.00548864435404539	-0.00749832857400179	0.00289124972186983	-0.00522560812532902
1329	1.7668776512146	-0.405842900276184	18.1106624603271	-0.00457625929266214	-0.00100484199356288	-0.0100957229733467	0.000293855206109583
1330	2.41622614860535	-0.405842900276184	17.5911846160889	0.00321592413820326	0.00386527273803949	-0.00684897974133492	0.00418994715437293
1331	2.41622614860535	-0.405842900276184	17.6561183929443	-0.00132951640989631	-0.000355493422830477	0.000618529506027699	0.00678734155371785
1332	-0.181168273091316	0.892854392528534	17.6561183929443	0.00191722682211548	-0.00392691092565656	0.000618529506027699	-0.00327756232582033
1333	0.468180358409882	0.568180024623871	17.5262489318848	0.00418994715437293	0.00354059832170606	-0.00912170019000769	-0.00360223650932312
1334	2.41622614860535	-0.0811685770750046	18.1106624603271	0.00321592413820326	-0.00360223650932312	-0.00132951640989631	-0.000680167751852423
1335	1.11752903461456	0.568180024623871	17.7210540771484	-0.00295288790948689	0.00418994715437293	-0.00327756232582033	0.00321592413820326
1336	1.11752903461456	-0.0811685770750046	17.7859878540039	0.00776136433705688	-0.00165419070981443	-0.00425158534198999	0.00516396993771195
1337	2.41622614860535	-0.730517208576202	17.9807929992676	0.00581331877037883	0.00516396993771195	0.00451462110504508	0.000943203864153475
1338	1.11752903461456	-0.0811685770750046	17.5262489318848	-0.00165419070981443	0.000618529506027699	0.00451462110504508	-0.00197886489331722
1339	2.41622614860535	-1.05519151687622	18.1106624603271	0.000293855206109583	0.00483929552137852	0.00191722682211548	0.000618529506027699
1340	0.468180358409882	0.568180024623871	18.0457286834717	0.00126787810586393	0.00159255252219737	-0.00619963090866804	0.00483929552137852
1341	-0.181168273091316	-0.0811685770750046	17.6561183929443	0.00289124972186983	0.00483929552137852	0.00159255252219737	0.000618529506027699
1342	0.468180358409882	-0.405842900276184	17.2665100097656	0.00873538758605719	0.00191722682211548	0.000293855206109583	0.00776136433705688
1343	0.468180358409882	-0.405842900276184	17.9158573150635	-0.0104203969240189	-3.08191010844894e-05	0.000943203864153475	0.000293855206109583
1344	-2.12921404838562	1.21752870082855	17.7210540771484	-0.0100957229733467	0.000618529506027699	-0.00782300252467394	0.000618529506027699
1345	-0.830516874790192	-0.405842900276184	18.2405319213867	-0.0104203969240189	0.00548864435404539	-0.00944637414067984	0.00418994715437293
1346	-3.42791152000427	0.892854392528534	17.9158573150635	-0.00782300252467394	0.00613799272105098	-0.00295288790948689	0.00451462110504508
1347	-1.47986555099487	0.568180024623871	17.5911846160889	-0.00717365415766835	-0.00847235135734081	-0.00197886489331722	0.00808603875339031
1348	-1.47986555099487	1.21752870082855	17.3314437866211	0.0022419011220336	-0.00327756232582033	-0.00295288790948689	0.00418994715437293
1349	-0.830516874790192	-0.0811685770750046	17.9807929992676	-0.00847235135734081	0.00386527273803949	-0.00197886489331722	0.00256657530553639
1350	0.468180358409882	0.568180024623871	17.9807929992676	-0.00360223650932312	0.00743668992072344	-0.00587495695799589	0.000943203864153475
1351	-0.181168273091316	0.568180024623871	17.9807929992676	-0.00165419070981443	0.00906006153672934	0.00646266713738441	0.000618529506027699
1352	0.468180358409882	-0.730517208576202	18.0457286834717	0.00321592413820326	-0.000680167751852423	0.00126787810586393	0.00776136433705688
1353	1.11752903461456	-0.730517208576202	17.9158573150635	-0.00197886489331722	-0.00132951640989631	0.00289124972186983	-0.00457625929266214
1354	-0.181168273091316	-0.730517208576202	18.0457286834717	-0.000355493422830477	-0.00587495695799589	-0.00749832857400179	-0.00165419070981443
1355	-0.181168273091316	-0.405842900276184	17.9807929992676	-0.00619963090866804	-0.00717365415766835	-0.00944637414067984	0.00159255252219737
1356	-0.830516874790192	-1.05519151687622	17.9807929992676	0.0022419011220336	-0.00295288790948689	-0.00165419070981443	-0.00392691092565656
1357	1.7668776512146	-1.70454013347626	18.1755981445313	-0.000355493422830477	-0.0100957229733467	-0.00132951640989631	-0.00230353930965066
1358	1.11752903461456	-1.70454013347626	17.9807929992676	0.00354059832170606	-0.00522560812532902	-0.00295288790948689	-0.00327756232582033
1359	1.11752903461456	-1.05519151687622	17.850923538208	-0.00295288790948689	0.00256657530553639	-0.00490093370899558	-0.00165419070981443
1360	1.11752903461456	-1.37986588478088	17.9158573150635	0.000943203864153475	-0.00132951640989631	-0.00360223650932312	0.000293855206109583
1361	0.468180358409882	-0.405842900276184	18.1106624603271	0.00451462110504508	-0.00327756232582033	-3.08191010844894e-05	-0.00230353930965066
1362	1.11752903461456	-0.0811685770750046	18.0457286834717	-0.0026282137259841	0.00354059832170606	-0.000355493422830477	0.00126787810586393
1363	-0.181168273091316	0.568180024623871	17.7210540771484	-0.00132951640989631	0.00386527273803949	0.00386527273803949	-0.00327756232582033
1364	1.11752903461456	0.243505731225014	18.0457286834717	-0.00522560812532902	0.00743668992072344	-0.0120437685400248	-0.00295288790948689
1365	-0.181168273091316	0.568180024623871	17.6561183929443	0.00256657530553639	0.00126787810586393	-3.08191010844894e-05	-0.00555028254166245
1366	1.11752903461456	0.568180024623871	17.5911846160889	-0.00165419070981443	0.00516396993771195	-0.00652430532500148	-0.00197886489331722
1367	0.468180358409882	0.243505731225014	17.9807929992676	0.00516396993771195	0.00321592413820326	-0.00327756232582033	-0.0110697457566857
1368	3.06557488441467	-0.405842900276184	18.1106624603271	0.00191722682211548	0.00646266713738441	-0.00717365415766835	-0.00457625929266214
1369	0.468180358409882	-0.0811685770750046	17.5262489318848	-0.00132951640989631	0.0162028968334198	-0.00587495695799589	-0.00100484199356288
1370	1.11752903461456	-0.730517208576202	17.7210540771484	-0.00457625929266214	0.00354059832170606	-0.00425158534198999	0.000293855206109583
1371	0.468180358409882	0.892854392528534	17.0067710876465	0.00451462110504508	0.000618529506027699	-0.00392691092565656	0.000293855206109583
1372	3.06557488441467	0.892854392528534	17.1366405487061	-3.08191010844894e-05	0.000293855206109583	-0.00619963090866804	0.00256657530553639
1373	1.11752903461456	-0.405842900276184	18.1106624603271	0.0022419011220336	0.000293855206109583	0.00548864435404539	-0.0026282137259841
1374	2.41622614860535	-0.730517208576202	18.1755981445313	-0.00392691092565656	0.00451462110504508	-0.00587495695799589	0.00386527273803949
1375	-0.181168273091316	0.568180024623871	17.6561183929443	-0.00132951640989631	-0.00425158534198999	-0.00197886489331722	0.00256657530553639
1376	1.11752903461456	-0.730517208576202	17.9158573150635	-0.000355493422830477	-0.00165419070981443	-0.00425158534198999	-0.000680167751852423
1377	0.468180358409882	-0.730517208576202	17.7859878540039	0.00483929552137852	-0.00327756232582033	0.00841071270406246	0.00321592413820326
1378	-0.830516874790192	0.568180024623871	17.7210540771484	-0.00522560812532902	0.00354059832170606	-0.000355493422830477	0.00516396993771195
1379	-2.12921404838562	0.568180024623871	17.9807929992676	-0.00392691092565656	0.00873538758605719	-0.00522560812532902	0.00126787810586393
1380	-2.12921404838562	0.568180024623871	17.6561183929443	-0.0123684434220195	0.00354059832170606	-0.00912170019000769	-0.00100484199356288
1381	-1.47986555099487	0.568180024623871	17.7859878540039	-0.00457625929266214	0.00418994715437293	-0.000355493422830477	0.00126787810586393
1382	0.468180358409882	-0.405842900276184	17.9807929992676	-0.00782300252467394	0.00191722682211548	0.000943203864153475	-0.00522560812532902
1383	-1.47986555099487	0.243505731225014	17.6561183929443	-0.00814767740666866	-0.00327756232582033	0.00354059832170606	0.00126787810586393
1384	1.11752903461456	-0.405842900276184	18.1755981445313	-0.00360223650932312	0.00938473641872406	0.00191722682211548	-0.0026282137259841
1385	-0.181168273091316	0.892854392528534	17.5911846160889	-0.00360223650932312	0.00451462110504508	-0.00717365415766835	-0.00100484199356288
1386	-0.181168273091316	-0.730517208576202	17.7859878540039	-0.000680167751852423	-3.08191010844894e-05	-0.00555028254166245	-0.00490093370899558
1387	1.11752903461456	-0.405842900276184	17.9807929992676	0.0123068047687411	-0.0026282137259841	-0.00814767740666866	-3.08191010844894e-05
1388	1.11752903461456	-1.05519151687622	18.2405319213867	-0.00684897974133492	0.00256657530553639	0.00938473641872406	-0.0133424662053585
1389	0.468180358409882	-0.730517208576202	18.1106624603271	-0.00295288790948689	0.000943203864153475	-0.00132951640989631	-0.00425158534198999
1390	2.41622614860535	-1.70454013347626	17.7859878540039	-0.00684897974133492	-0.00814767740666866	-0.00230353930965066	-0.00327756232582033
1391	-0.181168273091316	-0.405842900276184	17.3314437866211	-0.00197886489331722	-0.00944637414067984	0.00873538758605719	0.00126787810586393
1392	-0.181168273091316	-1.05519151687622	17.6561183929443	0.00548864435404539	-0.0104203969240189	-0.0104203969240189	-0.00327756232582033
1393	0.468180358409882	-0.0811685770750046	17.850923538208	-0.00912170019000769	-0.00555028254166245	-0.00555028254166245	0.00289124972186983
1394	-0.181168273091316	0.243505731225014	17.2015743255615	0.00386527273803949	-0.00457625929266214	-0.000680167751852423	-0.00295288790948689
1395	1.7668776512146	-1.05519151687622	18.1755981445313	-0.00132951640989631	-0.00327756232582033	0.000943203864153475	-0.00197886489331722
1396	1.7668776512146	-0.0811685770750046	17.9807929992676	0.00743668992072344	-0.00197886489331722	-0.00717365415766835	-0.00490093370899558
1397	-0.181168273091316	0.243505731225014	17.5911846160889	0.00354059832170606	0.00386527273803949	0.00159255252219737	0.000293855206109583
1398	-0.181168273091316	0.568180024623871	17.850923538208	0.00483929552137852	-0.00100484199356288	0.00126787810586393	-0.00392691092565656
1399	0.468180358409882	-0.730517208576202	18.1106624603271	-0.00100484199356288	0.00548864435404539	-0.00100484199356288	0.000943203864153475
1400	-0.830516874790192	0.568180024623871	17.9158573150635	-0.00555028254166245	0.0022419011220336	-0.00652430532500148	-0.000680167751852423
1401	0.468180358409882	-0.0811685770750046	17.850923538208	-0.000680167751852423	0.000618529506027699	-0.00425158534198999	0.00126787810586393
1402	0.468180358409882	0.892854392528534	17.7859878540039	0.00613799272105098	-0.00197886489331722	0.00126787810586393	-0.0026282137259841
1403	2.41622614860535	-0.730517208576202	17.7210540771484	0.000618529506027699	0.00386527273803949	-0.00944637414067984	0.00354059832170606
1404	2.41622614860535	-0.0811685770750046	17.5262489318848	0.00418994715437293	0.000618529506027699	0.000618529506027699	0.00970941036939621
1405	1.7668776512146	-0.405842900276184	17.7859878540039	-0.0117190945893526	-0.00425158534198999	-0.0100957229733467	0.00191722682211548
1406	1.7668776512146	-0.405842900276184	17.7210540771484	0.00451462110504508	0.00516396993771195	-0.00912170019000769	-3.08191010844894e-05
1407	1.7668776512146	0.568180024623871	17.850923538208	0.00418994715437293	0.00126787810586393	0.00191722682211548	0.00613799272105098
1408	0.468180358409882	0.568180024623871	17.5262489318848	0.00256657530553639	0.00451462110504508	-0.00555028254166245	0.000293855206109583
1409	1.7668776512146	0.568180024623871	16.9418354034424	0.00159255252219737	0.000293855206109583	-0.00165419070981443	0.000618529506027699
1410	1.7668776512146	-0.405842900276184	17.3314437866211	-0.00132951640989631	0.00516396993771195	-0.00165419070981443	0.00451462110504508
1411	1.7668776512146	-0.730517208576202	18.1106624603271	0.00516396993771195	-3.08191010844894e-05	-3.08191010844894e-05	-0.00100484199356288
1412	-0.830516874790192	0.568180024623871	17.9807929992676	-3.08191010844894e-05	-0.00230353930965066	0.00126787810586393	0.00289124972186983
1413	0.468180358409882	-0.730517208576202	18.1755981445313	-0.00912170019000769	0.00159255252219737	-0.000680167751852423	0.0022419011220336
1414	-2.77856278419495	0.568180024623871	17.7210540771484	-0.00425158534198999	0.00451462110504508	-0.00457625929266214	0.00126787810586393
1415	-0.830516874790192	-0.405842900276184	17.2665100097656	-0.00522560812532902	-0.00327756232582033	0.00743668992072344	0.00191722682211548
1416	-3.42791152000427	0.892854392528534	17.7210540771484	-0.00490093370899558	0.00159255252219737	-0.00490093370899558	0.00776136433705688
1417	-1.47986555099487	-0.405842900276184	18.0457286834717	-0.00132951640989631	-0.00847235135734081	0.00548864435404539	0.00386527273803949
1418	-0.830516874790192	-0.730517208576202	18.1755981445313	-0.00522560812532902	0.00126787810586393	-0.00327756232582033	0.00678734155371785
1419	0.468180358409882	-0.0811685770750046	18.0457286834717	-0.000680167751852423	0.00386527273803949	0.000618529506027699	-0.00619963090866804
1420	1.11752903461456	-0.405842900276184	17.9807929992676	-0.00327756232582033	0.000943203864153475	-0.00295288790948689	0.00678734155371785
1421	1.7668776512146	-0.0811685770750046	18.0457286834717	-0.00100484199356288	0.000618529506027699	-0.00165419070981443	0.00289124972186983
1422	1.11752903461456	0.568180024623871	17.9807929992676	0.00191722682211548	0.00386527273803949	0.00451462110504508	-0.00327756232582033
1423	-0.181168273091316	0.568180024623871	17.850923538208	0.00126787810586393	0.00418994715437293	0.00386527273803949	-0.00652430532500148
1424	-0.830516874790192	-0.405842900276184	17.5911846160889	0.00548864435404539	0.00711201597005129	0.000618529506027699	-0.00587495695799589
1425	1.11752903461456	-1.05519151687622	17.3963794708252	-0.00132951640989631	-0.00879702530801296	-0.00522560812532902	-0.00555028254166245
1426	-0.181168273091316	-1.05519151687622	17.7210540771484	0.0022419011220336	-0.00230353930965066	0.00418994715437293	0.00776136433705688
1427	1.11752903461456	-0.730517208576202	17.7210540771484	0.00581331877037883	-0.0107450718060136	0.00289124972186983	-0.00749832857400179
1428	0.468180358409882	-0.405842900276184	17.7859878540039	0.00970941036939621	-0.00197886489331722	0.00289124972186983	-0.000680167751852423
1429	1.11752903461456	-0.0811685770750046	17.7859878540039	-0.0026282137259841	-0.00100484199356288	-0.00652430532500148	-0.0100957229733467
1430	-0.181168273091316	-0.0811685770750046	18.0457286834717	0.00126787810586393	0.00289124972186983	-0.00132951640989631	0.000293855206109583
1431	1.11752903461456	0.243505731225014	17.7210540771484	0.00289124972186983	0.00321592413820326	-0.00457625929266214	-0.00457625929266214
1432	1.7668776512146	-0.730517208576202	17.3963794708252	0.00646266713738441	0.000943203864153475	0.000618529506027699	-0.000680167751852423
1433	1.7668776512146	-0.405842900276184	18.1106624603271	-0.000680167751852423	0.0022419011220336	0.000618529506027699	0.00354059832170606
1434	2.41622614860535	-0.405842900276184	17.9807929992676	-0.000680167751852423	-0.00457625929266214	-0.00100484199356288	0.00191722682211548
1435	-0.181168273091316	1.21752870082855	17.850923538208	-0.000355493422830477	0.00126787810586393	-0.00425158534198999	-0.00132951640989631
1436	1.7668776512146	-0.730517208576202	17.3314437866211	-0.00360223650932312	-3.08191010844894e-05	-0.00847235135734081	0.00256657530553639
1437	1.11752903461456	-0.0811685770750046	17.1366405487061	0.00159255252219737	0.0022419011220336	-0.00132951640989631	0.0022419011220336
1438	1.11752903461456	0.568180024623871	17.3963794708252	-0.00360223650932312	0.00289124972186983	-0.00165419070981443	0.00256657530553639
1439	0.468180358409882	0.568180024623871	17.4613132476807	-0.00295288790948689	0.00646266713738441	-0.00555028254166245	-0.000680167751852423
1440	0.468180358409882	0.568180024623871	17.5262489318848	-0.00100484199356288	0.00386527273803949	-0.0120437685400248	0.00418994715437293
1441	1.11752903461456	-0.0811685770750046	17.850923538208	0.00451462110504508	0.00289124972186983	-0.00587495695799589	0.000943203864153475
1442	2.41622614860535	-0.730517208576202	17.850923538208	-0.00327756232582033	-0.00717365415766835	-0.00327756232582033	0.00354059832170606
1443	-0.181168273091316	0.243505731225014	17.6561183929443	0.000618529506027699	0.00256657530553639	0.00191722682211548	0.00646266713738441
1444	1.11752903461456	-0.730517208576202	17.5911846160889	-3.08191010844894e-05	0.000618529506027699	0.000943203864153475	-0.00684897974133492
1445	-0.181168273091316	0.243505731225014	17.7859878540039	-0.000355493422830477	0.0106834331527352	-0.00782300252467394	0.00289124972186983
1446	-0.181168273091316	0.568180024623871	17.9158573150635	0.00906006153672934	0.00159255252219737	-0.00230353930965066	0.0022419011220336
1447	0.468180358409882	-0.730517208576202	18.1106624603271	-0.00392691092565656	-0.00100484199356288	-0.00327756232582033	0.00548864435404539
1448	-0.181168273091316	-0.730517208576202	17.9158573150635	0.00289124972186983	0.000943203864153475	-0.00749832857400179	0.00289124972186983
1449	-0.181168273091316	-0.0811685770750046	17.9158573150635	-0.00684897974133492	0.00581331877037883	0.00191722682211548	0.000943203864153475
1450	-2.12921404838562	-0.730517208576202	17.9807929992676	-0.00392691092565656	-0.00100484199356288	-0.00749832857400179	0.00354059832170606
1451	-2.77856278419495	0.243505731225014	17.9158573150635	-0.00684897974133492	0.000618529506027699	-3.08191010844894e-05	0.00516396993771195
1452	-0.830516874790192	-0.405842900276184	17.7210540771484	-0.00295288790948689	-3.08191010844894e-05	-0.00457625929266214	-3.08191010844894e-05
1453	-2.12921404838562	0.568180024623871	17.3314437866211	-0.00295288790948689	0.00873538758605719	-0.00360223650932312	0.00321592413820326
1454	-0.830516874790192	0.568180024623871	17.1366405487061	-0.00132951640989631	0.00354059832170606	-0.0026282137259841	-0.00457625929266214
1455	0.468180358409882	-0.405842900276184	17.5911846160889	0.000943203864153475	-0.000680167751852423	-0.00327756232582033	0.0149041991680861
1456	0.468180358409882	-0.0811685770750046	18.0457286834717	0.00354059832170606	0.000293855206109583	-0.00490093370899558	0.000293855206109583
1457	-1.47986555099487	-0.0811685770750046	17.9158573150635	0.00483929552137852	0.00289124972186983	0.00841071270406246	0.000618529506027699
1458	-0.181168273091316	0.568180024623871	17.850923538208	-0.00490093370899558	0.000293855206109583	-0.00230353930965066	-0.00295288790948689
1459	0.468180358409882	-0.730517208576202	17.3314437866211	-0.00652430532500148	-0.00425158534198999	-0.00717365415766835	-0.00522560812532902
1460	-0.830516874790192	-0.405842900276184	17.6561183929443	0.00159255252219737	-0.00652430532500148	-3.08191010844894e-05	0.00581331877037883
1461	0.468180358409882	-1.05519151687622	17.850923538208	-0.000680167751852423	-0.00555028254166245	-0.00457625929266214	-0.00132951640989631
1462	0.468180358409882	-0.405842900276184	17.9158573150635	0.00678734155371785	-0.0130177913233638	0.000293855206109583	0.000943203864153475
1463	1.7668776512146	-1.37986588478088	17.7210540771484	-0.00749832857400179	0.00321592413820326	0.00126787810586393	0.00126787810586393
1464	1.7668776512146	-0.405842900276184	17.3963794708252	0.00126787810586393	-0.00197886489331722	-0.00100484199356288	-0.00977104809135199
1465	0.468180358409882	-0.405842900276184	17.9807929992676	0.00191722682211548	0.00581331877037883	-0.000680167751852423	0.00289124972186983
1466	1.7668776512146	-0.405842900276184	17.7859878540039	0.000293855206109583	-0.00425158534198999	-0.00944637414067984	-0.0026282137259841
1467	3.06557488441467	-0.0811685770750046	17.7859878540039	-0.0026282137259841	-0.00360223650932312	0.00256657530553639	0.00841071270406246
1468	0.468180358409882	0.568180024623871	17.9158573150635	-0.00360223650932312	0.00906006153672934	-0.000355493422830477	-3.08191010844894e-05
1469	1.7668776512146	0.243505731225014	17.3314437866211	0.00613799272105098	-0.00132951640989631	-0.00457625929266214	0.00126787810586393
1470	1.7668776512146	-0.405842900276184	17.2015743255615	-0.00360223650932312	0.00483929552137852	-0.00425158534198999	0.00126787810586393
1471	3.06557488441467	-0.405842900276184	17.7210540771484	-0.00360223650932312	0.000618529506027699	-0.0130177913233638	0.0103587592020631
1472	0.468180358409882	0.568180024623871	16.9418354034424	-0.00392691092565656	0.00613799272105098	-0.00457625929266214	-0.00457625929266214
1473	0.468180358409882	0.892854392528534	17.1366405487061	0.00451462110504508	0.0022419011220336	-0.00814767740666866	0.00256657530553639
1474	0.468180358409882	1.21752870082855	17.3314437866211	-0.00100484199356288	0.00321592413820326	0.00256657530553639	-0.00490093370899558
1475	1.7668776512146	-0.730517208576202	17.3314437866211	0.00289124972186983	0.0022419011220336	-0.0120437685400248	0.00418994715437293
1476	0.468180358409882	0.568180024623871	16.9418354034424	-0.00165419070981443	0.00126787810586393	0.00418994715437293	0.000293855206109583
1477	2.41622614860535	-0.730517208576202	17.3314437866211	0.00289124972186983	0.00483929552137852	-0.00132951640989631	-0.00522560812532902
1478	1.11752903461456	-0.405842900276184	17.850923538208	0.000943203864153475	0.00159255252219737	0.00126787810586393	-0.00652430532500148
1479	1.7668776512146	-0.0811685770750046	17.850923538208	0.00126787810586393	0.00418994715437293	-0.00749832857400179	-0.00327756232582033
1480	1.11752903461456	-0.0811685770750046	17.5262489318848	-3.08191010844894e-05	-0.000680167751852423	-0.00652430532500148	0.00743668992072344
1481	0.468180358409882	-0.405842900276184	17.3963794708252	-0.00132951640989631	-3.08191010844894e-05	-0.00165419070981443	-0.00165419070981443
1482	-0.830516874790192	-0.405842900276184	18.1106624603271	-0.000680167751852423	-0.00392691092565656	0.00451462110504508	0.00613799272105098
1483	-2.12921404838562	0.243505731225014	17.7859878540039	-0.0107450718060136	-0.00230353930965066	-0.00392691092565656	0.000293855206109583
1484	-2.77856278419495	0.243505731225014	17.7859878540039	-0.0104203969240189	0.00483929552137852	-0.00522560812532902	-0.00132951640989631
1485	-2.77856278419495	-0.730517208576202	17.7210540771484	-0.00944637414067984	0.000943203864153475	-0.00360223650932312	0.00581331877037883
1486	-1.47986555099487	-0.405842900276184	17.6561183929443	-0.00100484199356288	0.000943203864153475	0.00256657530553639	0.00873538758605719
1487	-0.181168273091316	0.243505731225014	17.2665100097656	-0.00490093370899558	0.00483929552137852	0.00548864435404539	-0.0026282137259841
1488	1.7668776512146	-0.0811685770750046	17.9158573150635	-0.00490093370899558	0.00191722682211548	-0.00847235135734081	0.00289124972186983
1489	1.11752903461456	-0.405842900276184	17.9158573150635	-0.00295288790948689	0.00159255252219737	-0.00652430532500148	0.0022419011220336
1490	0.468180358409882	-1.05519151687622	17.6561183929443	0.00873538758605719	0.00451462110504508	-0.00717365415766835	-0.0026282137259841
1491	-0.830516874790192	1.21752870082855	18.1755981445313	0.000618529506027699	-0.0100957229733467	0.00256657530553639	0.0022419011220336
1492	1.11752903461456	0.243505731225014	17.1366405487061	0.00256657530553639	-0.00100484199356288	-0.00490093370899558	-0.00425158534198999
1493	1.11752903461456	-0.405842900276184	17.7210540771484	0.00613799272105098	0.000293855206109583	0.00418994715437293	-0.00132951640989631
1494	1.11752903461456	-1.05519151687622	17.9158573150635	0.00191722682211548	0.00776136433705688	-0.00425158534198999	0.000618529506027699
1495	-0.181168273091316	-0.405842900276184	17.7859878540039	0.000943203864153475	-0.00165419070981443	0.000293855206109583	0.00126787810586393
1496	1.7668776512146	-1.70454013347626	18.1106624603271	0.00516396993771195	-0.00652430532500148	-0.00392691092565656	0.000618529506027699
1497	1.11752903461456	-0.730517208576202	17.9158573150635	0.0022419011220336	-0.00327756232582033	0.00126787810586393	-0.000680167751852423
1498	1.11752903461456	-0.0811685770750046	17.6561183929443	-0.00132951640989631	-0.00360223650932312	0.0022419011220336	-0.00100484199356288
1499	-0.181168273091316	0.243505731225014	17.6561183929443	-0.00132951640989631	0.00159255252219737	-0.00327756232582033	0.00191722682211548
1500	0.468180358409882	0.243505731225014	17.6561183929443	0.00126787810586393	0.00678734155371785	-0.00327756232582033	0.00386527273803949
1501	-0.830516874790192	0.568180024623871	17.7859878540039	-0.00197886489331722	0.00841071270406246	0.00126787810586393	0.00256657530553639
1502	3.06557488441467	0.568180024623871	18.1755981445313	0.0022419011220336	-0.00230353930965066	0.00483929552137852	-0.00490093370899558
1503	1.11752903461456	-0.405842900276184	17.9807929992676	-0.00425158534198999	-0.000355493422830477	-0.00555028254166245	0.00451462110504508
1504	1.7668776512146	-1.05519151687622	17.850923538208	-0.00165419070981443	0.00613799272105098	-0.00587495695799589	0.000618529506027699
1505	1.11752903461456	0.568180024623871	17.4613132476807	-0.00230353930965066	0.0100340843200684	0.00354059832170606	0.000293855206109583
1506	0.468180358409882	0.568180024623871	17.5262489318848	0.00678734155371785	-0.00749832857400179	-0.00230353930965066	0.00808603875339031
1507	-0.181168273091316	0.892854392528534	17.6561183929443	-0.00100484199356288	0.00321592413820326	0.00191722682211548	0.000293855206109583
1508	1.11752903461456	0.568180024623871	17.850923538208	0.00289124972186983	-0.00457625929266214	0.0022419011220336	-0.000355493422830477
1509	1.11752903461456	0.892854392528534	17.4613132476807	-0.00295288790948689	0.00483929552137852	-0.00684897974133492	0.000293855206109583
1510	1.11752903461456	0.243505731225014	17.5262489318848	0.00613799272105098	-0.00295288790948689	-0.00587495695799589	-0.00295288790948689
1511	1.7668776512146	-0.405842900276184	17.9158573150635	0.00321592413820326	-0.00814767740666866	0.00289124972186983	-0.00197886489331722
1512	0.468180358409882	-0.0811685770750046	17.9807929992676	0.00289124972186983	-0.0026282137259841	0.00711201597005129	-0.00327756232582033
1513	-0.181168273091316	0.243505731225014	17.9807929992676	-0.000680167751852423	0.00386527273803949	0.00711201597005129	-0.00327756232582033
1514	-0.830516874790192	0.568180024623871	17.850923538208	-0.00327756232582033	0.0103587592020631	-0.00555028254166245	-0.00327756232582033
1515	1.11752903461456	-0.730517208576202	18.0457286834717	0.00386527273803949	0.0100340843200684	-0.00587495695799589	0.0022419011220336
1516	-0.830516874790192	0.568180024623871	17.2015743255615	-0.00814767740666866	-3.08191010844894e-05	-0.00295288790948689	-0.0026282137259841
1517	-2.12921404838562	0.243505731225014	18.1755981445313	-0.00360223650932312	0.00483929552137852	0.00354059832170606	0.00451462110504508
1518	-0.830516874790192	-0.0811685770750046	18.1755981445313	-0.00717365415766835	0.00548864435404539	-0.00132951640989631	0.00516396993771195
1519	-0.830516874790192	-0.0811685770750046	18.3704013824463	-0.00100484199356288	0.000618529506027699	0.00126787810586393	0.000293855206109583
1520	-0.830516874790192	-0.405842900276184	17.850923538208	-0.00782300252467394	0.00354059832170606	-0.000680167751852423	0.00483929552137852
1521	0.468180358409882	-0.405842900276184	17.9158573150635	-0.00295288790948689	-0.00197886489331722	-0.00197886489331722	0.00159255252219737
1522	-0.181168273091316	-0.0811685770750046	17.9807929992676	-0.00587495695799589	0.00289124972186983	0.00289124972186983	0.00451462110504508
1523	-0.830516874790192	0.568180024623871	17.3963794708252	-0.00100484199356288	-3.08191010844894e-05	-0.00847235135734081	0.00191722682211548
1524	0.468180358409882	0.892854392528534	17.7859878540039	-0.000355493422830477	0.00548864435404539	0.00126787810586393	-0.00360223650932312
1525	1.11752903461456	0.892854392528534	18.0457286834717	0.00126787810586393	0.00613799272105098	-0.00555028254166245	-0.00197886489331722
1526	1.11752903461456	-0.0811685770750046	17.6561183929443	0.000618529506027699	-0.00295288790948689	-0.00555028254166245	-0.00360223650932312
1527	1.7668776512146	-1.05519151687622	17.9807929992676	0.00776136433705688	0.00191722682211548	-0.00327756232582033	0.00516396993771195
1528	1.7668776512146	-0.730517208576202	17.9807929992676	-0.000355493422830477	0.00191722682211548	-0.00587495695799589	-0.00295288790948689
1529	3.06557488441467	-1.70454013347626	18.1755981445313	0.00386527273803949	-0.00555028254166245	0.000618529506027699	0.00483929552137852
1530	-0.181168273091316	-1.05519151687622	18.3054676055908	0.000943203864153475	-0.00587495695799589	-0.00457625929266214	0.000293855206109583
1531	1.11752903461456	-0.730517208576202	17.1366405487061	0.00711201597005129	-0.0026282137259841	-0.00522560812532902	0.00191722682211548
1532	1.7668776512146	-1.05519151687622	17.3314437866211	0.00289124972186983	-0.00587495695799589	-0.00165419070981443	0.00159255252219737
1533	1.7668776512146	-1.05519151687622	17.9158573150635	0.00159255252219737	0.00159255252219737	0.000293855206109583	0.000943203864153475
1534	0.468180358409882	-0.730517208576202	18.0457286834717	-0.0104203969240189	0.00808603875339031	0.00159255252219737	-0.0026282137259841
1535	1.11752903461456	0.568180024623871	17.9158573150635	-0.00295288790948689	-0.00457625929266214	0.00970941036939621	0.0022419011220336
1536	-0.181168273091316	-0.405842900276184	18.2405319213867	0.000943203864153475	-3.08191010844894e-05	0.000943203864153475	0.00581331877037883
1537	1.7668776512146	-0.405842900276184	17.7210540771484	0.00256657530553639	-0.000355493422830477	-0.00749832857400179	0.00646266713738441
1538	-0.181168273091316	0.568180024623871	17.7210540771484	0.00548864435404539	0.00418994715437293	-3.08191010844894e-05	-0.0026282137259841
1539	1.11752903461456	0.568180024623871	17.7210540771484	-0.00360223650932312	0.00906006153672934	-0.00652430532500148	-0.00425158534198999
1540	-0.181168273091316	0.568180024623871	17.6561183929443	-0.0026282137259841	0.00289124972186983	-0.00555028254166245	0.00321592413820326
1541	1.11752903461456	0.568180024623871	17.7859878540039	0.00354059832170606	0.000293855206109583	-0.00132951640989631	0.00548864435404539
1542	2.41622614860535	0.243505731225014	17.6561183929443	0.00516396993771195	0.00841071270406246	0.00483929552137852	-0.00652430532500148
1543	0.468180358409882	-0.405842900276184	17.5911846160889	0.000293855206109583	0.000293855206109583	0.000618529506027699	-0.00587495695799589
1544	0.468180358409882	0.568180024623871	17.6561183929443	0.000618529506027699	0.00613799272105098	-0.00132951640989631	-0.00100484199356288
1545	2.41622614860535	-0.730517208576202	17.850923538208	-0.00522560812532902	0.00776136433705688	0.00386527273803949	-0.00879702530801296
1546	0.468180358409882	0.892854392528534	17.7859878540039	0.00841071270406246	0.00646266713738441	-0.0133424662053585	0.00256657530553639
1547	-0.181168273091316	0.568180024623871	17.5262489318848	0.00289124972186983	0.0126314787194133	0.00126787810586393	-0.0026282137259841
1548	-0.181168273091316	0.892854392528534	17.5911846160889	0.0113327819854021	0.000293855206109583	-0.00360223650932312	-0.000355493422830477
1549	-0.830516874790192	0.568180024623871	17.7210540771484	-0.0026282137259841	0.00159255252219737	-0.00165419070981443	0.000293855206109583
1550	-0.830516874790192	0.243505731225014	17.850923538208	-0.00684897974133492	0.000293855206109583	0.00418994715437293	0.00126787810586393
1551	-1.47986555099487	-0.405842900276184	18.0457286834717	-0.00197886489331722	-0.00132951640989631	0.00516396993771195	0.00354059832170606
1552	-2.77856278419495	0.243505731225014	17.7859878540039	-0.00425158534198999	-0.00490093370899558	0.00126787810586393	0.00289124972186983
1553	-3.42791152000427	0.568180024623871	17.850923538208	-0.00587495695799589	0.00191722682211548	0.000293855206109583	-0.00132951640989631
1554	-0.830516874790192	-0.730517208576202	17.7210540771484	-0.0120437685400248	0.00321592413820326	-0.00490093370899558	0.000943203864153475
1555	-2.12921404838562	0.568180024623871	17.6561183929443	-0.00944637414067984	-0.00100484199356288	-0.00749832857400179	0.000943203864153475
1556	1.11752903461456	-0.730517208576202	18.1106624603271	-0.00619963090866804	0.000293855206109583	-0.00977104809135199	0.00256657530553639
1557	1.7668776512146	0.243505731225014	17.7859878540039	0.00126787810586393	0.00256657530553639	0.00159255252219737	-0.00425158534198999
1558	0.468180358409882	0.892854392528534	18.1106624603271	-0.00490093370899558	-0.00425158534198999	-0.00619963090866804	-0.00457625929266214
1559	-0.181168273091316	1.21752870082855	17.5262489318848	-0.00717365415766835	-0.00295288790948689	0.00126787810586393	-0.00197886489331722
1560	-0.181168273091316	0.243505731225014	17.7210540771484	0.00321592413820326	0.00191722682211548	-0.0107450718060136	-0.00197886489331722
1561	1.11752903461456	-0.730517208576202	17.4613132476807	0.0022419011220336	-0.00684897974133492	-0.00587495695799589	0.0022419011220336
1562	1.11752903461456	-1.70454013347626	18.0457286834717	0.000943203864153475	-3.08191010844894e-05	-0.00295288790948689	0.00678734155371785
1563	-0.181168273091316	-0.405842900276184	17.9807929992676	0.00451462110504508	-0.0113944197073579	-0.0026282137259841	-0.0026282137259841
1564	1.7668776512146	-1.05519151687622	17.9807929992676	-0.00652430532500148	-0.00197886489331722	-0.00684897974133492	0.00354059832170606
1565	1.11752903461456	-1.37986588478088	17.9807929992676	0.000618529506027699	-0.0026282137259841	-0.00360223650932312	-0.00555028254166245
1566	1.7668776512146	-1.37986588478088	17.3314437866211	-0.00295288790948689	-0.00295288790948689	-0.0100957229733467	-0.00197886489331722
1567	-0.830516874790192	0.243505731225014	17.6561183929443	0.000293855206109583	-0.00100484199356288	0.000618529506027699	-0.00230353930965066
1568	-0.181168273091316	-0.0811685770750046	17.850923538208	-0.000355493422830477	0.0022419011220336	-0.0107450718060136	0.000618529506027699
1569	1.11752903461456	0.568180024623871	17.9158573150635	-0.00555028254166245	-0.00165419070981443	-0.00230353930965066	-0.000355493422830477
1570	1.11752903461456	0.243505731225014	17.7210540771484	0.00906006153672934	0.00321592413820326	-0.00490093370899558	0.00386527273803949
1571	0.468180358409882	-0.405842900276184	17.850923538208	0.00321592413820326	-0.00587495695799589	-0.00457625929266214	0.000943203864153475
1572	1.7668776512146	-0.405842900276184	17.7859878540039	-0.00132951640989631	0.00483929552137852	-0.00360223650932312	-0.00100484199356288
1573	-0.181168273091316	0.568180024623871	17.9807929992676	0.0022419011220336	-0.000355493422830477	-0.00165419070981443	0.000943203864153475
1574	1.11752903461456	0.243505731225014	17.850923538208	-0.00555028254166245	0.0022419011220336	-0.00782300252467394	-0.00230353930965066
1575	1.7668776512146	-0.0811685770750046	17.9807929992676	-0.00197886489331722	0.00613799272105098	-0.000680167751852423	-0.000355493422830477
1576	0.468180358409882	0.243505731225014	17.3963794708252	0.00581331877037883	0.00483929552137852	-0.00782300252467394	0.00159255252219737
1577	0.468180358409882	0.568180024623871	17.0067710876465	-0.00360223650932312	-3.08191010844894e-05	-0.00197886489331722	0.00970941036939621
1578	0.468180358409882	-0.405842900276184	17.2665100097656	0.00678734155371785	-0.00295288790948689	0.00289124972186983	-0.00100484199356288
1579	0.468180358409882	-0.405842900276184	17.4613132476807	-0.00587495695799589	0.00256657530553639	-0.00165419070981443	-0.00392691092565656
1580	0.468180358409882	0.568180024623871	18.1106624603271	-0.00165419070981443	0.00516396993771195	-0.000355493422830477	-0.00295288790948689
1581	-0.830516874790192	-0.0811685770750046	17.6561183929443	0.00418994715437293	-0.00425158534198999	-0.00392691092565656	0.00678734155371785
1582	1.7668776512146	-0.405842900276184	17.5911846160889	-0.00132951640989631	-0.00230353930965066	0.00386527273803949	0.00451462110504508
1583	1.7668776512146	-0.405842900276184	17.4613132476807	-0.00100484199356288	0.0100340843200684	0.0022419011220336	0.000293855206109583
1584	-0.830516874790192	0.568180024623871	17.2665100097656	-0.00457625929266214	0.00386527273803949	-0.0130177913233638	-0.00165419070981443
1585	-0.181168273091316	-0.730517208576202	17.850923538208	-0.00392691092565656	0.000943203864153475	0.000943203864153475	-0.00100484199356288
1586	-2.12921404838562	0.568180024623871	17.5911846160889	-0.00100484199356288	0.000618529506027699	0.000293855206109583	0.000943203864153475
1587	-2.12921404838562	0.568180024623871	17.2015743255615	-0.00749832857400179	-0.00457625929266214	0.00548864435404539	0.00386527273803949
1588	-2.77856278419495	0.568180024623871	17.3314437866211	-0.0133424662053585	-0.00425158534198999	-0.00132951640989631	-3.08191010844894e-05
1589	-2.12921404838562	0.243505731225014	17.5262489318848	-0.00814767740666866	0.00418994715437293	-0.0139918150380254	-0.000355493422830477
1590	-1.47986555099487	1.21752870082855	17.2665100097656	-0.00587495695799589	0.00516396993771195	-0.00555028254166245	0.00159255252219737
1591	-1.47986555099487	0.568180024623871	17.5262489318848	0.00159255252219737	-0.00425158534198999	-0.00490093370899558	-0.00132951640989631
1592	1.11752903461456	-0.405842900276184	17.850923538208	-0.00392691092565656	-0.00197886489331722	-0.00230353930965066	-0.00165419070981443
1593	1.11752903461456	-0.405842900276184	17.9807929992676	-0.00230353930965066	-0.00230353930965066	-0.00490093370899558	0.00581331877037883
1594	1.11752903461456	-0.0811685770750046	17.9807929992676	0.000943203864153475	-0.00100484199356288	-0.00392691092565656	-0.00490093370899558
1595	1.11752903461456	0.568180024623871	17.7859878540039	0.00483929552137852	-0.00230353930965066	-0.00717365415766835	0.000618529506027699
1596	-0.181168273091316	0.243505731225014	17.9158573150635	-0.00230353930965066	-0.00327756232582033	-0.00912170019000769	0.00126787810586393
1597	1.7668776512146	-1.70454013347626	18.2405319213867	0.00354059832170606	-0.00944637414067984	0.0022419011220336	0.00289124972186983
1598	1.7668776512146	-1.37986588478088	17.850923538208	0.00483929552137852	-0.00392691092565656	0.00386527273803949	-3.08191010844894e-05
1599	2.41622614860535	-1.70454013347626	17.9807929992676	-0.00360223650932312	-0.0026282137259841	-0.00132951640989631	-0.00165419070981443
1600	1.7668776512146	-1.70454013347626	17.4613132476807	0.00418994715437293	0.00256657530553639	-0.00132951640989631	0.00516396993771195
1601	3.06557488441467	-1.37986588478088	17.5262489318848	-0.000680167751852423	-0.00652430532500148	-0.00457625929266214	-0.00100484199356288
1602	-0.830516874790192	0.243505731225014	17.9807929992676	0.00776136433705688	-0.00100484199356288	-0.000680167751852423	0.00256657530553639
1603	3.06557488441467	0.568180024623871	17.6561183929443	-0.00814767740666866	-0.00197886489331722	-0.0026282137259841	-0.00360223650932312
1604	-0.830516874790192	-0.730517208576202	17.9807929992676	-0.000355493422830477	0.00970941036939621	-0.000355493422830477	0.00548864435404539
1605	0.468180358409882	0.243505731225014	17.7859878540039	-0.00165419070981443	0.00678734155371785	-0.00749832857400179	0.00256657530553639
1606	-0.830516874790192	0.568180024623871	17.2015743255615	0.00289124972186983	0.00418994715437293	-0.0026282137259841	0.00613799272105098
1607	1.11752903461456	-0.730517208576202	17.5911846160889	-3.08191010844894e-05	-0.00749832857400179	0.00191722682211548	0.00289124972186983
1608	1.7668776512146	-0.0811685770750046	18.1755981445313	-3.08191010844894e-05	-0.000680167751852423	-0.00230353930965066	-0.00165419070981443
1609	2.41622614860535	-0.730517208576202	17.6561183929443	-0.00360223650932312	0.00418994715437293	-0.0107450718060136	-3.08191010844894e-05
1610	-0.181168273091316	-0.0811685770750046	17.6561183929443	-0.00295288790948689	0.00938473641872406	-0.000355493422830477	-0.000680167751852423
1611	1.11752903461456	0.568180024623871	16.9418354034424	-0.00132951640989631	-0.00587495695799589	-0.00782300252467394	-0.00230353930965066
1612	1.7668776512146	-0.730517208576202	17.7859878540039	0.0022419011220336	-0.000355493422830477	0.00321592413820326	0.00159255252219737
1613	0.468180358409882	0.568180024623871	17.7859878540039	-0.0026282137259841	0.00321592413820326	-0.00977104809135199	-0.00425158534198999
1614	1.11752903461456	-0.405842900276184	18.0457286834717	-0.00100484199356288	0.000618529506027699	-0.00782300252467394	0.00483929552137852
1615	0.468180358409882	0.568180024623871	17.5262489318848	-0.00197886489331722	0.00711201597005129	-0.00100484199356288	0.000618529506027699
1616	1.7668776512146	-0.730517208576202	18.1106624603271	0.0022419011220336	0.00159255252219737	-0.00360223650932312	-0.00165419070981443
1617	0.468180358409882	0.892854392528534	17.7210540771484	0.00159255252219737	-0.00425158534198999	0.00159255252219737	0.000618529506027699
1618	-0.181168273091316	0.243505731225014	17.9158573150635	0.00191722682211548	0.00126787810586393	-0.00100484199356288	-0.00392691092565656
1619	-1.47986555099487	1.21752870082855	17.9158573150635	-0.00295288790948689	0.0022419011220336	-0.00522560812532902	-0.00912170019000769
1620	-2.12921404838562	0.892854392528534	17.7210540771484	-0.00327756232582033	0.00776136433705688	-0.0130177913233638	0.00483929552137852
1621	-2.12921404838562	0.892854392528534	17.7210540771484	-0.00652430532500148	0.00776136433705688	0.00289124972186983	-0.0026282137259841
1622	-0.830516874790192	-0.730517208576202	18.0457286834717	-0.00100484199356288	-0.000680167751852423	-0.00977104809135199	0.00354059832170606
1623	-2.77856278419495	1.21752870082855	17.3963794708252	-0.00587495695799589	0.000293855206109583	0.00841071270406246	-0.00944637414067984
1624	-0.830516874790192	-0.730517208576202	18.3704013824463	-0.00555028254166245	-0.000680167751852423	-0.00847235135734081	-3.08191010844894e-05
1625	-1.47986555099487	1.21752870082855	17.850923538208	-0.00392691092565656	0.00711201597005129	-3.08191010844894e-05	0.00191722682211548
1626	1.7668776512146	-1.05519151687622	17.9807929992676	0.00873538758605719	-0.00392691092565656	-0.00879702530801296	-0.000680167751852423
1627	1.11752903461456	-0.0811685770750046	17.3963794708252	0.000293855206109583	0.00354059832170606	0.0106834331527352	0.00483929552137852
1628	1.11752903461456	-0.405842900276184	17.9158573150635	0.00938473641872406	-0.00360223650932312	0.000943203864153475	0.00711201597005129
1629	1.11752903461456	-0.0811685770750046	18.0457286834717	0.00418994715437293	0.00743668992072344	0.00516396993771195	0.0022419011220336
1630	1.7668776512146	-0.730517208576202	18.3054676055908	-0.00522560812532902	-0.00100484199356288	-0.0026282137259841	0.000943203864153475
1631	0.468180358409882	-0.730517208576202	17.850923538208	0.00483929552137852	0.0022419011220336	-0.00132951640989631	0.000293855206109583
1632	1.11752903461456	-0.0811685770750046	17.5262489318848	0.00289124972186983	-0.00522560812532902	-0.00457625929266214	0.000618529506027699
1633	-0.181168273091316	-1.05519151687622	17.7859878540039	-0.00197886489331722	-0.0143164889886975	0.00581331877037883	0.00159255252219737
1634	0.468180358409882	-1.05519151687622	17.6561183929443	0.00516396993771195	-0.000355493422830477	-0.00100484199356288	-0.000355493422830477
1635	1.11752903461456	-1.70454013347626	18.1755981445313	-0.00717365415766835	-0.00392691092565656	-0.00197886489331722	-0.00132951640989631
1636	1.11752903461456	-0.730517208576202	18.0457286834717	-0.00100484199356288	-0.00132951640989631	0.00191722682211548	0.00159255252219737
1637	-0.181168273091316	0.243505731225014	17.1366405487061	0.00581331877037883	-0.00295288790948689	-0.00490093370899558	-3.08191010844894e-05
1638	0.468180358409882	-0.405842900276184	17.4613132476807	0.00191722682211548	-0.00360223650932312	0.00418994715437293	-0.00457625929266214
1639	0.468180358409882	-0.730517208576202	18.0457286834717	-0.00619963090866804	0.00418994715437293	-0.0026282137259841	0.00483929552137852
1640	0.468180358409882	-0.730517208576202	18.0457286834717	-0.000355493422830477	0.0022419011220336	-0.00847235135734081	-0.00100484199356288
1641	1.11752903461456	0.892854392528534	18.0457286834717	0.000618529506027699	0.00418994715437293	-0.00392691092565656	0.00191722682211548
1642	-0.181168273091316	0.243505731225014	17.1366405487061	0.00256657530553639	-0.00197886489331722	-0.0026282137259841	-0.00132951640989631
1643	2.41622614860535	-0.405842900276184	17.2665100097656	0.00354059832170606	-0.00327756232582033	0.00451462110504508	-0.00197886489331722
1644	0.468180358409882	0.892854392528534	17.0067710876465	-0.000680167751852423	0.00126787810586393	0.000293855206109583	-0.00100484199356288
1645	1.7668776512146	-0.730517208576202	17.3963794708252	-0.0026282137259841	0.0022419011220336	-0.0104203969240189	0.00646266713738441
1646	1.7668776512146	-0.405842900276184	17.2015743255615	0.00321592413820326	0.00289124972186983	-0.00652430532500148	-0.00619963090866804
1647	-0.830516874790192	0.568180024623871	17.3963794708252	-3.08191010844894e-05	-0.00782300252467394	-0.00360223650932312	-0.00100484199356288
1648	-0.830516874790192	0.568180024623871	17.4613132476807	0.00386527273803949	0.00516396993771195	-0.00392691092565656	-3.08191010844894e-05
1649	-0.181168273091316	-0.0811685770750046	17.6561183929443	-0.00230353930965066	0.000293855206109583	-0.00490093370899558	-0.000680167751852423
1650	0.468180358409882	0.568180024623871	17.7210540771484	0.00256657530553639	0.00354059832170606	-0.00457625929266214	-0.000355493422830477
1651	1.7668776512146	-1.05519151687622	18.1755981445313	0.00354059832170606	0.00126787810586393	0.000618529506027699	0.000618529506027699
1652	-0.830516874790192	0.568180024623871	18.1755981445313	-0.000355493422830477	-0.00392691092565656	-0.00230353930965066	-0.00490093370899558
1653	-0.181168273091316	-0.730517208576202	18.0457286834717	-0.0026282137259841	0.000943203864153475	-0.00230353930965066	0.00873538758605719
1654	-2.12921404838562	0.892854392528534	17.9807929992676	-0.00684897974133492	0.00256657530553639	-0.00132951640989631	0.000943203864153475
1655	-0.830516874790192	-0.0811685770750046	17.7859878540039	-0.00814767740666866	-3.08191010844894e-05	-0.00295288790948689	0.00321592413820326
1656	-2.12921404838562	0.568180024623871	17.7859878540039	-0.00165419070981443	0.00581331877037883	-0.00197886489331722	-0.00457625929266214
1657	-0.830516874790192	-0.405842900276184	17.5911846160889	-0.00327756232582033	0.00126787810586393	-0.00295288790948689	0.00191722682211548
1658	0.468180358409882	0.243505731225014	17.9158573150635	-0.00295288790948689	0.00678734155371785	0.00159255252219737	-0.0026282137259841
1659	-0.830516874790192	1.21752870082855	17.5262489318848	-0.00782300252467394	0.00516396993771195	-0.00684897974133492	-0.00132951640989631
1660	-0.830516874790192	0.892854392528534	17.7210540771484	-0.0026282137259841	0.00256657530553639	0.00354059832170606	0.00873538758605719
1661	2.41622614860535	-0.405842900276184	17.9158573150635	-0.0026282137259841	0.000943203864153475	-0.00587495695799589	0.000293855206109583
1662	0.468180358409882	-0.405842900276184	17.9807929992676	0.00159255252219737	-0.000355493422830477	0.00289124972186983	-0.00392691092565656
1663	1.11752903461456	0.892854392528534	18.1755981445313	0.00256657530553639	0.00548864435404539	-0.00295288790948689	0.00418994715437293
1664	-0.830516874790192	0.243505731225014	17.850923538208	-0.00295288790948689	0.00711201597005129	-0.00165419070981443	-0.00555028254166245
1665	2.41622614860535	-1.05519151687622	17.9807929992676	-0.00587495695799589	0.00289124972186983	-0.00392691092565656	0.00321592413820326
1666	1.11752903461456	-0.405842900276184	17.7210540771484	0.00354059832170606	-0.00360223650932312	0.00548864435404539	-3.08191010844894e-05
1667	0.468180358409882	-0.405842900276184	17.6561183929443	0.00938473641872406	-0.0159398596733809	0.00126787810586393	-3.08191010844894e-05
1668	0.468180358409882	-0.730517208576202	17.3314437866211	-0.00879702530801296	0.000618529506027699	0.00386527273803949	0.00289124972186983
1669	1.7668776512146	-1.70454013347626	18.0457286834717	0.0106834331527352	-0.00392691092565656	0.00191722682211548	-0.000355493422830477
1670	1.11752903461456	-2.02921438217163	18.1106624603271	-0.00587495695799589	-0.00197886489331722	-0.00392691092565656	0.0123068047687411
1671	0.468180358409882	-0.730517208576202	17.5911846160889	0.00743668992072344	-0.00814767740666866	0.00159255252219737	0.000618529506027699
1672	-0.181168273091316	-0.0811685770750046	17.850923538208	-0.00132951640989631	-0.00912170019000769	0.00451462110504508	0.00711201597005129
1673	-0.830516874790192	0.243505731225014	17.6561183929443	0.00841071270406246	-0.00100484199356288	0.00483929552137852	-0.00717365415766835
1674	1.7668776512146	-1.05519151687622	18.0457286834717	0.00191722682211548	0.00289124972186983	-0.00749832857400179	-0.00814767740666866
1675	0.468180358409882	-0.0811685770750046	17.9807929992676	-0.00360223650932312	0.00321592413820326	-0.00295288790948689	0.000293855206109583
1676	1.11752903461456	-0.405842900276184	18.0457286834717	0.00938473641872406	0.0022419011220336	-0.00749832857400179	-0.00425158534198999
1677	-0.181168273091316	0.568180024623871	17.4613132476807	-0.00360223650932312	-0.00165419070981443	-0.00197886489331722	0.00126787810586393
1678	-0.181168273091316	1.21752870082855	17.850923538208	0.000618529506027699	0.00386527273803949	-0.00100484199356288	-0.00749832857400179
1679	0.468180358409882	-0.405842900276184	17.850923538208	0.000943203864153475	0.00354059832170606	-0.00327756232582033	0.00289124972186983
1680	0.468180358409882	-0.405842900276184	17.9807929992676	-0.00197886489331722	-0.00100484199356288	-0.00912170019000769	-0.00100484199356288
1681	-0.181168273091316	0.568180024623871	17.1366405487061	0.00418994715437293	0.000943203864153475	0.00289124972186983	0.00126787810586393
1682	-0.181168273091316	0.568180024623871	17.4613132476807	0.00321592413820326	-0.00165419070981443	-0.00197886489331722	0.000943203864153475
1683	1.7668776512146	-0.0811685770750046	17.7859878540039	-0.00490093370899558	0.0022419011220336	0.00159255252219737	-0.00230353930965066
1684	1.7668776512146	-0.0811685770750046	17.7859878540039	-0.00425158534198999	0.00646266713738441	-0.00360223650932312	0.00321592413820326
1685	-0.181168273091316	0.892854392528534	17.7859878540039	-0.00652430532500148	0.00646266713738441	-0.0104203969240189	-0.00392691092565656
1686	0.468180358409882	0.892854392528534	18.1106624603271	-0.00230353930965066	-0.000680167751852423	-0.0110697457566857	-3.08191010844894e-05
1687	-0.181168273091316	-0.0811685770750046	17.9158573150635	-0.00132951640989631	0.00646266713738441	-0.00522560812532902	-0.00619963090866804
1688	0.468180358409882	-0.405842900276184	17.9807929992676	-0.00295288790948689	0.00256657530553639	-0.00197886489331722	-0.00100484199356288
1689	-0.830516874790192	1.21752870082855	17.5911846160889	-0.00782300252467394	0.00581331877037883	-0.00847235135734081	-0.00132951640989631
1690	-1.47986555099487	0.568180024623871	17.6561183929443	-0.00619963090866804	0.00289124972186983	-0.00295288790948689	0.00516396993771195
1691	-1.47986555099487	-0.0811685770750046	18.1755981445313	-0.00490093370899558	0.00321592413820326	-0.00619963090866804	-0.00522560812532902
1692	-0.181168273091316	-0.405842900276184	18.0457286834717	-0.00912170019000769	-0.00230353930965066	0.0022419011220336	0.00938473641872406
1693	-0.830516874790192	-0.0811685770750046	17.850923538208	-0.00847235135734081	0.00938473641872406	0.00289124972186983	-0.000355493422830477
1694	-0.830516874790192	0.243505731225014	17.6561183929443	-0.0123684434220195	-0.00490093370899558	-0.000355493422830477	-0.00490093370899558
1695	1.11752903461456	-0.0811685770750046	17.4613132476807	-0.00944637414067984	0.00970941036939621	-0.0026282137259841	0.00613799272105098
1696	0.468180358409882	0.568180024623871	17.3314437866211	0.00321592413820326	0.00126787810586393	0.000293855206109583	0.000943203864153475
1697	-0.181168273091316	0.243505731225014	17.6561183929443	-3.08191010844894e-05	-0.00165419070981443	0.00321592413820326	0.00256657530553639
1698	-0.830516874790192	-0.405842900276184	17.5911846160889	0.000943203864153475	-0.00360223650932312	0.00354059832170606	-0.00360223650932312
1699	-0.181168273091316	-0.405842900276184	17.3963794708252	-0.0110697457566857	0.00451462110504508	-0.00847235135734081	0.0022419011220336
1700	-0.181168273091316	0.243505731225014	17.6561183929443	-0.00327756232582033	0.00289124972186983	-0.00360223650932312	-0.00587495695799589
1701	-0.181168273091316	-0.0811685770750046	17.850923538208	0.00159255252219737	-0.00457625929266214	0.00386527273803949	-0.00132951640989631
1702	1.7668776512146	-1.37986588478088	17.9807929992676	0.00873538758605719	-0.00847235135734081	-0.00555028254166245	-0.00230353930965066
1703	1.11752903461456	-1.37986588478088	18.3704013824463	0.00289124972186983	-0.00360223650932312	-0.00522560812532902	0.000618529506027699
1704	-0.181168273091316	-1.05519151687622	17.4613132476807	-0.00100484199356288	-0.00132951640989631	0.00711201597005129	-0.000355493422830477
1705	2.41622614860535	-1.37986588478088	17.850923538208	-0.00327756232582033	-0.0156151866540313	-0.00749832857400179	0.00321592413820326
1706	-0.181168273091316	-0.405842900276184	17.6561183929443	0.0022419011220336	0.000293855206109583	-0.00490093370899558	0.00289124972186983
1707	-0.181168273091316	-0.730517208576202	18.1106624603271	-0.00165419070981443	-0.00619963090866804	0.00418994715437293	-0.00165419070981443
1708	2.41622614860535	-0.0811685770750046	18.0457286834717	-0.00392691092565656	0.00289124972186983	0.00191722682211548	-0.00230353930965066
1709	2.41622614860535	-0.0811685770750046	18.3054676055908	-0.0104203969240189	0.00841071270406246	-0.00230353930965066	-3.08191010844894e-05
1710	0.468180358409882	-0.405842900276184	17.850923538208	-0.00587495695799589	-0.00587495695799589	0.00126787810586393	0.00418994715437293
1711	1.7668776512146	0.892854392528534	17.7859878540039	0.00776136433705688	0.00386527273803949	-0.000355493422830477	0.000618529506027699
1712	1.11752903461456	-0.0811685770750046	17.6561183929443	0.00354059832170606	-0.00132951640989631	0.00289124972186983	-0.00749832857400179
1713	1.7668776512146	-0.0811685770750046	18.1106624603271	-0.000680167751852423	0.00126787810586393	-0.00879702530801296	-0.00782300252467394
1714	1.11752903461456	-0.405842900276184	18.1106624603271	0.00548864435404539	0.00126787810586393	0.00126787810586393	-0.00100484199356288
1715	-0.181168273091316	0.243505731225014	17.071704864502	-0.00230353930965066	0.00159255252219737	-0.0120437685400248	0.00483929552137852
1716	-0.181168273091316	0.892854392528534	16.9418354034424	-0.0026282137259841	-0.00425158534198999	-0.00197886489331722	-0.00100484199356288
1717	1.7668776512146	-1.05519151687622	17.7859878540039	-0.000355493422830477	0.00418994715437293	-0.00717365415766835	0.00126787810586393
1718	1.11752903461456	-0.0811685770750046	17.2015743255615	0.000943203864153475	0.00776136433705688	-0.00360223650932312	-0.00197886489331722
1719	1.7668776512146	-0.405842900276184	17.5262489318848	-0.00132951640989631	-3.08191010844894e-05	-0.0165892094373703	-0.00327756232582033
1720	1.7668776512146	-0.0811685770750046	18.2405319213867	-0.00197886489331722	0.00873538758605719	-0.00684897974133492	0.0132808275520802
1721	1.7668776512146	-0.0811685770750046	17.9158573150635	0.00386527273803949	0.000293855206109583	-0.00132951640989631	-0.000355493422830477
1722	1.11752903461456	1.21752870082855	17.7210540771484	0.01100810803473	0.00191722682211548	0.00256657530553639	-0.00392691092565656
1723	1.11752903461456	0.568180024623871	17.2015743255615	-0.0120437685400248	-0.00522560812532902	-0.00879702530801296	0.000943203864153475
1724	0.468180358409882	-0.405842900276184	17.3963794708252	-0.00197886489331722	0.00711201597005129	0.00289124972186983	-0.00132951640989631
1725	-1.47986555099487	0.243505731225014	17.3963794708252	-0.0104203969240189	0.000618529506027699	-0.00457625929266214	0.00808603875339031
1726	-3.42791152000427	-0.405842900276184	18.1755981445313	-0.00197886489331722	0.00289124972186983	-0.0100957229733467	0.000293855206109583
1727	-0.830516874790192	-0.730517208576202	17.7859878540039	-0.0100957229733467	-0.000680167751852423	0.00159255252219737	-0.00165419070981443
1728	-1.47986555099487	-0.405842900276184	17.3314437866211	-0.00977104809135199	0.00321592413820326	-0.00165419070981443	-0.00295288790948689
1729	-0.181168273091316	-0.730517208576202	17.4613132476807	-0.0100957229733467	-3.08191010844894e-05	-0.00457625929266214	-0.00327756232582033
1730	-0.181168273091316	-0.0811685770750046	18.1106624603271	-0.00749832857400179	-0.00197886489331722	0.00191722682211548	0.00970941036939621
1731	0.468180358409882	0.243505731225014	18.3704013824463	0.00126787810586393	-0.00100484199356288	-0.00652430532500148	-0.00197886489331722
1732	-0.830516874790192	0.568180024623871	17.7859878540039	0.000618529506027699	0.00126787810586393	0.000943203864153475	0.00321592413820326
1733	-0.181168273091316	0.243505731225014	17.5911846160889	-0.00457625929266214	0.000943203864153475	-0.00327756232582033	-0.00360223650932312
1734	1.11752903461456	-0.0811685770750046	18.1106624603271	-0.00555028254166245	0.00354059832170606	-0.00749832857400179	0.00841071270406246
1735	1.11752903461456	0.243505731225014	17.7210540771484	0.0022419011220336	0.00451462110504508	-0.00230353930965066	-0.00652430532500148
1736	1.11752903461456	-1.05519151687622	18.2405319213867	0.00483929552137852	0.00321592413820326	-0.000680167751852423	-0.00100484199356288
1737	1.11752903461456	-1.37986588478088	18.0457286834717	-3.08191010844894e-05	-0.00912170019000769	-0.00100484199356288	-0.00587495695799589
1738	-0.830516874790192	-0.405842900276184	17.5262489318848	0.00191722682211548	-0.0143164889886975	0.00613799272105098	0.00581331877037883
1739	0.468180358409882	-0.405842900276184	17.6561183929443	-0.00360223650932312	0.0022419011220336	0.00159255252219737	-0.00782300252467394
1740	1.11752903461456	-0.730517208576202	17.3963794708252	0.00159255252219737	-0.00360223650932312	-0.00814767740666866	0.000943203864153475
1741	1.11752903461456	-0.730517208576202	18.0457286834717	0.000293855206109583	0.0022419011220336	-0.00360223650932312	-0.00587495695799589
1742	1.7668776512146	-0.730517208576202	18.3704013824463	0.00256657530553639	-3.08191010844894e-05	0.0022419011220336	0.00321592413820326
1743	0.468180358409882	0.568180024623871	17.7859878540039	-0.00879702530801296	-0.00360223650932312	-3.08191010844894e-05	-0.00555028254166245
1744	1.7668776512146	-0.730517208576202	17.2015743255615	0.000293855206109583	0.00126787810586393	-0.00392691092565656	-0.00555028254166245
1745	-0.181168273091316	0.892854392528534	17.3963794708252	0.000618529506027699	0.00289124972186983	0.00256657530553639	0.00256657530553639
1746	2.41622614860535	-0.730517208576202	17.5262489318848	0.012956153601408	0.000618529506027699	-0.00782300252467394	-0.00295288790948689
1747	1.7668776512146	0.568180024623871	17.3314437866211	0.00321592413820326	0.0022419011220336	0.00354059832170606	-0.00619963090866804
1748	1.7668776512146	0.568180024623871	17.5262489318848	0.00548864435404539	0.000293855206109583	-0.00684897974133492	0.00289124972186983
1749	1.7668776512146	0.892854392528534	16.8119659423828	-0.00717365415766835	0.00548864435404539	-0.00392691092565656	-0.00295288790948689
1750	2.41622614860535	-0.405842900276184	17.071704864502	-0.00327756232582033	0.000618529506027699	-0.0100957229733467	0.00126787810586393
1751	1.7668776512146	-0.0811685770750046	17.850923538208	0.00256657530553639	0.000618529506027699	-0.00457625929266214	0.00321592413820326
1752	1.11752903461456	0.568180024623871	17.5911846160889	-0.000680167751852423	-0.0100957229733467	-0.00132951640989631	-0.00295288790948689
1753	1.11752903461456	0.568180024623871	17.7859878540039	0.00516396993771195	0.00289124972186983	-3.08191010844894e-05	0.00581331877037883
1754	0.468180358409882	0.568180024623871	17.6561183929443	-0.00392691092565656	0.00581331877037883	-0.00977104809135199	-0.00684897974133492
1755	2.41622614860535	-0.730517208576202	17.6561183929443	0.000943203864153475	0.00289124972186983	0.00354059832170606	0.00126787810586393
1756	1.7668776512146	0.568180024623871	17.7210540771484	0.00548864435404539	-0.00457625929266214	-0.00619963090866804	0.00873538758605719
1757	-0.830516874790192	0.568180024623871	17.7210540771484	0.00126787810586393	-0.00100484199356288	0.00386527273803949	-0.00425158534198999
1758	1.7668776512146	0.243505731225014	17.9158573150635	-0.0104203969240189	-0.00425158534198999	-0.00392691092565656	0.000618529506027699
1759	0.468180358409882	0.568180024623871	18.2405319213867	0.00191722682211548	0.0132808275520802	0.000943203864153475	-0.000355493422830477
1760	-1.47986555099487	0.568180024623871	17.6561183929443	-0.00814767740666866	0.000618529506027699	-0.00522560812532902	-0.00457625929266214
1761	-2.12921404838562	0.892854392528534	17.6561183929443	-0.00197886489331722	0.00321592413820326	-0.00814767740666866	0.00646266713738441
1762	-0.181168273091316	-0.730517208576202	18.0457286834717	-0.00132951640989631	-0.00100484199356288	-0.00392691092565656	-0.00100484199356288
1763	-0.830516874790192	-0.730517208576202	18.0457286834717	-0.0139918150380254	0.00191722682211548	-0.00230353930965066	-0.00165419070981443
1764	-0.830516874790192	0.568180024623871	17.3963794708252	-0.0026282137259841	0.00743668992072344	0.00581331877037883	0.00321592413820326
1765	-0.181168273091316	-0.730517208576202	17.7210540771484	-0.00295288790948689	0.00646266713738441	-0.00977104809135199	0.00418994715437293
1766	1.11752903461456	-0.0811685770750046	17.5911846160889	-0.0026282137259841	0.00354059832170606	-0.00295288790948689	-0.00230353930965066
1767	-0.830516874790192	0.568180024623871	17.7210540771484	0.00289124972186983	0.00678734155371785	-0.000355493422830477	0.00548864435404539
1768	-0.181168273091316	0.568180024623871	17.7210540771484	-0.000680167751852423	-0.00327756232582033	-0.00327756232582033	-0.00684897974133492
1769	-0.181168273091316	0.243505731225014	17.7859878540039	-0.00230353930965066	0.00289124972186983	0.00386527273803949	-0.00977104809135199
1770	0.468180358409882	-0.0811685770750046	18.1106624603271	-0.00522560812532902	0.00289124972186983	-0.00944637414067984	-0.00425158534198999
1771	1.11752903461456	-1.05519151687622	17.5911846160889	0.0022419011220336	-0.00587495695799589	0.000943203864153475	0.00483929552137852
1772	0.468180358409882	-1.70454013347626	17.7859878540039	-0.000680167751852423	-0.00100484199356288	0.00483929552137852	-0.00814767740666866
1773	1.7668776512146	-1.70454013347626	17.9807929992676	0.00256657530553639	-0.00944637414067984	-0.00327756232582033	0.00386527273803949
1774	0.468180358409882	-1.37986588478088	18.0457286834717	0.000293855206109583	-0.00295288790948689	-0.000680167751852423	-0.00684897974133492
1775	1.11752903461456	-0.730517208576202	17.9158573150635	0.00678734155371785	-0.00782300252467394	-0.0123684434220195	0.00386527273803949
1776	-0.181168273091316	0.568180024623871	17.9807929992676	-0.00555028254166245	-0.00230353930965066	-0.00327756232582033	0.00289124972186983
1777	1.7668776512146	-0.730517208576202	17.9807929992676	0.00321592413820326	0.000943203864153475	0.00256657530553639	0.000293855206109583
1778	1.11752903461456	-0.405842900276184	17.7210540771484	0.00841071270406246	0.00386527273803949	-0.00132951640989631	-0.00587495695799589
1779	1.7668776512146	-0.405842900276184	17.5262489318848	-0.00749832857400179	0.0116574559360743	0.00289124972186983	0.000618529506027699
1780	1.11752903461456	-0.405842900276184	17.5262489318848	0.00354059832170606	-0.000680167751852423	-0.00197886489331722	0.00256657530553639
1781	1.7668776512146	-0.730517208576202	18.1106624603271	0.00256657530553639	-0.00392691092565656	-0.00425158534198999	0.000293855206109583
1782	-0.181168273091316	1.21752870082855	17.6561183929443	0.00483929552137852	0.00613799272105098	-0.00490093370899558	0.00321592413820326
1783	1.7668776512146	0.243505731225014	17.0067710876465	-0.00425158534198999	-3.08191010844894e-05	-0.00652430532500148	-0.00457625929266214
1784	-0.181168273091316	0.568180024623871	17.1366405487061	0.000943203864153475	0.00548864435404539	-0.00197886489331722	-0.000680167751852423
1785	2.41622614860535	-0.730517208576202	17.5262489318848	-0.0100957229733467	0.00256657530553639	-0.00522560812532902	0.000618529506027699
1786	-0.181168273091316	0.892854392528534	17.5911846160889	-0.000355493422830477	0.00938473641872406	-0.00100484199356288	0.00808603875339031
1787	0.468180358409882	0.568180024623871	18.0457286834717	0.00808603875339031	0.00256657530553639	0.00743668992072344	-0.00295288790948689
1788	1.11752903461456	0.892854392528534	17.7859878540039	0.00483929552137852	-0.00327756232582033	-0.0104203969240189	-0.00392691092565656
1789	0.468180358409882	0.568180024623871	17.0067710876465	-0.000680167751852423	0.00126787810586393	-0.00944637414067984	-0.00100484199356288
1790	-0.830516874790192	0.892854392528534	17.1366405487061	0.000293855206109583	0.00483929552137852	0.00159255252219737	0.0022419011220336
1791	1.7668776512146	0.243505731225014	17.850923538208	-0.00327756232582033	0.00321592413820326	-0.00555028254166245	0.00386527273803949
1792	-0.181168273091316	-0.405842900276184	18.1755981445313	-0.00490093370899558	0.00548864435404539	-0.00165419070981443	-0.00684897974133492
1793	0.468180358409882	-0.730517208576202	18.1106624603271	-0.00197886489331722	0.0022419011220336	-0.00522560812532902	-0.00197886489331722
1794	-0.181168273091316	-0.730517208576202	17.850923538208	-0.00912170019000769	0.00613799272105098	0.000618529506027699	0.00451462110504508
1795	-2.12921404838562	0.243505731225014	17.6561183929443	-0.00652430532500148	0.00191722682211548	0.000293855206109583	-0.00100484199356288
1796	-1.47986555099487	-0.405842900276184	17.9807929992676	-0.00782300252467394	0.000618529506027699	0.00126787810586393	0.00354059832170606
1797	-1.47986555099487	0.243505731225014	17.850923538208	0.00126787810586393	-0.00360223650932312	0.00483929552137852	-0.00100484199356288
1798	-1.47986555099487	0.568180024623871	17.9158573150635	-0.00100484199356288	-0.00360223650932312	0.00191722682211548	-0.000355493422830477
1799	-0.830516874790192	0.568180024623871	17.7859878540039	-0.00360223650932312	0.0100340843200684	0.000618529506027699	-0.00425158534198999
1800	-0.830516874790192	0.568180024623871	17.7859878540039	-0.00100484199356288	0.00451462110504508	-0.00587495695799589	-0.0026282137259841
1801	-0.181168273091316	0.243505731225014	17.7210540771484	0.00418994715437293	0.00354059832170606	0.000618529506027699	-0.0026282137259841
1802	-0.181168273091316	0.243505731225014	17.9158573150635	0.000293855206109583	-0.00327756232582033	-0.00425158534198999	0.00581331877037883
1803	1.7668776512146	-0.730517208576202	17.5911846160889	0.00418994715437293	-0.0126931173726916	-0.00327756232582033	-0.00100484199356288
1804	2.41622614860535	-1.37986588478088	18.1755981445313	-0.00132951640989631	0.00418994715437293	-3.08191010844894e-05	0.00386527273803949
1805	1.7668776512146	-1.05519151687622	17.6561183929443	-3.08191010844894e-05	-0.0026282137259841	-0.00457625929266214	-0.00392691092565656
1806	-0.181168273091316	-1.05519151687622	17.2015743255615	0.00451462110504508	-0.00717365415766835	-0.00749832857400179	0.00256657530553639
1807	-0.830516874790192	-0.405842900276184	17.2015743255615	-0.00132951640989631	-0.00879702530801296	0.00743668992072344	-0.00197886489331722
1808	-0.830516874790192	-0.405842900276184	17.3963794708252	0.000943203864153475	-0.0107450718060136	-0.00360223650932312	0.0022419011220336
1809	1.11752903461456	-0.0811685770750046	17.9158573150635	-0.000680167751852423	-3.08191010844894e-05	-0.00684897974133492	-0.00619963090866804
1810	1.7668776512146	-1.05519151687622	18.1106624603271	0.00418994715437293	0.00289124972186983	0.00548864435404539	0.00711201597005129
1811	0.468180358409882	-0.405842900276184	17.9807929992676	0.000618529506027699	-0.00360223650932312	-0.0107450718060136	-0.00717365415766835
1812	-0.181168273091316	-0.730517208576202	18.0457286834717	0.00159255252219737	-0.00814767740666866	-0.00652430532500148	-0.00230353930965066
1813	0.468180358409882	-0.0811685770750046	17.4613132476807	0.00126787810586393	-3.08191010844894e-05	0.000293855206109583	0.0022419011220336
1814	-0.830516874790192	1.21752870082855	17.850923538208	-0.00847235135734081	0.0116574559360743	-0.00490093370899558	0.00516396993771195
1815	1.7668776512146	-0.405842900276184	18.1106624603271	0.000618529506027699	-3.08191010844894e-05	-0.00132951640989631	-0.000680167751852423
1816	0.468180358409882	0.892854392528534	17.4613132476807	0.00483929552137852	-0.0026282137259841	0.000943203864153475	-0.00197886489331722
1817	-0.181168273091316	0.568180024623871	17.4613132476807	0.00516396993771195	-0.000680167751852423	0.00776136433705688	-0.00847235135734081
1818	2.41622614860535	-0.730517208576202	17.071704864502	-0.000680167751852423	0.00256657530553639	-0.0126931173726916	0.00256657530553639
1819	1.7668776512146	-0.0811685770750046	17.7210540771484	0.00321592413820326	0.00321592413820326	0.00159255252219737	-0.00555028254166245
1820	2.41622614860535	-0.405842900276184	18.0457286834717	-0.00100484199356288	0.00808603875339031	-0.0107450718060136	0.0022419011220336
1821	1.11752903461456	0.243505731225014	18.0457286834717	0.00321592413820326	-0.000680167751852423	-0.00230353930965066	0.000943203864153475
1822	1.11752903461456	0.243505731225014	17.7210540771484	0.00289124972186983	-0.00230353930965066	-0.000680167751852423	0.0022419011220336
1823	0.468180358409882	0.243505731225014	17.6561183929443	0.0022419011220336	-0.00392691092565656	-0.000355493422830477	-0.00425158534198999
1824	1.7668776512146	0.243505731225014	17.2015743255615	-0.00555028254166245	-0.00165419070981443	-3.08191010844894e-05	-0.00100484199356288
1825	-0.181168273091316	0.568180024623871	17.5262489318848	-0.00230353930965066	0.0022419011220336	-0.00360223650932312	-0.00327756232582033
1826	2.41622614860535	-1.05519151687622	17.7210540771484	-0.00295288790948689	0.00191722682211548	-3.08191010844894e-05	0.00808603875339031
1827	-0.181168273091316	-0.0811685770750046	17.3314437866211	0.00289124972186983	-0.000680167751852423	0.00451462110504508	0.00451462110504508
1828	0.468180358409882	-0.730517208576202	17.9158573150635	0.0188002903014421	0.00159255252219737	0.00808603875339031	0.00321592413820326
1829	-0.830516874790192	-0.405842900276184	17.9158573150635	-0.00555028254166245	0.000943203864153475	-0.00165419070981443	0.00289124972186983
1830	-2.77856278419495	0.568180024623871	17.9807929992676	-0.00457625929266214	0.0113327819854021	0.00321592413820326	0.00743668992072344
1831	-1.47986555099487	0.568180024623871	18.0457286834717	-0.00912170019000769	0.000943203864153475	-0.00879702530801296	0.00548864435404539
1832	-1.47986555099487	0.568180024623871	17.850923538208	0.00126787810586393	-0.00165419070981443	-0.00327756232582033	0.0022419011220336
1833	0.468180358409882	-0.405842900276184	17.7210540771484	-0.00425158534198999	0.00711201597005129	-0.00230353930965066	-0.00100484199356288
1834	-0.181168273091316	-0.730517208576202	17.9807929992676	-0.00457625929266214	0.00386527273803949	0.000293855206109583	-0.00132951640989631
1835	1.7668776512146	-0.405842900276184	17.7210540771484	0.00354059832170606	0.00386527273803949	0.00581331877037883	-0.00197886489331722
1836	-0.830516874790192	0.568180024623871	17.2665100097656	0.00516396993771195	-0.00197886489331722	-0.00912170019000769	0.00126787810586393
1837	1.11752903461456	-0.405842900276184	18.3054676055908	0.00581331877037883	0.00483929552137852	0.000618529506027699	0.000293855206109583
1838	1.11752903461456	-1.05519151687622	17.2665100097656	-0.00490093370899558	0.00256657530553639	-0.00165419070981443	-0.00327756232582033
1839	1.11752903461456	-1.37986588478088	17.4613132476807	-0.00295288790948689	0.00191722682211548	-0.00749832857400179	0.00191722682211548
1840	2.41622614860535	-1.05519151687622	18.0457286834717	-0.00392691092565656	-0.00684897974133492	0.00321592413820326	-0.00814767740666866
1841	-0.181168273091316	-0.730517208576202	17.3963794708252	0.00321592413820326	-0.00522560812532902	-0.00425158534198999	0.00483929552137852
1842	1.11752903461456	-0.730517208576202	17.5262489318848	0.00191722682211548	-0.00457625929266214	0.000943203864153475	-0.00522560812532902
1843	0.468180358409882	-1.37986588478088	18.1755981445313	0.00483929552137852	-0.00684897974133492	-0.00684897974133492	0.00159255252219737
1844	1.7668776512146	-1.05519151687622	17.2665100097656	0.00354059832170606	0.00581331877037883	-0.00684897974133492	-0.00717365415766835
1845	-0.181168273091316	0.568180024623871	17.2015743255615	-0.000680167751852423	-0.00165419070981443	-3.08191010844894e-05	0.000943203864153475
1846	-0.181168273091316	0.568180024623871	17.3963794708252	-0.00197886489331722	-0.00522560812532902	0.00354059832170606	0.00159255252219737
1847	1.7668776512146	-0.405842900276184	17.7210540771484	0.00873538758605719	-0.00230353930965066	-0.00782300252467394	-0.00425158534198999
1848	1.7668776512146	-0.405842900276184	18.3054676055908	-0.000680167751852423	-0.00522560812532902	0.000293855206109583	-0.00392691092565656
1849	1.11752903461456	-0.405842900276184	17.850923538208	0.000618529506027699	0.00451462110504508	-0.0107450718060136	-0.00100484199356288
1850	1.11752903461456	-0.0811685770750046	17.850923538208	0.00743668992072344	-0.00100484199356288	-0.000355493422830477	-3.08191010844894e-05
1851	0.468180358409882	0.568180024623871	17.5911846160889	0.00256657530553639	-0.00457625929266214	-0.00944637414067984	-3.08191010844894e-05
1852	1.11752903461456	0.568180024623871	17.4613132476807	0.00483929552137852	-0.00100484199356288	-0.00749832857400179	-3.08191010844894e-05
1853	0.468180358409882	0.243505731225014	17.6561183929443	-0.00100484199356288	0.00321592413820326	-0.00457625929266214	-0.0026282137259841
1854	1.11752903461456	-0.405842900276184	17.9807929992676	0.000618529506027699	0.00743668992072344	-0.00977104809135199	0.00126787810586393
1855	0.468180358409882	0.243505731225014	17.3963794708252	0.000293855206109583	0.00386527273803949	-0.0100957229733467	0.00418994715437293
1856	1.7668776512146	-0.405842900276184	17.7859878540039	0.000293855206109583	-0.00197886489331722	-0.0100957229733467	0.0022419011220336
1857	2.41622614860535	-0.405842900276184	17.9158573150635	0.00841071270406246	0.00354059832170606	0.00581331877037883	0.000943203864153475
1858	0.468180358409882	-0.0811685770750046	17.7859878540039	-0.000680167751852423	0.00126787810586393	0.0022419011220336	-0.00230353930965066
1859	3.06557488441467	0.243505731225014	18.0457286834717	-0.00425158534198999	-0.000355493422830477	-0.0100957229733467	0.00126787810586393
1860	1.7668776512146	-0.405842900276184	17.9158573150635	-0.00100484199356288	-0.000680167751852423	-0.00652430532500148	-0.000355493422830477
1861	3.06557488441467	-0.730517208576202	17.3314437866211	0.00678734155371785	-0.000680167751852423	-0.00587495695799589	0.0022419011220336
1862	-1.47986555099487	0.243505731225014	17.3314437866211	-0.00197886489331722	0.000618529506027699	0.00418994715437293	-0.00165419070981443
1863	-1.47986555099487	0.568180024623871	17.7210540771484	0.00191722682211548	0.00678734155371785	0.00906006153672934	-0.00457625929266214
1864	-0.830516874790192	-0.0811685770750046	17.7859878540039	-0.0175632312893867	0.000618529506027699	-0.00295288790948689	-0.000355493422830477
1865	-2.77856278419495	-0.0811685770750046	18.3054676055908	-0.00717365415766835	0.00418994715437293	-0.000680167751852423	-0.00132951640989631
1866	-0.830516874790192	-0.730517208576202	17.3963794708252	-0.00165419070981443	0.00159255252219737	0.000618529506027699	0.00418994715437293
1867	-0.181168273091316	-0.405842900276184	17.2015743255615	-0.00587495695799589	0.000618529506027699	-0.00230353930965066	0.00354059832170606
1868	-0.181168273091316	0.243505731225014	17.7210540771484	-0.00977104809135199	0.00743668992072344	-0.00782300252467394	-0.00197886489331722
1869	-0.181168273091316	0.243505731225014	17.7859878540039	-0.00587495695799589	0.00354059832170606	-0.00522560812532902	-0.000355493422830477
1870	1.11752903461456	-0.405842900276184	18.3054676055908	0.000293855206109583	0.00776136433705688	-0.00425158534198999	0.00289124972186983
1871	1.7668776512146	-0.405842900276184	18.0457286834717	-0.00295288790948689	-0.00327756232582033	-0.00684897974133492	0.000618529506027699
1872	-0.181168273091316	0.568180024623871	17.850923538208	0.00418994715437293	-0.00197886489331722	-0.00392691092565656	-0.000680167751852423
1873	-0.181168273091316	0.892854392528534	17.6561183929443	-3.08191010844894e-05	0.00191722682211548	0.00938473641872406	-0.00912170019000769
1874	-0.181168273091316	0.243505731225014	17.3314437866211	-0.00912170019000769	-0.00132951640989631	0.00256657530553639	-0.00230353930965066
1875	1.7668776512146	-0.730517208576202	17.6561183929443	-0.000680167751852423	-0.00782300252467394	-0.00912170019000769	-0.00457625929266214
1876	1.7668776512146	-1.37986588478088	17.7210540771484	-0.00360223650932312	-0.00944637414067984	-0.0104203969240189	0.00321592413820326
1877	0.468180358409882	-0.0811685770750046	17.1366405487061	0.00516396993771195	-0.00295288790948689	0.0022419011220336	0.00321592413820326
1878	-0.830516874790192	-0.730517208576202	17.1366405487061	0.00126787810586393	0.00159255252219737	0.00354059832170606	-0.00327756232582033
1879	-0.181168273091316	0.243505731225014	17.7859878540039	-0.000680167751852423	0.00451462110504508	-0.000680167751852423	-0.00360223650932312
1880	0.468180358409882	0.243505731225014	17.850923538208	-0.00100484199356288	0.012956153601408	-0.00717365415766835	0.000293855206109583
1881	1.11752903461456	-0.0811685770750046	17.9158573150635	0.00191722682211548	-0.0026282137259841	-0.00132951640989631	-3.08191010844894e-05
1882	2.41622614860535	-0.405842900276184	17.6561183929443	0.00354059832170606	0.00256657530553639	-0.00132951640989631	0.00354059832170606
1883	1.11752903461456	0.243505731225014	17.3314437866211	0.000618529506027699	-0.00587495695799589	0.00159255252219737	-0.00490093370899558
1884	1.7668776512146	0.568180024623871	17.1366405487061	-0.00327756232582033	-0.00132951640989631	-0.00360223650932312	-0.00327756232582033
1885	1.11752903461456	0.243505731225014	17.850923538208	0.00646266713738441	0.00289124972186983	0.00126787810586393	-0.00490093370899558
1886	1.7668776512146	-0.730517208576202	17.5911846160889	-0.00230353930965066	-0.000680167751852423	-0.00360223650932312	0.00126787810586393
1887	-0.181168273091316	1.21752870082855	17.2015743255615	0.00743668992072344	-0.00230353930965066	-0.0149658378213644	0.00354059832170606
1888	1.11752903461456	0.892854392528534	16.9418354034424	0.00808603875339031	0.00191722682211548	0.00678734155371785	-0.000680167751852423
1889	-0.830516874790192	0.568180024623871	17.0067710876465	0.00126787810586393	0.00256657530553639	-0.00912170019000769	-0.00132951640989631
1890	1.11752903461456	0.568180024623871	17.5911846160889	-0.00717365415766835	0.00516396993771195	0.00289124972186983	0.00711201597005129
1891	1.11752903461456	-0.405842900276184	17.9807929992676	0.0022419011220336	-0.000355493422830477	0.00159255252219737	0.00386527273803949
1892	1.11752903461456	-0.405842900276184	18.1106624603271	0.0022419011220336	0.00354059832170606	-0.00100484199356288	0.00256657530553639
1893	1.11752903461456	0.243505731225014	17.6561183929443	-0.000680167751852423	-0.00555028254166245	-0.00360223650932312	-0.00490093370899558
1894	-0.830516874790192	-0.0811685770750046	17.850923538208	-0.00717365415766835	0.00386527273803949	-0.00295288790948689	-0.00327756232582033
1895	1.7668776512146	-0.405842900276184	17.850923538208	-3.08191010844894e-05	0.00126787810586393	-0.000680167751852423	0.00418994715437293
1896	-2.77856278419495	0.568180024623871	17.7210540771484	-0.00230353930965066	-0.00425158534198999	0.00418994715437293	-0.000680167751852423
1897	-2.12921404838562	0.568180024623871	17.6561183929443	-0.00197886489331722	-0.00360223650932312	0.00418994715437293	0.0103587592020631
1898	-0.830516874790192	-0.0811685770750046	18.1755981445313	-0.00912170019000769	0.00581331877037883	-0.00197886489331722	-0.0026282137259841
1899	-0.830516874790192	-0.405842900276184	18.3054676055908	-0.0156151866540313	0.00516396993771195	-0.00522560812532902	0.00289124972186983
1900	-1.47986555099487	-0.405842900276184	17.850923538208	-0.00684897974133492	0.00548864435404539	-0.00327756232582033	-0.00522560812532902
1901	-0.830516874790192	0.568180024623871	17.2015743255615	-0.000355493422830477	-0.00132951640989631	0.00289124972186983	-3.08191010844894e-05
1902	1.11752903461456	0.568180024623871	17.850923538208	-0.00360223650932312	0.00808603875339031	-3.08191010844894e-05	-0.00360223650932312
1903	1.11752903461456	-0.730517208576202	18.1755981445313	0.00678734155371785	0.00386527273803949	-0.000680167751852423	-0.000355493422830477
1904	-0.830516874790192	0.243505731225014	17.7859878540039	0.0022419011220336	0.000943203864153475	-0.0026282137259841	-0.00587495695799589
1905	1.7668776512146	-0.405842900276184	17.850923538208	-0.00197886489331722	0.00906006153672934	0.00289124972186983	0.00191722682211548
1906	-0.830516874790192	0.568180024623871	17.0067710876465	0.000943203864153475	-0.00132951640989631	-0.00619963090866804	-3.08191010844894e-05
1907	-0.181168273091316	-0.0811685770750046	17.850923538208	-0.00132951640989631	-0.00197886489331722	-0.00197886489331722	-0.00165419070981443
1908	-0.181168273091316	-0.405842900276184	18.1106624603271	-0.0026282137259841	-0.00587495695799589	0.0103587592020631	-0.00392691092565656
1909	0.468180358409882	-0.730517208576202	18.0457286834717	-0.0156151866540313	-0.00684897974133492	-0.00847235135734081	-0.00327756232582033
1910	-0.830516874790192	-0.405842900276184	17.4613132476807	0.00191722682211548	-0.0026282137259841	-0.00522560812532902	-0.00392691092565656
1911	-0.181168273091316	-0.405842900276184	17.2015743255615	-0.00132951640989631	-0.0136671401560307	-0.00749832857400179	-0.00490093370899558
1912	1.7668776512146	-1.05519151687622	17.2665100097656	-3.08191010844894e-05	-0.0026282137259841	0.000618529506027699	0.00483929552137852
1913	2.41622614860535	-0.730517208576202	17.7210540771484	-0.00197886489331722	0.00191722682211548	-0.0026282137259841	-0.00555028254166245
1914	1.7668776512146	-0.405842900276184	17.5911846160889	-0.00132951640989631	0.00386527273803949	0.000293855206109583	-0.000680167751852423
1915	0.468180358409882	0.568180024623871	17.4613132476807	-0.00295288790948689	0.00354059832170606	0.000618529506027699	-0.00165419070981443
1916	-0.181168273091316	-0.0811685770750046	17.4613132476807	0.0103587592020631	-0.00100484199356288	-0.00197886489331722	0.00646266713738441
1917	2.41622614860535	-0.730517208576202	17.2015743255615	0.00483929552137852	0.0022419011220336	-0.00100484199356288	-0.000680167751852423
1918	2.41622614860535	-0.0811685770750046	17.2665100097656	0.00191722682211548	-0.0026282137259841	0.000943203864153475	-0.00132951640989631
1919	3.06557488441467	-0.405842900276184	17.3314437866211	0.00256657530553639	-0.0026282137259841	-0.00457625929266214	-0.00619963090866804
1920	1.11752903461456	-0.0811685770750046	17.3963794708252	0.0022419011220336	0.00126787810586393	-0.000680167751852423	0.00289124972186983
1921	2.41622614860535	-0.730517208576202	17.4613132476807	0.00256657530553639	-3.08191010844894e-05	-0.00587495695799589	0.00256657530553639
1922	-0.181168273091316	0.568180024623871	16.8768997192383	0.011982130818069	-0.000680167751852423	0.00159255252219737	0.00581331877037883
1923	1.11752903461456	0.568180024623871	16.8119659423828	-0.00652430532500148	0.00386527273803949	-0.00295288790948689	0.00581331877037883
1924	1.7668776512146	-0.405842900276184	17.2665100097656	-0.00327756232582033	0.00938473641872406	-0.00230353930965066	0.00386527273803949
1925	1.11752903461456	0.568180024623871	16.9418354034424	0.00191722682211548	0.00743668992072344	-0.00100484199356288	-0.000355493422830477
1926	-0.181168273091316	0.892854392528534	17.4613132476807	-3.08191010844894e-05	-0.00197886489331722	-0.000355493422830477	0.00321592413820326
1927	2.41622614860535	-0.405842900276184	18.1106624603271	0.00289124972186983	-0.00100484199356288	0.000943203864153475	0.00386527273803949
1928	1.11752903461456	-0.730517208576202	17.9158573150635	-0.000355493422830477	0.00906006153672934	-0.00555028254166245	-0.00944637414067984
1929	2.41622614860535	-0.730517208576202	17.3963794708252	-0.00100484199356288	-0.00100484199356288	-0.00457625929266214	-0.000680167751852423
1930	0.468180358409882	-0.405842900276184	17.6561183929443	-0.0026282137259841	0.00516396993771195	-0.00295288790948689	0.00581331877037883
1931	-0.181168273091316	0.243505731225014	17.7210540771484	0.0022419011220336	-0.000680167751852423	0.00451462110504508	-0.00100484199356288
1932	-0.181168273091316	-0.0811685770750046	18.2405319213867	-0.00684897974133492	-0.00197886489331722	-0.00230353930965066	-0.00327756232582033
1933	-2.77856278419495	1.21752870082855	17.6561183929443	-0.0026282137259841	-0.00132951640989631	-0.000680167751852423	-0.00197886489331722
1934	-1.47986555099487	0.243505731225014	17.6561183929443	-0.0100957229733467	-0.000355493422830477	-0.00522560812532902	-0.00165419070981443
1935	-2.12921404838562	0.568180024623871	17.9158573150635	-0.00619963090866804	0.00970941036939621	-0.00879702530801296	-0.00165419070981443
1936	-0.830516874790192	-0.405842900276184	18.0457286834717	-0.00392691092565656	0.00126787810586393	0.000293855206109583	0.00678734155371785
1937	-1.47986555099487	0.892854392528534	17.850923538208	0.000618529506027699	-0.00587495695799589	-0.00327756232582033	0.0022419011220336
1938	-0.830516874790192	0.568180024623871	17.3963794708252	-0.00165419070981443	0.00321592413820326	0.00256657530553639	-0.00327756232582033
1939	-0.830516874790192	0.892854392528534	17.6561183929443	-0.00619963090866804	0.00191722682211548	0.00191722682211548	0.00321592413820326
1940	0.468180358409882	0.892854392528534	17.7210540771484	0.00743668992072344	0.00451462110504508	0.00483929552137852	-0.00425158534198999
1941	1.11752903461456	-0.405842900276184	17.3963794708252	-0.00197886489331722	0.00354059832170606	0.00354059832170606	-0.00814767740666866
1942	1.11752903461456	-1.05519151687622	17.6561183929443	-0.00295288790948689	-0.00132951640989631	0.00581331877037883	0.00354059832170606
1943	0.468180358409882	0.568180024623871	17.6561183929443	-0.00100484199356288	0.00516396993771195	-0.00749832857400179	-0.00522560812532902
1944	1.7668776512146	-0.405842900276184	17.2665100097656	-0.00425158534198999	-0.00555028254166245	-0.0100957229733467	-0.00295288790948689
1945	1.11752903461456	0.568180024623871	17.850923538208	-0.00197886489331722	-0.000355493422830477	-0.00360223650932312	-0.000680167751852423
1946	1.7668776512146	-2.02921438217163	17.3963794708252	0.000618529506027699	-0.00360223650932312	0.00191722682211548	0.00126787810586393
1947	2.41622614860535	-1.05519151687622	17.5262489318848	0.00483929552137852	-0.00197886489331722	-0.00230353930965066	-3.08191010844894e-05
1948	3.06557488441467	-1.70454013347626	17.5911846160889	0.0106834331527352	-0.00230353930965066	0.000293855206109583	0.000618529506027699
1949	1.11752903461456	-1.37986588478088	18.2405319213867	-0.0026282137259841	0.00354059832170606	-0.00132951640989631	0.0022419011220336
1950	1.7668776512146	-1.37986588478088	18.0457286834717	-0.00360223650932312	0.0126314787194133	-0.0107450718060136	0.00516396993771195
1951	-0.830516874790192	0.568180024623871	17.7859878540039	-0.00132951640989631	0.00678734155371785	-0.00912170019000769	0.00159255252219737
1952	1.11752903461456	0.892854392528534	17.850923538208	-0.000355493422830477	0.00613799272105098	-0.0133424662053585	0.000943203864153475
1953	0.468180358409882	-0.405842900276184	18.1106624603271	0.00418994715437293	0.00776136433705688	-0.0149658378213644	0.0022419011220336
1954	0.468180358409882	0.568180024623871	17.9807929992676	-0.00100484199356288	0.00354059832170606	-0.0263294391334057	0.0022419011220336
1955	0.468180358409882	-0.730517208576202	17.9158573150635	-0.00717365415766835	-0.00230353930965066	-0.0165892094373703	0.00386527273803949
1956	0.468180358409882	0.892854392528534	17.6561183929443	0.00743668992072344	-0.0136671401560307	-0.00847235135734081	0.000618529506027699
1957	0.468180358409882	0.243505731225014	17.6561183929443	-3.08191010844894e-05	-0.0133424662053585	-0.000680167751852423	0.00483929552137852
1958	1.11752903461456	-1.05519151687622	17.7859878540039	0.00191722682211548	-0.00944637414067984	0.00548864435404539	0.00191722682211548
1959	1.7668776512146	-0.730517208576202	17.9807929992676	-0.00749832857400179	0.00483929552137852	-3.08191010844894e-05	-0.00165419070981443
1960	2.41622614860535	-0.0811685770750046	17.9807929992676	-0.00360223650932312	0.00191722682211548	-0.00749832857400179	-0.00457625929266214
1961	-0.830516874790192	0.568180024623871	17.2015743255615	0.000618529506027699	0.00159255252219737	0.0194496400654316	0.000618529506027699
1962	0.468180358409882	0.892854392528534	17.071704864502	0.00386527273803949	-0.00230353930965066	0.0145795252174139	-0.00327756232582033
1963	1.7668776512146	-0.0811685770750046	17.850923538208	-0.00100484199356288	0.00516396993771195	0.00808603875339031	-0.00457625929266214
1964	-0.181168273091316	0.892854392528534	17.7210540771484	0.000943203864153475	0.01100810803473	0.0123068047687411	-0.00619963090866804
1965	1.7668776512146	-0.405842900276184	17.7210540771484	-0.00230353930965066	0.00906006153672934	0.00548864435404539	0.00776136433705688
1966	1.7668776512146	-0.0811685770750046	17.3963794708252	-0.00165419070981443	0.000618529506027699	0.00906006153672934	-0.00132951640989631
1967	0.468180358409882	0.243505731225014	17.7210540771484	0.00418994715437293	-0.00619963090866804	0.000293855206109583	0.00354059832170606
1968	-0.830516874790192	0.892854392528534	17.5911846160889	-3.08191010844894e-05	0.0022419011220336	0.0136055024340749	-0.000680167751852423
1969	-2.12921404838562	0.568180024623871	17.7859878540039	-0.00717365415766835	0.00808603875339031	0.00646266713738441	0.000293855206109583
1970	-0.830516874790192	-0.0811685770750046	17.9807929992676	-0.00944637414067984	0.00386527273803949	0.00516396993771195	0.00873538758605719
1971	-0.830516874790192	-0.730517208576202	18.3704013824463	-0.00392691092565656	0.00646266713738441	-0.00782300252467394	0.00354059832170606
1972	-3.42791152000427	0.892854392528534	17.7859878540039	-0.00879702530801296	0.00289124972186983	0.00418994715437293	0.00191722682211548
1973	-0.830516874790192	-0.405842900276184	17.850923538208	-0.00392691092565656	0.00548864435404539	0.000618529506027699	-0.00230353930965066
1974	-0.181168273091316	0.243505731225014	18.0457286834717	-0.00847235135734081	0.00873538758605719	-0.000355493422830477	0.00451462110504508
1975	-0.830516874790192	0.243505731225014	17.7210540771484	-0.00684897974133492	0.00646266713738441	-0.00230353930965066	0.00808603875339031
1976	-1.47986555099487	0.568180024623871	17.5911846160889	-0.00230353930965066	-0.00132951640989631	0.00159255252219737	0.00581331877037883
1977	1.7668776512146	-0.405842900276184	18.1755981445313	0.000943203864153475	0.00159255252219737	-0.00879702530801296	0.00191722682211548
1978	1.11752903461456	-0.0811685770750046	17.850923538208	0.00159255252219737	-0.00522560812532902	0.00678734155371785	-0.00425158534198999
1979	2.41622614860535	-0.730517208576202	17.7859878540039	0.00289124972186983	0.000293855206109583	0.000293855206109583	-0.000680167751852423
1980	0.468180358409882	-0.730517208576202	17.9158573150635	-0.00360223650932312	-0.00587495695799589	-0.00619963090866804	-0.000355493422830477
1981	2.41622614860535	-0.730517208576202	17.7210540771484	0.0100340843200684	-0.0026282137259841	-0.000680167751852423	0.00678734155371785
1982	-0.181168273091316	-0.0811685770750046	17.5262489318848	0.000293855206109583	-0.00977104809135199	-0.00327756232582033	0.00126787810586393
1983	1.11752903461456	-0.730517208576202	17.2665100097656	-0.00230353930965066	-0.00587495695799589	-0.00717365415766835	-0.00457625929266214
1984	1.11752903461456	-1.05519151687622	17.9807929992676	0.00289124972186983	-0.00522560812532902	-0.0370436906814575	0.000943203864153475
1985	1.11752903461456	-0.730517208576202	17.6561183929443	0.00159255252219737	-0.00230353930965066	-0.0565241500735283	0.00906006153672934
1986	-0.181168273091316	-0.730517208576202	17.850923538208	-0.00100484199356288	-0.00782300252467394	-0.0578228458762169	-0.00165419070981443
1987	1.11752903461456	-0.730517208576202	18.1106624603271	-0.00197886489331722	0.0116574559360743	-0.0341216214001179	0.000943203864153475
1988	-0.181168273091316	-1.05519151687622	18.3054676055908	-0.0026282137259841	0.0236704051494598	-0.0299008563160896	0.00418994715437293
1989	0.468180358409882	-0.0811685770750046	17.850923538208	0.000618529506027699	0.0246444288641214	-0.0026282137259841	-0.00555028254166245
1990	-0.181168273091316	0.243505731225014	17.2015743255615	-0.00165419070981443	0.0213976856321096	0.0230210572481155	0.00483929552137852
1991	0.468180358409882	0.892854392528534	17.2015743255615	0.00191722682211548	0.01847561635077	0.0567871853709221	-0.00425158534198999
1992	1.11752903461456	-0.405842900276184	18.2405319213867	-0.00555028254166245	0.0158782228827477	0.0525664202868938	0.00776136433705688
1993	-0.830516874790192	0.568180024623871	18.0457286834717	0.00970941036939621	0.0386054255068302	0.0334106348454952	0.00126787810586393
1994	1.11752903461456	-0.730517208576202	17.9158573150635	-0.000355493422830477	0.012956153601408	0.00938473641872406	-0.000680167751852423
1995	-0.181168273091316	0.892854392528534	17.5262489318848	0.000943203864153475	-0.00230353930965066	0.00581331877037883	0.000618529506027699
1996	2.41622614860535	-1.05519151687622	17.2665100097656	0.000943203864153475	0.00354059832170606	0.00191722682211548	-0.00327756232582033
1997	1.11752903461456	-0.0811685770750046	17.5911846160889	0.00289124972186983	0.0132808275520802	-0.00327756232582033	-0.00230353930965066
1998	1.11752903461456	0.892854392528534	17.2015743255615	-0.000355493422830477	0.0298392176628113	-0.0227580219507217	-0.00295288790948689
1999	-0.181168273091316	1.21752870082855	17.4613132476807	0.00386527273803949	0.0327612869441509	-0.142238169908524	-0.00230353930965066
2000	2.41622614860535	0.243505731225014	17.0067710876465	-0.00295288790948689	0.01100810803473	-0.297107815742493	0.00548864435404539
[truncated: 4,360 more rows]
