# Supplementary material for: Precise instruction and consideration of the vertical and horizontal force component increases validity and reliability of the 90:20 Isometric Posterior Chain Test
Source: PLoS One. 2024 Oct 28;19(10):e0312843. doi: 10.1371/journal.pone.0312843 (PMC11515970; doi:10.1371/journal.pone.0312843)
Supplement: S1 File — (ZIP) [file pone.0312843.s001.zip › S1_Raw_Data/M1_P21_vh_1.csv]

1	99.1691741943359	-2.67856311798096	4.4094066619873	-0.00132951640989631	0.00711201597005129	-0.00522560812532902	-0.00360223650932312
2	98.5198211669922	-2.67856311798096	4.34447193145752	0.00159255252219737	0.00159255252219737	-0.00457625929266214	0.00451462110504508
3	97.2211227416992	-2.35388875007629	3.63018846511841	-0.00392691092565656	-0.00230353930965066	-0.0133424662053585	-0.0117190945893526
4	97.870475769043	-2.35388875007629	3.50031876564026	0.00646266713738441	-0.0143164889886975	-0.00847235135734081	-0.00425158534198999
5	99.1691741943359	-3.3279116153717	4.01979780197144	0.0145795252174139	-0.0130177913233638	-0.0123684434220195	0.00451462110504508
6	97.870475769043	-2.67856311798096	3.82499313354492	0.0132808275520802	-0.0152905117720366	-0.00684897974133492	-0.00425158534198999
7	97.870475769043	-2.35388875007629	3.95486283302307	0.00970941036939621	0.00159255252219737	-0.0133424662053585	-0.00197886489331722
8	97.2211227416992	-2.67856311798096	3.95486283302307	-0.00392691092565656	0.00711201597005129	-0.00879702530801296	-0.00230353930965066
9	98.5198211669922	-2.35388875007629	3.82499313354492	0.000943203864153475	0.00191722682211548	-0.0195112787187099	-0.00100484199356288
10	96.57177734375	-1.37986588478088	3.76005816459656	-0.00847235135734081	-0.00392691092565656	-0.0185372550040483	0.0022419011220336
11	97.870475769043	-1.37986588478088	3.76005816459656	-3.08191010844894e-05	-0.00100484199356288	0.00126787810586393	0.00646266713738441
12	97.870475769043	-2.35388875007629	4.08473253250122	-0.0136671401560307	0.00841071270406246	0.00938473641872406	-0.00132951640989631
13	98.5198211669922	-2.67856311798096	4.27953720092773	-0.0136671401560307	0.00808603875339031	0.0123068047687411	-0.0123684434220195
14	96.57177734375	-1.37986588478088	3.50031876564026	-0.00619963090866804	0.00678734155371785	0.00808603875339031	-3.08191010844894e-05
15	99.1691741943359	-1.37986588478088	3.43538379669189	-0.0130177913233638	-0.00230353930965066	-0.00327756232582033	-0.00327756232582033
16	97.870475769043	-1.05519151687622	2.9159049987793	-0.0130177913233638	0.01100810803473	0.0123068047687411	0.00548864435404539
17	99.1691741943359	-2.35388875007629	3.76005816459656	-0.0149658378213644	0.012956153601408	0.0295145437121391	0.00126787810586393
18	98.5198211669922	-1.37986588478088	4.01979780197144	-0.00847235135734081	0.00646266713738441	0.020423661917448	-0.00295288790948689
19	97.2211227416992	-0.730517208576202	3.76005816459656	-0.00295288790948689	0.000293855206109583	0.0191249661147594	-0.00327756232582033
20	97.2211227416992	-1.37986588478088	3.69512343406677	0.00289124972186983	0.00354059832170606	0.0136055024340749	0.00321592413820326
21	97.2211227416992	-1.05519151687622	3.69512343406677	-0.00717365415766835	-0.00684897974133492	0.01100810803473	-0.0026282137259841
22	98.5198211669922	-2.02921438217163	3.24057936668396	-0.00295288790948689	-3.08191010844894e-05	-0.000680167751852423	0.00516396993771195
23	99.1691741943359	-1.70454013347626	4.08473253250122	-0.00944637414067984	0.00354059832170606	-0.00230353930965066	-0.00165419070981443
24	97.2211227416992	-1.37986588478088	4.01979780197144	-0.00749832857400179	-0.00327756232582033	-0.0136671401560307	-0.00457625929266214
25	97.2211227416992	-1.70454013347626	3.82499313354492	-0.00587495695799589	-0.00522560812532902	-0.0104203969240189	0.000618529506027699
26	95.9224319458008	-2.35388875007629	3.69512343406677	-0.00360223650932312	-0.00522560812532902	-0.0100957229733467	0.000618529506027699
27	95.273078918457	-1.05519151687622	3.63018846511841	-0.0130177913233638	-0.00197886489331722	-0.00295288790948689	0.00126787810586393
28	94.6237335205078	-0.730517208576202	3.82499313354492	-0.00749832857400179	0.00808603875339031	-0.0139918150380254	-0.0026282137259841
29	95.9224319458008	-1.05519151687622	3.88992786407471	-0.00132951640989631	0.00581331877037883	-0.0026282137259841	0.00126787810586393
30	98.5198211669922	-2.35388875007629	4.27953720092773	0.00451462110504508	-0.000680167751852423	-0.0113944197073579	0.0022419011220336
31	99.8185195922852	-2.02921438217163	3.88992786407471	0.0022419011220336	-0.00197886489331722	-0.0100957229733467	-0.00327756232582033
32	97.870475769043	-1.05519151687622	3.50031876564026	0.00743668992072344	0.00970941036939621	-0.00230353930965066	0.00354059832170606
33	99.1691741943359	-2.02921438217163	3.95486283302307	0.00126787810586393	0.00678734155371785	-0.0169138833880424	-0.00360223650932312
34	99.1691741943359	-2.67856311798096	4.08473253250122	0.01847561635077	0.00873538758605719	-0.0152905117720366	0.00321592413820326
35	97.870475769043	-1.70454013347626	4.01979780197144	0.00776136433705688	-0.000355493422830477	-0.00360223650932312	-0.00522560812532902
36	100.467864990234	-3.65258598327637	4.14966726303101	0.00906006153672934	-0.00230353930965066	-0.00587495695799589	0.00613799272105098
37	98.5198211669922	-2.35388875007629	2.98083996772766	-0.00230353930965066	-0.00360223650932312	-0.00522560812532902	-0.00587495695799589
38	98.5198211669922	-2.67856311798096	3.1756443977356	0.00354059832170606	-0.00749832857400179	-0.0224333461374044	-0.00425158534198999
39	97.2211227416992	-2.02921438217163	3.82499313354492	0.011982130818069	-0.0104203969240189	-0.0120437685400248	-0.00392691092565656
40	99.1691741943359	-3.00323748588562	4.08473253250122	0.00256657530553639	-0.00587495695799589	-0.00522560812532902	0.00159255252219737
41	98.5198211669922	-1.70454013347626	4.34447193145752	0.000943203864153475	-0.00490093370899558	-0.00555028254166245	0.00776136433705688
42	98.5198211669922	-1.05519151687622	3.30551409721375	-0.00522560812532902	0.00776136433705688	0.00841071270406246	0.00483929552137852
43	99.1691741943359	-1.05519151687622	3.11070966720581	0.0103587592020631	0.00873538758605719	0.00743668992072344	0.00126787810586393
44	100.467864990234	-3.00323748588562	3.76005816459656	0.0155535480007529	0.00191722682211548	-0.00392691092565656	0.00678734155371785
45	100.467864990234	-2.35388875007629	3.76005816459656	0.00548864435404539	-0.0188619289547205	-0.00879702530801296	0.00159255252219737
46	98.5198211669922	-0.730517208576202	3.63018846511841	0.00256657530553639	0.000943203864153475	-0.00360223650932312	0.012956153601408
47	99.1691741943359	-1.37986588478088	3.76005816459656	0.00581331877037883	0.00581331877037883	-0.00717365415766835	0.00581331877037883
48	99.8185195922852	-1.37986588478088	3.30551409721375	0.00548864435404539	-0.00100484199356288	-0.0191866029053926	-0.00717365415766835
49	98.5198211669922	-1.37986588478088	3.82499313354492	0.00191722682211548	0.00938473641872406	-0.00977104809135199	-0.00425158534198999
50	98.5198211669922	-1.05519151687622	3.63018846511841	0.00581331877037883	0.00646266713738441	0.0142548503354192	-0.00230353930965066
51	99.1691741943359	-2.35388875007629	4.01979780197144	0.000293855206109583	0.0022419011220336	0.0142548503354192	0.00354059832170606
52	99.8185195922852	-2.67856311798096	4.14966726303101	-0.0100957229733467	0.00581331877037883	0.012956153601408	-0.00230353930965066
53	99.1691741943359	-0.730517208576202	3.82499313354492	0.00354059832170606	0.00613799272105098	0.0022419011220336	0.00191722682211548
54	100.467864990234	-2.67856311798096	3.88992786407471	-0.00652430532500148	0.00516396993771195	0.00711201597005129	-0.0130177913233638
55	97.870475769043	-2.02921438217163	3.11070966720581	0.000618529506027699	0.00483929552137852	0.00938473641872406	0.00191722682211548
56	98.5198211669922	-2.35388875007629	4.01979780197144	-0.0104203969240189	0.00678734155371785	0.00613799272105098	-0.00879702530801296
57	97.870475769043	-1.70454013347626	3.95486283302307	-0.0026282137259841	0.00646266713738441	-0.000355493422830477	-0.00684897974133492
58	95.273078918457	-1.05519151687622	3.43538379669189	-0.00717365415766835	-0.000680167751852423	0.00906006153672934	-0.00944637414067984
59	95.9224319458008	-2.02921438217163	3.43538379669189	0.00841071270406246	0.000293855206109583	0.000943203864153475	-0.00717365415766835
60	96.57177734375	-1.37986588478088	3.69512343406677	0.00483929552137852	-0.0110697457566857	-0.00749832857400179	-0.00165419070981443
61	99.1691741943359	-2.35388875007629	3.76005816459656	0.01100810803473	-0.00555028254166245	-0.00847235135734081	-0.00230353930965066
62	99.8185195922852	-2.67856311798096	3.88992786407471	-0.00295288790948689	-0.000680167751852423	-0.00100484199356288	-0.00652430532500148
63	99.1691741943359	-2.35388875007629	3.95486283302307	0.0152288740500808	-0.00360223650932312	-0.0117190945893526	0.000618529506027699
64	99.8185195922852	-2.67856311798096	4.27953720092773	-0.0162645354866982	-0.028926832601428	-0.00522560812532902	-0.00327756232582033
65	97.870475769043	-3.3279116153717	3.88992786407471	0.0213976856321096	-0.0224333461374044	-0.0191866029053926	0.00613799272105098
66	99.8185195922852	-3.65258598327637	3.95486283302307	0.00321592413820326	-0.00717365415766835	0.00256657530553639	0.00516396993771195
67	97.2211227416992	-3.3279116153717	3.69512343406677	0.0226963832974434	-0.0201606266200542	-0.0107450718060136	0.000618529506027699
68	97.870475769043	-3.3279116153717	3.82499313354492	-0.00425158534198999	0.00386527273803949	-0.00717365415766835	0.000618529506027699
69	99.1691741943359	-3.00323748588562	3.82499313354492	0.0207483377307653	-0.00230353930965066	-0.00749832857400179	0.00354059832170606
70	98.5198211669922	-2.67856311798096	4.01979780197144	0.011982130818069	0.000293855206109583	0.00159255252219737	-0.00425158534198999
71	99.1691741943359	-2.67856311798096	3.69512343406677	-0.00132951640989631	0.00938473641872406	-0.00847235135734081	0.00289124972186983
72	100.467864990234	-3.3279116153717	3.1756443977356	0.000618529506027699	0.00418994715437293	-0.0026282137259841	0.000618529506027699
73	100.467864990234	-3.3279116153717	3.63018846511841	0.00289124972186983	0.000618529506027699	-0.00295288790948689	-0.00555028254166245
74	99.8185195922852	-3.00323748588562	3.50031876564026	-0.00847235135734081	0.0194496400654316	-0.00360223650932312	-0.00132951640989631
75	100.467864990234	-3.65258598327637	4.14966726303101	-0.00912170019000769	0.0100340843200684	0.00451462110504508	0.00354059832170606
76	99.1691741943359	-3.00323748588562	3.37044906616211	-0.017887907102704	0.0126314787194133	0.00581331877037883	0.000943203864153475
77	98.5198211669922	-2.35388875007629	3.37044906616211	-0.0211346503347158	0.0123068047687411	0.000293855206109583	0.000293855206109583
78	98.5198211669922	-2.35388875007629	3.63018846511841	-0.0182125810533762	0.0175015944987535	-0.00944637414067984	-0.000680167751852423
79	98.5198211669922	-3.65258598327637	3.88992786407471	-0.0182125810533762	0.0158782228827477	-0.0110697457566857	0.000943203864153475
80	98.5198211669922	-2.35388875007629	4.01979780197144	-0.0182125810533762	0.000943203864153475	-0.000355493422830477	0.00841071270406246
81	99.1691741943359	-2.35388875007629	3.95486283302307	-0.0110697457566857	0.000618529506027699	-0.0026282137259841	0.00581331877037883
82	98.5198211669922	-2.67856311798096	3.56525373458862	-0.0172385573387146	0.00970941036939621	-0.0110697457566857	-0.00100484199356288
83	100.467864990234	-3.65258598327637	3.88992786407471	-0.00847235135734081	0.00289124972186983	-0.0149658378213644	-0.00555028254166245
84	98.5198211669922	-3.65258598327637	3.37044906616211	-0.000355493422830477	-0.00555028254166245	-0.0117190945893526	0.00743668992072344
85	98.5198211669922	-3.65258598327637	3.56525373458862	0.00711201597005129	-0.00392691092565656	-0.00165419070981443	0.000618529506027699
86	97.870475769043	-3.65258598327637	3.50031876564026	-0.00165419070981443	0.00289124972186983	0.00418994715437293	0.0132808275520802
87	95.9224319458008	-2.67856311798096	3.82499313354492	0.00678734155371785	-0.0110697457566857	0.00906006153672934	0.00386527273803949
88	95.9224319458008	-2.35388875007629	3.69512343406677	0.0200989879667759	-0.00132951640989631	0.00256657530553639	0.0022419011220336
89	96.57177734375	-2.67856311798096	3.82499313354492	-0.00360223650932312	-0.00392691092565656	-0.0104203969240189	-3.08191010844894e-05
90	96.57177734375	-2.35388875007629	3.82499313354492	0.00906006153672934	-0.0123684434220195	-0.00197886489331722	0.00646266713738441
91	97.2211227416992	-2.35388875007629	3.76005816459656	0.00354059832170606	-0.00132951640989631	-0.0113944197073579	-0.0104203969240189
92	99.1691741943359	-3.65258598327637	4.21460247039795	0.0155535480007529	-0.000355493422830477	-0.00652430532500148	0.000943203864153475
93	97.870475769043	-3.00323748588562	3.50031876564026	0.0162028968334198	-0.00165419070981443	-0.0123684434220195	-0.00944637414067984
94	97.870475769043	-2.67856311798096	3.1756443977356	-0.00684897974133492	0.00418994715437293	-0.00977104809135199	0.00191722682211548
95	99.8185195922852	-3.65258598327637	3.95486283302307	0.0207483377307653	-0.0026282137259841	-0.0123684434220195	-0.00717365415766835
96	98.5198211669922	-3.00323748588562	3.82499313354492	0.00354059832170606	0.00678734155371785	-0.0120437685400248	0.000618529506027699
97	97.870475769043	-3.3279116153717	3.82499313354492	0.0022419011220336	0.0022419011220336	0.00256657530553639	-0.0104203969240189
98	100.467864990234	-5.2759575843811	4.4094066619873	-0.0133424662053585	0.00354059832170606	-0.00360223650932312	-0.00490093370899558
99	100.467864990234	-5.2759575843811	4.01979780197144	0.00711201597005129	0.00646266713738441	0.0175015944987535	-0.00100484199356288
100	100.467864990234	-5.2759575843811	3.88992786407471	-0.00425158534198999	0.00256657530553639	0.0155535480007529	0.00191722682211548
101	99.8185195922852	-4.30193471908569	3.95486283302307	0.00711201597005129	-0.00587495695799589	0.0132808275520802	0.00289124972186983
102	97.870475769043	-3.00323748588562	3.30551409721375	-0.00587495695799589	0.00289124972186983	-0.0136671401560307	0.0022419011220336
103	99.1691741943359	-2.67856311798096	3.37044906616211	-0.00295288790948689	0.00613799272105098	-0.00912170019000769	-0.00392691092565656
104	99.1691741943359	-3.00323748588562	3.95486283302307	-0.00749832857400179	0.00321592413820326	-0.0133424662053585	-0.0026282137259841
105	100.467864990234	-3.00323748588562	4.08473253250122	-0.00197886489331722	0.00191722682211548	0.0191249661147594	-0.00230353930965066
106	99.8185195922852	-3.00323748588562	3.56525373458862	-0.00619963090866804	0.00289124972186983	0.0188002903014421	0.00451462110504508
107	98.5198211669922	-2.67856311798096	3.82499313354492	-0.00327756232582033	0.000293855206109583	-0.00749832857400179	-0.00295288790948689
108	100.467864990234	-4.30193471908569	3.76005816459656	-0.00619963090866804	0.00613799272105098	-0.0162645354866982	-0.00132951640989631
109	99.8185195922852	-3.65258598327637	3.88992786407471	0.00516396993771195	0.00808603875339031	-0.00912170019000769	0.00516396993771195
110	101.117218017578	-4.30193471908569	3.95486283302307	0.00581331877037883	0.00386527273803949	0.0149041991680861	0.00483929552137852
111	98.5198211669922	-2.35388875007629	3.50031876564026	0.00516396993771195	0.00711201597005129	0.00678734155371785	0.00483929552137852
112	99.1691741943359	-2.67856311798096	3.63018846511841	-0.00100484199356288	-0.00230353930965066	0.011982130818069	-0.00555028254166245
113	98.5198211669922	-3.65258598327637	3.43538379669189	0.00711201597005129	0.01100810803473	0.00483929552137852	0.00126787810586393
114	99.8185195922852	-3.3279116153717	3.24057936668396	0.000293855206109583	0.00256657530553639	0.00191722682211548	0.000293855206109583
115	99.8185195922852	-3.65258598327637	3.95486283302307	0.000293855206109583	0.00159255252219737	-0.00944637414067984	0.000293855206109583
116	99.1691741943359	-2.67856311798096	3.76005816459656	0.00548864435404539	-0.000355493422830477	0.0022419011220336	0.00386527273803949
117	98.5198211669922	-3.97726035118103	3.88992786407471	-0.00360223650932312	0.00126787810586393	-0.00132951640989631	0.00354059832170606
118	97.870475769043	-3.65258598327637	3.76005816459656	-0.00652430532500148	0.00354059832170606	-0.00457625929266214	-0.00457625929266214
119	97.2211227416992	-3.3279116153717	4.08473253250122	-0.0139918150380254	0.00289124972186983	-0.00879702530801296	0.00256657530553639
120	97.870475769043	-3.3279116153717	4.14966726303101	-0.0191866029053926	-0.00295288790948689	-0.0026282137259841	0.00873538758605719
121	97.2211227416992	-3.97726035118103	4.27953720092773	-0.0139918150380254	-0.00457625929266214	-0.000680167751852423	0.00678734155371785
122	96.57177734375	-3.65258598327637	3.95486283302307	-0.00392691092565656	0.0022419011220336	-0.00100484199356288	-0.000680167751852423
123	97.870475769043	-2.35388875007629	3.63018846511841	-0.0253554154187441	0.00418994715437293	0.00354059832170606	0.00548864435404539
124	97.870475769043	-2.67856311798096	3.69512343406677	-0.0126931173726916	0.00289124972186983	-0.00165419070981443	-0.00392691092565656
125	99.1691741943359	-2.67856311798096	4.08473253250122	-0.00847235135734081	0.00126787810586393	0.00289124972186983	0.00418994715437293
126	98.5198211669922	-3.00323748588562	3.82499313354492	-0.00619963090866804	-0.00100484199356288	0.00191722682211548	-0.00912170019000769
127	99.8185195922852	-3.65258598327637	4.27953720092773	-0.00977104809135199	0.00354059832170606	-3.08191010844894e-05	0.00483929552137852
128	99.1691741943359	-3.97726035118103	3.82499313354492	-0.00717365415766835	-0.00619963090866804	0.00418994715437293	-0.00230353930965066
129	99.1691741943359	-4.95128345489502	4.08473253250122	-0.00814767740666866	-0.00165419070981443	-0.0026282137259841	0.000618529506027699
130	99.8185195922852	-4.62660884857178	3.95486283302307	0.0022419011220336	-0.00360223650932312	0.00743668992072344	-0.00132951640989631
131	99.8185195922852	-4.95128345489502	4.14966726303101	-0.000680167751852423	-0.00132951640989631	0.00386527273803949	0.00321592413820326
132	97.870475769043	-3.00323748588562	4.01979780197144	-0.00782300252467394	0.00581331877037883	-0.00197886489331722	-0.00944637414067984
133	98.5198211669922	-3.3279116153717	3.88992786407471	0.00191722682211548	0.00646266713738441	0.00451462110504508	-0.00717365415766835
134	97.870475769043	-2.67856311798096	3.04577469825745	0.00613799272105098	0.00516396993771195	0.00678734155371785	-0.0117190945893526
135	97.870475769043	-2.67856311798096	3.76005816459656	0.0103587592020631	0.00516396993771195	0.00548864435404539	0.0022419011220336
136	98.5198211669922	-3.00323748588562	4.01979780197144	0.00354059832170606	-0.00132951640989631	0.00841071270406246	-3.08191010844894e-05
137	100.467864990234	-3.65258598327637	4.01979780197144	0.00289124972186983	0.00581331877037883	0.01100810803473	-0.00230353930965066
138	100.467864990234	-2.02921438217163	3.30551409721375	-3.08191010844894e-05	0.00386527273803949	-0.00652430532500148	-0.00652430532500148
139	99.1691741943359	-2.02921438217163	3.50031876564026	0.00289124972186983	-0.000680167751852423	-0.0149658378213644	0.00516396993771195
140	98.5198211669922	-2.02921438217163	3.37044906616211	0.00289124972186983	-0.00717365415766835	-0.00230353930965066	0.00776136433705688
141	100.467864990234	-3.3279116153717	3.63018846511841	0.0100340843200684	-0.00230353930965066	-0.0165892094373703	0.00354059832170606
142	100.467864990234	-3.3279116153717	3.82499313354492	-0.00132951640989631	-0.0152905117720366	-0.0204853005707264	0.000943203864153475
143	99.8185195922852	-2.35388875007629	3.95486283302307	-0.00100484199356288	0.00289124972186983	-0.0240567177534103	-0.000355493422830477
144	97.2211227416992	-1.70454013347626	4.27953720092773	0.0158782228827477	0.000618529506027699	-0.0230826959013939	-0.00522560812532902
145	99.8185195922852	-2.35388875007629	3.56525373458862	0.0207483377307653	0.00386527273803949	-0.0169138833880424	0.00970941036939621
146	99.8185195922852	-2.35388875007629	3.95486283302307	-0.00132951640989631	0.00548864435404539	0.00841071270406246	0.0142548503354192
147	100.467864990234	-3.3279116153717	3.95486283302307	-0.0026282137259841	0.00646266713738441	-0.00619963090866804	-0.00165419070981443
148	98.5198211669922	-2.02921438217163	3.69512343406677	0.000618529506027699	0.00354059832170606	-0.00230353930965066	0.00126787810586393
149	97.2211227416992	-2.35388875007629	3.88992786407471	-0.00587495695799589	0.000618529506027699	-0.0026282137259841	-0.00327756232582033
150	95.9224319458008	-2.35388875007629	4.08473253250122	0.000293855206109583	-0.00652430532500148	0.00289124972186983	0.01100810803473
151	98.5198211669922	-3.3279116153717	3.76005816459656	-0.00230353930965066	-0.0123684434220195	0.00970941036939621	0.00354059832170606
152	97.2211227416992	-3.3279116153717	4.08473253250122	-0.00230353930965066	0.0022419011220336	0.00191722682211548	-0.0100957229733467
153	96.57177734375	-2.02921438217163	3.69512343406677	-0.00295288790948689	-0.00360223650932312	-0.00749832857400179	0.000293855206109583
154	98.5198211669922	-3.65258598327637	3.63018846511841	-0.00392691092565656	-0.00197886489331722	-0.0100957229733467	0.000618529506027699
155	98.5198211669922	-2.35388875007629	3.88992786407471	-0.00425158534198999	-0.000355493422830477	0.00256657530553639	-0.00425158534198999
156	99.8185195922852	-3.00323748588562	3.95486283302307	-0.00977104809135199	0.00516396993771195	-3.08191010844894e-05	-0.0026282137259841
157	100.467864990234	-2.02921438217163	3.76005816459656	-0.00619963090866804	-0.0026282137259841	-0.000355493422830477	-0.00587495695799589
158	98.5198211669922	-2.35388875007629	3.76005816459656	-0.00522560812532902	-0.00132951640989631	-0.00879702530801296	-0.00490093370899558
159	99.1691741943359	-2.67856311798096	3.82499313354492	0.0022419011220336	-0.00457625929266214	-0.0146411629393697	0.00451462110504508
160	97.870475769043	-2.67856311798096	3.95486283302307	0.00354059832170606	-0.0107450718060136	-0.0146411629393697	0.00516396993771195
161	98.5198211669922	-3.97726035118103	3.95486283302307	0.00483929552137852	-0.0110697457566857	0.00289124972186983	-0.00619963090866804
162	98.5198211669922	-3.97726035118103	3.88992786407471	0.00126787810586393	0.00516396993771195	0.0168522447347641	0.00191722682211548
163	98.5198211669922	-4.62660884857178	3.88992786407471	0.020423661917448	0.00581331877037883	0.0100340843200684	-0.00360223650932312
164	99.8185195922852	-3.97726035118103	4.14966726303101	0.0155535480007529	-0.00457625929266214	-0.00749832857400179	0.000293855206109583
165	97.2211227416992	-2.02921438217163	3.69512343406677	0.0217223595827818	-0.00327756232582033	0.00418994715437293	0.00386527273803949
166	99.8185195922852	-3.65258598327637	4.21460247039795	0.0226963832974434	-0.00327756232582033	-0.00555028254166245	0.00711201597005129
167	99.8185195922852	-2.67856311798096	3.88992786407471	0.0210730116814375	0.00581331877037883	-0.0133424662053585	-0.000680167751852423
168	98.5198211669922	-2.35388875007629	3.11070966720581	0.0220470335334539	0.00451462110504508	-0.0172385573387146	0.0298392176628113
169	97.870475769043	-2.02921438217163	2.85097002983093	0.0162028968334198	0.00191722682211548	-0.0165892094373703	-0.00165419070981443
170	97.2211227416992	-2.35388875007629	3.11070966720581	0.0207483377307653	0.00386527273803949	-0.0182125810533762	0.00743668992072344
171	99.8185195922852	-2.02921438217163	3.69512343406677	0.0136055024340749	0.000293855206109583	-0.00684897974133492	0.00581331877037883
172	99.8185195922852	-3.3279116153717	4.08473253250122	0.00418994715437293	0.0132808275520802	-0.0104203969240189	0.00451462110504508
173	98.5198211669922	-2.02921438217163	3.50031876564026	-0.00197886489331722	0.00516396993771195	-0.0113944197073579	0.000293855206109583
174	99.8185195922852	-3.65258598327637	3.88992786407471	0.0178262684494257	0.0100340843200684	-0.021459324285388	-0.00392691092565656
175	98.5198211669922	-2.35388875007629	3.88992786407471	-0.0117190945893526	0.00906006153672934	0.000293855206109583	-0.000680167751852423
176	99.8185195922852	-3.3279116153717	3.95486283302307	-0.00684897974133492	0.00938473641872406	0.00613799272105098	-3.08191010844894e-05
177	97.2211227416992	-2.35388875007629	3.82499313354492	-0.0237320438027382	0.0145795252174139	0.0181509424000978	-0.0107450718060136
178	97.870475769043	-2.02921438217163	3.63018846511841	-0.0204853005707264	0.0168522447347641	0.0116574559360743	-0.00814767740666866
179	97.870475769043	-2.02921438217163	3.69512343406677	-0.0237320438027382	0.00418994715437293	0.0252937767654657	-0.0130177913233638
180	97.870475769043	-2.35388875007629	3.69512343406677	-0.0250307414680719	0.00711201597005129	0.0223717093467712	-0.00327756232582033
181	95.9224319458008	-1.70454013347626	3.69512343406677	-0.032173577696085	-0.00392691092565656	0.0545144639909267	0.00159255252219737
182	97.2211227416992	-3.00323748588562	3.76005816459656	-0.028926832601428	-3.08191010844894e-05	0.0123068047687411	-0.000680167751852423
183	97.2211227416992	-3.3279116153717	4.08473253250122	-0.0237320438027382	-0.00522560812532902	0.0022419011220336	-0.00912170019000769
184	98.5198211669922	-3.65258598327637	4.47434186935425	-0.00295288790948689	-0.0146411629393697	-0.00684897974133492	-0.00457625929266214
185	96.57177734375	-3.00323748588562	4.08473253250122	-0.000355493422830477	-0.017887907102704	-0.00555028254166245	0.00321592413820326
186	98.5198211669922	-3.97726035118103	3.95486283302307	-0.00522560812532902	-0.00132951640989631	-0.00327756232582033	0.00256657530553639
187	97.870475769043	-2.67856311798096	3.69512343406677	-0.00684897974133492	-0.00749832857400179	-0.0110697457566857	0.00321592413820326
188	97.2211227416992	-2.67856311798096	3.82499313354492	0.00808603875339031	-0.00490093370899558	-0.0117190945893526	-0.000355493422830477
189	96.57177734375	-2.35388875007629	4.08473253250122	0.0022419011220336	0.00841071270406246	-0.0026282137259841	-0.00197886489331722
190	98.5198211669922	-2.67856311798096	3.76005816459656	0.00613799272105098	-0.00684897974133492	-0.00100484199356288	0.00483929552137852
191	98.5198211669922	-3.00323748588562	3.76005816459656	0.00191722682211548	-0.0117190945893526	0.00126787810586393	-0.00100484199356288
192	100.467864990234	-3.97726035118103	3.69512343406677	-0.00522560812532902	-0.00457625929266214	-0.00327756232582033	-0.00619963090866804
193	99.8185195922852	-4.95128345489502	3.50031876564026	-0.00230353930965066	-0.000680167751852423	-0.000680167751852423	0.00516396993771195
194	100.467864990234	-4.62660884857178	3.56525373458862	0.00256657530553639	0.00418994715437293	-0.000680167751852423	-0.00132951640989631
195	99.1691741943359	-3.97726035118103	4.4094066619873	-0.0120437685400248	0.00418994715437293	-0.00197886489331722	-0.00555028254166245
196	100.467864990234	-3.97726035118103	3.63018846511841	-0.00717365415766835	0.0106834331527352	0.000943203864153475	0.00776136433705688
197	99.1691741943359	-2.35388875007629	3.63018846511841	-0.0198359526693821	0.00808603875339031	-0.000680167751852423	-0.00587495695799589
198	99.1691741943359	-2.67856311798096	3.63018846511841	-0.0204853005707264	0.0155535480007529	-0.00977104809135199	-0.0113944197073579
199	98.5198211669922	-3.3279116153717	3.95486283302307	-0.0149658378213644	0.00548864435404539	-0.0136671401560307	0.000293855206109583
200	98.5198211669922	-2.67856311798096	4.08473253250122	-0.0130177913233638	0.00191722682211548	-0.0146411629393697	0.0022419011220336
201	98.5198211669922	-2.67856311798096	3.95486283302307	-0.00912170019000769	0.012956153601408	0.00711201597005129	0.00613799272105098
202	98.5198211669922	-2.02921438217163	3.43538379669189	-0.0162645354866982	0.0136055024340749	-0.00587495695799589	-0.00230353930965066
203	99.8185195922852	-3.3279116153717	3.69512343406677	-0.0123684434220195	0.00613799272105098	0.00418994715437293	-0.00327756232582033
204	99.1691741943359	-3.00323748588562	3.63018846511841	-0.00327756232582033	0.00386527273803949	0.0123068047687411	-0.000680167751852423
205	100.467864990234	-3.65258598327637	3.82499313354492	-0.00100484199356288	0.00191722682211548	-0.0133424662053585	0.00321592413820326
206	99.1691741943359	-2.02921438217163	3.88992786407471	0.0191249661147594	-0.0117190945893526	0.00256657530553639	0.00451462110504508
207	99.1691741943359	-2.67856311798096	3.82499313354492	0.00516396993771195	-0.00197886489331722	-0.0139918150380254	-3.08191010844894e-05
208	99.8185195922852	-3.00323748588562	3.88992786407471	0.0197743140161037	-0.00522560812532902	-0.0113944197073579	0.000293855206109583
209	99.8185195922852	-3.3279116153717	3.95486283302307	0.0191249661147594	-0.00457625929266214	-0.0188619289547205	0.00516396993771195
210	99.8185195922852	-3.3279116153717	3.95486283302307	0.0175015944987535	-0.00555028254166245	-0.00619963090866804	0.00321592413820326
211	98.5198211669922	-2.35388875007629	3.82499313354492	0.0116574559360743	-0.00360223650932312	-0.00977104809135199	0.00678734155371785
212	96.57177734375	-2.02921438217163	4.08473253250122	0.00516396993771195	-0.0110697457566857	-0.0156151866540313	-0.00100484199356288
213	98.5198211669922	-3.65258598327637	3.76005816459656	0.00289124972186983	-0.000355493422830477	-0.00490093370899558	0.0022419011220336
214	97.2211227416992	-2.02921438217163	3.88992786407471	0.00970941036939621	-0.00392691092565656	-0.00977104809135199	0.000618529506027699
215	98.5198211669922	-3.65258598327637	4.01979780197144	-0.00944637414067984	0.00256657530553639	0.00354059832170606	0.000293855206109583
216	97.2211227416992	-2.35388875007629	3.76005816459656	-0.00717365415766835	0.00516396993771195	0.00483929552137852	0.00548864435404539
217	98.5198211669922	-2.35388875007629	3.88992786407471	-0.00522560812532902	0.0152288740500808	-0.00717365415766835	-0.00197886489331722
218	99.1691741943359	-3.00323748588562	4.27953720092773	-0.0107450718060136	0.00873538758605719	0.00321592413820326	0.00386527273803949
219	100.467864990234	-3.65258598327637	3.88992786407471	-0.00490093370899558	0.000293855206109583	-0.00327756232582033	-0.0026282137259841
220	99.8185195922852	-3.65258598327637	3.88992786407471	-0.00652430532500148	-0.00230353930965066	0.00483929552137852	0.00451462110504508
221	98.5198211669922	-3.65258598327637	3.95486283302307	-0.00879702530801296	-0.00100484199356288	0.00321592413820326	0.00711201597005129
222	99.1691741943359	-3.3279116153717	4.14966726303101	-0.00814767740666866	0.00418994715437293	-0.00425158534198999	-0.00619963090866804
223	100.467864990234	-4.62660884857178	4.34447193145752	-0.00977104809135199	-0.0130177913233638	-0.00555028254166245	0.00159255252219737
224	98.5198211669922	-3.65258598327637	3.88992786407471	-0.00749832857400179	-0.017887907102704	-0.0172385573387146	-0.00295288790948689
225	100.467864990234	-4.62660884857178	3.24057936668396	0.00256657530553639	-0.00457625929266214	-0.00814767740666866	-0.000355493422830477
226	99.1691741943359	-3.00323748588562	3.1756443977356	0.00938473641872406	-0.0169138833880424	-0.0113944197073579	-0.00360223650932312
227	99.1691741943359	-2.35388875007629	3.95486283302307	0.00776136433705688	-0.00197886489331722	-0.0204853005707264	-0.00587495695799589
228	100.467864990234	-3.00323748588562	4.14966726303101	0.000618529506027699	0.00321592413820326	-0.0152905117720366	-0.00392691092565656
229	99.8185195922852	-3.00323748588562	4.27953720092773	0.00743668992072344	-0.00652430532500148	-0.00457625929266214	-0.00197886489331722
230	99.1691741943359	-3.00323748588562	4.01979780197144	0.0165275707840919	0.000618529506027699	-0.00555028254166245	0.000943203864153475
231	100.467864990234	-3.00323748588562	3.95486283302307	0.0113327819854021	-0.00717365415766835	0.00159255252219737	-0.00684897974133492
232	97.2211227416992	-1.70454013347626	3.69512343406677	0.00711201597005129	0.0022419011220336	-0.00490093370899558	-0.00619963090866804
233	99.1691741943359	-1.37986588478088	3.56525373458862	0.00906006153672934	0.00581331877037883	-0.00977104809135199	-0.0110697457566857
234	97.2211227416992	-1.70454013347626	3.63018846511841	0.0145795252174139	0.00711201597005129	-0.00165419070981443	-0.00652430532500148
235	99.1691741943359	-2.35388875007629	3.88992786407471	0.01847561635077	0.0123068047687411	-0.00587495695799589	0.00256657530553639
236	98.5198211669922	-1.37986588478088	2.98083996772766	0.0191249661147594	0.0168522447347641	0.0106834331527352	0.000618529506027699
237	99.8185195922852	-2.67856311798096	3.24057936668396	0.000943203864153475	0.0197743140161037	0.00354059832170606	-0.0123684434220195
238	100.467864990234	-2.67856311798096	3.43538379669189	-0.00522560812532902	0.0158782228827477	-0.00555028254166245	0.000618529506027699
239	99.8185195922852	-2.02921438217163	4.01979780197144	0.00841071270406246	0.00613799272105098	0.00289124972186983	-0.00490093370899558
240	99.8185195922852	-2.67856311798096	4.21460247039795	-0.00555028254166245	0.00451462110504508	0.0158782228827477	0.00646266713738441
241	100.467864990234	-1.70454013347626	3.56525373458862	-0.00457625929266214	0.00418994715437293	0.0220470335334539	-0.000680167751852423
242	98.5198211669922	-1.37986588478088	3.11070966720581	-0.0113944197073579	0.00873538758605719	0.0022419011220336	-0.000680167751852423
243	95.9224319458008	-1.05519151687622	3.11070966720581	-0.0188619289547205	0.00191722682211548	0.00321592413820326	-0.00684897974133492
244	95.273078918457	-0.730517208576202	3.76005816459656	-0.0201606266200542	-0.0117190945893526	-0.0104203969240189	0.00516396993771195
245	95.9224319458008	-2.35388875007629	3.69512343406677	-0.0130177913233638	-0.0279528107494116	-0.00652430532500148	0.00191722682211548
246	95.9224319458008	-1.37986588478088	3.95486283302307	-0.017887907102704	0.00873538758605719	-0.00912170019000769	0.00743668992072344
247	95.9224319458008	-2.67856311798096	4.08473253250122	-0.0185372550040483	-0.00555028254166245	-0.0104203969240189	0.00321592413820326
248	98.5198211669922	-2.35388875007629	3.88992786407471	-0.017887907102704	0.00126787810586393	-0.0172385573387146	-0.000680167751852423
249	99.8185195922852	-3.00323748588562	3.63018846511841	0.00516396993771195	-0.00684897974133492	-0.00847235135734081	0.00159255252219737
250	99.8185195922852	-2.02921438217163	3.95486283302307	0.00418994715437293	0.0022419011220336	-0.0117190945893526	0.00516396993771195
251	99.1691741943359	-2.35388875007629	4.01979780197144	-3.08191010844894e-05	0.00256657530553639	0.000618529506027699	0.00613799272105098
252	99.8185195922852	-2.67856311798096	4.21460247039795	0.011982130818069	0.00678734155371785	-0.00360223650932312	-0.00197886489331722
253	97.870475769043	-2.02921438217163	3.69512343406677	0.00451462110504508	0.00386527273803949	-0.00912170019000769	0.00808603875339031
254	96.57177734375	-2.02921438217163	3.63018846511841	0.00354059832170606	0.00256657530553639	0.0106834331527352	-0.00392691092565656
255	99.1691741943359	-2.67856311798096	3.24057936668396	0.013930176384747	0.00321592413820326	0.0116574559360743	0.00321592413820326
256	99.1691741943359	-2.35388875007629	3.50031876564026	0.0132808275520802	0.0100340843200684	0.0175015944987535	0.000293855206109583
257	98.5198211669922	-2.67856311798096	3.69512343406677	0.00841071270406246	0.00646266713738441	0.00841071270406246	0.000943203864153475
258	99.8185195922852	-2.35388875007629	4.08473253250122	0.00516396993771195	0.00613799272105098	0.00159255252219737	-0.0026282137259841
259	99.1691741943359	-1.37986588478088	3.69512343406677	0.0145795252174139	0.00841071270406246	-0.00100484199356288	-0.00327756232582033
260	99.8185195922852	-1.70454013347626	3.1756443977356	0.00613799272105098	0.0022419011220336	-0.00132951640989631	-0.00490093370899558
261	99.1691741943359	-1.70454013347626	3.50031876564026	0.0022419011220336	0.00938473641872406	0.00354059832170606	0.00354059832170606
262	98.5198211669922	-1.70454013347626	3.56525373458862	-0.00360223650932312	0.00289124972186983	-0.00230353930965066	-0.00360223650932312
263	98.5198211669922	-0.405842900276184	3.56525373458862	-0.00749832857400179	0.00159255252219737	-0.0117190945893526	-0.00847235135734081
264	97.870475769043	-0.405842900276184	3.56525373458862	0.000943203864153475	-0.00684897974133492	-0.0152905117720366	-0.00684897974133492
265	98.5198211669922	-0.730517208576202	3.43538379669189	0.00516396993771195	-0.00912170019000769	-0.0237320438027382	-0.00230353930965066
266	97.870475769043	-1.05519151687622	3.69512343406677	0.00321592413820326	-0.00684897974133492	-0.0208099745213985	0.0022419011220336
267	100.467864990234	-2.02921438217163	3.82499313354492	-0.00100484199356288	-0.00132951640989631	-0.0217839982360601	0.0022419011220336
268	99.8185195922852	-0.405842900276184	3.69512343406677	-0.00197886489331722	-3.08191010844894e-05	-0.0165892094373703	-0.00100484199356288
269	98.5198211669922	-1.05519151687622	3.95486283302307	-0.00425158534198999	0.00743668992072344	0.00646266713738441	0.00159255252219737
270	97.870475769043	-0.405842900276184	3.69512343406677	-0.00652430532500148	0.000293855206109583	0.00743668992072344	0.00321592413820326
271	99.1691741943359	-1.70454013347626	3.82499313354492	-0.00814767740666866	0.00256657530553639	0.011982130818069	0.00613799272105098
272	98.5198211669922	-1.37986588478088	3.95486283302307	-0.00749832857400179	0.00873538758605719	0.0116574559360743	0.00646266713738441
273	96.57177734375	-0.730517208576202	3.82499313354492	-0.017887907102704	0.00581331877037883	0.00581331877037883	0.00451462110504508
274	95.273078918457	-0.0811685770750046	4.14966726303101	-0.0162645354866982	0.00970941036939621	0.00516396993771195	0.00613799272105098
275	95.273078918457	-0.730517208576202	3.30551409721375	-0.0143164889886975	0.00516396993771195	-0.00197886489331722	0.00451462110504508
276	96.57177734375	-1.70454013347626	4.92888593673706	-0.028926832601428	0.00191722682211548	0.00126787810586393	0.00386527273803949
277	97.2211227416992	-2.02921438217163	3.95486283302307	-0.0195112787187099	-0.00360223650932312	-0.00684897974133492	0.00451462110504508
278	95.9224319458008	-0.405842900276184	3.82499313354492	-0.0126931173726916	0.00841071270406246	-0.00327756232582033	-0.00392691092565656
279	98.5198211669922	-0.730517208576202	3.88992786407471	0.00256657530553639	-0.000680167751852423	-0.000355493422830477	-0.00522560812532902
280	97.2211227416992	-0.730517208576202	4.08473253250122	-0.00684897974133492	0.000618529506027699	-0.000680167751852423	-0.00360223650932312
281	99.1691741943359	-1.05519151687622	3.63018846511841	0.000618529506027699	-0.0026282137259841	0.0106834331527352	0.000293855206109583
282	98.5198211669922	-1.70454013347626	3.82499313354492	-0.0104203969240189	0.0022419011220336	0.000618529506027699	-0.00392691092565656
283	97.870475769043	-1.37986588478088	3.37044906616211	-0.000680167751852423	-0.000680167751852423	0.00581331877037883	-0.00879702530801296
284	97.2211227416992	-2.02921438217163	3.43538379669189	0.00289124972186983	-0.00555028254166245	-0.0162645354866982	-0.00392691092565656
285	97.870475769043	-2.02921438217163	3.37044906616211	0.011982130818069	-0.0250307414680719	-0.00977104809135199	-3.08191010844894e-05
286	98.5198211669922	-3.00323748588562	4.27953720092773	0.0145795252174139	-0.0188619289547205	0.0126314787194133	-0.000680167751852423
287	99.1691741943359	-2.35388875007629	3.95486283302307	0.00354059832170606	-0.00295288790948689	0.0136055024340749	-0.00100484199356288
288	97.2211227416992	-0.730517208576202	3.1756443977356	-0.00132951640989631	-0.00165419070981443	0.0123068047687411	-0.00522560812532902
289	97.2211227416992	-1.05519151687622	3.24057936668396	0.0145795252174139	0.0113327819854021	0.00548864435404539	-0.00327756232582033
290	97.2211227416992	-0.730517208576202	3.88992786407471	0.0181509424000978	0.00646266713738441	0.00613799272105098	0.00548864435404539
291	98.5198211669922	-1.05519151687622	3.88992786407471	0.000293855206109583	-0.000355493422830477	0.0123068047687411	-0.000680167751852423
292	98.5198211669922	-2.35388875007629	4.14966726303101	0.000293855206109583	0.0103587592020631	0.00841071270406246	-0.000355493422830477
293	98.5198211669922	-0.730517208576202	3.56525373458862	-0.00749832857400179	0.0116574559360743	0.00126787810586393	-0.00652430532500148
294	99.8185195922852	-1.37986588478088	3.76005816459656	0.012956153601408	0.00646266713738441	0.00483929552137852	-0.00392691092565656
295	97.870475769043	-0.730517208576202	3.50031876564026	-0.00295288790948689	0.00938473641872406	0.00191722682211548	-0.000680167751852423
296	98.5198211669922	-1.70454013347626	3.95486283302307	-0.000355493422830477	0.00191722682211548	0.00483929552137852	0.0022419011220336
297	99.8185195922852	-0.405842900276184	3.82499313354492	-0.00944637414067984	0.00808603875339031	0.00613799272105098	-0.00360223650932312
298	97.2211227416992	-0.730517208576202	3.63018846511841	0.00483929552137852	0.00483929552137852	-0.00944637414067984	-0.00749832857400179
299	96.57177734375	-0.0811685770750046	3.63018846511841	0.00743668992072344	-0.00587495695799589	-0.000680167751852423	-0.00977104809135199
300	97.870475769043	-1.05519151687622	3.82499313354492	0.0233457311987877	-0.00619963090866804	-0.0136671401560307	-0.0026282137259841
301	96.57177734375	-0.405842900276184	4.08473253250122	0.00808603875339031	-0.0146411629393697	-0.00490093370899558	-0.00100484199356288
302	97.870475769043	-1.70454013347626	4.08473253250122	0.0113327819854021	-0.023407369852066	-0.0169138833880424	0.00159255252219737
303	97.870475769043	-1.37986588478088	4.14966726303101	0.00873538758605719	-0.00100484199356288	-0.0201606266200542	-0.0026282137259841
304	97.2211227416992	-2.02921438217163	3.95486283302307	0.0158782228827477	-0.00555028254166245	-0.0117190945893526	0.00418994715437293
305	95.273078918457	-0.730517208576202	3.69512343406677	0.0132808275520802	-0.000355493422830477	-0.0221086721867323	0.00581331877037883
306	97.870475769043	-2.02921438217163	4.01979780197144	0.00646266713738441	-0.00587495695799589	-0.0201606266200542	0.00548864435404539
307	96.57177734375	-0.730517208576202	3.76005816459656	0.00289124972186983	0.00386527273803949	-0.0292515084147453	0.00191722682211548
308	96.57177734375	-1.05519151687622	3.50031876564026	-0.0182125810533762	0.013930176384747	-0.0143164889886975	-0.00100484199356288
309	97.2211227416992	-0.730517208576202	3.76005816459656	0.00613799272105098	0.012956153601408	0.00646266713738441	0.000943203864153475
310	97.2211227416992	-0.730517208576202	3.69512343406677	-0.00879702530801296	0.00841071270406246	0.00451462110504508	0.00646266713738441
311	98.5198211669922	-0.730517208576202	3.76005816459656	-0.00490093370899558	0.00418994715437293	0.01847561635077	0.00386527273803949
312	99.8185195922852	-2.35388875007629	3.43538379669189	-0.00977104809135199	0.0100340843200684	-0.00392691092565656	0.00159255252219737
313	97.2211227416992	-1.70454013347626	3.50031876564026	-0.0208099745213985	0.00841071270406246	-0.0156151866540313	-0.00100484199356288
314	99.8185195922852	-3.00323748588562	3.69512343406677	-0.00814767740666866	-0.000355493422830477	-0.0253554154187441	0.0022419011220336
315	97.870475769043	-2.67856311798096	3.95486283302307	-0.00814767740666866	-3.08191010844894e-05	-0.0162645354866982	0.00289124972186983
316	99.8185195922852	-3.3279116153717	3.76005816459656	-0.0120437685400248	-0.00587495695799589	-0.0217839982360601	0.00418994715437293
317	97.870475769043	-2.35388875007629	3.95486283302307	-0.0211346503347158	-0.00619963090866804	-0.0266541130840778	-0.00295288790948689
318	99.1691741943359	-2.35388875007629	3.50031876564026	-0.00782300252467394	-0.0026282137259841	-0.00425158534198999	0.00126787810586393
319	98.5198211669922	-2.02921438217163	4.34447193145752	-0.00912170019000769	-0.00327756232582033	0.00743668992072344	-0.00165419070981443
320	99.1691741943359	-1.70454013347626	4.01979780197144	-0.00587495695799589	-0.00327756232582033	0.0239950809627771	0.00516396993771195
321	98.5198211669922	-1.37986588478088	3.69512343406677	-0.00230353930965066	-0.0100957229733467	0.0340599827468395	-3.08191010844894e-05
322	97.870475769043	-0.730517208576202	3.56525373458862	-0.00619963090866804	-0.000680167751852423	0.0382807515561581	-0.00522560812532902
323	99.1691741943359	-1.70454013347626	4.01979780197144	-0.00587495695799589	0.00970941036939621	0.0233457311987877	-0.00652430532500148
324	99.1691741943359	-2.02921438217163	3.95486283302307	0.00418994715437293	-0.00392691092565656	0.00191722682211548	-0.00327756232582033
325	98.5198211669922	-1.05519151687622	4.08473253250122	0.0113327819854021	-0.00944637414067984	-0.0136671401560307	0.000943203864153475
326	99.8185195922852	-2.02921438217163	3.56525373458862	0.0022419011220336	-0.00360223650932312	-0.00457625929266214	-0.00490093370899558
327	98.5198211669922	-1.05519151687622	3.50031876564026	0.00548864435404539	-0.00100484199356288	-0.00392691092565656	-0.000355493422830477
328	97.870475769043	-1.05519151687622	3.50031876564026	0.00386527273803949	0.000293855206109583	-0.0026282137259841	-0.0026282137259841
329	96.57177734375	-1.70454013347626	3.76005816459656	0.000943203864153475	0.00451462110504508	-0.00847235135734081	0.00159255252219737
330	97.870475769043	-0.730517208576202	3.88992786407471	0.00126787810586393	-0.00165419070981443	-0.00814767740666866	-0.00132951640989631
331	97.2211227416992	-1.37986588478088	3.95486283302307	0.0162028968334198	-0.00100484199356288	-0.00295288790948689	-0.00197886489331722
332	99.1691741943359	-1.70454013347626	3.04577469825745	0.00256657530553639	0.00613799272105098	-0.00295288790948689	-0.00782300252467394
333	99.1691741943359	-2.35388875007629	4.01979780197144	0.0103587592020631	0.00548864435404539	-0.00327756232582033	0.00191722682211548
334	97.870475769043	-1.70454013347626	3.95486283302307	0.0162028968334198	0.00289124972186983	-0.00295288790948689	-0.000355493422830477
335	96.57177734375	-2.35388875007629	4.08473253250122	0.000618529506027699	0.00516396993771195	0.00159255252219737	0.00581331877037883
336	95.9224319458008	-1.05519151687622	4.08473253250122	-0.00619963090866804	0.00743668992072344	0.00483929552137852	0.00191722682211548
337	95.9224319458008	-1.37986588478088	3.76005816459656	-3.08191010844894e-05	0.00938473641872406	-0.0143164889886975	0.00483929552137852
338	95.9224319458008	-1.70454013347626	3.82499313354492	-0.00749832857400179	0.0022419011220336	-0.023407369852066	-0.00977104809135199
339	97.870475769043	-2.35388875007629	4.01979780197144	-0.00555028254166245	0.0123068047687411	-0.0256800893694162	-0.00132951640989631
340	99.1691741943359	-2.35388875007629	3.50031876564026	0.00256657530553639	0.00938473641872406	-0.0100957229733467	-0.00619963090866804
341	98.5198211669922	-1.37986588478088	3.43538379669189	-0.00165419070981443	0.00743668992072344	0.000943203864153475	0.00256657530553639
342	97.870475769043	-1.05519151687622	4.08473253250122	-0.00814767740666866	0.00711201597005129	-0.000355493422830477	-0.00619963090866804
343	100.467864990234	-2.35388875007629	3.82499313354492	-0.00197886489331722	-3.08191010844894e-05	-0.00749832857400179	-0.00100484199356288
344	98.5198211669922	-3.00323748588562	3.95486283302307	0.00321592413820326	-0.00944637414067984	-0.0130177913233638	-0.00165419070981443
345	99.1691741943359	-3.3279116153717	3.50031876564026	0.00386527273803949	-0.0120437685400248	-0.00879702530801296	0.000618529506027699
346	99.1691741943359	-2.67856311798096	3.82499313354492	-3.08191010844894e-05	-0.00944637414067984	0.01100810803473	0.000293855206109583
347	98.5198211669922	-3.00323748588562	3.88992786407471	0.0022419011220336	-0.0117190945893526	-0.00230353930965066	0.00678734155371785
348	96.57177734375	-2.67856311798096	4.08473253250122	-0.00652430532500148	-0.0104203969240189	-0.00912170019000769	-0.00425158534198999
349	99.8185195922852	-3.00323748588562	3.82499313354492	-0.00230353930965066	-0.00587495695799589	-0.0165892094373703	0.00483929552137852
350	99.1691741943359	-2.67856311798096	3.37044906616211	0.00548864435404539	-0.00425158534198999	-0.0110697457566857	0.0113327819854021
351	97.870475769043	-1.70454013347626	3.76005816459656	-0.000355493422830477	-3.08191010844894e-05	-0.0126931173726916	0.00743668992072344
352	97.870475769043	-0.730517208576202	3.95486283302307	-0.0026282137259841	-0.00327756232582033	-0.00782300252467394	0.00418994715437293
353	99.8185195922852	-2.67856311798096	4.21460247039795	-0.00360223650932312	0.00516396993771195	-0.00490093370899558	0.00126787810586393
354	99.8185195922852	-2.35388875007629	3.63018846511841	-0.00457625929266214	0.00743668992072344	0.00354059832170606	-0.00425158534198999
355	99.1691741943359	-2.35388875007629	3.63018846511841	-0.00717365415766835	0.012956153601408	0.0136055024340749	0.000618529506027699
356	97.2211227416992	-1.05519151687622	3.63018846511841	-0.00555028254166245	0.00970941036939621	0.00418994715437293	0.00289124972186983
357	97.870475769043	-1.37986588478088	3.50031876564026	-0.00684897974133492	0.0178262684494257	0.0142548503354192	-0.00100484199356288
358	98.5198211669922	-2.35388875007629	3.95486283302307	-0.00457625929266214	0.00581331877037883	0.00548864435404539	-0.00327756232582033
359	99.8185195922852	-2.35388875007629	4.01979780197144	0.00873538758605719	0.00548864435404539	0.0171769186854362	0.00191722682211548
360	99.8185195922852	-1.70454013347626	3.30551409721375	0.00321592413820326	0.00613799272105098	0.0106834331527352	0.000618529506027699
361	99.8185195922852	-1.70454013347626	3.88992786407471	0.00776136433705688	0.00938473641872406	0.0168522447347641	-0.000355493422830477
362	97.870475769043	-0.730517208576202	3.76005816459656	-0.0110697457566857	0.01100810803473	0.0165275707840919	0.00191722682211548
363	99.8185195922852	-1.05519151687622	3.76005816459656	-0.000355493422830477	0.012956153601408	0.0165275707840919	-0.00295288790948689
364	99.1691741943359	-1.05519151687622	4.14966726303101	0.0175015944987535	-0.00197886489331722	0.000943203864153475	-0.00814767740666866
365	97.870475769043	-1.37986588478088	3.95486283302307	0.0116574559360743	-0.0130177913233638	0.000943203864153475	-0.00197886489331722
366	95.9224319458008	-1.05519151687622	3.56525373458862	0.00354059832170606	-0.0373683646321297	-0.0195112787187099	0.00386527273803949
367	95.9224319458008	-0.730517208576202	4.08473253250122	-0.00814767740666866	-0.00879702530801296	-0.0185372550040483	-0.00100484199356288
368	97.870475769043	-2.02921438217163	4.14966726303101	-0.0139918150380254	-0.00684897974133492	-0.0195112787187099	0.00451462110504508
369	97.2211227416992	-1.37986588478088	4.08473253250122	-0.00652430532500148	0.0022419011220336	-0.0152905117720366	0.00289124972186983
370	99.1691741943359	-2.35388875007629	3.69512343406677	-0.00295288790948689	-0.0149658378213644	-0.0247060675173998	0.00776136433705688
371	99.1691741943359	-1.70454013347626	3.30551409721375	-0.0152905117720366	-0.0182125810533762	-0.0136671401560307	0.00516396993771195
372	97.870475769043	-0.730517208576202	3.04577469825745	-0.00684897974133492	0.00516396993771195	-0.0139918150380254	0.00776136433705688
373	97.2211227416992	-0.730517208576202	3.63018846511841	0.00159255252219737	0.00159255252219737	-0.0104203969240189	-0.000680167751852423
374	98.5198211669922	-1.37986588478088	3.82499313354492	-0.00392691092565656	0.0100340843200684	-0.0026282137259841	0.000943203864153475
375	99.1691741943359	-2.67856311798096	4.08473253250122	0.00386527273803949	0.00386527273803949	0.0269171483814716	0.000943203864153475
376	98.5198211669922	-2.02921438217163	3.82499313354492	-0.0110697457566857	0.00289124972186983	0.00873538758605719	0.00581331877037883
377	97.870475769043	-3.00323748588562	3.95486283302307	-0.00327756232582033	-0.00684897974133492	-0.00587495695799589	-0.00295288790948689
378	99.8185195922852	-3.3279116153717	3.95486283302307	-3.08191010844894e-05	-0.0110697457566857	-0.00295288790948689	-0.00717365415766835
379	99.1691741943359	-3.00323748588562	3.95486283302307	-0.00717365415766835	-0.00879702530801296	-0.00295288790948689	-0.00165419070981443
380	99.8185195922852	-3.00323748588562	4.34447193145752	-0.00132951640989631	-0.0100957229733467	-0.00165419070981443	0.00191722682211548
381	99.1691741943359	-2.67856311798096	4.34447193145752	0.000618529506027699	0.00159255252219737	-0.00165419070981443	-0.000355493422830477
382	98.5198211669922	-1.37986588478088	3.69512343406677	-0.00230353930965066	0.00321592413820326	-0.00490093370899558	-0.00197886489331722
383	98.5198211669922	-1.05519151687622	3.63018846511841	0.00386527273803949	0.00354059832170606	-0.00457625929266214	-0.00555028254166245
384	98.5198211669922	-1.05519151687622	3.63018846511841	0.00126787810586393	0.000293855206109583	0.01100810803473	-0.00100484199356288
385	99.1691741943359	-2.02921438217163	3.50031876564026	0.00418994715437293	0.00126787810586393	0.00906006153672934	0.00581331877037883
386	97.870475769043	-0.730517208576202	3.88992786407471	0.00256657530553639	-0.00490093370899558	0.00386527273803949	-0.000680167751852423
387	98.5198211669922	-2.02921438217163	3.63018846511841	0.00256657530553639	-0.00100484199356288	0.00191722682211548	0.0022419011220336
388	99.1691741943359	-2.02921438217163	3.50031876564026	0.00126787810586393	-0.000680167751852423	0.000293855206109583	-0.00814767740666866
389	99.8185195922852	-1.70454013347626	3.63018846511841	0.00256657530553639	0.00289124972186983	-0.00327756232582033	-0.00587495695799589
390	98.5198211669922	-1.70454013347626	3.63018846511841	0.00678734155371785	0.000618529506027699	-0.00814767740666866	0.000618529506027699
391	98.5198211669922	-2.35388875007629	3.82499313354492	0.0022419011220336	0.000618529506027699	-0.0104203969240189	0.000618529506027699
392	98.5198211669922	-1.70454013347626	4.27953720092773	0.00386527273803949	0.00646266713738441	-0.00555028254166245	-0.00847235135734081
393	97.2211227416992	-1.05519151687622	3.76005816459656	-0.00197886489331722	0.0100340843200684	-0.0107450718060136	-0.00847235135734081
394	97.870475769043	-0.405842900276184	3.63018846511841	0.00711201597005129	0.00776136433705688	-0.00457625929266214	-0.00944637414067984
395	99.8185195922852	-1.70454013347626	3.82499313354492	0.00873538758605719	0.0123068047687411	0.00970941036939621	0.00289124972186983
396	97.870475769043	-0.405842900276184	3.76005816459656	-0.000355493422830477	0.00678734155371785	0.025618452578783	-3.08191010844894e-05
397	99.8185195922852	-2.02921438217163	3.63018846511841	0.00451462110504508	0.0145795252174139	0.0259431265294552	-0.00360223650932312
398	97.870475769043	-1.70454013347626	3.76005816459656	0.0106834331527352	0.01100810803473	0.0155535480007529	-0.00100484199356288
399	97.2211227416992	-2.02921438217163	3.88992786407471	-0.00295288790948689	0.0116574559360743	-0.00295288790948689	-0.00392691092565656
400	95.9224319458008	-1.37986588478088	3.69512343406677	-0.00977104809135199	0.00743668992072344	0.00581331877037883	0.00354059832170606
401	97.2211227416992	-1.70454013347626	4.01979780197144	-0.00490093370899558	0.00678734155371785	-0.000680167751852423	-0.00100484199356288
402	97.2211227416992	-1.05519151687622	4.14966726303101	-0.0100957229733467	0.000293855206109583	0.00581331877037883	0.000618529506027699
403	97.2211227416992	-0.730517208576202	4.08473253250122	-0.00749832857400179	-0.000355493422830477	-0.00847235135734081	-0.00230353930965066
404	95.9224319458008	-0.0811685770750046	3.82499313354492	0.0022419011220336	-0.00457625929266214	-0.0146411629393697	-0.000355493422830477
405	99.1691741943359	-0.730517208576202	3.63018846511841	0.0243197549134493	-0.0211346503347158	-0.0165892094373703	0.00451462110504508
406	97.2211227416992	-0.405842900276184	3.88992786407471	0.00743668992072344	-0.00457625929266214	-0.00652430532500148	-0.00100484199356288
407	99.8185195922852	-1.70454013347626	4.08473253250122	-0.00619963090866804	-0.00327756232582033	-0.00814767740666866	0.00321592413820326
408	99.1691741943359	-1.70454013347626	3.88992786407471	0.00321592413820326	-0.00814767740666866	-0.0165892094373703	-0.00555028254166245
409	98.5198211669922	-1.70454013347626	3.95486283302307	0.00321592413820326	-3.08191010844894e-05	-0.0152905117720366	0.000293855206109583
410	97.2211227416992	-1.70454013347626	3.69512343406677	0.00711201597005129	-0.0107450718060136	-0.00912170019000769	0.00483929552137852
411	99.1691741943359	-2.67856311798096	3.69512343406677	0.00159255252219737	-0.00587495695799589	-0.0113944197073579	0.00483929552137852
412	99.1691741943359	-3.00323748588562	3.95486283302307	0.0126314787194133	-0.00392691092565656	-0.0165892094373703	-0.00944637414067984
413	98.5198211669922	-1.37986588478088	3.95486283302307	-0.00457625929266214	-0.00132951640989631	-0.0224333461374044	-0.00490093370899558
414	97.870475769043	-0.730517208576202	3.88992786407471	0.00776136433705688	0.00451462110504508	-0.00944637414067984	-0.00522560812532902
415	97.870475769043	-0.405842900276184	3.88992786407471	0.000943203864153475	0.00256657530553639	-0.00392691092565656	0.00548864435404539
416	96.57177734375	-1.70454013347626	3.88992786407471	-0.00132951640989631	0.00126787810586393	0.00808603875339031	0.00386527273803949
417	99.8185195922852	-1.70454013347626	3.88992786407471	-0.00847235135734081	0.00483929552137852	0.00873538758605719	-0.00555028254166245
418	97.870475769043	-1.70454013347626	3.1756443977356	-0.00490093370899558	0.00873538758605719	0.00776136433705688	-0.00230353930965066
419	98.5198211669922	-1.37986588478088	3.11070966720581	0.00191722682211548	0.00256657530553639	0.011982130818069	-0.00100484199356288
420	99.8185195922852	-1.05519151687622	3.82499313354492	0.00613799272105098	-0.00295288790948689	-3.08191010844894e-05	0.0022419011220336
421	99.8185195922852	-1.37986588478088	3.69512343406677	0.0132808275520802	0.000618529506027699	-0.00587495695799589	0.00191722682211548
422	98.5198211669922	-1.70454013347626	3.76005816459656	0.00256657530553639	0.00938473641872406	0.01100810803473	-0.00100484199356288
423	97.2211227416992	-0.405842900276184	3.50031876564026	0.00613799272105098	-0.00587495695799589	0.00289124972186983	-0.00392691092565656
424	97.870475769043	-1.05519151687622	3.95486283302307	0.00906006153672934	-0.0123684434220195	-0.0172385573387146	-3.08191010844894e-05
425	97.2211227416992	-0.405842900276184	3.88992786407471	0.0197743140161037	-0.0224333461374044	-0.0286021586507559	-0.00295288790948689
426	98.5198211669922	-2.02921438217163	4.27953720092773	0.0103587592020631	-0.0133424662053585	-0.0295761823654175	0.00906006153672934
427	99.1691741943359	-1.37986588478088	3.43538379669189	0.0106834331527352	0.0022419011220336	-0.0201606266200542	0.00808603875339031
428	96.57177734375	-0.405842900276184	3.76005816459656	-0.00977104809135199	0.000293855206109583	-0.0152905117720366	0.00483929552137852
429	94.6237335205078	-0.405842900276184	3.88992786407471	-0.00100484199356288	0.0220470335334539	-0.00879702530801296	-0.00684897974133492
430	94.6237335205078	-0.730517208576202	3.82499313354492	-0.017887907102704	0.0171769186854362	-0.00912170019000769	0.0142548503354192
431	95.273078918457	-0.405842900276184	4.01979780197144	-0.0188619289547205	0.0136055024340749	0.00906006153672934	0.00126787810586393
432	96.57177734375	-1.70454013347626	3.82499313354492	-0.0302255302667618	0.0262678004801273	0.0116574559360743	0.0116574559360743
433	97.870475769043	-1.37986588478088	3.88992786407471	-0.0305502042174339	0.0269171483814716	0.0265924744307995	-0.00522560812532902
434	96.57177734375	-1.05519151687622	3.82499313354492	-0.0282774847000837	0.01847561635077	0.0340599827468395	-0.00100484199356288
435	97.870475769043	-0.730517208576202	3.95486283302307	-0.0308748781681061	0.0217223595827818	0.0158782228827477	0.00418994715437293
436	99.8185195922852	-2.02921438217163	4.08473253250122	-0.0337969474494457	0.01100810803473	0.0200989879667759	0.012956153601408
437	97.870475769043	-1.05519151687622	4.21460247039795	-0.0217839982360601	0.0126314787194133	0.00841071270406246	-0.00165419070981443
438	98.5198211669922	-1.05519151687622	3.82499313354492	-0.0247060675173998	0.00191722682211548	-0.00100484199356288	0.000618529506027699
439	97.870475769043	-1.37986588478088	3.63018846511841	-0.0146411629393697	-0.00392691092565656	-0.0117190945893526	-0.00197886489331722
440	98.5198211669922	-2.02921438217163	3.63018846511841	-0.00652430532500148	-0.00847235135734081	-0.00814767740666866	0.00289124972186983
441	98.5198211669922	-2.67856311798096	3.82499313354492	-0.00295288790948689	-0.0162645354866982	-0.00652430532500148	0.00256657530553639
442	99.8185195922852	-3.00323748588562	4.34447193145752	-3.08191010844894e-05	-0.00490093370899558	-0.0143164889886975	-0.000680167751852423
443	96.57177734375	-1.37986588478088	3.76005816459656	-0.00327756232582033	-0.00684897974133492	-0.0107450718060136	0.0022419011220336
444	99.1691741943359	-2.02921438217163	3.95486283302307	-0.00132951640989631	-0.0139918150380254	-0.0253554154187441	0.00191722682211548
445	97.2211227416992	-0.730517208576202	3.76005816459656	0.00711201597005129	-0.0191866029053926	-0.0136671401560307	0.00516396993771195
446	99.1691741943359	-1.70454013347626	3.95486283302307	0.000943203864153475	-0.00717365415766835	-0.00977104809135199	0.00289124972186983
447	97.2211227416992	-0.730517208576202	3.37044906616211	0.00126787810586393	-0.0162645354866982	-0.000355493422830477	0.00126787810586393
448	97.2211227416992	-0.730517208576202	3.37044906616211	0.00613799272105098	-0.000680167751852423	0.00159255252219737	0.00256657530553639
449	97.2211227416992	-1.37986588478088	3.1756443977356	0.00386527273803949	0.0100340843200684	0.00841071270406246	-0.00132951640989631
450	97.2211227416992	-1.05519151687622	3.50031876564026	0.0123068047687411	0.00418994715437293	0.0197743140161037	-0.00197886489331722
451	97.2211227416992	-1.05519151687622	3.56525373458862	0.00386527273803949	0.00289124972186983	0.00678734155371785	0.00159255252219737
452	97.2211227416992	-0.405842900276184	2.9159049987793	0.00743668992072344	-0.00652430532500148	0.00191722682211548	-0.00425158534198999
453	99.8185195922852	-1.37986588478088	4.27953720092773	0.0022419011220336	0.00938473641872406	0.00678734155371785	-0.00425158534198999
454	99.1691741943359	-2.02921438217163	4.14966726303101	0.00581331877037883	0.00711201597005129	0.00970941036939621	-0.00814767740666866
455	97.2211227416992	-0.730517208576202	3.63018846511841	0.00678734155371785	0.00808603875339031	0.0194496400654316	-0.00327756232582033
456	99.1691741943359	-1.70454013347626	3.30551409721375	0.0123068047687411	0.00613799272105098	0.00548864435404539	0.00646266713738441
457	97.870475769043	-0.730517208576202	3.37044906616211	-0.000680167751852423	-0.00100484199356288	-0.0107450718060136	0.000618529506027699
458	96.57177734375	-0.405842900276184	3.82499313354492	-0.00392691092565656	-0.0026282137259841	-0.02697878703475	-0.0104203969240189
459	95.273078918457	-0.730517208576202	4.08473253250122	-0.00555028254166245	-3.08191010844894e-05	-0.0276281367987394	0.00354059832170606
460	93.9743804931641	-0.405842900276184	3.63018846511841	-0.000680167751852423	-0.00392691092565656	-0.00944637414067984	-0.00230353930965066
461	95.273078918457	-1.05519151687622	3.76005816459656	-0.00555028254166245	-0.000355493422830477	-0.0172385573387146	0.00841071270406246
462	96.57177734375	-1.70454013347626	3.95486283302307	-0.00684897974133492	0.0168522447347641	-0.00490093370899558	-3.08191010844894e-05
463	95.9224319458008	-1.05519151687622	4.08473253250122	-0.000355493422830477	0.00451462110504508	-3.08191010844894e-05	-0.000355493422830477
464	97.2211227416992	-1.37986588478088	4.34447193145752	0.0399041213095188	0.00354059832170606	-0.0133424662053585	-0.00944637414067984
465	97.2211227416992	-1.37986588478088	3.37044906616211	0.0152288740500808	0.000618529506027699	0.000618529506027699	-0.00360223650932312
466	98.5198211669922	-1.05519151687622	3.37044906616211	0.0116574559360743	-0.00132951640989631	0.00711201597005129	0.00126787810586393
467	97.2211227416992	-1.05519151687622	3.76005816459656	0.00126787810586393	0.00159255252219737	-0.00555028254166245	-3.08191010844894e-05
468	96.57177734375	-0.405842900276184	3.82499313354492	0.000293855206109583	-0.000355493422830477	-0.00782300252467394	0.00289124972186983
469	99.1691741943359	-2.35388875007629	4.14966726303101	0.00386527273803949	-0.00717365415766835	-0.0156151866540313	-0.00425158534198999
470	98.5198211669922	-2.35388875007629	4.34447193145752	0.0106834331527352	-0.0143164889886975	-0.0120437685400248	0.00386527273803949
471	98.5198211669922	-2.67856311798096	3.30551409721375	0.0158782228827477	-0.023407369852066	-0.0130177913233638	0.00678734155371785
472	98.5198211669922	-1.70454013347626	3.50031876564026	0.013930176384747	-0.0126931173726916	0.00483929552137852	-0.00392691092565656
473	99.1691741943359	-2.35388875007629	3.82499313354492	0.0210730116814375	-0.00555028254166245	0.0136055024340749	-0.00230353930965066
474	99.1691741943359	-2.02921438217163	4.01979780197144	0.0191249661147594	-0.0026282137259841	0.0106834331527352	-0.000355493422830477
475	98.5198211669922	-1.05519151687622	4.08473253250122	0.00938473641872406	-0.00944637414067984	0.0123068047687411	0.000943203864153475
476	99.1691741943359	-2.02921438217163	4.21460247039795	0.00970941036939621	-0.0324982516467571	0.00970941036939621	0.00808603875339031
477	97.870475769043	-0.405842900276184	3.82499313354492	0.0158782228827477	-0.00749832857400179	0.000943203864153475	-0.00327756232582033
478	96.57177734375	-1.05519151687622	3.95486283302307	0.0145795252174139	-3.08191010844894e-05	-0.00749832857400179	-0.00295288790948689
479	97.2211227416992	-1.05519151687622	4.21460247039795	0.013930176384747	0.00386527273803949	-0.0117190945893526	-0.00814767740666866
480	97.2211227416992	-1.05519151687622	4.08473253250122	0.00970941036939621	0.00678734155371785	-0.00490093370899558	0.00321592413820326
481	97.2211227416992	-0.730517208576202	4.01979780197144	0.00418994715437293	0.00548864435404539	0.00159255252219737	-0.00132951640989631
482	96.57177734375	-0.405842900276184	3.43538379669189	0.00159255252219737	0.00256657530553639	-0.0130177913233638	-0.00814767740666866
483	99.1691741943359	-1.70454013347626	3.56525373458862	-0.00392691092565656	0.00678734155371785	0.00646266713738441	-0.00132951640989631
484	98.5198211669922	-1.37986588478088	3.76005816459656	0.00191722682211548	0.00256657530553639	-0.00490093370899558	-0.000680167751852423
485	99.1691741943359	-1.37986588478088	4.14966726303101	-0.00814767740666866	-0.00490093370899558	0.00581331877037883	-0.00132951640989631
486	98.5198211669922	-0.0811685770750046	3.95486283302307	-0.00652430532500148	-0.00327756232582033	0.0022419011220336	0.00354059832170606
487	97.2211227416992	-0.405842900276184	3.76005816459656	-0.00717365415766835	0.00483929552137852	0.00191722682211548	-0.00490093370899558
488	99.1691741943359	-1.37986588478088	4.08473253250122	-0.0126931173726916	0.00126787810586393	0.00418994715437293	-0.00490093370899558
489	99.1691741943359	-1.37986588478088	3.88992786407471	-0.00782300252467394	0.00126787810586393	-0.00197886489331722	-0.0104203969240189
490	98.5198211669922	-1.37986588478088	4.08473253250122	0.000293855206109583	0.00451462110504508	-0.0100957229733467	0.00386527273803949
491	96.57177734375	-1.05519151687622	4.14966726303101	-0.00879702530801296	0.00418994715437293	0.00354059832170606	-0.00490093370899558
492	94.6237335205078	-0.405842900276184	4.08473253250122	-0.00522560812532902	0.00451462110504508	-0.00360223650932312	-0.00619963090866804
493	95.9224319458008	0.243505731225014	3.04577469825745	-0.00652430532500148	0.00613799272105098	-0.00197886489331722	-0.00197886489331722
494	96.57177734375	-0.405842900276184	3.43538379669189	-0.0130177913233638	0.00776136433705688	-0.0123684434220195	-0.00555028254166245
495	95.9224319458008	-0.730517208576202	3.56525373458862	-0.0165892094373703	0.00841071270406246	0.00743668992072344	0.00516396993771195
496	95.9224319458008	-0.405842900276184	3.37044906616211	-0.0139918150380254	0.00418994715437293	-0.0107450718060136	0.0022419011220336
497	95.273078918457	-0.0811685770750046	3.43538379669189	-0.0204853005707264	0.0022419011220336	-0.0130177913233638	0.000943203864153475
498	96.57177734375	-0.730517208576202	3.63018846511841	-0.0107450718060136	-0.00165419070981443	-0.0156151866540313	-0.000680167751852423
499	98.5198211669922	-0.730517208576202	3.37044906616211	-0.0143164889886975	-0.00165419070981443	-0.00717365415766835	-0.00782300252467394
500	98.5198211669922	-0.730517208576202	3.43538379669189	-0.00879702530801296	-0.00100484199356288	-0.0211346503347158	0.00126787810586393
501	97.2211227416992	0.243505731225014	3.1756443977356	-0.00912170019000769	0.0022419011220336	-0.0172385573387146	0.00289124972186983
502	98.5198211669922	-0.405842900276184	3.95486283302307	-0.0136671401560307	0.00126787810586393	-0.0130177913233638	0.00191722682211548
503	99.1691741943359	-1.37986588478088	4.27953720092773	-0.00100484199356288	-0.00522560812532902	-0.00522560812532902	-0.00587495695799589
504	100.467864990234	-1.70454013347626	3.76005816459656	0.00191722682211548	-0.00847235135734081	-0.0149658378213644	0.00321592413820326
505	98.5198211669922	-2.35388875007629	3.76005816459656	-0.00912170019000769	-0.0159398596733809	0.00418994715437293	-0.00295288790948689
506	98.5198211669922	-1.05519151687622	3.76005816459656	0.00613799272105098	-0.00555028254166245	-0.00684897974133492	0.00386527273803949
507	97.870475769043	-1.70454013347626	3.95486283302307	-0.00100484199356288	0.00418994715437293	-0.00360223650932312	0.000293855206109583
508	99.8185195922852	-1.05519151687622	4.08473253250122	-0.00132951640989631	0.00970941036939621	-0.000680167751852423	0.00159255252219737
509	99.1691741943359	-1.37986588478088	4.01979780197144	0.000293855206109583	0.0142548503354192	-0.00684897974133492	-0.00684897974133492
510	99.1691741943359	-1.37986588478088	3.82499313354492	-0.00230353930965066	0.0145795252174139	0.0106834331527352	-0.00295288790948689
511	99.8185195922852	-1.37986588478088	3.95486283302307	-0.00749832857400179	0.0181509424000978	0.0217223595827818	0.000943203864153475
512	99.8185195922852	-1.05519151687622	3.88992786407471	-0.0110697457566857	0.0210730116814375	0.0327612869441509	-0.00360223650932312
513	96.57177734375	0.243505731225014	3.69512343406677	-0.0107450718060136	0.0155535480007529	0.0171769186854362	-0.00490093370899558
514	98.5198211669922	0.243505731225014	3.76005816459656	-0.00392691092565656	0.0168522447347641	-0.00490093370899558	0.0022419011220336
515	99.8185195922852	-0.730517208576202	3.76005816459656	-0.0169138833880424	0.0181509424000978	0.00906006153672934	-0.00100484199356288
516	97.2211227416992	-0.0811685770750046	2.72110033035278	-0.00457625929266214	0.00646266713738441	0.0149041991680861	-0.00230353930965066
517	97.2211227416992	-0.0811685770750046	3.04577469825745	-0.00749832857400179	0.0145795252174139	0.00483929552137852	-0.00100484199356288
518	98.5198211669922	-1.05519151687622	3.95486283302307	-0.00197886489331722	0.00776136433705688	-0.000680167751852423	-0.00555028254166245
519	99.1691741943359	-1.05519151687622	4.21460247039795	0.0149041991680861	0.000618529506027699	0.01100810803473	0.00191722682211548
520	99.1691741943359	-0.730517208576202	3.63018846511841	0.00743668992072344	0.00516396993771195	0.0194496400654316	0.00191722682211548
521	97.870475769043	-0.0811685770750046	3.30551409721375	0.00873538758605719	-0.00684897974133492	0.0197743140161037	-0.00197886489331722
522	97.2211227416992	-0.0811685770750046	3.04577469825745	0.013930176384747	0.00386527273803949	0.00354059832170606	-0.00425158534198999
523	98.5198211669922	-0.730517208576202	3.50031876564026	0.00516396993771195	0.00159255252219737	0.000293855206109583	0.00191722682211548
524	95.9224319458008	0.243505731225014	3.24057936668396	-0.00197886489331722	-0.00944637414067984	-0.0123684434220195	-0.0026282137259841
525	96.57177734375	-0.405842900276184	4.14966726303101	-0.000680167751852423	-0.00327756232582033	-0.0156151866540313	0.00548864435404539
526	94.6237335205078	0.243505731225014	3.76005816459656	0.0136055024340749	-0.028926832601428	-0.00847235135734081	0.00483929552137852
527	97.2211227416992	-0.730517208576202	3.88992786407471	0.0123068047687411	-0.0136671401560307	-0.017887907102704	0.00548864435404539
528	96.57177734375	-0.0811685770750046	3.69512343406677	-0.0211346503347158	-0.021459324285388	-0.0191866029053926	-0.0165892094373703
529	95.9224319458008	0.568180024623871	3.88992786407471	0.01100810803473	-0.0191866029053926	-0.0240567177534103	0.00451462110504508
530	96.57177734375	0.568180024623871	3.76005816459656	0.0100340843200684	0.00354059832170606	-0.0156151866540313	0.00613799272105098
531	97.2211227416992	-0.0811685770750046	4.34447193145752	-0.00392691092565656	0.00613799272105098	-0.00425158534198999	-0.00197886489331722
532	99.1691741943359	-0.0811685770750046	4.01979780197144	-0.00457625929266214	0.00808603875339031	0.000943203864153475	0.000618529506027699
533	99.1691741943359	-0.405842900276184	4.27953720092773	0.00289124972186983	-0.00230353930965066	-0.0152905117720366	0.000618529506027699
534	96.57177734375	-0.0811685770750046	3.76005816459656	-0.00425158534198999	-0.00522560812532902	-0.0159398596733809	0.0022419011220336
535	98.5198211669922	-1.37986588478088	4.01979780197144	-0.00977104809135199	-0.0110697457566857	-0.02697878703475	0.00126787810586393
536	97.2211227416992	-0.730517208576202	4.01979780197144	-0.00392691092565656	0.000618529506027699	-0.00912170019000769	0.000943203864153475
537	99.1691741943359	-2.02921438217163	4.34447193145752	-0.00327756232582033	0.00418994715437293	0.0155535480007529	0.00743668992072344
538	98.5198211669922	-1.70454013347626	4.08473253250122	-0.00522560812532902	0.0103587592020631	0.0259431265294552	-0.00360223650932312
539	99.1691741943359	-2.02921438217163	3.88992786407471	-0.00814767740666866	-0.00295288790948689	0.00354059832170606	0.00678734155371785
540	99.1691741943359	-0.730517208576202	4.01979780197144	0.00808603875339031	-0.00165419070981443	0.0142548503354192	0.00581331877037883
541	99.8185195922852	-1.05519151687622	4.08473253250122	0.00386527273803949	-0.00684897974133492	0.0158782228827477	0.013930176384747
542	97.2211227416992	0.568180024623871	4.01979780197144	-3.08191010844894e-05	0.0100340843200684	0.01100810803473	-0.0026282137259841
543	100.467864990234	-0.405842900276184	3.63018846511841	0.00321592413820326	0.00354059832170606	0.00483929552137852	0.00711201597005129
544	95.9224319458008	0.892854392528534	3.56525373458862	0.00938473641872406	-0.0159398596733809	-0.00425158534198999	0.00386527273803949
545	97.870475769043	-0.0811685770750046	3.63018846511841	0.0239950809627771	-0.0165892094373703	-0.0224333461374044	0.00386527273803949
546	97.870475769043	-0.730517208576202	3.37044906616211	0.00873538758605719	-0.00587495695799589	-0.00814767740666866	0.00418994715437293
547	99.1691741943359	-0.730517208576202	3.50031876564026	0.00159255252219737	-0.0156151866540313	-0.0126931173726916	-0.00457625929266214
548	96.57177734375	0.892854392528534	2.98083996772766	0.000943203864153475	-0.00457625929266214	-0.0188619289547205	-0.00814767740666866
549	96.57177734375	0.243505731225014	2.9159049987793	0.00711201597005129	-0.00717365415766835	-0.0172385573387146	0.000943203864153475
550	96.57177734375	0.568180024623871	3.11070966720581	-0.00717365415766835	-0.00522560812532902	-0.0221086721867323	-0.00197886489331722
551	96.57177734375	0.892854392528534	3.04577469825745	0.0022419011220336	-0.0100957229733467	0.00418994715437293	-0.00457625929266214
552	96.57177734375	0.892854392528534	3.30551409721375	-0.0169138833880424	0.00483929552137852	-0.00847235135734081	-0.00587495695799589
553	99.1691741943359	-0.405842900276184	3.63018846511841	-0.00392691092565656	-0.00197886489331722	-0.0227580219507217	-0.00619963090866804
554	97.2211227416992	-0.0811685770750046	3.37044906616211	0.00126787810586393	-0.000355493422830477	-0.0227580219507217	-0.00522560812532902
555	99.1691741943359	-0.0811685770750046	3.30551409721375	-0.0110697457566857	-0.00165419070981443	-0.0204853005707264	-0.00132951640989631
556	97.2211227416992	0.892854392528534	3.76005816459656	-0.0120437685400248	0.000293855206109583	-0.00847235135734081	0.00354059832170606
557	97.2211227416992	0.243505731225014	3.43538379669189	-0.0146411629393697	0.0136055024340749	0.00191722682211548	-0.00522560812532902
558	96.57177734375	-0.0811685770750046	3.82499313354492	-0.0104203969240189	0.0200989879667759	0.000293855206109583	0.00289124972186983
559	95.9224319458008	-0.0811685770750046	4.14966726303101	-0.00392691092565656	0.0103587592020631	0.0136055024340749	-0.00230353930965066
560	95.273078918457	-0.405842900276184	3.95486283302307	-0.00230353930965066	0.00808603875339031	-0.00197886489331722	0.00483929552137852
561	97.2211227416992	-0.0811685770750046	3.88992786407471	0.00256657530553639	0.00516396993771195	0.0230210572481155	0.00743668992072344
562	96.57177734375	0.568180024623871	4.08473253250122	-0.00327756232582033	0.00289124972186983	0.0168522447347641	0.00516396993771195
563	98.5198211669922	0.568180024623871	3.76005816459656	-0.00100484199356288	0.00483929552137852	0.0188002903014421	-0.00295288790948689
564	97.2211227416992	-0.0811685770750046	4.27953720092773	0.0145795252174139	-0.00230353930965066	-0.00684897974133492	-0.00425158534198999
565	96.57177734375	1.21752870082855	3.63018846511841	0.00678734155371785	-0.00684897974133492	-0.00879702530801296	0.000943203864153475
566	99.1691741943359	-1.05519151687622	4.01979780197144	0.0158782228827477	-0.000355493422830477	-0.00652430532500148	0.00711201597005129
567	97.2211227416992	0.243505731225014	3.63018846511841	0.00386527273803949	0.00418994715437293	-0.0217839982360601	0.00678734155371785
568	98.5198211669922	-0.405842900276184	3.76005816459656	0.00159255252219737	-0.00360223650932312	-0.0188619289547205	-0.00360223650932312
569	97.870475769043	-1.05519151687622	3.69512343406677	0.00808603875339031	-0.00295288790948689	-0.0175632312893867	-0.00165419070981443
570	99.1691741943359	-1.70454013347626	3.69512343406677	0.00321592413820326	-3.08191010844894e-05	-0.0152905117720366	0.0022419011220336
571	97.2211227416992	-0.730517208576202	3.95486283302307	0.00289124972186983	0.00938473641872406	0.0149041991680861	0.00808603875339031
572	97.870475769043	0.243505731225014	3.76005816459656	-0.00522560812532902	0.0178262684494257	0.0152288740500808	-0.00100484199356288
573	97.2211227416992	0.568180024623871	3.1756443977356	-0.00197886489331722	0.0259431265294552	0.0100340843200684	-0.00944637414067984
574	99.8185195922852	-0.730517208576202	3.50031876564026	0.00126787810586393	0.0194496400654316	0.0233457311987877	0.00938473641872406
575	97.870475769043	0.892854392528534	4.01979780197144	-0.00425158534198999	0.0191249661147594	0.0324366129934788	0.00548864435404539
576	99.1691741943359	-0.0811685770750046	3.76005816459656	0.00289124972186983	0.0191249661147594	0.0434755384922028	0.00386527273803949
577	99.1691741943359	-0.0811685770750046	3.63018846511841	-0.00749832857400179	0.0113327819854021	0.00970941036939621	0.00321592413820326
578	99.8185195922852	0.568180024623871	3.43538379669189	-0.00295288790948689	0.00678734155371785	0.00808603875339031	-0.0026282137259841
579	97.2211227416992	0.892854392528534	3.50031876564026	0.0145795252174139	0.00289124972186983	-0.0026282137259841	0.00289124972186983
580	98.5198211669922	-0.0811685770750046	3.56525373458862	0.00873538758605719	-0.00522560812532902	0.000943203864153475	-0.00392691092565656
581	98.5198211669922	-0.0811685770750046	4.08473253250122	0.0168522447347641	-0.00132951640989631	-0.0113944197073579	-0.00230353930965066
582	98.5198211669922	0.243505731225014	3.69512343406677	0.00289124972186983	-0.0117190945893526	-0.0198359526693821	0.000293855206109583
583	97.2211227416992	0.892854392528534	3.69512343406677	0.0152288740500808	-0.00944637414067984	-0.0230826959013939	-0.00782300252467394
584	98.5198211669922	-0.405842900276184	4.01979780197144	0.00289124972186983	-0.00555028254166245	-0.0143164889886975	0.0022419011220336
585	97.870475769043	-0.0811685770750046	4.08473253250122	0.00938473641872406	-0.0337969474494457	-0.0204853005707264	0.00418994715437293
586	98.5198211669922	-0.0811685770750046	3.88992786407471	-0.00425158534198999	-0.0341216214001179	-0.0130177913233638	-3.08191010844894e-05
587	96.57177734375	0.892854392528534	4.01979780197144	0.00126787810586393	-0.0276281367987394	-0.00977104809135199	0.00548864435404539
588	96.57177734375	-0.730517208576202	3.76005816459656	0.00776136433705688	-0.0260047651827335	-0.0123684434220195	-0.00555028254166245
589	95.9224319458008	-0.0811685770750046	3.82499313354492	0.0022419011220336	-0.0311995539814234	-0.0100957229733467	-3.08191010844894e-05
590	96.57177734375	-0.0811685770750046	3.88992786407471	-0.00100484199356288	-0.0133424662053585	-0.00814767740666866	0.00483929552137852
591	95.9224319458008	-0.405842900276184	3.69512343406677	-0.0247060675173998	0.00191722682211548	-0.000355493422830477	0.00451462110504508
592	97.2211227416992	0.243505731225014	3.76005816459656	-0.00555028254166245	-0.00165419070981443	-0.0100957229733467	-0.00555028254166245
593	95.9224319458008	0.243505731225014	3.82499313354492	-0.0026282137259841	0.00581331877037883	-0.0113944197073579	-0.00392691092565656
594	97.870475769043	-0.0811685770750046	3.63018846511841	-0.00230353930965066	0.00256657530553639	-0.00912170019000769	-0.00100484199356288
595	97.870475769043	0.568180024623871	3.76005816459656	-0.0026282137259841	0.00581331877037883	-0.00425158534198999	0.00613799272105098
596	97.870475769043	-0.0811685770750046	4.01979780197144	-0.00977104809135199	0.00938473641872406	0.00289124972186983	-0.00652430532500148
597	97.2211227416992	0.243505731225014	4.01979780197144	-0.0100957229733467	-0.00197886489331722	-0.0188619289547205	-0.00360223650932312
598	97.2211227416992	0.568180024623871	3.43538379669189	-0.0156151866540313	0.00126787810586393	-0.0204853005707264	-0.00814767740666866
599	97.2211227416992	-0.730517208576202	3.11070966720581	-0.00327756232582033	-0.00360223650932312	-0.0182125810533762	-0.00230353930965066
600	97.2211227416992	-0.0811685770750046	3.69512343406677	-0.00879702530801296	0.00321592413820326	-0.00425158534198999	-0.00717365415766835
601	97.870475769043	-0.730517208576202	3.69512343406677	-0.00652430532500148	0.00289124972186983	-0.00749832857400179	-0.00100484199356288
602	98.5198211669922	-1.37986588478088	3.43538379669189	0.000293855206109583	0.00808603875339031	-0.00555028254166245	0.00159255252219737
603	97.870475769043	-0.405842900276184	4.21460247039795	0.000293855206109583	0.0152288740500808	-0.00392691092565656	-0.00619963090866804
604	99.8185195922852	-0.405842900276184	3.43538379669189	0.00483929552137852	0.0226963832974434	0.0136055024340749	0.000943203864153475
605	99.8185195922852	-1.05519151687622	3.24057936668396	-0.0026282137259841	0.0145795252174139	0.0272418223321438	0.00289124972186983
606	97.2211227416992	1.21752870082855	3.63018846511841	0.0230210572481155	0.00906006153672934	0.0350340083241463	0.00126787810586393
607	97.870475769043	-0.0811685770750046	3.56525373458862	-0.00230353930965066	0.00743668992072344	0.0223717093467712	0.00354059832170606
608	99.8185195922852	-0.405842900276184	4.08473253250122	0.00548864435404539	0.00354059832170606	-0.00230353930965066	-0.0026282137259841
609	100.467864990234	-0.730517208576202	4.14966726303101	0.00613799272105098	0.00354059832170606	-0.00782300252467394	-0.00197886489331722
610	99.8185195922852	-0.405842900276184	3.43538379669189	0.00808603875339031	0.00418994715437293	-0.00327756232582033	0.00451462110504508
611	99.8185195922852	-1.05519151687622	3.82499313354492	-0.0159398596733809	-0.00100484199356288	-0.00295288790948689	0.00613799272105098
612	99.1691741943359	-1.05519151687622	3.76005816459656	-0.0126931173726916	-0.00295288790948689	-0.00360223650932312	-0.00392691092565656
613	98.5198211669922	0.243505731225014	3.1756443977356	0.00873538758605719	-0.000680167751852423	-0.0149658378213644	-0.00295288790948689
614	97.870475769043	0.243505731225014	3.63018846511841	0.00191722682211548	0.0022419011220336	-0.00295288790948689	0.00516396993771195
615	97.870475769043	-0.0811685770750046	3.95486283302307	-0.00230353930965066	0.00191722682211548	-3.08191010844894e-05	0.000293855206109583
616	99.8185195922852	0.243505731225014	3.69512343406677	-0.0123684434220195	0.00354059832170606	0.00354059832170606	-0.0026282137259841
617	99.1691741943359	-0.0811685770750046	3.1756443977356	-0.00749832857400179	0.00289124972186983	0.0113327819854021	-0.00295288790948689
618	98.5198211669922	0.243505731225014	3.24057936668396	-0.0136671401560307	0.00256657530553639	-0.000355493422830477	-0.00100484199356288
619	97.870475769043	0.243505731225014	3.63018846511841	0.00418994715437293	0.000618529506027699	-0.00814767740666866	-0.0117190945893526
620	96.57177734375	-0.405842900276184	3.50031876564026	-0.00814767740666866	-0.00977104809135199	0.00159255252219737	0.00646266713738441
621	96.57177734375	0.243505731225014	3.11070966720581	-0.0110697457566857	-0.000355493422830477	-0.00327756232582033	-3.08191010844894e-05
622	97.2211227416992	-1.05519151687622	3.24057936668396	-0.0126931173726916	0.00159255252219737	-0.00197886489331722	-0.000355493422830477
623	96.57177734375	-1.05519151687622	3.88992786407471	-0.0143164889886975	0.000943203864153475	-0.00522560812532902	-0.0100957229733467
624	95.9224319458008	-0.405842900276184	3.82499313354492	-0.00814767740666866	0.00418994715437293	-0.00814767740666866	0.0022419011220336
625	97.870475769043	-0.730517208576202	3.76005816459656	0.00191722682211548	-0.00457625929266214	-0.00847235135734081	-0.00197886489331722
626	96.57177734375	-0.0811685770750046	3.43538379669189	-0.00782300252467394	0.00711201597005129	-0.000680167751852423	0.00289124972186983
627	99.8185195922852	-1.37986588478088	3.24057936668396	-0.00717365415766835	0.00808603875339031	-0.00944637414067984	-0.00587495695799589
628	99.1691741943359	-1.05519151687622	3.82499313354492	-0.0130177913233638	0.00743668992072344	0.00548864435404539	0.00613799272105098
629	97.870475769043	-0.0811685770750046	3.69512343406677	-0.00879702530801296	0.00354059832170606	-0.00652430532500148	-0.00457625929266214
630	97.2211227416992	-0.0811685770750046	3.82499313354492	-0.00782300252467394	-0.00782300252467394	-0.0110697457566857	0.00483929552137852
631	96.57177734375	-0.730517208576202	3.95486283302307	-0.00847235135734081	-0.00490093370899558	-0.0156151866540313	0.00321592413820326
632	99.8185195922852	-2.35388875007629	4.08473253250122	-0.00619963090866804	-0.0143164889886975	-0.0217839982360601	0.00451462110504508
633	99.1691741943359	-2.35388875007629	4.21460247039795	0.00483929552137852	-0.00165419070981443	-0.021459324285388	-0.00100484199356288
634	99.1691741943359	-1.70454013347626	4.01979780197144	0.00743668992072344	-0.0139918150380254	-0.0172385573387146	-0.00847235135734081
635	99.1691741943359	-2.35388875007629	4.01979780197144	0.00159255252219737	-0.0130177913233638	-0.0188619289547205	-0.00392691092565656
636	97.870475769043	-1.05519151687622	3.82499313354492	-0.0026282137259841	-0.00360223650932312	-0.0162645354866982	0.00516396993771195
637	97.2211227416992	-0.405842900276184	4.27953720092773	0.00256657530553639	-0.00619963090866804	-0.00522560812532902	0.00126787810586393
638	99.8185195922852	-2.02921438217163	3.82499313354492	0.011982130818069	0.00516396993771195	-0.00652430532500148	-0.00230353930965066
639	98.5198211669922	-1.05519151687622	3.69512343406677	0.00191722682211548	0.00354059832170606	0.0275664981454611	-0.00425158534198999
640	99.8185195922852	-1.70454013347626	4.01979780197144	0.00873538758605719	0.00711201597005129	0.0223717093467712	0.00808603875339031
641	97.870475769043	-0.730517208576202	4.08473253250122	0.00808603875339031	0.00938473641872406	0.0236704051494598	-0.000680167751852423
642	98.5198211669922	-0.405842900276184	3.69512343406677	0.00548864435404539	0.00256657530553639	0.00418994715437293	0.0022419011220336
643	99.1691741943359	-0.730517208576202	3.95486283302307	0.0243197549134493	-3.08191010844894e-05	-0.00555028254166245	-0.00230353930965066
644	98.5198211669922	-0.0811685770750046	3.24057936668396	0.00678734155371785	-0.00847235135734081	-0.0120437685400248	-0.00100484199356288
645	99.8185195922852	-0.0811685770750046	2.85097002983093	0.00646266713738441	-0.0188619289547205	-0.00879702530801296	0.00126787810586393
646	97.870475769043	-0.730517208576202	3.69512343406677	0.00516396993771195	-0.0191866029053926	-0.0123684434220195	0.00776136433705688
647	99.1691741943359	-1.37986588478088	3.95486283302307	0.00126787810586393	-0.0182125810533762	-0.00360223650932312	0.00159255252219737
648	98.5198211669922	-0.0811685770750046	3.69512343406677	-0.000355493422830477	0.00321592413820326	-0.00295288790948689	-0.00814767740666866
649	97.2211227416992	-0.730517208576202	3.69512343406677	-0.00165419070981443	0.00581331877037883	0.00548864435404539	-0.0026282137259841
650	97.870475769043	-0.730517208576202	3.1756443977356	-0.00360223650932312	-0.00619963090866804	-0.0133424662053585	0.00321592413820326
651	97.2211227416992	-0.0811685770750046	3.24057936668396	-0.0104203969240189	0.00191722682211548	0.0022419011220336	-0.00165419070981443
652	97.870475769043	-0.405842900276184	3.11070966720581	-0.00425158534198999	-3.08191010844894e-05	0.000293855206109583	-0.0026282137259841
653	99.1691741943359	-1.05519151687622	3.50031876564026	-0.00425158534198999	0.0113327819854021	-0.0328229255974293	0.00126787810586393
654	97.2211227416992	-0.405842900276184	3.63018846511841	-0.00847235135734081	0.0145795252174139	-0.0208099745213985	-0.0026282137259841
655	96.57177734375	-1.37986588478088	3.95486283302307	-0.0123684434220195	0.0149041991680861	-0.0133424662053585	0.000943203864153475
656	95.273078918457	-0.405842900276184	3.63018846511841	-0.0143164889886975	0.0181509424000978	-0.0136671401560307	0.00289124972186983
657	96.57177734375	-1.37986588478088	3.82499313354492	-0.0243813935667276	0.0168522447347641	-0.0182125810533762	0.00548864435404539
658	96.57177734375	-1.37986588478088	3.50031876564026	-0.0182125810533762	0.012956153601408	-0.0230826959013939	-0.00425158534198999
659	97.2211227416992	-1.37986588478088	3.82499313354492	-0.00392691092565656	0.0197743140161037	-0.00782300252467394	0.00289124972186983
660	97.2211227416992	-1.05519151687622	4.08473253250122	0.00191722682211548	0.0175015944987535	0.013930176384747	0.00581331877037883
661	97.870475769043	-1.70454013347626	3.95486283302307	-0.00132951640989631	0.0233457311987877	0.0288651939481497	0.00191722682211548
662	96.57177734375	-0.0811685770750046	3.76005816459656	0.00646266713738441	0.0145795252174139	0.0629559978842735	0.00386527273803949
663	97.2211227416992	-0.0811685770750046	4.08473253250122	0.0116574559360743	0.0136055024340749	0.0272418223321438	-3.08191010844894e-05
664	96.57177734375	0.243505731225014	3.82499313354492	0.01847561635077	-3.08191010844894e-05	0.00841071270406246	-0.00230353930965066
665	96.57177734375	-1.05519151687622	4.08473253250122	0.0132808275520802	-0.0026282137259841	0.00418994715437293	0.0126314787194133
666	98.5198211669922	-2.02921438217163	3.88992786407471	0.0116574559360743	-0.0100957229733467	0.0165275707840919	-0.00295288790948689
667	98.5198211669922	-1.70454013347626	3.63018846511841	0.0191249661147594	-0.00587495695799589	0.020423661917448	0.00711201597005129
668	97.2211227416992	-1.37986588478088	3.24057936668396	0.0132808275520802	-0.0133424662053585	-0.00425158534198999	-0.00295288790948689
669	97.2211227416992	-1.70454013347626	3.56525373458862	0.0145795252174139	-0.0156151866540313	-0.00555028254166245	-0.000680167751852423
670	97.870475769043	-2.02921438217163	3.63018846511841	0.01100810803473	-0.00814767740666866	-0.0107450718060136	-0.0026282137259841
671	97.2211227416992	-1.05519151687622	4.14966726303101	0.00256657530553639	-0.017887907102704	-0.0123684434220195	0.000943203864153475
672	96.57177734375	-0.0811685770750046	3.63018846511841	-0.00490093370899558	-0.0204853005707264	-0.00587495695799589	0.00126787810586393
673	99.1691741943359	-0.730517208576202	3.69512343406677	-0.00457625929266214	0.0100340843200684	-0.0185372550040483	-0.00944637414067984
674	97.870475769043	-0.405842900276184	3.50031876564026	-0.00684897974133492	0.00743668992072344	-0.0182125810533762	-0.00555028254166245
675	99.1691741943359	-1.05519151687622	3.69512343406677	-0.017887907102704	0.00126787810586393	-0.0156151866540313	0.00516396993771195
676	97.2211227416992	-0.405842900276184	4.14966726303101	-0.0136671401560307	0.012956153601408	-0.00327756232582033	-0.00132951640989631
677	99.8185195922852	-1.37986588478088	4.08473253250122	-0.0110697457566857	0.0149041991680861	0.00354059832170606	-3.08191010844894e-05
678	98.5198211669922	-1.05519151687622	3.63018846511841	-0.0104203969240189	0.011982130818069	0.00289124972186983	-0.00749832857400179
679	99.1691741943359	-1.37986588478088	3.50031876564026	-0.00197886489331722	0.0123068047687411	0.0181509424000978	-0.00360223650932312
680	98.5198211669922	-0.730517208576202	3.95486283302307	-0.00197886489331722	0.013930176384747	0.0499690249562263	0.0022419011220336
681	99.1691741943359	-1.37986588478088	4.08473253250122	-0.00717365415766835	0.0106834331527352	0.0463976077735424	0.000618529506027699
682	97.2211227416992	-0.0811685770750046	4.08473253250122	-0.00717365415766835	0.0158782228827477	0.0389300994575024	0.00191722682211548
683	97.870475769043	-0.730517208576202	3.63018846511841	0.000943203864153475	-0.00197886489331722	0.0123068047687411	-0.00457625929266214
684	97.2211227416992	-1.05519151687622	3.82499313354492	0.00354059832170606	-0.00327756232582033	0.0103587592020631	-0.00457625929266214
685	98.5198211669922	-0.730517208576202	3.69512343406677	0.0116574559360743	-0.00230353930965066	-0.00197886489331722	0.00256657530553639
686	99.1691741943359	-1.37986588478088	4.08473253250122	0.0265924744307995	-0.0198359526693821	-0.0211346503347158	0.000943203864153475
687	97.2211227416992	-0.405842900276184	3.95486283302307	0.00516396993771195	-0.0185372550040483	-0.0282774847000837	0.00191722682211548
688	95.9224319458008	-0.405842900276184	4.08473253250122	0.0145795252174139	-0.0107450718060136	-0.0441865250468254	0.00386527273803949
689	95.9224319458008	-2.02921438217163	3.88992786407471	-0.00360223650932312	-0.0100957229733467	-0.0480826161801815	-0.00490093370899558
690	95.9224319458008	-1.05519151687622	3.82499313354492	-0.00555028254166245	-0.00360223650932312	-0.0415891297161579	0.00451462110504508
691	96.57177734375	-1.37986588478088	3.88992786407471	-0.00457625929266214	-0.00684897974133492	-0.0393164120614529	0.00678734155371785
692	95.9224319458008	-0.0811685770750046	4.08473253250122	-0.00652430532500148	-0.00360223650932312	-0.0386670641601086	-0.00587495695799589
693	95.9224319458008	-0.0811685770750046	3.95486283302307	-0.00230353930965066	-0.0026282137259841	-0.0406151078641415	0.00321592413820326
694	97.870475769043	-1.05519151687622	4.14966726303101	-0.00652430532500148	-3.08191010844894e-05	-0.0347709693014622	0.00354059832170606
695	96.57177734375	-0.405842900276184	3.76005816459656	-0.00295288790948689	0.013930176384747	0.00873538758605719	-0.00100484199356288
696	98.5198211669922	-1.70454013347626	3.50031876564026	-0.00457625929266214	0.0321119390428066	0.0360080301761627	0.00646266713738441
697	98.5198211669922	-1.70454013347626	3.1756443977356	0.00159255252219737	0.0249691028147936	0.047696303576231	-0.00555028254166245
698	96.57177734375	-0.730517208576202	3.43538379669189	0.00191722682211548	0.0210730116814375	0.012956153601408	-0.00327756232582033
699	97.870475769043	-0.730517208576202	4.08473253250122	0.000293855206109583	0.00743668992072344	0.0269171483814716	0.000293855206109583
700	97.870475769043	-1.37986588478088	3.69512343406677	-0.000355493422830477	0.00483929552137852	0.0324366129934788	0.00386527273803949
701	99.1691741943359	-2.35388875007629	3.24057936668396	-0.000355493422830477	0.0113327819854021	0.0447742342948914	-0.0026282137259841
702	99.8185195922852	-3.00323748588562	3.50031876564026	-0.00847235135734081	0.00938473641872406	0.0373067259788513	0.00256657530553639
703	97.2211227416992	-1.05519151687622	3.24057936668396	-0.00327756232582033	0.00548864435404539	0.0149041991680861	-0.00522560812532902
704	99.1691741943359	-3.00323748588562	3.82499313354492	0.00289124972186983	-0.00555028254166245	0.00451462110504508	-0.0026282137259841
705	97.2211227416992	-1.37986588478088	3.76005816459656	-0.00977104809135199	-0.00165419070981443	0.00418994715437293	-0.00425158534198999
706	98.5198211669922	-1.37986588478088	3.1756443977356	0.0162028968334198	0.00191722682211548	0.00418994715437293	0.00483929552137852
707	96.57177734375	-0.0811685770750046	3.76005816459656	0.0113327819854021	0.00613799272105098	0.00516396993771195	0.0022419011220336
708	99.8185195922852	-1.70454013347626	3.95486283302307	0.0142548503354192	0.000943203864153475	-0.00555028254166245	0.00516396993771195
709	99.8185195922852	-1.37986588478088	3.95486283302307	0.00938473641872406	0.00581331877037883	-0.00197886489331722	-0.00295288790948689
710	100.467864990234	-1.70454013347626	4.34447193145752	0.00548864435404539	-0.00327756232582033	-0.00814767740666866	0.0103587592020631
711	99.1691741943359	-1.37986588478088	3.76005816459656	0.00354059832170606	-0.00522560812532902	-0.00230353930965066	0.0022419011220336
712	99.8185195922852	-2.02921438217163	3.82499313354492	-3.08191010844894e-05	0.00516396993771195	-0.00522560812532902	-0.00749832857400179
713	97.2211227416992	-0.0811685770750046	3.88992786407471	-0.00425158534198999	-0.00619963090866804	-0.00522560812532902	-0.00782300252467394
714	99.8185195922852	-0.730517208576202	3.76005816459656	0.0022419011220336	0.00548864435404539	-0.0123684434220195	-0.00230353930965066
715	97.870475769043	-0.405842900276184	3.82499313354492	0.000943203864153475	0.00613799272105098	-0.0100957229733467	-3.08191010844894e-05
716	99.1691741943359	-1.37986588478088	4.21460247039795	-0.00619963090866804	-0.00100484199356288	-0.0143164889886975	0.00483929552137852
717	97.2211227416992	-0.405842900276184	3.43538379669189	-0.00684897974133492	0.0123068047687411	0.00321592413820326	-0.00165419070981443
718	98.5198211669922	-0.405842900276184	3.82499313354492	-0.0126931173726916	0.000943203864153475	-0.0113944197073579	-0.00652430532500148
719	97.2211227416992	-0.405842900276184	3.88992786407471	-0.00912170019000769	0.00646266713738441	-0.0110697457566857	0.00159255252219737
720	97.870475769043	-0.730517208576202	3.69512343406677	-0.00360223650932312	0.00289124972186983	-0.00847235135734081	0.00646266713738441
721	96.57177734375	-0.0811685770750046	4.01979780197144	-0.0117190945893526	0.000618529506027699	-0.00879702530801296	0.00776136433705688
722	98.5198211669922	-1.70454013347626	4.08473253250122	-0.0156151866540313	0.00321592413820326	0.00126787810586393	-0.00360223650932312
723	97.2211227416992	-1.05519151687622	3.30551409721375	-0.0149658378213644	0.00776136433705688	-0.00132951640989631	0.00354059832170606
724	97.2211227416992	-1.70454013347626	3.37044906616211	-0.00587495695799589	-0.00360223650932312	0.000618529506027699	-0.00132951640989631
725	95.9224319458008	-1.70454013347626	3.43538379669189	-0.00230353930965066	-0.0260047651827335	-0.0143164889886975	0.00970941036939621
726	95.9224319458008	-0.730517208576202	3.30551409721375	-0.0100957229733467	-0.0240567177534103	-0.0172385573387146	0.00289124972186983
727	95.9224319458008	-0.730517208576202	3.69512343406677	0.00841071270406246	-0.00360223650932312	-0.0136671401560307	0.00516396993771195
728	99.1691741943359	-2.02921438217163	3.30551409721375	0.00418994715437293	-0.0120437685400248	-0.0182125810533762	-0.000680167751852423
729	99.1691741943359	-1.37986588478088	3.24057936668396	0.0162028968334198	-0.00555028254166245	-0.0172385573387146	0.00451462110504508
730	99.8185195922852	-2.02921438217163	3.24057936668396	0.00418994715437293	-0.0104203969240189	-0.00360223650932312	0.00548864435404539
731	99.8185195922852	-2.02921438217163	3.56525373458862	0.00873538758605719	-0.00717365415766835	-0.0130177913233638	0.0022419011220336
732	99.1691741943359	-2.35388875007629	3.63018846511841	0.000293855206109583	0.00418994715437293	-0.017887907102704	-0.000680167751852423
733	97.2211227416992	-1.37986588478088	4.21460247039795	0.00418994715437293	-0.0113944197073579	-0.0299008563160896	-0.00360223650932312
734	97.2211227416992	-1.70454013347626	3.63018846511841	0.00483929552137852	0.000618529506027699	-0.0354203209280968	-0.00782300252467394
735	97.870475769043	-2.35388875007629	3.95486283302307	-0.00977104809135199	-0.00944637414067984	-0.0185372550040483	0.00873538758605719
736	98.5198211669922	-2.35388875007629	3.82499313354492	-0.00977104809135199	-0.00977104809135199	-0.0409397818148136	-0.000680167751852423
737	97.2211227416992	-2.35388875007629	4.21460247039795	-0.0156151866540313	-0.0100957229733467	-0.0393164120614529	0.00483929552137852
738	97.2211227416992	-1.70454013347626	4.47434186935425	-0.0152905117720366	-0.00360223650932312	-0.0136671401560307	0.00159255252219737
739	97.870475769043	-2.02921438217163	4.14966726303101	-0.00912170019000769	-0.00782300252467394	-0.00912170019000769	-0.00360223650932312
740	97.870475769043	-1.05519151687622	3.88992786407471	-0.00490093370899558	-0.000355493422830477	0.0136055024340749	0.00613799272105098
741	97.2211227416992	-1.37986588478088	4.08473253250122	-0.0107450718060136	-0.00457625929266214	-0.0191866029053926	0.00159255252219737
742	97.870475769043	-1.37986588478088	3.63018846511841	-0.00717365415766835	-0.0107450718060136	-0.0315242260694504	0.00126787810586393
743	99.8185195922852	-2.35388875007629	4.4094066619873	-0.00717365415766835	-0.0230826959013939	-0.043212503194809	0.00354059832170606
744	99.8185195922852	-1.70454013347626	4.53927659988403	0.00808603875339031	0.00841071270406246	-0.0247060675173998	0.00126787810586393
745	99.8185195922852	-2.35388875007629	3.69512343406677	0.0239950809627771	0.00354059832170606	-0.0230826959013939	0.00256657530553639
746	97.870475769043	-1.05519151687622	3.43538379669189	0.0181509424000978	0.00354059832170606	-0.00197886489331722	0.00191722682211548
747	99.8185195922852	-2.35388875007629	3.82499313354492	0.0103587592020631	0.000618529506027699	-0.00425158534198999	-0.00360223650932312
748	99.8185195922852	-1.37986588478088	3.50031876564026	0.0158782228827477	0.00581331877037883	0.0106834331527352	0.00159255252219737
749	99.1691741943359	-1.37986588478088	3.76005816459656	0.00743668992072344	0.0168522447347641	0.0223717093467712	0.00354059832170606
750	97.870475769043	-0.730517208576202	3.82499313354492	-0.00327756232582033	0.0136055024340749	0.0463976077735424	0.00418994715437293
751	97.870475769043	-1.70454013347626	3.56525373458862	0.0103587592020631	0.0197743140161037	0.0824364572763443	0.00841071270406246
752	96.57177734375	-0.730517208576202	3.50031876564026	-0.00555028254166245	0.0233457311987877	0.0668520927429199	-0.00327756232582033
753	100.467864990234	-1.37986588478088	3.76005816459656	-0.0026282137259841	0.00873538758605719	0.0425015166401863	-0.00847235135734081
754	98.5198211669922	-2.02921438217163	3.69512343406677	-0.00132951640989631	0.0178262684494257	0.013930176384747	-0.00490093370899558
755	97.2211227416992	-2.02921438217163	3.88992786407471	-0.00684897974133492	0.0155535480007529	0.0282158460468054	0.00256657530553639
756	97.2211227416992	-2.35388875007629	3.43538379669189	-0.0133424662053585	0.0152288740500808	0.0347093306481838	-0.00295288790948689
757	95.273078918457	-1.05519151687622	3.04577469825745	-0.0195112787187099	0.0142548503354192	0.0158782228827477	0.00581331877037883
758	94.6237335205078	-1.05519151687622	3.1756443977356	-0.0172385573387146	0.0175015944987535	0.01847561635077	-0.00457625929266214
759	95.273078918457	-1.37986588478088	3.1756443977356	-0.0162645354866982	0.0126314787194133	0.0191249661147594	-0.00490093370899558
760	95.9224319458008	-1.37986588478088	3.95486283302307	-0.00814767740666866	0.00289124972186983	0.0200989879667759	-3.08191010844894e-05
761	98.5198211669922	-2.35388875007629	4.21460247039795	-0.00749832857400179	-0.00490093370899558	-0.00132951640989631	0.00483929552137852
762	97.2211227416992	-1.70454013347626	3.37044906616211	-0.00782300252467394	0.00548864435404539	-0.0110697457566857	-0.00425158534198999
763	97.2211227416992	-1.05519151687622	3.37044906616211	0.00321592413820326	-0.00652430532500148	-0.0159398596733809	-0.00522560812532902
764	97.2211227416992	-1.05519151687622	3.30551409721375	0.00386527273803949	-0.00392691092565656	-0.021459324285388	-0.00295288790948689
765	99.1691741943359	-2.35388875007629	3.30551409721375	0.00808603875339031	-0.0188619289547205	-0.00684897974133492	0.000293855206109583
766	97.2211227416992	-1.37986588478088	4.08473253250122	0.00191722682211548	-0.0152905117720366	-0.00652430532500148	0.00256657530553639
767	99.1691741943359	-2.67856311798096	3.95486283302307	0.00483929552137852	-0.0260047651827335	-0.0279528107494116	-0.00652430532500148
768	98.5198211669922	-3.00323748588562	3.88992786407471	0.00354059832170606	-0.00360223650932312	-0.0393164120614529	-3.08191010844894e-05
769	98.5198211669922	-2.67856311798096	3.63018846511841	0.00159255252219737	-0.0117190945893526	-0.039641086012125	-0.00327756232582033
770	98.5198211669922	-2.35388875007629	3.88992786407471	0.00970941036939621	-0.00717365415766835	-0.0383423902094364	0.000293855206109583
771	99.8185195922852	-3.3279116153717	4.01979780197144	0.00483929552137852	-0.0120437685400248	-0.028926832601428	0.000943203864153475
772	99.1691741943359	-2.67856311798096	4.34447193145752	-0.00360223650932312	-0.00522560812532902	-0.0328229255974293	0.00256657530553639
773	97.2211227416992	-0.730517208576202	3.63018846511841	-0.00912170019000769	0.000618529506027699	0.00289124972186983	-0.00944637414067984
774	97.2211227416992	-0.730517208576202	3.76005816459656	0.00743668992072344	0.0123068047687411	0.0233457311987877	-0.000355493422830477
775	98.5198211669922	-1.37986588478088	3.76005816459656	0.00354059832170606	0.0213976856321096	0.0606832765042782	0.00191722682211548
776	96.57177734375	-2.02921438217163	3.56525373458862	-0.00295288790948689	0.0236704051494598	0.0467222817242146	0.00776136433705688
777	99.1691741943359	-1.05519151687622	3.43538379669189	-0.000355493422830477	0.0178262684494257	0.029189869761467	-0.00555028254166245
778	97.2211227416992	-0.730517208576202	3.30551409721375	0.00126787810586393	0.00678734155371785	0.00938473641872406	-0.00457625929266214
779	97.2211227416992	-0.0811685770750046	2.9159049987793	0.0106834331527352	0.00906006153672934	0.00548864435404539	-0.00457625929266214
780	97.2211227416992	-0.730517208576202	2.9159049987793	0.00711201597005129	0.01100810803473	0.00516396993771195	0.0123068047687411
781	98.5198211669922	-0.405842900276184	3.04577469825745	-0.0026282137259841	0.0162028968334198	0.025618452578783	0.00548864435404539
782	99.8185195922852	-1.37986588478088	3.63018846511841	-0.00912170019000769	0.0149041991680861	0.00613799272105098	-0.00944637414067984
783	99.1691741943359	-1.37986588478088	4.08473253250122	-0.00165419070981443	0.000943203864153475	0.00191722682211548	0.00159255252219737
784	97.2211227416992	-1.05519151687622	3.76005816459656	0.00970941036939621	-3.08191010844894e-05	-0.0182125810533762	0.000618529506027699
785	98.5198211669922	-1.05519151687622	3.56525373458862	-0.00555028254166245	-0.0152905117720366	-0.0169138833880424	-0.000355493422830477
786	98.5198211669922	-1.05519151687622	3.95486283302307	-0.00490093370899558	-0.00717365415766835	-0.0360696688294411	0.0022419011220336
787	99.1691741943359	-1.05519151687622	3.95486283302307	-0.00457625929266214	-0.0169138833880424	-0.0458098985254765	-0.00684897974133492
788	99.1691741943359	-1.05519151687622	3.82499313354492	0.0106834331527352	-0.00619963090866804	-0.0516540370881557	-0.00100484199356288
789	96.57177734375	-0.0811685770750046	4.08473253250122	-0.00782300252467394	-0.00749832857400179	-0.0435371771454811	-0.00490093370899558
790	96.57177734375	-0.405842900276184	3.76005816459656	-0.00490093370899558	-0.0136671401560307	-0.0350956469774246	0.0022419011220336
791	96.57177734375	-0.405842900276184	3.63018846511841	-0.00360223650932312	0.00126787810586393	-0.0373683646321297	0.00418994715437293
792	97.2211227416992	-1.37986588478088	3.95486283302307	-0.00749832857400179	0.0113327819854021	-0.0399657599627972	-0.00652430532500148
793	95.9224319458008	0.243505731225014	4.27953720092773	-0.00912170019000769	0.0213976856321096	0.00289124972186983	-0.00132951640989631
794	97.2211227416992	-0.730517208576202	4.34447193145752	0.0213976856321096	0.0386054255068302	0.0285405199974775	0.000618529506027699
795	96.57177734375	-0.0811685770750046	4.01979780197144	-0.0136671401560307	0.0259431265294552	0.0295145437121391	0.00289124972186983
796	99.1691741943359	-1.37986588478088	3.82499313354492	0.0226963832974434	0.0230210572481155	0.0337353087961674	-0.000355493422830477
797	98.5198211669922	-0.405842900276184	3.69512343406677	0.000943203864153475	0.0168522447347641	0.0304885655641556	0.00711201597005129
798	98.5198211669922	-0.405842900276184	3.76005816459656	-0.0165892094373703	0.00906006153672934	0.0272418223321438	0.00451462110504508
799	97.2211227416992	-0.0811685770750046	3.88992786407471	-0.00717365415766835	0.000943203864153475	-0.00684897974133492	0.000943203864153475
800	98.5198211669922	-0.730517208576202	4.21460247039795	-0.00749832857400179	-0.00165419070981443	0.00841071270406246	-0.000355493422830477
801	97.2211227416992	-1.05519151687622	3.63018846511841	-0.00587495695799589	-0.00165419070981443	0.0142548503354192	0.00418994715437293
802	97.2211227416992	-1.05519151687622	3.56525373458862	-0.0143164889886975	-0.00619963090866804	0.00711201597005129	-0.00197886489331722
803	100.467864990234	-2.67856311798096	3.95486283302307	-0.00360223650932312	-0.0146411629393697	0.00873538758605719	-0.00197886489331722
804	101.117218017578	-1.70454013347626	3.95486283302307	0.0022419011220336	-0.0169138833880424	-0.0149658378213644	-0.00490093370899558
805	99.1691741943359	-0.730517208576202	3.95486283302307	0.0152288740500808	-0.0224333461374044	-0.0438618510961533	-0.00392691092565656
806	99.8185195922852	-1.70454013347626	3.69512343406677	0.00516396993771195	-0.0162645354866982	-0.023407369852066	0.00126787810586393
807	99.1691741943359	-1.37986588478088	3.30551409721375	-0.00295288790948689	0.00548864435404539	-0.0139918150380254	0.00776136433705688
808	97.2211227416992	-0.405842900276184	3.1756443977356	0.00483929552137852	-0.00587495695799589	-0.0208099745213985	-0.00165419070981443
809	97.870475769043	0.243505731225014	3.04577469825745	0.00548864435404539	-0.000680167751852423	-0.0227580219507217	0.00906006153672934
810	98.5198211669922	-0.405842900276184	3.04577469825745	-3.08191010844894e-05	-0.00230353930965066	0.011982130818069	-0.00165419070981443
811	99.1691741943359	0.243505731225014	3.30551409721375	-0.00295288790948689	0.00906006153672934	0.0236704051494598	0.00646266713738441
812	99.8185195922852	-1.37986588478088	3.24057936668396	-0.00100484199356288	0.0123068047687411	0.0519170723855495	-0.00684897974133492
813	99.8185195922852	-1.37986588478088	3.69512343406677	-0.00977104809135199	-0.00425158534198999	0.0408781431615353	-0.00717365415766835
814	99.1691741943359	-1.37986588478088	3.30551409721375	-0.0120437685400248	-0.0120437685400248	0.0126314787194133	-0.00360223650932312
815	98.5198211669922	-0.405842900276184	3.30551409721375	-0.0133424662053585	-0.0136671401560307	0.01100810803473	0.00418994715437293
816	100.467864990234	-1.37986588478088	4.01979780197144	-0.00912170019000769	-0.0149658378213644	0.00970941036939621	-0.00295288790948689
817	97.870475769043	-0.405842900276184	4.14966726303101	-0.0139918150380254	0.000293855206109583	-0.00230353930965066	0.00159255252219737
818	97.870475769043	-0.0811685770750046	4.14966726303101	-0.00295288790948689	-0.00425158534198999	-0.00425158534198999	-0.00360223650932312
819	97.870475769043	-1.70454013347626	3.88992786407471	-0.000680167751852423	-0.0162645354866982	-0.0152905117720366	0.000293855206109583
820	97.2211227416992	-1.05519151687622	3.95486283302307	-0.00749832857400179	-0.0204853005707264	-0.00749832857400179	0.00418994715437293
821	97.870475769043	-1.37986588478088	4.08473253250122	-0.0026282137259841	-0.0162645354866982	-0.00684897974133492	0.0123068047687411
822	95.273078918457	-0.0811685770750046	3.95486283302307	0.00418994715437293	-0.0273034609854221	-0.0370436906814575	0.000618529506027699
823	95.9224319458008	-1.05519151687622	3.43538379669189	0.00743668992072344	-0.0175632312893867	-0.043212503194809	-0.000680167751852423
824	98.5198211669922	-1.70454013347626	3.50031876564026	0.0197743140161037	-0.0208099745213985	-0.0471085943281651	0.000293855206109583
825	97.870475769043	-1.05519151687622	3.11070966720581	0.0230210572481155	-0.0133424662053585	-0.0428878292441368	0.00483929552137852
826	98.5198211669922	-1.37986588478088	4.01979780197144	0.0262678004801273	0.00354059832170606	-0.0136671401560307	0.00191722682211548
827	99.1691741943359	-0.730517208576202	3.82499313354492	0.0168522447347641	0.025618452578783	0.00970941036939621	0.00451462110504508
828	97.870475769043	-0.405842900276184	3.95486283302307	0.0106834331527352	0.0210730116814375	0.0116574559360743	-0.0026282137259841
829	97.870475769043	-1.05519151687622	3.30551409721375	0.01100810803473	0.031137915328145	-3.08191010844894e-05	-0.00197886489331722
830	96.57177734375	-1.37986588478088	3.63018846511841	-0.00230353930965066	0.0188002903014421	0.0155535480007529	0.00159255252219737
831	98.5198211669922	-2.02921438217163	4.01979780197144	-0.0110697457566857	0.0136055024340749	0.0217223595827818	-0.00165419070981443
832	100.467864990234	-2.67856311798096	3.82499313354492	-0.0107450718060136	-0.00977104809135199	0.00776136433705688	0.00354059832170606
833	101.117218017578	-3.00323748588562	4.14966726303101	-0.017887907102704	-0.00132951640989631	-0.0120437685400248	-3.08191010844894e-05
834	99.8185195922852	-2.02921438217163	3.82499313354492	-0.0165892094373703	0.00711201597005129	0.00321592413820326	-0.00457625929266214
835	99.8185195922852	-2.35388875007629	3.43538379669189	-0.0250307414680719	0.00548864435404539	0.0113327819854021	0.00386527273803949
836	99.1691741943359	-0.730517208576202	3.63018846511841	-0.0198359526693821	0.0022419011220336	-0.00425158534198999	0.00743668992072344
837	97.870475769043	-0.730517208576202	3.63018846511841	-0.0162645354866982	0.00938473641872406	-0.00587495695799589	0.00126787810586393
838	98.5198211669922	-1.70454013347626	3.30551409721375	-0.0175632312893867	0.00906006153672934	0.00906006153672934	-0.00587495695799589
839	99.8185195922852	-2.35388875007629	3.43538379669189	-0.00847235135734081	0.00386527273803949	0.0162028968334198	-3.08191010844894e-05
840	99.1691741943359	-2.02921438217163	3.69512343406677	-0.00782300252467394	0.00126787810586393	0.00548864435404539	0.0022419011220336
841	99.8185195922852	-1.70454013347626	3.04577469825745	0.00841071270406246	0.00581331877037883	0.00743668992072344	0.00516396993771195
842	99.1691741943359	-1.70454013347626	3.11070966720581	-0.00977104809135199	0.00808603875339031	-0.0100957229733467	-0.00457625929266214
843	97.870475769043	-0.730517208576202	3.04577469825745	-0.00132951640989631	0.00548864435404539	-0.00230353930965066	-3.08191010844894e-05
844	98.5198211669922	-1.70454013347626	3.69512343406677	0.00841071270406246	-0.00230353930965066	-0.00619963090866804	-0.00295288790948689
845	97.2211227416992	-0.730517208576202	3.88992786407471	0.00873538758605719	0.00289124972186983	-0.00132951640989631	0.00191722682211548
846	98.5198211669922	-1.70454013347626	3.95486283302307	0.0152288740500808	-0.00522560812532902	0.0301638916134834	0.00808603875339031
847	96.57177734375	-1.05519151687622	3.56525373458862	0.0116574559360743	0.00906006153672934	0.0467222817242146	-0.0026282137259841
848	97.2211227416992	-0.730517208576202	3.37044906616211	0.012956153601408	0.00256657530553639	0.0239950809627771	-0.00327756232582033
849	97.2211227416992	-2.02921438217163	3.56525373458862	0.0155535480007529	-0.00619963090866804	-0.0139918150380254	-0.00100484199356288
850	95.9224319458008	-1.70454013347626	4.08473253250122	0.0155535480007529	-0.00295288790948689	-0.0162645354866982	0.00126787810586393
851	95.273078918457	-0.405842900276184	4.14966726303101	0.00938473641872406	-0.00749832857400179	-0.0276281367987394	0.00808603875339031
852	93.3250350952148	-0.730517208576202	3.76005816459656	0.00938473641872406	-0.00522560812532902	-0.0415891297161579	-0.00522560812532902
853	96.57177734375	-1.37986588478088	3.82499313354492	0.00613799272105098	-0.00457625929266214	-0.038017712533474	-0.00782300252467394
854	96.57177734375	-1.70454013347626	3.82499313354492	-0.000680167751852423	-0.00327756232582033	-0.0286021586507559	-0.00684897974133492
855	97.2211227416992	-1.37986588478088	3.95486283302307	0.0259431265294552	-0.00197886489331722	-0.0315242260694504	-0.00100484199356288
856	97.2211227416992	-0.730517208576202	3.50031876564026	-0.00165419070981443	0.00126787810586393	-0.0152905117720366	0.00321592413820326
857	95.273078918457	-0.0811685770750046	4.27953720092773	-0.00392691092565656	0.00776136433705688	0.0181509424000978	-0.00652430532500148
858	98.5198211669922	-2.02921438217163	3.95486283302307	-0.00912170019000769	0.000293855206109583	0.0386054255068302	-0.00619963090866804
859	98.5198211669922	-1.70454013347626	3.88992786407471	0.000293855206109583	-0.00944637414067984	0.0217223595827818	0.000293855206109583
860	99.1691741943359	-2.35388875007629	3.88992786407471	-0.00392691092565656	-0.00587495695799589	-0.00327756232582033	0.00321592413820326
861	97.870475769043	-2.35388875007629	3.95486283302307	-0.0117190945893526	-0.0110697457566857	-0.0182125810533762	0.00418994715437293
862	99.8185195922852	-3.3279116153717	4.27953720092773	-0.0156151866540313	-0.0113944197073579	-0.0227580219507217	0.00289124972186983
863	96.57177734375	-1.70454013347626	3.37044906616211	-0.00425158534198999	-0.00587495695799589	-0.0308748781681061	0.000293855206109583
864	97.2211227416992	-1.37986588478088	3.56525373458862	-0.00977104809135199	0.00191722682211548	-0.0367190167307854	-3.08191010844894e-05
865	97.2211227416992	-1.70454013347626	3.88992786407471	-0.00230353930965066	0.0100340843200684	-0.0162645354866982	0.00289124972186983
866	97.2211227416992	-0.405842900276184	3.76005816459656	-0.000680167751852423	0.0210730116814375	0.0334106348454952	0.0103587592020631
867	96.57177734375	-0.730517208576202	3.88992786407471	-0.00295288790948689	0.0265924744307995	0.0606832765042782	-0.000355493422830477
868	98.5198211669922	-2.02921438217163	3.76005816459656	-0.00230353930965066	0.0262678004801273	0.0561378374695778	-0.00392691092565656
869	97.870475769043	-1.70454013347626	3.88992786407471	0.00159255252219737	0.0282158460468054	0.0353586822748184	0.000618529506027699
870	99.1691741943359	-1.37986588478088	3.63018846511841	-0.00360223650932312	0.0191249661147594	0.013930176384747	0.00613799272105098
871	97.870475769043	-1.37986588478088	3.82499313354492	-0.00132951640989631	0.0123068047687411	0.0152288740500808	0.00711201597005129
872	97.2211227416992	-0.0811685770750046	3.69512343406677	-0.0113944197073579	0.0149041991680861	0.00678734155371785	0.00321592413820326
873	96.57177734375	-0.0811685770750046	3.76005816459656	-0.0100957229733467	0.0162028968334198	0.0022419011220336	-0.00749832857400179
874	99.8185195922852	-1.37986588478088	3.30551409721375	0.000943203864153475	0.00678734155371785	0.00126787810586393	-0.00197886489331722
875	97.870475769043	-0.730517208576202	3.30551409721375	-3.08191010844894e-05	0.00906006153672934	0.00743668992072344	-3.08191010844894e-05
876	97.2211227416992	-0.405842900276184	3.04577469825745	0.00354059832170606	-0.00132951640989631	0.00256657530553639	0.00483929552137852
877	95.9224319458008	-1.05519151687622	3.50031876564026	0.00516396993771195	-0.00555028254166245	-0.00684897974133492	-0.00165419070981443
878	98.5198211669922	-1.05519151687622	4.01979780197144	-0.00879702530801296	0.000943203864153475	-0.0156151866540313	-0.00879702530801296
879	98.5198211669922	-0.730517208576202	4.21460247039795	0.0152288740500808	-0.00490093370899558	-0.0146411629393697	-3.08191010844894e-05
880	97.870475769043	-1.05519151687622	3.82499313354492	0.0126314787194133	-0.00392691092565656	-0.00814767740666866	-0.00327756232582033
881	96.57177734375	-1.05519151687622	4.08473253250122	-0.00522560812532902	-0.00230353930965066	-0.0100957229733467	0.00743668992072344
882	95.273078918457	-0.730517208576202	3.95486283302307	-0.00749832857400179	-0.00295288790948689	-0.0227580219507217	-0.00327756232582033
883	93.9743804931641	0.243505731225014	3.88992786407471	-0.00717365415766835	-0.000355493422830477	-0.0428878292441368	-0.00652430532500148
884	95.273078918457	0.568180024623871	3.95486283302307	0.0022419011220336	-0.00522560812532902	-0.0454852245748043	-0.00392691092565656
885	96.57177734375	-1.37986588478088	4.27953720092773	0.0165275707840919	0.000618529506027699	-0.0490566417574883	0.00418994715437293
886	95.273078918457	0.568180024623871	3.63018846511841	0.0100340843200684	0.00678734155371785	-0.0208099745213985	-0.00490093370899558
887	97.870475769043	-1.37986588478088	4.01979780197144	-0.00490093370899558	-0.000355493422830477	-0.0286021586507559	-0.00360223650932312
888	98.5198211669922	-1.05519151687622	4.01979780197144	-0.00490093370899558	0.00743668992072344	-0.0305502042174339	-0.00457625929266214
889	99.8185195922852	-1.05519151687622	4.01979780197144	0.0175015944987535	0.0126314787194133	-0.0201606266200542	0.000618529506027699
890	99.1691741943359	-1.05519151687622	4.01979780197144	0.0126314787194133	0.0123068047687411	0.00938473641872406	-0.000355493422830477
891	98.5198211669922	-1.70454013347626	4.14966726303101	0.00743668992072344	0.00159255252219737	0.0330859608948231	-0.00230353930965066
892	98.5198211669922	-2.02921438217163	3.88992786407471	0.00581331877037883	-0.00230353930965066	0.0360080301761627	-0.00100484199356288
893	97.870475769043	-1.37986588478088	3.76005816459656	0.00743668992072344	-0.00490093370899558	0.0142548503354192	-0.00619963090866804
894	96.57177734375	-0.405842900276184	3.69512343406677	0.011982130818069	-0.00295288790948689	0.00841071270406246	0.00354059832170606
895	98.5198211669922	-2.02921438217163	4.01979780197144	0.00938473641872406	0.0022419011220336	0.00613799272105098	0.00483929552137852
896	95.9224319458008	-0.0811685770750046	3.50031876564026	0.0113327819854021	0.00418994715437293	0.01100810803473	0.00191722682211548
897	99.1691741943359	-1.37986588478088	3.88992786407471	0.00613799272105098	-0.00197886489331722	0.0175015944987535	0.00581331877037883
898	97.870475769043	-1.05519151687622	3.82499313354492	-0.0104203969240189	-0.00360223650932312	0.00970941036939621	-0.00782300252467394
899	99.8185195922852	-0.730517208576202	3.69512343406677	0.00386527273803949	-0.00327756232582033	0.013930176384747	0.000293855206109583
900	98.5198211669922	-0.0811685770750046	3.24057936668396	-0.00327756232582033	-0.00619963090866804	0.01100810803473	-0.00652430532500148
901	99.1691741943359	-1.05519151687622	3.37044906616211	-0.00490093370899558	0.000943203864153475	0.00483929552137852	0.00191722682211548
902	97.870475769043	-1.05519151687622	3.43538379669189	-0.021459324285388	0.0145795252174139	0.00873538758605719	-0.00522560812532902
903	97.870475769043	-0.0811685770750046	2.85097002983093	-0.0172385573387146	0.00808603875339031	0.00159255252219737	-0.00522560812532902
904	97.2211227416992	-0.0811685770750046	3.37044906616211	-0.00977104809135199	0.00516396993771195	0.00386527273803949	-0.00100484199356288
905	99.1691741943359	-0.730517208576202	3.69512343406677	-0.00587495695799589	-0.00490093370899558	0.00678734155371785	-0.00165419070981443
906	97.870475769043	0.243505731225014	3.43538379669189	-0.00717365415766835	-0.00457625929266214	0.0165275707840919	0.00321592413820326
907	98.5198211669922	-0.730517208576202	3.63018846511841	-0.0117190945893526	-0.000355493422830477	0.00191722682211548	-0.00652430532500148
908	97.870475769043	-0.730517208576202	3.82499313354492	-0.00327756232582033	0.00646266713738441	-0.0188619289547205	-0.00912170019000769
909	96.57177734375	-0.0811685770750046	3.1756443977356	-0.00522560812532902	0.00743668992072344	-0.0188619289547205	-0.00717365415766835
910	95.9224319458008	0.243505731225014	3.24057936668396	-0.00165419070981443	0.00191722682211548	-0.0201606266200542	0.000618529506027699
911	94.6237335205078	-0.0811685770750046	3.1756443977356	-0.000680167751852423	0.00483929552137852	-0.00684897974133492	0.00159255252219737
912	95.9224319458008	-1.05519151687622	4.14966726303101	-0.00879702530801296	0.00354059832170606	-0.0175632312893867	0.00711201597005129
913	96.57177734375	-1.37986588478088	4.53927659988403	-0.00490093370899558	-0.0266541130840778	-0.0292515084147453	0.000293855206109583
914	94.6237335205078	-0.0811685770750046	3.88992786407471	-0.00100484199356288	-0.00490093370899558	-0.0273034609854221	-0.0026282137259841
915	96.57177734375	-1.05519151687622	3.88992786407471	-0.00782300252467394	-0.0026282137259841	-0.0133424662053585	0.00191722682211548
916	95.9224319458008	-1.37986588478088	3.56525373458862	-0.00782300252467394	-0.00132951640989631	0.0106834331527352	-0.00360223650932312
917	98.5198211669922	-0.730517208576202	3.43538379669189	-0.0117190945893526	0.00776136433705688	0.0207483377307653	-0.000680167751852423
918	97.870475769043	-1.05519151687622	3.43538379669189	-0.0146411629393697	0.00581331877037883	0.00776136433705688	-0.0139918150380254
919	95.9224319458008	-0.405842900276184	4.01979780197144	-0.00814767740666866	-0.00619963090866804	-0.0113944197073579	-0.00652430532500148
920	96.57177734375	-1.37986588478088	3.56525373458862	-0.000680167751852423	-0.00522560812532902	-0.0117190945893526	0.00418994715437293
921	96.57177734375	-1.37986588478088	3.56525373458862	-0.0139918150380254	-0.00717365415766835	0.0152288740500808	-0.00587495695799589
922	99.1691741943359	-3.00323748588562	4.01979780197144	-0.0117190945893526	-0.0123684434220195	0.0226963832974434	0.00483929552137852
923	98.5198211669922	-2.35388875007629	4.08473253250122	-0.0123684434220195	-0.0243813935667276	-0.00327756232582033	-0.00392691092565656
924	96.57177734375	-2.02921438217163	3.88992786407471	-0.00555028254166245	-0.00944637414067984	-0.00490093370899558	0.00256657530553639
925	98.5198211669922	-2.02921438217163	3.37044906616211	-0.00522560812532902	-0.0191866029053926	-0.0104203969240189	0.00516396993771195
926	97.870475769043	-2.02921438217163	3.88992786407471	0.000618529506027699	0.00743668992072344	-0.0188619289547205	-0.00197886489331722
927	98.5198211669922	-1.70454013347626	3.82499313354492	0.00159255252219737	0.0113327819854021	-0.0143164889886975	-0.00230353930965066
928	97.2211227416992	-0.730517208576202	3.69512343406677	-0.00587495695799589	-0.00457625929266214	-0.0292515084147453	-0.00100484199356288
929	95.9224319458008	-0.405842900276184	3.76005816459656	-0.00587495695799589	0.00808603875339031	-0.0136671401560307	-0.00132951640989631
930	97.2211227416992	-1.37986588478088	4.01979780197144	-0.00555028254166245	0.0126314787194133	-0.017887907102704	0.00938473641872406
931	97.2211227416992	-0.405842900276184	3.63018846511841	-0.00230353930965066	-0.00295288790948689	-0.00684897974133492	-0.00197886489331722
932	98.5198211669922	-1.05519151687622	3.50031876564026	-3.08191010844894e-05	0.00906006153672934	-0.0159398596733809	0.00191722682211548
933	98.5198211669922	-2.02921438217163	3.63018846511841	-0.00587495695799589	0.0100340843200684	-0.0279528107494116	-0.00100484199356288
934	97.2211227416992	-1.37986588478088	3.76005816459656	0.00386527273803949	0.0165275707840919	-0.00425158534198999	-0.00327756232582033
935	98.5198211669922	-2.35388875007629	3.76005816459656	0.00581331877037883	0.011982130818069	0.0259431265294552	0.00321592413820326
936	98.5198211669922	-2.02921438217163	3.69512343406677	0.00451462110504508	0.00743668992072344	0.0502936989068985	0.00159255252219737
937	99.1691741943359	-2.35388875007629	3.30551409721375	-0.00295288790948689	0.0106834331527352	0.0132808275520802	0.00613799272105098
938	98.5198211669922	-1.70454013347626	3.04577469825745	0.00451462110504508	-0.00814767740666866	0.00646266713738441	0.000618529506027699
939	96.57177734375	-1.37986588478088	3.69512343406677	0.0106834331527352	0.00646266713738441	-0.00360223650932312	-0.000680167751852423
940	96.57177734375	-1.37986588478088	3.30551409721375	0.0136055024340749	-0.00490093370899558	0.00711201597005129	0.00776136433705688
941	96.57177734375	-1.70454013347626	3.37044906616211	-0.00457625929266214	-0.00912170019000769	-0.00490093370899558	0.00581331877037883
942	95.9224319458008	-2.35388875007629	4.08473253250122	-0.00165419070981443	0.00873538758605719	0.000293855206109583	0.000943203864153475
943	93.9743804931641	-1.37986588478088	3.95486283302307	0.00483929552137852	0.0022419011220336	-0.0152905117720366	-0.00360223650932312
944	95.273078918457	-1.05519151687622	3.95486283302307	-0.0113944197073579	0.00126787810586393	-3.08191010844894e-05	0.00418994715437293
945	95.273078918457	-1.70454013347626	3.69512343406677	0.0233457311987877	-0.00587495695799589	-0.00814767740666866	0.00646266713738441
946	97.870475769043	-3.00323748588562	4.14966726303101	0.00938473641872406	-0.00490093370899558	-0.00684897974133492	-0.00522560812532902
947	96.57177734375	-2.02921438217163	4.14966726303101	-0.00977104809135199	-0.00522560812532902	-0.00684897974133492	0.00776136433705688
948	96.57177734375	-1.70454013347626	3.63018846511841	0.00613799272105098	0.00126787810586393	-0.0143164889886975	-0.00912170019000769
949	97.2211227416992	-3.00323748588562	4.01979780197144	0.00743668992072344	0.00613799272105098	-0.00652430532500148	-0.00230353930965066
950	97.2211227416992	-3.00323748588562	2.85097002983093	0.00711201597005129	-0.0100957229733467	-0.0195112787187099	0.00776136433705688
951	97.870475769043	-3.97726035118103	4.08473253250122	-0.00587495695799589	-0.00230353930965066	-0.0165892094373703	-0.00619963090866804
952	96.57177734375	-2.35388875007629	3.88992786407471	-0.00197886489331722	-0.00684897974133492	-0.0172385573387146	-0.00392691092565656
953	96.57177734375	-3.3279116153717	4.01979780197144	0.00126787810586393	-0.00749832857400179	-0.0263294391334057	-0.0026282137259841
954	98.5198211669922	-3.65258598327637	3.76005816459656	-0.00360223650932312	-0.0156151866540313	-0.0295761823654175	-0.00619963090866804
955	96.57177734375	-3.00323748588562	3.76005816459656	-3.08191010844894e-05	-0.00587495695799589	-0.0448358729481697	0.00581331877037883
956	99.1691741943359	-3.3279116153717	4.01979780197144	-0.0126931173726916	-0.00165419070981443	-0.0260047651827335	-0.00165419070981443
957	97.870475769043	-2.67856311798096	3.82499313354492	-0.0120437685400248	0.00516396993771195	-0.0208099745213985	0.0113327819854021
958	96.57177734375	-1.70454013347626	3.95486283302307	-0.0139918150380254	0.00386527273803949	-0.00684897974133492	-0.00555028254166245
959	97.870475769043	-2.35388875007629	3.76005816459656	0.000943203864153475	0.00678734155371785	0.00451462110504508	0.000293855206109583
960	95.9224319458008	-1.70454013347626	3.11070966720581	-0.00490093370899558	0.00354059832170606	0.00873538758605719	0.00256657530553639
961	97.870475769043	-2.35388875007629	3.1756443977356	0.00191722682211548	0.0155535480007529	0.00321592413820326	0.00256657530553639
962	98.5198211669922	-2.35388875007629	3.1756443977356	0.00711201597005129	0.0175015944987535	0.0230210572481155	0.000618529506027699
963	99.1691741943359	-3.65258598327637	3.76005816459656	0.00451462110504508	0.011982130818069	0.040228795260191	-0.00392691092565656
964	96.57177734375	-2.67856311798096	4.14966726303101	0.01847561635077	0.000618529506027699	0.00354059832170606	-0.00132951640989631
965	97.2211227416992	-2.02921438217163	3.56525373458862	0.0210730116814375	0.00126787810586393	-0.00197886489331722	-0.00327756232582033
966	98.5198211669922	-2.67856311798096	3.76005816459656	0.0295145437121391	-0.00425158534198999	0.00126787810586393	0.00159255252219737
967	97.870475769043	-2.35388875007629	3.76005816459656	0.0308132413774729	-0.00100484199356288	-0.00392691092565656	0.00256657530553639
968	96.57177734375	-2.35388875007629	3.95486283302307	0.0314625911414623	0.00386527273803949	-0.0100957229733467	-0.00392691092565656
969	99.1691741943359	-3.65258598327637	4.08473253250122	0.025618452578783	0.00386527273803949	-0.00360223650932312	0.000943203864153475
970	98.5198211669922	-3.3279116153717	4.14966726303101	0.0259431265294552	0.00289124972186983	-0.00912170019000769	0.00483929552137852
971	98.5198211669922	-3.3279116153717	3.82499313354492	0.0162028968334198	0.00776136433705688	0.00256657530553639	0.0022419011220336
972	95.273078918457	-2.35388875007629	3.82499313354492	0.00126787810586393	0.0226963832974434	0.00970941036939621	0.00646266713738441
973	95.273078918457	-2.67856311798096	3.69512343406677	0.0022419011220336	0.0168522447347641	0.0175015944987535	0.00516396993771195
974	95.9224319458008	-3.3279116153717	3.69512343406677	-0.0100957229733467	0.0113327819854021	0.00354059832170606	-0.00132951640989631
975	94.6237335205078	-2.67856311798096	3.50031876564026	-0.0247060675173998	0.0175015944987535	0.0262678004801273	0.0022419011220336
976	97.2211227416992	-3.3279116153717	4.01979780197144	-0.0299008563160896	0.025618452578783	0.0376313999295235	-0.00100484199356288
977	95.9224319458008	-2.35388875007629	3.63018846511841	-0.0263294391334057	0.0158782228827477	0.0165275707840919	-0.00165419070981443
978	97.2211227416992	-2.35388875007629	3.69512343406677	-0.02697878703475	0.013930176384747	-0.0130177913233638	-0.00619963090866804
979	96.57177734375	-2.67856311798096	3.82499313354492	-0.0188619289547205	0.00386527273803949	-0.0195112787187099	-0.000355493422830477
980	96.57177734375	-3.3279116153717	3.43538379669189	-0.0165892094373703	-0.00165419070981443	-0.0156151866540313	-0.000355493422830477
981	97.2211227416992	-3.00323748588562	3.30551409721375	-0.0104203969240189	-0.0162645354866982	-0.0350956469774246	0.000293855206109583
982	98.5198211669922	-3.3279116153717	3.76005816459656	0.00321592413820326	-0.023407369852066	-0.0386670641601086	0.00808603875339031
983	98.5198211669922	-4.30193471908569	4.01979780197144	0.00483929552137852	0.00516396993771195	-0.0412644557654858	-0.00555028254166245
984	97.2211227416992	-4.95128345489502	3.50031876564026	0.011982130818069	-0.00977104809135199	-0.0198359526693821	0.00159255252219737
985	97.2211227416992	-3.65258598327637	3.24057936668396	0.0226963832974434	-0.0247060675173998	0.00841071270406246	0.00256657530553639
986	99.1691741943359	-3.65258598327637	3.63018846511841	0.011982130818069	-0.00847235135734081	0.0272418223321438	0.00548864435404539
987	97.870475769043	-2.67856311798096	3.88992786407471	0.00678734155371785	-0.00912170019000769	0.040228795260191	-3.08191010844894e-05
988	98.5198211669922	-3.65258598327637	3.88992786407471	0.0145795252174139	-0.00295288790948689	0.0308132413774729	0.00646266713738441
989	99.1691741943359	-3.65258598327637	3.43538379669189	-0.00717365415766835	0.00841071270406246	0.0243197549134493	-0.00684897974133492
990	98.5198211669922	-3.00323748588562	3.95486283302307	0.00451462110504508	0.00970941036939621	0.0213976856321096	0.00808603875339031
991	98.5198211669922	-3.00323748588562	4.08473253250122	-0.0139918150380254	0.0136055024340749	0.036657378077507	-0.00295288790948689
992	98.5198211669922	-3.65258598327637	4.27953720092773	-0.00360223650932312	0.00678734155371785	0.0162028968334198	-0.00619963090866804
993	97.870475769043	-2.35388875007629	3.63018846511841	-0.00425158534198999	0.0158782228827477	0.01100810803473	-0.00749832857400179
994	99.8185195922852	-3.97726035118103	3.37044906616211	-0.00295288790948689	0.0165275707840919	0.00386527273803949	-0.00977104809135199
995	97.2211227416992	-2.02921438217163	2.9159049987793	-0.00944637414067984	0.00483929552137852	0.0178262684494257	-0.000355493422830477
996	99.8185195922852	-3.97726035118103	3.30551409721375	-0.0123684434220195	0.0149041991680861	0.00581331877037883	0.00191722682211548
997	97.2211227416992	-2.35388875007629	3.63018846511841	-0.0149658378213644	0.0145795252174139	0.013930176384747	-0.00457625929266214
998	97.2211227416992	-2.67856311798096	4.08473253250122	-0.0130177913233638	0.012956153601408	-0.0026282137259841	-0.00684897974133492
999	97.870475769043	-2.02921438217163	3.56525373458862	-0.00132951640989631	-0.00652430532500148	0.000293855206109583	-0.00555028254166245
1000	98.5198211669922	-2.35388875007629	3.69512343406677	-0.00619963090866804	-0.00100484199356288	-0.0139918150380254	-0.00230353930965066
1001	97.870475769043	-1.70454013347626	3.82499313354492	-0.0123684434220195	-0.0126931173726916	0.00289124972186983	-0.000355493422830477
1002	98.5198211669922	-2.67856311798096	3.82499313354492	-0.0139918150380254	-0.00522560812532902	-0.0169138833880424	-0.000355493422830477
1003	99.1691741943359	-3.65258598327637	3.56525373458862	-0.0110697457566857	-0.00360223650932312	-0.023407369852066	-0.00327756232582033
1004	97.870475769043	-3.97726035118103	4.21460247039795	-0.00977104809135199	-0.00977104809135199	-0.0399657599627972	-0.00132951640989631
1005	95.273078918457	-2.35388875007629	3.76005816459656	-0.00230353930965066	-0.0201606266200542	-0.0487319678068161	0.00516396993771195
1006	97.870475769043	-3.65258598327637	3.63018846511841	-0.0191866029053926	-0.0217839982360601	-0.0594462193548679	0.00451462110504508
1007	95.273078918457	-2.35388875007629	3.24057936668396	0.00256657530553639	-0.0107450718060136	-0.063342310488224	0.00354059832170606
1008	99.1691741943359	-3.97726035118103	3.63018846511841	0.0136055024340749	-0.0143164889886975	-0.0597708933055401	-3.08191010844894e-05
1009	97.870475769043	-3.3279116153717	3.76005816459656	0.0200989879667759	-0.00652430532500148	-0.0435371771454811	-0.000680167751852423
1010	101.117218017578	-3.65258598327637	3.43538379669189	0.0278911720961332	-0.0162645354866982	-0.0211346503347158	0.0022419011220336
1011	99.1691741943359	-3.65258598327637	3.82499313354492	0.00970941036939621	0.00386527273803949	0.0265924744307995	0.00678734155371785
1012	100.467864990234	-3.97726035118103	3.95486283302307	0.0178262684494257	0.013930176384747	0.052891094237566	-0.00977104809135199
1013	97.870475769043	-2.67856311798096	3.11070966720581	0.0103587592020631	0.012956153601408	0.0749689489603043	0.000943203864153475
1014	100.467864990234	-3.97726035118103	3.30551409721375	-0.00425158534198999	0.0155535480007529	0.0480209775269032	-0.00295288790948689
1015	97.870475769043	-3.65258598327637	3.56525373458862	0.00256657530553639	0.0116574559360743	0.0405534692108631	0.00581331877037883
1016	99.8185195922852	-5.2759575843811	3.37044906616211	-0.00749832857400179	0.0165275707840919	0.0519170723855495	0.000943203864153475
1017	97.2211227416992	-3.97726035118103	3.11070966720581	-0.0107450718060136	0.0123068047687411	0.0415274947881699	0.00418994715437293
1018	98.5198211669922	-3.97726035118103	3.24057936668396	-0.0143164889886975	0.0126314787194133	0.0171769186854362	-0.00490093370899558
1019	97.2211227416992	-3.3279116153717	3.50031876564026	-0.0100957229733467	0.0145795252174139	0.00776136433705688	-0.0110697457566857
1020	97.2211227416992	-3.3279116153717	3.56525373458862	0.000618529506027699	-3.08191010844894e-05	0.00418994715437293	0.00256657530553639
1021	96.57177734375	-2.35388875007629	4.01979780197144	-0.00879702530801296	-0.000355493422830477	-0.00295288790948689	0.000943203864153475
1022	97.870475769043	-3.00323748588562	3.69512343406677	-0.0126931173726916	0.00126787810586393	-0.00327756232582033	-0.00814767740666866
1023	99.1691741943359	-3.97726035118103	3.88992786407471	-0.00360223650932312	-0.00230353930965066	-0.0123684434220195	-0.00327756232582033
1024	99.8185195922852	-3.97726035118103	3.88992786407471	0.00191722682211548	-0.000355493422830477	-0.00457625929266214	-0.00457625929266214
1025	96.57177734375	-3.3279116153717	3.95486283302307	0.00613799272105098	-0.0169138833880424	0.00191722682211548	0.00418994715437293
1026	97.2211227416992	-3.00323748588562	3.76005816459656	0.00483929552137852	0.000943203864153475	-0.00132951640989631	-0.000355493422830477
1027	96.57177734375	-2.67856311798096	3.56525373458862	0.00126787810586393	-0.00944637414067984	0.000293855206109583	0.00191722682211548
1028	98.5198211669922	-3.97726035118103	3.69512343406677	-0.00360223650932312	-0.0175632312893867	-0.0136671401560307	0.000618529506027699
1029	98.5198211669922	-3.65258598327637	3.95486283302307	0.00451462110504508	-0.0133424662053585	-0.00197886489331722	0.000618529506027699
1030	97.870475769043	-3.3279116153717	3.76005816459656	-3.08191010844894e-05	0.00126787810586393	0.00743668992072344	0.00159255252219737
1031	98.5198211669922	-3.97726035118103	4.01979780197144	-0.00165419070981443	-0.00619963090866804	0.00386527273803949	0.00289124972186983
1032	99.8185195922852	-3.65258598327637	4.27953720092773	0.00516396993771195	0.00354059832170606	-0.00165419070981443	0.00126787810586393
1033	97.870475769043	-3.3279116153717	3.88992786407471	0.00483929552137852	0.0022419011220336	-0.017887907102704	-0.000680167751852423
1034	95.273078918457	-2.02921438217163	3.56525373458862	0.0321119390428066	0.0132808275520802	-0.0175632312893867	-0.00619963090866804
1035	95.9224319458008	-3.00323748588562	3.82499313354492	-0.0139918150380254	0.0136055024340749	0.00516396993771195	0.00516396993771195
1036	95.273078918457	-2.67856311798096	3.88992786407471	-0.00295288790948689	0.0220470335334539	0.0178262684494257	0.00483929552137852
1037	94.6237335205078	-3.00323748588562	4.08473253250122	-0.000355493422830477	0.011982130818069	0.00354059832170606	0.00354059832170606
1038	96.57177734375	-3.3279116153717	4.14966726303101	0.00711201597005129	0.00808603875339031	-0.00100484199356288	-0.00587495695799589
1039	98.5198211669922	-3.65258598327637	3.43538379669189	0.00646266713738441	-0.00197886489331722	-0.0185372550040483	0.00126787810586393
1040	97.870475769043	-3.3279116153717	3.43538379669189	0.0123068047687411	0.000618529506027699	-0.000680167751852423	0.00256657530553639
1041	97.2211227416992	-3.97726035118103	3.50031876564026	-0.00327756232582033	0.00646266713738441	-0.0149658378213644	0.00321592413820326
1042	96.57177734375	-2.02921438217163	3.88992786407471	0.00126787810586393	0.0106834331527352	-0.00977104809135199	0.00581331877037883
1043	99.8185195922852	-3.65258598327637	3.50031876564026	0.00646266713738441	0.00613799272105098	-0.0159398596733809	-0.000355493422830477
1044	97.870475769043	-3.97726035118103	3.76005816459656	-0.00555028254166245	-0.00749832857400179	-0.0113944197073579	0.000293855206109583
1045	99.1691741943359	-4.95128345489502	3.88992786407471	0.00548864435404539	-0.0143164889886975	-0.021459324285388	-3.08191010844894e-05
1046	96.57177734375	-3.97726035118103	3.63018846511841	0.011982130818069	-0.0227580219507217	-0.00587495695799589	0.00126787810586393
1047	98.5198211669922	-4.95128345489502	3.50031876564026	-0.00879702530801296	-0.00977104809135199	-0.00944637414067984	-0.00197886489331722
1048	98.5198211669922	-3.97726035118103	3.63018846511841	0.00386527273803949	0.000618529506027699	-0.0172385573387146	0.00386527273803949
1049	97.2211227416992	-3.3279116153717	3.43538379669189	-0.00782300252467394	0.00548864435404539	-0.0126931173726916	0.00289124972186983
1050	96.57177734375	-2.35388875007629	3.50031876564026	-0.00230353930965066	0.000293855206109583	-0.00132951640989631	0.00126787810586393
1051	98.5198211669922	-2.35388875007629	3.63018846511841	-0.00749832857400179	0.0100340843200684	-0.00782300252467394	0.000618529506027699
1052	99.1691741943359	-3.00323748588562	3.82499313354492	-0.00619963090866804	0.00126787810586393	-3.08191010844894e-05	0.00970941036939621
1053	99.1691741943359	-3.3279116153717	4.01979780197144	-0.00814767740666866	0.00256657530553639	-0.0113944197073579	0.000293855206109583
1054	96.57177734375	-2.67856311798096	3.43538379669189	0.000618529506027699	0.00711201597005129	-3.08191010844894e-05	-0.00457625929266214
1055	97.870475769043	-2.02921438217163	3.56525373458862	-0.00392691092565656	0.0132808275520802	0.012956153601408	0.0116574559360743
1056	97.2211227416992	-2.35388875007629	3.37044906616211	-0.00619963090866804	0.0136055024340749	0.029189869761467	0.00516396993771195
1057	97.2211227416992	-2.67856311798096	3.43538379669189	-0.00425158534198999	0.0126314787194133	0.011982130818069	-0.00100484199356288
1058	98.5198211669922	-3.97726035118103	4.01979780197144	-0.00165419070981443	0.00873538758605719	0.00548864435404539	0.00126787810586393
1059	99.1691741943359	-3.65258598327637	4.21460247039795	0.00159255252219737	-0.00295288790948689	-0.0120437685400248	-0.00230353930965066
1060	98.5198211669922	-3.65258598327637	4.21460247039795	0.0145795252174139	0.00191722682211548	-0.00555028254166245	-0.00327756232582033
1061	96.57177734375	-3.65258598327637	3.88992786407471	-0.00327756232582033	-0.00230353930965066	-0.0104203969240189	0.00191722682211548
1062	96.57177734375	-2.35388875007629	3.76005816459656	-0.00197886489331722	0.0136055024340749	-0.00652430532500148	-0.00749832857400179
1063	96.57177734375	-3.3279116153717	3.1756443977356	0.00386527273803949	0.000293855206109583	-0.00587495695799589	-0.00100484199356288
1064	95.273078918457	-3.3279116153717	3.37044906616211	0.00613799272105098	0.00613799272105098	-0.00879702530801296	-0.00457625929266214
1065	95.9224319458008	-3.3279116153717	3.63018846511841	0.00841071270406246	-0.0104203969240189	0.00289124972186983	-3.08191010844894e-05
1066	94.6237335205078	-2.35388875007629	3.82499313354492	0.00646266713738441	-0.00132951640989631	-0.0139918150380254	0.00256657530553639
1067	95.273078918457	-3.3279116153717	3.37044906616211	-0.00230353930965066	-0.00782300252467394	-0.0201606266200542	0.00126787810586393
1068	96.57177734375	-3.00323748588562	3.30551409721375	0.00191722682211548	-0.00327756232582033	-0.021459324285388	-0.00392691092565656
1069	94.6237335205078	-2.02921438217163	3.24057936668396	0.013930176384747	0.00256657530553639	-0.0237320438027382	-0.00425158534198999
1070	96.57177734375	-2.35388875007629	3.43538379669189	0.0181509424000978	0.000293855206109583	-0.0133424662053585	0.000293855206109583
1071	96.57177734375	-2.02921438217163	3.95486283302307	-0.0026282137259841	-0.00100484199356288	-0.00490093370899558	-0.00230353930965066
1072	95.9224319458008	-2.67856311798096	3.69512343406677	-0.000355493422830477	0.00613799272105098	0.00256657530553639	-0.00425158534198999
1073	97.870475769043	-3.65258598327637	3.88992786407471	0.00776136433705688	-0.00717365415766835	0.00873538758605719	-0.00230353930965066
1074	96.57177734375	-3.00323748588562	3.95486283302307	-0.0026282137259841	-0.00555028254166245	-0.00652430532500148	0.000293855206109583
1075	97.870475769043	-3.97726035118103	4.08473253250122	-0.000680167751852423	0.00256657530553639	0.0106834331527352	-0.00132951640989631
1076	97.2211227416992	-3.00323748588562	4.14966726303101	-0.00782300252467394	0.00776136433705688	0.000293855206109583	0.00256657530553639
1077	97.2211227416992	-3.65258598327637	3.56525373458862	-0.00652430532500148	0.00386527273803949	0.0175015944987535	0.00191722682211548
1078	98.5198211669922	-3.65258598327637	3.88992786407471	-0.00490093370899558	-0.00392691092565656	0.00678734155371785	-0.00100484199356288
1079	98.5198211669922	-2.67856311798096	3.88992786407471	-0.00132951640989631	0.00613799272105098	0.0113327819854021	-0.00717365415766835
1080	99.8185195922852	-2.67856311798096	3.95486283302307	-0.0123684434220195	-0.0113944197073579	0.0113327819854021	0.000943203864153475
1081	99.1691741943359	-2.67856311798096	4.08473253250122	-0.00814767740666866	0.000943203864153475	0.0171769186854362	0.00321592413820326
1082	98.5198211669922	-3.00323748588562	4.14966726303101	-0.0110697457566857	0.00191722682211548	-0.00327756232582033	0.00354059832170606
1083	96.57177734375	-1.70454013347626	3.50031876564026	-0.0107450718060136	0.00126787810586393	-0.00522560812532902	0.00451462110504508
1084	97.870475769043	-1.37986588478088	3.50031876564026	-0.0110697457566857	-0.00295288790948689	-0.0146411629393697	-0.00230353930965066
1085	97.870475769043	-2.35388875007629	3.63018846511841	0.000943203864153475	0.00191722682211548	-0.00490093370899558	0.00613799272105098
1086	98.5198211669922	-1.70454013347626	3.37044906616211	-0.000680167751852423	-0.00230353930965066	-0.0100957229733467	0.00613799272105098
1087	97.2211227416992	-3.00323748588562	3.43538379669189	0.00581331877037883	-0.00230353930965066	0.00354059832170606	0.00451462110504508
1088	97.870475769043	-1.70454013347626	3.1756443977356	0.00159255252219737	-0.00652430532500148	-0.00230353930965066	-0.00522560812532902
1089	96.57177734375	-1.37986588478088	3.56525373458862	-0.000355493422830477	-0.00132951640989631	-0.00100484199356288	-0.00619963090866804
1090	97.2211227416992	-1.70454013347626	3.76005816459656	0.00451462110504508	-0.0165892094373703	-0.00295288790948689	0.00256657530553639
1091	95.9224319458008	-1.37986588478088	3.69512343406677	0.00159255252219737	-0.00587495695799589	-0.00522560812532902	0.00289124972186983
1092	95.9224319458008	-1.70454013347626	3.24057936668396	-0.000680167751852423	0.00191722682211548	-0.0110697457566857	0.00548864435404539
1093	95.9224319458008	-1.37986588478088	3.56525373458862	-0.00100484199356288	0.00191722682211548	-0.00457625929266214	-0.00230353930965066
1094	95.9224319458008	-2.35388875007629	3.82499313354492	-0.00652430532500148	0.00906006153672934	-0.017887907102704	-0.00132951640989631
1095	95.9224319458008	-2.35388875007629	3.88992786407471	-0.0120437685400248	0.00354059832170606	-0.0266541130840778	0.00289124972186983
1096	94.6237335205078	-1.37986588478088	3.69512343406677	-0.0172385573387146	0.00354059832170606	-0.0175632312893867	-0.00392691092565656
1097	95.9224319458008	-2.67856311798096	4.01979780197144	-0.0182125810533762	0.00646266713738441	-0.00197886489331722	0.00354059832170606
1098	97.2211227416992	-2.67856311798096	4.14966726303101	-0.0146411629393697	0.00711201597005129	-0.00522560812532902	0.00191722682211548
1099	97.870475769043	-3.00323748588562	4.34447193145752	-0.00619963090866804	0.00386527273803949	-0.0110697457566857	-0.00555028254166245
1100	98.5198211669922	-3.00323748588562	3.69512343406677	-0.00555028254166245	-3.08191010844894e-05	-0.0120437685400248	0.000618529506027699
1101	97.870475769043	-2.67856311798096	3.88992786407471	-0.00490093370899558	-0.00392691092565656	-0.000355493422830477	-0.00165419070981443
1102	97.2211227416992	-2.35388875007629	4.08473253250122	-0.0100957229733467	0.00613799272105098	-0.00587495695799589	-0.0026282137259841
1103	97.2211227416992	-2.35388875007629	3.82499313354492	0.00711201597005129	0.00711201597005129	-0.00295288790948689	-0.00360223650932312
1104	99.1691741943359	-2.67856311798096	3.88992786407471	0.0132808275520802	0.000618529506027699	0.00256657530553639	-0.00327756232582033
1105	97.870475769043	-3.65258598327637	3.88992786407471	0.0022419011220336	-0.00814767740666866	0.0100340843200684	0.00483929552137852
1106	97.870475769043	-3.65258598327637	3.95486283302307	0.00776136433705688	-0.00295288790948689	-0.00327756232582033	0.00159255252219737
1107	98.5198211669922	-3.3279116153717	3.76005816459656	0.000293855206109583	-0.00360223650932312	0.00354059832170606	-0.00879702530801296
1108	97.2211227416992	-2.67856311798096	3.30551409721375	0.0123068047687411	-3.08191010844894e-05	0.0149041991680861	-0.000680167751852423
1109	98.5198211669922	-3.3279116153717	4.01979780197144	0.00354059832170606	-0.00392691092565656	0.0123068047687411	-0.00555028254166245
1110	99.1691741943359	-2.35388875007629	4.27953720092773	0.000618529506027699	-0.00425158534198999	0.00841071270406246	0.00451462110504508
1111	99.1691741943359	-2.67856311798096	4.01979780197144	-0.00522560812532902	-0.0143164889886975	-0.000680167751852423	0.00256657530553639
1112	99.1691741943359	-2.35388875007629	3.82499313354492	-0.00522560812532902	0.00613799272105098	-0.0123684434220195	-0.0026282137259841
1113	98.5198211669922	-3.00323748588562	3.50031876564026	0.000943203864153475	-0.0026282137259841	-0.0250307414680719	-0.00295288790948689
1114	96.57177734375	-1.37986588478088	3.76005816459656	-0.00619963090866804	0.00126787810586393	-0.0152905117720366	-3.08191010844894e-05
1115	99.1691741943359	-3.3279116153717	3.30551409721375	0.00256657530553639	0.00321592413820326	-0.0152905117720366	0.00678734155371785
1116	97.870475769043	-1.70454013347626	3.04577469825745	-3.08191010844894e-05	-0.00944637414067984	-0.0165892094373703	0.00451462110504508
1117	97.870475769043	-2.35388875007629	3.1756443977356	-0.00360223650932312	0.0106834331527352	-0.0188619289547205	-0.00100484199356288
1118	99.1691741943359	-3.00323748588562	3.76005816459656	-0.00100484199356288	0.0162028968334198	0.011982130818069	-0.00132951640989631
1119	99.1691741943359	-3.00323748588562	3.37044906616211	0.012956153601408	0.00613799272105098	0.00321592413820326	-0.00652430532500148
1120	97.870475769043	-1.70454013347626	3.43538379669189	0.0168522447347641	0.00191722682211548	0.00873538758605719	-0.000680167751852423
1121	97.2211227416992	-2.35388875007629	3.95486283302307	0.0210730116814375	0.00191722682211548	-0.0110697457566857	0.00418994715437293
1122	99.8185195922852	-3.00323748588562	3.76005816459656	0.00841071270406246	0.0103587592020631	-0.00425158534198999	-0.00295288790948689
1123	99.8185195922852	-3.00323748588562	3.82499313354492	0.0126314787194133	0.00970941036939621	-0.00360223650932312	-3.08191010844894e-05
1124	97.2211227416992	-2.02921438217163	3.88992786407471	0.029189869761467	0.000293855206109583	0.000618529506027699	-0.00230353930965066
1125	97.2211227416992	-2.35388875007629	3.63018846511841	0.01847561635077	-0.0130177913233638	0.000293855206109583	-0.000680167751852423
1126	97.870475769043	-3.3279116153717	4.27953720092773	0.0210730116814375	-0.0026282137259841	0.00126787810586393	0.00516396993771195
1127	95.273078918457	-2.02921438217163	3.82499313354492	0.00126787810586393	-0.00100484199356288	0.0233457311987877	0.00516396993771195
1128	93.9743804931641	-2.35388875007629	3.88992786407471	0.000293855206109583	-0.00717365415766835	0.0298392176628113	0.000943203864153475
1129	96.57177734375	-3.3279116153717	3.95486283302307	-0.00717365415766835	-0.00555028254166245	-0.00197886489331722	-0.00847235135734081
1130	97.2211227416992	-3.3279116153717	4.08473253250122	-0.0026282137259841	-0.00230353930965066	-0.0104203969240189	0.00678734155371785
1131	98.5198211669922	-3.3279116153717	4.14966726303101	-0.00912170019000769	-0.00587495695799589	-0.0110697457566857	-0.00165419070981443
1132	98.5198211669922	-3.3279116153717	3.76005816459656	-0.00814767740666866	0.00418994715437293	-0.0217839982360601	0.00354059832170606
1133	97.870475769043	-2.02921438217163	3.88992786407471	-0.0152905117720366	0.00418994715437293	-0.0363943427801132	-0.00555028254166245
1134	97.2211227416992	-2.02921438217163	3.69512343406677	-0.0100957229733467	-0.00490093370899558	-0.0510046854615211	0.00159255252219737
1135	99.1691741943359	-2.02921438217163	3.24057936668396	-0.0195112787187099	-0.00490093370899558	-0.0493813157081604	-0.000355493422830477
1136	98.5198211669922	-4.30193471908569	4.21460247039795	-0.0159398596733809	0.00126787810586393	-0.0305502042174339	0.00970941036939621
1137	98.5198211669922	-4.62660884857178	4.21460247039795	-0.0165892094373703	0.00386527273803949	-0.00392691092565656	-0.00392691092565656
1138	97.2211227416992	-3.97726035118103	3.76005816459656	-0.0256800893694162	0.00938473641872406	0.0350340083241463	0.00548864435404539
1139	97.2211227416992	-3.3279116153717	3.56525373458862	-0.0162645354866982	0.00808603875339031	0.0327612869441509	-0.0113944197073579
1140	97.2211227416992	-3.00323748588562	3.76005816459656	-0.0136671401560307	0.0116574559360743	0.0431508645415306	-0.00197886489331722
1141	98.5198211669922	-3.3279116153717	3.95486283302307	-0.0130177913233638	0.0132808275520802	0.0649040415883064	0.000618529506027699
1142	98.5198211669922	-3.97726035118103	4.27953720092773	-0.0110697457566857	0.0113327819854021	0.0483456552028656	-0.00230353930965066
1143	97.2211227416992	-2.35388875007629	3.56525373458862	-0.0149658378213644	0.00646266713738441	0.036657378077507	-0.0104203969240189
1144	99.1691741943359	-3.3279116153717	3.95486283302307	-0.00230353930965066	-0.0152905117720366	0.000618529506027699	0.00256657530553639
1145	95.9224319458008	-2.02921438217163	3.30551409721375	-0.00197886489331722	-0.0159398596733809	-0.0169138833880424	0.0022419011220336
1146	98.5198211669922	-3.3279116153717	3.1756443977356	0.0106834331527352	0.00418994715437293	-0.0360696688294411	0.00483929552137852
1147	97.870475769043	-2.35388875007629	3.56525373458862	0.00386527273803949	0.00646266713738441	-0.0247060675173998	-0.00327756232582033
1148	98.5198211669922	-3.3279116153717	3.88992786407471	-0.00587495695799589	0.00354059832170606	-0.00944637414067984	-3.08191010844894e-05
1149	98.5198211669922	-3.3279116153717	3.76005816459656	0.00938473641872406	0.00548864435404539	0.00451462110504508	0.00321592413820326
1150	99.8185195922852	-3.65258598327637	3.88992786407471	0.0171769186854362	0.00516396993771195	-0.0188619289547205	0.00354059832170606
1151	98.5198211669922	-2.67856311798096	4.01979780197144	0.00191722682211548	0.00711201597005129	0.00776136433705688	0.00516396993771195
1152	100.467864990234	-4.30193471908569	4.01979780197144	0.00386527273803949	0.0165275707840919	0.0207483377307653	0.00126787810586393
1153	96.57177734375	-2.02921438217163	3.82499313354492	0.00678734155371785	0.0210730116814375	0.0226963832974434	-0.00295288790948689
1154	99.8185195922852	-3.00323748588562	4.01979780197144	0.00126787810586393	0.0113327819854021	0.0181509424000978	-0.00230353930965066
1155	97.2211227416992	-2.35388875007629	3.56525373458862	0.000293855206109583	0.0136055024340749	0.0506183728575706	0.00613799272105098
1156	98.5198211669922	-3.00323748588562	3.82499313354492	0.00418994715437293	0.00516396993771195	0.0295145437121391	0.00711201597005129
1157	95.273078918457	-2.35388875007629	3.63018846511841	-0.00457625929266214	0.011982130818069	0.0136055024340749	-0.00165419070981443
1158	96.57177734375	-3.65258598327637	4.01979780197144	-0.00555028254166245	0.00159255252219737	0.00613799272105098	0.00256657530553639
1159	96.57177734375	-3.65258598327637	4.27953720092773	0.0022419011220336	0.000293855206109583	-0.0026282137259841	-0.00587495695799589
1160	96.57177734375	-3.97726035118103	3.50031876564026	0.000293855206109583	0.00256657530553639	0.00613799272105098	0.00386527273803949
1161	97.2211227416992	-3.65258598327637	3.43538379669189	0.0142548503354192	-0.00132951640989631	0.00418994715437293	0.00516396993771195
1162	95.9224319458008	-2.02921438217163	3.69512343406677	-0.000355493422830477	0.00581331877037883	0.00516396993771195	-0.0026282137259841
1163	96.57177734375	-2.02921438217163	3.69512343406677	0.000618529506027699	0.00808603875339031	0.00451462110504508	-0.00555028254166245
1164	99.1691741943359	-3.65258598327637	4.01979780197144	0.011982130818069	-0.00100484199356288	-0.0026282137259841	-0.00490093370899558
1165	96.57177734375	-2.67856311798096	4.34447193145752	0.00711201597005129	-0.0100957229733467	-0.00327756232582033	0.0022419011220336
1166	96.57177734375	-2.35388875007629	3.76005816459656	-3.08191010844894e-05	-0.00977104809135199	-0.0126931173726916	0.00256657530553639
1167	96.57177734375	-2.67856311798096	3.95486283302307	-0.00490093370899558	-0.00132951640989631	-0.00295288790948689	0.00354059832170606
1168	99.1691741943359	-3.97726035118103	3.37044906616211	-0.00392691092565656	-0.00490093370899558	-0.00814767740666866	-0.00717365415766835
1169	98.5198211669922	-4.30193471908569	3.37044906616211	-0.00197886489331722	-0.00197886489331722	-0.0156151866540313	-0.00392691092565656
1170	98.5198211669922	-3.3279116153717	3.43538379669189	-0.0026282137259841	-0.00457625929266214	-0.00814767740666866	0.00321592413820326
1171	98.5198211669922	-4.30193471908569	3.43538379669189	-0.00490093370899558	-0.00847235135734081	0.00386527273803949	0.00743668992072344
1172	99.8185195922852	-3.65258598327637	3.43538379669189	-0.00879702530801296	-0.00132951640989631	-0.0110697457566857	-0.00165419070981443
1173	99.1691741943359	-3.00323748588562	3.56525373458862	-0.0139918150380254	-0.00749832857400179	-0.0107450718060136	-0.00814767740666866
1174	95.9224319458008	-1.70454013347626	3.1756443977356	0.0022419011220336	-0.00425158534198999	-0.0273034609854221	0.00126787810586393
1175	97.2211227416992	-2.02921438217163	3.95486283302307	-0.0100957229733467	0.00678734155371785	-0.0162645354866982	0.00354059832170606
1176	97.870475769043	-1.70454013347626	4.08473253250122	-0.00749832857400179	0.00451462110504508	-0.00587495695799589	-0.00197886489331722
1177	97.2211227416992	-2.02921438217163	3.69512343406677	-0.00684897974133492	0.0158782228827477	-0.00522560812532902	-0.0026282137259841
1178	98.5198211669922	-2.67856311798096	3.63018846511841	-0.00327756232582033	0.011982130818069	-0.0130177913233638	-0.0188619289547205
1179	99.8185195922852	-3.3279116153717	3.82499313354492	0.0126314787194133	0.0103587592020631	-0.0113944197073579	0.00126787810586393
1180	99.1691741943359	-2.67856311798096	3.76005816459656	0.000618529506027699	0.00678734155371785	-0.00295288790948689	-0.00879702530801296
1181	99.1691741943359	-3.00323748588562	3.88992786407471	0.00289124972186983	-0.00100484199356288	0.00548864435404539	0.000943203864153475
1182	97.2211227416992	-1.37986588478088	4.21460247039795	0.00126787810586393	0.00289124972186983	0.0152288740500808	-0.00165419070981443
1183	97.2211227416992	-1.37986588478088	3.50031876564026	0.00386527273803949	0.00256657530553639	0.000618529506027699	-0.00587495695799589
1184	99.1691741943359	-2.02921438217163	3.76005816459656	0.00841071270406246	-0.00749832857400179	0.0022419011220336	-0.000355493422830477
1185	98.5198211669922	-2.67856311798096	3.95486283302307	0.0116574559360743	-0.0367190167307854	-0.00717365415766835	-0.00165419070981443
1186	96.57177734375	-1.05519151687622	3.82499313354492	0.0136055024340749	-0.0113944197073579	-0.00717365415766835	0.00191722682211548
1187	99.1691741943359	-2.67856311798096	4.14966726303101	0.0116574559360743	-0.00977104809135199	-0.0110697457566857	0.000943203864153475
1188	98.5198211669922	-2.02921438217163	3.95486283302307	0.0123068047687411	0.0022419011220336	-0.00684897974133492	-0.00717365415766835
1189	96.57177734375	-1.37986588478088	3.69512343406677	0.00873538758605719	-0.00490093370899558	-0.0162645354866982	0.00386527273803949
1190	94.6237335205078	-1.05519151687622	3.1756443977356	0.0100340843200684	-0.00652430532500148	-0.0100957229733467	-0.00230353930965066
1191	95.273078918457	-1.05519151687622	3.24057936668396	-0.000680167751852423	-0.0113944197073579	-0.00425158534198999	-0.00295288790948689
1192	95.273078918457	-1.05519151687622	3.37044906616211	-0.00912170019000769	-0.00587495695799589	-0.0104203969240189	-3.08191010844894e-05
1193	97.870475769043	-2.67856311798096	4.27953720092773	0.00711201597005129	0.0100340843200684	-0.0172385573387146	-0.00522560812532902
1194	95.273078918457	-1.70454013347626	3.30551409721375	0.011982130818069	-0.00100484199356288	-0.00847235135734081	0.000618529506027699
1195	97.2211227416992	-2.35388875007629	3.37044906616211	-0.00457625929266214	0.00159255252219737	-0.00912170019000769	0.00321592413820326
1196	96.57177734375	-0.730517208576202	3.1756443977356	0.00289124972186983	0.00354059832170606	0.00289124972186983	0.00678734155371785
1197	96.57177734375	-1.37986588478088	3.63018846511841	-0.00165419070981443	0.00678734155371785	-0.0026282137259841	-0.00100484199356288
1198	98.5198211669922	-2.35388875007629	3.76005816459656	0.000618529506027699	0.00646266713738441	-0.00652430532500148	-0.00327756232582033
1199	98.5198211669922	-2.35388875007629	4.14966726303101	0.00841071270406246	-0.00425158534198999	-0.0172385573387146	-0.00392691092565656
1200	98.5198211669922	-3.00323748588562	3.88992786407471	0.000293855206109583	-0.0100957229733467	-0.0126931173726916	-0.00327756232582033
1201	99.8185195922852	-3.00323748588562	3.88992786407471	0.00873538758605719	-0.00879702530801296	0.00191722682211548	0.00743668992072344
1202	98.5198211669922	-2.35388875007629	3.50031876564026	0.0136055024340749	-0.00522560812532902	-0.00555028254166245	0.00126787810586393
1203	96.57177734375	-1.70454013347626	3.11070966720581	-0.0139918150380254	-0.00360223650932312	-0.00295288790948689	-0.00522560812532902
1204	98.5198211669922	-2.35388875007629	4.08473253250122	0.013930176384747	-0.000680167751852423	-0.0113944197073579	0.000293855206109583
1205	99.1691741943359	-2.02921438217163	4.08473253250122	0.000943203864153475	-0.0123684434220195	-0.0156151866540313	0.000943203864153475
1206	96.57177734375	-0.405842900276184	3.69512343406677	-0.000355493422830477	-0.0100957229733467	-0.00879702530801296	0.00873538758605719
1207	99.1691741943359	-1.70454013347626	3.43538379669189	-0.00619963090866804	0.00159255252219737	0.00289124972186983	0.000293855206109583
1208	97.2211227416992	-1.05519151687622	3.24057936668396	-0.0159398596733809	0.00613799272105098	0.00776136433705688	-0.00360223650932312
1209	98.5198211669922	-0.405842900276184	3.82499313354492	-0.00879702530801296	-0.00165419070981443	0.00841071270406246	-0.00522560812532902
1210	97.2211227416992	-0.730517208576202	3.76005816459656	-0.0117190945893526	-0.00230353930965066	0.00321592413820326	0.00418994715437293
1211	96.57177734375	-0.0811685770750046	3.43538379669189	-0.0149658378213644	-0.00132951640989631	-0.00327756232582033	-0.000355493422830477
1212	97.870475769043	-0.405842900276184	3.50031876564026	-0.0159398596733809	-0.00132951640989631	-0.0175632312893867	-0.00360223650932312
1213	98.5198211669922	-0.405842900276184	3.04577469825745	-0.0123684434220195	0.000293855206109583	-0.0279528107494116	-0.00425158534198999
1214	99.1691741943359	-1.70454013347626	3.95486283302307	-0.00847235135734081	-0.00782300252467394	-0.0415891297161579	0.00159255252219737
1215	99.1691741943359	-1.37986588478088	4.21460247039795	-0.00717365415766835	-0.0156151866540313	-0.0198359526693821	0.00321592413820326
1216	97.870475769043	-0.730517208576202	3.82499313354492	-0.0152905117720366	-0.00100484199356288	-0.0250307414680719	0.00613799272105098
1217	97.2211227416992	-1.37986588478088	3.88992786407471	-0.00944637414067984	0.00386527273803949	-0.0250307414680719	0.00159255252219737
1218	99.8185195922852	-1.70454013347626	4.01979780197144	-0.0139918150380254	0.00808603875339031	-0.0250307414680719	-0.00587495695799589
1219	99.1691741943359	-1.37986588478088	4.08473253250122	-0.000680167751852423	-3.08191010844894e-05	-0.00652430532500148	-0.00165419070981443
1220	98.5198211669922	-1.37986588478088	4.14966726303101	-0.0026282137259841	0.0152288740500808	0.0165275707840919	0.00126787810586393
1221	97.870475769043	-1.37986588478088	4.27953720092773	-0.00425158534198999	0.011982130818069	0.0613326244056225	0.00938473641872406
1222	95.273078918457	-0.730517208576202	4.01979780197144	-0.00652430532500148	0.0100340843200684	0.049319677054882	-0.0026282137259841
1223	93.9743804931641	-0.405842900276184	3.63018846511841	-0.0123684434220195	0.00581331877037883	0.0226963832974434	0.000293855206109583
1224	95.9224319458008	-1.70454013347626	3.69512343406677	-3.08191010844894e-05	0.000943203864153475	0.000293855206109583	-3.08191010844894e-05
1225	97.870475769043	-1.70454013347626	3.56525373458862	0.00841071270406246	-0.0026282137259841	0.0106834331527352	0.00613799272105098
1226	97.870475769043	-1.37986588478088	3.63018846511841	0.00743668992072344	-0.017887907102704	0.00321592413820326	-0.00295288790948689
1227	97.870475769043	-1.37986588478088	3.56525373458862	0.00483929552137852	-0.00555028254166245	-0.00100484199356288	0.000293855206109583
1228	97.870475769043	-1.05519151687622	3.37044906616211	-0.00652430532500148	-0.00587495695799589	-0.028926832601428	-0.000355493422830477
1229	97.870475769043	-1.70454013347626	3.43538379669189	0.00289124972186983	-0.0120437685400248	-0.0120437685400248	0.00126787810586393
1230	99.1691741943359	-2.35388875007629	3.95486283302307	0.00126787810586393	-0.0110697457566857	-0.0208099745213985	0.00938473641872406
1231	98.5198211669922	-2.35388875007629	4.01979780197144	0.00451462110504508	-0.00165419070981443	-0.0221086721867323	0.00873538758605719
1232	99.8185195922852	-3.00323748588562	4.21460247039795	-0.00230353930965066	-0.00425158534198999	-0.0243813935667276	0.00581331877037883
1233	96.57177734375	-2.67856311798096	3.88992786407471	-0.00457625929266214	0.000618529506027699	-0.0266541130840778	-0.00555028254166245
1234	97.2211227416992	-1.70454013347626	3.56525373458862	0.0022419011220336	-0.00392691092565656	-0.0292515084147453	0.00354059832170606
1235	98.5198211669922	-2.02921438217163	3.95486283302307	0.00548864435404539	0.00354059832170606	-0.0350956469774246	0.00516396993771195
1236	97.2211227416992	-1.37986588478088	3.82499313354492	-0.00230353930965066	0.00321592413820326	-0.0308748781681061	0.00678734155371785
1237	97.2211227416992	-1.05519151687622	4.08473253250122	-0.00132951640989631	0.000618529506027699	-0.0399657599627972	0.00321592413820326
1238	97.2211227416992	-2.02921438217163	4.08473253250122	0.00289124972186983	-0.0152905117720366	-0.0646410062909126	-0.00490093370899558
1239	96.57177734375	-2.02921438217163	3.88992786407471	0.0142548503354192	-0.00555028254166245	-0.0435371771454811	-0.00392691092565656
1240	96.57177734375	-1.05519151687622	3.88992786407471	0.0152288740500808	-0.00295288790948689	-0.03444629535079	0.00289124972186983
1241	96.57177734375	-1.05519151687622	3.69512343406677	0.0116574559360743	0.00354059832170606	0.00159255252219737	-0.000355493422830477
1242	98.5198211669922	-1.70454013347626	3.63018846511841	0.0191249661147594	0.0246444288641214	0.0483456552028656	0.00126787810586393
1243	98.5198211669922	-2.35388875007629	4.21460247039795	0.00743668992072344	0.029189869761467	0.0821117833256721	-0.017887907102704
1244	96.57177734375	-0.730517208576202	3.50031876564026	0.00191722682211548	0.0126314787194133	0.0749689489603043	-0.00295288790948689
1245	97.2211227416992	-0.730517208576202	3.50031876564026	0.0149041991680861	0.000618529506027699	0.0314625911414623	-0.000355493422830477
1246	97.870475769043	-2.02921438217163	3.82499313354492	0.0155535480007529	0.00711201597005129	0.0246444288641214	-0.00165419070981443
1247	97.2211227416992	-1.37986588478088	3.69512343406677	0.00548864435404539	0.00646266713738441	0.0252937767654657	0.0022419011220336
1248	96.57177734375	-0.730517208576202	3.82499313354492	0.00906006153672934	0.00581331877037883	0.0126314787194133	-0.00944637414067984
1249	98.5198211669922	-2.02921438217163	3.69512343406677	-0.000680167751852423	0.0175015944987535	0.00743668992072344	-0.00295288790948689
1250	98.5198211669922	-2.35388875007629	3.30551409721375	-0.000680167751852423	0.0152288740500808	0.0145795252174139	-0.00295288790948689
1251	97.870475769043	-2.35388875007629	3.43538379669189	-0.00619963090866804	0.0178262684494257	0.0230210572481155	0.0022419011220336
1252	97.2211227416992	-2.02921438217163	3.95486283302307	-0.00490093370899558	0.0197743140161037	0.0548391379415989	-0.00165419070981443
1253	95.9224319458008	-1.37986588478088	3.95486283302307	0.00159255252219737	0.0207483377307653	0.0350340083241463	-0.000355493422830477
1254	94.6237335205078	-0.730517208576202	4.08473253250122	-0.00490093370899558	0.0113327819854021	0.0425015166401863	-0.0026282137259841
1255	97.2211227416992	-2.02921438217163	4.01979780197144	-0.00619963090866804	0.000943203864153475	0.01100810803473	0.00159255252219737
1256	93.3250350952148	-0.730517208576202	3.69512343406677	-0.00847235135734081	-0.000680167751852423	0.0194496400654316	0.00126787810586393
1257	96.57177734375	-2.67856311798096	3.88992786407471	0.0022419011220336	-0.00197886489331722	0.00256657530553639	0.0022419011220336
1258	96.57177734375	-1.70454013347626	3.95486283302307	-0.00912170019000769	0.00483929552137852	0.00646266713738441	-0.00295288790948689
1259	97.870475769043	-1.70454013347626	3.88992786407471	-0.00457625929266214	0.00516396993771195	-0.00392691092565656	0.00906006153672934
1260	97.870475769043	-2.02921438217163	4.14966726303101	0.00678734155371785	-3.08191010844894e-05	-0.00587495695799589	0.00159255252219737
1261	98.5198211669922	-2.67856311798096	3.88992786407471	0.0213976856321096	-0.00132951640989631	0.00126787810586393	0.000943203864153475
1262	97.2211227416992	-2.35388875007629	3.88992786407471	0.000293855206109583	0.00808603875339031	0.00451462110504508	0.00483929552137852
1263	96.57177734375	-1.70454013347626	3.76005816459656	-0.00392691092565656	0.00548864435404539	-0.0026282137259841	0.00191722682211548
1264	96.57177734375	-2.02921438217163	3.82499313354492	-0.000680167751852423	0.00354059832170606	-0.00652430532500148	0.00354059832170606
1265	97.2211227416992	-2.67856311798096	3.88992786407471	-0.00457625929266214	-0.0143164889886975	-0.0139918150380254	0.0116574559360743
1266	98.5198211669922	-3.3279116153717	4.14966726303101	0.00613799272105098	-0.00912170019000769	-0.0217839982360601	0.0022419011220336
1267	97.2211227416992	-3.00323748588562	3.50031876564026	0.00483929552137852	-0.0130177913233638	-0.0286021586507559	0.0022419011220336
1268	96.57177734375	-2.67856311798096	3.95486283302307	-0.00100484199356288	-0.0185372550040483	-0.0393164120614529	0.000618529506027699
1269	99.1691741943359	-3.3279116153717	4.01979780197144	-0.00197886489331722	-0.00619963090866804	-0.048407293856144	-3.08191010844894e-05
1270	98.5198211669922	-3.00323748588562	4.01979780197144	0.00678734155371785	0.00516396993771195	-0.0513293594121933	0.00483929552137852
1271	99.1691741943359	-2.67856311798096	4.21460247039795	0.0165275707840919	0.00938473641872406	-0.043212503194809	0.00126787810586393
1272	99.1691741943359	-3.00323748588562	4.08473253250122	0.020423661917448	-0.00392691092565656	-0.0305502042174339	0.00159255252219737
1273	97.870475769043	-2.02921438217163	3.69512343406677	0.012956153601408	0.000943203864153475	-0.0308748781681061	-0.0026282137259841
1274	97.870475769043	-2.02921438217163	3.63018846511841	0.01100810803473	-0.00230353930965066	-0.00425158534198999	-0.00197886489331722
1275	97.870475769043	-1.70454013347626	3.76005816459656	0.00548864435404539	0.00906006153672934	0.013930176384747	0.0022419011220336
1276	98.5198211669922	-3.00323748588562	4.01979780197144	-0.00977104809135199	0.0213976856321096	0.0538651160895824	0.00321592413820326
1277	97.2211227416992	-1.70454013347626	4.08473253250122	-0.0139918150380254	0.011982130818069	0.0675014406442642	-0.000680167751852423
1278	97.2211227416992	-1.70454013347626	3.63018846511841	-0.0204853005707264	0.0103587592020631	0.0395794473588467	-0.00100484199356288
1279	97.2211227416992	-2.02921438217163	3.37044906616211	-0.00360223650932312	-0.0026282137259841	0.00613799272105098	-0.00912170019000769
1280	97.870475769043	-2.02921438217163	3.11070966720581	-0.0117190945893526	-3.08191010844894e-05	0.000618529506027699	0.00743668992072344
1281	97.2211227416992	-2.02921438217163	3.11070966720581	-0.0117190945893526	-0.000680167751852423	-0.0130177913233638	-0.00717365415766835
1282	97.2211227416992	-2.02921438217163	3.30551409721375	-0.0152905117720366	-0.00165419070981443	-0.00717365415766835	0.00256657530553639
1283	98.5198211669922	-2.35388875007629	3.43538379669189	-0.0172385573387146	0.00808603875339031	0.0142548503354192	-0.0113944197073579
1284	98.5198211669922	-3.00323748588562	3.95486283302307	-0.0126931173726916	0.00906006153672934	0.0168522447347641	0.00256657530553639
1285	97.2211227416992	-1.37986588478088	3.1756443977356	0.00516396993771195	-0.0117190945893526	0.00548864435404539	0.00354059832170606
1286	98.5198211669922	-2.67856311798096	4.08473253250122	0.00386527273803949	-0.00652430532500148	-0.00619963090866804	0.00126787810586393
1287	96.57177734375	-1.05519151687622	3.82499313354492	-3.08191010844894e-05	-0.00652430532500148	0.00191722682211548	-0.00652430532500148
1288	96.57177734375	-2.35388875007629	4.34447193145752	-0.00814767740666866	-0.0117190945893526	-0.0120437685400248	0.00159255252219737
1289	97.2211227416992	-2.67856311798096	3.82499313354492	0.00321592413820326	-0.00132951640989631	-0.00717365415766835	-0.00425158534198999
1290	96.57177734375	-3.00323748588562	3.30551409721375	-0.0120437685400248	-0.00555028254166245	-0.0159398596733809	0.00451462110504508
1291	96.57177734375	-2.67856311798096	3.43538379669189	-0.0159398596733809	0.00418994715437293	-0.00392691092565656	-0.000680167751852423
1292	96.57177734375	-3.00323748588562	3.37044906616211	-0.00782300252467394	-3.08191010844894e-05	-0.0126931173726916	0.000943203864153475
1293	95.273078918457	-2.02921438217163	3.63018846511841	-0.0165892094373703	0.00808603875339031	-0.0247060675173998	-0.00490093370899558
1294	97.2211227416992	-2.35388875007629	3.37044906616211	-0.00100484199356288	-0.000680167751852423	-0.0204853005707264	-0.00490093370899558
1295	96.57177734375	-1.05519151687622	3.69512343406677	-0.00555028254166245	0.000943203864153475	-0.00749832857400179	-0.00197886489331722
1296	99.8185195922852	-3.00323748588562	3.95486283302307	-0.00652430532500148	0.00841071270406246	0.0149041991680861	0.00386527273803949
1297	97.2211227416992	-2.02921438217163	3.69512343406677	0.00451462110504508	0.0162028968334198	0.0386054255068302	-0.00749832857400179
1298	97.2211227416992	-2.35388875007629	3.88992786407471	0.00159255252219737	0.0142548503354192	0.00613799272105098	-0.00295288790948689
1299	97.870475769043	-2.35388875007629	4.01979780197144	0.00451462110504508	0.00289124972186983	0.000943203864153475	-0.00490093370899558
1300	98.5198211669922	-3.00323748588562	3.82499313354492	0.00354059832170606	-0.00392691092565656	-0.00587495695799589	-0.000680167751852423
1301	97.2211227416992	-2.67856311798096	3.76005816459656	0.0158782228827477	0.00516396993771195	0.0188002903014421	0.000293855206109583
1302	98.5198211669922	-3.00323748588562	3.76005816459656	0.0100340843200684	0.00256657530553639	0.00678734155371785	0.00191722682211548
1303	99.1691741943359	-3.97726035118103	4.14966726303101	0.00711201597005129	0.000618529506027699	0.00289124972186983	-0.00230353930965066
1304	99.8185195922852	-3.97726035118103	4.27953720092773	0.020423661917448	-0.000680167751852423	-0.0136671401560307	-0.00522560812532902
1305	97.2211227416992	-2.35388875007629	4.21460247039795	0.0100340843200684	-0.0172385573387146	-0.00327756232582033	0.00256657530553639
1306	99.1691741943359	-2.35388875007629	3.63018846511841	-0.000355493422830477	-0.0133424662053585	-0.00977104809135199	0.0123068047687411
1307	96.57177734375	-2.35388875007629	3.82499313354492	0.00321592413820326	-0.00847235135734081	-0.0026282137259841	0.00970941036939621
1308	99.1691741943359	-2.67856311798096	3.88992786407471	-0.00360223650932312	-0.0201606266200542	-0.00587495695799589	0.000293855206109583
1309	98.5198211669922	-2.67856311798096	4.01979780197144	-0.00327756232582033	0.00776136433705688	-0.0253554154187441	-0.00230353930965066
1310	99.1691741943359	-2.35388875007629	4.01979780197144	0.00321592413820326	-0.00814767740666866	-0.0376930385828018	0.00159255252219737
1311	98.5198211669922	-1.70454013347626	3.76005816459656	-0.00782300252467394	0.000293855206109583	-0.0276281367987394	0.0022419011220336
1312	99.8185195922852	-2.67856311798096	3.69512343406677	-0.00749832857400179	-0.000355493422830477	-0.021459324285388	0.00451462110504508
1313	99.1691741943359	-3.3279116153717	3.82499313354492	-0.00555028254166245	0.000618529506027699	-0.0292515084147453	0.00418994715437293
1314	96.57177734375	-2.02921438217163	3.50031876564026	-0.00197886489331722	-0.00619963090866804	-0.050680011510849	0.000293855206109583
1315	97.2211227416992	-1.37986588478088	3.76005816459656	-0.00132951640989631	0.00159255252219737	-0.0026282137259841	-0.00100484199356288
1316	99.8185195922852	-2.67856311798096	3.50031876564026	-0.00360223650932312	-0.00490093370899558	-0.00360223650932312	-0.00100484199356288
1317	96.57177734375	-1.70454013347626	2.9159049987793	-0.00717365415766835	0.0022419011220336	-0.00100484199356288	-0.0026282137259841
1318	98.5198211669922	-2.02921438217163	3.56525373458862	-0.000355493422830477	0.00321592413820326	0.0103587592020631	-0.00717365415766835
1319	97.2211227416992	-2.67856311798096	3.95486283302307	-0.00132951640989631	0.00938473641872406	0.0142548503354192	0.00191722682211548
1320	99.1691741943359	-2.35388875007629	4.01979780197144	-0.00100484199356288	-3.08191010844894e-05	0.0197743140161037	-0.00295288790948689
1321	97.2211227416992	-1.70454013347626	4.14966726303101	-0.00295288790948689	0.013930176384747	0.0327612869441509	-0.00490093370899558
1322	97.2211227416992	-1.37986588478088	3.88992786407471	0.000618529506027699	0.01100810803473	0.0188002903014421	-0.00392691092565656
1323	99.1691741943359	-3.3279116153717	3.82499313354492	-0.00165419070981443	0.0145795252174139	0.0162028968334198	0.0022419011220336
1324	97.870475769043	-2.35388875007629	3.24057936668396	-0.00197886489331722	0.00776136433705688	0.0132808275520802	-0.00652430532500148
1325	95.273078918457	-2.35388875007629	4.01979780197144	0.000293855206109583	-0.00619963090866804	-0.00360223650932312	0.00386527273803949
1326	93.3250350952148	-1.05519151687622	3.82499313354492	-0.00912170019000769	-0.00490093370899558	0.000943203864153475	0.011982130818069
1327	95.273078918457	-2.67856311798096	4.4094066619873	-0.00684897974133492	-0.00522560812532902	-0.00717365415766835	0.0022419011220336
1328	96.57177734375	-2.67856311798096	3.88992786407471	-0.00230353930965066	-0.00197886489331722	-0.00717365415766835	0.000618529506027699
1329	95.9224319458008	-1.70454013347626	3.63018846511841	-0.00100484199356288	-0.00360223650932312	-0.0143164889886975	0.00613799272105098
1330	96.57177734375	-1.37986588478088	3.24057936668396	-0.00230353930965066	-0.00555028254166245	-0.0126931173726916	-0.00230353930965066
1331	97.2211227416992	-2.02921438217163	3.82499313354492	-0.00327756232582033	-0.00295288790948689	-0.0120437685400248	0.00970941036939621
1332	97.2211227416992	-1.70454013347626	3.88992786407471	-0.00327756232582033	0.000293855206109583	-0.00392691092565656	0.00418994715437293
1333	99.8185195922852	-3.00323748588562	4.08473253250122	0.000293855206109583	0.00418994715437293	0.0022419011220336	-0.00392691092565656
1334	96.57177734375	-2.67856311798096	3.88992786407471	0.00191722682211548	0.00418994715437293	0.0100340843200684	-0.0120437685400248
1335	97.870475769043	-2.35388875007629	3.11070966720581	0.000618529506027699	-0.00587495695799589	0.00256657530553639	0.000943203864153475
1336	97.870475769043	-3.97726035118103	3.88992786407471	-0.00425158534198999	-0.00684897974133492	0.01100810803473	-0.00230353930965066
1337	98.5198211669922	-2.67856311798096	3.88992786407471	-0.00132951640989631	-0.00522560812532902	-0.00425158534198999	0.00191722682211548
1338	96.57177734375	-3.97726035118103	4.27953720092773	-0.00522560812532902	-0.00132951640989631	-0.00197886489331722	-0.00555028254166245
1339	99.1691741943359	-3.97726035118103	3.43538379669189	0.00386527273803949	-0.0130177913233638	-0.0198359526693821	-0.00977104809135199
1340	98.5198211669922	-3.65258598327637	3.37044906616211	-0.00165419070981443	-0.0146411629393697	-0.0104203969240189	0.00126787810586393
1341	97.870475769043	-3.00323748588562	3.88992786407471	0.00873538758605719	-0.00555028254166245	-0.0162645354866982	0.00354059832170606
1342	96.57177734375	-1.70454013347626	3.76005816459656	0.00776136433705688	0.000293855206109583	-0.0117190945893526	-0.00814767740666866
1343	99.1691741943359	-2.35388875007629	3.88992786407471	0.00321592413820326	0.00711201597005129	-0.0162645354866982	-0.00295288790948689
1344	98.5198211669922	-2.67856311798096	4.21460247039795	0.00256657530553639	0.000943203864153475	0.00906006153672934	-0.00392691092565656
1345	98.5198211669922	-3.3279116153717	3.24057936668396	0.0194496400654316	0.00159255252219737	0.00646266713738441	-0.00132951640989631
1346	95.9224319458008	-2.35388875007629	3.76005816459656	0.0145795252174139	0.00126787810586393	0.0116574559360743	0.00191722682211548
1347	98.5198211669922	-3.3279116153717	3.82499313354492	0.0123068047687411	0.00711201597005129	0.00613799272105098	-0.00457625929266214
1348	97.870475769043	-2.35388875007629	3.76005816459656	-0.00652430532500148	0.00126787810586393	-0.0100957229733467	-0.00132951640989631
1349	95.9224319458008	-1.37986588478088	3.69512343406677	-0.0026282137259841	0.00743668992072344	-0.0169138833880424	-0.00555028254166245
1350	96.57177734375	-1.70454013347626	3.63018846511841	0.00646266713738441	-0.00425158534198999	-0.0100957229733467	0.00159255252219737
1351	96.57177734375	-1.70454013347626	3.43538379669189	0.00483929552137852	-0.00652430532500148	-0.0133424662053585	-0.00425158534198999
1352	95.9224319458008	-2.02921438217163	3.69512343406677	-3.08191010844894e-05	-0.00197886489331722	-0.00197886489331722	0.0106834331527352
1353	97.2211227416992	-2.02921438217163	3.63018846511841	-0.000355493422830477	0.00873538758605719	0.00678734155371785	-0.00457625929266214
1354	97.870475769043	-2.67856311798096	3.69512343406677	-0.00100484199356288	0.00938473641872406	0.0116574559360743	0.00191722682211548
1355	95.9224319458008	-2.67856311798096	3.88992786407471	0.00678734155371785	0.011982130818069	0.012956153601408	-0.00619963090866804
1356	95.273078918457	-2.02921438217163	3.76005816459656	-0.00847235135734081	0.00516396993771195	-0.00197886489331722	0.00516396993771195
1357	95.9224319458008	-2.35388875007629	4.14966726303101	-0.00814767740666866	0.0132808275520802	0.00451462110504508	-0.00717365415766835
1358	95.273078918457	-3.00323748588562	4.08473253250122	-0.00912170019000769	0.01100810803473	0.00126787810586393	-0.00490093370899558
1359	95.273078918457	-2.35388875007629	3.95486283302307	-0.00684897974133492	0.00938473641872406	-0.00555028254166245	-0.00555028254166245
1360	95.273078918457	-2.35388875007629	4.21460247039795	-0.00425158534198999	0.00191722682211548	-0.00132951640989631	0.00581331877037883
1361	95.9224319458008	-2.35388875007629	4.08473253250122	-0.0126931173726916	0.00256657530553639	0.00354059832170606	0.00289124972186983
1362	93.9743804931641	-2.67856311798096	3.82499313354492	-0.00587495695799589	0.0142548503354192	0.00613799272105098	-0.000355493422830477
1363	93.9743804931641	-1.37986588478088	3.63018846511841	-0.0143164889886975	0.00678734155371785	0.00386527273803949	-0.00392691092565656
1364	98.5198211669922	-2.35388875007629	3.30551409721375	-0.00977104809135199	0.000618529506027699	-0.00879702530801296	0.00418994715437293
1365	97.2211227416992	-2.35388875007629	3.63018846511841	-0.000680167751852423	-0.00814767740666866	-0.0026282137259841	0.00646266713738441
1366	97.2211227416992	-1.70454013347626	3.76005816459656	-0.00295288790948689	-0.00619963090866804	-0.00912170019000769	0.011982130818069
1367	98.5198211669922	-2.02921438217163	3.95486283302307	-0.00457625929266214	-0.0110697457566857	-0.00782300252467394	0.00256657530553639
1368	97.2211227416992	-2.35388875007629	3.63018846511841	-0.00490093370899558	0.0022419011220336	-0.0211346503347158	-0.00522560812532902
1369	97.2211227416992	-2.02921438217163	3.76005816459656	0.00159255252219737	-0.0169138833880424	-0.00652430532500148	-0.00100484199356288
1370	97.2211227416992	-3.00323748588562	4.01979780197144	0.00613799272105098	-0.0159398596733809	-0.0130177913233638	0.00711201597005129
1371	96.57177734375	-3.00323748588562	4.08473253250122	0.00613799272105098	-0.0100957229733467	-0.0123684434220195	0.00386527273803949
1372	96.57177734375	-3.00323748588562	4.14966726303101	-0.0026282137259841	-0.00717365415766835	-0.0146411629393697	-0.00977104809135199
1373	97.2211227416992	-2.02921438217163	3.56525373458862	-0.00587495695799589	-3.08191010844894e-05	-0.00879702530801296	-0.00392691092565656
1374	99.1691741943359	-3.00323748588562	3.30551409721375	-0.000355493422830477	0.00516396993771195	-0.0149658378213644	0.00386527273803949
1375	96.57177734375	-2.67856311798096	3.95486283302307	0.00159255252219737	0.00678734155371785	-0.00912170019000769	0.0168522447347641
1376	97.2211227416992	-1.70454013347626	3.69512343406677	-0.00360223650932312	0.0181509424000978	0.00548864435404539	0.00483929552137852
1377	97.870475769043	-3.00323748588562	4.21460247039795	-0.00555028254166245	0.00808603875339031	-0.00457625929266214	0.00126787810586393
1378	98.5198211669922	-3.00323748588562	4.01979780197144	-0.0100957229733467	0.00483929552137852	-0.0026282137259841	0.0142548503354192
1379	97.2211227416992	-2.35388875007629	3.63018846511841	-0.00782300252467394	0.00354059832170606	0.000293855206109583	-0.00327756232582033
1380	98.5198211669922	-2.67856311798096	3.04577469825745	0.00321592413820326	-0.00392691092565656	0.00808603875339031	0.00126787810586393
1381	97.2211227416992	-2.67856311798096	3.69512343406677	-0.000680167751852423	-0.00879702530801296	-0.00619963090866804	0.00126787810586393
1382	97.870475769043	-3.00323748588562	3.82499313354492	0.0123068047687411	0.00289124972186983	0.00418994715437293	-0.00197886489331722
1383	95.9224319458008	-1.70454013347626	3.30551409721375	-0.00165419070981443	0.000618529506027699	-0.0198359526693821	-0.00327756232582033
1384	95.9224319458008	-1.70454013347626	2.9159049987793	0.0188002903014421	0.00613799272105098	-0.00425158534198999	-0.00165419070981443
1385	98.5198211669922	-2.67856311798096	3.24057936668396	0.0168522447347641	-0.00132951640989631	0.00743668992072344	-0.00555028254166245
1386	97.2211227416992	-2.35388875007629	3.95486283302307	0.0223717093467712	0.00159255252219737	0.0106834331527352	-0.00295288790948689
1387	99.1691741943359	-2.02921438217163	3.95486283302307	0.00646266713738441	0.000293855206109583	0.00516396993771195	-0.0026282137259841
1388	96.57177734375	-1.37986588478088	3.88992786407471	0.0116574559360743	0.00321592413820326	0.00321592413820326	-0.00360223650932312
1389	97.2211227416992	-1.37986588478088	3.69512343406677	0.00289124972186983	0.00548864435404539	-0.0149658378213644	-0.0107450718060136
1390	96.57177734375	-2.02921438217163	3.82499313354492	-0.00749832857400179	0.00483929552137852	-3.08191010844894e-05	0.00126787810586393
1391	95.9224319458008	-2.67856311798096	4.01979780197144	-0.00392691092565656	-0.000680167751852423	0.00159255252219737	-0.00100484199356288
1392	94.6237335205078	-1.37986588478088	3.76005816459656	-0.0113944197073579	-0.00490093370899558	-0.00165419070981443	-0.00684897974133492
1393	93.3250350952148	-1.37986588478088	3.43538379669189	0.00646266713738441	0.00289124972186983	-0.00490093370899558	-0.00587495695799589
1394	97.2211227416992	-1.70454013347626	3.82499313354492	-0.00165419070981443	-0.00165419070981443	0.00191722682211548	-0.00360223650932312
1395	97.2211227416992	-2.35388875007629	3.50031876564026	0.00516396993771195	0.00451462110504508	-0.000355493422830477	0.0022419011220336
1396	95.9224319458008	-1.05519151687622	3.11070966720581	-0.00197886489331722	0.000293855206109583	-0.00749832857400179	0.00808603875339031
1397	97.870475769043	-2.67856311798096	4.01979780197144	-0.00457625929266214	0.0022419011220336	-0.0139918150380254	-0.00360223650932312
1398	97.870475769043	-1.37986588478088	3.24057936668396	0.000943203864153475	0.00289124972186983	-0.0120437685400248	-0.00912170019000769
1399	96.57177734375	-1.70454013347626	3.37044906616211	-0.00132951640989631	-0.00555028254166245	-0.0350956469774246	-0.00360223650932312
1400	96.57177734375	-1.37986588478088	3.88992786407471	-0.00490093370899558	-0.000355493422830477	-0.0100957229733467	-0.00295288790948689
1401	97.870475769043	-1.70454013347626	3.69512343406677	-0.00944637414067984	0.00159255252219737	0.00321592413820326	0.00613799272105098
1402	98.5198211669922	-3.00323748588562	3.30551409721375	-0.0169138833880424	0.00289124972186983	0.0149041991680861	0.00548864435404539
1403	98.5198211669922	-3.65258598327637	3.56525373458862	-0.0159398596733809	0.000618529506027699	0.00646266713738441	0.000293855206109583
1404	97.2211227416992	-2.02921438217163	3.37044906616211	-0.0195112787187099	-0.00197886489331722	0.00418994715437293	-0.00392691092565656
1405	99.8185195922852	-3.3279116153717	4.08473253250122	-0.00555028254166245	-0.0107450718060136	-0.00295288790948689	0.00289124972186983
1406	98.5198211669922	-3.3279116153717	3.88992786407471	-0.0120437685400248	-0.00522560812532902	-0.00749832857400179	-0.00165419070981443
1407	100.467864990234	-3.00323748588562	3.69512343406677	-0.0120437685400248	0.0022419011220336	-3.08191010844894e-05	0.00548864435404539
1408	97.870475769043	-1.70454013347626	3.63018846511841	-0.00619963090866804	0.00646266713738441	0.0217223595827818	-0.00100484199356288
1409	97.870475769043	-2.67856311798096	3.50031876564026	-0.00132951640989631	-0.00132951640989631	0.0136055024340749	0.0022419011220336
1410	99.1691741943359	-2.02921438217163	4.21460247039795	-0.00847235135734081	0.00678734155371785	0.0126314787194133	0.00321592413820326
1411	99.1691741943359	-2.67856311798096	4.14966726303101	-0.00749832857400179	0.00808603875339031	0.0162028968334198	0.00678734155371785
1412	97.870475769043	-2.67856311798096	3.95486283302307	-0.00652430532500148	0.0106834331527352	0.0152288740500808	-0.00619963090866804
1413	97.870475769043	-1.37986588478088	3.50031876564026	-3.08191010844894e-05	0.01847561635077	0.00776136433705688	0.000943203864153475
1414	98.5198211669922	-2.35388875007629	3.56525373458862	0.00386527273803949	0.011982130818069	0.00873538758605719	-0.00295288790948689
1415	99.1691741943359	-2.67856311798096	3.69512343406677	-0.00522560812532902	0.00873538758605719	0.00970941036939621	0.00646266713738441
1416	97.2211227416992	-1.37986588478088	3.82499313354492	0.000618529506027699	0.00354059832170606	0.00191722682211548	0.00516396993771195
1417	98.5198211669922	-2.67856311798096	3.82499313354492	-0.00197886489331722	0.00808603875339031	-0.00749832857400179	0.000293855206109583
1418	98.5198211669922	-2.35388875007629	3.50031876564026	-0.00132951640989631	0.00776136433705688	-0.0104203969240189	-0.00619963090866804
1419	97.870475769043	-1.37986588478088	3.76005816459656	-0.00100484199356288	-0.00165419070981443	-0.0208099745213985	-0.00944637414067984
1420	96.57177734375	-1.37986588478088	3.69512343406677	0.012956153601408	-0.00684897974133492	-0.0217839982360601	-0.000355493422830477
1421	98.5198211669922	-3.00323748588562	3.88992786407471	0.0275664981454611	-0.021459324285388	-0.0221086721867323	-0.00165419070981443
1422	97.2211227416992	-2.67856311798096	4.34447193145752	-0.00555028254166245	-0.0113944197073579	-0.0123684434220195	0.00191722682211548
1423	95.9224319458008	-1.70454013347626	3.82499313354492	0.0142548503354192	0.00613799272105098	-0.00100484199356288	-0.00132951640989631
1424	95.9224319458008	-1.37986588478088	3.82499313354492	0.00678734155371785	-0.00360223650932312	0.00418994715437293	-0.00100484199356288
1425	96.57177734375	-1.37986588478088	3.69512343406677	0.0100340843200684	-0.0185372550040483	-0.00457625929266214	0.00386527273803949
1426	95.9224319458008	-2.67856311798096	4.27953720092773	0.0100340843200684	-0.0334722734987736	-0.0191866029053926	0.00483929552137852
1427	95.273078918457	-1.70454013347626	3.95486283302307	0.00678734155371785	0.00581331877037883	-0.021459324285388	0.00289124972186983
1428	95.9224319458008	-1.70454013347626	3.37044906616211	0.00321592413820326	0.000943203864153475	-0.0286021586507559	0.00256657530553639
1429	97.870475769043	-2.35388875007629	3.30551409721375	0.0158782228827477	0.00483929552137852	-0.032173577696085	-0.00360223650932312
1430	98.5198211669922	-2.67856311798096	4.01979780197144	0.00581331877037883	0.00191722682211548	-0.017887907102704	-0.000355493422830477
1431	98.5198211669922	-2.35388875007629	4.01979780197144	0.00159255252219737	0.0165275707840919	-0.00555028254166245	-0.000355493422830477
1432	97.870475769043	-2.35388875007629	4.08473253250122	-0.00132951640989631	0.0100340843200684	0.00191722682211548	0.00386527273803949
1433	97.2211227416992	-1.70454013347626	3.63018846511841	-0.00132951640989631	0.00646266713738441	0.0106834331527352	-0.00425158534198999
1434	97.2211227416992	-1.70454013347626	3.69512343406677	0.00938473641872406	0.0106834331527352	0.0233457311987877	0.00451462110504508
1435	97.870475769043	-3.00323748588562	4.01979780197144	-0.00490093370899558	0.0113327819854021	0.0405534692108631	-0.00132951640989631
1436	97.870475769043	-2.35388875007629	3.95486283302307	-0.0133424662053585	0.00613799272105098	0.0541897900402546	0.00743668992072344
1437	99.1691741943359	-3.3279116153717	3.95486283302307	-0.0204853005707264	0.00321592413820326	0.0230210572481155	-0.00100484199356288
1438	99.1691741943359	-3.3279116153717	3.37044906616211	-0.0139918150380254	0.00159255252219737	0.0123068047687411	-0.000355493422830477
1439	97.2211227416992	-3.00323748588562	3.95486283302307	-0.0159398596733809	-0.00392691092565656	-0.00392691092565656	-0.00165419070981443
1440	97.870475769043	-3.00323748588562	3.50031876564026	-0.0188619289547205	-0.00165419070981443	-0.00132951640989631	0.000293855206109583
1441	97.2211227416992	-2.02921438217163	3.69512343406677	-0.00912170019000769	-0.00100484199356288	0.0343846566975117	0.00159255252219737
1442	99.1691741943359	-3.00323748588562	4.01979780197144	-0.00587495695799589	0.00743668992072344	0.0340599827468395	-0.00522560812532902
1443	97.870475769043	-3.3279116153717	3.95486283302307	-0.00619963090866804	0.00321592413820326	0.0194496400654316	0.000618529506027699
1444	97.870475769043	-2.02921438217163	4.01979780197144	-0.00165419070981443	-0.00555028254166245	0.00678734155371785	0.000293855206109583
1445	97.2211227416992	-1.70454013347626	3.69512343406677	0.00126787810586393	-0.00717365415766835	-0.0152905117720366	-0.000355493422830477
1446	99.1691741943359	-3.00323748588562	3.88992786407471	-0.000355493422830477	-0.00555028254166245	-0.00717365415766835	0.0022419011220336
1447	96.57177734375	-1.70454013347626	3.50031876564026	0.0100340843200684	-0.00619963090866804	-0.0136671401560307	0.00711201597005129
1448	97.870475769043	-2.35388875007629	3.69512343406677	0.0233457311987877	0.00256657530553639	-0.00652430532500148	-0.00392691092565656
1449	98.5198211669922	-3.00323748588562	3.43538379669189	0.00841071270406246	0.00256657530553639	-0.00490093370899558	-0.00165419070981443
1450	98.5198211669922	-2.67856311798096	3.82499313354492	0.00159255252219737	-0.00360223650932312	-0.00197886489331722	-0.00230353930965066
1451	98.5198211669922	-3.00323748588562	3.88992786407471	-0.00782300252467394	-0.00490093370899558	-0.00490093370899558	0.00418994715437293
1452	99.1691741943359	-3.00323748588562	3.82499313354492	-0.00327756232582033	0.000943203864153475	-0.0143164889886975	-0.00652430532500148
1453	97.2211227416992	-1.70454013347626	3.24057936668396	-0.0117190945893526	0.012956153601408	-0.0100957229733467	-0.00587495695799589
1454	98.5198211669922	-1.70454013347626	3.82499313354492	0.000618529506027699	0.00938473641872406	-0.00782300252467394	-0.00295288790948689
1455	99.1691741943359	-2.35388875007629	4.08473253250122	-0.00360223650932312	0.00808603875339031	-0.00165419070981443	-0.00457625929266214
1456	99.1691741943359	-3.00323748588562	3.76005816459656	-0.0113944197073579	0.00938473641872406	0.00646266713738441	-0.00165419070981443
1457	98.5198211669922	-2.35388875007629	3.69512343406677	-0.0117190945893526	0.0123068047687411	-0.00100484199356288	0.000618529506027699
1458	95.9224319458008	-1.70454013347626	3.56525373458862	-0.0169138833880424	0.00386527273803949	0.0100340843200684	-0.00425158534198999
1459	95.9224319458008	-2.35388875007629	3.37044906616211	-0.00782300252467394	0.00906006153672934	0.00678734155371785	0.00418994715437293
1460	95.273078918457	-1.70454013347626	4.01979780197144	-0.00425158534198999	0.00159255252219737	-0.00619963090866804	-0.00197886489331722
1461	93.9743804931641	-1.70454013347626	3.50031876564026	-0.00392691092565656	-0.00360223650932312	-0.00814767740666866	0.000293855206109583
1462	95.273078918457	-1.70454013347626	3.63018846511841	-0.00132951640989631	0.000943203864153475	-0.0117190945893526	-3.08191010844894e-05
1463	95.9224319458008	-2.35388875007629	4.27953720092773	0.00159255252219737	-0.00197886489331722	-0.0185372550040483	0.00256657530553639
1464	95.9224319458008	-2.02921438217163	4.01979780197144	0.00808603875339031	0.00126787810586393	-0.0143164889886975	-0.00425158534198999
1465	96.57177734375	-1.37986588478088	3.88992786407471	0.012956153601408	-0.000680167751852423	-0.0198359526693821	0.00289124972186983
1466	98.5198211669922	-3.3279116153717	4.27953720092773	0.01100810803473	0.000943203864153475	-0.0107450718060136	-0.000355493422830477
1467	97.2211227416992	-1.70454013347626	3.69512343406677	0.00516396993771195	-0.00457625929266214	-0.0162645354866982	0.00483929552137852
1468	97.870475769043	-2.35388875007629	3.88992786407471	0.00516396993771195	-0.00392691092565656	-0.00197886489331722	0.000618529506027699
1469	99.1691741943359	-3.3279116153717	3.37044906616211	0.0103587592020631	0.0113327819854021	0.00516396993771195	-0.00327756232582033
1470	98.5198211669922	-3.00323748588562	3.50031876564026	0.00581331877037883	-0.000355493422830477	0.00613799272105098	0.000618529506027699
1471	99.8185195922852	-3.97726035118103	4.21460247039795	0.01100810803473	-0.00749832857400179	0.0149041991680861	0.00386527273803949
1472	98.5198211669922	-3.65258598327637	4.21460247039795	-0.00100484199356288	-3.08191010844894e-05	0.00191722682211548	0.00321592413820326
1473	98.5198211669922	-3.97726035118103	3.82499313354492	0.0103587592020631	0.00354059832170606	-0.00879702530801296	-0.00132951640989631
1474	97.2211227416992	-2.67856311798096	3.95486283302307	0.00418994715437293	-0.00619963090866804	-0.0162645354866982	0.00126787810586393
1475	97.870475769043	-3.3279116153717	3.82499313354492	0.0220470335334539	-0.00587495695799589	-0.00847235135734081	0.00418994715437293
1476	99.1691741943359	-3.00323748588562	4.01979780197144	0.00483929552137852	0.000293855206109583	0.00289124972186983	0.00451462110504508
1477	99.8185195922852	-2.35388875007629	4.01979780197144	0.000618529506027699	0.00873538758605719	-0.00555028254166245	-0.000355493422830477
1478	97.2211227416992	-1.70454013347626	3.82499313354492	0.000293855206109583	0.00418994715437293	-0.00782300252467394	-0.00652430532500148
1479	97.2211227416992	-1.37986588478088	3.82499313354492	0.00386527273803949	0.00451462110504508	-0.00522560812532902	0.00321592413820326
1480	97.2211227416992	-1.70454013347626	4.01979780197144	-0.00197886489331722	0.00646266713738441	0.0136055024340749	0.00483929552137852
1481	97.2211227416992	-1.70454013347626	3.82499313354492	0.00548864435404539	0.00126787810586393	0.0269171483814716	0.00159255252219737
1482	96.57177734375	-1.70454013347626	3.30551409721375	-0.00327756232582033	0.00970941036939621	0.00451462110504508	0.00159255252219737
1483	98.5198211669922	-2.67856311798096	3.50031876564026	-0.00619963090866804	0.00289124972186983	-0.0130177913233638	-0.000355493422830477
1484	98.5198211669922	-2.67856311798096	3.63018846511841	-0.00230353930965066	0.00386527273803949	-0.0230826959013939	0.000293855206109583
1485	96.57177734375	-1.70454013347626	2.85097002983093	0.00938473641872406	-0.0156151866540313	-0.0253554154187441	-0.0026282137259841
1486	99.1691741943359	-2.67856311798096	3.04577469825745	0.00743668992072344	-0.0204853005707264	-0.0305502042174339	0.00191722682211548
1487	97.870475769043	-1.37986588478088	3.04577469825745	0.00841071270406246	0.0103587592020631	-0.032173577696085	-0.00490093370899558
1488	98.5198211669922	-2.67856311798096	3.63018846511841	0.01847561635077	-0.00749832857400179	-0.0328229255974293	-0.00847235135734081
1489	99.1691741943359	-2.35388875007629	3.50031876564026	0.00386527273803949	-0.00749832857400179	-0.0250307414680719	-0.00522560812532902
1490	98.5198211669922	-2.02921438217163	3.11070966720581	0.00321592413820326	0.00321592413820326	-0.00717365415766835	0.000293855206109583
1491	98.5198211669922	-1.70454013347626	3.56525373458862	0.00776136433705688	0.00289124972186983	0.00938473641872406	0.00483929552137852
1492	98.5198211669922	-2.67856311798096	4.08473253250122	-0.00490093370899558	0.011982130818069	0.0243197549134493	0.00711201597005129
1493	99.8185195922852	-2.35388875007629	4.01979780197144	-0.00652430532500148	0.0175015944987535	0.0165275707840919	-0.00652430532500148
1494	97.870475769043	-1.37986588478088	4.08473253250122	-0.00912170019000769	0.00873538758605719	0.0194496400654316	0.00613799272105098
1495	95.9224319458008	-1.70454013347626	3.76005816459656	0.0136055024340749	0.011982130818069	0.0282158460468054	-0.0026282137259841
1496	98.5198211669922	-2.67856311798096	4.08473253250122	-0.00944637414067984	0.0100340843200684	0.0324366129934788	0.00646266713738441
1497	94.6237335205078	-0.730517208576202	3.76005816459656	-0.0162645354866982	0.00743668992072344	0.0262678004801273	0.00451462110504508
1498	95.9224319458008	-1.37986588478088	3.88992786407471	-0.0169138833880424	0.00743668992072344	0.00516396993771195	-0.00749832857400179
1499	94.6237335205078	-1.37986588478088	4.21460247039795	-0.00457625929266214	0.00776136433705688	0.00613799272105098	-0.00652430532500148
1500	95.273078918457	-2.02921438217163	4.08473253250122	-0.0107450718060136	0.00159255252219737	0.0022419011220336	-0.00392691092565656
1501	95.273078918457	-1.05519151687622	3.69512343406677	0.000943203864153475	-0.00425158534198999	0.00159255252219737	0.01100810803473
1502	97.2211227416992	-1.37986588478088	3.63018846511841	-0.00619963090866804	-0.00230353930965066	-0.00879702530801296	0.000618529506027699
1503	98.5198211669922	-1.70454013347626	3.88992786407471	-0.00749832857400179	0.00548864435404539	-0.00652430532500148	-0.00360223650932312
1504	98.5198211669922	-2.67856311798096	4.01979780197144	-0.00749832857400179	-0.00230353930965066	-0.00457625929266214	-0.00587495695799589
1505	97.870475769043	-1.05519151687622	4.14966726303101	-0.00165419070981443	-0.00522560812532902	-0.00944637414067984	0.00289124972186983
1506	100.467864990234	-1.70454013347626	3.63018846511841	0.00711201597005129	0.00483929552137852	-0.00522560812532902	0.000618529506027699
1507	96.57177734375	-1.37986588478088	3.69512343406677	0.00289124972186983	-0.00522560812532902	-0.0110697457566857	0.00516396993771195
1508	99.8185195922852	-3.3279116153717	3.88992786407471	0.00613799272105098	-0.00230353930965066	-0.00749832857400179	-0.00360223650932312
1509	98.5198211669922	-3.3279116153717	3.1756443977356	0.00808603875339031	-0.00230353930965066	-0.00425158534198999	-0.000355493422830477
1510	98.5198211669922	-2.67856311798096	3.95486283302307	0.0100340843200684	-0.00490093370899558	-0.00555028254166245	0.00743668992072344
1511	97.870475769043	-2.67856311798096	3.82499313354492	0.00613799272105098	-0.00782300252467394	-3.08191010844894e-05	0.00776136433705688
1512	99.8185195922852	-3.3279116153717	3.88992786407471	0.00483929552137852	-0.0026282137259841	0.00354059832170606	0.000293855206109583
1513	99.1691741943359	-3.3279116153717	3.43538379669189	-0.00490093370899558	-0.00392691092565656	-0.00425158534198999	-0.00327756232582033
1514	98.5198211669922	-2.02921438217163	3.1756443977356	0.00711201597005129	-0.00977104809135199	-0.0204853005707264	-0.00197886489331722
1515	95.9224319458008	-1.70454013347626	3.82499313354492	0.00581331877037883	-0.00879702530801296	-0.023407369852066	0.00646266713738441
1516	99.1691741943359	-2.35388875007629	4.08473253250122	-0.00327756232582033	-0.00360223650932312	-0.0117190945893526	0.00354059832170606
1517	96.57177734375	-1.37986588478088	3.63018846511841	-0.0185372550040483	0.00516396993771195	-0.0123684434220195	0.00256657530553639
1518	99.1691741943359	-2.02921438217163	3.95486283302307	-0.0123684434220195	0.0126314787194133	0.00516396993771195	-0.00782300252467394
1519	99.8185195922852	-2.02921438217163	4.01979780197144	-0.00879702530801296	0.0123068047687411	0.00743668992072344	0.00126787810586393
1520	98.5198211669922	-2.67856311798096	4.01979780197144	-0.0117190945893526	0.01100810803473	0.012956153601408	-0.00230353930965066
1521	99.8185195922852	-2.02921438217163	4.21460247039795	-0.0123684434220195	0.00970941036939621	0.0149041991680861	0.00418994715437293
1522	98.5198211669922	-2.35388875007629	4.14966726303101	-0.00879702530801296	0.01100810803473	0.00938473641872406	0.000293855206109583
1523	96.57177734375	-1.05519151687622	3.69512343406677	-0.0120437685400248	0.011982130818069	0.0246444288641214	0.00354059832170606
1524	99.1691741943359	-2.67856311798096	3.50031876564026	-0.00327756232582033	0.00613799272105098	0.0142548503354192	-0.00425158534198999
1525	97.870475769043	-1.37986588478088	3.88992786407471	0.00321592413820326	-0.00652430532500148	-0.00782300252467394	0.00159255252219737
1526	97.870475769043	-1.05519151687622	3.76005816459656	0.00678734155371785	-0.0201606266200542	-0.00912170019000769	-0.00749832857400179
1527	96.57177734375	-2.35388875007629	4.4094066619873	0.0175015944987535	-0.0208099745213985	-0.017887907102704	0.00126787810586393
1528	98.5198211669922	-2.02921438217163	4.21460247039795	-0.0026282137259841	-0.0185372550040483	-0.0217839982360601	-0.00555028254166245
1529	97.870475769043	-1.37986588478088	4.01979780197144	0.00483929552137852	-0.0188619289547205	-0.0286021586507559	0.000618529506027699
1530	95.9224319458008	-1.05519151687622	3.69512343406677	0.00451462110504508	-0.0123684434220195	-0.0263294391334057	0.0022419011220336
1531	95.9224319458008	-1.37986588478088	3.82499313354492	-0.00652430532500148	-0.00879702530801296	-0.0198359526693821	0.0022419011220336
1532	96.57177734375	-1.05519151687622	3.88992786407471	-0.00847235135734081	-0.00295288790948689	-0.0292515084147453	-0.00295288790948689
1533	96.57177734375	-2.67856311798096	4.27953720092773	-0.00360223650932312	0.0149041991680861	-0.0182125810533762	-0.00814767740666866
1534	95.273078918457	-0.730517208576202	3.69512343406677	-0.000680167751852423	-3.08191010844894e-05	0.00841071270406246	-0.00490093370899558
1535	94.6237335205078	-1.37986588478088	3.82499313354492	-0.0152905117720366	0.000943203864153475	-0.000680167751852423	0.00581331877037883
1536	95.273078918457	-0.730517208576202	3.63018846511841	-0.0156151866540313	0.00841071270406246	-0.00360223650932312	-0.00197886489331722
1537	94.6237335205078	-1.37986588478088	4.08473253250122	-0.00100484199356288	0.00483929552137852	-0.0217839982360601	-0.00490093370899558
1538	98.5198211669922	-1.70454013347626	3.76005816459656	-0.0120437685400248	0.00126787810586393	-0.0201606266200542	-0.00360223650932312
1539	98.5198211669922	-2.02921438217163	3.50031876564026	-0.0100957229733467	0.00289124972186983	-0.0347709693014622	0.00126787810586393
1540	98.5198211669922	-1.70454013347626	3.30551409721375	0.0022419011220336	-0.0026282137259841	-0.0311995539814234	-0.00295288790948689
1541	98.5198211669922	-2.35388875007629	3.43538379669189	0.00126787810586393	0.00483929552137852	-0.0195112787187099	0.00678734155371785
1542	98.5198211669922	-2.35388875007629	3.37044906616211	0.00321592413820326	0.00938473641872406	0.0123068047687411	0.00256657530553639
1543	97.870475769043	-2.35388875007629	3.30551409721375	-0.00392691092565656	0.0136055024340749	0.0275664981454611	-0.00360223650932312
1544	97.870475769043	-2.02921438217163	3.50031876564026	0.00418994715437293	-0.00295288790948689	0.0321119390428066	-0.00490093370899558
1545	97.870475769043	-3.65258598327637	3.37044906616211	0.00906006153672934	-0.00360223650932312	0.0175015944987535	0.00354059832170606
1546	97.2211227416992	-2.35388875007629	3.63018846511841	-0.00425158534198999	-0.0139918150380254	0.00126787810586393	0.00613799272105098
1547	99.8185195922852	-3.65258598327637	4.08473253250122	0.0158782228827477	-0.0175632312893867	-0.0133424662053585	0.00516396993771195
1548	98.5198211669922	-3.3279116153717	4.01979780197144	0.00776136433705688	0.00483929552137852	-0.0347709693014622	-0.00132951640989631
1549	97.870475769043	-1.70454013347626	4.08473253250122	0.0175015944987535	-0.00879702530801296	-0.0461345724761486	-0.00100484199356288
1550	97.2211227416992	-1.37986588478088	3.76005816459656	0.00548864435404539	-0.0149658378213644	-0.0221086721867323	0.00159255252219737
1551	98.5198211669922	-1.70454013347626	3.1756443977356	0.00938473641872406	0.000943203864153475	-0.00944637414067984	0.00516396993771195
1552	97.2211227416992	-1.37986588478088	3.04577469825745	0.0132808275520802	0.00678734155371785	0.0149041991680861	-0.00230353930965066
1553	99.8185195922852	-2.35388875007629	3.95486283302307	0.00776136433705688	-0.000355493422830477	0.00418994715437293	-0.0126931173726916
1554	97.870475769043	-2.35388875007629	3.95486283302307	0.000943203864153475	0.00516396993771195	0.0282158460468054	-0.00425158534198999
1555	97.2211227416992	-1.70454013347626	3.95486283302307	0.00581331877037883	0.0113327819854021	0.0489950031042099	-0.00197886489331722
1556	97.870475769043	-1.37986588478088	3.43538379669189	-0.00295288790948689	0.0142548503354192	0.0590599067509174	0.00548864435404539
1557	97.2211227416992	-2.67856311798096	3.69512343406677	-0.00132951640989631	0.00256657530553639	0.0447742342948914	0.00776136433705688
1558	98.5198211669922	-2.35388875007629	3.63018846511841	-0.0107450718060136	0.0100340843200684	0.0126314787194133	-0.00360223650932312
1559	99.1691741943359	-2.35388875007629	3.76005816459656	0.00289124972186983	0.00581331877037883	-0.000680167751852423	-0.00749832857400179
1560	98.5198211669922	-2.67856311798096	3.37044906616211	-0.00847235135734081	0.00581331877037883	0.00483929552137852	0.00126787810586393
1561	99.1691741943359	-2.02921438217163	3.76005816459656	-0.00587495695799589	0.00418994715437293	0.0116574559360743	-0.00587495695799589
1562	99.1691741943359	-2.35388875007629	3.88992786407471	-0.0117190945893526	0.00678734155371785	0.0301638916134834	0.000618529506027699
1563	97.2211227416992	-1.70454013347626	3.76005816459656	-0.0117190945893526	0.0178262684494257	0.0188002903014421	-0.00555028254166245
1564	96.57177734375	-1.37986588478088	3.88992786407471	-0.00490093370899558	0.00743668992072344	-0.00782300252467394	-0.00360223650932312
1565	97.870475769043	-1.37986588478088	3.76005816459656	-0.000355493422830477	-0.00425158534198999	-0.00425158534198999	-0.00100484199356288
1566	96.57177734375	-1.37986588478088	4.14966726303101	-0.00652430532500148	0.00289124972186983	-0.00230353930965066	0.00678734155371785
1567	97.2211227416992	-2.35388875007629	3.88992786407471	-0.00587495695799589	-0.000355493422830477	-0.000355493422830477	0.00386527273803949
1568	96.57177734375	-1.70454013347626	3.95486283302307	-0.0113944197073579	0.000293855206109583	-0.0126931173726916	0.00646266713738441
1569	95.273078918457	-1.05519151687622	3.56525373458862	-0.00912170019000769	0.00191722682211548	-0.00684897974133492	-0.000355493422830477
1570	93.9743804931641	-1.37986588478088	3.82499313354492	-0.00814767740666866	-0.00490093370899558	0.00191722682211548	0.00451462110504508
1571	95.273078918457	-0.730517208576202	4.08473253250122	-0.0117190945893526	-0.00425158534198999	-0.00847235135734081	0.000618529506027699
1572	95.9224319458008	-1.05519151687622	3.82499313354492	-0.00879702530801296	0.00289124972186983	0.00256657530553639	0.0022419011220336
1573	99.1691741943359	-1.70454013347626	3.88992786407471	-0.00749832857400179	-0.00165419070981443	-0.0204853005707264	-0.00814767740666866
1574	97.2211227416992	-1.37986588478088	3.88992786407471	-0.000355493422830477	-0.00522560812532902	-0.0490566417574883	-0.00327756232582033
1575	97.2211227416992	-0.405842900276184	3.95486283302307	0.00126787810586393	-0.0026282137259841	-0.0539267547428608	0.00451462110504508
1576	97.2211227416992	-1.05519151687622	3.95486283302307	-0.00717365415766835	-0.00457625929266214	-0.0493813157081604	0.00516396993771195
1577	98.5198211669922	-2.02921438217163	4.27953720092773	-0.00749832857400179	0.00191722682211548	-0.0350956469774246	0.000618529506027699
1578	98.5198211669922	-2.35388875007629	3.82499313354492	-0.00619963090866804	0.0103587592020631	-0.0493813157081604	-3.08191010844894e-05
1579	97.870475769043	-2.02921438217163	3.63018846511841	-0.00587495695799589	0.00808603875339031	-0.03444629535079	-0.00555028254166245
1580	98.5198211669922	-2.35388875007629	3.69512343406677	0.00386527273803949	-0.00879702530801296	-0.0373683646321297	-0.00327756232582033
1581	98.5198211669922	-2.35388875007629	3.76005816459656	0.000618529506027699	-0.0104203969240189	-0.0110697457566857	0.00126787810586393
1582	99.1691741943359	-3.3279116153717	4.27953720092773	-0.00100484199356288	-3.08191010844894e-05	0.0275664981454611	0.000943203864153475
1583	98.5198211669922	-3.00323748588562	3.50031876564026	-0.00847235135734081	0.00581331877037883	0.0200989879667759	-0.00295288790948689
1584	98.5198211669922	-2.35388875007629	3.69512343406677	-0.0026282137259841	-0.00165419070981443	-0.00165419070981443	-0.00555028254166245
1585	97.2211227416992	-2.35388875007629	4.08473253250122	0.0100340843200684	-0.00425158534198999	-0.00879702530801296	0.00483929552137852
1586	97.870475769043	-2.02921438217163	3.82499313354492	0.000618529506027699	0.00451462110504508	-0.0217839982360601	-0.00165419070981443
1587	98.5198211669922	-2.35388875007629	4.21460247039795	0.00841071270406246	-0.000680167751852423	-0.00717365415766835	0.00808603875339031
1588	99.8185195922852	-2.02921438217163	3.50031876564026	0.00873538758605719	0.000293855206109583	-0.00587495695799589	0.00289124972186983
1589	97.2211227416992	-1.05519151687622	3.63018846511841	0.00191722682211548	0.00841071270406246	0.0376313999295235	-0.00392691092565656
1590	97.2211227416992	-1.37986588478088	3.63018846511841	0.0126314787194133	0.0132808275520802	0.094449408352375	0.00711201597005129
1591	97.2211227416992	-1.05519151687622	3.63018846511841	0.0175015944987535	0.00906006153672934	0.0895792916417122	0.00873538758605719
1592	97.870475769043	-0.730517208576202	3.1756443977356	0.0113327819854021	0.00776136433705688	0.0363327041268349	0.00354059832170606
1593	99.1691741943359	-2.02921438217163	3.1756443977356	0.0116574559360743	0.000293855206109583	0.00906006153672934	-0.00392691092565656
1594	99.1691741943359	-1.70454013347626	3.37044906616211	0.0123068047687411	-0.0208099745213985	-0.0208099745213985	-0.000355493422830477
1595	97.2211227416992	-1.70454013347626	3.63018846511841	0.00970941036939621	-0.000355493422830477	-0.00749832857400179	0.00841071270406246
1596	97.870475769043	-1.05519151687622	3.04577469825745	-0.00490093370899558	0.00354059832170606	0.00646266713738441	-0.00165419070981443
1597	98.5198211669922	-2.02921438217163	3.30551409721375	0.000943203864153475	0.0136055024340749	0.0265924744307995	-0.00165419070981443
1598	99.1691741943359	-1.70454013347626	3.95486283302307	-0.00392691092565656	0.00613799272105098	0.0188002903014421	-0.00652430532500148
1599	98.5198211669922	-0.730517208576202	3.95486283302307	0.00321592413820326	-0.00879702530801296	0.00418994715437293	0.000618529506027699
1600	97.2211227416992	-0.730517208576202	3.69512343406677	0.000943203864153475	-0.00944637414067984	0.00126787810586393	0.000943203864153475
1601	98.5198211669922	-1.37986588478088	3.63018846511841	-0.00132951640989631	-0.00360223650932312	0.00321592413820326	-0.000680167751852423
1602	98.5198211669922	-2.02921438217163	3.37044906616211	-0.00684897974133492	0.000943203864153475	-0.00100484199356288	-0.00295288790948689
1603	96.57177734375	-1.70454013347626	3.50031876564026	-0.0165892094373703	0.00354059832170606	-0.00587495695799589	-0.00197886489331722
1604	95.273078918457	-0.730517208576202	3.88992786407471	-0.0136671401560307	0.00808603875339031	-0.00782300252467394	0.000293855206109583
1605	95.9224319458008	-2.67856311798096	4.4094066619873	-0.0123684434220195	-0.00100484199356288	-0.0159398596733809	0.00776136433705688
1606	94.6237335205078	-1.05519151687622	3.04577469825745	-0.00912170019000769	-0.00425158534198999	-0.0175632312893867	0.000293855206109583
1607	97.2211227416992	-2.35388875007629	3.43538379669189	-0.00944637414067984	-0.000680167751852423	-0.0237320438027382	0.00256657530553639
1608	94.6237335205078	-1.05519151687622	3.11070966720581	-0.00392691092565656	0.00321592413820326	-0.0104203969240189	-0.00749832857400179
1609	95.273078918457	-1.37986588478088	3.43538379669189	0.00808603875339031	0.011982130818069	-0.00327756232582033	-0.00197886489331722
1610	95.273078918457	-1.05519151687622	3.95486283302307	-0.00522560812532902	0.00581331877037883	0.0022419011220336	0.0022419011220336
1611	96.57177734375	-1.37986588478088	4.34447193145752	0.000943203864153475	0.00841071270406246	-0.00197886489331722	0.00256657530553639
1612	97.2211227416992	-1.05519151687622	3.82499313354492	0.00873538758605719	0.00776136433705688	0.00354059832170606	-0.000355493422830477
1613	97.2211227416992	-1.05519151687622	3.76005816459656	-0.00100484199356288	0.0116574559360743	-0.00327756232582033	-0.000355493422830477
1614	99.1691741943359	-2.02921438217163	3.50031876564026	0.00159255252219737	0.00776136433705688	-0.00977104809135199	-0.00230353930965066
1615	97.870475769043	-2.02921438217163	4.08473253250122	-0.00132951640989631	-0.00619963090866804	-0.0386670641601086	0.00418994715437293
1616	97.870475769043	-1.37986588478088	4.01979780197144	-0.00619963090866804	-0.0227580219507217	-0.0536020807921886	-0.00165419070981443
1617	99.1691741943359	-3.3279116153717	3.82499313354492	-0.00619963090866804	-0.0237320438027382	-0.0565241500735283	-0.000680167751852423
1618	98.5198211669922	-3.65258598327637	3.88992786407471	-0.00619963090866804	-0.0195112787187099	-0.0620436146855354	0.000618529506027699
1619	98.5198211669922	-3.00323748588562	3.82499313354492	-0.00360223650932312	-0.0162645354866982	-0.0581475235521793	-0.00652430532500148
1620	96.57177734375	-2.02921438217163	3.30551409721375	-0.0110697457566857	-0.00652430532500148	-0.0552254542708397	-0.00100484199356288
1621	99.1691741943359	-2.35388875007629	3.43538379669189	-0.00360223650932312	0.00451462110504508	-0.0376930385828018	-0.000355493422830477
1622	99.1691741943359	-2.67856311798096	4.01979780197144	-0.00912170019000769	0.0275664981454611	-0.00360223650932312	0.000618529506027699
1623	99.1691741943359	-3.00323748588562	3.37044906616211	-0.00425158534198999	0.0353586822748184	0.0463976077735424	0.000618529506027699
1624	96.57177734375	-1.05519151687622	3.76005816459656	-0.00100484199356288	0.0230210572481155	0.0921766832470894	0.000618529506027699
1625	98.5198211669922	-3.00323748588562	3.50031876564026	0.00451462110504508	0.0162028968334198	0.0873065739870071	0.00159255252219737
1626	96.57177734375	-1.37986588478088	3.24057936668396	0.00159255252219737	0.00321592413820326	0.0597092546522617	0.00386527273803949
1627	99.8185195922852	-2.35388875007629	4.21460247039795	0.00678734155371785	0.00613799272105098	0.0308132413774729	0.000943203864153475
1628	97.2211227416992	-1.70454013347626	3.50031876564026	-0.00295288790948689	0.00711201597005129	0.00126787810586393	0.00906006153672934
1629	97.870475769043	-1.70454013347626	3.63018846511841	-0.0026282137259841	0.000943203864153475	-0.00977104809135199	0.00386527273803949
1630	98.5198211669922	-2.67856311798096	3.76005816459656	0.0106834331527352	0.000618529506027699	0.00613799272105098	0.00808603875339031
1631	99.1691741943359	-3.00323748588562	3.82499313354492	0.00613799272105098	0.00548864435404539	0.00970941036939621	0.00418994715437293
1632	98.5198211669922	-2.67856311798096	4.01979780197144	0.00711201597005129	-0.000355493422830477	-0.0146411629393697	0.0158782228827477
1633	96.57177734375	-2.35388875007629	4.01979780197144	0.0191249661147594	0.00159255252219737	-0.0123684434220195	-0.00392691092565656
1634	97.2211227416992	-2.02921438217163	3.63018846511841	0.0243197549134493	-0.00132951640989631	-0.0152905117720366	-0.0123684434220195
1635	99.8185195922852	-2.67856311798096	3.69512343406677	0.0239950809627771	0.00289124972186983	0.00938473641872406	-0.00165419070981443
1636	99.8185195922852	-2.35388875007629	3.30551409721375	0.0162028968334198	0.0136055024340749	0.0282158460468054	-0.000680167751852423
1637	97.2211227416992	-2.02921438217163	3.56525373458862	0.0158782228827477	0.0226963832974434	0.0532157681882381	-0.00652430532500148
1638	96.57177734375	-3.00323748588562	4.4094066619873	0.00873538758605719	0.0113327819854021	0.0509430468082428	-0.00360223650932312
1639	97.2211227416992	-3.00323748588562	3.95486283302307	0.0188002903014421	-0.00684897974133492	0.0243197549134493	-0.00684897974133492
1640	97.2211227416992	-3.00323748588562	3.95486283302307	0.00548864435404539	-0.00392691092565656	-0.00100484199356288	-0.00392691092565656
1641	97.2211227416992	-3.3279116153717	3.43538379669189	0.000618529506027699	-0.00717365415766835	0.00646266713738441	-0.00360223650932312
1642	94.6237335205078	-2.35388875007629	3.43538379669189	-0.00814767740666866	-0.00327756232582033	0.00386527273803949	0.000293855206109583
1643	98.5198211669922	-3.3279116153717	3.76005816459656	-0.00490093370899558	-0.0120437685400248	-0.0172385573387146	-0.000680167751852423
1644	96.57177734375	-2.67856311798096	3.95486283302307	-0.0149658378213644	-0.0211346503347158	-0.0376930385828018	-0.000680167751852423
1645	97.2211227416992	-3.3279116153717	3.63018846511841	-0.00555028254166245	-0.0308748781681061	-0.0516540370881557	-0.00295288790948689
1646	97.870475769043	-3.3279116153717	4.21460247039795	-0.00490093370899558	-0.03444629535079	-0.0734072178602219	-0.00132951640989631
1647	97.870475769043	-3.3279116153717	3.82499313354492	-0.0100957229733467	-0.0165892094373703	-0.0665890574455261	-0.00717365415766835
1648	97.870475769043	-2.67856311798096	3.82499313354492	-0.0182125810533762	-0.0120437685400248	-0.0682124271988869	-0.0026282137259841
1649	97.870475769043	-2.35388875007629	4.27953720092773	-0.00457625929266214	-0.0123684434220195	-0.0789266750216484	-0.00814767740666866
1650	99.8185195922852	-3.97726035118103	4.14966726303101	-0.0130177913233638	-0.00360223650932312	-0.0776279792189598	0.00321592413820326
1651	100.467864990234	-3.65258598327637	3.88992786407471	-0.00944637414067984	-0.00165419070981443	-0.0136671401560307	0.00841071270406246
1652	98.5198211669922	-3.97726035118103	3.88992786407471	-0.0204853005707264	0.0236704051494598	0.0145795252174139	-0.00230353930965066
1653	98.5198211669922	-3.00323748588562	3.37044906616211	-0.00977104809135199	0.0155535480007529	0.0171769186854362	0.000943203864153475
1654	101.117218017578	-4.62660884857178	4.01979780197144	-0.0175632312893867	0.012956153601408	0.00418994715437293	-0.00197886489331722
1655	99.8185195922852	-4.95128345489502	3.76005816459656	-0.0198359526693821	0.0210730116814375	0.0213976856321096	0.00548864435404539
1656	99.1691741943359	-4.62660884857178	3.43538379669189	-0.0182125810533762	0.0340599827468395	0.031137915328145	0.00581331877037883
1657	100.467864990234	-4.30193471908569	3.56525373458862	-0.0188619289547205	0.0382807515561581	0.0700988322496414	-0.000355493422830477
1658	97.870475769043	-3.00323748588562	3.69512343406677	-0.0139918150380254	0.0321119390428066	0.0723715499043465	0.00126787810586393
1659	97.2211227416992	-3.00323748588562	3.30551409721375	-0.00652430532500148	0.0158782228827477	0.0593845807015896	-0.0104203969240189
1660	99.1691741943359	-3.00323748588562	3.63018846511841	-0.00652430532500148	-0.00619963090866804	0.0239950809627771	-0.00457625929266214
1661	97.870475769043	-3.00323748588562	3.88992786407471	-0.000355493422830477	-0.00490093370899558	0.000943203864153475	0.00646266713738441
1662	99.1691741943359	-2.67856311798096	3.69512343406677	-0.00100484199356288	-0.0123684434220195	-0.0120437685400248	-3.08191010844894e-05
1663	99.1691741943359	-3.3279116153717	3.30551409721375	0.000618529506027699	-0.0211346503347158	-0.0208099745213985	-0.00295288790948689
1664	100.467864990234	-3.3279116153717	3.30551409721375	0.00451462110504508	0.00126787810586393	-0.0266541130840778	-3.08191010844894e-05
1665	99.8185195922852	-3.97726035118103	3.88992786407471	0.0132808275520802	-0.0279528107494116	-0.0295761823654175	-0.00327756232582033
1666	99.8185195922852	-4.30193471908569	4.08473253250122	0.00808603875339031	-0.0347709693014622	-0.0639916583895683	0.00126787810586393
1667	97.870475769043	-3.00323748588562	2.78603529930115	0.0126314787194133	-0.0260047651827335	-0.0789266750216484	0.000943203864153475
1668	99.1691741943359	-3.3279116153717	3.43538379669189	0.0132808275520802	-0.0198359526693821	-0.0406151078641415	-0.00425158534198999
1669	99.8185195922852	-3.97726035118103	3.82499313354492	0.0200989879667759	-0.0152905117720366	-0.0324982516467571	-0.00132951640989631
1670	99.8185195922852	-3.97726035118103	4.08473253250122	0.00873538758605719	-0.0139918150380254	-0.0253554154187441	0.00711201597005129
1671	99.8185195922852	-3.65258598327637	4.14966726303101	0.00841071270406246	-0.0149658378213644	-0.0454852245748043	0.00321592413820326
1672	100.467864990234	-3.3279116153717	3.95486283302307	0.0191249661147594	-0.0227580219507217	-0.0747059136629105	-0.00360223650932312
1673	97.2211227416992	-3.00323748588562	3.11070966720581	0.0123068047687411	-0.0211346503347158	-0.0487319678068161	-0.00522560812532902
1674	98.5198211669922	-3.3279116153717	3.50031876564026	0.00516396993771195	0.000943203864153475	0.00613799272105098	0.0022419011220336
1675	99.8185195922852	-3.65258598327637	3.69512343406677	0.0155535480007529	-0.0143164889886975	0.00776136433705688	0.00711201597005129
1676	99.8185195922852	-3.97726035118103	4.21460247039795	0.00906006153672934	-0.0130177913233638	-0.0159398596733809	0.000293855206109583
1677	96.57177734375	-3.00323748588562	4.14966726303101	-0.00652430532500148	-0.00847235135734081	0.0243197549134493	0.00126787810586393
1678	96.57177734375	-3.3279116153717	3.56525373458862	0.00321592413820326	0.0149041991680861	0.07431960105896	-0.00360223650932312
1679	95.273078918457	-3.00323748588562	3.56525373458862	0.0022419011220336	0.0275664981454611	0.0873065739870071	-0.00814767740666866
1680	95.9224319458008	-3.65258598327637	4.01979780197144	0.0022419011220336	0.0239950809627771	0.0496443510055542	-3.08191010844894e-05
1681	95.9224319458008	-3.3279116153717	3.95486283302307	-0.00782300252467394	0.0265924744307995	0.0373067259788513	0.000293855206109583
1682	96.57177734375	-2.67856311798096	3.43538379669189	-0.00295288790948689	0.0327612869441509	0.0340599827468395	-0.00490093370899558
1683	97.870475769043	-3.00323748588562	3.95486283302307	-0.00327756232582033	0.0353586822748184	0.0619819760322571	0.000293855206109583
1684	99.8185195922852	-3.97726035118103	3.88992786407471	-0.00619963090866804	0.0304885655641556	0.052891094237566	-0.00847235135734081
1685	99.1691741943359	-3.3279116153717	3.69512343406677	-0.0026282137259841	0.020423661917448	0.036657378077507	0.00289124972186983
1686	99.8185195922852	-3.65258598327637	3.95486283302307	0.00256657530553639	0.00938473641872406	0.0441248863935471	-0.000355493422830477
1687	99.1691741943359	-3.65258598327637	3.82499313354492	-0.00717365415766835	0.00289124972186983	0.0168522447347641	-0.00587495695799589
1688	99.1691741943359	-4.30193471908569	4.21460247039795	-0.000355493422830477	0.00418994715437293	0.0330859608948231	0.000293855206109583
1689	101.117218017578	-5.2759575843811	3.88992786407471	-0.00912170019000769	-0.00100484199356288	0.00483929552137852	-0.0026282137259841
1690	99.8185195922852	-5.2759575843811	3.95486283302307	-0.00197886489331722	-0.00295288790948689	0.0100340843200684	0.00256657530553639
1691	101.117218017578	-5.60063171386719	3.37044906616211	0.00191722682211548	-0.0130177913233638	0.025618452578783	-3.08191010844894e-05
1692	100.467864990234	-4.95128345489502	3.50031876564026	-0.00717365415766835	-0.0143164889886975	-0.00684897974133492	0.00256657530553639
1693	101.117218017578	-4.62660884857178	3.69512343406677	-0.00652430532500148	-0.0107450718060136	-0.00652430532500148	-0.00717365415766835
1694	98.5198211669922	-3.00323748588562	3.95486283302307	0.00159255252219737	-0.00555028254166245	-0.0113944197073579	-3.08191010844894e-05
1695	99.8185195922852	-3.65258598327637	3.50031876564026	0.00483929552137852	-0.00684897974133492	-0.0191866029053926	0.000293855206109583
1696	100.467864990234	-4.30193471908569	3.37044906616211	-0.00132951640989631	-0.00944637414067984	-0.0409397818148136	0.00354059832170606
1697	99.1691741943359	-3.00323748588562	3.30551409721375	-0.00684897974133492	-0.0195112787187099	-0.0753552615642548	-0.00295288790948689
1698	97.870475769043	-3.00323748588562	3.30551409721375	-0.00295288790948689	-0.0412644557654858	-0.0961344167590141	-0.00295288790948689
1699	99.8185195922852	-3.97726035118103	3.76005816459656	0.0106834331527352	-0.0402904339134693	-0.124056406319141	-0.00197886489331722
1700	99.8185195922852	-3.65258598327637	3.30551409721375	0.0126314787194133	-0.0308748781681061	-0.104575946927071	0.00159255252219737
1701	99.1691741943359	-3.97726035118103	3.04577469825745	0.0116574559360743	-0.0331475995481014	-0.107498019933701	0.0022419011220336
1702	97.870475769043	-2.67856311798096	3.37044906616211	0.0126314787194133	-0.00457625929266214	-0.0938616991043091	-0.00100484199356288
1703	99.1691741943359	-3.3279116153717	3.63018846511841	0.012956153601408	0.0236704051494598	-0.0156151866540313	0.00256657530553639
1704	99.8185195922852	-3.97726035118103	4.14966726303101	0.0145795252174139	0.041852168738842	0.031137915328145	-0.00360223650932312
1705	97.870475769043	-3.3279116153717	3.82499313354492	0.00938473641872406	0.0522417463362217	0.0587352328002453	0.00418994715437293
1706	99.1691741943359	-3.97726035118103	3.1756443977356	0.0142548503354192	0.0522417463362217	0.0902286395430565	0.000293855206109583
1707	98.5198211669922	-3.00323748588562	3.76005816459656	0.00808603875339031	0.0425015166401863	0.0908779874444008	-0.00197886489331722
1708	100.467864990234	-4.30193471908569	4.01979780197144	-0.00165419070981443	0.0334106348454952	0.0814624354243279	0.000618529506027699
1709	99.8185195922852	-3.97726035118103	4.01979780197144	-0.00392691092565656	0.0321119390428066	0.0681507885456085	-0.00522560812532902
1710	99.1691741943359	-3.3279116153717	4.14966726303101	-0.00587495695799589	0.0249691028147936	0.0561378374695778	0.00613799272105098
1711	98.5198211669922	-2.67856311798096	3.56525373458862	-0.00749832857400179	0.0223717093467712	0.0360080301761627	-0.000355493422830477
1712	97.2211227416992	-3.65258598327637	3.43538379669189	-0.021459324285388	0.025618452578783	0.0220470335334539	0.00483929552137852
1713	96.57177734375	-3.65258598327637	3.56525373458862	-0.0204853005707264	0.00938473641872406	0.01100810803473	-0.000680167751852423
1714	95.273078918457	-3.3279116153717	3.37044906616211	-0.0172385573387146	-0.00392691092565656	-0.0172385573387146	-0.00457625929266214
1715	95.9224319458008	-2.67856311798096	3.50031876564026	-0.0120437685400248	-0.000680167751852423	-0.00619963090866804	0.00548864435404539
1716	97.870475769043	-3.65258598327637	3.69512343406677	-0.0165892094373703	-3.08191010844894e-05	-0.00749832857400179	0.00191722682211548
1717	98.5198211669922	-2.35388875007629	3.1756443977356	-0.0165892094373703	0.0136055024340749	-0.00944637414067984	-0.00392691092565656
1718	97.870475769043	-3.97726035118103	3.95486283302307	-0.0198359526693821	0.0126314787194133	-0.00522560812532902	-0.00295288790948689
1719	99.8185195922852	-3.97726035118103	4.01979780197144	-0.0120437685400248	0.00808603875339031	0.0188002903014421	-0.00490093370899558
1720	101.117218017578	-3.97726035118103	4.08473253250122	-0.00944637414067984	0.00321592413820326	0.0450989119708538	-0.00132951640989631
1721	99.1691741943359	-3.65258598327637	3.76005816459656	-0.00782300252467394	-0.000355493422830477	0.0340599827468395	0.0022419011220336
1722	99.1691741943359	-4.62660884857178	3.56525373458862	-0.0156151866540313	-0.00197886489331722	0.0431508645415306	-0.00197886489331722
1723	97.870475769043	-3.65258598327637	3.56525373458862	-0.00782300252467394	-0.0227580219507217	0.0175015944987535	0.00483929552137852
1724	100.467864990234	-4.95128345489502	3.88992786407471	0.000943203864153475	-0.032173577696085	-0.00619963090866804	-0.00490093370899558
1725	97.870475769043	-3.3279116153717	3.69512343406677	-0.00165419070981443	-0.0224333461374044	-0.00977104809135199	0.00386527273803949
1726	99.1691741943359	-3.97726035118103	3.95486283302307	0.00191722682211548	-0.0286021586507559	-0.0117190945893526	0.00256657530553639
1727	97.2211227416992	-3.3279116153717	4.21460247039795	0.00354059832170606	-0.017887907102704	-0.0191866029053926	0.00581331877037883
1728	100.467864990234	-3.97726035118103	3.82499313354492	-3.08191010844894e-05	-0.0198359526693821	-0.0337969474494457	0.000943203864153475
1729	99.1691741943359	-3.00323748588562	3.56525373458862	0.0100340843200684	-0.0152905117720366	-0.0500306636095047	0.00159255252219737
1730	99.1691741943359	-3.00323748588562	3.76005816459656	0.0252937767654657	-0.0182125810533762	-0.0328229255974293	0.00126787810586393
1731	98.5198211669922	-3.00323748588562	3.76005816459656	-0.00327756232582033	-0.00327756232582033	-0.0133424662053585	0.00743668992072344
1732	99.8185195922852	-3.00323748588562	3.24057936668396	0.013930176384747	0.00191722682211548	-0.0208099745213985	0.00646266713738441
1733	100.467864990234	-3.97726035118103	3.30551409721375	0.01100810803473	0.00256657530553639	-0.0237320438027382	-0.000680167751852423
1734	100.467864990234	-3.65258598327637	3.69512343406677	0.0236704051494598	0.0022419011220336	-0.0286021586507559	0.000293855206109583
1735	99.1691741943359	-3.00323748588562	2.85097002983093	0.0155535480007529	0.0022419011220336	-0.0204853005707264	-0.00295288790948689
1736	99.8185195922852	-3.97726035118103	3.63018846511841	0.0123068047687411	0.00613799272105098	0.00581331877037883	0.00451462110504508
1737	98.5198211669922	-2.67856311798096	3.76005816459656	0.00646266713738441	0.011982130818069	0.0158782228827477	-0.00132951640989631
1738	99.8185195922852	-3.97726035118103	4.34447193145752	0.0178262684494257	0.0171769186854362	0.0158782228827477	-0.00197886489331722
1739	99.8185195922852	-3.97726035118103	3.95486283302307	0.0171769186854362	0.00646266713738441	0.00906006153672934	-0.00587495695799589
1740	100.467864990234	-3.97726035118103	3.30551409721375	0.0145795252174139	0.0022419011220336	0.00418994715437293	-0.00717365415766835
1741	100.467864990234	-3.97726035118103	3.56525373458862	0.00970941036939621	0.00256657530553639	-0.00684897974133492	0.000943203864153475
1742	99.1691741943359	-3.97726035118103	3.50031876564026	0.00613799272105098	0.00873538758605719	-0.0182125810533762	-0.00392691092565656
1743	97.2211227416992	-3.00323748588562	3.37044906616211	-0.00230353930965066	0.0132808275520802	-0.0250307414680719	-0.00490093370899558
1744	99.1691741943359	-4.30193471908569	4.08473253250122	-0.00327756232582033	0.00581331877037883	-0.0120437685400248	-0.00879702530801296
1745	96.57177734375	-3.3279116153717	3.1756443977356	-0.00327756232582033	-0.00327756232582033	0.0181509424000978	0.00548864435404539
1746	95.273078918457	-2.67856311798096	3.69512343406677	-0.00749832857400179	-0.0204853005707264	0.00743668992072344	0.00418994715437293
1747	97.2211227416992	-4.30193471908569	4.14966726303101	-0.0126931173726916	0.00678734155371785	-0.00879702530801296	0.00548864435404539
1748	98.5198211669922	-3.97726035118103	3.95486283302307	-0.00847235135734081	-0.0175632312893867	-0.0110697457566857	-0.00327756232582033
1749	97.2211227416992	-3.00323748588562	4.08473253250122	-0.0159398596733809	-0.0120437685400248	-0.0266541130840778	-3.08191010844894e-05
1750	97.870475769043	-2.67856311798096	3.76005816459656	-0.0159398596733809	-3.08191010844894e-05	-0.0240567177534103	-3.08191010844894e-05
1751	98.5198211669922	-3.00323748588562	3.76005816459656	-0.0149658378213644	-0.00847235135734081	-0.0159398596733809	0.00808603875339031
1752	97.870475769043	-2.67856311798096	3.50031876564026	-0.0211346503347158	-0.0227580219507217	-0.0120437685400248	-0.00717365415766835
1753	99.1691741943359	-3.3279116153717	3.82499313354492	-0.0211346503347158	0.000618529506027699	0.00451462110504508	0.00678734155371785
1754	99.1691741943359	-3.97726035118103	4.08473253250122	-0.00555028254166245	-0.00717365415766835	-3.08191010844894e-05	0.00386527273803949
1755	99.8185195922852	-4.95128345489502	4.21460247039795	-0.0107450718060136	-0.0113944197073579	-0.0107450718060136	0.00256657530553639
1756	99.8185195922852	-3.97726035118103	3.76005816459656	-0.00587495695799589	-0.0110697457566857	-0.00230353930965066	0.00906006153672934
1757	99.1691741943359	-4.62660884857178	3.82499313354492	-0.00944637414067984	-0.00652430532500148	-0.0136671401560307	-0.00327756232582033
1758	100.467864990234	-4.95128345489502	3.88992786407471	-0.00490093370899558	-0.0110697457566857	-0.00879702530801296	-0.00425158534198999
1759	100.467864990234	-4.62660884857178	4.01979780197144	0.00126787810586393	-0.0149658378213644	-0.02697878703475	-0.00425158534198999
1760	100.467864990234	-3.97726035118103	4.21460247039795	0.00711201597005129	-0.0243813935667276	-0.0113944197073579	0.0022419011220336
1761	100.467864990234	-3.97726035118103	4.01979780197144	0.00451462110504508	-0.00587495695799589	-0.017887907102704	0.00516396993771195
1762	99.1691741943359	-3.97726035118103	3.88992786407471	0.000618529506027699	-0.00425158534198999	-0.00912170019000769	0.00126787810586393
1763	99.1691741943359	-3.3279116153717	3.69512343406677	-0.00749832857400179	0.0100340843200684	-0.0139918150380254	0.00354059832170606
1764	99.1691741943359	-3.65258598327637	3.63018846511841	-0.00230353930965066	0.00548864435404539	-0.00392691092565656	-0.00132951640989631
1765	99.8185195922852	-4.30193471908569	4.01979780197144	-0.00587495695799589	0.00613799272105098	-0.00197886489331722	0.00516396993771195
1766	97.870475769043	-3.00323748588562	3.88992786407471	-3.08191010844894e-05	0.0126314787194133	-0.00295288790948689	0.01100810803473
1767	102.415916442871	-4.30193471908569	3.69512343406677	-0.00555028254166245	0.00159255252219737	0.000618529506027699	0.00386527273803949
1768	99.1691741943359	-3.3279116153717	3.30551409721375	-0.00132951640989631	0.000943203864153475	-0.00100484199356288	0.00613799272105098
1769	99.1691741943359	-3.3279116153717	3.11070966720581	0.00711201597005129	0.00678734155371785	-0.00490093370899558	-0.000355493422830477
1770	98.5198211669922	-3.3279116153717	3.24057936668396	0.00289124972186983	0.00678734155371785	-0.00684897974133492	0.00743668992072344
1771	99.8185195922852	-3.65258598327637	3.50031876564026	-0.00165419070981443	0.0022419011220336	0.000293855206109583	0.00418994715437293
1772	99.1691741943359	-3.00323748588562	3.43538379669189	0.00386527273803949	0.00646266713738441	-0.0120437685400248	-0.00749832857400179
1773	99.1691741943359	-3.00323748588562	3.63018846511841	0.00581331877037883	0.00321592413820326	-0.0100957229733467	-0.00230353930965066
1774	99.8185195922852	-4.30193471908569	3.88992786407471	0.00386527273803949	0.00159255252219737	-0.0208099745213985	-0.00619963090866804
1775	99.1691741943359	-4.30193471908569	3.95486283302307	0.00906006153672934	-0.00490093370899558	-0.00684897974133492	-0.00360223650932312
1776	98.5198211669922	-3.3279116153717	3.24057936668396	-0.0026282137259841	0.00938473641872406	0.00548864435404539	-0.00360223650932312
1777	97.870475769043	-4.30193471908569	3.69512343406677	-0.00360223650932312	0.00191722682211548	-0.0026282137259841	-0.00879702530801296
1778	97.2211227416992	-4.62660884857178	4.21460247039795	-0.00749832857400179	0.00970941036939621	0.00191722682211548	-0.00165419070981443
1779	97.870475769043	-3.97726035118103	3.43538379669189	-0.00230353930965066	0.00483929552137852	0.00776136433705688	-0.00717365415766835
1780	98.5198211669922	-3.3279116153717	3.69512343406677	-0.00327756232582033	-0.00360223650932312	-0.0191866029053926	0.00126787810586393
1781	98.5198211669922	-4.30193471908569	3.95486283302307	0.00321592413820326	-0.00230353930965066	-0.0126931173726916	0.00418994715437293
1782	99.1691741943359	-4.30193471908569	3.63018846511841	-0.00522560812532902	0.00126787810586393	-0.0224333461374044	-0.00425158534198999
1783	97.870475769043	-3.65258598327637	4.21460247039795	0.00386527273803949	0.00386527273803949	-0.0139918150380254	-0.00847235135734081
1784	98.5198211669922	-3.3279116153717	3.76005816459656	-0.00295288790948689	-0.00555028254166245	-0.0260047651827335	-0.00490093370899558
1785	99.8185195922852	-4.30193471908569	3.82499313354492	-0.00555028254166245	-0.00295288790948689	-0.00912170019000769	-0.00555028254166245
1786	99.1691741943359	-4.30193471908569	3.76005816459656	-0.00165419070981443	-0.00684897974133492	-0.00490093370899558	0.00516396993771195
1787	100.467864990234	-4.62660884857178	4.01979780197144	-0.00879702530801296	-0.00522560812532902	0.000943203864153475	-0.00295288790948689
1788	98.5198211669922	-4.62660884857178	3.95486283302307	-0.00100484199356288	-0.00847235135734081	-0.00912170019000769	0.0022419011220336
1789	98.5198211669922	-4.62660884857178	3.88992786407471	-3.08191010844894e-05	-0.00360223650932312	0.0022419011220336	-0.00230353930965066
1790	99.1691741943359	-5.92530632019043	3.56525373458862	-3.08191010844894e-05	-0.000680167751852423	0.00126787810586393	0.000943203864153475
1791	99.8185195922852	-4.95128345489502	3.88992786407471	-0.00555028254166245	-0.00100484199356288	0.00678734155371785	0.00808603875339031
1792	99.1691741943359	-4.62660884857178	3.95486283302307	-0.0152905117720366	0.00256657530553639	0.00483929552137852	0.0106834331527352
1793	97.870475769043	-3.3279116153717	3.88992786407471	-0.00100484199356288	0.00321592413820326	-0.00847235135734081	-0.00814767740666866
1794	101.117218017578	-4.95128345489502	4.08473253250122	0.012956153601408	0.00321592413820326	-0.00944637414067984	-0.000680167751852423
1795	99.8185195922852	-4.62660884857178	3.88992786407471	0.00354059832170606	-0.00132951640989631	-0.00457625929266214	0.00191722682211548
1796	98.5198211669922	-3.97726035118103	3.1756443977356	0.00321592413820326	0.00321592413820326	-0.00230353930965066	0.00581331877037883
1797	99.8185195922852	-4.62660884857178	3.76005816459656	0.00613799272105098	0.00451462110504508	-0.00619963090866804	0.00646266713738441
1798	101.766563415527	-4.95128345489502	3.11070966720581	0.0308132413774729	0.0162028968334198	-0.0100957229733467	-0.000355493422830477
1799	98.5198211669922	-3.3279116153717	3.1756443977356	0.029189869761467	0.00548864435404539	-0.0175632312893867	-0.0026282137259841
1800	98.5198211669922	-3.65258598327637	3.30551409721375	0.0136055024340749	0.00289124972186983	-0.0217839982360601	-0.00522560812532902
1801	99.1691741943359	-3.97726035118103	3.30551409721375	0.01100810803473	0.00191722682211548	-0.0100957229733467	0.000943203864153475
1802	101.117218017578	-4.30193471908569	3.56525373458862	-0.00230353930965066	0.00256657530553639	-0.0120437685400248	-0.00100484199356288
1803	99.8185195922852	-4.62660884857178	3.76005816459656	0.00581331877037883	0.00321592413820326	-0.0217839982360601	-0.0126931173726916
1804	98.5198211669922	-3.97726035118103	3.69512343406677	-0.00100484199356288	-0.00100484199356288	-0.0185372550040483	-0.00327756232582033
1805	100.467864990234	-4.95128345489502	4.21460247039795	0.00613799272105098	0.00126787810586393	-0.00619963090866804	-0.00197886489331722
1806	99.8185195922852	-5.2759575843811	3.95486283302307	0.00808603875339031	0.00321592413820326	0.0350340083241463	0.00646266713738441
1807	99.8185195922852	-4.62660884857178	3.63018846511841	0.00613799272105098	0.0145795252174139	0.0694494843482971	-0.00197886489331722
1808	97.870475769043	-3.97726035118103	3.24057936668396	-0.00392691092565656	0.0171769186854362	0.0441248863935471	0.00483929552137852
1809	98.5198211669922	-4.62660884857178	4.08473253250122	-0.00684897974133492	0.00289124972186983	0.0149041991680861	0.00256657530553639
1810	98.5198211669922	-4.95128345489502	4.08473253250122	-0.00749832857400179	0.00483929552137852	0.0220470335334539	-0.00490093370899558
1811	97.2211227416992	-4.95128345489502	3.82499313354492	-0.00684897974133492	0.00743668992072344	0.0363327041268349	0.00159255252219737
1812	97.2211227416992	-4.95128345489502	3.37044906616211	-0.0165892094373703	-0.00230353930965066	0.0265924744307995	0.00483929552137852
1813	95.9224319458008	-3.65258598327637	3.69512343406677	-0.0133424662053585	0.0022419011220336	0.0126314787194133	-0.00197886489331722
1814	97.2211227416992	-3.65258598327637	3.76005816459656	-0.00619963090866804	0.00289124972186983	0.00970941036939621	-0.0100957229733467
1815	99.8185195922852	-4.95128345489502	4.14966726303101	-0.0120437685400248	0.0175015944987535	0.00873538758605719	0.00581331877037883
1816	98.5198211669922	-3.65258598327637	3.63018846511841	-0.0110697457566857	0.0106834331527352	0.0106834331527352	-0.0026282137259841
1817	100.467864990234	-4.95128345489502	3.56525373458862	-0.00879702530801296	0.0165275707840919	0.0113327819854021	0.00418994715437293
1818	98.5198211669922	-3.3279116153717	3.11070966720581	-0.00587495695799589	0.013930176384747	0.00711201597005129	-0.00197886489331722
1819	97.870475769043	-4.62660884857178	3.76005816459656	-0.00847235135734081	0.0126314787194133	-0.00555028254166245	0.00321592413820326
1820	98.5198211669922	-4.30193471908569	3.24057936668396	0.000293855206109583	0.00548864435404539	-0.00457625929266214	-0.00197886489331722
1821	99.1691741943359	-4.62660884857178	3.88992786407471	-0.00197886489331722	-0.0133424662053585	-0.00912170019000769	0.011982130818069
1822	98.5198211669922	-4.62660884857178	3.95486283302307	-3.08191010844894e-05	-0.00977104809135199	0.00483929552137852	-0.00425158534198999
1823	100.467864990234	-6.24998044967651	3.88992786407471	0.00711201597005129	0.00678734155371785	0.00841071270406246	-0.000680167751852423
1824	99.8185195922852	-5.92530632019043	3.95486283302307	0.0194496400654316	-0.00944637414067984	-0.00652430532500148	-0.0026282137259841
1825	100.467864990234	-5.92530632019043	3.88992786407471	0.0022419011220336	-0.00847235135734081	-0.0243813935667276	0.00159255252219737
1826	100.467864990234	-5.92530632019043	4.08473253250122	0.00938473641872406	-0.0026282137259841	-0.00847235135734081	-0.00749832857400179
1827	99.8185195922852	-4.30193471908569	4.01979780197144	0.0126314787194133	0.00354059832170606	0.0100340843200684	0.00126787810586393
1828	98.5198211669922	-3.97726035118103	3.95486283302307	0.0226963832974434	0.012956153601408	0.0217223595827818	0.00256657530553639
1829	101.117218017578	-4.95128345489502	3.69512343406677	0.00386527273803949	0.01847561635077	0.0350340083241463	-0.00522560812532902
1830	99.8185195922852	-5.2759575843811	3.43538379669189	-0.00230353930965066	0.0262678004801273	0.0463976077735424	-3.08191010844894e-05
1831	100.467864990234	-4.62660884857178	3.50031876564026	-0.00879702530801296	0.0158782228827477	0.0220470335334539	0.00873538758605719
1832	99.8185195922852	-4.95128345489502	3.88992786407471	-0.0139918150380254	0.01847561635077	0.0265924744307995	-0.00457625929266214
1833	99.1691741943359	-5.60063171386719	4.01979780197144	-0.0198359526693821	0.0181509424000978	0.0168522447347641	-0.000680167751852423
1834	97.2211227416992	-3.97726035118103	2.9159049987793	-0.00977104809135199	0.0136055024340749	-0.00132951640989631	-0.00360223650932312
1835	100.467864990234	-5.2759575843811	2.85097002983093	-0.00392691092565656	0.0116574559360743	-0.00522560812532902	0.00451462110504508
1836	98.5198211669922	-4.30193471908569	3.24057936668396	-0.0195112787187099	0.0022419011220336	0.00451462110504508	0.00386527273803949
1837	99.8185195922852	-4.30193471908569	3.63018846511841	-0.0175632312893867	0.00841071270406246	-0.00522560812532902	-0.00295288790948689
1838	98.5198211669922	-3.97726035118103	3.95486283302307	-0.0123684434220195	-0.00327756232582033	-0.0146411629393697	-0.0100957229733467
1839	99.1691741943359	-3.97726035118103	3.56525373458862	-0.00684897974133492	-0.00522560812532902	-0.0133424662053585	-0.00619963090866804
1840	98.5198211669922	-4.95128345489502	3.43538379669189	0.00548864435404539	-0.00327756232582033	-0.0276281367987394	0.000293855206109583
1841	97.870475769043	-3.97726035118103	3.24057936668396	0.0106834331527352	-0.0230826959013939	-0.0256800893694162	-0.00425158534198999
1842	97.2211227416992	-3.97726035118103	3.24057936668396	-0.00100484199356288	-0.0162645354866982	-0.0402904339134693	0.00646266713738441
1843	97.2211227416992	-3.97726035118103	3.30551409721375	-0.00847235135734081	-0.0143164889886975	-0.0311995539814234	-0.0026282137259841
1844	97.870475769043	-5.2759575843811	4.27953720092773	0.00646266713738441	-0.00165419070981443	-0.0334722734987736	-0.00814767740666866
1845	96.57177734375	-4.62660884857178	3.76005816459656	0.00321592413820326	-0.00782300252467394	-0.0172385573387146	-3.08191010844894e-05
1846	97.2211227416992	-4.95128345489502	3.43538379669189	0.013930176384747	-0.00782300252467394	-0.0139918150380254	0.0103587592020631
1847	95.9224319458008	-3.65258598327637	3.69512343406677	-0.017887907102704	0.0022419011220336	0.00743668992072344	0.00581331877037883
1848	97.870475769043	-4.30193471908569	4.08473253250122	0.00483929552137852	-0.00522560812532902	0.01100810803473	-0.00749832857400179
1849	98.5198211669922	-4.62660884857178	4.14966726303101	0.00191722682211548	-0.00490093370899558	0.01847561635077	0.00289124972186983
1850	100.467864990234	-5.2759575843811	4.27953720092773	-3.08191010844894e-05	-0.00619963090866804	-0.00587495695799589	0.00354059832170606
1851	99.8185195922852	-4.62660884857178	3.69512343406677	0.00126787810586393	-0.0123684434220195	-0.0162645354866982	-0.00230353930965066
1852	100.467864990234	-4.95128345489502	3.95486283302307	-0.00100484199356288	-0.0182125810533762	-0.0305502042174339	0.00581331877037883
1853	101.117218017578	-6.24998044967651	3.95486283302307	0.00159255252219737	-0.00652430532500148	-0.0341216214001179	-0.00230353930965066
1854	99.8185195922852	-5.2759575843811	3.76005816459656	0.00386527273803949	-0.00814767740666866	-0.0217839982360601	0.000618529506027699
1855	99.8185195922852	-4.95128345489502	3.95486283302307	0.000618529506027699	-0.00944637414067984	-0.0149658378213644	-0.000680167751852423
1856	101.117218017578	-6.57465505599976	4.27953720092773	-0.00230353930965066	0.012956153601408	0.0165275707840919	0.000293855206109583
1857	97.2211227416992	-4.62660884857178	3.63018846511841	-0.00749832857400179	0.0113327819854021	0.0376313999295235	0.000943203864153475
1858	97.870475769043	-4.62660884857178	3.76005816459656	-0.00100484199356288	0.01100810803473	0.0298392176628113	-0.000680167751852423
1859	97.870475769043	-5.2759575843811	3.95486283302307	0.00386527273803949	0.00678734155371785	0.0158782228827477	0.00159255252219737
1860	99.8185195922852	-5.60063171386719	4.01979780197144	0.00743668992072344	0.00516396993771195	0.0265924744307995	0.00354059832170606
1861	98.5198211669922	-4.95128345489502	4.21460247039795	-0.0107450718060136	0.00256657530553639	0.0236704051494598	0.00354059832170606
1862	99.8185195922852	-3.97726035118103	3.76005816459656	0.0171769186854362	-0.00327756232582033	0.000943203864153475	0.00483929552137852
1863	99.1691741943359	-3.97726035118103	3.50031876564026	0.00841071270406246	0.00906006153672934	-0.0146411629393697	-0.00912170019000769
1864	100.467864990234	-5.2759575843811	3.76005816459656	0.0272418223321438	0.0022419011220336	-0.0286021586507559	0.000293855206109583
1865	98.5198211669922	-3.97726035118103	3.50031876564026	0.0197743140161037	-0.00295288790948689	-0.0282774847000837	-0.000355493422830477
1866	101.117218017578	-4.95128345489502	3.76005816459656	0.0194496400654316	-0.00555028254166245	-0.0143164889886975	0.00841071270406246
1867	97.870475769043	-4.30193471908569	3.43538379669189	0.0132808275520802	-0.00392691092565656	-0.0172385573387146	-0.00230353930965066
1868	99.8185195922852	-5.2759575843811	3.69512343406677	0.00451462110504508	-0.00425158534198999	-0.0250307414680719	-0.00717365415766835
1869	100.467864990234	-4.95128345489502	3.56525373458862	0.0236704051494598	-0.00165419070981443	-0.017887907102704	-0.00197886489331722
1870	97.870475769043	-3.97726035118103	3.04577469825745	-0.00132951640989631	-0.00555028254166245	-0.0224333461374044	-0.00295288790948689
1871	98.5198211669922	-3.97726035118103	3.76005816459656	-0.00847235135734081	-0.00490093370899558	-0.00717365415766835	0.0022419011220336
1872	99.1691741943359	-4.30193471908569	3.88992786407471	-0.0130177913233638	0.00386527273803949	-0.00100484199356288	0.00191722682211548
1873	98.5198211669922	-5.60063171386719	4.21460247039795	-0.0169138833880424	0.000618529506027699	-0.0113944197073579	0.000943203864153475
1874	98.5198211669922	-5.60063171386719	3.95486283302307	-0.0110697457566857	0.00743668992072344	-0.0367190167307854	-0.0107450718060136
1875	96.57177734375	-4.30193471908569	3.82499313354492	-0.00457625929266214	0.00646266713738441	-0.0386670641601086	0.00581331877037883
1876	96.57177734375	-5.60063171386719	4.27953720092773	-0.0250307414680719	0.00548864435404539	-0.0208099745213985	0.00841071270406246
1877	93.9743804931641	-4.30193471908569	4.21460247039795	-0.0324982516467571	0.0126314787194133	0.01100810803473	-0.00165419070981443
1878	96.57177734375	-4.30193471908569	4.14966726303101	-0.0227580219507217	0.0126314787194133	0.029189869761467	-0.00684897974133492
1879	96.57177734375	-5.2759575843811	4.01979780197144	-0.021459324285388	0.0188002903014421	0.0301638916134834	-0.00782300252467394
1880	98.5198211669922	-5.2759575843811	3.43538379669189	-0.0100957229733467	0.00516396993771195	0.00938473641872406	-0.00977104809135199
1881	99.1691741943359	-5.60063171386719	3.30551409721375	-0.0149658378213644	0.00548864435404539	0.00159255252219737	-0.00295288790948689
1882	97.870475769043	-4.62660884857178	3.24057936668396	-0.0107450718060136	0.00873538758605719	0.00548864435404539	-0.00749832857400179
1883	97.870475769043	-4.95128345489502	3.95486283302307	-0.0139918150380254	0.00451462110504508	0.0022419011220336	-0.00490093370899558
1884	98.5198211669922	-5.2759575843811	4.21460247039795	-0.00360223650932312	-0.00555028254166245	-0.00652430532500148	-0.00879702530801296
1885	99.1691741943359	-4.95128345489502	3.1756443977356	0.00516396993771195	-0.0263294391334057	-0.0383423902094364	-0.00295288790948689
1886	99.1691741943359	-5.2759575843811	3.63018846511841	0.0103587592020631	-0.02697878703475	-0.0445111989974976	-0.00295288790948689
1887	98.5198211669922	-5.92530632019043	3.95486283302307	0.0334106348454952	-0.0311995539814234	-0.0532774068415165	0.00613799272105098
1888	99.1691741943359	-6.89932918548584	4.01979780197144	-3.08191010844894e-05	-0.0188619289547205	-0.0578228458762169	-0.00490093370899558
1889	100.467864990234	-6.24998044967651	3.50031876564026	0.00548864435404539	-0.00490093370899558	-0.032173577696085	-0.000680167751852423
1890	97.870475769043	-5.2759575843811	3.69512343406677	0.00159255252219737	-0.00425158534198999	-0.00814767740666866	0.00289124972186983
1891	99.1691741943359	-5.2759575843811	3.69512343406677	0.00126787810586393	0.00678734155371785	0.0194496400654316	0.00191722682211548
1892	97.870475769043	-4.62660884857178	3.69512343406677	-3.08191010844894e-05	0.0207483377307653	0.0324366129934788	0.00906006153672934
1893	101.117218017578	-5.60063171386719	3.76005816459656	0.0132808275520802	0.0178262684494257	0.0707481801509857	-0.00490093370899558
1894	100.467864990234	-6.24998044967651	4.08473253250122	-0.0110697457566857	0.0181509424000978	0.0675014406442642	0.00516396993771195
1895	98.5198211669922	-4.95128345489502	3.95486283302307	0.0142548503354192	0.00613799272105098	0.047696303576231	0.012956153601408
1896	99.1691741943359	-6.24998044967651	3.76005816459656	-0.0113944197073579	0.011982130818069	0.0447742342948914	-0.000355493422830477
1897	99.8185195922852	-4.62660884857178	3.43538379669189	0.0207483377307653	0.012956153601408	0.031137915328145	0.00126787810586393
1898	100.467864990234	-5.92530632019043	3.76005816459656	0.0145795252174139	0.012956153601408	0.00711201597005129	-0.000355493422830477
1899	100.467864990234	-6.24998044967651	3.37044906616211	0.0220470335334539	0.00711201597005129	-0.00652430532500148	0.000618529506027699
1900	100.467864990234	-5.60063171386719	3.56525373458862	0.0288651939481497	0.00159255252219737	-0.0117190945893526	-0.000355493422830477
1901	100.467864990234	-6.24998044967651	3.37044906616211	0.0191249661147594	0.0022419011220336	-0.00100484199356288	-0.00392691092565656
1902	98.5198211669922	-5.92530632019043	3.82499313354492	0.0200989879667759	0.00354059832170606	-0.0113944197073579	0.00191722682211548
1903	99.1691741943359	-4.95128345489502	3.63018846511841	0.0136055024340749	0.00321592413820326	-0.0104203969240189	-0.00392691092565656
1904	99.8185195922852	-5.60063171386719	3.63018846511841	0.0136055024340749	-0.0211346503347158	-0.00814767740666866	0.00613799272105098
1905	97.870475769043	-4.62660884857178	3.82499313354492	0.0197743140161037	-0.00814767740666866	-0.0117190945893526	0.00646266713738441
1906	99.1691741943359	-5.2759575843811	4.21460247039795	0.00678734155371785	-0.00100484199356288	-0.00522560812532902	0.00256657530553639
1907	96.57177734375	-5.60063171386719	3.88992786407471	-0.00717365415766835	-0.00197886489331722	0.00581331877037883	0.0126314787194133
1908	97.870475769043	-5.92530632019043	4.01979780197144	-0.0172385573387146	-0.00392691092565656	0.041852168738842	-0.00490093370899558
1909	95.273078918457	-4.30193471908569	3.63018846511841	-0.0123684434220195	0.00581331877037883	0.0230210572481155	0.00938473641872406
1910	95.273078918457	-5.2759575843811	3.95486283302307	-0.00879702530801296	-0.00814767740666866	0.00256657530553639	0.00808603875339031
1911	96.57177734375	-5.60063171386719	4.08473253250122	-0.0159398596733809	0.000943203864153475	-0.00100484199356288	0.00906006153672934
1912	97.870475769043	-6.24998044967651	4.14966726303101	-0.0208099745213985	0.0103587592020631	0.00386527273803949	0.00483929552137852
1913	97.870475769043	-4.62660884857178	3.50031876564026	-0.0126931173726916	0.00776136433705688	-0.00879702530801296	-0.00490093370899558
1914	98.5198211669922	-5.2759575843811	3.30551409721375	-0.0208099745213985	0.000293855206109583	-0.00814767740666866	-0.00392691092565656
1915	100.467864990234	-5.60063171386719	3.50031876564026	-0.0172385573387146	0.00159255252219737	0.00289124972186983	-0.000680167751852423
1916	101.117218017578	-6.57465505599976	3.63018846511841	-0.02697878703475	0.00256657530553639	-0.00619963090866804	-0.00295288790948689
1917	97.870475769043	-5.60063171386719	3.50031876564026	-0.0217839982360601	0.00354059832170606	0.00743668992072344	-0.00944637414067984
1918	99.8185195922852	-6.57465505599976	3.04577469825745	-0.0201606266200542	0.00289124972186983	-0.00100484199356288	-0.0100957229733467
1919	98.5198211669922	-6.24998044967651	3.1756443977356	-0.0156151866540313	-3.08191010844894e-05	-0.00587495695799589	-0.00652430532500148
1920	99.1691741943359	-6.89932918548584	3.1756443977356	-0.0152905117720366	-0.00197886489331722	-0.00490093370899558	-0.00619963090866804
1921	97.870475769043	-5.60063171386719	3.30551409721375	-0.0149658378213644	0.00516396993771195	-0.00457625929266214	-0.00555028254166245
1922	101.117218017578	-5.92530632019043	3.82499313354492	-0.0143164889886975	-3.08191010844894e-05	0.00159255252219737	0.00289124972186983
1923	100.467864990234	-6.24998044967651	4.21460247039795	-0.0026282137259841	0.0116574559360743	-0.00944637414067984	-0.0026282137259841
1924	101.117218017578	-6.57465505599976	3.95486283302307	0.00418994715437293	0.00159255252219737	-0.00522560812532902	-0.0123684434220195
1925	99.1691741943359	-6.24998044967651	3.88992786407471	0.00873538758605719	-0.00652430532500148	-0.0224333461374044	-0.00100484199356288
1926	99.8185195922852	-5.60063171386719	3.69512343406677	0.00906006153672934	-0.0211346503347158	-0.0292515084147453	0.00191722682211548
1927	99.8185195922852	-6.57465505599976	3.88992786407471	0.00548864435404539	-0.0182125810533762	-0.0406151078641415	0.000293855206109583
1928	101.117218017578	-6.89932918548584	3.95486283302307	-0.00132951640989631	-0.021459324285388	-0.048407293856144	-0.00295288790948689
1929	97.870475769043	-5.2759575843811	3.37044906616211	0.00841071270406246	-0.0188619289547205	-0.0519787110388279	-0.00230353930965066
1930	98.5198211669922	-5.60063171386719	3.37044906616211	0.00743668992072344	-0.0211346503347158	-0.0367190167307854	0.0022419011220336
1931	98.5198211669922	-5.60063171386719	3.04577469825745	0.00743668992072344	0.00289124972186983	-0.0409397818148136	0.00516396993771195
1932	99.1691741943359	-5.60063171386719	3.11070966720581	0.0113327819854021	0.000293855206109583	-0.0149658378213644	-0.00197886489331722
1933	101.117218017578	-6.24998044967651	4.14966726303101	0.00386527273803949	0.0155535480007529	0.0132808275520802	-0.000355493422830477
1934	100.467864990234	-6.24998044967651	3.56525373458862	0.025618452578783	0.00516396993771195	0.0298392176628113	-0.00425158534198999
1935	99.8185195922852	-6.57465505599976	3.95486283302307	0.01847561635077	0.00646266713738441	0.0522417463362217	0.00678734155371785
1936	98.5198211669922	-5.60063171386719	3.63018846511841	0.00483929552137852	0.012956153601408	0.045423585921526	-0.00132951640989631
1937	99.8185195922852	-6.89932918548584	4.01979780197144	-0.00392691092565656	0.00938473641872406	0.013930176384747	0.00711201597005129
1938	96.57177734375	-5.60063171386719	3.1756443977356	0.0155535480007529	0.00841071270406246	-0.00165419070981443	-0.00749832857400179
1939	95.273078918457	-5.92530632019043	3.63018846511841	0.00418994715437293	0.00516396993771195	-0.00944637414067984	-0.00132951640989631
1940	95.9224319458008	-5.2759575843811	3.76005816459656	0.011982130818069	-0.00977104809135199	-0.0211346503347158	-0.00619963090866804
1941	95.9224319458008	-5.60063171386719	3.82499313354492	-0.00197886489331722	-0.0162645354866982	-0.048407293856144	0.00386527273803949
1942	96.57177734375	-5.2759575843811	3.69512343406677	-0.000680167751852423	-0.00717365415766835	-0.0315242260694504	-0.00165419070981443
1943	97.2211227416992	-5.60063171386719	3.82499313354492	0.00970941036939621	-0.0104203969240189	-0.0581475235521793	-0.0026282137259841
1944	99.1691741943359	-5.92530632019043	4.14966726303101	-0.00490093370899558	-0.017887907102704	-0.0701604709029198	-0.00684897974133492
1945	99.1691741943359	-7.22400331497192	4.14966726303101	0.000618529506027699	-0.0172385573387146	-0.0763292834162712	0.00906006153672934
1946	97.870475769043	-5.60063171386719	3.63018846511841	-0.00197886489331722	-0.0149658378213644	-0.0513293594121933	-0.00587495695799589
1947	101.117218017578	-6.89932918548584	3.88992786407471	-0.00522560812532902	0.00256657530553639	-0.00197886489331722	0.00548864435404539
1948	100.467864990234	-5.92530632019043	3.1756443977356	-0.00425158534198999	0.00548864435404539	0.025618452578783	-0.00490093370899558
1949	99.8185195922852	-6.57465505599976	3.76005816459656	-0.00360223650932312	0.0116574559360743	0.00581331877037883	-0.00327756232582033
1950	98.5198211669922	-6.89932918548584	4.01979780197144	-0.00360223650932312	0.00256657530553639	0.00256657530553639	0.00289124972186983
1951	99.8185195922852	-6.89932918548584	3.69512343406677	-0.0159398596733809	-0.00230353930965066	-0.0026282137259841	0.000293855206109583
1952	97.870475769043	-6.89932918548584	3.69512343406677	-0.017887907102704	0.0230210572481155	0.0629559978842735	0.00191722682211548
1953	100.467864990234	-7.87335205078125	3.88992786407471	-0.0156151866540313	0.0301638916134834	0.123020745813847	-0.00652430532500148
1954	99.8185195922852	-7.22400331497192	4.08473253250122	-0.0130177913233638	0.0220470335334539	0.105813004076481	0.000943203864153475
1955	100.467864990234	-7.22400331497192	4.34447193145752	-0.00749832857400179	0.00646266713738441	0.0636053457856178	0.00126787810586393
1956	98.5198211669922	-5.92530632019043	3.69512343406677	-0.00652430532500148	0.0243197549134493	0.0558131635189056	-0.000355493422830477
1957	100.467864990234	-6.89932918548584	3.95486283302307	-0.0113944197073579	0.0168522447347641	0.0425015166401863	0.00354059832170606
1958	98.5198211669922	-6.24998044967651	3.63018846511841	-0.00944637414067984	0.013930176384747	0.029189869761467	-0.00295288790948689
1959	99.8185195922852	-6.24998044967651	3.76005816459656	-0.00555028254166245	0.00938473641872406	0.0207483377307653	-0.00132951640989631
1960	99.1691741943359	-6.57465505599976	4.01979780197144	-3.08191010844894e-05	0.00126787810586393	0.01847561635077	0.00808603875339031
1961	98.5198211669922	-6.89932918548584	4.08473253250122	0.00516396993771195	0.0022419011220336	0.00776136433705688	-0.00132951640989631
1962	98.5198211669922	-5.2759575843811	3.50031876564026	-0.00555028254166245	0.00386527273803949	0.000943203864153475	0.000943203864153475
1963	98.5198211669922	-5.60063171386719	3.43538379669189	0.000618529506027699	-0.00749832857400179	-0.000355493422830477	-0.00457625929266214
1964	99.8185195922852	-6.89932918548584	3.63018846511841	0.00159255252219737	-0.0100957229733467	-0.00555028254166245	-0.00522560812532902
1965	100.467864990234	-6.57465505599976	3.69512343406677	0.00581331877037883	-0.0165892094373703	-0.00749832857400179	0.00678734155371785
1966	98.5198211669922	-5.60063171386719	3.95486283302307	0.00808603875339031	-0.0139918150380254	-0.0282774847000837	0.00126787810586393
1967	99.8185195922852	-6.24998044967651	3.88992786407471	-0.00944637414067984	-0.0198359526693821	-0.0311995539814234	-0.00327756232582033
1968	98.5198211669922	-5.60063171386719	3.69512343406677	0.031137915328145	-0.0156151866540313	-0.0389917381107807	-0.0026282137259841
1969	99.1691741943359	-5.2759575843811	3.76005816459656	-0.00230353930965066	-0.00457625929266214	-0.0198359526693821	-0.00100484199356288
1970	97.2211227416992	-5.60063171386719	3.88992786407471	0.00841071270406246	0.00256657530553639	-0.0175632312893867	0.00451462110504508
1971	97.870475769043	-5.60063171386719	3.69512343406677	0.0191249661147594	0.00970941036939621	0.00354059832170606	0.00418994715437293
1972	96.57177734375	-5.2759575843811	4.08473253250122	0.00873538758605719	0.00970941036939621	-0.0182125810533762	0.00548864435404539
1973	97.2211227416992	-6.24998044967651	3.63018846511841	0.00516396993771195	0.00516396993771195	-0.0152905117720366	0.00159255252219737
1974	97.2211227416992	-6.89932918548584	3.95486283302307	0.00516396993771195	-0.00327756232582033	-0.0253554154187441	0.00354059832170606
1975	97.870475769043	-6.57465505599976	3.95486283302307	0.0162028968334198	0.000293855206109583	-0.00847235135734081	0.00418994715437293
1976	96.57177734375	-6.57465505599976	3.95486283302307	0.00386527273803949	0.00743668992072344	-0.00619963090866804	0.00354059832170606
1977	97.870475769043	-6.24998044967651	3.50031876564026	0.00321592413820326	0.000943203864153475	-0.0026282137259841	-0.00100484199356288
1978	98.5198211669922	-5.2759575843811	3.30551409721375	0.0113327819854021	0.00256657530553639	-0.0162645354866982	-0.00360223650932312
1979	97.870475769043	-6.24998044967651	3.88992786407471	0.0210730116814375	-0.00132951640989631	-0.0117190945893526	-0.00457625929266214
1980	100.467864990234	-6.89932918548584	4.08473253250122	0.0152288740500808	0.011982130818069	0.0181509424000978	0.00256657530553639
1981	99.1691741943359	-6.24998044967651	4.01979780197144	0.00678734155371785	0.00581331877037883	0.0515923984348774	0.00386527273803949
1982	99.8185195922852	-7.54867792129517	4.21460247039795	0.00613799272105098	0.00938473641872406	0.0155535480007529	-0.00165419070981443
1983	97.870475769043	-6.24998044967651	4.01979780197144	0.00743668992072344	-0.00392691092565656	-0.0208099745213985	0.000293855206109583
1984	99.1691741943359	-6.57465505599976	3.69512343406677	-0.00749832857400179	-0.00165419070981443	-0.0393164120614529	0.00289124972186983
1985	99.8185195922852	-7.87335205078125	3.11070966720581	0.00354059832170606	-0.00782300252467394	-0.032173577696085	0.00159255252219737
1986	99.8185195922852	-7.22400331497192	3.82499313354492	-0.00879702530801296	-0.02697878703475	-0.0584721975028515	0.00159255252219737
1987	99.8185195922852	-7.87335205078125	3.24057936668396	-0.0146411629393697	-0.00522560812532902	-0.0675630792975426	0.000943203864153475
1988	98.5198211669922	-6.89932918548584	3.95486283302307	-0.0143164889886975	-0.00132951640989631	-0.0337969474494457	0.00548864435404539
1989	98.5198211669922	-6.89932918548584	4.01979780197144	-0.00879702530801296	0.01100810803473	-0.00295288790948689	0.00289124972186983
1990	99.1691741943359	-7.22400331497192	3.76005816459656	-0.0175632312893867	0.0113327819854021	0.0314625911414623	0.00581331877037883
1991	98.5198211669922	-6.89932918548584	3.88992786407471	-0.00977104809135199	0.0210730116814375	0.049319677054882	0.00191722682211548
1992	98.5198211669922	-6.24998044967651	3.63018846511841	-0.0117190945893526	0.0162028968334198	0.0132808275520802	0.00321592413820326
1993	99.1691741943359	-6.24998044967651	3.82499313354492	-0.00555028254166245	0.0123068047687411	-0.00425158534198999	-0.00327756232582033
1994	100.467864990234	-6.89932918548584	4.14966726303101	-0.00782300252467394	0.00743668992072344	-0.0104203969240189	-0.00295288790948689
1995	100.467864990234	-6.57465505599976	3.82499313354492	-0.00425158534198999	0.00289124972186983	0.000943203864153475	0.00386527273803949
1996	99.1691741943359	-6.89932918548584	3.63018846511841	-0.00165419070981443	-0.00295288790948689	-0.00360223650932312	0.00354059832170606
1997	99.8185195922852	-5.92530632019043	3.56525373458862	-0.0117190945893526	0.00906006153672934	-0.00847235135734081	-0.00912170019000769
1998	99.1691741943359	-5.92530632019043	3.56525373458862	-0.0110697457566857	-0.00100484199356288	-0.0100957229733467	-0.000355493422830477
1999	99.8185195922852	-6.89932918548584	3.88992786407471	-0.00912170019000769	-0.00165419070981443	-0.0172385573387146	-0.0026282137259841
2000	100.467864990234	-6.89932918548584	3.56525373458862	-0.00295288790948689	0.00256657530553639	0.00321592413820326	-0.00295288790948689
[truncated: 6,320 more rows]
