# Supplementary material for: Precise instruction and consideration of the vertical and horizontal force component increases validity and reliability of the 90:20 Isometric Posterior Chain Test
Source: PLoS One. 2024 Oct 28;19(10):e0312843. doi: 10.1371/journal.pone.0312843 (PMC11515970; doi:10.1371/journal.pone.0312843)
Supplement: S1 File — (ZIP) [file pone.0312843.s001.zip › S1_Raw_Data/M1_P21_vh_2.csv]

1	96.57177734375	-8.52270030975342	3.24057936668396	-0.00977104809135199	-0.00457625929266214	-0.00619963090866804	-0.000355493422830477
2	96.57177734375	-8.19802665710449	3.43538379669189	0.00483929552137852	-0.00327756232582033	-0.0133424662053585	-0.000680167751852423
3	93.9743804931641	-8.19802665710449	3.69512343406677	-0.00230353930965066	-0.00457625929266214	-0.00619963090866804	-0.00425158534198999
4	93.3250350952148	-6.89932918548584	3.04577469825745	0.00581331877037883	-0.00490093370899558	-0.0104203969240189	-0.00230353930965066
5	93.9743804931641	-7.87335205078125	3.63018846511841	-0.00619963090866804	-0.0123684434220195	-0.0152905117720366	-0.000680167751852423
6	94.6237335205078	-7.87335205078125	3.43538379669189	0.011982130818069	0.000618529506027699	-0.0110697457566857	-0.00197886489331722
7	94.6237335205078	-6.89932918548584	3.43538379669189	0.00841071270406246	-0.00912170019000769	-0.0152905117720366	0.00938473641872406
8	93.9743804931641	-6.57465505599976	3.50031876564026	0.00678734155371785	0.00321592413820326	-0.00197886489331722	0.00743668992072344
9	93.3250350952148	-6.57465505599976	3.95486283302307	0.00159255252219737	0.00126787810586393	0.00321592413820326	-0.00197886489331722
10	93.3250350952148	-6.57465505599976	3.04577469825745	-0.00522560812532902	0.0100340843200684	-0.00295288790948689	-0.00717365415766835
11	95.273078918457	-7.87335205078125	3.1756443977356	0.00159255252219737	0.00451462110504508	-0.00327756232582033	0.00451462110504508
12	94.6237335205078	-7.87335205078125	3.37044906616211	-0.00197886489331722	0.00321592413820326	0.000618529506027699	0.000943203864153475
13	93.3250350952148	-7.54867792129517	3.88992786407471	0.00321592413820326	-0.00587495695799589	0.00970941036939621	0.00711201597005129
14	92.0263366699219	-6.57465505599976	3.88992786407471	-0.00327756232582033	0.00808603875339031	0.00970941036939621	-0.000355493422830477
15	94.6237335205078	-7.22400331497192	3.95486283302307	-0.00100484199356288	0.0223717093467712	0.00451462110504508	-0.00457625929266214
16	91.3769912719727	-6.89932918548584	3.63018846511841	-0.0126931173726916	0.0136055024340749	0.01100810803473	-0.00619963090866804
17	92.0263366699219	-7.87335205078125	3.43538379669189	-0.00619963090866804	0.00321592413820326	-0.00522560812532902	0.00256657530553639
18	92.6756820678711	-7.22400331497192	3.50031876564026	-0.00295288790948689	0.00191722682211548	0.00873538758605719	0.00418994715437293
19	90.7276382446289	-6.89932918548584	3.24057936668396	-0.00847235135734081	0.00906006153672934	-0.00165419070981443	-0.00327756232582033
20	92.6756820678711	-6.57465505599976	3.95486283302307	-0.0133424662053585	0.00483929552137852	-0.00197886489331722	-0.00132951640989631
21	92.6756820678711	-7.22400331497192	3.88992786407471	-0.00555028254166245	0.00354059832170606	-0.00749832857400179	-0.00360223650932312
22	93.3250350952148	-7.54867792129517	3.88992786407471	0.00159255252219737	-0.00555028254166245	0.000943203864153475	0.00483929552137852
23	93.3250350952148	-6.57465505599976	4.01979780197144	0.0220470335334539	-0.00230353930965066	0.00321592413820326	-0.0026282137259841
24	92.0263366699219	-6.24998044967651	3.82499313354492	0.0158782228827477	0.000293855206109583	-0.00814767740666866	0.00289124972186983
25	95.273078918457	-6.24998044967651	4.08473253250122	0.0217223595827818	-0.00944637414067984	-0.017887907102704	-0.00652430532500148
26	92.0263366699219	-5.92530632019043	3.95486283302307	0.0210730116814375	0.0162028968334198	-0.00782300252467394	-0.00360223650932312
27	93.9743804931641	-7.22400331497192	3.30551409721375	0.0191249661147594	-0.0136671401560307	-0.0136671401560307	0.00548864435404539
28	93.3250350952148	-7.22400331497192	3.43538379669189	0.00938473641872406	-0.00587495695799589	-0.0026282137259841	0.00159255252219737
29	94.6237335205078	-7.87335205078125	3.82499313354492	0.0200989879667759	0.000293855206109583	-0.00165419070981443	-0.00197886489331722
30	93.9743804931641	-8.52270030975342	4.14966726303101	0.00938473641872406	-0.000680167751852423	-0.0026282137259841	0.00386527273803949
31	92.6756820678711	-8.19802665710449	4.21460247039795	0.01847561635077	0.000943203864153475	-0.00392691092565656	-0.00392691092565656
32	93.3250350952148	-7.54867792129517	3.76005816459656	0.00808603875339031	-0.00912170019000769	-0.00879702530801296	0.00646266713738441
33	93.3250350952148	-7.54867792129517	3.76005816459656	0.00678734155371785	-0.00132951640989631	0.00321592413820326	0.00159255252219737
34	92.6756820678711	-7.54867792129517	4.08473253250122	-0.0110697457566857	0.00581331877037883	0.00548864435404539	0.00776136433705688
35	92.0263366699219	-6.24998044967651	3.69512343406677	0.000293855206109583	0.0136055024340749	-0.000680167751852423	-0.00652430532500148
36	94.6237335205078	-7.87335205078125	3.63018846511841	0.000618529506027699	0.0145795252174139	0.00386527273803949	-0.00522560812532902
37	93.9743804931641	-6.24998044967651	3.50031876564026	-0.00165419070981443	0.00808603875339031	0.00711201597005129	0.00418994715437293
38	93.9743804931641	-6.24998044967651	3.11070966720581	-0.00587495695799589	0.00483929552137852	-0.0026282137259841	0.000618529506027699
39	92.0263366699219	-5.60063171386719	2.98083996772766	0.00548864435404539	0.00289124972186983	0.000618529506027699	-0.00619963090866804
40	93.9743804931641	-5.92530632019043	3.11070966720581	0.00191722682211548	0.00613799272105098	-0.00522560812532902	-0.00295288790948689
41	93.3250350952148	-4.95128345489502	3.56525373458862	-0.00749832857400179	0.00613799272105098	-0.00132951640989631	0.00321592413820326
42	95.273078918457	-6.89932918548584	3.24057936668396	-0.000355493422830477	0.00581331877037883	-0.00879702530801296	0.00776136433705688
43	94.6237335205078	-6.57465505599976	3.88992786407471	-0.00749832857400179	0.00581331877037883	-0.0110697457566857	0.00483929552137852
44	93.9743804931641	-6.57465505599976	3.63018846511841	0.000618529506027699	-0.00684897974133492	-0.00847235135734081	-0.00587495695799589
45	93.9743804931641	-5.2759575843811	3.37044906616211	-0.0026282137259841	0.00126787810586393	-0.00457625929266214	-0.00490093370899558
46	95.9224319458008	-6.57465505599976	3.37044906616211	-0.0110697457566857	-0.00457625929266214	-0.00717365415766835	-0.000355493422830477
47	93.9743804931641	-5.92530632019043	3.43538379669189	-0.0026282137259841	-0.0143164889886975	-0.00327756232582033	0.00646266713738441
48	95.273078918457	-5.92530632019043	3.43538379669189	-0.00360223650932312	-0.00132951640989631	-0.00392691092565656	0.00321592413820326
49	92.6756820678711	-5.2759575843811	3.04577469825745	-0.00230353930965066	-0.00132951640989631	-0.00425158534198999	-0.000355493422830477
50	95.9224319458008	-5.92530632019043	3.69512343406677	0.00126787810586393	0.00321592413820326	-0.0104203969240189	0.0022419011220336
51	93.3250350952148	-6.89932918548584	3.88992786407471	0.000943203864153475	-0.000355493422830477	0.00191722682211548	0.00191722682211548
52	93.9743804931641	-6.24998044967651	3.50031876564026	-0.00295288790948689	0.00386527273803949	-0.00490093370899558	0.00126787810586393
53	90.0782928466797	-4.95128345489502	3.95486283302307	-0.0107450718060136	-0.00327756232582033	-0.00230353930965066	0.00386527273803949
54	92.6756820678711	-6.89932918548584	4.14966726303101	-0.0107450718060136	0.00256657530553639	-0.00295288790948689	-0.00100484199356288
55	90.7276382446289	-5.2759575843811	3.69512343406677	-0.0100957229733467	0.00906006153672934	-0.00197886489331722	0.00516396993771195
56	93.3250350952148	-6.57465505599976	3.88992786407471	-0.00749832857400179	0.00483929552137852	0.0022419011220336	-0.000680167751852423
57	92.6756820678711	-5.2759575843811	3.24057936668396	-0.000355493422830477	0.0103587592020631	-0.0026282137259841	0.00354059832170606
58	92.6756820678711	-5.92530632019043	3.24057936668396	-0.00619963090866804	0.00159255252219737	-0.00457625929266214	-0.0026282137259841
59	92.6756820678711	-5.92530632019043	3.76005816459656	-0.00197886489331722	-3.08191010844894e-05	0.00191722682211548	-0.000355493422830477
60	93.3250350952148	-6.24998044967651	3.43538379669189	0.00321592413820326	0.00938473641872406	-0.00587495695799589	-0.00522560812532902
61	92.6756820678711	-5.60063171386719	3.24057936668396	-0.00587495695799589	0.00191722682211548	0.00321592413820326	-0.00197886489331722
62	92.6756820678711	-5.92530632019043	3.11070966720581	-0.00555028254166245	-0.00522560812532902	-0.00132951640989631	-0.0026282137259841
63	94.6237335205078	-7.22400331497192	3.43538379669189	-0.00100484199356288	-0.0120437685400248	-0.00717365415766835	0.000293855206109583
64	93.9743804931641	-7.54867792129517	3.50031876564026	-0.00132951640989631	-0.00944637414067984	-0.00165419070981443	-0.00619963090866804
65	93.9743804931641	-6.57465505599976	3.69512343406677	-0.00392691092565656	-0.00814767740666866	-0.00749832857400179	0.000293855206109583
66	95.273078918457	-6.89932918548584	3.82499313354492	0.00159255252219737	-0.00392691092565656	0.000943203864153475	-0.00749832857400179
67	93.3250350952148	-5.60063171386719	3.69512343406677	0.00256657530553639	-0.0221086721867323	-0.00100484199356288	-3.08191010844894e-05
68	93.9743804931641	-5.2759575843811	3.69512343406677	0.000943203864153475	-0.00457625929266214	-0.00165419070981443	-0.00457625929266214
69	93.3250350952148	-4.95128345489502	3.88992786407471	-0.0026282137259841	-0.00230353930965066	0.00321592413820326	0.00613799272105098
70	95.273078918457	-5.60063171386719	3.95486283302307	-0.00555028254166245	0.00808603875339031	-0.000680167751852423	-0.00197886489331722
71	94.6237335205078	-4.62660884857178	3.76005816459656	-0.00132951640989631	-0.00295288790948689	0.00159255252219737	-0.00100484199356288
72	95.273078918457	-6.24998044967651	3.24057936668396	0.00646266713738441	0.00451462110504508	0.00581331877037883	-0.00230353930965066
73	93.3250350952148	-6.24998044967651	3.37044906616211	0.00256657530553639	0.00808603875339031	0.00159255252219737	0.0142548503354192
74	95.9224319458008	-5.2759575843811	3.50031876564026	-0.00165419070981443	0.00516396993771195	0.00126787810586393	-0.00684897974133492
75	95.273078918457	-5.92530632019043	3.88992786407471	-0.0175632312893867	0.00906006153672934	-0.00684897974133492	-0.00587495695799589
76	93.9743804931641	-4.62660884857178	3.76005816459656	-0.00912170019000769	0.00841071270406246	0.00289124972186983	-0.00782300252467394
77	93.3250350952148	-5.92530632019043	3.82499313354492	0.000943203864153475	0.00386527273803949	0.0123068047687411	0.00451462110504508
78	95.9224319458008	-5.92530632019043	3.63018846511841	-0.00652430532500148	0.00159255252219737	0.00548864435404539	-0.00327756232582033
79	95.273078918457	-5.92530632019043	3.37044906616211	0.00289124972186983	0.00191722682211548	0.000618529506027699	0.000618529506027699
80	96.57177734375	-6.24998044967651	3.43538379669189	0.00256657530553639	0.00646266713738441	-0.00165419070981443	-0.00490093370899558
81	95.273078918457	-6.24998044967651	3.69512343406677	-0.00100484199356288	0.000618529506027699	-0.00230353930965066	-0.0113944197073579
82	95.273078918457	-5.92530632019043	4.21460247039795	0.0175015944987535	0.00386527273803949	-0.00684897974133492	-0.00132951640989631
83	93.9743804931641	-4.95128345489502	3.63018846511841	0.00581331877037883	-0.00100484199356288	-0.00230353930965066	-0.000680167751852423
84	93.9743804931641	-4.95128345489502	3.63018846511841	-0.00360223650932312	-0.00132951640989631	-0.00360223650932312	-0.00132951640989631
85	95.273078918457	-6.24998044967651	3.43538379669189	-0.00587495695799589	-0.0113944197073579	-0.0162645354866982	-0.00587495695799589
86	92.0263366699219	-4.95128345489502	3.30551409721375	0.0188002903014421	0.00743668992072344	-0.00814767740666866	-3.08191010844894e-05
87	92.6756820678711	-5.2759575843811	3.88992786407471	-0.00230353930965066	0.000618529506027699	-0.0110697457566857	0.00581331877037883
88	92.6756820678711	-5.60063171386719	3.95486283302307	0.00159255252219737	-0.00360223650932312	0.00159255252219737	0.000618529506027699
89	93.3250350952148	-6.89932918548584	3.43538379669189	-0.00555028254166245	-0.00425158534198999	0.00191722682211548	-3.08191010844894e-05
90	93.9743804931641	-5.92530632019043	3.95486283302307	-0.00392691092565656	0.00451462110504508	-0.00327756232582033	0.000293855206109583
91	93.9743804931641	-5.2759575843811	3.1756443977356	-0.0026282137259841	0.00841071270406246	0.00126787810586393	0.00321592413820326
92	93.3250350952148	-4.95128345489502	3.30551409721375	0.00743668992072344	0.00581331877037883	0.00321592413820326	0.00191722682211548
93	96.57177734375	-6.89932918548584	3.63018846511841	-0.00717365415766835	0.000293855206109583	-0.00457625929266214	-0.00327756232582033
94	93.9743804931641	-5.2759575843811	3.04577469825745	-0.00879702530801296	0.00678734155371785	0.00321592413820326	0.00873538758605719
95	97.2211227416992	-6.89932918548584	3.69512343406677	-0.0117190945893526	0.0155535480007529	0.00451462110504508	-0.00587495695799589
96	95.273078918457	-5.60063171386719	3.69512343406677	-0.0110697457566857	0.00873538758605719	0.000943203864153475	-0.000355493422830477
97	97.2211227416992	-7.54867792129517	3.50031876564026	-0.00425158534198999	0.0106834331527352	0.00256657530553639	-0.00165419070981443
98	96.57177734375	-7.22400331497192	4.27953720092773	-0.00619963090866804	0.00321592413820326	-0.00425158534198999	-0.000680167751852423
99	95.9224319458008	-7.87335205078125	3.82499313354492	-0.0117190945893526	-0.00457625929266214	0.00646266713738441	-0.00100484199356288
100	95.9224319458008	-8.19802665710449	2.98083996772766	-0.00555028254166245	-0.00555028254166245	-0.00619963090866804	0.00516396993771195
101	97.2211227416992	-7.87335205078125	3.82499313354492	-0.00295288790948689	0.000293855206109583	-0.00587495695799589	0.00646266713738441
102	95.9224319458008	-7.87335205078125	4.01979780197144	-0.00230353930965066	-0.000680167751852423	-0.00197886489331722	0.00711201597005129
103	95.273078918457	-6.89932918548584	3.76005816459656	-0.00522560812532902	-0.0117190945893526	-0.0026282137259841	0.00646266713738441
104	94.6237335205078	-6.24998044967651	4.01979780197144	0.00191722682211548	-0.00814767740666866	-0.0113944197073579	-0.00100484199356288
105	97.870475769043	-7.22400331497192	3.76005816459656	0.00808603875339031	-0.00684897974133492	-0.0113944197073579	-0.00652430532500148
106	95.273078918457	-6.57465505599976	3.11070966720581	0.0175015944987535	-0.0123684434220195	-0.0152905117720366	-0.00197886489331722
107	95.9224319458008	-7.54867792129517	3.37044906616211	0.00873538758605719	-0.000355493422830477	-0.00490093370899558	0.00418994715437293
108	95.273078918457	-6.89932918548584	3.50031876564026	0.0230210572481155	-0.00555028254166245	-0.00490093370899558	0.011982130818069
109	97.2211227416992	-7.54867792129517	3.50031876564026	0.00289124972186983	-0.00619963090866804	-0.000355493422830477	0.0022419011220336
110	96.57177734375	-6.89932918548584	3.43538379669189	0.00970941036939621	-0.00165419070981443	-0.00327756232582033	-0.00327756232582033
111	95.9224319458008	-7.54867792129517	3.24057936668396	0.0168522447347641	-0.0026282137259841	0.00191722682211548	-3.08191010844894e-05
112	95.273078918457	-6.24998044967651	2.9159049987793	0.00581331877037883	0.00256657530553639	0.00126787810586393	-0.00425158534198999
113	95.9224319458008	-6.89932918548584	3.43538379669189	0.0022419011220336	0.000618529506027699	0.00548864435404539	0.00451462110504508
114	93.9743804931641	-6.89932918548584	3.76005816459656	0.00678734155371785	-3.08191010844894e-05	0.00321592413820326	0.000943203864153475
115	94.6237335205078	-6.89932918548584	3.24057936668396	-0.0123684434220195	0.0210730116814375	0.00711201597005129	-0.00782300252467394
116	95.9224319458008	-7.87335205078125	3.43538379669189	-0.0104203969240189	0.01100810803473	0.000293855206109583	-0.000680167751852423
117	97.870475769043	-7.54867792129517	3.1756443977356	-0.0110697457566857	0.00970941036939621	0.00646266713738441	-0.0026282137259841
118	95.273078918457	-6.89932918548584	3.24057936668396	-0.00652430532500148	0.00354059832170606	0.00256657530553639	0.00906006153672934
119	95.273078918457	-6.89932918548584	3.63018846511841	-0.00944637414067984	0.000618529506027699	0.00451462110504508	0.000618529506027699
120	94.6237335205078	-7.22400331497192	3.95486283302307	-0.00912170019000769	0.00646266713738441	-0.00295288790948689	-0.00587495695799589
121	95.273078918457	-6.57465505599976	4.08473253250122	-0.0139918150380254	0.00159255252219737	-0.0100957229733467	-0.00555028254166245
122	95.273078918457	-7.54867792129517	3.88992786407471	-0.00522560812532902	-0.00132951640989631	-0.00327756232582033	-0.000680167751852423
123	94.6237335205078	-7.54867792129517	3.76005816459656	-0.0120437685400248	0.000943203864153475	0.00581331877037883	-0.000355493422830477
124	92.0263366699219	-7.22400331497192	4.01979780197144	-0.0156151866540313	-0.00425158534198999	-0.00847235135734081	-0.00490093370899558
125	92.6756820678711	-6.57465505599976	3.76005816459656	-0.00977104809135199	-0.00912170019000769	-0.00977104809135199	-0.00392691092565656
126	93.9743804931641	-7.87335205078125	3.69512343406677	-0.00717365415766835	-0.000680167751852423	-0.00782300252467394	0.0123068047687411
127	95.273078918457	-7.87335205078125	3.50031876564026	-0.00814767740666866	-0.00490093370899558	-0.000355493422830477	-0.00132951640989631
128	95.9224319458008	-6.89932918548584	3.1756443977356	-0.00717365415766835	0.00418994715437293	-0.00457625929266214	0.00418994715437293
129	94.6237335205078	-6.57465505599976	3.56525373458862	-0.000680167751852423	-0.000355493422830477	-0.00230353930965066	-0.00165419070981443
130	95.9224319458008	-7.22400331497192	3.24057936668396	-0.00165419070981443	0.0100340843200684	-0.00457625929266214	0.00516396993771195
131	97.2211227416992	-7.22400331497192	3.43538379669189	0.00613799272105098	-3.08191010844894e-05	0.0022419011220336	0.00321592413820326
132	97.2211227416992	-8.52270030975342	4.34447193145752	0.00159255252219737	0.000618529506027699	-0.00717365415766835	0.00159255252219737
133	95.273078918457	-7.22400331497192	3.56525373458862	0.00386527273803949	-0.00165419070981443	-0.00457625929266214	0.00743668992072344
134	98.5198211669922	-8.84737491607666	3.88992786407471	-0.00197886489331722	-0.00197886489331722	0.00743668992072344	0.00256657530553639
135	95.9224319458008	-7.87335205078125	3.37044906616211	-0.00619963090866804	0.00906006153672934	0.0106834331527352	0.00126787810586393
136	96.57177734375	-9.1720495223999	3.50031876564026	-0.00814767740666866	0.00451462110504508	0.000293855206109583	0.00354059832170606
137	96.57177734375	-7.87335205078125	3.88992786407471	-0.00717365415766835	-0.00295288790948689	0.00711201597005129	-0.00360223650932312
138	95.273078918457	-7.87335205078125	3.88992786407471	-0.00197886489331722	-0.00717365415766835	0.000618529506027699	0.00159255252219737
139	95.273078918457	-7.54867792129517	3.76005816459656	-0.00392691092565656	-0.00100484199356288	-0.00392691092565656	-0.00132951640989631
140	96.57177734375	-7.54867792129517	3.69512343406677	-0.00392691092565656	0.00743668992072344	-0.00814767740666866	-0.00360223650932312
141	95.273078918457	-7.22400331497192	3.69512343406677	0.00256657530553639	0.00678734155371785	-0.00619963090866804	-0.0026282137259841
142	95.9224319458008	-6.89932918548584	3.30551409721375	0.00126787810586393	0.000618529506027699	-0.00619963090866804	-0.0026282137259841
143	96.57177734375	-8.19802665710449	3.76005816459656	0.00548864435404539	0.000293855206109583	0.00451462110504508	0.000943203864153475
144	98.5198211669922	-8.52270030975342	3.88992786407471	0.0217223595827818	-0.00360223650932312	-0.00587495695799589	-0.00327756232582033
145	95.273078918457	-6.89932918548584	3.69512343406677	0.00191722682211548	-0.0110697457566857	-0.00749832857400179	-0.00230353930965066
146	97.870475769043	-8.19802665710449	3.76005816459656	-0.00814767740666866	-3.08191010844894e-05	-0.0188619289547205	-0.000680167751852423
147	94.6237335205078	-6.89932918548584	3.04577469825745	0.0145795252174139	-0.00360223650932312	-0.00360223650932312	0.00451462110504508
148	95.9224319458008	-7.22400331497192	3.69512343406677	0.00808603875339031	0.00743668992072344	-0.00977104809135199	0.00483929552137852
149	94.6237335205078	-6.57465505599976	3.63018846511841	0.0116574559360743	0.00191722682211548	0.00354059832170606	0.000943203864153475
150	94.6237335205078	-7.22400331497192	2.85097002983093	0.013930176384747	0.0100340843200684	-0.00392691092565656	-0.00490093370899558
151	95.273078918457	-6.57465505599976	3.04577469825745	0.020423661917448	0.0106834331527352	-0.00912170019000769	0.00581331877037883
152	96.57177734375	-7.87335205078125	3.1756443977356	0.00776136433705688	-0.00230353930965066	-0.000680167751852423	0.00418994715437293
153	96.57177734375	-7.87335205078125	3.43538379669189	0.0126314787194133	0.00776136433705688	-0.00100484199356288	0.00808603875339031
154	97.2211227416992	-7.54867792129517	4.08473253250122	-0.00392691092565656	0.00354059832170606	0.0103587592020631	-0.00490093370899558
155	96.57177734375	-8.19802665710449	4.08473253250122	-3.08191010844894e-05	0.0175015944987535	0.00483929552137852	-0.0026282137259841
156	93.9743804931641	-7.22400331497192	3.56525373458862	0.00418994715437293	0.00873538758605719	0.00841071270406246	0.00354059832170606
157	93.3250350952148	-6.89932918548584	3.11070966720581	-0.00749832857400179	0.00126787810586393	0.00354059832170606	0.00516396993771195
158	94.6237335205078	-7.87335205078125	3.43538379669189	-0.00100484199356288	0.0106834331527352	0.00581331877037883	0.00646266713738441
159	93.9743804931641	-8.19802665710449	3.56525373458862	-0.0104203969240189	-0.0026282137259841	-3.08191010844894e-05	-0.000680167751852423
160	94.6237335205078	-8.19802665710449	4.27953720092773	-0.00392691092565656	0.00646266713738441	0.00126787810586393	-0.00652430532500148
161	92.0263366699219	-7.54867792129517	3.88992786407471	-0.00619963090866804	0.00483929552137852	-0.00555028254166245	0.00483929552137852
162	92.6756820678711	-6.89932918548584	3.56525373458862	-0.00165419070981443	0.00873538758605719	-0.00587495695799589	0.000618529506027699
163	94.6237335205078	-6.89932918548584	3.69512343406677	-0.00230353930965066	0.00516396993771195	0.0100340843200684	-0.00100484199356288
164	93.9743804931641	-7.87335205078125	3.76005816459656	0.00938473641872406	-0.00684897974133492	-0.00392691092565656	-0.00230353930965066
165	95.273078918457	-7.54867792129517	3.69512343406677	0.011982130818069	0.00418994715437293	-0.00587495695799589	-0.00165419070981443
166	93.9743804931641	-6.57465505599976	3.43538379669189	0.00938473641872406	-0.00944637414067984	-0.0123684434220195	-0.00490093370899558
167	93.9743804931641	-6.89932918548584	3.82499313354492	0.00841071270406246	-0.00392691092565656	-0.00782300252467394	0.00581331877037883
168	94.6237335205078	-7.54867792129517	3.82499313354492	0.013930176384747	-0.00749832857400179	-0.00847235135734081	-0.000355493422830477
169	95.9224319458008	-7.87335205078125	3.43538379669189	-0.00717365415766835	0.00191722682211548	0.00548864435404539	-0.00814767740666866
170	95.273078918457	-7.87335205078125	3.37044906616211	-0.00490093370899558	-0.00522560812532902	-0.00457625929266214	-0.00847235135734081
171	94.6237335205078	-7.54867792129517	3.56525373458862	0.00289124972186983	0.00191722682211548	-0.00944637414067984	-0.00165419070981443
172	95.273078918457	-7.54867792129517	3.76005816459656	-0.00197886489331722	-0.00814767740666866	-0.00392691092565656	-3.08191010844894e-05
173	95.9224319458008	-9.1720495223999	4.01979780197144	-0.00295288790948689	-0.00619963090866804	0.00711201597005129	0.00678734155371785
174	95.9224319458008	-8.84737491607666	3.63018846511841	-0.0117190945893526	-0.00652430532500148	-0.00457625929266214	-0.000355493422830477
175	95.9224319458008	-8.19802665710449	3.95486283302307	-0.0211346503347158	0.0136055024340749	0.00613799272105098	-0.00295288790948689
176	94.6237335205078	-7.22400331497192	3.76005816459656	-0.0136671401560307	0.0022419011220336	-0.000680167751852423	0.00126787810586393
177	95.9224319458008	-7.87335205078125	4.27953720092773	-0.0159398596733809	-0.00457625929266214	0.00711201597005129	-0.00490093370899558
178	96.57177734375	-7.22400331497192	3.37044906616211	-0.00749832857400179	-0.00230353930965066	0.00386527273803949	0.00386527273803949
179	95.9224319458008	-6.89932918548584	3.56525373458862	-0.00717365415766835	0.00191722682211548	-0.0026282137259841	-0.000680167751852423
180	93.9743804931641	-6.57465505599976	3.63018846511841	-0.00587495695799589	-0.00327756232582033	-0.0026282137259841	-0.00879702530801296
181	95.9224319458008	-7.54867792129517	3.82499313354492	0.00354059832170606	0.00159255252219737	-0.00977104809135199	-0.00360223650932312
182	95.273078918457	-7.22400331497192	3.50031876564026	0.00548864435404539	-0.0117190945893526	0.00159255252219737	-0.000680167751852423
183	95.273078918457	-7.54867792129517	4.01979780197144	0.00581331877037883	-0.000355493422830477	-0.00684897974133492	0.00126787810586393
184	94.6237335205078	-6.24998044967651	2.78603529930115	-0.000680167751852423	-0.00457625929266214	-0.00847235135734081	0.000618529506027699
185	95.9224319458008	-7.54867792129517	3.11070966720581	0.0175015944987535	0.00191722682211548	-0.0139918150380254	-0.00782300252467394
186	95.9224319458008	-6.57465505599976	2.85097002983093	0.0152288740500808	-0.0276281367987394	-0.0120437685400248	-0.00132951640989631
187	95.273078918457	-6.57465505599976	3.11070966720581	-0.0026282137259841	-0.0117190945893526	-0.0139918150380254	-0.00132951640989631
188	94.6237335205078	-5.92530632019043	3.37044906616211	0.000943203864153475	-0.00197886489331722	-0.000355493422830477	0.00321592413820326
189	94.6237335205078	-6.57465505599976	3.82499313354492	-0.00749832857400179	0.00516396993771195	-0.00165419070981443	-0.00100484199356288
190	94.6237335205078	-6.24998044967651	3.63018846511841	-0.00619963090866804	0.00386527273803949	-0.00555028254166245	-0.00392691092565656
191	94.6237335205078	-6.24998044967651	3.11070966720581	0.0022419011220336	0.00548864435404539	-0.00392691092565656	-0.00165419070981443
192	95.9224319458008	-7.22400331497192	3.43538379669189	0.00548864435404539	0.00386527273803949	-0.00100484199356288	-0.000680167751852423
193	95.273078918457	-7.87335205078125	4.01979780197144	0.00159255252219737	0.00256657530553639	-0.00652430532500148	0.000293855206109583
194	92.6756820678711	-6.24998044967651	4.08473253250122	0.013930176384747	0.00646266713738441	0.000293855206109583	-0.000680167751852423
195	92.6756820678711	-6.57465505599976	3.56525373458862	-0.0110697457566857	0.0285405199974775	-0.00100484199356288	-0.00392691092565656
196	92.0263366699219	-6.57465505599976	3.82499313354492	-0.00360223650932312	0.0136055024340749	0.00386527273803949	-0.000680167751852423
197	93.9743804931641	-7.54867792129517	3.95486283302307	-0.0126931173726916	0.012956153601408	0.00321592413820326	0.000293855206109583
198	93.3250350952148	-6.57465505599976	3.24057936668396	0.0022419011220336	0.00776136433705688	0.00841071270406246	0.0022419011220336
199	93.9743804931641	-6.57465505599976	3.43538379669189	-0.00684897974133492	0.00711201597005129	0.00451462110504508	0.000293855206109583
200	92.6756820678711	-6.57465505599976	3.95486283302307	-0.00782300252467394	0.0132808275520802	-0.000355493422830477	-0.00522560812532902
201	95.273078918457	-6.57465505599976	3.56525373458862	-0.0126931173726916	0.00938473641872406	-0.00879702530801296	-0.00230353930965066
202	96.57177734375	-7.54867792129517	3.69512343406677	-0.00684897974133492	0.0022419011220336	0.00581331877037883	0.00646266713738441
203	97.2211227416992	-8.19802665710449	3.88992786407471	-0.00295288790948689	-0.000680167751852423	-0.000680167751852423	-0.0026282137259841
204	95.273078918457	-7.22400331497192	3.69512343406677	-0.00360223650932312	-0.00555028254166245	0.0022419011220336	-0.00132951640989631
205	95.273078918457	-8.19802665710449	3.43538379669189	-0.00847235135734081	-0.00879702530801296	-0.00977104809135199	-0.00652430532500148
206	94.6237335205078	-8.52270030975342	3.76005816459656	0.00256657530553639	-0.0133424662053585	-0.0126931173726916	0.000293855206109583
207	96.57177734375	-8.84737491607666	3.30551409721375	0.00938473641872406	-0.0139918150380254	-0.00912170019000769	0.000618529506027699
208	95.273078918457	-9.1720495223999	3.82499313354492	0.00808603875339031	-0.0126931173726916	-0.00782300252467394	0.00418994715437293
209	95.9224319458008	-8.52270030975342	3.76005816459656	0.00451462110504508	-0.0107450718060136	0.00808603875339031	0.00386527273803949
210	96.57177734375	-8.52270030975342	3.43538379669189	-0.000355493422830477	-0.00392691092565656	-3.08191010844894e-05	-0.00425158534198999
211	97.2211227416992	-7.87335205078125	4.08473253250122	-0.00165419070981443	0.00191722682211548	-0.00717365415766835	0.000943203864153475
212	93.9743804931641	-7.87335205078125	4.01979780197144	-0.00100484199356288	-0.00295288790948689	-0.00619963090866804	-0.00230353930965066
213	93.9743804931641	-7.22400331497192	3.1756443977356	-0.00814767740666866	0.00418994715437293	0.00743668992072344	0.00483929552137852
214	94.6237335205078	-7.87335205078125	4.01979780197144	-0.00977104809135199	0.00711201597005129	0.0126314787194133	0.00386527273803949
215	93.9743804931641	-6.89932918548584	3.69512343406677	-0.0185372550040483	0.0162028968334198	-0.00425158534198999	-0.00555028254166245
216	95.273078918457	-7.87335205078125	3.88992786407471	-0.00749832857400179	0.0152288740500808	0.00548864435404539	-0.00717365415766835
217	94.6237335205078	-7.54867792129517	3.69512343406677	-0.00490093370899558	0.00646266713738441	0.00256657530553639	0.00256657530553639
218	94.6237335205078	-6.89932918548584	3.56525373458862	-0.00230353930965066	0.0100340843200684	-0.00197886489331722	0.00678734155371785
219	94.6237335205078	-7.22400331497192	3.56525373458862	0.00126787810586393	0.00743668992072344	-0.00912170019000769	0.000943203864153475
220	94.6237335205078	-6.89932918548584	3.69512343406677	-0.00197886489331722	0.00289124972186983	-0.00555028254166245	-0.00392691092565656
221	94.6237335205078	-7.22400331497192	3.11070966720581	-0.00457625929266214	0.0100340843200684	0.00418994715437293	-0.00652430532500148
222	94.6237335205078	-6.89932918548584	3.37044906616211	0.000618529506027699	-0.00165419070981443	-0.00132951640989631	0.000618529506027699
223	95.9224319458008	-7.87335205078125	3.63018846511841	0.0022419011220336	-0.000355493422830477	0.000943203864153475	-0.00944637414067984
224	95.9224319458008	-8.84737491607666	3.82499313354492	0.00808603875339031	-0.00295288790948689	-0.00847235135734081	0.00483929552137852
225	94.6237335205078	-7.22400331497192	3.76005816459656	0.012956153601408	-0.00782300252467394	-0.0185372550040483	-0.00295288790948689
226	95.9224319458008	-8.52270030975342	3.95486283302307	0.0194496400654316	-0.0133424662053585	-0.00782300252467394	0.00581331877037883
227	93.3250350952148	-6.89932918548584	3.56525373458862	0.0100340843200684	-0.0133424662053585	-0.0162645354866982	0.00516396993771195
228	92.6756820678711	-7.54867792129517	4.08473253250122	0.0239950809627771	-0.00230353930965066	-0.00327756232582033	0.00841071270406246
229	91.3769912719727	-7.22400331497192	3.88992786407471	0.00386527273803949	-0.00587495695799589	-0.0110697457566857	-3.08191010844894e-05
230	91.3769912719727	-7.22400331497192	3.24057936668396	-0.00912170019000769	-0.00425158534198999	-0.00684897974133492	0.00548864435404539
231	92.6756820678711	-7.22400331497192	3.56525373458862	-0.0139918150380254	-0.00165419070981443	-0.0100957229733467	-0.00165419070981443
232	92.6756820678711	-8.19802665710449	3.43538379669189	-0.00652430532500148	0.000618529506027699	-0.00782300252467394	-0.000680167751852423
233	92.6756820678711	-7.87335205078125	3.50031876564026	0.0142548503354192	-0.00522560812532902	0.000293855206109583	-0.00165419070981443
234	94.6237335205078	-8.19802665710449	3.43538379669189	-0.00619963090866804	-0.000680167751852423	0.000293855206109583	-0.00392691092565656
235	95.9224319458008	-8.19802665710449	3.43538379669189	-0.00555028254166245	0.00906006153672934	0.00483929552137852	-0.00814767740666866
236	93.3250350952148	-7.54867792129517	2.9159049987793	-0.00555028254166245	0.00483929552137852	0.000618529506027699	-0.00230353930965066
237	93.9743804931641	-7.22400331497192	3.43538379669189	-0.00587495695799589	0.0116574559360743	0.00256657530553639	-3.08191010844894e-05
238	95.273078918457	-8.52270030975342	3.63018846511841	-0.0110697457566857	-0.000355493422830477	0.000618529506027699	0.000618529506027699
239	95.273078918457	-8.52270030975342	3.63018846511841	-0.00132951640989631	-0.00165419070981443	0.00483929552137852	-0.0100957229733467
240	95.9224319458008	-9.1720495223999	3.63018846511841	-0.000355493422830477	0.00321592413820326	-0.00684897974133492	-0.00490093370899558
241	95.9224319458008	-9.1720495223999	3.88992786407471	-0.00977104809135199	-0.00652430532500148	-0.0026282137259841	-0.00165419070981443
242	94.6237335205078	-9.49672412872314	4.01979780197144	-0.00230353930965066	-0.0143164889886975	-0.00555028254166245	0.00191722682211548
243	93.9743804931641	-8.52270030975342	3.63018846511841	-0.00782300252467394	-0.00587495695799589	0.00418994715437293	-0.00457625929266214
244	95.273078918457	-8.84737491607666	3.76005816459656	-0.000355493422830477	-0.00814767740666866	-0.0149658378213644	0.00159255252219737
245	95.9224319458008	-8.84737491607666	4.14966726303101	0.0123068047687411	-0.00392691092565656	-0.00782300252467394	-0.00457625929266214
246	95.273078918457	-7.87335205078125	3.88992786407471	0.0106834331527352	-0.0113944197073579	-0.0149658378213644	0.00613799272105098
247	93.9743804931641	-7.22400331497192	3.1756443977356	0.0136055024340749	0.000293855206109583	-0.00360223650932312	0.00126787810586393
248	95.9224319458008	-8.19802665710449	3.37044906616211	0.00776136433705688	-0.00360223650932312	-0.00814767740666866	-0.00100484199356288
249	95.9224319458008	-7.54867792129517	3.43538379669189	0.00906006153672934	-0.00197886489331722	0.00678734155371785	-0.00652430532500148
250	95.9224319458008	-8.52270030975342	3.56525373458862	0.00418994715437293	-3.08191010844894e-05	-0.00749832857400179	0.00126787810586393
251	93.3250350952148	-7.22400331497192	3.95486283302307	-0.00100484199356288	-0.00230353930965066	-0.00652430532500148	0.00548864435404539
252	94.6237335205078	-7.22400331497192	2.9159049987793	0.0103587592020631	-0.00360223650932312	-0.00555028254166245	0.00386527273803949
253	95.273078918457	-8.52270030975342	3.11070966720581	-0.0120437685400248	0.000618529506027699	0.000293855206109583	0.000943203864153475
254	94.6237335205078	-7.22400331497192	3.11070966720581	-3.08191010844894e-05	0.00938473641872406	-0.00457625929266214	-0.00684897974133492
255	94.6237335205078	-8.19802665710449	2.85097002983093	-0.0182125810533762	0.0100340843200684	0.00711201597005129	0.00159255252219737
256	94.6237335205078	-7.54867792129517	3.24057936668396	-0.0117190945893526	0.0123068047687411	-0.00392691092565656	-0.00782300252467394
257	95.273078918457	-8.19802665710449	4.08473253250122	-0.0123684434220195	0.00970941036939621	-0.00295288790948689	0.000293855206109583
258	95.9224319458008	-8.19802665710449	3.69512343406677	-0.00749832857400179	0.0022419011220336	0.00873538758605719	0.0022419011220336
259	93.9743804931641	-6.89932918548584	3.43538379669189	-0.0026282137259841	-0.00555028254166245	-0.0026282137259841	-0.00327756232582033
260	95.273078918457	-7.54867792129517	3.56525373458862	-0.0107450718060136	0.00354059832170606	-0.000680167751852423	-0.00230353930965066
261	95.273078918457	-8.19802665710449	3.63018846511841	-0.00587495695799589	0.00354059832170606	-0.00165419070981443	-0.000680167751852423
262	95.9224319458008	-8.84737491607666	4.08473253250122	-0.00392691092565656	0.00126787810586393	-0.00457625929266214	0.00126787810586393
263	93.3250350952148	-7.54867792129517	4.34447193145752	-0.00717365415766835	-0.00100484199356288	-0.00132951640989631	0.0022419011220336
264	92.6756820678711	-7.22400331497192	3.63018846511841	-0.00652430532500148	-0.00165419070981443	-0.00847235135734081	-0.00132951640989631
265	92.6756820678711	-7.87335205078125	3.82499313354492	-0.00587495695799589	-0.00587495695799589	-0.0130177913233638	0.00289124972186983
266	90.7276382446289	-6.89932918548584	3.76005816459656	-0.00457625929266214	-0.00782300252467394	-0.00782300252467394	0.00841071270406246
267	92.0263366699219	-8.52270030975342	4.01979780197144	-0.00684897974133492	-0.00490093370899558	-0.0100957229733467	0.012956153601408
268	93.3250350952148	-8.19802665710449	4.14966726303101	-0.00327756232582033	-0.00165419070981443	0.00354059832170606	0.00841071270406246
269	92.6756820678711	-7.87335205078125	4.14966726303101	-0.00684897974133492	0.00256657530553639	0.00321592413820326	0.00743668992072344
270	95.273078918457	-8.19802665710449	3.76005816459656	-0.00327756232582033	0.00191722682211548	-0.00684897974133492	-3.08191010844894e-05
271	95.273078918457	-8.19802665710449	4.01979780197144	-0.00392691092565656	-0.000355493422830477	-0.00652430532500148	0.000943203864153475
272	92.6756820678711	-7.22400331497192	3.30551409721375	0.012956153601408	-0.00100484199356288	-0.00717365415766835	0.00191722682211548
273	95.273078918457	-7.54867792129517	3.82499313354492	-0.00165419070981443	-0.00652430532500148	0.00483929552137852	0.0022419011220336
274	94.6237335205078	-7.54867792129517	3.95486283302307	0.00256657530553639	0.0132808275520802	-0.0026282137259841	0.000293855206109583
275	92.6756820678711	-7.22400331497192	3.95486283302307	-0.00587495695799589	0.00841071270406246	0.0126314787194133	-0.00522560812532902
276	93.9743804931641	-8.84737491607666	3.88992786407471	0.000293855206109583	0.012956153601408	0.00451462110504508	-0.00814767740666866
277	95.273078918457	-9.49672412872314	3.30551409721375	0.00776136433705688	0.00646266713738441	-0.000680167751852423	0.000618529506027699
278	94.6237335205078	-8.52270030975342	3.63018846511841	0.0181509424000978	-0.00587495695799589	0.00289124972186983	0.000293855206109583
279	93.9743804931641	-7.87335205078125	3.30551409721375	0.0152288740500808	0.00516396993771195	-0.00165419070981443	0.00516396993771195
280	92.6756820678711	-7.87335205078125	3.50031876564026	-0.0162645354866982	0.000293855206109583	0.00451462110504508	-0.0107450718060136
281	93.3250350952148	-7.22400331497192	3.50031876564026	0.0285405199974775	0.0123068047687411	0.000943203864153475	-0.00100484199356288
282	94.6237335205078	-7.87335205078125	3.24057936668396	0.00386527273803949	0.00678734155371785	-0.00100484199356288	-0.00100484199356288
283	94.6237335205078	-7.87335205078125	3.43538379669189	-0.00360223650932312	0.00548864435404539	0.00289124972186983	-0.00197886489331722
284	92.6756820678711	-6.57465505599976	3.37044906616211	0.00451462110504508	0.0022419011220336	-0.00360223650932312	-0.000355493422830477
285	93.9743804931641	-6.89932918548584	3.82499313354492	0.000618529506027699	0.00321592413820326	-0.0113944197073579	-0.00360223650932312
286	95.9224319458008	-7.54867792129517	4.08473253250122	0.00256657530553639	0.000293855206109583	-0.0165892094373703	-0.00749832857400179
287	95.273078918457	-7.87335205078125	3.82499313354492	0.00289124972186983	-0.00847235135734081	-0.00619963090866804	0.00289124972186983
288	94.6237335205078	-6.57465505599976	3.37044906616211	-0.00327756232582033	-0.00165419070981443	-0.000680167751852423	-0.000355493422830477
289	92.6756820678711	-6.57465505599976	3.63018846511841	0.00451462110504508	0.00289124972186983	-0.00360223650932312	0.0022419011220336
290	93.3250350952148	-6.57465505599976	3.63018846511841	-0.00327756232582033	0.00743668992072344	-0.000680167751852423	-0.00392691092565656
291	95.9224319458008	-7.54867792129517	3.50031876564026	0.000618529506027699	0.00483929552137852	-0.00684897974133492	-0.00490093370899558
292	94.6237335205078	-7.54867792129517	4.08473253250122	-0.00327756232582033	-0.00230353930965066	-0.00100484199356288	-0.00425158534198999
293	92.6756820678711	-6.89932918548584	3.63018846511841	-0.00230353930965066	-0.00555028254166245	-0.00490093370899558	0.00191722682211548
294	95.273078918457	-7.87335205078125	3.30551409721375	-0.00684897974133492	-0.000680167751852423	0.000943203864153475	0.00418994715437293
295	92.6756820678711	-6.57465505599976	3.1756443977356	-0.0139918150380254	0.00906006153672934	0.00776136433705688	-0.000355493422830477
296	95.273078918457	-7.54867792129517	3.50031876564026	-0.00425158534198999	0.0100340843200684	0.00191722682211548	-0.00230353930965066
297	93.3250350952148	-6.57465505599976	3.95486283302307	-0.00165419070981443	-3.08191010844894e-05	-0.00555028254166245	0.0022419011220336
298	91.3769912719727	-5.92530632019043	3.88992786407471	-0.00522560812532902	-0.00165419070981443	0.0106834331527352	0.000943203864153475
299	90.7276382446289	-6.57465505599976	3.69512343406677	-0.00392691092565656	0.00678734155371785	-0.0026282137259841	-0.00100484199356288
300	90.0782928466797	-6.24998044967651	3.69512343406677	-0.0130177913233638	0.00321592413820326	-3.08191010844894e-05	-0.00717365415766835
301	92.0263366699219	-6.89932918548584	3.30551409721375	-0.0130177913233638	0.00483929552137852	-0.00295288790948689	-0.000680167751852423
302	92.0263366699219	-6.57465505599976	3.11070966720581	-0.00392691092565656	0.00711201597005129	0.000618529506027699	0.01100810803473
303	93.9743804931641	-7.54867792129517	4.21460247039795	-0.000680167751852423	0.00191722682211548	-0.000355493422830477	-0.00165419070981443
304	94.6237335205078	-7.54867792129517	4.08473253250122	0.000618529506027699	-0.00165419070981443	0.00483929552137852	-0.00879702530801296
305	93.3250350952148	-6.89932918548584	3.88992786407471	-0.0149658378213644	-0.000680167751852423	-0.021459324285388	-0.00944637414067984
306	95.9224319458008	-7.22400331497192	3.82499313354492	-0.00132951640989631	-0.00360223650932312	-0.00879702530801296	-0.00555028254166245
307	94.6237335205078	-6.24998044967651	3.63018846511841	0.00256657530553639	-0.00165419070981443	-0.0026282137259841	0.0100340843200684
308	93.9743804931641	-6.57465505599976	3.88992786407471	0.00646266713738441	-0.00100484199356288	0.000943203864153475	0.000618529506027699
309	95.273078918457	-7.22400331497192	4.08473253250122	-0.00944637414067984	0.00191722682211548	-0.00230353930965066	0.000943203864153475
310	93.3250350952148	-7.54867792129517	3.63018846511841	-0.00782300252467394	-0.00457625929266214	0.00646266713738441	-0.00847235135734081
311	93.3250350952148	-7.87335205078125	3.63018846511841	-0.0126931173726916	-0.00555028254166245	-0.00132951640989631	0.00289124972186983
312	93.3250350952148	-8.84737491607666	3.11070966720581	-0.00717365415766835	-0.00652430532500148	-0.00327756232582033	0.00451462110504508
313	95.9224319458008	-9.1720495223999	3.43538379669189	-0.00749832857400179	-0.00684897974133492	0.00256657530553639	0.00354059832170606
314	94.6237335205078	-9.1720495223999	4.01979780197144	-0.00717365415766835	0.00776136433705688	0.00191722682211548	0.00126787810586393
315	95.9224319458008	-8.52270030975342	4.27953720092773	-0.0104203969240189	0.0103587592020631	0.0142548503354192	0.000943203864153475
316	93.3250350952148	-7.22400331497192	3.69512343406677	0.000943203864153475	0.00516396993771195	0.000293855206109583	-0.00717365415766835
317	93.3250350952148	-7.22400331497192	3.63018846511841	0.00516396993771195	0.00743668992072344	0.00159255252219737	0.00906006153672934
318	95.273078918457	-8.19802665710449	4.01979780197144	0.0022419011220336	0.00354059832170606	0.00321592413820326	0.00841071270406246
319	95.273078918457	-8.52270030975342	3.95486283302307	0.0230210572481155	-0.00295288790948689	-0.00944637414067984	0.000293855206109583
320	94.6237335205078	-8.19802665710449	4.14966726303101	0.00256657530553639	0.0022419011220336	-0.00684897974133492	-0.00327756232582033
321	95.273078918457	-8.19802665710449	3.95486283302307	0.00289124972186983	0.00386527273803949	0.00321592413820326	-0.00100484199356288
322	92.6756820678711	-6.89932918548584	3.50031876564026	0.0165275707840919	-0.00230353930965066	-0.00912170019000769	-0.00100484199356288
323	93.9743804931641	-7.54867792129517	3.63018846511841	0.00321592413820326	-0.00555028254166245	0.00354059832170606	0.00516396993771195
324	94.6237335205078	-7.22400331497192	3.50031876564026	0.000618529506027699	-3.08191010844894e-05	-0.00944637414067984	0.00483929552137852
325	95.273078918457	-8.19802665710449	3.76005816459656	0.0165275707840919	0.000943203864153475	-0.0152905117720366	0.00191722682211548
326	93.3250350952148	-6.89932918548584	3.30551409721375	-0.00717365415766835	-0.0402904339134693	-0.0143164889886975	0.00321592413820326
327	93.3250350952148	-6.89932918548584	3.04577469825745	0.00711201597005129	-0.017887907102704	-0.00360223650932312	0.000293855206109583
328	93.9743804931641	-7.87335205078125	3.69512343406677	-0.00197886489331722	-0.00425158534198999	0.000943203864153475	-0.00360223650932312
329	94.6237335205078	-8.19802665710449	3.88992786407471	-0.00425158534198999	-0.00295288790948689	-0.00295288790948689	-0.00392691092565656
330	94.6237335205078	-8.52270030975342	3.63018846511841	-0.00717365415766835	-0.00197886489331722	-0.00879702530801296	0.000943203864153475
331	94.6237335205078	-8.52270030975342	3.56525373458862	-0.00360223650932312	0.00451462110504508	-0.0100957229733467	-0.00327756232582033
332	92.6756820678711	-6.89932918548584	4.01979780197144	-0.00684897974133492	-0.00749832857400179	-0.0120437685400248	0.0103587592020631
333	93.3250350952148	-8.19802665710449	3.63018846511841	-0.00814767740666866	-0.0100957229733467	-0.00165419070981443	-0.000680167751852423
334	92.0263366699219	-7.22400331497192	3.69512343406677	-0.0117190945893526	0.00451462110504508	0.00256657530553639	0.00126787810586393
335	92.0263366699219	-8.19802665710449	3.88992786407471	-0.0182125810533762	0.00873538758605719	0.0022419011220336	0.00581331877037883
336	90.0782928466797	-7.54867792129517	3.88992786407471	-0.0149658378213644	0.00191722682211548	-0.00814767740666866	0.012956153601408
337	93.9743804931641	-8.52270030975342	4.27953720092773	-0.0026282137259841	0.00873538758605719	-0.00977104809135199	0.00451462110504508
338	93.3250350952148	-8.52270030975342	3.56525373458862	-3.08191010844894e-05	-0.000355493422830477	0.00289124972186983	0.0217223595827818
339	93.9743804931641	-7.87335205078125	3.37044906616211	0.00289124972186983	0.00354059832170606	0.00646266713738441	-0.000680167751852423
340	93.9743804931641	-8.52270030975342	3.43538379669189	-0.00652430532500148	0.0022419011220336	-0.00555028254166245	-0.00100484199356288
341	95.9224319458008	-8.52270030975342	3.43538379669189	-0.00912170019000769	-0.000355493422830477	-0.000680167751852423	-0.00425158534198999
342	94.6237335205078	-8.52270030975342	4.08473253250122	0.00354059832170606	-0.00230353930965066	-0.00717365415766835	0.0223717093467712
343	93.3250350952148	-7.22400331497192	3.88992786407471	0.00289124972186983	0.00418994715437293	0.00289124972186983	0.00289124972186983
344	92.0263366699219	-7.87335205078125	3.82499313354492	0.000618529506027699	0.00516396993771195	-0.00977104809135199	-0.00425158534198999
345	95.273078918457	-8.19802665710449	3.69512343406677	0.01100810803473	-0.00165419070981443	-0.00684897974133492	-0.00749832857400179
346	92.6756820678711	-8.19802665710449	3.76005816459656	0.013930176384747	-0.00197886489331722	-0.00652430532500148	-0.0113944197073579
347	95.273078918457	-9.1720495223999	3.95486283302307	-0.00684897974133492	-0.00425158534198999	0.000618529506027699	-0.0100957229733467
348	94.6237335205078	-10.4707469940186	4.14966726303101	0.00321592413820326	0.00613799272105098	-0.00457625929266214	-0.00912170019000769
349	94.6237335205078	-8.84737491607666	3.69512343406677	0.00678734155371785	-3.08191010844894e-05	0.00776136433705688	-0.00879702530801296
350	95.9224319458008	-9.49672412872314	3.63018846511841	-0.00555028254166245	0.00938473641872406	-0.00327756232582033	-0.00814767740666866
351	95.9224319458008	-9.1720495223999	3.82499313354492	0.000943203864153475	0.00776136433705688	-0.00197886489331722	-0.0107450718060136
352	95.9224319458008	-9.49672412872314	3.43538379669189	0.00483929552137852	0.00321592413820326	0.00289124972186983	-0.00912170019000769
353	93.9743804931641	-7.54867792129517	3.88992786407471	-0.00327756232582033	-0.00360223650932312	0.00711201597005129	0.000943203864153475
354	93.9743804931641	-8.52270030975342	4.08473253250122	-0.000355493422830477	0.00646266713738441	0.0022419011220336	-0.00749832857400179
355	94.6237335205078	-7.87335205078125	3.63018846511841	-0.00457625929266214	0.00743668992072344	0.00159255252219737	-0.00944637414067984
356	95.9224319458008	-8.84737491607666	3.88992786407471	-0.00230353930965066	0.00256657530553639	-0.00392691092565656	-0.0120437685400248
357	95.273078918457	-8.52270030975342	3.76005816459656	0.00646266713738441	-0.00587495695799589	0.00289124972186983	0.00711201597005129
358	95.9224319458008	-8.52270030975342	3.50031876564026	0.00711201597005129	-0.00165419070981443	-0.00555028254166245	-0.00457625929266214
359	94.6237335205078	-7.87335205078125	3.24057936668396	0.00159255252219737	-0.0217839982360601	0.0022419011220336	-0.00457625929266214
360	95.273078918457	-7.87335205078125	3.1756443977356	-0.00652430532500148	0.00418994715437293	-0.00912170019000769	-0.00555028254166245
361	95.273078918457	-9.1720495223999	3.11070966720581	0.00678734155371785	0.000943203864153475	-0.00360223650932312	0.00581331877037883
362	96.57177734375	-9.49672412872314	3.24057936668396	0.00581331877037883	-0.00392691092565656	-0.0159398596733809	-0.000680167751852423
363	93.9743804931641	-7.54867792129517	3.1756443977356	0.000293855206109583	-0.00782300252467394	0.000618529506027699	0.00970941036939621
364	95.273078918457	-8.52270030975342	3.50031876564026	0.00418994715437293	0.000293855206109583	-0.0100957229733467	-0.00100484199356288
365	94.6237335205078	-8.19802665710449	3.43538379669189	-0.00425158534198999	-0.0143164889886975	-0.00327756232582033	0.00289124972186983
366	95.9224319458008	-9.49672412872314	3.24057936668396	0.0145795252174139	-0.0136671401560307	-0.00977104809135199	-0.00684897974133492
367	95.9224319458008	-9.49672412872314	3.76005816459656	0.00548864435404539	-0.0117190945893526	-0.0188619289547205	0.00743668992072344
368	93.3250350952148	-8.52270030975342	3.11070966720581	0.00451462110504508	-0.00847235135734081	-0.00425158534198999	0.00906006153672934
369	92.6756820678711	-8.52270030975342	3.76005816459656	0.00256657530553639	0.00126787810586393	0.00451462110504508	0.00386527273803949
370	93.3250350952148	-8.84737491607666	3.37044906616211	-0.000680167751852423	0.0103587592020631	-0.00295288790948689	0.00126787810586393
371	91.3769912719727	-8.19802665710449	3.24057936668396	0.000618529506027699	0.000618529506027699	0.00354059832170606	0.00451462110504508
372	94.6237335205078	-9.49672412872314	3.43538379669189	0.00581331877037883	-0.00197886489331722	-0.00132951640989631	0.000943203864153475
373	93.9743804931641	-9.82139778137207	3.95486283302307	-0.00977104809135199	0.00743668992072344	0.00548864435404539	-0.00100484199356288
374	95.273078918457	-10.4707469940186	4.08473253250122	-0.00197886489331722	0.011982130818069	0.00743668992072344	0.00191722682211548
375	93.3250350952148	-8.52270030975342	3.88992786407471	-0.00295288790948689	0.0194496400654316	0.011982130818069	0.00159255252219737
376	96.57177734375	-9.82139778137207	4.21460247039795	-0.00587495695799589	0.0152288740500808	0.0136055024340749	-0.00749832857400179
377	95.273078918457	-9.1720495223999	3.69512343406677	-3.08191010844894e-05	0.0168522447347641	0.00808603875339031	0.00191722682211548
378	94.6237335205078	-9.1720495223999	3.11070966720581	0.00159255252219737	0.00841071270406246	0.00841071270406246	0.00483929552137852
379	95.273078918457	-9.1720495223999	3.1756443977356	-0.00457625929266214	0.00613799272105098	-0.00457625929266214	0.000293855206109583
380	94.6237335205078	-9.82139778137207	3.30551409721375	-0.00457625929266214	0.00613799272105098	-3.08191010844894e-05	0.00126787810586393
381	94.6237335205078	-10.1460723876953	3.56525373458862	-0.0152905117720366	-0.00197886489331722	0.000618529506027699	-0.00197886489331722
382	95.9224319458008	-10.7954206466675	4.08473253250122	-0.00490093370899558	-0.00327756232582033	-0.0130177913233638	-0.00100484199356288
383	95.9224319458008	-10.7954206466675	3.95486283302307	-0.0162645354866982	0.00126787810586393	-3.08191010844894e-05	0.00159255252219737
384	97.2211227416992	-10.7954206466675	3.82499313354492	-0.00814767740666866	0.00256657530553639	-0.00230353930965066	0.000618529506027699
385	93.9743804931641	-10.4707469940186	4.01979780197144	-0.00619963090866804	-0.0104203969240189	-0.00619963090866804	-0.00230353930965066
386	96.57177734375	-10.4707469940186	3.88992786407471	-0.000355493422830477	0.00159255252219737	-0.0126931173726916	-0.000355493422830477
387	94.6237335205078	-8.84737491607666	4.14966726303101	-0.00652430532500148	-0.0295761823654175	-0.0159398596733809	0.0136055024340749
388	94.6237335205078	-8.84737491607666	4.01979780197144	0.000293855206109583	-0.0104203969240189	0.00289124972186983	0.00418994715437293
389	96.57177734375	-9.82139778137207	4.01979780197144	-0.00912170019000769	-0.00619963090866804	-0.00197886489331722	-0.0026282137259841
390	96.57177734375	-10.1460723876953	3.82499313354492	-0.00652430532500148	0.00451462110504508	-0.00197886489331722	-0.0026282137259841
391	95.273078918457	-8.84737491607666	3.37044906616211	-0.00977104809135199	0.00159255252219737	-0.0110697457566857	0.00516396993771195
392	94.6237335205078	-8.84737491607666	3.69512343406677	-0.00652430532500148	-0.00165419070981443	-0.00197886489331722	0.00126787810586393
393	96.57177734375	-10.1460723876953	3.76005816459656	-0.0026282137259841	-0.00230353930965066	0.00191722682211548	0.00711201597005129
394	97.2211227416992	-9.82139778137207	3.50031876564026	-0.0120437685400248	-0.000680167751852423	0.00646266713738441	-0.0100957229733467
395	95.273078918457	-9.1720495223999	3.88992786407471	-0.0182125810533762	0.0210730116814375	-0.00295288790948689	0.00289124972186983
396	96.57177734375	-9.49672412872314	3.76005816459656	-0.00912170019000769	0.00743668992072344	-0.000355493422830477	-0.00944637414067984
397	95.9224319458008	-9.49672412872314	3.24057936668396	-0.00230353930965066	0.00873538758605719	0.00126787810586393	0.000943203864153475
398	95.273078918457	-9.1720495223999	3.43538379669189	0.00841071270406246	-0.000355493422830477	-0.00132951640989631	-0.00230353930965066
399	95.273078918457	-9.49672412872314	3.1756443977356	0.000943203864153475	-0.00165419070981443	0.00581331877037883	0.000293855206109583
400	94.6237335205078	-8.52270030975342	2.98083996772766	0.0200989879667759	0.0155535480007529	0.00386527273803949	-0.00782300252467394
401	95.273078918457	-9.1720495223999	3.69512343406677	0.0132808275520802	0.00516396993771195	-0.00457625929266214	-0.00230353930965066
402	96.57177734375	-9.82139778137207	3.82499313354492	0.00938473641872406	0.00581331877037883	-0.00230353930965066	-0.000355493422830477
403	96.57177734375	-10.4707469940186	4.08473253250122	0.00970941036939621	-0.0026282137259841	0.0022419011220336	0.00776136433705688
404	94.6237335205078	-10.1460723876953	3.56525373458862	0.0136055024340749	-0.00197886489331722	0.00451462110504508	0.00256657530553639
405	94.6237335205078	-10.4707469940186	3.30551409721375	-0.0159398596733809	-3.08191010844894e-05	-0.0143164889886975	0.00776136433705688
406	93.9743804931641	-9.1720495223999	3.11070966720581	0.0100340843200684	-0.000680167751852423	-0.00847235135734081	-0.000355493422830477
407	93.3250350952148	-9.82139778137207	3.88992786407471	0.0100340843200684	0.0022419011220336	-0.00457625929266214	0.0168522447347641
408	94.6237335205078	-10.4707469940186	4.01979780197144	0.00191722682211548	-0.00165419070981443	-3.08191010844894e-05	-3.08191010844894e-05
409	97.2211227416992	-10.7954206466675	4.14966726303101	0.00776136433705688	0.00808603875339031	0.00159255252219737	0.00776136433705688
410	96.57177734375	-9.82139778137207	3.69512343406677	-0.0123684434220195	0.00841071270406246	-0.00165419070981443	0.00354059832170606
411	97.2211227416992	-11.1200952529907	3.30551409721375	0.00841071270406246	0.00613799272105098	-0.00360223650932312	0.00386527273803949
412	96.57177734375	-10.7954206466675	3.30551409721375	-3.08191010844894e-05	0.00483929552137852	-0.00327756232582033	0.0022419011220336
413	95.273078918457	-11.1200952529907	3.95486283302307	0.00581331877037883	0.00646266713738441	-0.00230353930965066	0.00743668992072344
414	94.6237335205078	-9.82139778137207	3.82499313354492	-0.00749832857400179	0.0022419011220336	0.0116574559360743	0.00159255252219737
415	95.273078918457	-10.4707469940186	4.01979780197144	-0.00717365415766835	0.00581331877037883	0.00386527273803949	0.000293855206109583
416	96.57177734375	-11.7694435119629	3.24057936668396	0.0022419011220336	0.00548864435404539	0.00516396993771195	0.0022419011220336
417	97.2211227416992	-11.1200952529907	3.1756443977356	-0.00522560812532902	-0.00392691092565656	0.00776136433705688	0.000618529506027699
418	96.57177734375	-10.7954206466675	3.1756443977356	-0.00652430532500148	-0.00814767740666866	0.0022419011220336	0.00126787810586393
419	94.6237335205078	-11.444769859314	3.24057936668396	0.0022419011220336	-0.00879702530801296	-0.00457625929266214	-3.08191010844894e-05
420	96.57177734375	-11.7694435119629	3.50031876564026	-0.00490093370899558	0.00159255252219737	-0.00165419070981443	-0.00132951640989631
421	96.57177734375	-12.0941181182861	3.43538379669189	0.00386527273803949	-0.00100484199356288	-0.00425158534198999	-0.00555028254166245
422	95.9224319458008	-10.7954206466675	3.37044906616211	0.0171769186854362	-0.00457625929266214	-0.00295288790948689	-3.08191010844894e-05
423	95.273078918457	-10.1460723876953	3.11070966720581	0.0171769186854362	-0.00425158534198999	-0.000355493422830477	-0.00132951640989631
424	94.6237335205078	-10.1460723876953	3.82499313354492	0.0142548503354192	-0.00619963090866804	-0.00392691092565656	-0.00230353930965066
425	97.870475769043	-11.1200952529907	4.01979780197144	0.0223717093467712	-0.023407369852066	-0.0130177913233638	-0.00522560812532902
426	95.273078918457	-10.4707469940186	4.14966726303101	0.00841071270406246	-0.0110697457566857	-0.0156151866540313	-0.00360223650932312
427	95.9224319458008	-11.1200952529907	3.82499313354492	0.00743668992072344	-0.00490093370899558	-0.00652430532500148	0.000943203864153475
428	95.273078918457	-10.7954206466675	3.88992786407471	-0.00360223650932312	-0.00165419070981443	-0.00782300252467394	0.00191722682211548
429	95.273078918457	-10.4707469940186	2.98083996772766	0.00451462110504508	0.00159255252219737	-0.00457625929266214	-0.00100484199356288
430	95.273078918457	-10.1460723876953	3.11070966720581	-0.00879702530801296	0.0152288740500808	-0.00230353930965066	0.00451462110504508
431	96.57177734375	-10.7954206466675	3.1756443977356	-0.00717365415766835	0.0022419011220336	-0.00197886489331722	-0.00490093370899558
432	97.2211227416992	-11.1200952529907	4.01979780197144	0.00191722682211548	0.000293855206109583	-0.00230353930965066	0.00354059832170606
433	95.9224319458008	-10.1460723876953	3.43538379669189	-0.0026282137259841	0.00873538758605719	-0.00522560812532902	0.00516396993771195
434	95.9224319458008	-10.1460723876953	3.43538379669189	-0.0146411629393697	0.00906006153672934	0.00289124972186983	-0.000355493422830477
435	96.57177734375	-10.7954206466675	3.76005816459656	-0.0149658378213644	0.0230210572481155	0.0100340843200684	-0.00132951640989631
436	95.273078918457	-10.1460723876953	3.88992786407471	-0.0149658378213644	0.0197743140161037	0.00451462110504508	-0.00132951640989631
437	97.870475769043	-10.7954206466675	4.08473253250122	-0.00977104809135199	0.0123068047687411	0.011982130818069	-0.00360223650932312
438	98.5198211669922	-11.444769859314	3.95486283302307	-0.000355493422830477	0.00808603875339031	0.0106834331527352	0.00483929552137852
439	97.2211227416992	-10.7954206466675	3.37044906616211	-0.000680167751852423	0.00483929552137852	0.00743668992072344	-0.00522560812532902
440	97.2211227416992	-11.1200952529907	3.95486283302307	0.000293855206109583	0.00516396993771195	-0.00555028254166245	-0.00165419070981443
441	97.2211227416992	-11.1200952529907	3.95486283302307	0.00159255252219737	0.0022419011220336	-0.00392691092565656	-0.00684897974133492
442	94.6237335205078	-10.4707469940186	3.95486283302307	-0.0026282137259841	-0.000355493422830477	-0.00555028254166245	-0.00457625929266214
443	95.273078918457	-9.82139778137207	3.69512343406677	-0.00360223650932312	0.00418994715437293	0.00191722682211548	0.00678734155371785
444	93.3250350952148	-10.1460723876953	3.63018846511841	0.00483929552137852	-0.00360223650932312	-0.00879702530801296	0.000943203864153475
445	93.3250350952148	-9.49672412872314	3.69512343406677	-0.00619963090866804	-0.00717365415766835	-0.0146411629393697	-0.000680167751852423
446	95.9224319458008	-11.1200952529907	4.14966726303101	-0.00132951640989631	-0.0100957229733467	-0.0263294391334057	0.00126787810586393
447	95.273078918457	-10.7954206466675	3.50031876564026	0.0022419011220336	-0.00555028254166245	-0.0149658378213644	-0.000355493422830477
448	95.9224319458008	-10.1460723876953	3.50031876564026	0.000618529506027699	-0.00132951640989631	-0.00684897974133492	0.00938473641872406
449	95.273078918457	-9.49672412872314	3.11070966720581	0.00646266713738441	-0.00652430532500148	0.00191722682211548	-0.00132951640989631
450	97.2211227416992	-10.1460723876953	3.1756443977356	-0.0113944197073579	0.000618529506027699	-0.0110697457566857	0.00256657530553639
451	95.9224319458008	-9.1720495223999	3.69512343406677	0.00516396993771195	-0.00230353930965066	-0.00912170019000769	0.00386527273803949
452	97.870475769043	-9.82139778137207	3.30551409721375	0.00418994715437293	-0.00490093370899558	-0.00165419070981443	0.00711201597005129
453	97.870475769043	-10.4707469940186	4.08473253250122	0.00354059832170606	-0.00749832857400179	0.00191722682211548	0.0123068047687411
454	95.9224319458008	-11.1200952529907	3.95486283302307	-0.0117190945893526	-0.00457625929266214	-0.00230353930965066	-0.00295288790948689
455	96.57177734375	-10.4707469940186	3.1756443977356	-0.00879702530801296	0.00841071270406246	0.0136055024340749	-0.00360223650932312
456	98.5198211669922	-12.4187927246094	4.08473253250122	-0.017887907102704	-0.000680167751852423	0.00289124972186983	-0.00457625929266214
457	97.870475769043	-11.7694435119629	3.88992786407471	-0.00912170019000769	0.00321592413820326	0.000293855206109583	-0.00132951640989631
458	97.2211227416992	-11.444769859314	3.88992786407471	-0.0104203969240189	-0.00944637414067984	0.000943203864153475	0.00678734155371785
459	96.57177734375	-10.7954206466675	3.95486283302307	-0.0136671401560307	-0.00165419070981443	0.00321592413820326	0.000293855206109583
460	97.2211227416992	-10.7954206466675	3.56525373458862	-0.00847235135734081	0.00126787810586393	-0.00230353930965066	-0.00132951640989631
461	96.57177734375	-10.7954206466675	3.88992786407471	-0.00977104809135199	0.00451462110504508	-0.00425158534198999	-0.00555028254166245
462	97.870475769043	-11.1200952529907	3.88992786407471	0.0022419011220336	0.000618529506027699	-0.00749832857400179	0.000943203864153475
463	95.9224319458008	-9.49672412872314	3.82499313354492	0.00126787810586393	0.0100340843200684	-0.00295288790948689	0.00970941036939621
464	97.2211227416992	-10.4707469940186	4.27953720092773	-0.00197886489331722	-0.00360223650932312	0.000293855206109583	-0.00165419070981443
465	95.273078918457	-9.49672412872314	3.95486283302307	-0.00132951640989631	-0.0026282137259841	-0.0110697457566857	-0.00879702530801296
466	98.5198211669922	-11.1200952529907	3.1756443977356	-0.000355493422830477	-0.00425158534198999	-0.00684897974133492	-0.0026282137259841
467	95.273078918457	-9.49672412872314	2.9159049987793	0.00646266713738441	-0.00392691092565656	-0.00782300252467394	-0.00749832857400179
468	95.9224319458008	-9.82139778137207	3.1756443977356	0.00386527273803949	0.000943203864153475	-0.00197886489331722	-0.00100484199356288
469	96.57177734375	-10.4707469940186	3.24057936668396	-0.00814767740666866	-0.0026282137259841	0.00354059832170606	-0.00230353930965066
470	97.2211227416992	-10.1460723876953	3.50031876564026	-3.08191010844894e-05	0.00808603875339031	-0.00749832857400179	-0.00749832857400179
471	96.57177734375	-10.4707469940186	3.69512343406677	-0.00230353930965066	0.00548864435404539	-0.00684897974133492	-0.00619963090866804
472	97.2211227416992	-8.84737491607666	3.56525373458862	0.00256657530553639	0.00126787810586393	-0.00522560812532902	-0.00327756232582033
473	97.870475769043	-9.49672412872314	3.76005816459656	0.00548864435404539	-0.00132951640989631	-0.000355493422830477	0.00483929552137852
474	97.2211227416992	-10.4707469940186	3.95486283302307	-0.00879702530801296	0.00938473641872406	0.00516396993771195	0.000943203864153475
475	95.273078918457	-8.84737491607666	3.95486283302307	-0.0120437685400248	0.0155535480007529	-0.000680167751852423	-0.00360223650932312
476	97.2211227416992	-9.82139778137207	3.50031876564026	0.00354059832170606	0.00808603875339031	0.00159255252219737	-0.00132951640989631
477	95.9224319458008	-9.1720495223999	3.04577469825745	0.000293855206109583	0.00906006153672934	0.00418994715437293	0.00418994715437293
478	93.9743804931641	-8.84737491607666	3.69512343406677	0.00483929552137852	0.00581331877037883	0.00483929552137852	0.00191722682211548
479	93.9743804931641	-8.84737491607666	3.88992786407471	-0.00782300252467394	0.00386527273803949	0.00711201597005129	-0.00230353930965066
480	92.6756820678711	-8.52270030975342	3.76005816459656	-0.00652430532500148	0.00191722682211548	-0.00295288790948689	-0.00295288790948689
481	92.6756820678711	-8.84737491607666	4.01979780197144	-0.00392691092565656	0.00938473641872406	-0.00814767740666866	0.000293855206109583
482	93.9743804931641	-9.82139778137207	3.82499313354492	-0.00132951640989631	-0.00165419070981443	0.00159255252219737	0.000293855206109583
483	93.3250350952148	-9.1720495223999	4.01979780197144	0.00159255252219737	-0.00197886489331722	0.000293855206109583	0.00354059832170606
484	95.273078918457	-9.82139778137207	3.82499313354492	0.000618529506027699	-0.00522560812532902	-0.00197886489331722	-0.00555028254166245
485	95.9224319458008	-9.49672412872314	4.08473253250122	0.0152288740500808	0.00126787810586393	-0.0182125810533762	0.00159255252219737
486	94.6237335205078	-8.52270030975342	3.95486283302307	0.0175015944987535	-0.000680167751852423	-0.00814767740666866	-0.00814767740666866
487	95.273078918457	-8.84737491607666	4.08473253250122	0.0155535480007529	-0.0237320438027382	-0.00555028254166245	0.00289124972186983
488	96.57177734375	-9.1720495223999	3.82499313354492	0.0152288740500808	-0.00847235135734081	0.00451462110504508	0.00191722682211548
489	95.9224319458008	-9.49672412872314	3.82499313354492	-0.00165419070981443	-0.00490093370899558	-0.00197886489331722	0.00646266713738441
490	95.9224319458008	-9.82139778137207	3.37044906616211	-0.021459324285388	-0.00295288790948689	-0.00197886489331722	-0.000680167751852423
491	95.9224319458008	-10.4707469940186	3.82499313354492	0.0136055024340749	-0.00392691092565656	-0.0156151866540313	-0.000355493422830477
492	96.57177734375	-10.4707469940186	4.21460247039795	-0.00197886489331722	-0.00912170019000769	-0.00879702530801296	0.000618529506027699
493	95.273078918457	-9.82139778137207	3.24057936668396	0.00548864435404539	-0.0100957229733467	-0.00522560812532902	0.0022419011220336
494	95.9224319458008	-9.1720495223999	3.1756443977356	-0.0149658378213644	-0.000680167751852423	-0.00295288790948689	0.00191722682211548
495	97.870475769043	-10.1460723876953	3.50031876564026	-0.00782300252467394	0.00321592413820326	0.0106834331527352	-0.000680167751852423
496	95.273078918457	-8.52270030975342	3.69512343406677	-0.00977104809135199	0.00841071270406246	-0.00912170019000769	-0.00392691092565656
497	95.9224319458008	-8.84737491607666	3.95486283302307	-0.00392691092565656	0.00743668992072344	0.00516396993771195	-0.00392691092565656
498	95.9224319458008	-8.19802665710449	3.95486283302307	-0.00490093370899558	0.0022419011220336	-0.000680167751852423	-0.00587495695799589
499	96.57177734375	-9.1720495223999	3.95486283302307	-0.0120437685400248	0.00841071270406246	0.000943203864153475	-0.00197886489331722
500	95.273078918457	-8.52270030975342	3.50031876564026	-0.00717365415766835	0.0106834331527352	-0.00100484199356288	-0.00879702530801296
501	95.9224319458008	-7.87335205078125	3.24057936668396	-0.00490093370899558	0.0123068047687411	-0.00717365415766835	-0.0026282137259841
502	95.273078918457	-7.54867792129517	3.1756443977356	-0.00490093370899558	0.00354059832170606	-0.00522560812532902	-0.000680167751852423
503	96.57177734375	-9.1720495223999	4.14966726303101	0.000293855206109583	0.00678734155371785	-0.00230353930965066	-0.00749832857400179
504	95.273078918457	-7.54867792129517	2.85097002983093	-0.00555028254166245	0.00321592413820326	-0.00165419070981443	0.000293855206109583
505	97.2211227416992	-8.84737491607666	3.1756443977356	0.00743668992072344	-0.0026282137259841	-0.00879702530801296	-0.00619963090866804
506	95.273078918457	-8.19802665710449	3.50031876564026	-3.08191010844894e-05	-0.00165419070981443	-0.0104203969240189	0.000943203864153475
507	97.870475769043	-9.1720495223999	3.30551409721375	-0.000680167751852423	-0.00392691092565656	-0.00197886489331722	0.01100810803473
508	96.57177734375	-7.87335205078125	3.30551409721375	-3.08191010844894e-05	-0.00230353930965066	-0.00782300252467394	0.000943203864153475
509	95.273078918457	-7.87335205078125	3.63018846511841	-0.00100484199356288	0.00613799272105098	0.000943203864153475	0.00906006153672934
510	95.273078918457	-7.87335205078125	2.98083996772766	-0.00717365415766835	0.00354059832170606	-0.000355493422830477	0.00418994715437293
511	94.6237335205078	-7.87335205078125	3.63018846511841	-0.00392691092565656	0.00808603875339031	-0.00490093370899558	0.00418994715437293
512	95.9224319458008	-8.84737491607666	3.24057936668396	0.0022419011220336	0.00711201597005129	-0.00360223650932312	-0.0026282137259841
513	97.870475769043	-8.84737491607666	3.63018846511841	0.00776136433705688	0.0022419011220336	0.00451462110504508	0.00516396993771195
514	94.6237335205078	-8.19802665710449	3.30551409721375	-0.00165419070981443	0.000293855206109583	0.0116574559360743	0.00386527273803949
515	96.57177734375	-8.84737491607666	3.37044906616211	-0.0117190945893526	0.0113327819854021	0.0116574559360743	0.000293855206109583
516	93.9743804931641	-7.87335205078125	3.76005816459656	-0.00360223650932312	0.00808603875339031	-0.00555028254166245	0.00873538758605719
517	93.9743804931641	-8.52270030975342	4.01979780197144	0.00386527273803949	0.00516396993771195	0.00386527273803949	-0.000355493422830477
518	92.6756820678711	-8.84737491607666	3.95486283302307	-0.00197886489331722	0.00906006153672934	0.0103587592020631	0.0100340843200684
519	94.6237335205078	-8.84737491607666	4.27953720092773	-0.000355493422830477	-0.00295288790948689	-0.00360223650932312	-0.00165419070981443
520	93.9743804931641	-8.84737491607666	3.50031876564026	-0.000680167751852423	0.00483929552137852	0.0022419011220336	-0.000355493422830477
521	93.3250350952148	-8.52270030975342	3.24057936668396	0.00841071270406246	0.00776136433705688	-0.00717365415766835	-0.00295288790948689
522	93.3250350952148	-8.19802665710449	3.63018846511841	0.00483929552137852	0.000293855206109583	0.00386527273803949	0.00678734155371785
523	95.9224319458008	-9.1720495223999	3.88992786407471	-0.000680167751852423	0.00256657530553639	0.00126787810586393	-0.00197886489331722
524	94.6237335205078	-8.52270030975342	4.01979780197144	0.00159255252219737	-0.00197886489331722	0.00354059832170606	0.00256657530553639
525	95.273078918457	-8.52270030975342	4.14966726303101	0.00548864435404539	-0.00652430532500148	-0.00522560812532902	-0.000355493422830477
526	95.9224319458008	-9.1720495223999	3.95486283302307	0.00386527273803949	-0.00392691092565656	-0.0185372550040483	-0.00425158534198999
527	95.273078918457	-9.49672412872314	3.56525373458862	0.0175015944987535	-0.00555028254166245	-0.0117190945893526	0.00159255252219737
528	93.9743804931641	-9.1720495223999	3.76005816459656	0.00191722682211548	-0.00392691092565656	0.00483929552137852	-0.00132951640989631
529	93.9743804931641	-9.1720495223999	3.43538379669189	-0.00295288790948689	-0.00425158534198999	0.000293855206109583	-3.08191010844894e-05
530	94.6237335205078	-10.1460723876953	4.08473253250122	-0.00684897974133492	-0.00230353930965066	-0.00457625929266214	-3.08191010844894e-05
531	93.9743804931641	-10.1460723876953	4.01979780197144	-0.00555028254166245	-0.00165419070981443	-0.00100484199356288	-0.00684897974133492
532	94.6237335205078	-9.82139778137207	3.24057936668396	-0.000680167751852423	-0.0117190945893526	-0.00490093370899558	0.00321592413820326
533	95.9224319458008	-11.1200952529907	3.1756443977356	-0.00684897974133492	-0.0100957229733467	0.000293855206109583	-0.0026282137259841
534	95.273078918457	-11.1200952529907	3.63018846511841	-0.00230353930965066	-0.00230353930965066	0.00646266713738441	0.00126787810586393
535	95.273078918457	-9.49672412872314	3.30551409721375	-0.00944637414067984	0.020423661917448	0.0178262684494257	-0.00587495695799589
536	94.6237335205078	-10.1460723876953	4.27953720092773	-0.00749832857400179	0.00613799272105098	0.00354059832170606	-0.00847235135734081
537	95.273078918457	-9.49672412872314	3.88992786407471	-0.00847235135734081	-0.000355493422830477	0.00873538758605719	-0.0026282137259841
538	95.9224319458008	-10.1460723876953	3.95486283302307	-0.00327756232582033	-0.00327756232582033	0.000618529506027699	-0.00295288790948689
539	96.57177734375	-9.49672412872314	3.76005816459656	-0.00717365415766835	0.00386527273803949	0.00289124972186983	-0.00490093370899558
540	95.9224319458008	-9.82139778137207	4.01979780197144	-0.0100957229733467	0.00483929552137852	-0.0107450718060136	-0.00132951640989631
541	95.9224319458008	-9.49672412872314	4.08473253250122	-0.00684897974133492	0.00159255252219737	-0.00587495695799589	0.0022419011220336
542	93.9743804931641	-8.84737491607666	3.88992786407471	0.00321592413820326	0.000943203864153475	-0.00652430532500148	0.00743668992072344
543	94.6237335205078	-7.87335205078125	2.9159049987793	0.00873538758605719	-0.0107450718060136	0.0022419011220336	-0.000680167751852423
544	95.273078918457	-9.82139778137207	3.63018846511841	-0.00360223650932312	-0.00165419070981443	-0.0107450718060136	-0.000680167751852423
545	95.273078918457	-8.19802665710449	3.69512343406677	-0.0026282137259841	-0.0185372550040483	-0.0188619289547205	-0.00360223650932312
546	95.273078918457	-9.82139778137207	3.76005816459656	0.00743668992072344	0.00743668992072344	-0.0185372550040483	0.00159255252219737
547	94.6237335205078	-8.19802665710449	3.82499313354492	0.00354059832170606	-0.0126931173726916	-0.00490093370899558	-0.00100484199356288
548	95.273078918457	-10.4707469940186	3.95486283302307	0.0100340843200684	0.00386527273803949	-0.00684897974133492	0.00646266713738441
549	95.9224319458008	-9.82139778137207	3.76005816459656	-0.0026282137259841	0.0022419011220336	-0.00619963090866804	0.00159255252219737
550	96.57177734375	-10.4707469940186	3.50031876564026	-0.00684897974133492	0.00354059832170606	-0.00360223650932312	-0.00425158534198999
551	95.9224319458008	-9.82139778137207	3.30551409721375	0.01100810803473	0.00613799272105098	0.00256657530553639	-0.00327756232582033
552	93.9743804931641	-9.82139778137207	3.69512343406677	0.000943203864153475	0.00126787810586393	-0.00555028254166245	0.00938473641872406
553	93.3250350952148	-8.19802665710449	3.50031876564026	0.00548864435404539	-0.00197886489331722	0.000293855206109583	0.000943203864153475
554	95.273078918457	-10.4707469940186	3.37044906616211	-0.000680167751852423	0.01100810803473	-0.00717365415766835	0.00808603875339031
555	92.0263366699219	-8.84737491607666	3.04577469825745	-0.00782300252467394	0.0165275707840919	0.00873538758605719	-0.00295288790948689
556	93.9743804931641	-9.82139778137207	3.43538379669189	0.00743668992072344	0.0152288740500808	0.00354059832170606	-0.00100484199356288
557	93.9743804931641	-9.49672412872314	3.69512343406677	0.0132808275520802	0.0136055024340749	0.00711201597005129	-0.00100484199356288
558	92.6756820678711	-9.1720495223999	4.01979780197144	0.00483929552137852	-0.000355493422830477	0.0022419011220336	0.000943203864153475
559	92.6756820678711	-8.84737491607666	3.88992786407471	0.0126314787194133	0.00873538758605719	-0.00197886489331722	0.0022419011220336
560	93.9743804931641	-9.1720495223999	3.63018846511841	-0.000680167751852423	0.00516396993771195	-0.00392691092565656	-0.00522560812532902
561	95.273078918457	-9.82139778137207	3.76005816459656	-3.08191010844894e-05	0.00808603875339031	-0.000355493422830477	-0.00132951640989631
562	95.9224319458008	-10.4707469940186	3.95486283302307	0.00938473641872406	0.00159255252219737	-0.00327756232582033	0.000943203864153475
563	93.9743804931641	-9.1720495223999	3.88992786407471	-0.00490093370899558	0.00483929552137852	0.00841071270406246	0.00451462110504508
564	95.9224319458008	-9.1720495223999	4.01979780197144	-0.00652430532500148	-0.000355493422830477	-0.00717365415766835	-0.000680167751852423
565	96.57177734375	-10.1460723876953	3.88992786407471	0.000943203864153475	-0.0107450718060136	-0.0107450718060136	-0.00230353930965066
566	95.273078918457	-9.82139778137207	3.63018846511841	-0.00132951640989631	-3.08191010844894e-05	-0.0159398596733809	-0.00360223650932312
567	95.273078918457	-11.1200952529907	4.08473253250122	0.0022419011220336	-0.00717365415766835	-0.00879702530801296	0.000618529506027699
568	96.57177734375	-11.1200952529907	4.08473253250122	-0.00360223650932312	-0.00912170019000769	-0.0113944197073579	0.0022419011220336
569	95.9224319458008	-10.1460723876953	3.88992786407471	-0.00619963090866804	-0.00587495695799589	-0.00230353930965066	0.00483929552137852
570	95.9224319458008	-11.1200952529907	3.88992786407471	-0.0100957229733467	-0.00327756232582033	-0.00782300252467394	0.00386527273803949
571	95.273078918457	-11.444769859314	3.63018846511841	-0.00912170019000769	-0.00717365415766835	0.000293855206109583	0.0022419011220336
572	96.57177734375	-11.7694435119629	3.37044906616211	0.0022419011220336	-0.00879702530801296	-0.00327756232582033	0.00159255252219737
573	95.9224319458008	-11.1200952529907	4.01979780197144	0.00808603875339031	-0.00749832857400179	-0.00555028254166245	0.00483929552137852
574	95.273078918457	-10.1460723876953	3.82499313354492	0.00191722682211548	-0.00814767740666866	-0.000355493422830477	-0.00197886489331722
575	96.57177734375	-10.7954206466675	3.82499313354492	0.000293855206109583	0.00451462110504508	-0.00197886489331722	0.00256657530553639
576	94.6237335205078	-9.82139778137207	3.1756443977356	0.0022419011220336	0.00386527273803949	0.00321592413820326	-3.08191010844894e-05
577	94.6237335205078	-9.82139778137207	3.56525373458862	0.00191722682211548	-0.00457625929266214	0.000293855206109583	-0.00100484199356288
578	94.6237335205078	-9.1720495223999	3.69512343406677	-0.000680167751852423	-0.00230353930965066	0.00483929552137852	-0.00100484199356288
579	94.6237335205078	-9.82139778137207	3.95486283302307	-0.00295288790948689	0.0116574559360743	-0.00555028254166245	0.00126787810586393
580	94.6237335205078	-9.1720495223999	3.30551409721375	-0.00944637414067984	0.00906006153672934	-0.00327756232582033	-0.00619963090866804
581	93.3250350952148	-9.49672412872314	3.43538379669189	0.00191722682211548	-0.00165419070981443	-0.00230353930965066	-0.00132951640989631
582	96.57177734375	-10.7954206466675	3.04577469825745	-0.00230353930965066	0.00678734155371785	-0.000355493422830477	0.00289124972186983
583	95.273078918457	-10.1460723876953	3.1756443977356	-0.0100957229733467	0.00354059832170606	0.00516396993771195	-3.08191010844894e-05
584	94.6237335205078	-9.49672412872314	3.04577469825745	-0.00619963090866804	-0.00392691092565656	-0.00717365415766835	0.00191722682211548
585	95.273078918457	-9.49672412872314	3.04577469825745	-0.00100484199356288	0.000293855206109583	-0.00457625929266214	0.00613799272105098
586	94.6237335205078	-9.1720495223999	3.43538379669189	0.00321592413820326	-0.00490093370899558	-0.0133424662053585	-0.00619963090866804
587	96.57177734375	-9.82139778137207	3.37044906616211	-0.00555028254166245	-0.00555028254166245	-0.00717365415766835	0.00483929552137852
588	95.273078918457	-9.49672412872314	2.9159049987793	-0.00652430532500148	-0.00392691092565656	0.00126787810586393	-0.00230353930965066
589	93.9743804931641	-9.82139778137207	3.04577469825745	-0.0130177913233638	0.00581331877037883	0.000943203864153475	0.00386527273803949
590	93.9743804931641	-9.1720495223999	3.1756443977356	-0.00425158534198999	0.00970941036939621	-3.08191010844894e-05	-0.00619963090866804
591	94.6237335205078	-9.1720495223999	3.76005816459656	-0.0026282137259841	0.01100810803473	0.00159255252219737	-0.00392691092565656
592	97.2211227416992	-10.4707469940186	4.01979780197144	0.000618529506027699	-0.00197886489331722	-0.00230353930965066	-0.00392691092565656
593	95.273078918457	-11.1200952529907	4.08473253250122	-3.08191010844894e-05	-0.000355493422830477	0.00516396993771195	-0.00165419070981443
594	92.0263366699219	-9.1720495223999	3.56525373458862	-0.00717365415766835	0.0116574559360743	0.00418994715437293	-0.00392691092565656
595	93.9743804931641	-10.7954206466675	4.08473253250122	-0.0227580219507217	0.0178262684494257	0.00289124972186983	-0.00425158534198999
596	92.0263366699219	-8.84737491607666	3.76005816459656	-0.0182125810533762	0.0155535480007529	0.00516396993771195	-0.00749832857400179
597	93.9743804931641	-10.7954206466675	4.34447193145752	-0.00944637414067984	0.0145795252174139	0.000943203864153475	0.0022419011220336
598	93.9743804931641	-10.1460723876953	3.95486283302307	-0.0104203969240189	0.00418994715437293	0.00841071270406246	-0.00555028254166245
599	93.9743804931641	-10.7954206466675	4.08473253250122	-0.00717365415766835	0.00808603875339031	-0.00490093370899558	-0.00392691092565656
600	93.3250350952148	-9.82139778137207	3.82499313354492	-0.0120437685400248	0.000618529506027699	0.00386527273803949	-0.00847235135734081
601	93.9743804931641	-10.7954206466675	4.01979780197144	-0.00684897974133492	0.00321592413820326	-0.00230353930965066	-0.00490093370899558
602	93.9743804931641	-8.84737491607666	3.82499313354492	-0.00132951640989631	0.00321592413820326	0.000618529506027699	0.00516396993771195
603	95.273078918457	-9.49672412872314	4.01979780197144	0.00646266713738441	-0.00587495695799589	-0.00100484199356288	0.00126787810586393
604	93.3250350952148	-9.82139778137207	4.01979780197144	0.00386527273803949	-3.08191010844894e-05	-0.00360223650932312	-0.00165419070981443
605	93.3250350952148	-9.49672412872314	3.63018846511841	0.0158782228827477	0.00483929552137852	-0.0120437685400248	-0.00522560812532902
606	95.273078918457	-10.1460723876953	3.88992786407471	0.012956153601408	0.00646266713738441	-0.00944637414067984	-0.00749832857400179
607	95.9224319458008	-9.82139778137207	3.30551409721375	0.013930176384747	-0.0156151866540313	-0.0185372550040483	0.00256657530553639
608	93.9743804931641	-10.1460723876953	3.95486283302307	0.00711201597005129	-0.0126931173726916	-0.00132951640989631	0.00808603875339031
609	94.6237335205078	-10.4707469940186	3.50031876564026	0.012956153601408	-0.00457625929266214	-0.00847235135734081	0.00386527273803949
610	93.9743804931641	-10.7954206466675	3.30551409721375	-0.00490093370899558	0.0022419011220336	-0.000680167751852423	0.000618529506027699
611	94.6237335205078	-10.7954206466675	3.11070966720581	0.00613799272105098	-0.00457625929266214	-0.0130177913233638	-0.00295288790948689
612	93.9743804931641	-10.4707469940186	3.24057936668396	0.00711201597005129	-0.00327756232582033	-0.00295288790948689	0.00483929552137852
613	95.9224319458008	-11.444769859314	4.01979780197144	0.00126787810586393	0.000943203864153475	0.00191722682211548	0.000293855206109583
614	94.6237335205078	-11.1200952529907	4.34447193145752	-0.00619963090866804	0.00289124972186983	0.00321592413820326	0.00321592413820326
615	95.273078918457	-9.82139778137207	3.69512343406677	-0.00457625929266214	0.00711201597005129	0.00646266713738441	-0.00490093370899558
616	95.9224319458008	-10.7954206466675	3.30551409721375	-0.00587495695799589	0.0136055024340749	0.00418994715437293	-0.000680167751852423
617	95.9224319458008	-10.7954206466675	3.43538379669189	-0.00360223650932312	0.0126314787194133	0.00873538758605719	0.00581331877037883
618	93.9743804931641	-9.1720495223999	3.1756443977356	-0.00197886489331722	0.00191722682211548	0.00451462110504508	-0.000355493422830477
619	94.6237335205078	-9.49672412872314	3.43538379669189	-0.00360223650932312	0.00354059832170606	-0.0026282137259841	-0.00100484199356288
620	94.6237335205078	-9.82139778137207	3.24057936668396	-0.00522560812532902	0.00711201597005129	-0.00197886489331722	-0.00522560812532902
621	95.273078918457	-10.7954206466675	3.1756443977356	-0.000355493422830477	-3.08191010844894e-05	-0.00165419070981443	-0.00360223650932312
622	95.273078918457	-10.4707469940186	3.30551409721375	-0.00522560812532902	-0.00782300252467394	-0.00327756232582033	0.00321592413820326
623	94.6237335205078	-9.1720495223999	3.50031876564026	0.0022419011220336	-0.0110697457566857	-0.00749832857400179	0.00418994715437293
624	95.9224319458008	-10.4707469940186	3.82499313354492	0.00256657530553639	-0.00425158534198999	-0.0110697457566857	0.00873538758605719
625	93.9743804931641	-10.4707469940186	4.08473253250122	0.013930176384747	-0.0253554154187441	-0.0175632312893867	0.000293855206109583
626	95.9224319458008	-10.4707469940186	3.11070966720581	-0.00652430532500148	0.00289124972186983	-0.00977104809135199	0.00191722682211548
627	93.9743804931641	-9.82139778137207	3.04577469825745	0.0230210572481155	-0.00230353930965066	-0.0126931173726916	0.00613799272105098
628	94.6237335205078	-10.7954206466675	4.01979780197144	0.00873538758605719	-0.0113944197073579	-0.0107450718060136	0.00483929552137852
629	95.9224319458008	-10.7954206466675	3.95486283302307	0.0175015944987535	-0.000680167751852423	-0.00619963090866804	0.000943203864153475
630	94.6237335205078	-10.7954206466675	4.21460247039795	0.0100340843200684	0.00678734155371785	0.00159255252219737	-3.08191010844894e-05
631	95.273078918457	-10.7954206466675	4.27953720092773	0.00386527273803949	0.00386527273803949	-0.00652430532500148	-0.00295288790948689
632	93.9743804931641	-10.4707469940186	3.82499313354492	-0.0026282137259841	-3.08191010844894e-05	-0.0126931173726916	0.00256657530553639
633	93.3250350952148	-10.1460723876953	3.63018846511841	0.0116574559360743	-0.00392691092565656	0.00321592413820326	-0.00165419070981443
634	92.6756820678711	-10.4707469940186	3.88992786407471	-0.00977104809135199	0.01100810803473	0.00126787810586393	0.00191722682211548
635	92.6756820678711	-9.82139778137207	3.82499313354492	-0.00814767740666866	0.0149041991680861	0.00678734155371785	0.00191722682211548
636	93.9743804931641	-10.7954206466675	4.21460247039795	-0.0156151866540313	0.00646266713738441	0.00386527273803949	-0.00392691092565656
637	92.0263366699219	-9.82139778137207	3.30551409721375	-0.00100484199356288	0.00581331877037883	-0.000680167751852423	0.00386527273803949
638	93.9743804931641	-9.82139778137207	3.24057936668396	-0.00717365415766835	0.000943203864153475	0.00386527273803949	-0.00392691092565656
639	92.6756820678711	-9.49672412872314	3.11070966720581	-0.00847235135734081	-0.00197886489331722	-0.000355493422830477	-0.00717365415766835
640	93.3250350952148	-9.82139778137207	3.24057936668396	-0.0107450718060136	0.00841071270406246	-0.00165419070981443	-0.00457625929266214
641	94.6237335205078	-10.7954206466675	3.37044906616211	0.00126787810586393	0.00483929552137852	-0.00197886489331722	-0.00132951640989631
642	95.9224319458008	-11.1200952529907	4.27953720092773	0.00126787810586393	0.00159255252219737	-0.0104203969240189	0.00451462110504508
643	94.6237335205078	-9.49672412872314	3.04577469825745	0.000293855206109583	-0.00295288790948689	0.0022419011220336	-0.00230353930965066
644	95.273078918457	-10.1460723876953	3.24057936668396	-0.0026282137259841	-0.00490093370899558	-0.0149658378213644	-0.00100484199356288
645	95.273078918457	-11.7694435119629	3.82499313354492	0.0126314787194133	-0.00749832857400179	-0.00814767740666866	-0.000355493422830477
646	93.3250350952148	-11.1200952529907	3.30551409721375	-0.0169138833880424	-0.00782300252467394	-0.017887907102704	0.00289124972186983
647	95.9224319458008	-12.0941181182861	3.76005816459656	-0.00392691092565656	-0.0143164889886975	-0.0165892094373703	0.00256657530553639
648	93.9743804931641	-11.7694435119629	3.69512343406677	0.000618529506027699	-0.0120437685400248	-0.0117190945893526	0.000943203864153475
649	93.9743804931641	-10.1460723876953	3.04577469825745	0.00289124972186983	-0.0026282137259841	0.00159255252219737	-0.0026282137259841
650	93.3250350952148	-10.1460723876953	3.24057936668396	0.00581331877037883	0.00256657530553639	0.00191722682211548	0.00289124972186983
651	94.6237335205078	-9.49672412872314	3.1756443977356	0.00159255252219737	0.00321592413820326	-0.000355493422830477	-0.00912170019000769
652	95.9224319458008	-10.7954206466675	4.01979780197144	-3.08191010844894e-05	0.00548864435404539	-0.00100484199356288	0.00548864435404539
653	95.9224319458008	-10.7954206466675	4.21460247039795	-3.08191010844894e-05	0.00321592413820326	0.0132808275520802	0.000943203864153475
654	93.9743804931641	-9.49672412872314	3.69512343406677	-0.00684897974133492	0.01100810803473	0.0123068047687411	-0.00132951640989631
655	95.273078918457	-10.4707469940186	3.69512343406677	-0.0172385573387146	0.0171769186854362	0.00776136433705688	-0.00652430532500148
656	94.6237335205078	-10.1460723876953	3.50031876564026	-0.0110697457566857	0.013930176384747	-0.0026282137259841	-0.00522560812532902
657	93.9743804931641	-9.1720495223999	3.50031876564026	-0.00977104809135199	0.0126314787194133	0.00354059832170606	-3.08191010844894e-05
658	94.6237335205078	-10.7954206466675	3.37044906616211	-0.0120437685400248	0.00906006153672934	-0.00230353930965066	0.00191722682211548
659	93.9743804931641	-10.4707469940186	3.95486283302307	-0.0126931173726916	0.000943203864153475	0.00354059832170606	-0.00165419070981443
660	94.6237335205078	-10.1460723876953	3.69512343406677	-0.0100957229733467	0.00386527273803949	-0.0169138833880424	-0.00782300252467394
661	93.9743804931641	-9.1720495223999	3.50031876564026	-0.0113944197073579	0.00548864435404539	-0.00100484199356288	0.00418994715437293
662	95.273078918457	-11.1200952529907	3.76005816459656	-0.00490093370899558	-0.00295288790948689	-0.00912170019000769	-0.000680167751852423
663	95.9224319458008	-10.4707469940186	4.14966726303101	-0.0159398596733809	-0.00295288790948689	0.00159255252219737	0.00191722682211548
664	94.6237335205078	-9.82139778137207	3.50031876564026	-0.000680167751852423	-0.00165419070981443	-0.0139918150380254	-0.00587495695799589
665	93.3250350952148	-9.82139778137207	3.69512343406677	-0.000355493422830477	-0.0133424662053585	-0.0198359526693821	0.00256657530553639
666	92.6756820678711	-10.7954206466675	3.82499313354492	-0.000355493422830477	-0.0136671401560307	-0.0130177913233638	-0.00230353930965066
667	94.6237335205078	-10.1460723876953	3.88992786407471	-0.00100484199356288	-0.0169138833880424	-0.00944637414067984	0.00289124972186983
668	92.6756820678711	-9.82139778137207	3.1756443977356	-0.00684897974133492	0.000943203864153475	-0.00165419070981443	0.00613799272105098
669	91.3769912719727	-9.49672412872314	3.37044906616211	-0.0104203969240189	0.00321592413820326	-0.00197886489331722	0.00386527273803949
670	93.3250350952148	-9.82139778137207	4.21460247039795	-0.00165419070981443	0.0022419011220336	-0.00230353930965066	0.00354059832170606
671	92.0263366699219	-9.82139778137207	3.11070966720581	-0.000680167751852423	0.00581331877037883	-0.00327756232582033	-0.00425158534198999
672	93.9743804931641	-9.49672412872314	3.04577469825745	0.00516396993771195	0.00191722682211548	-0.00717365415766835	0.00970941036939621
673	93.9743804931641	-10.7954206466675	3.88992786407471	0.00581331877037883	0.00354059832170606	0.00451462110504508	0.0022419011220336
674	94.6237335205078	-9.49672412872314	3.95486283302307	0.0022419011220336	0.00646266713738441	0.0100340843200684	-0.0026282137259841
675	95.273078918457	-10.4707469940186	3.82499313354492	0.00256657530553639	0.0145795252174139	0.00873538758605719	-0.000680167751852423
676	94.6237335205078	-11.1200952529907	3.50031876564026	0.00906006153672934	0.00646266713738441	0.00483929552137852	-3.08191010844894e-05
677	95.273078918457	-11.444769859314	3.95486283302307	0.0132808275520802	0.00808603875339031	0.00938473641872406	-0.00360223650932312
678	95.273078918457	-11.1200952529907	3.82499313354492	0.0175015944987535	-0.00684897974133492	0.00256657530553639	0.00126787810586393
679	95.9224319458008	-11.444769859314	3.63018846511841	0.0106834331527352	0.000293855206109583	0.00743668992072344	-0.0026282137259841
680	95.9224319458008	-11.7694435119629	4.14966726303101	0.00808603875339031	-3.08191010844894e-05	0.00256657530553639	-0.00100484199356288
681	95.273078918457	-11.7694435119629	4.27953720092773	0.0106834331527352	0.00126787810586393	-0.00360223650932312	0.00386527273803949
682	94.6237335205078	-11.444769859314	3.37044906616211	0.00516396993771195	-0.00360223650932312	-0.0107450718060136	0.00256657530553639
683	93.3250350952148	-10.1460723876953	3.1756443977356	0.00906006153672934	0.000293855206109583	0.00743668992072344	0.00451462110504508
684	95.273078918457	-10.4707469940186	3.95486283302307	0.0162028968334198	-0.00490093370899558	0.0022419011220336	-0.00684897974133492
685	93.9743804931641	-9.82139778137207	3.88992786407471	-3.08191010844894e-05	-0.00782300252467394	-0.00522560812532902	-0.00652430532500148
686	95.9224319458008	-10.1460723876953	4.27953720092773	-0.000680167751852423	-0.0026282137259841	-0.00652430532500148	-0.00230353930965066
687	93.3250350952148	-9.49672412872314	3.88992786407471	-0.0123684434220195	-0.00912170019000769	-0.0175632312893867	-0.00295288790948689
688	93.9743804931641	-9.82139778137207	3.24057936668396	-0.000355493422830477	-0.0026282137259841	0.00321592413820326	0.00256657530553639
689	95.273078918457	-10.1460723876953	3.76005816459656	-0.0107450718060136	-0.00295288790948689	-0.00100484199356288	-0.0123684434220195
690	95.273078918457	-9.82139778137207	3.76005816459656	-0.00879702530801296	0.00613799272105098	-0.00457625929266214	-0.00814767740666866
691	95.273078918457	-10.4707469940186	3.76005816459656	-0.0130177913233638	0.00354059832170606	-0.00749832857400179	0.00646266713738441
692	93.9743804931641	-9.49672412872314	3.82499313354492	-0.00100484199356288	0.000943203864153475	0.00289124972186983	-0.00425158534198999
693	93.9743804931641	-9.1720495223999	3.63018846511841	0.00418994715437293	-0.000355493422830477	-0.00230353930965066	0.00256657530553639
694	95.9224319458008	-9.49672412872314	3.69512343406677	-0.0156151866540313	0.00548864435404539	0.00776136433705688	-0.000355493422830477
695	93.9743804931641	-8.84737491607666	3.69512343406677	-0.00165419070981443	0.00906006153672934	0.00451462110504508	0.00516396993771195
696	95.273078918457	-9.82139778137207	3.95486283302307	-0.00197886489331722	0.0132808275520802	0.00256657530553639	-0.00587495695799589
697	95.273078918457	-10.1460723876953	3.50031876564026	0.00483929552137852	0.0106834331527352	0.00743668992072344	-0.00295288790948689
698	93.3250350952148	-8.19802665710449	3.1756443977356	0.0022419011220336	-0.00327756232582033	0.00159255252219737	-0.00230353930965066
699	92.6756820678711	-8.52270030975342	3.11070966720581	-0.0139918150380254	0.0022419011220336	0.00386527273803949	0.00159255252219737
700	92.6756820678711	-8.84737491607666	3.63018846511841	0.00938473641872406	0.000943203864153475	-0.00717365415766835	-0.00847235135734081
701	93.3250350952148	-9.82139778137207	3.88992786407471	-0.0185372550040483	0.00581331877037883	-0.00392691092565656	-0.00360223650932312
702	93.3250350952148	-9.49672412872314	4.21460247039795	0.0171769186854362	0.0022419011220336	-0.00165419070981443	0.00289124972186983
703	91.3769912719727	-8.84737491607666	4.08473253250122	0.00126787810586393	-0.00425158534198999	-0.00165419070981443	0.00191722682211548
704	92.6756820678711	-9.49672412872314	3.30551409721375	-0.00717365415766835	-0.00132951640989631	0.00321592413820326	-0.000355493422830477
705	93.3250350952148	-9.82139778137207	3.37044906616211	0.00613799272105098	0.0106834331527352	-0.0217839982360601	-0.00457625929266214
706	92.6756820678711	-8.52270030975342	3.69512343406677	0.00743668992072344	-0.0204853005707264	-0.0123684434220195	-0.00555028254166245
707	92.6756820678711	-9.1720495223999	3.88992786407471	0.0123068047687411	-0.0260047651827335	-0.0126931173726916	0.00386527273803949
708	94.6237335205078	-9.49672412872314	4.08473253250122	0.01847561635077	-0.0139918150380254	-0.0113944197073579	-0.000355493422830477
709	95.273078918457	-9.49672412872314	4.14966726303101	0.0145795252174139	-0.00392691092565656	-0.00197886489331722	-0.00230353930965066
710	95.273078918457	-9.1720495223999	3.69512343406677	0.0165275707840919	-0.00425158534198999	-0.00165419070981443	0.00321592413820326
711	95.9224319458008	-9.49672412872314	3.82499313354492	0.00906006153672934	0.00191722682211548	-0.00717365415766835	0.00516396993771195
712	94.6237335205078	-9.82139778137207	3.82499313354492	-0.00652430532500148	-0.000680167751852423	-0.00522560812532902	0.000618529506027699
713	94.6237335205078	-9.49672412872314	3.82499313354492	0.000293855206109583	-0.00684897974133492	-0.00425158534198999	-3.08191010844894e-05
714	93.9743804931641	-9.49672412872314	3.95486283302307	-0.0107450718060136	-0.00522560812532902	0.00613799272105098	-0.00847235135734081
715	95.273078918457	-10.7954206466675	3.82499313354492	-0.0230826959013939	0.00386527273803949	-0.00197886489331722	-0.000355493422830477
716	95.9224319458008	-9.82139778137207	3.04577469825745	-0.0159398596733809	0.00126787810586393	0.00451462110504508	-0.0143164889886975
717	94.6237335205078	-9.82139778137207	3.24057936668396	-0.0156151866540313	0.00386527273803949	-0.000355493422830477	-0.00457625929266214
718	93.3250350952148	-9.1720495223999	3.95486283302307	-0.0139918150380254	0.00321592413820326	0.00613799272105098	-0.00100484199356288
719	94.6237335205078	-9.1720495223999	4.08473253250122	-0.0152905117720366	0.00386527273803949	0.00159255252219737	-3.08191010844894e-05
720	94.6237335205078	-8.84737491607666	3.76005816459656	-0.00522560812532902	0.00386527273803949	0.00354059832170606	-0.00100484199356288
721	94.6237335205078	-8.52270030975342	3.1756443977356	-0.00847235135734081	-0.000680167751852423	-0.00749832857400179	-0.00522560812532902
722	95.273078918457	-9.82139778137207	3.88992786407471	-0.00717365415766835	0.00516396993771195	-0.00295288790948689	0.00126787810586393
723	95.273078918457	-9.49672412872314	3.95486283302307	-0.00749832857400179	0.00321592413820326	-3.08191010844894e-05	0.00418994715437293
724	95.273078918457	-9.1720495223999	3.76005816459656	0.00256657530553639	-0.00425158534198999	-0.00457625929266214	0.00386527273803949
725	96.57177734375	-9.82139778137207	4.08473253250122	0.00354059832170606	-3.08191010844894e-05	-0.0026282137259841	0.00841071270406246
726	93.3250350952148	-8.52270030975342	3.43538379669189	0.00516396993771195	-0.00425158534198999	-0.0143164889886975	0.0022419011220336
727	96.57177734375	-9.49672412872314	3.69512343406677	0.00873538758605719	-0.00230353930965066	-0.00879702530801296	0.00938473641872406
728	93.9743804931641	-8.52270030975342	2.9159049987793	0.0158782228827477	0.000943203864153475	0.00159255252219737	0.00873538758605719
729	93.9743804931641	-8.84737491607666	2.98083996772766	0.00451462110504508	-0.0026282137259841	0.00418994715437293	0.00548864435404539
730	93.9743804931641	-8.52270030975342	3.56525373458862	0.0022419011220336	0.0132808275520802	-0.00100484199356288	0.00126787810586393
731	94.6237335205078	-8.84737491607666	3.95486283302307	-0.000680167751852423	0.00938473641872406	-0.00425158534198999	0.00354059832170606
732	92.6756820678711	-8.52270030975342	3.04577469825745	0.00613799272105098	0.00483929552137852	0.000293855206109583	0.000943203864153475
733	93.9743804931641	-9.1720495223999	3.11070966720581	0.0132808275520802	0.00289124972186983	-0.000680167751852423	0.000618529506027699
734	95.273078918457	-9.49672412872314	3.24057936668396	0.000293855206109583	0.00873538758605719	0.00743668992072344	-0.00165419070981443
735	95.273078918457	-9.49672412872314	4.01979780197144	-0.00944637414067984	0.0243197549134493	-0.000680167751852423	-0.00749832857400179
736	95.273078918457	-9.49672412872314	4.08473253250122	-0.00912170019000769	0.00938473641872406	-0.000355493422830477	-0.00360223650932312
737	92.6756820678711	-7.87335205078125	3.63018846511841	-0.00295288790948689	0.0100340843200684	0.00289124972186983	0.00289124972186983
738	90.7276382446289	-8.52270030975342	3.69512343406677	-0.00814767740666866	0.0103587592020631	-3.08191010844894e-05	-0.00327756232582033
739	92.0263366699219	-8.52270030975342	3.63018846511841	-0.00944637414067984	0.00548864435404539	0.00418994715437293	-0.00197886489331722
740	92.6756820678711	-9.82139778137207	3.76005816459656	-0.0149658378213644	0.00646266713738441	-3.08191010844894e-05	0.00321592413820326
741	93.3250350952148	-9.82139778137207	4.14966726303101	-0.00619963090866804	0.000943203864153475	0.000293855206109583	-0.00555028254166245
742	92.0263366699219	-8.52270030975342	3.50031876564026	-0.00587495695799589	0.00743668992072344	-0.00100484199356288	0.000618529506027699
743	94.6237335205078	-9.49672412872314	3.24057936668396	-0.00457625929266214	-0.00230353930965066	-0.00100484199356288	0.000618529506027699
744	94.6237335205078	-9.49672412872314	3.50031876564026	-0.00717365415766835	-0.00879702530801296	-0.000355493422830477	-0.00587495695799589
745	93.9743804931641	-8.52270030975342	3.11070966720581	0.00191722682211548	-0.0100957229733467	-0.0133424662053585	-0.00587495695799589
746	93.3250350952148	-9.1720495223999	3.37044906616211	0.01847561635077	-0.00555028254166245	-0.0123684434220195	-0.00360223650932312
747	95.273078918457	-10.4707469940186	3.88992786407471	0.00256657530553639	-0.0136671401560307	-0.00490093370899558	0.00743668992072344
748	95.9224319458008	-10.4707469940186	3.43538379669189	0.00743668992072344	-0.00360223650932312	-0.00490093370899558	0.00483929552137852
749	95.273078918457	-11.1200952529907	3.24057936668396	0.00126787810586393	-0.00814767740666866	0.00418994715437293	-0.00555028254166245
750	94.6237335205078	-10.4707469940186	3.88992786407471	0.00354059832170606	-0.00490093370899558	-0.00652430532500148	-0.00165419070981443
751	95.273078918457	-10.7954206466675	3.43538379669189	0.0022419011220336	-0.00490093370899558	-0.0104203969240189	-0.000680167751852423
752	92.6756820678711	-9.49672412872314	3.88992786407471	0.00191722682211548	-0.00522560812532902	-0.00197886489331722	0.00646266713738441
753	92.6756820678711	-8.84737491607666	3.88992786407471	0.0126314787194133	-0.00295288790948689	0.00581331877037883	0.00386527273803949
754	94.6237335205078	-9.82139778137207	3.95486283302307	-0.00230353930965066	0.00743668992072344	0.00938473641872406	0.00418994715437293
755	94.6237335205078	-8.19802665710449	3.24057936668396	-0.0133424662053585	0.0191249661147594	0.00386527273803949	-0.00847235135734081
756	95.9224319458008	-9.49672412872314	3.56525373458862	-0.00100484199356288	0.0197743140161037	-0.00425158534198999	-0.000355493422830477
757	93.9743804931641	-7.54867792129517	3.30551409721375	-0.00100484199356288	0.0116574559360743	0.00711201597005129	0.000943203864153475
758	93.9743804931641	-9.49672412872314	3.63018846511841	-0.00100484199356288	0.00646266713738441	-0.00230353930965066	0.00354059832170606
759	94.6237335205078	-9.1720495223999	3.76005816459656	-0.00457625929266214	0.00776136433705688	-0.000355493422830477	-0.00425158534198999
760	95.9224319458008	-9.49672412872314	3.69512343406677	-0.0026282137259841	0.00321592413820326	-0.00360223650932312	-0.00165419070981443
761	95.273078918457	-9.49672412872314	3.50031876564026	-0.00197886489331722	0.00321592413820326	-0.00425158534198999	-0.00425158534198999
762	95.273078918457	-8.84737491607666	3.82499313354492	0.00451462110504508	0.00451462110504508	-0.00490093370899558	-0.00555028254166245
763	92.6756820678711	-8.19802665710449	3.88992786407471	0.00483929552137852	0.0022419011220336	0.000943203864153475	0.00126787810586393
764	94.6237335205078	-9.82139778137207	3.50031876564026	-0.00132951640989631	0.00418994715437293	-0.00295288790948689	0.00191722682211548
765	93.9743804931641	-8.19802665710449	2.98083996772766	-0.00749832857400179	-0.00197886489331722	-0.0185372550040483	-0.00360223650932312
766	95.9224319458008	-9.49672412872314	3.82499313354492	0.00646266713738441	-3.08191010844894e-05	-0.0139918150380254	0.00386527273803949
767	94.6237335205078	-9.1720495223999	3.76005816459656	0.00386527273803949	-0.0133424662053585	-0.00684897974133492	0.00678734155371785
768	94.6237335205078	-8.52270030975342	3.63018846511841	0.0152288740500808	-0.00165419070981443	-0.00782300252467394	0.0116574559360743
769	92.6756820678711	-8.52270030975342	3.43538379669189	0.00938473641872406	-0.000680167751852423	-3.08191010844894e-05	-0.00132951640989631
770	93.3250350952148	-8.52270030975342	3.50031876564026	0.0223717093467712	0.00646266713738441	-0.00197886489331722	0.00386527273803949
771	93.3250350952148	-8.52270030975342	3.82499313354492	0.0022419011220336	0.00159255252219737	-0.00619963090866804	0.00451462110504508
772	93.9743804931641	-8.84737491607666	3.56525373458862	0.00646266713738441	-0.00490093370899558	0.000618529506027699	0.00483929552137852
773	90.0782928466797	-8.19802665710449	3.76005816459656	0.0145795252174139	-0.000355493422830477	-0.00749832857400179	0.00743668992072344
774	93.3250350952148	-9.49672412872314	3.95486283302307	-0.0143164889886975	-0.00392691092565656	0.00516396993771195	0.00418994715437293
775	92.6756820678711	-9.1720495223999	4.21460247039795	-0.00879702530801296	0.0142548503354192	0.0100340843200684	0.00386527273803949
776	93.9743804931641	-8.19802665710449	3.56525373458862	-0.00230353930965066	0.0106834331527352	0.00451462110504508	0.00256657530553639
777	93.3250350952148	-7.87335205078125	3.11070966720581	-0.00912170019000769	0.00483929552137852	0.00354059832170606	0.00483929552137852
778	95.9224319458008	-9.1720495223999	3.88992786407471	0.00646266713738441	0.00418994715437293	-0.00132951640989631	0.00191722682211548
779	93.9743804931641	-8.84737491607666	3.37044906616211	-0.00587495695799589	0.00159255252219737	0.00289124972186983	-0.00425158534198999
780	93.9743804931641	-9.1720495223999	4.27953720092773	0.00970941036939621	0.00613799272105098	-0.00555028254166245	-0.00327756232582033
781	94.6237335205078	-9.82139778137207	4.01979780197144	-0.00230353930965066	0.00386527273803949	-0.00490093370899558	-0.00327756232582033
782	94.6237335205078	-10.1460723876953	3.37044906616211	0.00581331877037883	-0.00490093370899558	-3.08191010844894e-05	0.00256657530553639
783	92.6756820678711	-9.1720495223999	3.11070966720581	0.00126787810586393	-0.00912170019000769	-0.00132951640989631	0.00776136433705688
784	94.6237335205078	-10.4707469940186	3.30551409721375	0.0106834331527352	-0.0123684434220195	-0.00165419070981443	0.000293855206109583
785	93.3250350952148	-10.1460723876953	4.14966726303101	0.00418994715437293	0.00191722682211548	-0.00132951640989631	-0.00392691092565656
786	94.6237335205078	-9.49672412872314	3.43538379669189	0.00548864435404539	-0.00717365415766835	-0.0104203969240189	0.00289124972186983
787	93.9743804931641	-8.52270030975342	3.04577469825745	0.00289124972186983	-0.00165419070981443	-3.08191010844894e-05	-0.00295288790948689
788	92.6756820678711	-8.84737491607666	3.76005816459656	-0.000355493422830477	-0.00230353930965066	0.00451462110504508	0.00191722682211548
789	94.6237335205078	-9.49672412872314	4.01979780197144	0.000293855206109583	0.00321592413820326	-0.00327756232582033	0.00126787810586393
790	93.3250350952148	-9.1720495223999	4.08473253250122	0.00711201597005129	0.00970941036939621	0.0022419011220336	-0.00652430532500148
791	92.0263366699219	-8.19802665710449	4.08473253250122	-0.00165419070981443	0.00516396993771195	-0.0149658378213644	-0.00100484199356288
792	93.9743804931641	-7.87335205078125	3.56525373458862	0.00743668992072344	-0.00230353930965066	-0.00132951640989631	-0.00295288790948689
793	95.273078918457	-8.84737491607666	3.76005816459656	0.00354059832170606	0.0022419011220336	-0.00425158534198999	0.00386527273803949
794	95.273078918457	-8.52270030975342	3.50031876564026	0.000943203864153475	0.00191722682211548	0.00289124972186983	-0.0026282137259841
795	94.6237335205078	-8.84737491607666	3.69512343406677	-0.00717365415766835	0.011982130818069	0.00386527273803949	-0.00295288790948689
796	93.9743804931641	-8.19802665710449	3.56525373458862	-0.00652430532500148	0.00873538758605719	-0.00814767740666866	-0.00457625929266214
797	95.273078918457	-9.1720495223999	4.21460247039795	0.00711201597005129	0.00126787810586393	0.00646266713738441	-0.00392691092565656
798	95.9224319458008	-8.52270030975342	3.63018846511841	0.012956153601408	0.000618529506027699	0.00451462110504508	-0.00197886489331722
799	95.9224319458008	-8.84737491607666	3.56525373458862	0.00548864435404539	0.00126787810586393	-0.00197886489331722	-0.00230353930965066
800	95.273078918457	-8.19802665710449	3.63018846511841	0.0103587592020631	0.00354059832170606	-0.00295288790948689	-0.00749832857400179
801	95.273078918457	-9.1720495223999	3.95486283302307	0.00808603875339031	0.011982130818069	-0.00782300252467394	0.00354059832170606
802	95.273078918457	-8.84737491607666	4.01979780197144	0.0113327819854021	-0.00327756232582033	-0.00197886489331722	-0.0026282137259841
803	93.9743804931641	-8.19802665710449	3.88992786407471	-0.00555028254166245	-0.00100484199356288	-0.00619963090866804	0.00581331877037883
804	92.6756820678711	-7.87335205078125	3.76005816459656	-0.0100957229733467	-0.00490093370899558	-0.00587495695799589	-0.00360223650932312
805	93.9743804931641	-8.84737491607666	3.95486283302307	-0.0136671401560307	-0.00847235135734081	-0.0169138833880424	-0.00132951640989631
806	92.0263366699219	-7.87335205078125	3.69512343406677	-0.0113944197073579	-0.00944637414067984	-0.0247060675173998	-0.00295288790948689
807	92.6756820678711	-8.84737491607666	4.08473253250122	-0.017887907102704	-0.0120437685400248	-0.0169138833880424	0.00970941036939621
808	92.6756820678711	-8.84737491607666	3.63018846511841	-0.0195112787187099	-3.08191010844894e-05	-0.00327756232582033	0.00451462110504508
809	93.3250350952148	-9.1720495223999	3.30551409721375	-0.0149658378213644	-0.0026282137259841	-0.00555028254166245	0.00321592413820326
810	94.6237335205078	-8.84737491607666	3.37044906616211	-0.0126931173726916	0.00938473641872406	-0.0026282137259841	-0.000355493422830477
811	94.6237335205078	-9.1720495223999	3.50031876564026	-0.0107450718060136	0.000293855206109583	0.000293855206109583	-0.00392691092565656
812	93.9743804931641	-8.19802665710449	3.43538379669189	-0.00327756232582033	-0.00619963090866804	0.00613799272105098	0.00126787810586393
813	93.3250350952148	-7.87335205078125	3.43538379669189	-0.00879702530801296	0.0106834331527352	-0.00684897974133492	0.00646266713738441
814	92.6756820678711	-7.87335205078125	3.30551409721375	-0.00555028254166245	0.00841071270406246	-0.00100484199356288	-0.00879702530801296
815	96.57177734375	-8.19802665710449	3.56525373458862	-0.0110697457566857	0.0188002903014421	0.00938473641872406	-0.00392691092565656
816	93.9743804931641	-8.19802665710449	3.76005816459656	-0.00555028254166245	0.0152288740500808	0.00548864435404539	-0.0026282137259841
817	96.57177734375	-10.1460723876953	3.95486283302307	-0.00327756232582033	0.00808603875339031	0.0106834331527352	-0.00100484199356288
818	95.273078918457	-8.52270030975342	3.69512343406677	0.00289124972186983	-3.08191010844894e-05	0.00483929552137852	-0.000680167751852423
819	94.6237335205078	-9.49672412872314	4.08473253250122	-0.00457625929266214	-0.000680167751852423	-0.00165419070981443	0.00159255252219737
820	93.3250350952148	-9.49672412872314	3.69512343406677	-0.00457625929266214	-0.00360223650932312	-0.000355493422830477	0.00386527273803949
821	94.6237335205078	-9.82139778137207	3.69512343406677	0.00906006153672934	-0.000355493422830477	-0.0107450718060136	-0.00165419070981443
822	95.273078918457	-10.1460723876953	3.88992786407471	-0.00197886489331722	-0.0104203969240189	0.00841071270406246	-0.00360223650932312
823	96.57177734375	-10.1460723876953	3.95486283302307	0.00321592413820326	-0.00847235135734081	-0.00619963090866804	0.0022419011220336
824	93.9743804931641	-8.84737491607666	3.95486283302307	0.0191249661147594	-0.00977104809135199	-0.00522560812532902	-0.00587495695799589
825	96.57177734375	-9.49672412872314	3.76005816459656	0.00191722682211548	-0.0227580219507217	-0.017887907102704	-0.00327756232582033
826	93.9743804931641	-8.52270030975342	3.88992786407471	-0.0136671401560307	-0.00587495695799589	-0.0113944197073579	0.00354059832170606
827	95.9224319458008	-9.49672412872314	3.43538379669189	0.013930176384747	-0.0175632312893867	-0.00879702530801296	0.00483929552137852
828	95.273078918457	-9.49672412872314	3.76005816459656	0.00548864435404539	-0.0100957229733467	-0.000355493422830477	0.000618529506027699
829	95.273078918457	-8.84737491607666	3.82499313354492	0.0022419011220336	0.00256657530553639	-0.00100484199356288	-0.000680167751852423
830	95.273078918457	-8.52270030975342	3.37044906616211	0.0165275707840919	0.00581331877037883	0.000943203864153475	-0.00814767740666866
831	95.9224319458008	-9.82139778137207	3.63018846511841	-0.00132951640989631	0.00743668992072344	-0.00912170019000769	-0.000355493422830477
832	95.273078918457	-9.49672412872314	3.04577469825745	-0.00847235135734081	-0.00197886489331722	-0.00132951640989631	-0.00879702530801296
833	95.273078918457	-8.84737491607666	2.98083996772766	-0.00717365415766835	0.00418994715437293	0.00126787810586393	0.00256657530553639
834	93.9743804931641	-8.52270030975342	3.11070966720581	-0.00879702530801296	0.00841071270406246	-0.000355493422830477	0.00678734155371785
835	93.9743804931641	-8.84737491607666	3.82499313354492	-0.0191866029053926	0.0132808275520802	0.00516396993771195	-0.00490093370899558
836	95.273078918457	-9.49672412872314	3.69512343406677	-0.0113944197073579	0.00938473641872406	-0.00912170019000769	0.00126787810586393
837	97.2211227416992	-9.1720495223999	3.04577469825745	-0.0136671401560307	0.0103587592020631	0.00678734155371785	0.00126787810586393
838	93.3250350952148	-8.52270030975342	3.63018846511841	-0.00327756232582033	0.00191722682211548	0.00354059832170606	0.0022419011220336
839	94.6237335205078	-8.84737491607666	3.69512343406677	-0.00392691092565656	-0.00327756232582033	-0.00749832857400179	-3.08191010844894e-05
840	92.6756820678711	-8.19802665710449	3.88992786407471	-0.00814767740666866	0.00159255252219737	0.00418994715437293	0.00126787810586393
841	93.3250350952148	-8.52270030975342	3.43538379669189	0.000618529506027699	0.00451462110504508	-0.00814767740666866	-0.00490093370899558
842	92.0263366699219	-8.52270030975342	3.69512343406677	-0.00132951640989631	0.000618529506027699	-0.0100957229733467	0.00646266713738441
843	93.3250350952148	-9.49672412872314	3.43538379669189	0.00581331877037883	0.00418994715437293	-0.00132951640989631	0.00548864435404539
844	92.0263366699219	-9.82139778137207	3.43538379669189	-0.00457625929266214	-0.0026282137259841	-0.000355493422830477	-0.000680167751852423
845	91.3769912719727	-8.84737491607666	3.11070966720581	0.0200989879667759	-0.017887907102704	-0.00782300252467394	-0.00132951640989631
846	93.9743804931641	-9.49672412872314	4.27953720092773	0.00321592413820326	0.0142548503354192	-0.0146411629393697	0.00289124972186983
847	94.6237335205078	-9.82139778137207	3.43538379669189	0.0149041991680861	-0.00360223650932312	-0.00100484199356288	0.00191722682211548
848	93.3250350952148	-8.19802665710449	3.50031876564026	-0.00230353930965066	-0.000680167751852423	-0.00392691092565656	0.00289124972186983
849	93.9743804931641	-8.52270030975342	3.63018846511841	0.0168522447347641	0.00191722682211548	0.00256657530553639	-0.00100484199356288
850	93.9743804931641	-8.52270030975342	3.82499313354492	-0.00522560812532902	-0.000355493422830477	0.00646266713738441	-0.00490093370899558
851	94.6237335205078	-8.52270030975342	3.30551409721375	-0.00295288790948689	0.00646266713738441	-0.00100484199356288	0.0022419011220336
852	95.273078918457	-9.82139778137207	3.88992786407471	0.00354059832170606	-3.08191010844894e-05	-0.00132951640989631	0.00191722682211548
853	93.3250350952148	-10.1460723876953	3.37044906616211	0.00451462110504508	-0.00490093370899558	0.00354059832170606	-0.00165419070981443
854	95.273078918457	-10.4707469940186	3.43538379669189	-0.00165419070981443	0.0022419011220336	0.00451462110504508	-0.00132951640989631
855	93.9743804931641	-9.82139778137207	3.1756443977356	-0.00749832857400179	0.0100340843200684	0.01847561635077	-0.00619963090866804
856	95.273078918457	-10.7954206466675	4.14966726303101	0.0022419011220336	0.00776136433705688	0.00581331877037883	-0.00295288790948689
857	93.3250350952148	-9.1720495223999	3.82499313354492	-0.00392691092565656	0.00938473641872406	0.0145795252174139	-0.00327756232582033
858	94.6237335205078	-9.1720495223999	3.37044906616211	-0.00165419070981443	0.00841071270406246	0.012956153601408	-0.00360223650932312
859	95.273078918457	-9.1720495223999	3.88992786407471	-0.00132951640989631	0.00873538758605719	-3.08191010844894e-05	-0.00847235135734081
860	92.6756820678711	-9.49672412872314	3.95486283302307	-0.00652430532500148	0.00581331877037883	-0.00100484199356288	0.00256657530553639
861	93.9743804931641	-8.19802665710449	3.69512343406677	0.00613799272105098	0.00159255252219737	-0.0026282137259841	-0.00814767740666866
862	93.9743804931641	-8.52270030975342	3.82499313354492	0.00808603875339031	0.00711201597005129	-0.00360223650932312	-3.08191010844894e-05
863	95.9224319458008	-9.49672412872314	4.08473253250122	-3.08191010844894e-05	0.000293855206109583	0.00581331877037883	-0.00132951640989631
864	95.273078918457	-9.82139778137207	3.76005816459656	-0.000355493422830477	-0.00944637414067984	-0.0113944197073579	0.000943203864153475
865	93.9743804931641	-8.52270030975342	3.30551409721375	0.000618529506027699	-0.00457625929266214	-0.00879702530801296	-0.00652430532500148
866	96.57177734375	-9.1720495223999	3.76005816459656	0.00451462110504508	-0.0227580219507217	-0.0227580219507217	0.00191722682211548
867	93.9743804931641	-7.87335205078125	3.63018846511841	0.00321592413820326	-0.0162645354866982	-0.00879702530801296	0.0106834331527352
868	93.9743804931641	-8.19802665710449	3.76005816459656	-0.00132951640989631	-0.0133424662053585	-0.00782300252467394	0.00711201597005129
869	94.6237335205078	-8.52270030975342	3.43538379669189	0.000943203864153475	-0.00295288790948689	-0.0182125810533762	-0.0026282137259841
870	93.9743804931641	-8.52270030975342	3.1756443977356	-0.00327756232582033	-0.0104203969240189	-0.000355493422830477	0.00483929552137852
871	93.9743804931641	-8.19802665710449	3.04577469825745	-0.00100484199356288	-3.08191010844894e-05	-0.00749832857400179	-0.00360223650932312
872	94.6237335205078	-8.52270030975342	3.24057936668396	-0.00360223650932312	-0.00652430532500148	-0.00782300252467394	0.0132808275520802
873	95.273078918457	-8.52270030975342	3.37044906616211	-0.00684897974133492	-0.00165419070981443	0.00256657530553639	0.000293855206109583
874	94.6237335205078	-9.1720495223999	3.76005816459656	-0.017887907102704	0.00289124972186983	-0.00944637414067984	0.00418994715437293
875	92.6756820678711	-8.84737491607666	3.43538379669189	-0.017887907102704	0.0103587592020631	0.00191722682211548	0.00289124972186983
876	92.0263366699219	-8.52270030975342	3.11070966720581	-0.0172385573387146	0.0178262684494257	0.00126787810586393	0.00126787810586393
877	90.7276382446289	-7.54867792129517	3.1756443977356	-0.0143164889886975	0.0100340843200684	0.00646266713738441	0.00873538758605719
878	93.3250350952148	-9.1720495223999	4.08473253250122	-0.0172385573387146	0.00289124972186983	0.00776136433705688	0.0022419011220336
879	95.273078918457	-8.84737491607666	4.14966726303101	-0.00944637414067984	0.00548864435404539	-0.000680167751852423	0.00938473641872406
880	95.273078918457	-8.84737491607666	4.08473253250122	-0.000680167751852423	0.00289124972186983	-0.000355493422830477	-0.00587495695799589
881	95.273078918457	-8.52270030975342	3.30551409721375	0.00159255252219737	0.00841071270406246	0.000293855206109583	0.00386527273803949
882	93.9743804931641	-8.19802665710449	3.24057936668396	-0.0026282137259841	-0.00522560812532902	-0.00977104809135199	0.00646266713738441
883	93.3250350952148	-7.54867792129517	3.82499313354492	0.00321592413820326	-0.0113944197073579	0.00548864435404539	0.00873538758605719
884	96.57177734375	-9.1720495223999	3.95486283302307	0.00159255252219737	0.00581331877037883	-0.00360223650932312	0.00159255252219737
885	95.273078918457	-9.82139778137207	4.21460247039795	0.00386527273803949	-0.0149658378213644	-0.00360223650932312	-0.00165419070981443
886	95.273078918457	-9.49672412872314	3.69512343406677	0.0168522447347641	-0.00392691092565656	-0.0191866029053926	-0.000680167751852423
887	93.3250350952148	-8.52270030975342	3.63018846511841	0.0168522447347641	-0.0133424662053585	-0.00684897974133492	0.00418994715437293
888	96.57177734375	-10.4707469940186	3.82499313354492	0.00548864435404539	-0.000355493422830477	-0.00392691092565656	-0.00619963090866804
889	95.273078918457	-9.1720495223999	3.95486283302307	0.0113327819854021	-0.00165419070981443	-3.08191010844894e-05	-0.00230353930965066
890	96.57177734375	-9.1720495223999	4.14966726303101	0.0116574559360743	0.000618529506027699	0.00191722682211548	-0.00522560812532902
891	94.6237335205078	-8.84737491607666	4.21460247039795	-0.0107450718060136	0.00776136433705688	0.00191722682211548	-0.00522560812532902
892	95.273078918457	-8.19802665710449	3.04577469825745	0.0197743140161037	0.000943203864153475	0.0022419011220336	0.00483929552137852
893	95.9224319458008	-7.87335205078125	3.37044906616211	0.0168522447347641	0.00191722682211548	0.00386527273803949	-0.00652430532500148
894	95.273078918457	-7.87335205078125	3.56525373458862	0.0106834331527352	-0.00230353930965066	-0.00944637414067984	0.00159255252219737
895	95.9224319458008	-8.19802665710449	3.82499313354492	0.0113327819854021	0.020423661917448	0.01100810803473	-0.00392691092565656
896	94.6237335205078	-7.54867792129517	3.82499313354492	0.0113327819854021	0.0171769186854362	-0.00490093370899558	-0.00360223650932312
897	95.273078918457	-8.84737491607666	3.76005816459656	0.0220470335334539	0.00873538758605719	0.00159255252219737	-0.00295288790948689
898	96.57177734375	-8.52270030975342	3.56525373458862	0.01100810803473	-3.08191010844894e-05	0.000293855206109583	-0.00619963090866804
899	94.6237335205078	-8.19802665710449	2.98083996772766	0.00743668992072344	0.00354059832170606	0.0022419011220336	-0.00100484199356288
900	95.273078918457	-7.22400331497192	3.63018846511841	0.00126787810586393	0.00581331877037883	-0.00165419070981443	-0.00360223650932312
901	95.273078918457	-8.19802665710449	4.01979780197144	-0.00360223650932312	0.00873538758605719	-0.00684897974133492	0.00548864435404539
902	95.9224319458008	-8.84737491607666	4.21460247039795	0.0188002903014421	0.00516396993771195	0.00386527273803949	-0.0107450718060136
903	93.9743804931641	-6.89932918548584	3.69512343406677	-0.00165419070981443	0.00354059832170606	0.00418994715437293	0.000618529506027699
904	93.3250350952148	-7.87335205078125	3.50031876564026	0.00418994715437293	-0.00490093370899558	-3.08191010844894e-05	-0.00197886489331722
905	94.6237335205078	-8.52270030975342	3.88992786407471	0.0155535480007529	0.00289124972186983	-0.00132951640989631	0.00159255252219737
906	92.6756820678711	-7.22400331497192	3.76005816459656	-0.0149658378213644	0.000293855206109583	-0.0149658378213644	-0.00295288790948689
907	93.3250350952148	-8.19802665710449	4.27953720092773	-0.00912170019000769	-0.000355493422830477	-0.00912170019000769	0.00289124972186983
908	92.6756820678711	-8.19802665710449	3.95486283302307	-0.0159398596733809	-0.00295288790948689	-0.00327756232582033	0.00483929552137852
909	93.3250350952148	-7.87335205078125	3.82499313354492	-0.0240567177534103	0.00256657530553639	0.00451462110504508	0.00159255252219737
910	92.0263366699219	-8.52270030975342	3.88992786407471	-0.0172385573387146	0.00354059832170606	0.00191722682211548	0.00191722682211548
911	93.3250350952148	-8.52270030975342	4.08473253250122	-0.0156151866540313	0.00451462110504508	-0.0107450718060136	0.00354059832170606
912	92.6756820678711	-8.19802665710449	3.50031876564026	-0.00814767740666866	-0.0026282137259841	-0.00879702530801296	0.00970941036939621
913	92.6756820678711	-7.87335205078125	3.63018846511841	-0.00684897974133492	0.00159255252219737	0.00256657530553639	0.00126787810586393
914	92.6756820678711	-6.89932918548584	3.63018846511841	-0.0104203969240189	0.00678734155371785	0.00126787810586393	-0.00425158534198999
915	92.0263366699219	-7.54867792129517	3.69512343406677	-0.0201606266200542	0.0136055024340749	0.00938473641872406	-0.00392691092565656
916	95.273078918457	-8.52270030975342	3.37044906616211	-0.0146411629393697	0.0116574559360743	0.00548864435404539	-0.00652430532500148
917	93.9743804931641	-8.52270030975342	3.56525373458862	-0.00977104809135199	0.0165275707840919	0.00873538758605719	-0.00197886489331722
918	92.6756820678711	-7.54867792129517	3.82499313354492	0.00548864435404539	-0.00132951640989631	0.00743668992072344	0.00159255252219737
919	93.9743804931641	-8.52270030975342	4.01979780197144	0.00256657530553639	-0.00749832857400179	-0.00587495695799589	-0.00132951640989631
920	93.9743804931641	-8.19802665710449	3.69512343406677	-0.00327756232582033	-0.00392691092565656	0.000293855206109583	0.00126787810586393
921	92.6756820678711	-8.52270030975342	3.76005816459656	-0.00847235135734081	-0.00392691092565656	-0.00782300252467394	0.000293855206109583
922	93.9743804931641	-8.52270030975342	3.69512343406677	0.0022419011220336	-3.08191010844894e-05	-0.00490093370899558	0.000943203864153475
923	95.273078918457	-9.1720495223999	4.08473253250122	0.00386527273803949	-0.00132951640989631	-0.00295288790948689	-0.00814767740666866
924	94.6237335205078	-7.22400331497192	3.82499313354492	0.013930176384747	0.00516396993771195	-0.0026282137259841	-0.00684897974133492
925	94.6237335205078	-7.54867792129517	3.69512343406677	0.0142548503354192	-0.00684897974133492	-0.0107450718060136	-0.00230353930965066
926	93.9743804931641	-8.19802665710449	3.82499313354492	0.00938473641872406	0.000943203864153475	-0.00652430532500148	-0.00717365415766835
927	95.273078918457	-8.19802665710449	3.43538379669189	0.0162028968334198	-0.00490093370899558	-0.00555028254166245	0.000943203864153475
928	94.6237335205078	-7.22400331497192	3.76005816459656	0.0106834331527352	0.00159255252219737	-0.00782300252467394	-0.00457625929266214
929	93.9743804931641	-7.22400331497192	3.88992786407471	-0.00490093370899558	0.0022419011220336	-0.00360223650932312	0.00321592413820326
930	93.3250350952148	-6.24998044967651	3.69512343406677	-0.000680167751852423	0.00613799272105098	-0.0123684434220195	-0.00684897974133492
931	95.273078918457	-8.84737491607666	2.85097002983093	0.00191722682211548	0.00191722682211548	-0.00814767740666866	-0.00587495695799589
932	93.3250350952148	-7.87335205078125	3.11070966720581	-0.00197886489331722	-0.00197886489331722	-0.00684897974133492	-0.00100484199356288
933	93.3250350952148	-7.54867792129517	3.43538379669189	0.000293855206109583	-0.0026282137259841	-0.00457625929266214	0.00548864435404539
934	92.6756820678711	-7.87335205078125	3.76005816459656	-0.00360223650932312	0.00646266713738441	0.000293855206109583	-0.00425158534198999
935	94.6237335205078	-7.22400331497192	4.01979780197144	-0.0198359526693821	0.00678734155371785	0.00516396993771195	-0.00197886489331722
936	93.9743804931641	-8.19802665710449	3.95486283302307	-0.00652430532500148	0.0100340843200684	-0.00197886489331722	-0.00197886489331722
937	94.6237335205078	-7.22400331497192	3.69512343406677	-0.00490093370899558	0.00354059832170606	-0.00230353930965066	-0.000680167751852423
938	93.3250350952148	-6.89932918548584	3.69512343406677	-0.00230353930965066	-0.00165419070981443	0.00678734155371785	0.00970941036939621
939	94.6237335205078	-6.89932918548584	3.88992786407471	-0.00944637414067984	0.000618529506027699	-0.00360223650932312	0.00613799272105098
940	92.6756820678711	-8.19802665710449	4.01979780197144	-0.0159398596733809	-0.0026282137259841	0.00613799272105098	-0.000355493422830477
941	92.6756820678711	-7.22400331497192	3.95486283302307	-0.0149658378213644	-0.00327756232582033	0.00256657530553639	-0.00295288790948689
942	91.3769912719727	-7.22400331497192	3.11070966720581	-0.00490093370899558	-0.00360223650932312	-0.00165419070981443	0.00289124972186983
943	93.3250350952148	-8.19802665710449	3.1756443977356	-0.00425158534198999	-0.00425158534198999	0.000293855206109583	0.00776136433705688
944	91.3769912719727	-8.52270030975342	3.95486283302307	-0.00782300252467394	-3.08191010844894e-05	-0.0026282137259841	-0.00295288790948689
945	91.3769912719727	-7.22400331497192	3.82499313354492	0.00483929552137852	-0.0162645354866982	-0.00977104809135199	0.0116574559360743
946	92.0263366699219	-7.87335205078125	4.14966726303101	0.0126314787194133	-0.000680167751852423	-0.0169138833880424	0.000293855206109583
947	93.9743804931641	-7.54867792129517	3.88992786407471	0.0145795252174139	-0.0198359526693821	-0.0146411629393697	0.00354059832170606
948	91.3769912719727	-7.22400331497192	3.11070966720581	0.0155535480007529	0.00776136433705688	0.0022419011220336	0.013930176384747
949	93.3250350952148	-7.22400331497192	3.63018846511841	0.00678734155371785	0.00451462110504508	-0.00879702530801296	0.00354059832170606
950	92.0263366699219	-7.54867792129517	3.69512343406677	0.013930176384747	0.00776136433705688	-0.00490093370899558	-0.00555028254166245
951	93.3250350952148	-7.54867792129517	3.82499313354492	0.0022419011220336	-0.00360223650932312	-0.00392691092565656	0.00256657530553639
952	95.273078918457	-8.52270030975342	3.76005816459656	0.0022419011220336	0.00613799272105098	-0.00165419070981443	-0.00295288790948689
953	93.9743804931641	-9.1720495223999	3.88992786407471	-0.000355493422830477	-0.00749832857400179	0.00548864435404539	0.0103587592020631
954	94.6237335205078	-9.82139778137207	3.95486283302307	-0.00490093370899558	0.00711201597005129	-0.00295288790948689	-3.08191010844894e-05
955	92.6756820678711	-9.82139778137207	3.95486283302307	-0.0159398596733809	0.00321592413820326	-0.00457625929266214	-0.00847235135734081
956	94.6237335205078	-9.82139778137207	3.88992786407471	-0.0130177913233638	0.00256657530553639	0.00581331877037883	-0.00295288790948689
957	92.6756820678711	-8.52270030975342	3.95486283302307	-0.00912170019000769	-0.00327756232582033	0.00159255252219737	0.000293855206109583
958	93.3250350952148	-8.84737491607666	4.21460247039795	-0.0175632312893867	-0.00132951640989631	0.0113327819854021	0.00483929552137852
959	95.273078918457	-8.52270030975342	3.88992786407471	-0.00490093370899558	0.00126787810586393	0.000943203864153475	-0.000680167751852423
960	95.273078918457	-8.52270030975342	3.50031876564026	-0.0169138833880424	0.00548864435404539	0.0022419011220336	0.00743668992072344
961	95.273078918457	-8.52270030975342	3.37044906616211	-0.000680167751852423	0.000293855206109583	-0.0026282137259841	-0.00814767740666866
962	92.6756820678711	-7.54867792129517	3.95486283302307	-0.00814767740666866	0.000618529506027699	0.00191722682211548	-0.000680167751852423
963	93.3250350952148	-7.22400331497192	4.14966726303101	-0.00425158534198999	-0.00392691092565656	0.00321592413820326	-0.00230353930965066
964	93.9743804931641	-8.52270030975342	3.82499313354492	-3.08191010844894e-05	-0.000355493422830477	-0.00555028254166245	0.00418994715437293
965	93.3250350952148	-7.22400331497192	3.69512343406677	0.0100340843200684	-0.00295288790948689	-0.0117190945893526	-0.00814767740666866
966	93.9743804931641	-8.19802665710449	3.63018846511841	-0.00100484199356288	-0.00782300252467394	-0.0152905117720366	-0.000355493422830477
967	94.6237335205078	-7.54867792129517	3.50031876564026	0.00711201597005129	0.00159255252219737	-0.0133424662053585	-0.00425158534198999
968	94.6237335205078	-7.54867792129517	3.76005816459656	0.000618529506027699	-0.00619963090866804	-0.00522560812532902	0.00483929552137852
969	94.6237335205078	-8.19802665710449	4.14966726303101	-0.00100484199356288	-0.00295288790948689	0.00159255252219737	-0.00652430532500148
970	94.6237335205078	-8.52270030975342	3.30551409721375	0.00646266713738441	-0.00457625929266214	-0.00587495695799589	0.00418994715437293
971	93.9743804931641	-7.87335205078125	3.11070966720581	0.00516396993771195	-0.00652430532500148	-0.00782300252467394	-0.00165419070981443
972	92.6756820678711	-7.54867792129517	3.24057936668396	0.0171769186854362	0.0022419011220336	-0.00587495695799589	0.00743668992072344
973	95.273078918457	-7.54867792129517	3.95486283302307	0.0145795252174139	-0.00717365415766835	0.00483929552137852	0.000293855206109583
974	94.6237335205078	-8.19802665710449	3.69512343406677	-0.00132951640989631	0.00159255252219737	-0.00230353930965066	-0.00425158534198999
975	94.6237335205078	-8.19802665710449	3.82499313354492	-0.00360223650932312	0.00906006153672934	0.000293855206109583	-0.00165419070981443
976	92.0263366699219	-7.87335205078125	3.56525373458862	0.00126787810586393	0.00841071270406246	0.00289124972186983	-3.08191010844894e-05
977	92.0263366699219	-7.87335205078125	3.82499313354492	0.00418994715437293	0.00483929552137852	0.00418994715437293	0.00354059832170606
978	92.6756820678711	-8.52270030975342	3.43538379669189	0.00711201597005129	0.00289124972186983	-0.00360223650932312	0.00548864435404539
979	92.0263366699219	-8.19802665710449	3.50031876564026	-0.0104203969240189	0.00289124972186983	0.00548864435404539	-0.00230353930965066
980	92.6756820678711	-8.84737491607666	3.76005816459656	0.0191249661147594	0.00646266713738441	-0.0107450718060136	-0.00490093370899558
981	92.6756820678711	-8.19802665710449	3.37044906616211	-0.0188619289547205	0.00191722682211548	-0.0026282137259841	-0.000680167751852423
982	92.6756820678711	-8.52270030975342	3.95486283302307	0.00354059832170606	0.00581331877037883	-0.00490093370899558	-0.00360223650932312
983	92.6756820678711	-7.22400331497192	3.56525373458862	0.00191722682211548	0.000943203864153475	-0.00360223650932312	0.00581331877037883
984	93.3250350952148	-7.22400331497192	3.37044906616211	0.00646266713738441	0.00581331877037883	0.00516396993771195	0.00581331877037883
985	95.273078918457	-7.87335205078125	3.69512343406677	0.0145795252174139	-0.00295288790948689	-0.0139918150380254	0.00256657530553639
986	94.6237335205078	-7.54867792129517	3.24057936668396	0.0113327819854021	0.00354059832170606	-0.0143164889886975	-0.00295288790948689
987	93.3250350952148	-7.54867792129517	3.37044906616211	0.0220470335334539	0.000618529506027699	-0.00587495695799589	0.00841071270406246
988	95.9224319458008	-9.1720495223999	3.50031876564026	0.00354059832170606	-0.00652430532500148	0.00191722682211548	0.00191722682211548
989	93.9743804931641	-9.1720495223999	3.88992786407471	-0.0026282137259841	0.00289124972186983	-0.00165419070981443	-0.000680167751852423
990	95.273078918457	-10.4707469940186	3.95486283302307	-0.00327756232582033	0.00191722682211548	-0.00977104809135199	0.00386527273803949
991	94.6237335205078	-9.82139778137207	4.27953720092773	-0.00360223650932312	-0.00230353930965066	0.00354059832170606	-0.00522560812532902
992	93.9743804931641	-8.19802665710449	3.69512343406677	-0.00132951640989631	-0.00522560812532902	-0.00457625929266214	0.00354059832170606
993	93.9743804931641	-8.19802665710449	2.98083996772766	-0.00295288790948689	-0.00555028254166245	-0.00457625929266214	0.00256657530553639
994	96.57177734375	-8.84737491607666	3.69512343406677	-0.0107450718060136	-0.00879702530801296	0.00646266713738441	-0.00392691092565656
995	95.9224319458008	-8.52270030975342	4.01979780197144	-0.0240567177534103	0.0197743140161037	-0.00425158534198999	-0.00522560812532902
996	94.6237335205078	-7.54867792129517	3.95486283302307	-0.0191866029053926	0.00451462110504508	0.00581331877037883	-0.0026282137259841
997	94.6237335205078	-8.52270030975342	4.27953720092773	-0.0113944197073579	0.00613799272105098	0.00841071270406246	-0.0026282137259841
998	95.273078918457	-8.19802665710449	3.56525373458862	-0.00977104809135199	-0.000355493422830477	0.00516396993771195	0.00321592413820326
999	93.3250350952148	-6.89932918548584	3.56525373458862	-0.00132951640989631	0.00159255252219737	0.00646266713738441	0.00256657530553639
1000	93.3250350952148	-7.54867792129517	3.63018846511841	-0.00360223650932312	-0.00100484199356288	-3.08191010844894e-05	-0.00327756232582033
1001	92.6756820678711	-7.54867792129517	3.63018846511841	0.00289124972186983	-3.08191010844894e-05	-0.00652430532500148	0.00548864435404539
1002	92.0263366699219	-7.22400331497192	3.24057936668396	0.0145795252174139	-0.0026282137259841	-0.00555028254166245	-0.000680167751852423
1003	95.273078918457	-8.19802665710449	3.1756443977356	-3.08191010844894e-05	0.00483929552137852	-0.00749832857400179	0.00418994715437293
1004	95.273078918457	-7.54867792129517	3.24057936668396	0.0200989879667759	-0.00782300252467394	-0.0100957229733467	0.00386527273803949
1005	94.6237335205078	-8.19802665710449	3.30551409721375	0.0191249661147594	-0.0133424662053585	-0.0146411629393697	0.000293855206109583
1006	93.3250350952148	-7.22400331497192	3.56525373458862	0.0123068047687411	0.00841071270406246	-0.00912170019000769	-0.00749832857400179
1007	93.3250350952148	-7.22400331497192	3.82499313354492	0.0226963832974434	-0.00912170019000769	-0.0120437685400248	0.000618529506027699
1008	92.6756820678711	-7.87335205078125	4.21460247039795	0.0132808275520802	0.000293855206109583	0.000618529506027699	-0.0026282137259841
1009	93.3250350952148	-7.87335205078125	3.82499313354492	0.00776136433705688	-0.00132951640989631	-0.00197886489331722	0.0022419011220336
1010	93.9743804931641	-7.22400331497192	3.63018846511841	-0.00457625929266214	0.0155535480007529	0.00386527273803949	-0.00457625929266214
1011	93.9743804931641	-7.22400331497192	3.82499313354492	-0.00132951640989631	0.00646266713738441	0.00418994715437293	-0.00327756232582033
1012	93.9743804931641	-7.87335205078125	3.50031876564026	0.00808603875339031	0.0175015944987535	-0.00652430532500148	-0.00132951640989631
1013	93.9743804931641	-8.19802665710449	3.88992786407471	0.000943203864153475	0.00289124972186983	0.00808603875339031	0.00938473641872406
1014	91.3769912719727	-6.57465505599976	3.24057936668396	-0.0136671401560307	0.01100810803473	0.00711201597005129	-0.00490093370899558
1015	90.7276382446289	-6.89932918548584	3.69512343406677	-0.023407369852066	0.0158782228827477	0.00938473641872406	-0.00392691092565656
1016	91.3769912719727	-7.22400331497192	3.37044906616211	-0.0143164889886975	0.0152288740500808	0.00678734155371785	-0.0026282137259841
1017	92.6756820678711	-8.52270030975342	3.63018846511841	-0.0198359526693821	0.00906006153672934	0.00613799272105098	0.00743668992072344
1018	92.6756820678711	-6.89932918548584	3.24057936668396	-0.00814767740666866	0.00906006153672934	0.00613799272105098	0.00256657530553639
1019	93.3250350952148	-7.54867792129517	4.01979780197144	-0.00944637414067984	0.00256657530553639	0.000943203864153475	0.00678734155371785
1020	93.3250350952148	-6.89932918548584	3.1756443977356	-0.00360223650932312	0.00678734155371785	-0.00392691092565656	0.000293855206109583
1021	92.0263366699219	-7.22400331497192	3.24057936668396	-0.00944637414067984	0.00159255252219737	-0.00847235135734081	0.00483929552137852
1022	95.273078918457	-7.87335205078125	3.1756443977356	-0.00165419070981443	0.00483929552137852	-0.00912170019000769	0.00516396993771195
1023	94.6237335205078	-8.52270030975342	3.56525373458862	0.00906006153672934	-0.00684897974133492	-0.0126931173726916	0.00159255252219737
1024	92.0263366699219	-8.19802665710449	3.69512343406677	-0.000680167751852423	-0.00327756232582033	-0.00619963090866804	0.000943203864153475
1025	93.3250350952148	-8.52270030975342	3.30551409721375	0.000943203864153475	-0.00749832857400179	-0.017887907102704	0.00321592413820326
1026	94.6237335205078	-9.49672412872314	3.82499313354492	0.000293855206109583	-0.0217839982360601	-0.0175632312893867	-0.00132951640989631
1027	94.6237335205078	-9.49672412872314	3.88992786407471	0.0126314787194133	-0.0162645354866982	-0.0162645354866982	0.00256657530553639
1028	92.6756820678711	-8.19802665710449	3.76005816459656	-0.00165419070981443	-0.0130177913233638	-0.000355493422830477	-0.00425158534198999
1029	93.3250350952148	-8.19802665710449	4.01979780197144	0.00256657530553639	-0.00392691092565656	-0.00360223650932312	0.000293855206109583
1030	93.3250350952148	-7.54867792129517	3.95486283302307	-0.000355493422830477	0.00386527273803949	-0.00619963090866804	-0.00879702530801296
1031	93.9743804931641	-7.87335205078125	3.56525373458862	-0.0026282137259841	-0.00197886489331722	-0.0136671401560307	0.000293855206109583
1032	94.6237335205078	-7.87335205078125	3.82499313354492	0.00516396993771195	0.00191722682211548	0.00743668992072344	-0.00197886489331722
1033	93.9743804931641	-8.19802665710449	3.43538379669189	-0.00360223650932312	-0.00619963090866804	-0.00197886489331722	0.000293855206109583
1034	93.3250350952148	-7.54867792129517	3.37044906616211	-0.0120437685400248	0.00808603875339031	0.00354059832170606	-0.00360223650932312
1035	93.9743804931641	-7.22400331497192	3.30551409721375	-0.00782300252467394	0.0132808275520802	0.0022419011220336	-0.00879702530801296
1036	94.6237335205078	-7.87335205078125	3.88992786407471	-0.00977104809135199	0.0136055024340749	0.00159255252219737	-0.00490093370899558
1037	93.9743804931641	-6.89932918548584	3.37044906616211	-0.00132951640989631	0.00808603875339031	-0.00295288790948689	0.00321592413820326
1038	94.6237335205078	-7.22400331497192	3.04577469825745	-0.00879702530801296	0.00516396993771195	0.00321592413820326	0.00321592413820326
1039	93.3250350952148	-7.22400331497192	3.76005816459656	-0.00165419070981443	0.00191722682211548	0.00354059832170606	0.00354059832170606
1040	92.6756820678711	-7.54867792129517	3.30551409721375	-0.0143164889886975	0.00256657530553639	-0.000680167751852423	-3.08191010844894e-05
1041	95.273078918457	-7.54867792129517	3.95486283302307	0.0113327819854021	-0.00749832857400179	-0.0110697457566857	-0.00392691092565656
1042	93.3250350952148	-7.22400331497192	3.56525373458862	0.00678734155371785	-0.00652430532500148	0.00613799272105098	-0.00360223650932312
1043	96.57177734375	-8.52270030975342	3.24057936668396	0.00516396993771195	-0.0100957229733467	-0.00197886489331722	-0.000355493422830477
1044	95.9224319458008	-8.52270030975342	3.50031876564026	-0.000355493422830477	-0.00295288790948689	-0.00717365415766835	0.000618529506027699
1045	94.6237335205078	-7.87335205078125	3.88992786407471	0.0106834331527352	-0.0133424662053585	-0.0208099745213985	-0.00490093370899558
1046	93.9743804931641	-8.52270030975342	4.21460247039795	-0.00197886489331722	0.0188002903014421	-0.0133424662053585	0.00548864435404539
1047	92.6756820678711	-7.54867792129517	3.76005816459656	0.00159255252219737	0.01100810803473	-0.00847235135734081	0.00938473641872406
1048	90.7276382446289	-8.19802665710449	3.1756443977356	0.00418994715437293	-0.00522560812532902	-0.00360223650932312	0.00678734155371785
1049	92.0263366699219	-8.19802665710449	3.30551409721375	-0.00879702530801296	-0.0026282137259841	0.00678734155371785	0.000943203864153475
1050	91.3769912719727	-8.19802665710449	3.24057936668396	-0.00847235135734081	0.00808603875339031	-0.00132951640989631	0.00126787810586393
1051	92.0263366699219	-7.87335205078125	3.30551409721375	-0.00197886489331722	-3.08191010844894e-05	-0.00717365415766835	-3.08191010844894e-05
1052	93.9743804931641	-7.54867792129517	3.63018846511841	0.00938473641872406	-0.00132951640989631	0.00126787810586393	-0.00230353930965066
1053	95.273078918457	-9.1720495223999	3.76005816459656	-0.0117190945893526	0.00776136433705688	0.00386527273803949	0.00289124972186983
1054	94.6237335205078	-8.52270030975342	3.95486283302307	0.0269171483814716	0.0100340843200684	0.00906006153672934	-0.00912170019000769
1055	93.3250350952148	-8.19802665710449	3.95486283302307	0.00613799272105098	0.0149041991680861	0.013930176384747	0.000293855206109583
1056	95.273078918457	-8.52270030975342	3.1756443977356	0.00841071270406246	0.0106834331527352	0.011982130818069	-0.0113944197073579
1057	92.6756820678711	-8.19802665710449	3.82499313354492	0.0191249661147594	0.00743668992072344	0.0132808275520802	0.00126787810586393
1058	93.9743804931641	-9.82139778137207	3.76005816459656	0.0152288740500808	0.00321592413820326	0.00873538758605719	0.0103587592020631
1059	95.273078918457	-10.4707469940186	3.88992786407471	0.0126314787194133	0.00126787810586393	0.00159255252219737	-0.00132951640989631
1060	94.6237335205078	-10.4707469940186	3.43538379669189	0.0132808275520802	0.011982130818069	-0.00490093370899558	-0.00230353930965066
1061	95.273078918457	-10.1460723876953	3.63018846511841	0.0399041213095188	-0.00100484199356288	-0.00555028254166245	-0.00652430532500148
1062	93.9743804931641	-8.52270030975342	3.30551409721375	-0.00652430532500148	0.00191722682211548	-0.0026282137259841	-0.00392691092565656
1063	93.9743804931641	-8.52270030975342	3.43538379669189	-0.00587495695799589	-0.00132951640989631	-0.00522560812532902	0.000618529506027699
1064	94.6237335205078	-8.84737491607666	3.50031876564026	-0.0107450718060136	-0.00295288790948689	0.00808603875339031	0.00711201597005129
1065	93.3250350952148	-9.1720495223999	3.88992786407471	0.000943203864153475	-3.08191010844894e-05	-0.0143164889886975	-0.0026282137259841
1066	93.9743804931641	-8.19802665710449	3.63018846511841	-0.00684897974133492	-0.00555028254166245	-0.0123684434220195	0.00386527273803949
1067	93.3250350952148	-8.19802665710449	3.63018846511841	-0.0126931173726916	-0.00717365415766835	-0.0123684434220195	0.00841071270406246
1068	93.9743804931641	-8.84737491607666	4.08473253250122	-0.0110697457566857	-0.00360223650932312	0.000618529506027699	0.00256657530553639
1069	95.9224319458008	-9.1720495223999	4.14966726303101	-0.0165892094373703	-0.00132951640989631	-0.00847235135734081	0.000618529506027699
1070	95.273078918457	-9.1720495223999	3.69512343406677	-0.0201606266200542	-0.00100484199356288	-0.00684897974133492	-0.0026282137259841
1071	94.6237335205078	-8.84737491607666	3.63018846511841	-0.0130177913233638	-0.000680167751852423	-0.00977104809135199	-0.00360223650932312
1072	93.9743804931641	-8.19802665710449	3.50031876564026	-0.0172385573387146	-0.000355493422830477	-0.00944637414067984	0.0022419011220336
1073	95.273078918457	-8.19802665710449	3.50031876564026	-0.00165419070981443	-0.00197886489331722	-0.000680167751852423	-0.00165419070981443
1074	94.6237335205078	-8.84737491607666	4.01979780197144	-0.0100957229733467	0.00548864435404539	-0.00197886489331722	-0.00425158534198999
1075	95.273078918457	-9.1720495223999	3.95486283302307	-0.00652430532500148	0.0165275707840919	0.0103587592020631	-0.00684897974133492
1076	93.9743804931641	-7.87335205078125	3.1756443977356	-0.00944637414067984	0.0158782228827477	-0.0026282137259841	0.00289124972186983
1077	94.6237335205078	-8.52270030975342	3.50031876564026	-0.0100957229733467	0.00873538758605719	0.0123068047687411	-0.0026282137259841
1078	95.273078918457	-8.84737491607666	4.08473253250122	-0.00100484199356288	0.00256657530553639	0.00613799272105098	0.00548864435404539
1079	94.6237335205078	-8.52270030975342	4.01979780197144	-0.00944637414067984	0.00321592413820326	0.00678734155371785	-0.00717365415766835
1080	93.9743804931641	-8.84737491607666	3.76005816459656	-0.00749832857400179	0.0100340843200684	-0.000680167751852423	-0.0117190945893526
1081	93.3250350952148	-9.1720495223999	3.43538379669189	-0.00425158534198999	0.00386527273803949	-0.00749832857400179	0.00126787810586393
1082	92.0263366699219	-8.84737491607666	3.43538379669189	-0.00132951640989631	0.0022419011220336	0.00289124972186983	0.00808603875339031
1083	91.3769912719727	-7.87335205078125	3.04577469825745	0.00613799272105098	-0.00100484199356288	-3.08191010844894e-05	0.00159255252219737
1084	92.0263366699219	-7.87335205078125	3.24057936668396	0.0136055024340749	-0.00165419070981443	-0.00977104809135199	0.00711201597005129
1085	94.6237335205078	-8.84737491607666	3.50031876564026	0.0178262684494257	-0.0175632312893867	-0.0136671401560307	-0.00490093370899558
1086	93.9743804931641	-7.54867792129517	4.21460247039795	0.0197743140161037	-0.00912170019000769	-0.0182125810533762	-0.00100484199356288
1087	92.0263366699219	-8.19802665710449	3.82499313354492	0.0158782228827477	-0.00132951640989631	-0.00555028254166245	-0.00749832857400179
1088	95.273078918457	-9.49672412872314	3.37044906616211	0.0171769186854362	-0.0113944197073579	-0.00587495695799589	0.00386527273803949
1089	95.273078918457	-9.1720495223999	3.24057936668396	-0.00555028254166245	-0.000680167751852423	-0.00100484199356288	-0.00490093370899558
1090	95.9224319458008	-9.1720495223999	3.43538379669189	-0.00327756232582033	0.00613799272105098	-0.00814767740666866	0.000943203864153475
1091	95.9224319458008	-9.1720495223999	3.50031876564026	0.000618529506027699	-0.00327756232582033	0.000618529506027699	-0.00327756232582033
1092	93.9743804931641	-9.82139778137207	3.63018846511841	-0.0026282137259841	-0.00977104809135199	-0.0113944197073579	0.00483929552137852
1093	93.3250350952148	-8.52270030975342	3.69512343406677	-0.00619963090866804	-0.00977104809135199	0.00126787810586393	0.00256657530553639
1094	93.9743804931641	-8.84737491607666	3.24057936668396	-0.00879702530801296	-0.00132951640989631	0.00256657530553639	0.00483929552137852
1095	95.273078918457	-9.82139778137207	3.37044906616211	-0.017887907102704	0.00613799272105098	0.00743668992072344	0.0022419011220336
1096	94.6237335205078	-8.84737491607666	3.82499313354492	-0.0152905117720366	0.011982130818069	0.00776136433705688	-0.00425158534198999
1097	95.9224319458008	-9.1720495223999	4.14966726303101	-0.00522560812532902	0.00613799272105098	0.0126314787194133	-0.00457625929266214
1098	95.273078918457	-9.49672412872314	3.88992786407471	-0.00717365415766835	0.00613799272105098	0.0123068047687411	0.000293855206109583
1099	95.9224319458008	-7.87335205078125	3.63018846511841	-0.00490093370899558	0.00256657530553639	0.00159255252219737	0.00678734155371785
1100	94.6237335205078	-8.19802665710449	3.56525373458862	-0.00944637414067984	0.00516396993771195	0.00938473641872406	-0.00425158534198999
1101	94.6237335205078	-9.1720495223999	3.30551409721375	-3.08191010844894e-05	0.00548864435404539	-0.00782300252467394	-0.00912170019000769
1102	95.9224319458008	-9.1720495223999	3.56525373458862	0.00126787810586393	0.00321592413820326	-0.00360223650932312	0.00289124972186983
1103	93.3250350952148	-7.87335205078125	3.95486283302307	0.00289124972186983	-0.00425158534198999	0.00548864435404539	0.00483929552137852
1104	95.273078918457	-7.87335205078125	3.43538379669189	0.00191722682211548	-0.00555028254166245	-0.0104203969240189	0.00451462110504508
1105	95.9224319458008	-8.84737491607666	3.56525373458862	0.000293855206109583	-0.00847235135734081	-0.0143164889886975	0.0022419011220336
1106	94.6237335205078	-7.87335205078125	3.43538379669189	0.0145795252174139	-0.0136671401560307	-0.0107450718060136	0.00256657530553639
1107	95.9224319458008	-8.84737491607666	3.69512343406677	0.012956153601408	-0.00912170019000769	-0.0133424662053585	0.00386527273803949
1108	95.273078918457	-9.1720495223999	4.14966726303101	0.0246444288641214	0.000618529506027699	-0.00944637414067984	0.00841071270406246
1109	95.273078918457	-7.87335205078125	3.82499313354492	-0.00100484199356288	-0.00360223650932312	0.00354059832170606	0.00548864435404539
1110	95.273078918457	-8.52270030975342	3.04577469825745	0.00159255252219737	0.00483929552137852	-0.00230353930965066	-0.00360223650932312
1111	95.273078918457	-8.84737491607666	3.82499313354492	0.00776136433705688	-3.08191010844894e-05	-0.00327756232582033	-0.00522560812532902
1112	95.273078918457	-9.49672412872314	3.43538379669189	0.0149041991680861	-0.00165419070981443	0.00354059832170606	0.000618529506027699
1113	93.3250350952148	-7.87335205078125	3.43538379669189	0.0200989879667759	-0.000680167751852423	-0.00684897974133492	0.00483929552137852
1114	94.6237335205078	-7.87335205078125	3.88992786407471	-0.0110697457566857	0.0022419011220336	-0.000680167751852423	-0.00165419070981443
1115	92.0263366699219	-7.87335205078125	3.1756443977356	-0.00652430532500148	0.0149041991680861	0.00841071270406246	-0.00360223650932312
1116	93.3250350952148	-8.84737491607666	3.43538379669189	-0.00555028254166245	0.01100810803473	-0.00100484199356288	-0.00132951640989631
1117	93.3250350952148	-8.84737491607666	3.43538379669189	0.0220470335334539	0.00906006153672934	0.00808603875339031	0.00516396993771195
1118	92.0263366699219	-7.54867792129517	3.24057936668396	0.00256657530553639	0.00613799272105098	-0.00684897974133492	-0.0113944197073579
1119	91.3769912719727	-7.54867792129517	3.43538379669189	0.0022419011220336	0.00678734155371785	0.01100810803473	0.000618529506027699
1120	92.6756820678711	-7.87335205078125	3.50031876564026	0.000618529506027699	0.00516396993771195	-0.00652430532500148	-0.00879702530801296
1121	92.6756820678711	-7.22400331497192	3.63018846511841	0.000618529506027699	-0.00555028254166245	-0.00392691092565656	0.00126787810586393
1122	93.9743804931641	-8.52270030975342	3.1756443977356	0.000618529506027699	-0.00132951640989631	-0.00295288790948689	0.000293855206109583
1123	93.9743804931641	-8.52270030975342	3.43538379669189	0.00873538758605719	0.0022419011220336	-0.00749832857400179	0.00548864435404539
1124	93.9743804931641	-7.87335205078125	3.95486283302307	0.00321592413820326	-0.00132951640989631	0.000618529506027699	-0.00230353930965066
1125	93.3250350952148	-8.19802665710449	4.08473253250122	-0.00425158534198999	-0.0126931173726916	-0.0123684434220195	-0.000355493422830477
1126	94.6237335205078	-9.49672412872314	4.08473253250122	0.00126787810586393	-0.0110697457566857	-0.0139918150380254	-0.00944637414067984
1127	95.273078918457	-9.82139778137207	3.82499313354492	0.00906006153672934	-0.0146411629393697	-0.00587495695799589	0.00354059832170606
1128	93.3250350952148	-8.84737491607666	3.50031876564026	0.0168522447347641	-0.0126931173726916	0.00321592413820326	-0.00165419070981443
1129	93.9743804931641	-8.52270030975342	3.82499313354492	0.00548864435404539	-0.0146411629393697	-0.00360223650932312	0.00516396993771195
1130	93.3250350952148	-8.52270030975342	3.88992786407471	0.00581331877037883	-0.00652430532500148	-0.000355493422830477	-0.0026282137259841
1131	92.6756820678711	-8.52270030975342	4.14966726303101	0.00678734155371785	-0.00360223650932312	-0.0107450718060136	-0.00132951640989631
1132	94.6237335205078	-9.1720495223999	3.88992786407471	-0.00230353930965066	-0.00230353930965066	0.000943203864153475	0.00354059832170606
1133	92.6756820678711	-8.52270030975342	3.88992786407471	0.00548864435404539	0.00451462110504508	-0.00555028254166245	-0.00490093370899558
1134	93.3250350952148	-8.19802665710449	3.88992786407471	0.000293855206109583	0.00354059832170606	0.00906006153672934	0.00548864435404539
1135	92.6756820678711	-8.19802665710449	4.14966726303101	-0.0120437685400248	0.0149041991680861	0.00386527273803949	-0.00457625929266214
1136	93.9743804931641	-8.52270030975342	4.08473253250122	-0.00749832857400179	0.0136055024340749	-0.000680167751852423	-0.00619963090866804
1137	93.3250350952148	-7.54867792129517	3.95486283302307	-0.0149658378213644	0.0022419011220336	0.00548864435404539	-0.00230353930965066
1138	92.6756820678711	-7.22400331497192	3.56525373458862	-0.0133424662053585	0.00386527273803949	0.00418994715437293	-0.00100484199356288
1139	93.3250350952148	-7.87335205078125	3.56525373458862	-0.0113944197073579	0.00711201597005129	-0.00360223650932312	0.00548864435404539
1140	92.6756820678711	-7.54867792129517	3.11070966720581	-0.0100957229733467	0.00418994715437293	0.000293855206109583	-0.0104203969240189
1141	93.3250350952148	-7.87335205078125	3.11070966720581	-0.00814767740666866	0.00678734155371785	-0.0143164889886975	-0.00197886489331722
1142	93.3250350952148	-7.22400331497192	3.1756443977356	-0.00555028254166245	0.00418994715437293	-0.000355493422830477	-0.00327756232582033
1143	95.9224319458008	-8.84737491607666	3.43538379669189	-0.0026282137259841	0.000293855206109583	0.00516396993771195	0.000618529506027699
1144	93.9743804931641	-8.52270030975342	3.24057936668396	-0.00457625929266214	0.0022419011220336	-0.00132951640989631	0.000293855206109583
1145	93.3250350952148	-8.19802665710449	3.11070966720581	-0.00165419070981443	-0.00457625929266214	-0.00749832857400179	-0.00360223650932312
1146	95.273078918457	-8.19802665710449	3.50031876564026	0.00678734155371785	-0.000355493422830477	-0.0107450718060136	-3.08191010844894e-05
1147	93.3250350952148	-8.19802665710449	3.37044906616211	0.0142548503354192	-0.00555028254166245	-0.0139918150380254	0.00678734155371785
1148	93.3250350952148	-7.87335205078125	3.43538379669189	0.000618529506027699	-0.00295288790948689	-0.00100484199356288	0.00321592413820326
1149	92.6756820678711	-8.19802665710449	3.24057936668396	-0.00392691092565656	0.00451462110504508	0.00126787810586393	0.00451462110504508
1150	92.0263366699219	-7.22400331497192	3.11070966720581	-0.00847235135734081	0.00711201597005129	0.000293855206109583	-0.0026282137259841
1151	91.3769912719727	-7.87335205078125	3.04577469825745	-0.00490093370899558	0.000618529506027699	-0.00879702530801296	0.0022419011220336
1152	91.3769912719727	-7.54867792129517	3.24057936668396	-0.0113944197073579	-0.00230353930965066	-0.00230353930965066	-0.00132951640989631
1153	92.6756820678711	-8.84737491607666	4.14966726303101	-0.00619963090866804	0.00548864435404539	-0.00490093370899558	0.00581331877037883
1154	92.6756820678711	-8.52270030975342	4.14966726303101	-0.0133424662053585	0.00678734155371785	0.000293855206109583	0.00126787810586393
1155	92.6756820678711	-8.19802665710449	3.82499313354492	-0.0201606266200542	0.0152288740500808	0.00418994715437293	-0.0026282137259841
1156	94.6237335205078	-8.19802665710449	3.63018846511841	-0.0123684434220195	0.011982130818069	-0.00100484199356288	-0.000680167751852423
1157	93.9743804931641	-8.52270030975342	3.1756443977356	-0.0172385573387146	0.00289124972186983	0.00159255252219737	-0.00197886489331722
1158	93.3250350952148	-8.52270030975342	3.88992786407471	-0.00879702530801296	-0.00165419070981443	0.0022419011220336	-0.00522560812532902
1159	95.273078918457	-9.1720495223999	4.21460247039795	-0.0130177913233638	-0.00132951640989631	-0.000355493422830477	-0.00522560812532902
1160	95.273078918457	-8.52270030975342	3.95486283302307	-0.0133424662053585	0.0022419011220336	-0.00490093370899558	-0.00717365415766835
1161	95.9224319458008	-9.49672412872314	3.88992786407471	-0.00814767740666866	0.00289124972186983	-0.0149658378213644	-0.00555028254166245
1162	93.9743804931641	-8.19802665710449	3.63018846511841	0.00159255252219737	-0.00652430532500148	-0.00749832857400179	-0.000680167751852423
1163	94.6237335205078	-9.1720495223999	3.76005816459656	-0.0026282137259841	-0.0146411629393697	0.00191722682211548	-0.00782300252467394
1164	96.57177734375	-10.7954206466675	4.08473253250122	-0.00132951640989631	-0.0152905117720366	-0.00230353930965066	-0.00360223650932312
1165	93.9743804931641	-9.1720495223999	4.14966726303101	0.00451462110504508	-0.00782300252467394	-0.0143164889886975	0.00159255252219737
1166	94.6237335205078	-10.4707469940186	3.63018846511841	0.00938473641872406	-0.0146411629393697	-0.0143164889886975	-0.00619963090866804
1167	93.9743804931641	-9.49672412872314	3.69512343406677	0.00808603875339031	-0.0308748781681061	-0.0139918150380254	-0.00782300252467394
1168	93.3250350952148	-8.84737491607666	4.01979780197144	0.0100340843200684	-0.0169138833880424	0.0022419011220336	0.00548864435404539
1169	94.6237335205078	-9.82139778137207	4.01979780197144	-0.000680167751852423	0.00289124972186983	-0.00684897974133492	0.00159255252219737
1170	93.9743804931641	-9.1720495223999	3.63018846511841	0.00191722682211548	0.00159255252219737	-0.00165419070981443	-0.00457625929266214
1171	94.6237335205078	-8.84737491607666	3.63018846511841	0.0022419011220336	0.00321592413820326	-0.00782300252467394	0.00191722682211548
1172	93.3250350952148	-7.87335205078125	3.04577469825745	0.00646266713738441	0.00126787810586393	0.00613799272105098	0.00354059832170606
1173	95.9224319458008	-9.1720495223999	3.1756443977356	-0.0146411629393697	0.00321592413820326	0.00159255252219737	0.00289124972186983
1174	95.273078918457	-9.1720495223999	3.76005816459656	-0.0026282137259841	0.00873538758605719	0.00126787810586393	-0.000355493422830477
1175	95.9224319458008	-9.49672412872314	3.88992786407471	0.0106834331527352	0.012956153601408	0.00321592413820326	-0.00814767740666866
1176	94.6237335205078	-8.19802665710449	3.82499313354492	-0.00717365415766835	0.0142548503354192	0.00386527273803949	-0.00197886489331722
1177	93.9743804931641	-8.52270030975342	3.37044906616211	-0.00165419070981443	0.01100810803473	0.00613799272105098	-0.00360223650932312
1178	95.273078918457	-9.49672412872314	3.63018846511841	-0.00197886489331722	0.00970941036939621	0.00743668992072344	0.00256657530553639
1179	94.6237335205078	-9.1720495223999	3.76005816459656	0.00451462110504508	0.00808603875339031	0.00159255252219737	0.0022419011220336
1180	94.6237335205078	-9.1720495223999	3.24057936668396	-0.00132951640989631	0.00711201597005129	-0.0126931173726916	-0.00360223650932312
1181	94.6237335205078	-9.1720495223999	3.43538379669189	-0.00165419070981443	0.00841071270406246	-0.0149658378213644	0.00126787810586393
1182	94.6237335205078	-8.19802665710449	3.76005816459656	0.0022419011220336	0.000943203864153475	-0.00360223650932312	0.00678734155371785
1183	93.9743804931641	-8.19802665710449	3.1756443977356	-3.08191010844894e-05	-0.000355493422830477	-0.000355493422830477	0.00256657530553639
1184	93.9743804931641	-9.49672412872314	3.11070966720581	0.00613799272105098	-0.00165419070981443	0.00418994715437293	0.00808603875339031
1185	94.6237335205078	-9.49672412872314	3.88992786407471	-0.0107450718060136	-0.00555028254166245	-0.00912170019000769	-0.00619963090866804
1186	92.6756820678711	-8.52270030975342	3.69512343406677	0.00646266713738441	0.00159255252219737	-0.0146411629393697	0.00159255252219737
1187	92.0263366699219	-8.52270030975342	3.37044906616211	0.0200989879667759	-0.0107450718060136	-0.00197886489331722	0.00581331877037883
1188	93.3250350952148	-9.49672412872314	3.69512343406677	0.00418994715437293	-0.00555028254166245	-0.00457625929266214	0.0100340843200684
1189	92.6756820678711	-9.49672412872314	3.82499313354492	-0.00684897974133492	0.0022419011220336	0.00516396993771195	0.000618529506027699
1190	92.6756820678711	-9.49672412872314	4.14966726303101	-0.00717365415766835	0.00256657530553639	-3.08191010844894e-05	0.00289124972186983
1191	93.3250350952148	-9.1720495223999	3.43538379669189	-0.00749832857400179	0.00191722682211548	-0.00327756232582033	-0.000355493422830477
1192	91.3769912719727	-8.19802665710449	3.30551409721375	0.000943203864153475	0.00451462110504508	0.000293855206109583	0.00321592413820326
1193	93.9743804931641	-8.19802665710449	3.43538379669189	0.00354059832170606	0.00256657530553639	0.00516396993771195	-0.0026282137259841
1194	93.9743804931641	-8.19802665710449	3.37044906616211	-0.000355493422830477	0.00289124972186983	0.00451462110504508	0.00191722682211548
1195	94.6237335205078	-8.84737491607666	3.69512343406677	-0.00652430532500148	0.013930176384747	0.0103587592020631	-0.00360223650932312
1196	92.6756820678711	-7.87335205078125	3.24057936668396	-0.00197886489331722	0.0136055024340749	0.0116574559360743	-0.00100484199356288
1197	93.9743804931641	-9.49672412872314	3.63018846511841	0.00938473641872406	0.00970941036939621	0.00548864435404539	-0.0026282137259841
1198	95.273078918457	-9.82139778137207	4.14966726303101	-0.00327756232582033	-0.00132951640989631	0.00841071270406246	-3.08191010844894e-05
1199	94.6237335205078	-9.49672412872314	3.95486283302307	0.00483929552137852	-0.00100484199356288	0.00289124972186983	-0.00425158534198999
1200	94.6237335205078	-9.49672412872314	3.76005816459656	0.0142548503354192	-0.00684897974133492	-0.00847235135734081	-0.000680167751852423
1201	94.6237335205078	-10.4707469940186	3.1756443977356	0.0162028968334198	-0.00230353930965066	-0.00522560812532902	-0.0104203969240189
1202	94.6237335205078	-9.82139778137207	3.43538379669189	0.012956153601408	-0.00165419070981443	-0.0026282137259841	0.00548864435404539
1203	92.6756820678711	-8.52270030975342	4.08473253250122	0.0171769186854362	-0.00749832857400179	-0.00295288790948689	-0.00197886489331722
1204	93.3250350952148	-9.1720495223999	4.01979780197144	0.013930176384747	-0.00327756232582033	-0.00392691092565656	0.00386527273803949
1205	94.6237335205078	-9.1720495223999	3.63018846511841	0.00678734155371785	0.00191722682211548	-3.08191010844894e-05	0.00289124972186983
1206	93.3250350952148	-7.87335205078125	3.69512343406677	0.00516396993771195	-0.00100484199356288	-0.0185372550040483	-0.000355493422830477
1207	94.6237335205078	-8.84737491607666	3.88992786407471	-0.00944637414067984	-3.08191010844894e-05	-0.00912170019000769	0.00256657530553639
1208	94.6237335205078	-9.82139778137207	3.95486283302307	-0.00587495695799589	-0.00230353930965066	-0.0110697457566857	0.0022419011220336
1209	95.273078918457	-8.84737491607666	3.69512343406677	0.000943203864153475	0.00321592413820326	0.00321592413820326	-0.00230353930965066
1210	95.273078918457	-9.49672412872314	3.63018846511841	-0.0130177913233638	0.00321592413820326	-0.00879702530801296	-0.00652430532500148
1211	95.273078918457	-8.52270030975342	3.30551409721375	-0.00814767740666866	0.00743668992072344	-0.00977104809135199	-0.000680167751852423
1212	95.273078918457	-9.1720495223999	3.63018846511841	-0.00652430532500148	0.00191722682211548	-0.0100957229733467	0.00126787810586393
1213	93.3250350952148	-7.54867792129517	3.43538379669189	-0.00749832857400179	-0.00295288790948689	-0.00619963090866804	0.000293855206109583
1214	93.3250350952148	-8.19802665710449	3.63018846511841	-0.000355493422830477	0.0022419011220336	-0.00652430532500148	0.000293855206109583
1215	94.6237335205078	-8.52270030975342	3.69512343406677	-0.0299008563160896	0.00938473641872406	-0.0117190945893526	-0.00197886489331722
1216	94.6237335205078	-8.84737491607666	4.01979780197144	-0.0120437685400248	0.0175015944987535	-0.00977104809135199	-0.00457625929266214
1217	95.273078918457	-8.84737491607666	3.82499313354492	-0.0107450718060136	0.00678734155371785	0.00418994715437293	0.00191722682211548
1218	95.273078918457	-7.87335205078125	3.50031876564026	-0.00360223650932312	0.00970941036939621	0.00256657530553639	-3.08191010844894e-05
1219	93.3250350952148	-7.22400331497192	3.63018846511841	-0.00392691092565656	0.000293855206109583	-0.00230353930965066	-0.00100484199356288
1220	93.9743804931641	-8.19802665710449	3.88992786407471	-0.0133424662053585	-0.00197886489331722	-0.000680167751852423	0.0022419011220336
1221	92.6756820678711	-7.87335205078125	3.95486283302307	-0.00684897974133492	-0.00100484199356288	-0.00360223650932312	-0.00879702530801296
1222	95.273078918457	-9.1720495223999	3.24057936668396	0.00289124972186983	-0.00619963090866804	-0.00457625929266214	0.000618529506027699
1223	92.6756820678711	-8.52270030975342	3.88992786407471	-0.00360223650932312	-0.00912170019000769	-0.00197886489331722	0.0022419011220336
1224	91.3769912719727	-8.52270030975342	3.63018846511841	-0.00587495695799589	-0.00879702530801296	-0.00619963090866804	0.00418994715437293
1225	91.3769912719727	-7.87335205078125	3.56525373458862	-0.0104203969240189	-0.0143164889886975	-0.00782300252467394	0.000293855206109583
1226	92.0263366699219	-8.84737491607666	3.63018846511841	0.00256657530553639	-0.00879702530801296	-0.0113944197073579	-3.08191010844894e-05
1227	93.3250350952148	-8.84737491607666	3.82499313354492	0.00776136433705688	-0.00717365415766835	-0.000355493422830477	-0.000355493422830477
1228	94.6237335205078	-8.19802665710449	3.1756443977356	0.0162028968334198	-0.00847235135734081	-0.00230353930965066	0.00483929552137852
1229	92.6756820678711	-8.19802665710449	3.04577469825745	0.00776136433705688	-0.00165419070981443	0.000618529506027699	0.00841071270406246
1230	93.9743804931641	-8.19802665710449	3.69512343406677	0.012956153601408	0.00289124972186983	-0.00619963090866804	0.000943203864153475
1231	94.6237335205078	-9.1720495223999	3.76005816459656	0.0178262684494257	0.00126787810586393	-0.00425158534198999	0.00581331877037883
1232	95.9224319458008	-9.1720495223999	4.01979780197144	0.01100810803473	-3.08191010844894e-05	-0.0104203969240189	-0.00457625929266214
1233	93.3250350952148	-8.19802665710449	4.01979780197144	0.0132808275520802	-0.00457625929266214	0.00159255252219737	0.00159255252219737
1234	94.6237335205078	-8.52270030975342	3.69512343406677	-0.0026282137259841	0.000618529506027699	0.00126787810586393	0.000943203864153475
1235	93.3250350952148	-8.84737491607666	3.04577469825745	-0.0026282137259841	0.00906006153672934	0.00386527273803949	0.000293855206109583
1236	95.9224319458008	-10.7954206466675	3.43538379669189	-0.000680167751852423	0.00970941036939621	0.00873538758605719	-0.00425158534198999
1237	92.6756820678711	-9.49672412872314	3.24057936668396	-0.00197886489331722	0.00451462110504508	0.00159255252219737	0.00548864435404539
1238	93.9743804931641	-9.49672412872314	3.43538379669189	0.000293855206109583	-0.00295288790948689	0.0100340843200684	-0.00230353930965066
1239	93.9743804931641	-9.82139778137207	3.95486283302307	-0.00684897974133492	-0.00197886489331722	0.00970941036939621	0.00256657530553639
1240	95.273078918457	-9.49672412872314	3.76005816459656	-0.00944637414067984	0.000293855206109583	-0.00197886489331722	-0.0110697457566857
1241	95.273078918457	-8.84737491607666	3.95486283302307	-0.00100484199356288	0.00970941036939621	0.000293855206109583	-0.000680167751852423
1242	95.273078918457	-9.1720495223999	3.43538379669189	0.00321592413820326	0.00451462110504508	-0.00295288790948689	0.00126787810586393
1243	92.6756820678711	-7.87335205078125	3.30551409721375	0.00321592413820326	0.00548864435404539	0.00938473641872406	0.00678734155371785
1244	94.6237335205078	-8.52270030975342	3.43538379669189	0.00548864435404539	-3.08191010844894e-05	-0.0026282137259841	0.00418994715437293
1245	95.273078918457	-8.84737491607666	3.24057936668396	0.00483929552137852	-0.0172385573387146	-0.0104203969240189	-3.08191010844894e-05
1246	93.9743804931641	-8.19802665710449	2.98083996772766	0.0217223595827818	-0.00165419070981443	-0.0188619289547205	-0.00132951640989631
1247	95.273078918457	-9.1720495223999	3.76005816459656	0.0152288740500808	-0.0175632312893867	-0.0149658378213644	0.00354059832170606
1248	94.6237335205078	-8.84737491607666	3.76005816459656	0.0126314787194133	-0.021459324285388	0.000943203864153475	0.00354059832170606
1249	94.6237335205078	-8.84737491607666	3.88992786407471	-3.08191010844894e-05	-0.0026282137259841	-0.00782300252467394	-0.00360223650932312
1250	95.273078918457	-9.1720495223999	4.01979780197144	0.0200989879667759	0.00159255252219737	-0.0107450718060136	0.00126787810586393
1251	93.9743804931641	-8.84737491607666	3.76005816459656	-0.0123684434220195	-3.08191010844894e-05	0.00289124972186983	0.00321592413820326
1252	93.9743804931641	-7.87335205078125	3.43538379669189	0.00841071270406246	0.00711201597005129	0.00354059832170606	0.00126787810586393
1253	94.6237335205078	-8.52270030975342	3.37044906616211	0.00126787810586393	0.00321592413820326	0.00711201597005129	0.00354059832170606
1254	94.6237335205078	-9.1720495223999	3.43538379669189	-0.00457625929266214	0.00386527273803949	0.00159255252219737	0.00256657530553639
1255	92.6756820678711	-7.87335205078125	4.21460247039795	-0.00717365415766835	0.0152288740500808	0.0194496400654316	-0.00490093370899558
1256	95.273078918457	-9.1720495223999	3.95486283302307	-0.00814767740666866	0.0213976856321096	0.00938473641872406	-0.0107450718060136
1257	93.3250350952148	-7.87335205078125	3.24057936668396	-0.0117190945893526	0.0136055024340749	0.00516396993771195	-0.00490093370899558
1258	92.6756820678711	-8.84737491607666	3.37044906616211	-0.0156151866540313	0.0103587592020631	0.00938473641872406	0.00386527273803949
1259	92.6756820678711	-9.49672412872314	4.01979780197144	-0.0175632312893867	0.0103587592020631	0.00516396993771195	-0.00814767740666866
1260	93.3250350952148	-8.84737491607666	3.95486283302307	-0.0201606266200542	0.00841071270406246	0.00126787810586393	-0.00132951640989631
1261	92.6756820678711	-8.84737491607666	4.4094066619873	-0.0169138833880424	0.0100340843200684	-0.00425158534198999	-0.00425158534198999
1262	90.0782928466797	-7.54867792129517	3.82499313354492	-0.00619963090866804	0.00126787810586393	0.000943203864153475	0.000943203864153475
1263	90.7276382446289	-7.87335205078125	3.1756443977356	-0.00587495695799589	0.00289124972186983	0.0022419011220336	0.00321592413820326
1264	93.3250350952148	-8.84737491607666	3.30551409721375	-0.0152905117720366	-0.000680167751852423	-0.0026282137259841	0.00581331877037883
1265	92.0263366699219	-7.87335205078125	3.76005816459656	0.00321592413820326	-0.00879702530801296	-0.0117190945893526	-0.00197886489331722
1266	93.9743804931641	-8.84737491607666	3.56525373458862	0.0022419011220336	-0.00619963090866804	-0.00879702530801296	-0.00749832857400179
1267	93.3250350952148	-7.87335205078125	3.43538379669189	0.0145795252174139	-0.00132951640989631	-0.0126931173726916	-0.000680167751852423
1268	93.3250350952148	-7.54867792129517	3.04577469825745	-0.00879702530801296	-0.0100957229733467	-0.00490093370899558	0.00386527273803949
1269	95.273078918457	-9.49672412872314	3.43538379669189	-0.0026282137259841	0.00451462110504508	-0.00327756232582033	-0.0026282137259841
1270	93.3250350952148	-9.49672412872314	3.30551409721375	0.00386527273803949	0.0022419011220336	-0.00944637414067984	0.00451462110504508
1271	93.9743804931641	-9.1720495223999	3.30551409721375	0.00289124972186983	-0.00814767740666866	-0.0182125810533762	-0.00587495695799589
1272	93.3250350952148	-8.84737491607666	3.82499313354492	0.00289124972186983	-0.0117190945893526	-0.00652430532500148	0.00516396993771195
1273	95.9224319458008	-10.4707469940186	3.95486283302307	0.00289124972186983	-0.0104203969240189	0.00451462110504508	0.00191722682211548
1274	95.9224319458008	-9.82139778137207	3.82499313354492	-0.0026282137259841	-3.08191010844894e-05	0.00289124972186983	-0.00814767740666866
1275	95.273078918457	-9.1720495223999	3.95486283302307	-0.0162645354866982	0.0155535480007529	0.0022419011220336	-0.00847235135734081
1276	93.3250350952148	-8.19802665710449	3.69512343406677	-0.0152905117720366	0.0113327819854021	0.00678734155371785	-0.0130177913233638
1277	94.6237335205078	-8.84737491607666	4.21460247039795	-0.00457625929266214	0.00613799272105098	-0.00490093370899558	0.00159255252219737
1278	95.273078918457	-8.84737491607666	3.76005816459656	-0.00879702530801296	-0.000680167751852423	0.00321592413820326	0.000943203864153475
1279	95.9224319458008	-9.1720495223999	3.1756443977356	-0.000355493422830477	-0.00457625929266214	0.00289124972186983	-0.00717365415766835
1280	95.273078918457	-8.52270030975342	3.37044906616211	-0.0123684434220195	0.00191722682211548	-0.00457625929266214	0.00159255252219737
1281	95.9224319458008	-8.84737491607666	3.82499313354492	-0.00490093370899558	0.00321592413820326	-0.00522560812532902	-0.0104203969240189
1282	94.6237335205078	-8.19802665710449	3.82499313354492	0.000618529506027699	-0.00587495695799589	-0.00392691092565656	0.000943203864153475
1283	94.6237335205078	-8.19802665710449	3.11070966720581	0.00418994715437293	-0.00425158534198999	-0.00652430532500148	0.00159255252219737
1284	93.3250350952148	-7.54867792129517	3.63018846511841	-0.00100484199356288	0.00451462110504508	-0.0117190945893526	-0.00425158534198999
1285	95.273078918457	-9.1720495223999	3.69512343406677	0.00581331877037883	-0.00457625929266214	-0.00717365415766835	-0.00425158534198999
1286	93.9743804931641	-7.87335205078125	2.9159049987793	0.00613799272105098	-0.00230353930965066	-0.00944637414067984	-0.00457625929266214
1287	93.9743804931641	-7.87335205078125	3.76005816459656	0.00548864435404539	-0.0156151866540313	-0.0156151866540313	0.00289124972186983
1288	95.273078918457	-9.1720495223999	3.95486283302307	0.0226963832974434	0.000618529506027699	-0.00847235135734081	0.00256657530553639
1289	95.9224319458008	-9.49672412872314	4.14966726303101	0.00678734155371785	-0.00555028254166245	-0.00425158534198999	0.00354059832170606
1290	95.273078918457	-9.1720495223999	3.88992786407471	-0.0026282137259841	0.00581331877037883	-0.0133424662053585	0.00126787810586393
1291	95.9224319458008	-9.1720495223999	3.69512343406677	-0.00165419070981443	-0.00197886489331722	-0.0104203969240189	-0.00197886489331722
1292	93.3250350952148	-7.87335205078125	3.30551409721375	0.0200989879667759	0.00191722682211548	-0.00100484199356288	0.0022419011220336
1293	93.9743804931641	-8.19802665710449	3.30551409721375	0.0191249661147594	0.000618529506027699	0.000943203864153475	0.00808603875339031
1294	93.3250350952148	-8.19802665710449	3.82499313354492	-0.00652430532500148	0.00516396993771195	0.00354059832170606	0.000293855206109583
1295	93.9743804931641	-8.84737491607666	4.14966726303101	-0.00392691092565656	0.013930176384747	0.00646266713738441	0.00289124972186983
1296	90.0782928466797	-7.87335205078125	3.63018846511841	-0.00587495695799589	0.0136055024340749	0.00386527273803949	-0.00165419070981443
1297	93.3250350952148	-8.84737491607666	3.82499313354492	0.000943203864153475	0.00906006153672934	0.00646266713738441	0.00613799272105098
1298	93.3250350952148	-8.52270030975342	3.95486283302307	-0.000680167751852423	0.00970941036939621	0.0116574559360743	-3.08191010844894e-05
1299	93.9743804931641	-8.19802665710449	3.76005816459656	-0.0026282137259841	0.00970941036939621	0.00678734155371785	0.00548864435404539
1300	92.6756820678711	-7.54867792129517	3.95486283302307	0.0022419011220336	0.0197743140161037	0.00386527273803949	0.00354059832170606
1301	95.273078918457	-8.84737491607666	3.88992786407471	-0.000680167751852423	0.0132808275520802	-0.000355493422830477	-0.00295288790948689
1302	95.273078918457	-8.84737491607666	3.95486283302307	0.0022419011220336	0.0149041991680861	0.00321592413820326	0.00418994715437293
1303	93.9743804931641	-9.49672412872314	3.82499313354492	0.000618529506027699	0.00289124972186983	-0.00100484199356288	-0.0026282137259841
1304	92.6756820678711	-8.52270030975342	3.63018846511841	-0.00457625929266214	0.00256657530553639	0.0132808275520802	0.00841071270406246
1305	95.273078918457	-9.82139778137207	4.01979780197144	0.00873538758605719	-0.00392691092565656	-0.0130177913233638	-0.00295288790948689
1306	92.6756820678711	-8.52270030975342	4.08473253250122	0.0162028968334198	-0.00977104809135199	0.00159255252219737	-0.00100484199356288
1307	95.273078918457	-10.7954206466675	3.82499313354492	0.00191722682211548	-0.0120437685400248	-0.0204853005707264	0.0106834331527352
1308	95.9224319458008	-10.7954206466675	3.37044906616211	0.0145795252174139	-0.0130177913233638	-0.00912170019000769	0.00321592413820326
1309	95.9224319458008	-10.4707469940186	3.1756443977356	0.00970941036939621	-0.0113944197073579	-0.00197886489331722	0.00516396993771195
1310	95.273078918457	-10.7954206466675	3.37044906616211	-0.00295288790948689	-0.00944637414067984	0.0022419011220336	0.00386527273803949
1311	96.57177734375	-10.4707469940186	4.27953720092773	-0.00197886489331722	-0.0100957229733467	0.00159255252219737	-0.00944637414067984
1312	95.9224319458008	-9.82139778137207	3.69512343406677	0.00451462110504508	-0.0026282137259841	-0.0120437685400248	0.00808603875339031
1313	93.9743804931641	-9.1720495223999	3.56525373458862	-0.000680167751852423	-0.00522560812532902	-0.00100484199356288	0.00191722682211548
1314	93.3250350952148	-8.52270030975342	3.69512343406677	0.00808603875339031	-0.00652430532500148	0.00191722682211548	-0.00717365415766835
1315	94.6237335205078	-8.52270030975342	3.76005816459656	-0.0191866029053926	0.011982130818069	-0.00327756232582033	-0.00360223650932312
1316	95.273078918457	-9.1720495223999	4.08473253250122	-0.0169138833880424	0.00646266713738441	0.000618529506027699	-0.00197886489331722
1317	94.6237335205078	-9.82139778137207	3.56525373458862	-0.00977104809135199	0.00841071270406246	-0.00522560812532902	-0.000355493422830477
1318	92.0263366699219	-8.19802665710449	2.98083996772766	-0.0156151866540313	0.00581331877037883	0.00354059832170606	0.00386527273803949
1319	93.9743804931641	-8.52270030975342	3.37044906616211	-0.0133424662053585	0.00256657530553639	-0.00295288790948689	-0.00100484199356288
1320	93.9743804931641	-8.52270030975342	3.50031876564026	-0.00749832857400179	0.00483929552137852	0.000943203864153475	-0.00132951640989631
1321	92.6756820678711	-8.19802665710449	3.43538379669189	-0.0100957229733467	0.00289124972186983	-0.0149658378213644	-0.00490093370899558
1322	94.6237335205078	-8.52270030975342	3.63018846511841	0.00678734155371785	0.00418994715437293	-0.000355493422830477	0.00191722682211548
1323	95.273078918457	-8.84737491607666	3.95486283302307	0.00646266713738441	0.00191722682211548	-0.0026282137259841	0.00711201597005129
1324	95.273078918457	-9.1720495223999	3.82499313354492	0.00678734155371785	-0.00457625929266214	-0.000355493422830477	0.000943203864153475
1325	95.273078918457	-7.87335205078125	3.50031876564026	0.0100340843200684	-0.00230353930965066	-0.0100957229733467	0.00126787810586393
1326	93.9743804931641	-9.49672412872314	4.01979780197144	0.0194496400654316	-0.0185372550040483	-0.0182125810533762	-0.00132951640989631
1327	95.9224319458008	-8.84737491607666	4.01979780197144	0.0155535480007529	-0.00230353930965066	-0.0133424662053585	0.00743668992072344
1328	93.9743804931641	-8.19802665710449	3.50031876564026	0.0178262684494257	-0.00490093370899558	-0.00522560812532902	0.00483929552137852
1329	92.0263366699219	-8.19802665710449	3.76005816459656	0.00581331877037883	0.00354059832170606	0.00289124972186983	-0.000680167751852423
1330	92.0263366699219	-8.19802665710449	3.1756443977356	0.0022419011220336	0.00581331877037883	-0.00619963090866804	-0.00944637414067984
1331	90.7276382446289	-8.19802665710449	3.11070966720581	-0.00912170019000769	0.00906006153672934	0.000618529506027699	-0.00847235135734081
1332	92.0263366699219	-9.1720495223999	3.50031876564026	-0.0100957229733467	0.0022419011220336	-0.00490093370899558	0.00711201597005129
1333	91.3769912719727	-8.84737491607666	3.63018846511841	-0.0117190945893526	0.00646266713738441	0.00516396993771195	0.000618529506027699
1334	90.0782928466797	-9.1720495223999	3.69512343406677	-0.017887907102704	0.00581331877037883	-0.000355493422830477	-0.00165419070981443
1335	92.0263366699219	-7.87335205078125	3.11070966720581	-0.0266541130840778	0.0162028968334198	0.012956153601408	-0.000355493422830477
1336	94.6237335205078	-9.1720495223999	3.37044906616211	-0.0172385573387146	0.0223717093467712	-3.08191010844894e-05	0.00483929552137852
1337	93.9743804931641	-8.19802665710449	3.24057936668396	-0.0152905117720366	0.0126314787194133	0.00808603875339031	-0.00490093370899558
1338	93.3250350952148	-8.52270030975342	3.43538379669189	-0.0107450718060136	0.0103587592020631	-0.0026282137259841	0.000293855206109583
1339	93.9743804931641	-8.84737491607666	3.76005816459656	-0.00944637414067984	0.0132808275520802	0.00678734155371785	0.000618529506027699
1340	95.273078918457	-10.1460723876953	3.69512343406677	-0.0113944197073579	0.00678734155371785	0.00289124972186983	0.00451462110504508
1341	93.9743804931641	-8.84737491607666	3.37044906616211	-0.0191866029053926	0.00354059832170606	-0.00165419070981443	-3.08191010844894e-05
1342	93.9743804931641	-9.49672412872314	3.76005816459656	0.0022419011220336	-0.00522560812532902	-0.000680167751852423	-0.00360223650932312
1343	94.6237335205078	-9.1720495223999	3.56525373458862	-0.00327756232582033	-0.0156151866540313	0.000618529506027699	0.00191722682211548
1344	95.9224319458008	-10.1460723876953	3.56525373458862	-0.00749832857400179	-0.0149658378213644	-0.00230353930965066	-0.00425158534198999
1345	95.273078918457	-9.82139778137207	3.69512343406677	0.00386527273803949	-0.00555028254166245	-0.00587495695799589	-0.00132951640989631
1346	95.9224319458008	-10.4707469940186	3.50031876564026	-0.00100484199356288	-0.021459324285388	-0.0240567177534103	-0.00717365415766835
1347	94.6237335205078	-8.84737491607666	3.56525373458862	0.0233457311987877	-0.0162645354866982	-0.0175632312893867	0.00354059832170606
1348	94.6237335205078	-9.1720495223999	3.76005816459656	0.011982130818069	-0.0136671401560307	-0.00782300252467394	0.00191722682211548
1349	94.6237335205078	-8.84737491607666	4.01979780197144	0.00841071270406246	-0.0152905117720366	-0.00132951640989631	-0.00230353930965066
1350	95.9224319458008	-8.84737491607666	4.08473253250122	0.000293855206109583	-0.00295288790948689	-0.00652430532500148	0.00126787810586393
1351	94.6237335205078	-8.52270030975342	3.95486283302307	0.00159255252219737	-0.00392691092565656	-0.0191866029053926	-0.00522560812532902
1352	94.6237335205078	-8.52270030975342	3.69512343406677	0.0106834331527352	-0.00360223650932312	-0.0143164889886975	-0.000680167751852423
1353	95.9224319458008	-9.49672412872314	3.76005816459656	0.00321592413820326	-0.0100957229733467	-0.00587495695799589	0.00581331877037883
1354	97.2211227416992	-9.82139778137207	3.82499313354492	-0.00555028254166245	0.00256657530553639	-0.0110697457566857	0.000943203864153475
1355	94.6237335205078	-8.19802665710449	3.30551409721375	0.0022419011220336	0.0223717093467712	-0.000355493422830477	0.000943203864153475
1356	96.57177734375	-8.84737491607666	3.76005816459656	-0.00684897974133492	0.0145795252174139	-0.000355493422830477	-0.0107450718060136
1357	93.9743804931641	-8.19802665710449	3.30551409721375	-0.00197886489331722	0.0113327819854021	0.0022419011220336	-0.00360223650932312
1358	97.2211227416992	-9.82139778137207	3.82499313354492	0.00289124972186983	0.00646266713738441	0.00678734155371785	0.000618529506027699
1359	95.273078918457	-9.82139778137207	3.37044906616211	-0.00327756232582033	-3.08191010844894e-05	0.0022419011220336	-0.0026282137259841
1360	96.57177734375	-9.82139778137207	3.88992786407471	-0.00295288790948689	0.00386527273803949	0.00711201597005129	-0.00197886489331722
1361	95.9224319458008	-9.49672412872314	4.08473253250122	-0.00619963090866804	0.00646266713738441	-0.00490093370899558	-0.000355493422830477
1362	95.273078918457	-9.1720495223999	4.14966726303101	0.00418994715437293	0.00970941036939621	0.00191722682211548	-0.0026282137259841
1363	93.9743804931641	-8.52270030975342	2.98083996772766	-0.00782300252467394	0.00256657530553639	-0.0026282137259841	0.00256657530553639
1364	94.6237335205078	-9.49672412872314	3.30551409721375	0.00191722682211548	0.00678734155371785	-0.0026282137259841	0.00386527273803949
1365	92.0263366699219	-8.19802665710449	3.24057936668396	-0.00327756232582033	0.000943203864153475	-0.0201606266200542	-0.00100484199356288
1366	93.9743804931641	-9.82139778137207	3.82499313354492	0.00906006153672934	-0.00684897974133492	-0.00684897974133492	0.00159255252219737
1367	92.0263366699219	-8.52270030975342	4.01979780197144	-0.00749832857400179	-0.00360223650932312	-0.0133424662053585	0.00289124972186983
1368	92.6756820678711	-9.1720495223999	4.14966726303101	0.00808603875339031	-0.00717365415766835	-0.00490093370899558	0.0113327819854021
1369	93.3250350952148	-9.1720495223999	3.37044906616211	-0.00912170019000769	-0.00392691092565656	0.00418994715437293	0.00386527273803949
1370	95.9224319458008	-10.1460723876953	3.37044906616211	-0.00327756232582033	0.00321592413820326	-0.00295288790948689	0.00289124972186983
1371	92.6756820678711	-9.1720495223999	4.08473253250122	0.000943203864153475	-0.00165419070981443	-0.0120437685400248	-0.00197886489331722
1372	94.6237335205078	-8.84737491607666	3.82499313354492	-3.08191010844894e-05	-0.00684897974133492	-0.0130177913233638	0.00483929552137852
1373	95.273078918457	-9.49672412872314	3.95486283302307	0.00126787810586393	-0.00197886489331722	0.00646266713738441	0.00613799272105098
1374	95.9224319458008	-9.82139778137207	3.88992786407471	-0.00100484199356288	0.00159255252219737	0.00191722682211548	0.00354059832170606
1375	95.9224319458008	-10.1460723876953	3.82499313354492	0.00126787810586393	0.0106834331527352	0.00841071270406246	0.000943203864153475
1376	94.6237335205078	-9.1720495223999	3.24057936668396	-0.00684897974133492	0.0136055024340749	0.00646266713738441	-0.00912170019000769
1377	95.273078918457	-10.4707469940186	3.56525373458862	-0.000355493422830477	0.00841071270406246	0.00808603875339031	0.00126787810586393
1378	95.9224319458008	-10.7954206466675	3.69512343406677	-0.00425158534198999	0.00321592413820326	0.0100340843200684	0.00159255252219737
1379	95.9224319458008	-10.7954206466675	4.08473253250122	-0.00360223650932312	-0.00392691092565656	0.0158782228827477	-0.0026282137259841
1380	95.9224319458008	-10.4707469940186	3.24057936668396	0.00483929552137852	0.000618529506027699	-0.00879702530801296	-0.00457625929266214
1381	95.273078918457	-10.4707469940186	3.43538379669189	-3.08191010844894e-05	-0.00392691092565656	-0.00652430532500148	0.00483929552137852
1382	96.57177734375	-10.1460723876953	3.43538379669189	0.0142548503354192	0.000293855206109583	-0.00295288790948689	0.00354059832170606
1383	93.9743804931641	-8.84737491607666	3.43538379669189	0.00386527273803949	0.00159255252219737	0.00126787810586393	0.00808603875339031
1384	95.273078918457	-8.84737491607666	3.56525373458862	0.00289124972186983	-0.00587495695799589	0.00126787810586393	-0.00100484199356288
1385	96.57177734375	-9.49672412872314	3.37044906616211	0.0132808275520802	0.000943203864153475	-0.0146411629393697	-0.00197886489331722
1386	93.9743804931641	-8.52270030975342	3.04577469825745	0.0103587592020631	-0.00977104809135199	-0.0143164889886975	-0.00100484199356288
1387	93.9743804931641	-9.1720495223999	3.82499313354492	0.0126314787194133	-0.0175632312893867	-0.0113944197073579	0.00743668992072344
1388	95.273078918457	-9.49672412872314	3.24057936668396	0.00938473641872406	-0.00684897974133492	-0.0136671401560307	0.00418994715437293
1389	95.273078918457	-9.49672412872314	3.37044906616211	0.00483929552137852	-0.00522560812532902	-3.08191010844894e-05	-0.00749832857400179
1390	95.9224319458008	-10.1460723876953	3.88992786407471	-0.00425158534198999	0.00354059832170606	-0.00814767740666866	-0.000680167751852423
1391	95.9224319458008	-9.82139778137207	3.88992786407471	0.00451462110504508	0.00581331877037883	-0.00197886489331722	-0.00814767740666866
1392	93.9743804931641	-9.1720495223999	3.69512343406677	-0.0026282137259841	0.00126787810586393	0.000618529506027699	-0.00327756232582033
1393	93.3250350952148	-8.19802665710449	3.82499313354492	0.0022419011220336	0.00516396993771195	0.00418994715437293	0.00126787810586393
1394	93.9743804931641	-7.87335205078125	3.82499313354492	-0.00814767740666866	0.012956153601408	0.00581331877037883	-0.0026282137259841
1395	95.9224319458008	-9.1720495223999	4.34447193145752	-0.0185372550040483	0.0142548503354192	0.00711201597005129	0.00126787810586393
1396	93.3250350952148	-8.19802665710449	3.30551409721375	-0.0110697457566857	0.0175015944987535	0.00711201597005129	-0.00197886489331722
1397	94.6237335205078	-9.82139778137207	3.43538379669189	-0.00782300252467394	0.01100810803473	0.00354059832170606	0.0022419011220336
1398	94.6237335205078	-9.1720495223999	3.24057936668396	-0.00522560812532902	0.00841071270406246	0.00321592413820326	0.00321592413820326
1399	93.3250350952148	-8.52270030975342	3.37044906616211	-0.00197886489331722	0.00678734155371785	0.000293855206109583	-0.00197886489331722
1400	92.0263366699219	-7.87335205078125	3.11070966720581	0.0116574559360743	0.00711201597005129	-0.000355493422830477	-0.00555028254166245
1401	92.0263366699219	-8.84737491607666	3.50031876564026	0.00483929552137852	0.013930176384747	-0.00425158534198999	-0.00814767740666866
1402	93.9743804931641	-8.84737491607666	3.95486283302307	0.0149041991680861	0.00289124972186983	0.00548864435404539	-0.000355493422830477
1403	91.3769912719727	-8.52270030975342	3.95486283302307	-0.00100484199356288	0.0103587592020631	-0.000355493422830477	0.00386527273803949
1404	92.6756820678711	-7.87335205078125	3.63018846511841	0.00743668992072344	-0.00425158534198999	-0.00100484199356288	-0.00165419070981443
1405	95.273078918457	-9.1720495223999	4.01979780197144	0.00354059832170606	0.000618529506027699	-0.0120437685400248	-0.00457625929266214
1406	93.9743804931641	-7.87335205078125	3.30551409721375	-0.00717365415766835	0.0022419011220336	-0.0100957229733467	-0.00425158534198999
1407	95.273078918457	-9.1720495223999	3.69512343406677	0.000293855206109583	-0.00749832857400179	-0.00684897974133492	0.00906006153672934
1408	94.6237335205078	-9.1720495223999	3.24057936668396	-0.000355493422830477	-0.00879702530801296	0.000618529506027699	0.00646266713738441
1409	94.6237335205078	-8.84737491607666	3.69512343406677	-0.0126931173726916	-0.00555028254166245	-3.08191010844894e-05	0.000618529506027699
1410	93.9743804931641	-8.84737491607666	3.63018846511841	-0.0126931173726916	-0.00132951640989631	0.00159255252219737	0.00126787810586393
1411	95.273078918457	-9.82139778137207	4.01979780197144	-0.0100957229733467	-0.00652430532500148	-0.00132951640989631	0.00126787810586393
1412	95.273078918457	-9.82139778137207	4.4094066619873	-0.0130177913233638	-0.00684897974133492	0.00451462110504508	0.000943203864153475
1413	93.9743804931641	-9.1720495223999	3.76005816459656	-0.0104203969240189	-0.0026282137259841	-0.0130177913233638	-0.00100484199356288
1414	92.6756820678711	-8.19802665710449	3.63018846511841	-0.017887907102704	0.000943203864153475	-0.00197886489331722	-0.00490093370899558
1415	95.9224319458008	-9.49672412872314	3.1756443977356	-0.0175632312893867	0.0165275707840919	-0.00425158534198999	-0.00490093370899558
1416	94.6237335205078	-8.52270030975342	3.43538379669189	-0.0152905117720366	0.0175015944987535	0.00256657530553639	-0.0026282137259841
1417	95.9224319458008	-8.84737491607666	3.69512343406677	-0.00717365415766835	0.00873538758605719	0.00289124972186983	0.013930176384747
1418	93.9743804931641	-7.87335205078125	4.08473253250122	-0.00652430532500148	0.000293855206109583	0.00581331877037883	-0.00132951640989631
1419	93.9743804931641	-7.87335205078125	3.63018846511841	-0.0172385573387146	-0.00230353930965066	-0.00165419070981443	-0.000355493422830477
1420	93.9743804931641	-7.22400331497192	3.43538379669189	0.000943203864153475	0.00354059832170606	0.00483929552137852	-0.00912170019000769
1421	93.9743804931641	-8.19802665710449	3.04577469825745	-0.00100484199356288	-0.00490093370899558	-0.00847235135734081	-0.00555028254166245
1422	95.273078918457	-8.19802665710449	3.04577469825745	0.00321592413820326	0.00289124972186983	0.00321592413820326	0.000618529506027699
1423	95.273078918457	-9.1720495223999	3.95486283302307	0.0136055024340749	-0.00522560812532902	-0.00360223650932312	0.00126787810586393
1424	94.6237335205078	-7.54867792129517	3.56525373458862	-3.08191010844894e-05	-0.0104203969240189	-0.0026282137259841	0.0022419011220336
1425	96.57177734375	-8.52270030975342	3.37044906616211	0.00678734155371785	-0.00977104809135199	-0.0139918150380254	-0.00230353930965066
1426	93.9743804931641	-7.87335205078125	3.76005816459656	0.00483929552137852	-0.00749832857400179	-0.0146411629393697	-0.00392691092565656
1427	96.57177734375	-9.1720495223999	3.95486283302307	0.00548864435404539	-0.0117190945893526	-0.0175632312893867	0.000943203864153475
1428	95.273078918457	-7.54867792129517	3.82499313354492	0.00711201597005129	-0.00327756232582033	-0.00782300252467394	0.00711201597005129
1429	93.9743804931641	-8.52270030975342	4.08473253250122	-0.000680167751852423	-0.00490093370899558	-0.00847235135734081	0.00159255252219737
1430	93.3250350952148	-6.89932918548584	3.63018846511841	-0.0026282137259841	-0.00879702530801296	0.0022419011220336	-0.00587495695799589
1431	95.273078918457	-7.87335205078125	3.56525373458862	0.00289124972186983	0.00418994715437293	-0.0221086721867323	0.00386527273803949
1432	93.9743804931641	-8.52270030975342	3.43538379669189	0.00938473641872406	-0.000680167751852423	-0.00392691092565656	0.00256657530553639
1433	93.3250350952148	-8.19802665710449	4.01979780197144	0.00321592413820326	-0.00457625929266214	-3.08191010844894e-05	0.00354059832170606
1434	91.3769912719727	-7.54867792129517	3.88992786407471	0.00808603875339031	-0.00327756232582033	0.000943203864153475	0.00191722682211548
1435	91.3769912719727	-8.19802665710449	3.88992786407471	-0.00490093370899558	0.0149041991680861	0.00386527273803949	-0.000680167751852423
1436	93.3250350952148	-8.19802665710449	3.82499313354492	-0.00295288790948689	0.00873538758605719	0.00711201597005129	0.000618529506027699
1437	94.6237335205078	-8.19802665710449	3.63018846511841	0.000943203864153475	0.00873538758605719	0.00126787810586393	0.00354059832170606
1438	93.3250350952148	-7.87335205078125	3.30551409721375	0.0194496400654316	0.00321592413820326	0.0123068047687411	-3.08191010844894e-05
1439	93.9743804931641	-7.54867792129517	3.30551409721375	0.020423661917448	0.00516396993771195	0.00516396993771195	0.00256657530553639
1440	93.9743804931641	-7.54867792129517	3.76005816459656	0.0103587592020631	0.00581331877037883	0.000293855206109583	-0.00522560812532902
1441	94.6237335205078	-8.19802665710449	3.24057936668396	0.00678734155371785	0.00386527273803949	-0.00814767740666866	0.00191722682211548
1442	93.9743804931641	-8.19802665710449	3.11070966720581	-0.000680167751852423	-0.00522560812532902	-0.0107450718060136	0.00289124972186983
1443	95.9224319458008	-9.1720495223999	3.24057936668396	0.00126787810586393	-0.00132951640989631	0.00159255252219737	0.00548864435404539
1444	96.57177734375	-9.82139778137207	3.95486283302307	-0.00165419070981443	-0.00684897974133492	-0.000355493422830477	0.00516396993771195
1445	95.273078918457	-8.52270030975342	3.82499313354492	0.00483929552137852	-0.00555028254166245	-0.00684897974133492	-0.00230353930965066
1446	95.9224319458008	-9.82139778137207	4.27953720092773	0.000293855206109583	-0.0107450718060136	-0.0165892094373703	0.00256657530553639
1447	96.57177734375	-10.1460723876953	3.69512343406677	-0.00295288790948689	-0.0126931173726916	-0.0152905117720366	0.0022419011220336
1448	93.3250350952148	-8.84737491607666	3.56525373458862	-3.08191010844894e-05	-0.00619963090866804	0.00321592413820326	0.00386527273803949
1449	93.9743804931641	-8.84737491607666	3.69512343406677	-0.0126931173726916	-0.00522560812532902	-0.0107450718060136	0.00191722682211548
1450	92.6756820678711	-7.87335205078125	3.76005816459656	-0.00879702530801296	0.00483929552137852	-0.00165419070981443	-0.00490093370899558
1451	94.6237335205078	-7.87335205078125	3.43538379669189	-0.00230353930965066	0.00711201597005129	-0.000355493422830477	0.000618529506027699
1452	95.273078918457	-8.84737491607666	3.30551409721375	-0.000355493422830477	0.00159255252219737	0.00321592413820326	0.00126787810586393
1453	96.57177734375	-9.1720495223999	3.30551409721375	-0.00522560812532902	-0.00425158534198999	-0.0026282137259841	0.000618529506027699
1454	94.6237335205078	-8.52270030975342	3.24057936668396	-0.0136671401560307	0.00678734155371785	0.00776136433705688	-0.00360223650932312
1455	94.6237335205078	-7.87335205078125	3.43538379669189	-0.00782300252467394	0.0171769186854362	0.011982130818069	-0.00619963090866804
1456	95.9224319458008	-9.1720495223999	3.95486283302307	-0.0100957229733467	0.013930176384747	0.0103587592020631	-0.00457625929266214
1457	93.9743804931641	-8.19802665710449	3.76005816459656	-0.000680167751852423	0.0100340843200684	0.00548864435404539	0.00191722682211548
1458	93.3250350952148	-8.19802665710449	3.11070966720581	0.00354059832170606	0.00451462110504508	0.00548864435404539	0.00516396993771195
1459	95.273078918457	-8.84737491607666	3.63018846511841	-0.00749832857400179	0.00321592413820326	-0.00619963090866804	-0.00490093370899558
1460	95.9224319458008	-9.1720495223999	3.1756443977356	-0.0026282137259841	0.00354059832170606	-3.08191010844894e-05	-0.00100484199356288
1461	95.9224319458008	-9.49672412872314	3.82499313354492	0.00711201597005129	0.0103587592020631	-0.00619963090866804	0.00256657530553639
1462	94.6237335205078	-7.87335205078125	3.82499313354492	-0.0026282137259841	0.00386527273803949	0.0022419011220336	0.00418994715437293
1463	94.6237335205078	-8.19802665710449	3.88992786407471	-0.00555028254166245	0.00516396993771195	0.00970941036939621	0.000293855206109583
1464	95.9224319458008	-8.52270030975342	3.76005816459656	-0.00295288790948689	0.00906006153672934	0.0113327819854021	0.00386527273803949
1465	93.9743804931641	-7.87335205078125	3.63018846511841	0.00418994715437293	-0.00230353930965066	-3.08191010844894e-05	-0.000680167751852423
1466	95.273078918457	-8.84737491607666	3.88992786407471	-0.00587495695799589	-0.00457625929266214	-0.0143164889886975	0.00126787810586393
1467	93.9743804931641	-7.87335205078125	3.76005816459656	0.00483929552137852	-0.00100484199356288	-0.00490093370899558	0.00808603875339031
1468	91.3769912719727	-7.54867792129517	3.95486283302307	-0.0100957229733467	-0.000680167751852423	0.00159255252219737	0.00808603875339031
1469	92.6756820678711	-8.52270030975342	4.14966726303101	-0.0100957229733467	-0.00230353930965066	0.00678734155371785	0.00321592413820326
1470	91.3769912719727	-7.87335205078125	3.24057936668396	-0.00944637414067984	0.00613799272105098	-0.00360223650932312	0.00354059832170606
1471	92.6756820678711	-7.87335205078125	3.1756443977356	-0.0152905117720366	0.00191722682211548	-0.0110697457566857	-0.000680167751852423
1472	92.6756820678711	-8.19802665710449	3.30551409721375	-0.00360223650932312	-0.0276281367987394	-0.00555028254166245	0.00548864435404539
1473	95.273078918457	-9.1720495223999	3.56525373458862	0.000943203864153475	-0.00230353930965066	0.00321592413820326	-0.00132951640989631
1474	96.57177734375	-9.1720495223999	4.21460247039795	-0.00555028254166245	0.00451462110504508	0.000618529506027699	0.00451462110504508
1475	94.6237335205078	-8.52270030975342	3.95486283302307	-0.000355493422830477	0.00743668992072344	0.00841071270406246	-0.00847235135734081
1476	94.6237335205078	-7.87335205078125	3.56525373458862	-0.00100484199356288	0.00776136433705688	0.00289124972186983	-0.00587495695799589
1477	94.6237335205078	-8.52270030975342	3.56525373458862	-3.08191010844894e-05	0.00451462110504508	-0.00230353930965066	-3.08191010844894e-05
1478	95.9224319458008	-9.82139778137207	4.08473253250122	0.00256657530553639	-0.000680167751852423	0.00646266713738441	-0.00132951640989631
1479	96.57177734375	-9.82139778137207	4.21460247039795	0.00743668992072344	-0.00717365415766835	0.00483929552137852	-0.00619963090866804
1480	96.57177734375	-10.4707469940186	4.34447193145752	0.000943203864153475	-0.00490093370899558	-0.00327756232582033	-0.00295288790948689
1481	95.9224319458008	-10.4707469940186	3.30551409721375	-0.00230353930965066	-0.00165419070981443	-0.00847235135734081	-0.00165419070981443
1482	95.273078918457	-10.1460723876953	3.43538379669189	0.0194496400654316	-0.00814767740666866	-0.00392691092565656	-0.000680167751852423
1483	95.273078918457	-8.84737491607666	3.11070966720581	0.00386527273803949	-0.0133424662053585	0.00191722682211548	-0.00522560812532902
1484	95.273078918457	-8.19802665710449	3.11070966720581	0.000618529506027699	-0.00457625929266214	-0.00814767740666866	0.000293855206109583
1485	95.273078918457	-8.84737491607666	4.14966726303101	0.00776136433705688	-0.00392691092565656	-0.00684897974133492	-0.0026282137259841
1486	93.3250350952148	-8.19802665710449	4.27953720092773	0.0132808275520802	-0.0169138833880424	-0.0139918150380254	-0.00847235135734081
1487	94.6237335205078	-8.19802665710449	3.69512343406677	0.00418994715437293	-0.0195112787187099	-0.0110697457566857	0.00386527273803949
1488	95.9224319458008	-9.82139778137207	4.01979780197144	0.00418994715437293	-0.00295288790948689	-0.00782300252467394	0.0100340843200684
1489	96.57177734375	-8.84737491607666	3.82499313354492	0.000293855206109583	0.00581331877037883	0.00289124972186983	0.000943203864153475
1490	96.57177734375	-9.49672412872314	3.37044906616211	-0.00392691092565656	0.00418994715437293	-0.0026282137259841	0.00321592413820326
1491	95.9224319458008	-8.52270030975342	3.50031876564026	-0.00100484199356288	0.0022419011220336	-0.00749832857400179	-0.00912170019000769
1492	94.6237335205078	-8.19802665710449	3.1756443977356	0.000943203864153475	0.00256657530553639	-0.0026282137259841	0.000618529506027699
1493	95.273078918457	-7.87335205078125	2.78603529930115	-0.00165419070981443	-0.00230353930965066	0.00191722682211548	-0.00555028254166245
1494	95.9224319458008	-8.84737491607666	3.63018846511841	-0.00555028254166245	0.00321592413820326	-0.00425158534198999	0.00581331877037883
1495	96.57177734375	-8.84737491607666	3.43538379669189	-0.0100957229733467	0.0113327819854021	0.011982130818069	-0.00847235135734081
1496	94.6237335205078	-8.19802665710449	3.82499313354492	-0.0107450718060136	0.0155535480007529	-3.08191010844894e-05	-0.00100484199356288
1497	96.57177734375	-9.1720495223999	4.14966726303101	0.00256657530553639	0.0155535480007529	0.0123068047687411	-0.000680167751852423
1498	94.6237335205078	-9.1720495223999	3.69512343406677	0.000618529506027699	0.00548864435404539	0.0022419011220336	0.00386527273803949
1499	93.9743804931641	-7.54867792129517	3.11070966720581	0.00126787810586393	0.00386527273803949	-0.00165419070981443	-0.00392691092565656
1500	94.6237335205078	-7.54867792129517	3.1756443977356	-0.00197886489331722	0.00256657530553639	0.000293855206109583	0.00354059832170606
1501	92.6756820678711	-7.54867792129517	3.24057936668396	0.000618529506027699	0.0100340843200684	-0.00295288790948689	0.000293855206109583
1502	94.6237335205078	-9.82139778137207	3.50031876564026	0.00711201597005129	0.00548864435404539	-0.00425158534198999	0.00191722682211548
1503	92.6756820678711	-8.19802665710449	4.21460247039795	0.00841071270406246	0.0116574559360743	0.00191722682211548	0.01100810803473
1504	92.0263366699219	-7.87335205078125	3.63018846511841	-0.0126931173726916	0.0100340843200684	-0.00977104809135199	0.000943203864153475
1505	93.3250350952148	-8.84737491607666	3.30551409721375	0.00711201597005129	0.00126787810586393	-0.00295288790948689	0.00451462110504508
1506	92.6756820678711	-7.87335205078125	3.69512343406677	0.0171769186854362	0.01100810803473	-0.0152905117720366	0.00613799272105098
1507	93.3250350952148	-8.52270030975342	4.08473253250122	0.0175015944987535	0.000293855206109583	-0.00977104809135199	0.00321592413820326
1508	95.273078918457	-9.1720495223999	4.21460247039795	0.0155535480007529	0.00646266713738441	-0.00197886489331722	0.00451462110504508
1509	94.6237335205078	-8.52270030975342	3.37044906616211	0.00808603875339031	0.00613799272105098	-0.00132951640989631	0.00808603875339031
1510	96.57177734375	-9.1720495223999	3.88992786407471	0.0113327819854021	0.00743668992072344	0.00354059832170606	-0.00132951640989631
1511	95.9224319458008	-9.1720495223999	3.95486283302307	0.0197743140161037	0.00386527273803949	-3.08191010844894e-05	-0.00197886489331722
1512	93.3250350952148	-9.1720495223999	3.37044906616211	0.01100810803473	-0.00197886489331722	-0.00165419070981443	0.00256657530553639
1513	93.9743804931641	-8.84737491607666	3.30551409721375	-0.00749832857400179	-0.0113944197073579	0.00418994715437293	-0.00392691092565656
1514	95.273078918457	-9.1720495223999	3.56525373458862	-0.00132951640989631	-0.00782300252467394	-0.00165419070981443	0.00256657530553639
1515	95.273078918457	-9.1720495223999	2.98083996772766	-0.0113944197073579	-0.00457625929266214	0.00321592413820326	-0.00717365415766835
1516	95.9224319458008	-9.82139778137207	3.88992786407471	-0.0110697457566857	-0.00132951640989631	0.00386527273803949	-0.00295288790948689
1517	95.9224319458008	-9.49672412872314	3.88992786407471	-0.00392691092565656	-0.00684897974133492	0.00483929552137852	0.00646266713738441
1518	95.273078918457	-8.19802665710449	3.24057936668396	-0.00295288790948689	-0.00684897974133492	0.00386527273803949	0.00159255252219737
1519	93.9743804931641	-7.54867792129517	3.30551409721375	-0.00230353930965066	-0.0113944197073579	-0.00230353930965066	0.000618529506027699
1520	95.273078918457	-7.54867792129517	3.63018846511841	-0.00295288790948689	0.00289124972186983	-0.00684897974133492	-0.00165419070981443
1521	93.9743804931641	-7.87335205078125	3.63018846511841	-0.00392691092565656	0.00581331877037883	-0.00684897974133492	-0.00457625929266214
1522	94.6237335205078	-7.87335205078125	3.56525373458862	-0.000680167751852423	-0.00100484199356288	-0.000355493422830477	0.00483929552137852
1523	95.273078918457	-8.84737491607666	3.82499313354492	-0.00425158534198999	0.00159255252219737	-0.00425158534198999	0.00613799272105098
1524	96.57177734375	-9.1720495223999	3.43538379669189	0.00126787810586393	0.000293855206109583	-0.0026282137259841	0.0022419011220336
1525	94.6237335205078	-8.84737491607666	3.88992786407471	-0.00132951640989631	-0.000680167751852423	-0.00327756232582033	-0.00360223650932312
1526	93.9743804931641	-7.54867792129517	3.43538379669189	0.00483929552137852	-0.00717365415766835	-0.0139918150380254	-0.00360223650932312
1527	93.9743804931641	-8.84737491607666	3.04577469825745	0.0123068047687411	0.00191722682211548	-0.0149658378213644	0.000943203864153475
1528	95.273078918457	-8.19802665710449	3.43538379669189	0.0223717093467712	-0.00295288790948689	-0.00327756232582033	-0.00392691092565656
1529	94.6237335205078	-7.22400331497192	3.1756443977356	0.0022419011220336	0.000618529506027699	-0.00782300252467394	-0.000680167751852423
1530	94.6237335205078	-7.22400331497192	3.04577469825745	-0.00684897974133492	0.00289124972186983	-0.0110697457566857	-0.00360223650932312
1531	95.273078918457	-8.52270030975342	3.50031876564026	-0.00717365415766835	0.00386527273803949	-0.00814767740666866	-0.00392691092565656
1532	95.273078918457	-8.52270030975342	3.43538379669189	0.000618529506027699	-0.00847235135734081	0.00159255252219737	-0.00230353930965066
1533	93.3250350952148	-7.22400331497192	3.11070966720581	0.000293855206109583	-0.00619963090866804	0.00483929552137852	-0.00100484199356288
1534	93.3250350952148	-7.54867792129517	3.11070966720581	0.00386527273803949	0.00646266713738441	-0.00360223650932312	-0.00197886489331722
1535	93.3250350952148	-7.54867792129517	3.69512343406677	-0.0152905117720366	0.00841071270406246	0.0116574559360743	-0.00879702530801296
1536	93.9743804931641	-8.52270030975342	4.01979780197144	-0.0104203969240189	0.0113327819854021	0.00451462110504508	-0.00295288790948689
1537	91.3769912719727	-7.54867792129517	4.01979780197144	-0.0104203969240189	0.00548864435404539	-0.000355493422830477	0.00256657530553639
1538	91.3769912719727	-7.22400331497192	3.1756443977356	-0.0152905117720366	0.00743668992072344	0.0142548503354192	-0.00197886489331722
1539	91.3769912719727	-8.19802665710449	3.50031876564026	-0.0136671401560307	0.00743668992072344	0.0100340843200684	0.000943203864153475
1540	92.6756820678711	-8.52270030975342	3.43538379669189	-0.0104203969240189	0.00418994715437293	-0.00230353930965066	0.00191722682211548
1541	92.0263366699219	-8.52270030975342	4.14966726303101	-0.0152905117720366	0.01100810803473	0.00159255252219737	-0.00847235135734081
1542	92.6756820678711	-7.54867792129517	3.95486283302307	-0.00457625929266214	0.0142548503354192	-0.0026282137259841	-0.00230353930965066
1543	92.6756820678711	-7.22400331497192	3.76005816459656	-0.0126931173726916	0.00646266713738441	0.00321592413820326	0.00906006153672934
1544	93.9743804931641	-8.52270030975342	3.76005816459656	-0.00684897974133492	0.0126314787194133	0.00191722682211548	0.00548864435404539
1545	92.0263366699219	-7.22400331497192	3.76005816459656	-0.00425158534198999	0.0136055024340749	0.00159255252219737	0.00678734155371785
1546	93.3250350952148	-8.52270030975342	3.56525373458862	0.00159255252219737	0.00354059832170606	-0.00879702530801296	-0.00295288790948689
1547	94.6237335205078	-8.19802665710449	3.50031876564026	0.00354059832170606	-3.08191010844894e-05	-0.00749832857400179	0.0100340843200684
1548	92.6756820678711	-7.54867792129517	3.50031876564026	-0.00132951640989631	-0.00879702530801296	0.0113327819854021	0.000293855206109583
1549	93.3250350952148	-8.19802665710449	3.69512343406677	-0.00522560812532902	-0.00847235135734081	0.00159255252219737	0.00581331877037883
1550	92.6756820678711	-8.52270030975342	3.1756443977356	-0.00327756232582033	-0.00360223650932312	0.00256657530553639	-0.00132951640989631
1551	92.6756820678711	-8.84737491607666	3.24057936668396	-0.00814767740666866	-0.00814767740666866	-0.00814767740666866	-0.00197886489331722
1552	94.6237335205078	-9.1720495223999	3.88992786407471	0.00613799272105098	-0.0113944197073579	-0.00230353930965066	0.00321592413820326
1553	93.9743804931641	-9.1720495223999	4.27953720092773	0.00354059832170606	-0.00944637414067984	0.00191722682211548	-3.08191010844894e-05
1554	95.273078918457	-8.52270030975342	4.21460247039795	0.00289124972186983	-0.00749832857400179	0.00289124972186983	0.00418994715437293
1555	92.0263366699219	-8.19802665710449	3.95486283302307	-0.00619963090866804	0.00289124972186983	-0.00392691092565656	-0.00490093370899558
1556	93.9743804931641	-7.22400331497192	3.69512343406677	-0.00457625929266214	-0.00165419070981443	0.00581331877037883	-0.00977104809135199
1557	93.9743804931641	-7.22400331497192	3.82499313354492	0.000943203864153475	0.00354059832170606	-0.00717365415766835	-0.00522560812532902
1558	95.273078918457	-7.87335205078125	4.01979780197144	-0.0026282137259841	-0.00327756232582033	0.00321592413820326	-0.00425158534198999
1559	95.273078918457	-8.19802665710449	4.27953720092773	-0.00197886489331722	-0.0149658378213644	-0.00684897974133492	-0.00587495695799589
1560	93.9743804931641	-7.87335205078125	3.76005816459656	0.00808603875339031	0.00321592413820326	-0.00392691092565656	-0.00587495695799589
1561	95.273078918457	-8.52270030975342	3.56525373458862	0.0191249661147594	-0.00490093370899558	-0.0136671401560307	-0.000680167751852423
1562	95.273078918457	-8.19802665710449	3.69512343406677	0.00970941036939621	-0.00165419070981443	-0.00327756232582033	-0.000680167751852423
1563	93.3250350952148	-7.54867792129517	3.63018846511841	0.00483929552137852	0.000943203864153475	-0.00100484199356288	0.000618529506027699
1564	95.273078918457	-7.54867792129517	3.56525373458862	0.00548864435404539	0.000943203864153475	-0.00327756232582033	-0.00165419070981443
1565	93.3250350952148	-7.54867792129517	3.82499313354492	0.0181509424000978	-0.00425158534198999	-0.0191866029053926	-0.00619963090866804
1566	94.6237335205078	-7.87335205078125	2.98083996772766	0.0123068047687411	-0.000680167751852423	-0.00490093370899558	0.000293855206109583
1567	93.9743804931641	-7.54867792129517	3.04577469825745	0.0200989879667759	-0.000680167751852423	-0.00132951640989631	0.00776136433705688
1568	93.3250350952148	-6.89932918548584	3.88992786407471	0.0132808275520802	-0.00230353930965066	0.00354059832170606	0.00321592413820326
1569	95.9224319458008	-9.1720495223999	3.50031876564026	0.00191722682211548	0.0145795252174139	-0.00197886489331722	-0.00392691092565656
1570	94.6237335205078	-7.87335205078125	3.50031876564026	-0.00197886489331722	0.00646266713738441	-0.00555028254166245	-0.00425158534198999
1571	93.3250350952148	-7.22400331497192	4.08473253250122	-0.00295288790948689	0.00938473641872406	-0.0120437685400248	-0.00684897974133492
1572	90.7276382446289	-6.89932918548584	3.04577469825745	-0.00392691092565656	-0.00165419070981443	-0.00490093370899558	-0.000680167751852423
1573	93.9743804931641	-8.19802665710449	3.37044906616211	-0.00230353930965066	0.00386527273803949	0.000618529506027699	0.00516396993771195
1574	92.6756820678711	-8.19802665710449	4.01979780197144	-0.00619963090866804	-0.00457625929266214	-0.00100484199356288	-0.00360223650932312
1575	92.6756820678711	-8.52270030975342	3.50031876564026	-0.0240567177534103	0.00776136433705688	0.00191722682211548	-0.000355493422830477
1576	90.0782928466797	-6.89932918548584	3.43538379669189	-0.0162645354866982	0.0100340843200684	0.00743668992072344	-0.00684897974133492
1577	92.0263366699219	-7.87335205078125	3.37044906616211	-0.00879702530801296	0.00743668992072344	-0.00165419070981443	0.0022419011220336
1578	93.9743804931641	-8.19802665710449	3.24057936668396	-0.00522560812532902	0.00906006153672934	0.00776136433705688	-0.00490093370899558
1579	93.9743804931641	-8.52270030975342	3.37044906616211	-0.00490093370899558	0.00483929552137852	-0.00360223650932312	0.00418994715437293
1580	94.6237335205078	-8.19802665710449	3.69512343406677	0.00126787810586393	-0.00100484199356288	0.00483929552137852	-0.00360223650932312
1581	95.273078918457	-8.52270030975342	3.88992786407471	-0.00360223650932312	-3.08191010844894e-05	-0.00327756232582033	-0.000355493422830477
1582	94.6237335205078	-8.52270030975342	4.14966726303101	0.00516396993771195	-0.00360223650932312	-0.0110697457566857	0.00483929552137852
1583	93.9743804931641	-8.19802665710449	3.43538379669189	0.00354059832170606	-0.00555028254166245	-0.0026282137259841	0.00191722682211548
1584	92.6756820678711	-8.19802665710449	3.04577469825745	0.00451462110504508	-0.00619963090866804	0.00646266713738441	-0.00165419070981443
1585	95.9224319458008	-9.49672412872314	4.01979780197144	0.00776136433705688	-0.0107450718060136	-0.0198359526693821	0.00743668992072344
1586	93.9743804931641	-8.84737491607666	3.69512343406677	0.0116574559360743	-0.0279528107494116	-0.0152905117720366	0.000618529506027699
1587	94.6237335205078	-8.84737491607666	4.14966726303101	0.0175015944987535	-0.0110697457566857	-0.0149658378213644	0.00126787810586393
1588	94.6237335205078	-9.49672412872314	3.63018846511841	-0.00295288790948689	-0.00587495695799589	-0.00912170019000769	0.00159255252219737
1589	95.273078918457	-9.82139778137207	3.30551409721375	0.00581331877037883	-0.00652430532500148	0.000943203864153475	0.000618529506027699
1590	93.9743804931641	-9.1720495223999	3.37044906616211	0.000618529506027699	0.00581331877037883	0.000618529506027699	-0.00717365415766835
1591	95.273078918457	-9.1720495223999	4.01979780197144	-0.00490093370899558	0.00354059832170606	-0.00684897974133492	0.00126787810586393
1592	92.6756820678711	-8.19802665710449	4.01979780197144	-0.00165419070981443	0.00711201597005129	-0.00749832857400179	0.0022419011220336
1593	94.6237335205078	-7.87335205078125	3.95486283302307	-0.00619963090866804	-0.00100484199356288	-0.00457625929266214	0.0103587592020631
1594	94.6237335205078	-8.19802665710449	3.76005816459656	-0.0208099745213985	0.000618529506027699	-0.00132951640989631	-0.00457625929266214
1595	95.9224319458008	-9.49672412872314	3.76005816459656	-0.0204853005707264	0.013930176384747	0.0113327819854021	-0.00360223650932312
1596	93.3250350952148	-7.87335205078125	3.50031876564026	-0.023407369852066	0.0145795252174139	-0.00555028254166245	-0.00100484199356288
1597	95.9224319458008	-8.84737491607666	3.24057936668396	-0.0120437685400248	0.01100810803473	0.00548864435404539	0.00191722682211548
1598	95.273078918457	-8.19802665710449	3.04577469825745	-0.00879702530801296	0.0022419011220336	0.00386527273803949	-0.00490093370899558
1599	94.6237335205078	-7.87335205078125	3.24057936668396	-0.00360223650932312	0.00451462110504508	-0.00912170019000769	-0.00847235135734081
1600	93.3250350952148	-7.87335205078125	2.9159049987793	-0.0149658378213644	0.00354059832170606	-0.00457625929266214	-0.00230353930965066
1601	95.273078918457	-8.52270030975342	2.9159049987793	-0.00360223650932312	0.00321592413820326	-0.00749832857400179	-0.00197886489331722
1602	94.6237335205078	-8.52270030975342	3.63018846511841	-0.00360223650932312	0.00126787810586393	-0.00100484199356288	0.00321592413820326
1603	95.273078918457	-8.84737491607666	3.88992786407471	0.00386527273803949	-0.00912170019000769	-0.00457625929266214	0.00321592413820326
1604	93.3250350952148	-7.54867792129517	3.76005816459656	0.00256657530553639	-0.00522560812532902	0.00483929552137852	0.00289124972186983
1605	95.9224319458008	-8.84737491607666	3.69512343406677	-0.00197886489331722	-0.00717365415766835	-0.00782300252467394	-0.00327756232582033
1606	93.3250350952148	-7.54867792129517	3.63018846511841	-3.08191010844894e-05	-0.00230353930965066	-0.00717365415766835	-3.08191010844894e-05
1607	95.9224319458008	-9.49672412872314	3.88992786407471	0.01100810803473	-0.0026282137259841	-0.00490093370899558	0.00126787810586393
1608	93.9743804931641	-9.1720495223999	3.24057936668396	0.0123068047687411	-0.00392691092565656	-0.00132951640989631	0.00483929552137852
1609	92.6756820678711	-8.19802665710449	3.76005816459656	0.00808603875339031	-0.00132951640989631	-0.000355493422830477	-0.00230353930965066
1610	92.0263366699219	-8.19802665710449	4.01979780197144	0.0210730116814375	0.00873538758605719	-0.00132951640989631	0.00451462110504508
1611	92.6756820678711	-8.84737491607666	3.69512343406677	0.00548864435404539	0.00483929552137852	-0.00814767740666866	-0.00490093370899558
1612	92.6756820678711	-9.1720495223999	3.88992786407471	0.00613799272105098	0.00354059832170606	-0.00327756232582033	0.0022419011220336
1613	92.6756820678711	-7.87335205078125	3.82499313354492	0.0116574559360743	-0.000355493422830477	0.00321592413820326	-0.000680167751852423
1614	92.0263366699219	-7.87335205078125	3.82499313354492	0.00191722682211548	0.00711201597005129	0.00321592413820326	0.00126787810586393
1615	95.273078918457	-8.84737491607666	3.76005816459656	-0.000680167751852423	0.0188002903014421	0.00516396993771195	-0.00879702530801296
1616	93.9743804931641	-8.84737491607666	4.34447193145752	-0.00457625929266214	0.0152288740500808	0.00970941036939621	0.000943203864153475
1617	95.273078918457	-9.82139778137207	3.43538379669189	-0.00522560812532902	0.00548864435404539	0.00126787810586393	-0.00425158534198999
1618	93.9743804931641	-8.19802665710449	3.11070966720581	-0.0110697457566857	0.00906006153672934	0.012956153601408	0.000293855206109583
1619	93.9743804931641	-8.52270030975342	3.11070966720581	-0.00814767740666866	0.00516396993771195	0.00354059832170606	-0.0026282137259841
1620	93.9743804931641	-9.1720495223999	3.43538379669189	-0.0136671401560307	0.00256657530553639	0.000943203864153475	-0.00392691092565656
1621	93.9743804931641	-9.49672412872314	3.37044906616211	-0.0100957229733467	0.00126787810586393	-0.000355493422830477	-0.00749832857400179
1622	93.9743804931641	-9.82139778137207	4.01979780197144	-0.00490093370899558	0.00613799272105098	-0.00327756232582033	0.00678734155371785
1623	95.273078918457	-10.1460723876953	3.88992786407471	0.000943203864153475	0.00776136433705688	0.00678734155371785	0.00354059832170606
1624	93.3250350952148	-9.1720495223999	4.01979780197144	-0.00847235135734081	0.00743668992072344	0.00418994715437293	0.00289124972186983
1625	95.273078918457	-8.52270030975342	3.63018846511841	0.00873538758605719	0.00516396993771195	-0.00847235135734081	-0.00100484199356288
1626	95.273078918457	-9.1720495223999	4.08473253250122	0.00354059832170606	-0.0026282137259841	-0.00392691092565656	-0.00457625929266214
1627	95.273078918457	-9.1720495223999	4.14966726303101	0.00938473641872406	-0.00425158534198999	-0.00879702530801296	0.011982130818069
1628	93.9743804931641	-8.19802665710449	3.88992786407471	-0.00425158534198999	-0.00165419070981443	0.000618529506027699	0.00646266713738441
1629	93.9743804931641	-7.87335205078125	3.11070966720581	-0.00522560812532902	-0.00490093370899558	-0.00230353930965066	0.00321592413820326
1630	93.3250350952148	-7.87335205078125	3.1756443977356	-0.00457625929266214	0.00516396993771195	-0.00717365415766835	-0.000355493422830477
1631	94.6237335205078	-7.87335205078125	3.43538379669189	-0.00230353930965066	-0.00100484199356288	-0.00360223650932312	-0.000680167751852423
1632	95.273078918457	-8.52270030975342	3.63018846511841	-0.00100484199356288	-0.00912170019000769	-0.0117190945893526	-0.00230353930965066
1633	95.9224319458008	-8.52270030975342	3.95486283302307	0.00256657530553639	-0.00749832857400179	-0.00619963090866804	-3.08191010844894e-05
1634	93.3250350952148	-8.52270030975342	3.76005816459656	0.00256657530553639	-3.08191010844894e-05	-0.00619963090866804	-0.00457625929266214
1635	94.6237335205078	-7.87335205078125	2.9159049987793	-0.00944637414067984	0.00711201597005129	0.000618529506027699	-0.000680167751852423
1636	95.9224319458008	-9.1720495223999	3.88992786407471	-0.00782300252467394	0.00386527273803949	-0.00652430532500148	-0.0100957229733467
1637	93.9743804931641	-7.22400331497192	3.56525373458862	-0.0026282137259841	0.00483929552137852	0.00191722682211548	-0.00327756232582033
1638	93.9743804931641	-8.19802665710449	3.95486283302307	-0.00230353930965066	0.00159255252219737	0.00126787810586393	0.00646266713738441
1639	93.3250350952148	-7.87335205078125	4.21460247039795	-0.00392691092565656	0.00451462110504508	0.00548864435404539	-0.00132951640989631
1640	93.9743804931641	-8.52270030975342	3.95486283302307	0.00126787810586393	0.000943203864153475	-0.00522560812532902	0.000943203864153475
1641	92.0263366699219	-7.54867792129517	3.1756443977356	-0.00360223650932312	0.00126787810586393	-0.00425158534198999	-0.00522560812532902
1642	92.0263366699219	-7.87335205078125	3.69512343406677	0.00321592413820326	-0.00197886489331722	-0.00555028254166245	0.00159255252219737
1643	93.3250350952148	-9.1720495223999	3.88992786407471	0.000293855206109583	-0.000355493422830477	-0.00197886489331722	-0.00230353930965066
1644	93.9743804931641	-9.49672412872314	3.82499313354492	-0.000680167751852423	-0.0100957229733467	-0.00165419070981443	-0.000680167751852423
1645	91.3769912719727	-7.54867792129517	3.88992786407471	-0.00392691092565656	0.00581331877037883	-0.0152905117720366	0.00516396993771195
1646	93.9743804931641	-8.84737491607666	3.30551409721375	-0.00879702530801296	-0.0110697457566857	-0.0136671401560307	0.000943203864153475
1647	93.9743804931641	-7.87335205078125	3.24057936668396	0.01100810803473	-0.0162645354866982	-0.00977104809135199	0.000293855206109583
1648	94.6237335205078	-7.54867792129517	3.24057936668396	-0.00425158534198999	-0.00652430532500148	-0.0104203969240189	0.00321592413820326
1649	93.3250350952148	-8.19802665710449	3.50031876564026	0.00483929552137852	0.00354059832170606	-0.000355493422830477	0.00418994715437293
1650	94.6237335205078	-9.1720495223999	3.76005816459656	0.000943203864153475	-0.00100484199356288	-0.00814767740666866	0.00289124972186983
1651	93.9743804931641	-7.54867792129517	3.24057936668396	0.0200989879667759	-0.00782300252467394	-0.00360223650932312	0.00354059832170606
1652	94.6237335205078	-8.52270030975342	2.98083996772766	0.0106834331527352	0.00289124972186983	-0.0133424662053585	-0.00165419070981443
1653	95.9224319458008	-9.1720495223999	3.37044906616211	0.0207483377307653	-0.00197886489331722	0.00483929552137852	-0.00197886489331722
1654	97.2211227416992	-10.1460723876953	4.14966726303101	0.00808603875339031	-0.0123684434220195	0.000943203864153475	0.00321592413820326
1655	93.9743804931641	-9.1720495223999	3.95486283302307	0.0155535480007529	0.00873538758605719	0.0126314787194133	-0.00555028254166245
1656	96.57177734375	-9.49672412872314	4.08473253250122	0.01847561635077	0.00548864435404539	-0.00360223650932312	-0.00717365415766835
1657	94.6237335205078	-8.84737491607666	3.56525373458862	0.0162028968334198	0.00581331877037883	0.00743668992072344	-0.00587495695799589
1658	96.57177734375	-10.7954206466675	3.37044906616211	0.0123068047687411	-0.000355493422830477	0.0022419011220336	-0.0026282137259841
1659	95.273078918457	-9.82139778137207	3.43538379669189	0.0103587592020631	0.00386527273803949	-0.000355493422830477	-0.00717365415766835
1660	97.2211227416992	-9.82139778137207	4.08473253250122	0.0155535480007529	0.00483929552137852	-0.00587495695799589	-0.00717365415766835
1661	96.57177734375	-9.1720495223999	4.21460247039795	-0.00912170019000769	0.00354059832170606	-0.00619963090866804	0.0022419011220336
1662	95.9224319458008	-8.84737491607666	3.63018846511841	-0.00944637414067984	-0.000680167751852423	0.00711201597005129	-0.00100484199356288
1663	93.9743804931641	-8.19802665710449	3.11070966720581	-0.0107450718060136	-0.00295288790948689	0.00289124972186983	0.00548864435404539
1664	96.57177734375	-9.1720495223999	3.1756443977356	-0.0175632312893867	0.00354059832170606	-0.00847235135734081	0.00159255252219737
1665	95.273078918457	-8.19802665710449	3.24057936668396	-0.0120437685400248	-0.00912170019000769	-0.0133424662053585	0.00191722682211548
1666	94.6237335205078	-8.19802665710449	3.56525373458862	-0.00944637414067984	-0.0152905117720366	-0.0188619289547205	0.0022419011220336
1667	94.6237335205078	-8.19802665710449	3.82499313354492	-0.00717365415766835	0.00256657530553639	-0.0113944197073579	0.00841071270406246
1668	96.57177734375	-9.49672412872314	3.76005816459656	-0.00749832857400179	-0.00717365415766835	-0.0110697457566857	0.00743668992072344
1669	95.273078918457	-9.1720495223999	3.11070966720581	-0.00847235135734081	0.00289124972186983	-0.00165419070981443	0.01100810803473
1670	95.9224319458008	-9.1720495223999	3.76005816459656	-0.0172385573387146	0.00354059832170606	-0.00749832857400179	0.0106834331527352
1671	95.273078918457	-9.1720495223999	3.88992786407471	-0.0162645354866982	0.00841071270406246	-0.00230353930965066	-0.00392691092565656
1672	95.9224319458008	-8.19802665710449	3.37044906616211	0.0022419011220336	-0.00132951640989631	-0.00360223650932312	0.00646266713738441
1673	93.9743804931641	-7.87335205078125	3.43538379669189	0.000293855206109583	0.00776136433705688	0.000293855206109583	-3.08191010844894e-05
1674	97.2211227416992	-9.1720495223999	3.69512343406677	-0.00132951640989631	0.0106834331527352	0.00548864435404539	0.00581331877037883
1675	95.273078918457	-9.1720495223999	3.82499313354492	-0.00912170019000769	0.0194496400654316	0.0181509424000978	-0.00555028254166245
1676	92.6756820678711	-8.19802665710449	3.76005816459656	-0.017887907102704	0.0194496400654316	0.00418994715437293	0.000943203864153475
1677	93.3250350952148	-8.84737491607666	3.95486283302307	-0.00684897974133492	0.0152288740500808	0.01100810803473	-0.0026282137259841
1678	93.9743804931641	-8.84737491607666	4.14966726303101	-0.00652430532500148	0.0132808275520802	0.00289124972186983	0.00289124972186983
1679	92.6756820678711	-8.84737491607666	4.01979780197144	-0.0104203969240189	0.00354059832170606	0.00613799272105098	-0.00392691092565656
1680	92.0263366699219	-8.52270030975342	3.56525373458862	-0.0139918150380254	0.00418994715437293	0.000943203864153475	0.00354059832170606
1681	93.9743804931641	-9.1720495223999	3.1756443977356	-0.00912170019000769	0.00613799272105098	-0.00522560812532902	0.000618529506027699
1682	95.9224319458008	-8.52270030975342	3.43538379669189	0.00191722682211548	0.00613799272105098	-0.000680167751852423	-0.00230353930965066
1683	93.9743804931641	-8.84737491607666	3.50031876564026	0.000943203864153475	0.00289124972186983	0.00191722682211548	-3.08191010844894e-05
1684	93.3250350952148	-7.22400331497192	3.95486283302307	-0.000355493422830477	0.00126787810586393	-0.0026282137259841	0.0022419011220336
1685	95.9224319458008	-9.82139778137207	4.01979780197144	0.00256657530553639	-0.0146411629393697	-0.00782300252467394	-0.00132951640989631
1686	94.6237335205078	-8.19802665710449	3.50031876564026	0.0158782228827477	-0.000355493422830477	-0.0123684434220195	0.00159255252219737
1687	94.6237335205078	-9.49672412872314	4.01979780197144	-0.00295288790948689	-0.00619963090866804	-0.0146411629393697	0.00581331877037883
1688	94.6237335205078	-10.1460723876953	4.14966726303101	0.0158782228827477	-0.00652430532500148	-0.00587495695799589	0.000293855206109583
1689	95.273078918457	-10.1460723876953	4.14966726303101	0.00516396993771195	-0.00847235135734081	-0.00847235135734081	0.000293855206109583
1690	95.273078918457	-10.4707469940186	3.69512343406677	0.00289124972186983	-0.00619963090866804	0.000943203864153475	-0.000355493422830477
1691	95.9224319458008	-10.1460723876953	3.11070966720581	-0.00132951640989631	-0.00782300252467394	-0.00197886489331722	0.00321592413820326
1692	95.273078918457	-9.82139778137207	3.43538379669189	0.013930176384747	-0.00782300252467394	0.000293855206109583	0.00354059832170606
1693	93.3250350952148	-8.52270030975342	3.69512343406677	0.00516396993771195	-0.00684897974133492	0.00191722682211548	0.00516396993771195
1694	95.273078918457	-7.54867792129517	3.76005816459656	-0.00684897974133492	-0.00360223650932312	-0.00100484199356288	-0.00230353930965066
1695	96.57177734375	-9.1720495223999	4.27953720092773	-0.0149658378213644	0.0136055024340749	0.00548864435404539	-0.00230353930965066
1696	94.6237335205078	-7.54867792129517	3.37044906616211	-0.0237320438027382	0.00743668992072344	0.000293855206109583	-0.00425158534198999
1697	95.9224319458008	-8.84737491607666	3.56525373458862	-0.0100957229733467	0.012956153601408	0.0022419011220336	-0.00717365415766835
1698	95.273078918457	-8.19802665710449	3.11070966720581	-0.00652430532500148	0.00289124972186983	0.00126787810586393	-0.00944637414067984
1699	93.3250350952148	-8.19802665710449	3.11070966720581	-0.00782300252467394	0.00548864435404539	0.00613799272105098	-0.00100484199356288
1700	93.9743804931641	-7.54867792129517	3.63018846511841	-0.0100957229733467	0.00483929552137852	-0.00717365415766835	-0.00944637414067984
1701	94.6237335205078	-8.19802665710449	3.24057936668396	-0.00165419070981443	0.00613799272105098	-0.0136671401560307	-3.08191010844894e-05
1702	94.6237335205078	-7.87335205078125	3.1756443977356	0.00548864435404539	0.00451462110504508	0.00646266713738441	-0.00425158534198999
1703	95.9224319458008	-8.84737491607666	3.76005816459656	0.00451462110504508	0.00418994715437293	-0.0113944197073579	-0.00230353930965066
1704	94.6237335205078	-7.54867792129517	3.69512343406677	0.00678734155371785	0.00256657530553639	0.00126787810586393	-0.00814767740666866
1705	95.9224319458008	-9.1720495223999	4.01979780197144	0.0168522447347641	0.00126787810586393	-0.00879702530801296	-0.00100484199356288
1706	93.9743804931641	-7.87335205078125	4.01979780197144	0.0155535480007529	-0.00230353930965066	-0.0143164889886975	-0.00132951640989631
1707	95.273078918457	-9.1720495223999	4.08473253250122	-0.00165419070981443	-0.00522560812532902	-0.000355493422830477	0.00548864435404539
1708	95.9224319458008	-8.84737491607666	3.82499313354492	0.00873538758605719	-0.0026282137259841	-0.00392691092565656	0.00613799272105098
1709	93.9743804931641	-8.19802665710449	3.56525373458862	-0.000680167751852423	-0.00230353930965066	-0.000680167751852423	0.00354059832170606
1710	92.6756820678711	-7.54867792129517	3.69512343406677	0.00159255252219737	0.000293855206109583	0.00483929552137852	-0.00652430532500148
1711	94.6237335205078	-8.84737491607666	3.37044906616211	-0.00619963090866804	-0.00457625929266214	-0.00847235135734081	0.000943203864153475
1712	92.0263366699219	-8.52270030975342	3.76005816459656	-0.00360223650932312	0.00321592413820326	-0.00522560812532902	0.00321592413820326
1713	92.6756820678711	-7.54867792129517	3.76005816459656	0.00289124972186983	-0.00132951640989631	-0.00327756232582033	0.00191722682211548
1714	91.3769912719727	-7.54867792129517	3.56525373458862	0.00386527273803949	-0.00197886489331722	-0.00230353930965066	0.0022419011220336
1715	93.3250350952148	-7.87335205078125	3.1756443977356	-3.08191010844894e-05	0.00516396993771195	0.00581331877037883	0.0116574559360743
1716	93.9743804931641	-7.87335205078125	3.37044906616211	0.00613799272105098	0.013930176384747	-0.00132951640989631	-0.00555028254166245
1717	95.9224319458008	-8.84737491607666	3.43538379669189	-3.08191010844894e-05	0.00711201597005129	-0.00295288790948689	0.00191722682211548
1718	93.3250350952148	-7.22400331497192	3.30551409721375	0.000618529506027699	0.00321592413820326	0.00289124972186983	0.0022419011220336
1719	93.9743804931641	-7.22400331497192	3.04577469825745	-0.00100484199356288	-0.00100484199356288	0.00354059832170606	-0.00587495695799589
1720	93.9743804931641	-7.87335205078125	3.24057936668396	-0.00132951640989631	0.01100810803473	-0.0120437685400248	-0.00555028254166245
1721	93.9743804931641	-8.19802665710449	3.1756443977356	-0.00100484199356288	0.00418994715437293	-0.00295288790948689	0.000943203864153475
1722	93.3250350952148	-8.52270030975342	3.24057936668396	0.00159255252219737	0.000293855206109583	0.000293855206109583	0.00581331877037883
1723	96.57177734375	-9.82139778137207	3.50031876564026	-0.000680167751852423	0.00386527273803949	0.00256657530553639	0.00321592413820326
1724	95.9224319458008	-10.1460723876953	3.50031876564026	0.00159255252219737	-0.00717365415766835	0.00354059832170606	0.00191722682211548
1725	96.57177734375	-8.84737491607666	3.43538379669189	-0.00132951640989631	-0.00457625929266214	0.000293855206109583	-0.00132951640989631
1726	95.9224319458008	-9.49672412872314	3.43538379669189	0.000943203864153475	-0.00522560812532902	-0.0120437685400248	0.00126787810586393
1727	96.57177734375	-8.84737491607666	3.95486283302307	-0.00392691092565656	-0.0107450718060136	-0.00555028254166245	0.00906006153672934
1728	93.9743804931641	-7.22400331497192	3.88992786407471	-0.00457625929266214	0.000618529506027699	-0.00327756232582033	0.00321592413820326
1729	94.6237335205078	-7.22400331497192	4.01979780197144	-0.00717365415766835	-0.00230353930965066	-0.00100484199356288	0.00581331877037883
1730	93.3250350952148	-7.54867792129517	3.69512343406677	-0.00912170019000769	0.000293855206109583	0.00159255252219737	0.00321592413820326
1731	94.6237335205078	-7.54867792129517	3.69512343406677	-0.00555028254166245	0.00191722682211548	-0.00425158534198999	-0.00197886489331722
1732	95.273078918457	-7.54867792129517	3.56525373458862	-0.00230353930965066	-0.0104203969240189	0.00321592413820326	0.00743668992072344
1733	95.9224319458008	-8.52270030975342	3.82499313354492	0.00483929552137852	-0.00457625929266214	0.000618529506027699	0.00678734155371785
1734	93.9743804931641	-8.19802665710449	3.95486283302307	-0.000680167751852423	-0.0143164889886975	-3.08191010844894e-05	0.00126787810586393
1735	94.6237335205078	-7.87335205078125	3.56525373458862	-0.0110697457566857	0.00516396993771195	0.000943203864153475	-0.00587495695799589
1736	95.273078918457	-8.52270030975342	3.63018846511841	-0.0026282137259841	0.00711201597005129	0.012956153601408	-0.00100484199356288
1737	94.6237335205078	-7.54867792129517	2.9159049987793	0.00581331877037883	-0.000680167751852423	0.00613799272105098	0.000618529506027699
1738	93.9743804931641	-7.22400331497192	3.24057936668396	0.00548864435404539	0.00451462110504508	0.00808603875339031	0.00776136433705688
1739	95.9224319458008	-8.19802665710449	3.37044906616211	0.00159255252219737	-0.00327756232582033	-0.00425158534198999	0.00126787810586393
1740	95.273078918457	-8.52270030975342	4.21460247039795	0.000293855206109583	0.000943203864153475	0.0022419011220336	-0.00165419070981443
1741	95.9224319458008	-7.54867792129517	4.01979780197144	0.00808603875339031	0.00321592413820326	-0.0159398596733809	-0.00360223650932312
1742	93.9743804931641	-7.22400331497192	3.37044906616211	-0.000355493422830477	0.00548864435404539	-0.00197886489331722	0.000618529506027699
1743	95.273078918457	-7.22400331497192	3.69512343406677	0.000293855206109583	0.000293855206109583	-0.00132951640989631	-0.00132951640989631
1744	94.6237335205078	-8.19802665710449	3.50031876564026	-0.00619963090866804	-0.00327756232582033	0.00289124972186983	0.00386527273803949
1745	90.7276382446289	-6.89932918548584	3.37044906616211	-0.0133424662053585	0.00126787810586393	-0.00457625929266214	-0.00392691092565656
1746	93.3250350952148	-8.19802665710449	3.76005816459656	-0.0143164889886975	0.000618529506027699	-0.0159398596733809	0.00159255252219737
1747	92.0263366699219	-6.89932918548584	3.69512343406677	-0.00360223650932312	-0.00879702530801296	0.000293855206109583	0.00418994715437293
1748	91.3769912719727	-6.89932918548584	3.24057936668396	-0.00912170019000769	0.00256657530553639	-0.00197886489331722	0.00711201597005129
1749	92.6756820678711	-7.22400331497192	3.82499313354492	-0.0185372550040483	0.00191722682211548	0.00126787810586393	-0.00230353930965066
1750	92.6756820678711	-7.22400331497192	3.88992786407471	-0.0026282137259841	0.00418994715437293	-0.00944637414067984	0.00354059832170606
1751	93.3250350952148	-7.22400331497192	3.88992786407471	-0.0026282137259841	0.00776136433705688	0.00321592413820326	-0.00522560812532902
1752	93.3250350952148	-7.22400331497192	3.37044906616211	0.000943203864153475	-0.0026282137259841	-0.00425158534198999	-0.000355493422830477
1753	95.9224319458008	-7.87335205078125	3.37044906616211	-0.00165419070981443	0.00418994715437293	0.0103587592020631	0.00451462110504508
1754	94.6237335205078	-8.52270030975342	3.50031876564026	0.0165275707840919	0.00289124972186983	-0.00197886489331722	0.000943203864153475
1755	93.9743804931641	-8.52270030975342	3.37044906616211	-0.00457625929266214	0.0106834331527352	0.00938473641872406	-0.00295288790948689
1756	93.9743804931641	-7.87335205078125	3.82499313354492	-0.00522560812532902	0.00548864435404539	0.00613799272105098	-0.00684897974133492
1757	93.9743804931641	-7.87335205078125	4.14966726303101	0.00256657530553639	-0.00165419070981443	0.00386527273803949	-0.00392691092565656
1758	93.9743804931641	-9.82139778137207	4.08473253250122	-0.00587495695799589	-0.0130177913233638	-0.00132951640989631	0.00776136433705688
1759	94.6237335205078	-8.52270030975342	3.24057936668396	0.00354059832170606	-0.00360223650932312	-3.08191010844894e-05	-0.00555028254166245
1760	95.273078918457	-8.84737491607666	3.1756443977356	-0.0026282137259841	-0.00100484199356288	0.00321592413820326	0.00126787810586393
1761	95.273078918457	-8.19802665710449	3.95486283302307	-0.00230353930965066	-0.00100484199356288	-0.00425158534198999	-0.00392691092565656
1762	95.273078918457	-8.52270030975342	4.27953720092773	0.00386527273803949	-0.00490093370899558	-0.0123684434220195	0.00418994715437293
1763	93.9743804931641	-7.87335205078125	3.69512343406677	0.000943203864153475	-0.00425158534198999	0.00191722682211548	0.000618529506027699
1764	92.6756820678711	-7.22400331497192	3.11070966720581	0.00418994715437293	-0.00392691092565656	-0.00684897974133492	0.000943203864153475
1765	93.3250350952148	-6.89932918548584	3.82499313354492	0.0113327819854021	-0.00327756232582033	-0.00619963090866804	-0.000680167751852423
1766	93.9743804931641	-7.22400331497192	3.63018846511841	0.0191249661147594	-0.00360223650932312	-0.0263294391334057	-0.0026282137259841
1767	94.6237335205078	-6.89932918548584	3.69512343406677	0.01847561635077	-0.0107450718060136	-0.00522560812532902	0.00256657530553639
1768	94.6237335205078	-7.87335205078125	3.88992786407471	0.0236704051494598	0.00159255252219737	-0.0120437685400248	0.00678734155371785
1769	95.273078918457	-7.54867792129517	3.69512343406677	0.0106834331527352	0.00256657530553639	-0.00392691092565656	0.00516396993771195
1770	96.57177734375	-7.87335205078125	3.76005816459656	0.00483929552137852	0.00321592413820326	-0.00587495695799589	0.000943203864153475
1771	94.6237335205078	-7.87335205078125	3.76005816459656	0.0116574559360743	0.00418994715437293	-0.00327756232582033	-0.00360223650932312
1772	94.6237335205078	-7.22400331497192	3.1756443977356	0.0162028968334198	-0.00100484199356288	-0.00977104809135199	0.000618529506027699
1773	93.9743804931641	-6.24998044967651	3.30551409721375	0.0155535480007529	0.00386527273803949	0.00354059832170606	0.00841071270406246
1774	96.57177734375	-7.54867792129517	3.43538379669189	0.00906006153672934	0.000943203864153475	0.00256657530553639	-0.000355493422830477
1775	95.9224319458008	-7.54867792129517	3.82499313354492	-0.00457625929266214	0.00970941036939621	0.00678734155371785	-0.00587495695799589
1776	95.273078918457	-6.89932918548584	3.63018846511841	0.00159255252219737	0.0178262684494257	0.00321592413820326	0.000618529506027699
1777	94.6237335205078	-7.54867792129517	3.95486283302307	-0.0117190945893526	0.0132808275520802	-3.08191010844894e-05	0.000943203864153475
1778	93.9743804931641	-7.87335205078125	3.82499313354492	-0.00684897974133492	0.0116574559360743	0.00808603875339031	0.00613799272105098
1779	92.0263366699219	-6.89932918548584	3.95486283302307	-0.0149658378213644	0.00776136433705688	-0.00295288790948689	0.00191722682211548
1780	92.0263366699219	-6.89932918548584	3.88992786407471	-0.023407369852066	-0.00100484199356288	-0.00230353930965066	-3.08191010844894e-05
1781	92.0263366699219	-6.89932918548584	3.63018846511841	-0.0195112787187099	0.00451462110504508	-0.00522560812532902	0.00159255252219737
1782	93.9743804931641	-7.54867792129517	3.63018846511841	-0.00490093370899558	-0.00100484199356288	-0.0120437685400248	0.00938473641872406
1783	94.6237335205078	-8.19802665710449	3.43538379669189	-0.0100957229733467	-0.00522560812532902	0.000293855206109583	0.00646266713738441
1784	93.9743804931641	-6.89932918548584	3.30551409721375	-0.00295288790948689	-0.00230353930965066	-0.0026282137259841	0.00256657530553639
1785	95.273078918457	-8.52270030975342	3.76005816459656	-0.00165419070981443	-0.00295288790948689	-0.00684897974133492	-0.00912170019000769
1786	94.6237335205078	-7.22400331497192	3.11070966720581	0.00938473641872406	-0.00165419070981443	-0.0152905117720366	-0.00490093370899558
1787	96.57177734375	-8.19802665710449	3.88992786407471	0.0145795252174139	-0.0165892094373703	-0.00912170019000769	-0.00165419070981443
1788	95.273078918457	-8.52270030975342	4.01979780197144	-0.00327756232582033	-0.0256800893694162	-0.00197886489331722	-3.08191010844894e-05
1789	94.6237335205078	-8.52270030975342	3.76005816459656	0.00678734155371785	-0.00522560812532902	0.00516396993771195	-0.0026282137259841
1790	93.3250350952148	-8.84737491607666	3.82499313354492	0.0113327819854021	-0.00814767740666866	-0.00230353930965066	-0.00749832857400179
1791	95.273078918457	-9.49672412872314	3.95486283302307	0.00126787810586393	0.00418994715437293	-0.00230353930965066	-0.00749832857400179
1792	95.273078918457	-9.49672412872314	3.82499313354492	0.00873538758605719	-0.00912170019000769	-0.000680167751852423	0.00386527273803949
1793	93.3250350952148	-8.19802665710449	3.1756443977356	0.00776136433705688	-0.00522560812532902	-0.00684897974133492	-0.000680167751852423
1794	93.3250350952148	-7.87335205078125	3.1756443977356	-0.00360223650932312	0.00451462110504508	0.00483929552137852	0.000618529506027699
1795	93.9743804931641	-7.87335205078125	3.1756443977356	-0.00879702530801296	0.00938473641872406	0.00938473641872406	-0.00165419070981443
1796	95.273078918457	-8.19802665710449	4.27953720092773	-0.0152905117720366	0.0165275707840919	0.00126787810586393	-0.00619963090866804
1797	95.9224319458008	-8.52270030975342	3.88992786407471	-0.00652430532500148	0.0103587592020631	0.00970941036939621	-0.00132951640989631
1798	93.3250350952148	-7.54867792129517	3.63018846511841	-0.0169138833880424	0.00483929552137852	0.01100810803473	-0.00327756232582033
1799	93.9743804931641	-7.87335205078125	3.69512343406677	-0.0133424662053585	0.00711201597005129	0.000943203864153475	0.000293855206109583
1800	94.6237335205078	-7.54867792129517	3.30551409721375	-0.0136671401560307	0.00613799272105098	0.00451462110504508	-0.00392691092565656
1801	92.6756820678711	-7.22400331497192	3.24057936668396	-0.0133424662053585	0.00808603875339031	-0.0120437685400248	-0.00684897974133492
1802	93.3250350952148	-7.54867792129517	3.76005816459656	-0.0113944197073579	-0.00197886489331722	-0.00619963090866804	0.00451462110504508
1803	95.9224319458008	-7.54867792129517	3.43538379669189	-0.00717365415766835	-0.00132951640989631	-0.00619963090866804	0.00581331877037883
1804	95.9224319458008	-8.52270030975342	3.69512343406677	-0.00555028254166245	-0.00587495695799589	-0.0143164889886975	-0.00490093370899558
1805	95.9224319458008	-7.54867792129517	3.50031876564026	-0.00522560812532902	-0.0026282137259841	-0.00457625929266214	-0.00457625929266214
1806	94.6237335205078	-7.87335205078125	3.88992786407471	0.0132808275520802	-0.000355493422830477	-0.0208099745213985	-0.00392691092565656
1807	94.6237335205078	-8.52270030975342	4.08473253250122	0.00678734155371785	-0.0100957229733467	-0.0133424662053585	0.00289124972186983
1808	94.6237335205078	-6.57465505599976	3.76005816459656	0.00418994715437293	-0.00132951640989631	-0.00425158534198999	-0.00457625929266214
1809	93.9743804931641	-7.22400331497192	3.11070966720581	-0.00230353930965066	-0.0026282137259841	-0.0139918150380254	0.00418994715437293
1810	92.6756820678711	-7.22400331497192	3.63018846511841	0.000943203864153475	0.00418994715437293	-0.00100484199356288	-0.00132951640989631
1811	93.9743804931641	-7.54867792129517	3.63018846511841	-0.00165419070981443	0.00126787810586393	-0.0110697457566857	-3.08191010844894e-05
1812	94.6237335205078	-7.22400331497192	3.82499313354492	0.00516396993771195	0.000293855206109583	0.000293855206109583	-3.08191010844894e-05
1813	94.6237335205078	-8.52270030975342	4.27953720092773	-0.00717365415766835	-0.0026282137259841	-0.0026282137259841	0.0100340843200684
1814	91.3769912719727	-7.54867792129517	3.88992786407471	-0.0110697457566857	0.0103587592020631	-0.00684897974133492	0.00451462110504508
1815	92.6756820678711	-7.54867792129517	2.98083996772766	-0.0143164889886975	0.0158782228827477	0.00743668992072344	-3.08191010844894e-05
1816	92.0263366699219	-7.87335205078125	3.88992786407471	-0.0110697457566857	0.0191249661147594	-0.00425158534198999	-0.0110697457566857
1817	92.0263366699219	-7.87335205078125	3.24057936668396	-0.00100484199356288	0.00581331877037883	-0.00522560812532902	0.000293855206109583
1818	92.6756820678711	-6.89932918548584	3.56525373458862	-0.00652430532500148	0.00159255252219737	-0.00165419070981443	0.00321592413820326
1819	95.273078918457	-8.52270030975342	3.63018846511841	-0.00165419070981443	0.000618529506027699	0.00256657530553639	0.000618529506027699
1820	94.6237335205078	-8.19802665710449	3.37044906616211	-0.00944637414067984	0.00581331877037883	0.00354059832170606	-0.0026282137259841
1821	96.57177734375	-9.1720495223999	3.30551409721375	-0.00230353930965066	0.00191722682211548	-0.0123684434220195	-0.00684897974133492
1822	93.9743804931641	-7.87335205078125	4.08473253250122	0.00289124972186983	0.000293855206109583	-0.000355493422830477	0.00483929552137852
1823	94.6237335205078	-7.54867792129517	3.76005816459656	-0.00619963090866804	-0.00522560812532902	-0.00165419070981443	-0.00100484199356288
1824	95.273078918457	-8.52270030975342	4.21460247039795	-0.00295288790948689	-0.00457625929266214	0.00451462110504508	-3.08191010844894e-05
1825	93.9743804931641	-8.19802665710449	3.24057936668396	0.000618529506027699	-0.00912170019000769	-0.00425158534198999	0.000943203864153475
1826	95.273078918457	-9.82139778137207	3.30551409721375	0.000943203864153475	-0.0230826959013939	-0.00847235135734081	-0.00165419070981443
1827	94.6237335205078	-8.84737491607666	2.98083996772766	0.00938473641872406	-0.0198359526693821	-0.0123684434220195	0.0022419011220336
1828	93.3250350952148	-8.52270030975342	3.76005816459656	0.0116574559360743	-0.00847235135734081	-0.00652430532500148	0.00548864435404539
1829	95.9224319458008	-8.52270030975342	3.95486283302307	0.0116574559360743	-0.00977104809135199	-0.00230353930965066	-0.00295288790948689
1830	93.9743804931641	-8.19802665710449	4.14966726303101	-0.00100484199356288	-0.00197886489331722	-0.000355493422830477	0.000618529506027699
1831	93.9743804931641	-7.87335205078125	3.76005816459656	0.0022419011220336	-0.00360223650932312	-0.000355493422830477	-0.00392691092565656
1832	94.6237335205078	-7.54867792129517	3.69512343406677	0.011982130818069	-0.00327756232582033	-0.00132951640989631	0.00646266713738441
1833	97.2211227416992	-8.84737491607666	3.88992786407471	0.00289124972186983	0.00126787810586393	0.00743668992072344	0.00191722682211548
1834	94.6237335205078	-8.19802665710449	3.95486283302307	0.00191722682211548	0.00516396993771195	-0.00165419070981443	0.00970941036939621
1835	93.9743804931641	-8.19802665710449	3.88992786407471	-0.00425158534198999	0.0126314787194133	0.0136055024340749	-0.00360223650932312
1836	95.9224319458008	-7.54867792129517	3.69512343406677	-0.00814767740666866	0.0175015944987535	0.00418994715437293	0.00159255252219737
1837	95.273078918457	-7.54867792129517	3.50031876564026	-0.00749832857400179	0.00938473641872406	0.00321592413820326	0.00743668992072344
1838	96.57177734375	-8.52270030975342	3.76005816459656	-3.08191010844894e-05	0.0155535480007529	0.0103587592020631	0.000618529506027699
1839	95.9224319458008	-8.52270030975342	3.76005816459656	-0.00457625929266214	0.00808603875339031	-0.00652430532500148	0.000943203864153475
1840	95.9224319458008	-8.52270030975342	3.88992786407471	0.00906006153672934	0.0123068047687411	-0.00879702530801296	0.00159255252219737
1841	95.9224319458008	-8.52270030975342	4.01979780197144	0.00451462110504508	0.00906006153672934	-0.00912170019000769	-0.00457625929266214
1842	95.273078918457	-8.84737491607666	3.69512343406677	-0.0113944197073579	0.00613799272105098	-3.08191010844894e-05	-0.000680167751852423
1843	93.9743804931641	-7.87335205078125	4.66914653778076	0.00581331877037883	-0.00197886489331722	-0.0113944197073579	-0.00684897974133492
1844	94.6237335205078	-7.87335205078125	3.63018846511841	0.00191722682211548	-0.000355493422830477	0.00483929552137852	0.00191722682211548
1845	94.6237335205078	-7.22400331497192	3.56525373458862	0.011982130818069	-0.00360223650932312	-0.00197886489331722	-0.00165419070981443
1846	93.9743804931641	-8.52270030975342	3.95486283302307	0.0116574559360743	-0.00360223650932312	-0.0120437685400248	-0.00555028254166245
1847	93.3250350952148	-7.22400331497192	3.88992786407471	0.0145795252174139	-0.00522560812532902	-0.00360223650932312	0.00678734155371785
1848	92.6756820678711	-8.19802665710449	3.95486283302307	0.00970941036939621	-0.00652430532500148	-0.00100484199356288	0.0155535480007529
1849	93.9743804931641	-8.52270030975342	3.95486283302307	0.00159255252219737	0.00548864435404539	-0.000680167751852423	-0.00100484199356288
1850	93.3250350952148	-8.52270030975342	4.08473253250122	-0.0172385573387146	0.00483929552137852	0.00126787810586393	0.00256657530553639
1851	93.3250350952148	-8.52270030975342	4.01979780197144	-0.00619963090866804	0.00451462110504508	-3.08191010844894e-05	-0.0110697457566857
1852	91.3769912719727	-7.22400331497192	3.50031876564026	-0.0123684434220195	-0.00132951640989631	0.00581331877037883	-0.000680167751852423
1853	92.6756820678711	-7.54867792129517	3.11070966720581	0.0123068047687411	0.00159255252219737	-0.00100484199356288	0.00516396993771195
1854	95.273078918457	-8.52270030975342	3.95486283302307	0.00678734155371785	-0.00425158534198999	0.00581331877037883	0.00289124972186983
1855	95.273078918457	-8.52270030975342	3.95486283302307	-0.0117190945893526	0.0103587592020631	0.00743668992072344	-0.000680167751852423
1856	94.6237335205078	-7.54867792129517	3.82499313354492	-0.00652430532500148	0.012956153601408	0.0022419011220336	-0.00132951640989631
1857	95.273078918457	-8.52270030975342	4.14966726303101	-0.00100484199356288	0.011982130818069	0.00289124972186983	0.000293855206109583
1858	95.273078918457	-8.52270030975342	4.21460247039795	-0.00392691092565656	-0.00165419070981443	0.00906006153672934	0.00581331877037883
1859	94.6237335205078	-6.89932918548584	3.63018846511841	-0.00425158534198999	0.00841071270406246	0.000943203864153475	-0.00327756232582033
1860	93.9743804931641	-8.19802665710449	3.76005816459656	-0.00457625929266214	0.00191722682211548	-0.00587495695799589	0.000943203864153475
1861	93.9743804931641	-8.19802665710449	3.11070966720581	-0.00977104809135199	0.00321592413820326	-0.0107450718060136	-0.00652430532500148
1862	96.57177734375	-9.49672412872314	3.50031876564026	-0.00132951640989631	-0.00619963090866804	0.000293855206109583	0.00321592413820326
1863	95.273078918457	-9.49672412872314	3.88992786407471	-0.00165419070981443	-0.00912170019000769	-0.00230353930965066	0.00126787810586393
1864	93.9743804931641	-8.84737491607666	3.76005816459656	0.0022419011220336	-0.000680167751852423	0.0022419011220336	0.00256657530553639
1865	95.273078918457	-9.1720495223999	3.95486283302307	0.0126314787194133	-0.00230353930965066	-0.00295288790948689	-0.00619963090866804
1866	93.3250350952148	-8.19802665710449	3.69512343406677	0.012956153601408	-0.00717365415766835	-0.0100957229733467	-0.00197886489331722
1867	93.9743804931641	-7.87335205078125	4.01979780197144	0.000943203864153475	0.00354059832170606	-0.00652430532500148	-0.00132951640989631
1868	96.57177734375	-8.84737491607666	4.08473253250122	0.00970941036939621	-0.00457625929266214	-0.00132951640989631	0.01100810803473
1869	95.273078918457	-8.19802665710449	4.21460247039795	0.0123068047687411	0.00613799272105098	-0.00977104809135199	-0.00197886489331722
1870	95.9224319458008	-8.52270030975342	3.30551409721375	-0.0107450718060136	0.00516396993771195	0.00581331877037883	0.000293855206109583
1871	96.57177734375	-8.52270030975342	3.37044906616211	-0.000355493422830477	0.00938473641872406	-0.00457625929266214	0.000943203864153475
1872	95.273078918457	-7.87335205078125	3.95486283302307	0.012956153601408	0.00808603875339031	-0.00555028254166245	0.00808603875339031
1873	93.9743804931641	-6.57465505599976	3.69512343406677	-0.00749832857400179	0.00126787810586393	0.0022419011220336	-0.00555028254166245
1874	96.57177734375	-8.19802665710449	3.88992786407471	0.00711201597005129	0.00289124972186983	0.000618529506027699	0.00289124972186983
1875	94.6237335205078	-8.19802665710449	3.76005816459656	-0.0100957229733467	0.0152288740500808	0.00873538758605719	-0.00522560812532902
1876	95.273078918457	-7.54867792129517	3.30551409721375	-0.00912170019000769	0.01100810803473	0.00483929552137852	-0.0130177913233638
1877	95.273078918457	-8.19802665710449	3.69512343406677	-0.000680167751852423	0.00386527273803949	0.00321592413820326	0.0022419011220336
1878	95.9224319458008	-7.87335205078125	3.50031876564026	-0.00944637414067984	0.00159255252219737	0.00256657530553639	0.00354059832170606
1879	95.273078918457	-6.89932918548584	3.56525373458862	-0.0026282137259841	-0.00977104809135199	-0.00425158534198999	-0.00587495695799589
1880	95.9224319458008	-7.87335205078125	4.01979780197144	-0.00684897974133492	-0.00295288790948689	0.00354059832170606	0.00354059832170606
1881	94.6237335205078	-7.54867792129517	3.63018846511841	0.000943203864153475	-0.00165419070981443	-0.0104203969240189	-0.00684897974133492
1882	95.273078918457	-7.22400331497192	3.11070966720581	-0.00197886489331722	-0.0117190945893526	-0.00977104809135199	0.0022419011220336
1883	95.273078918457	-7.22400331497192	3.24057936668396	-0.00360223650932312	0.00126787810586393	-0.00165419070981443	0.00289124972186983
1884	95.9224319458008	-9.1720495223999	3.37044906616211	-0.00425158534198999	-0.00619963090866804	-0.00814767740666866	-0.00652430532500148
1885	93.9743804931641	-8.52270030975342	4.14966726303101	-0.00132951640989631	-0.0143164889886975	-0.00879702530801296	0.00516396993771195
1886	92.0263366699219	-8.19802665710449	3.88992786407471	-0.0172385573387146	-0.0146411629393697	-0.0227580219507217	-0.00230353930965066
1887	92.0263366699219	-8.19802665710449	3.1756443977356	0.00451462110504508	0.00354059832170606	-0.0126931173726916	0.00548864435404539
1888	92.6756820678711	-9.1720495223999	3.24057936668396	0.00191722682211548	-0.0165892094373703	-0.00392691092565656	0.00451462110504508
1889	93.3250350952148	-8.84737491607666	3.50031876564026	-0.00977104809135199	0.00191722682211548	0.000943203864153475	0.00386527273803949
1890	93.3250350952148	-8.52270030975342	4.14966726303101	-0.00132951640989631	-0.0133424662053585	-0.00587495695799589	0.00841071270406246
1891	93.3250350952148	-7.87335205078125	4.08473253250122	0.00516396993771195	-0.00230353930965066	-0.00230353930965066	0.00191722682211548
1892	94.6237335205078	-8.19802665710449	3.63018846511841	0.00613799272105098	-0.000355493422830477	-0.00490093370899558	0.00289124972186983
1893	95.273078918457	-8.84737491607666	3.95486283302307	0.00191722682211548	-0.00100484199356288	0.0123068047687411	0.00776136433705688
1894	93.9743804931641	-8.19802665710449	3.69512343406677	0.0158782228827477	0.00873538758605719	0.00418994715437293	0.00191722682211548
1895	95.273078918457	-8.84737491607666	3.69512343406677	-0.0188619289547205	0.00873538758605719	-0.00360223650932312	0.00159255252219737
1896	94.6237335205078	-9.82139778137207	4.14966726303101	0.0123068047687411	0.00743668992072344	0.00613799272105098	-0.00944637414067984
1897	95.9224319458008	-10.1460723876953	3.76005816459656	-0.000680167751852423	0.00516396993771195	0.00126787810586393	-3.08191010844894e-05
1898	94.6237335205078	-8.84737491607666	3.04577469825745	0.00256657530553639	-0.000355493422830477	0.00938473641872406	-0.00132951640989631
1899	94.6237335205078	-9.1720495223999	3.24057936668396	-0.00490093370899558	0.000293855206109583	0.00386527273803949	-3.08191010844894e-05
1900	95.273078918457	-8.52270030975342	3.24057936668396	0.000293855206109583	0.000943203864153475	0.0022419011220336	-0.00847235135734081
1901	95.273078918457	-8.84737491607666	3.88992786407471	-0.0117190945893526	0.00256657530553639	-3.08191010844894e-05	-0.000680167751852423
1902	95.273078918457	-7.87335205078125	3.88992786407471	-0.00522560812532902	0.00646266713738441	-0.00230353930965066	-0.00165419070981443
1903	96.57177734375	-9.82139778137207	3.95486283302307	-0.0133424662053585	-0.000680167751852423	-0.00295288790948689	-0.00132951640989631
1904	95.9224319458008	-8.84737491607666	3.82499313354492	0.00126787810586393	0.00711201597005129	0.0132808275520802	-0.00717365415766835
1905	96.57177734375	-9.49672412872314	3.69512343406677	-0.00749832857400179	-0.000680167751852423	-0.0175632312893867	-0.0100957229733467
1906	96.57177734375	-9.1720495223999	4.01979780197144	-0.00619963090866804	-0.0104203969240189	-0.0104203969240189	-0.00165419070981443
1907	95.9224319458008	-8.84737491607666	3.37044906616211	0.00776136433705688	-0.00197886489331722	-0.00944637414067984	-0.000355493422830477
1908	95.273078918457	-7.54867792129517	3.24057936668396	0.000293855206109583	-0.0100957229733467	-0.00230353930965066	0.000943203864153475
1909	94.6237335205078	-7.87335205078125	2.98083996772766	-0.00977104809135199	-0.000355493422830477	-0.00522560812532902	-0.00230353930965066
1910	95.273078918457	-7.87335205078125	2.78603529930115	-0.0026282137259841	0.00516396993771195	-0.00782300252467394	-0.00522560812532902
1911	94.6237335205078	-8.19802665710449	2.78603529930115	-0.00555028254166245	-0.000355493422830477	-0.0165892094373703	-0.00425158534198999
1912	94.6237335205078	-7.54867792129517	2.98083996772766	0.00354059832170606	-0.000680167751852423	-0.00522560812532902	-0.00327756232582033
1913	96.57177734375	-9.1720495223999	4.08473253250122	0.00289124972186983	0.000293855206109583	-3.08191010844894e-05	0.00159255252219737
1914	94.6237335205078	-8.52270030975342	4.14966726303101	-3.08191010844894e-05	0.00451462110504508	-0.0026282137259841	-0.00457625929266214
1915	96.57177734375	-8.52270030975342	3.56525373458862	-0.0120437685400248	0.0175015944987535	-0.00360223650932312	0.00126787810586393
1916	95.9224319458008	-9.1720495223999	3.82499313354492	-0.0026282137259841	0.01100810803473	0.00938473641872406	-0.0100957229733467
1917	93.9743804931641	-8.19802665710449	3.63018846511841	-0.00814767740666866	0.00418994715437293	0.000293855206109583	0.000943203864153475
1918	92.6756820678711	-7.54867792129517	3.76005816459656	-0.00457625929266214	0.01100810803473	0.000618529506027699	-0.000355493422830477
1919	93.9743804931641	-9.49672412872314	4.27953720092773	-0.00717365415766835	0.00354059832170606	-0.00230353930965066	-0.00132951640989631
1920	93.3250350952148	-9.1720495223999	3.95486283302307	-0.00944637414067984	0.00970941036939621	-0.00327756232582033	-3.08191010844894e-05
1921	93.3250350952148	-9.1720495223999	3.88992786407471	0.000293855206109583	0.00581331877037883	-0.00684897974133492	0.00418994715437293
1922	92.6756820678711	-7.87335205078125	3.30551409721375	0.00191722682211548	-0.000680167751852423	-0.00425158534198999	-0.00392691092565656
1923	93.3250350952148	-8.19802665710449	3.1756443977356	0.00418994715437293	-0.00717365415766835	-0.00652430532500148	-0.0026282137259841
1924	94.6237335205078	-9.1720495223999	3.50031876564026	0.00711201597005129	-0.000680167751852423	-0.00165419070981443	0.00678734155371785
1925	94.6237335205078	-8.19802665710449	4.08473253250122	0.0103587592020631	-0.00587495695799589	-0.00879702530801296	-0.00100484199356288
1926	95.9224319458008	-9.49672412872314	3.37044906616211	0.00386527273803949	-0.00327756232582033	-0.0149658378213644	0.0022419011220336
1927	93.9743804931641	-8.52270030975342	3.11070966720581	0.013930176384747	-0.000680167751852423	-0.00814767740666866	0.00321592413820326
1928	93.3250350952148	-8.84737491607666	3.1756443977356	0.00646266713738441	-0.00684897974133492	-0.00652430532500148	0.00418994715437293
1929	97.2211227416992	-10.4707469940186	3.43538379669189	0.0136055024340749	-0.0126931173726916	0.00191722682211548	0.000618529506027699
1930	95.9224319458008	-10.4707469940186	3.56525373458862	0.00646266713738441	-0.00522560812532902	-0.00197886489331722	-0.000355493422830477
1931	95.273078918457	-10.1460723876953	4.21460247039795	0.0126314787194133	0.000618529506027699	-0.00684897974133492	-0.00490093370899558
1932	95.273078918457	-9.1720495223999	3.50031876564026	0.00256657530553639	-0.0026282137259841	-0.0107450718060136	0.00483929552137852
1933	96.57177734375	-10.1460723876953	3.56525373458862	0.00321592413820326	-0.00295288790948689	0.00321592413820326	0.00159255252219737
1934	95.273078918457	-9.1720495223999	4.01979780197144	-0.00587495695799589	0.00938473641872406	0.00126787810586393	0.000293855206109583
1935	94.6237335205078	-8.52270030975342	4.01979780197144	-0.0169138833880424	0.0165275707840919	-0.00100484199356288	-0.000680167751852423
1936	95.273078918457	-8.19802665710449	3.88992786407471	-0.00490093370899558	0.0145795252174139	0.00743668992072344	-0.00490093370899558
1937	95.273078918457	-8.84737491607666	3.76005816459656	-0.0133424662053585	0.0142548503354192	0.0100340843200684	-0.00100484199356288
1938	95.9224319458008	-9.49672412872314	3.95486283302307	-0.00749832857400179	0.012956153601408	0.0145795252174139	0.00841071270406246
1939	95.9224319458008	-9.49672412872314	3.76005816459656	-0.00717365415766835	-0.00100484199356288	-0.000355493422830477	-0.000680167751852423
1940	95.9224319458008	-8.84737491607666	3.88992786407471	-0.00522560812532902	0.0132808275520802	0.00256657530553639	-0.0026282137259841
1941	96.57177734375	-8.84737491607666	3.88992786407471	-0.0139918150380254	0.0022419011220336	-0.00619963090866804	-0.00327756232582033
1942	95.9224319458008	-9.49672412872314	4.01979780197144	0.00256657530553639	-0.00100484199356288	-0.00912170019000769	0.000293855206109583
1943	94.6237335205078	-7.87335205078125	3.30551409721375	0.00711201597005129	-0.000355493422830477	-0.00197886489331722	0.00159255252219737
1944	95.9224319458008	-7.87335205078125	3.04577469825745	0.00418994715437293	-0.00879702530801296	-0.00587495695799589	0.0022419011220336
1945	95.9224319458008	-9.1720495223999	3.1756443977356	0.0103587592020631	-0.0162645354866982	-0.0139918150380254	-0.00132951640989631
1946	95.273078918457	-8.52270030975342	3.24057936668396	0.00776136433705688	-0.0143164889886975	-0.00847235135734081	-0.0026282137259841
1947	95.273078918457	-7.87335205078125	3.69512343406677	-0.00132951640989631	-0.0120437685400248	-0.0120437685400248	0.00191722682211548
1948	95.9224319458008	-9.1720495223999	3.63018846511841	-0.00295288790948689	-0.0240567177534103	-0.0107450718060136	0.00354059832170606
1949	95.9224319458008	-9.1720495223999	3.76005816459656	-0.00360223650932312	-0.00782300252467394	-0.00944637414067984	0.000943203864153475
1950	95.9224319458008	-8.84737491607666	3.88992786407471	-0.00587495695799589	-0.00197886489331722	-0.00684897974133492	0.00483929552137852
1951	94.6237335205078	-8.84737491607666	3.88992786407471	-0.0130177913233638	-0.00392691092565656	-0.00490093370899558	-0.00230353930965066
1952	95.273078918457	-9.1720495223999	4.08473253250122	-0.00749832857400179	-0.00295288790948689	-0.0110697457566857	-0.00197886489331722
1953	92.6756820678711	-7.54867792129517	4.01979780197144	-0.00327756232582033	-0.00327756232582033	0.000618529506027699	0.00126787810586393
1954	92.6756820678711	-7.54867792129517	3.76005816459656	-0.00944637414067984	0.00386527273803949	0.00451462110504508	-0.000355493422830477
1955	93.3250350952148	-8.52270030975342	3.82499313354492	-0.0133424662053585	0.00841071270406246	0.00126787810586393	-0.00619963090866804
1956	92.6756820678711	-8.52270030975342	3.24057936668396	-0.0211346503347158	0.0100340843200684	0.00711201597005129	-0.00100484199356288
1957	93.9743804931641	-8.84737491607666	3.43538379669189	-0.00977104809135199	0.0126314787194133	0.00548864435404539	-0.00555028254166245
1958	95.9224319458008	-8.52270030975342	3.63018846511841	-0.00392691092565656	0.00256657530553639	0.0106834331527352	0.000293855206109583
1959	95.273078918457	-7.22400331497192	3.24057936668396	0.00451462110504508	0.000293855206109583	0.00418994715437293	-0.00425158534198999
1960	94.6237335205078	-7.87335205078125	3.11070966720581	-0.000680167751852423	0.00548864435404539	-0.0113944197073579	-0.00100484199356288
1961	96.57177734375	-7.54867792129517	3.76005816459656	0.00321592413820326	-0.000680167751852423	-0.000355493422830477	-0.00684897974133492
1962	96.57177734375	-9.1720495223999	3.95486283302307	0.011982130818069	-0.00555028254166245	-0.00587495695799589	-3.08191010844894e-05
1963	95.9224319458008	-9.49672412872314	3.95486283302307	0.00776136433705688	-0.00782300252467394	0.00418994715437293	0.00808603875339031
1964	95.9224319458008	-8.84737491607666	4.01979780197144	0.00776136433705688	-0.00230353930965066	-3.08191010844894e-05	0.000943203864153475
1965	95.9224319458008	-9.82139778137207	3.43538379669189	0.0178262684494257	-0.00619963090866804	-0.0191866029053926	-0.00392691092565656
1966	95.273078918457	-9.1720495223999	3.56525373458862	-0.00295288790948689	-0.0117190945893526	-0.0198359526693821	-0.0026282137259841
1967	95.9224319458008	-9.1720495223999	3.88992786407471	0.00159255252219737	-0.0217839982360601	-0.00522560812532902	0.000293855206109583
1968	96.57177734375	-9.49672412872314	3.82499313354492	0.00711201597005129	-0.00619963090866804	-0.0126931173726916	0.00418994715437293
1969	93.9743804931641	-8.19802665710449	3.95486283302307	-0.00392691092565656	-0.000680167751852423	-0.00522560812532902	-0.00165419070981443
1970	95.273078918457	-8.19802665710449	3.50031876564026	0.00289124972186983	0.00613799272105098	-0.00197886489331722	-0.00425158534198999
1971	93.9743804931641	-7.54867792129517	3.50031876564026	-0.00100484199356288	0.00386527273803949	-0.00652430532500148	-0.00652430532500148
1972	95.9224319458008	-8.84737491607666	3.69512343406677	0.00451462110504508	-0.000355493422830477	-0.00522560812532902	0.0022419011220336
1973	95.9224319458008	-8.84737491607666	3.95486283302307	0.00386527273803949	0.000293855206109583	-0.00132951640989631	0.00451462110504508
1974	95.9224319458008	-8.19802665710449	3.69512343406677	0.00873538758605719	0.000293855206109583	-0.00230353930965066	0.00321592413820326
1975	95.9224319458008	-8.84737491607666	4.01979780197144	-0.000355493422830477	0.0132808275520802	0.00938473641872406	0.00159255252219737
1976	95.273078918457	-8.84737491607666	3.30551409721375	0.00256657530553639	0.0272418223321438	-0.0026282137259841	-3.08191010844894e-05
1977	95.9224319458008	-8.52270030975342	3.1756443977356	-0.000355493422830477	0.00581331877037883	0.0022419011220336	-0.00295288790948689
1978	94.6237335205078	-7.87335205078125	2.9159049987793	0.00776136433705688	0.00159255252219737	-0.00425158534198999	0.00256657530553639
1979	94.6237335205078	-7.87335205078125	3.43538379669189	-0.00652430532500148	0.00159255252219737	0.00451462110504508	-0.00230353930965066
1980	94.6237335205078	-7.54867792129517	3.63018846511841	0.0168522447347641	0.0113327819854021	0.000293855206109583	-0.0026282137259841
1981	93.9743804931641	-7.87335205078125	3.88992786407471	0.00776136433705688	0.0022419011220336	-0.00912170019000769	0.00256657530553639
1982	95.273078918457	-7.87335205078125	2.98083996772766	0.0226963832974434	0.0103587592020631	-0.00392691092565656	0.00483929552137852
1983	95.9224319458008	-8.52270030975342	3.95486283302307	0.0152288740500808	0.00126787810586393	0.00126787810586393	0.00386527273803949
1984	93.9743804931641	-8.19802665710449	3.11070966720581	0.0103587592020631	-0.00165419070981443	0.00938473641872406	-0.00425158534198999
1985	95.9224319458008	-8.19802665710449	3.24057936668396	0.0210730116814375	0.00581331877037883	-0.00490093370899558	-0.0026282137259841
1986	95.9224319458008	-8.84737491607666	3.82499313354492	0.0226963832974434	-0.00977104809135199	-0.0100957229733467	0.00159255252219737
1987	94.6237335205078	-7.87335205078125	3.76005816459656	0.0149041991680861	-0.00295288790948689	-0.0120437685400248	0.00938473641872406
1988	92.6756820678711	-7.87335205078125	3.63018846511841	0.00776136433705688	0.00581331877037883	-0.00327756232582033	0.00386527273803949
1989	91.3769912719727	-7.87335205078125	3.50031876564026	0.00126787810586393	0.00483929552137852	0.00321592413820326	0.0022419011220336
1990	91.3769912719727	-8.52270030975342	3.88992786407471	0.00289124972186983	0.0136055024340749	0.00613799272105098	-0.00555028254166245
1991	91.3769912719727	-7.87335205078125	3.69512343406677	-0.00587495695799589	0.00906006153672934	0.00289124972186983	0.00613799272105098
1992	92.0263366699219	-7.54867792129517	4.01979780197144	0.000293855206109583	0.013930176384747	0.00646266713738441	0.00548864435404539
1993	92.0263366699219	-7.54867792129517	3.56525373458862	-0.00749832857400179	0.0100340843200684	-0.00782300252467394	0.00581331877037883
1994	93.9743804931641	-8.84737491607666	3.95486283302307	-0.0175632312893867	0.00581331877037883	0.0100340843200684	-0.0107450718060136
1995	93.3250350952148	-7.22400331497192	3.69512343406677	-0.0237320438027382	0.0178262684494257	0.000943203864153475	0.00418994715437293
1996	95.9224319458008	-8.52270030975342	3.50031876564026	-0.0279528107494116	0.0226963832974434	0.00873538758605719	-0.00165419070981443
1997	94.6237335205078	-7.54867792129517	3.63018846511841	-0.0136671401560307	0.00451462110504508	0.00516396993771195	-3.08191010844894e-05
1998	92.6756820678711	-7.22400331497192	3.76005816459656	-0.0191866029053926	0.00483929552137852	0.00483929552137852	-0.00197886489331722
1999	93.9743804931641	-8.19802665710449	3.69512343406677	-0.0253554154187441	-0.00197886489331722	0.00126787810586393	0.00451462110504508
2000	93.3250350952148	-7.87335205078125	3.63018846511841	-0.0152905117720366	0.00191722682211548	-3.08191010844894e-05	-0.00879702530801296
[truncated: 5,980 more rows]
