# Supplementary material for: Precise instruction and consideration of the vertical and horizontal force component increases validity and reliability of the 90:20 Isometric Posterior Chain Test
Source: PLoS One. 2024 Oct 28;19(10):e0312843. doi: 10.1371/journal.pone.0312843 (PMC11515970; doi:10.1371/journal.pone.0312843)
Supplement: S1 File — (ZIP) [file pone.0312843.s001.zip › S1_Raw_Data/M1_P21_vh_3.csv]

1	96.57177734375	-13.0681409835815	2.98083996772766	0.00418994715437293	0.00516396993771195	-0.00522560812532902	-0.00425158534198999
2	97.870475769043	-13.3928155899048	3.63018846511841	-0.0117190945893526	0.00808603875339031	0.00743668992072344	-0.0026282137259841
3	98.5198211669922	-14.3668384552002	4.01979780197144	-0.0133424662053585	0.0132808275520802	0.000618529506027699	-0.00360223650932312
4	99.1691741943359	-14.3668384552002	3.69512343406677	-0.00814767740666866	0.00808603875339031	-3.08191010844894e-05	-0.00490093370899558
5	96.57177734375	-13.3928155899048	3.69512343406677	-0.00749832857400179	0.00808603875339031	-0.00230353930965066	0.00321592413820326
6	96.57177734375	-13.3928155899048	3.69512343406677	-0.00360223650932312	-0.00230353930965066	-0.00197886489331722	-0.00879702530801296
7	96.57177734375	-13.3928155899048	4.08473253250122	-0.00132951640989631	-0.00327756232582033	-0.00522560812532902	-0.000680167751852423
8	96.57177734375	-13.0681409835815	4.08473253250122	-0.00197886489331722	0.0123068047687411	0.000943203864153475	-0.00587495695799589
9	95.9224319458008	-13.0681409835815	3.63018846511841	-3.08191010844894e-05	0.00451462110504508	-0.00847235135734081	-0.00392691092565656
10	96.57177734375	-14.042163848877	3.82499313354492	0.000293855206109583	0.01100810803473	0.00126787810586393	0.00321592413820326
11	95.273078918457	-14.3668384552002	3.95486283302307	-0.00392691092565656	0.00873538758605719	-0.00522560812532902	-0.0026282137259841
12	94.6237335205078	-12.7434673309326	3.63018846511841	-0.00230353930965066	-0.00717365415766835	-0.00392691092565656	-0.00295288790948689
13	95.9224319458008	-14.3668384552002	4.21460247039795	0.00191722682211548	-0.00490093370899558	-0.00587495695799589	0.00321592413820326
14	96.57177734375	-14.042163848877	4.21460247039795	-0.00230353930965066	0.00776136433705688	-0.00457625929266214	-0.00197886489331722
15	95.273078918457	-13.0681409835815	3.11070966720581	0.0149041991680861	0.00516396993771195	-0.00230353930965066	0.00743668992072344
16	96.57177734375	-13.0681409835815	3.24057936668396	-0.00360223650932312	0.00613799272105098	-0.00652430532500148	0.00451462110504508
17	96.57177734375	-13.0681409835815	3.24057936668396	0.00126787810586393	0.00451462110504508	0.000618529506027699	0.00841071270406246
18	97.2211227416992	-12.7434673309326	3.76005816459656	-0.0026282137259841	0.00386527273803949	0.00906006153672934	-0.000680167751852423
19	99.1691741943359	-14.6915130615234	4.21460247039795	-0.00717365415766835	0.00711201597005129	-0.00327756232582033	-3.08191010844894e-05
20	97.2211227416992	-14.3668384552002	4.08473253250122	-0.00230353930965066	-0.00132951640989631	-0.000355493422830477	0.00841071270406246
21	98.5198211669922	-15.3408613204956	3.82499313354492	0.0022419011220336	-0.00295288790948689	-0.00717365415766835	-0.00295288790948689
22	97.2211227416992	-14.6915130615234	3.1756443977356	0.00354059832170606	-0.00587495695799589	0.00906006153672934	0.00321592413820326
23	99.1691741943359	-15.9902095794678	3.82499313354492	-0.00977104809135199	-0.00490093370899558	0.00711201597005129	0.00126787810586393
24	98.5198211669922	-14.042163848877	3.88992786407471	-0.00295288790948689	0.00516396993771195	0.00548864435404539	-0.00652430532500148
25	98.5198211669922	-15.3408613204956	4.34447193145752	-0.000355493422830477	-0.00165419070981443	0.00354059832170606	0.00126787810586393
26	97.870475769043	-15.0161867141724	3.88992786407471	0.00873538758605719	-0.0104203969240189	-0.00295288790948689	0.000293855206109583
27	99.1691741943359	-15.0161867141724	3.88992786407471	0.0145795252174139	-0.00197886489331722	0.00386527273803949	0.0022419011220336
28	97.870475769043	-15.0161867141724	3.82499313354492	-0.000355493422830477	-0.00327756232582033	-0.000355493422830477	-0.00295288790948689
29	97.870475769043	-14.042163848877	3.82499313354492	0.00938473641872406	-0.00619963090866804	-0.00457625929266214	-0.00360223650932312
30	96.57177734375	-13.3928155899048	3.88992786407471	0.00906006153672934	0.0116574559360743	-0.00587495695799589	0.00418994715437293
31	99.8185195922852	-14.6915130615234	4.08473253250122	0.011982130818069	-0.0130177913233638	-0.0133424662053585	0.00126787810586393
32	97.2211227416992	-13.717490196228	3.56525373458862	0.0168522447347641	-0.0169138833880424	-0.0113944197073579	0.00873538758605719
33	99.1691741943359	-14.6915130615234	3.76005816459656	0.00418994715437293	-0.00652430532500148	-0.0113944197073579	0.0100340843200684
34	97.2211227416992	-13.0681409835815	3.43538379669189	0.0149041991680861	0.00191722682211548	-0.0143164889886975	-0.00230353930965066
35	97.2211227416992	-13.0681409835815	3.56525373458862	-0.00327756232582033	-0.00717365415766835	-0.0104203969240189	0.00613799272105098
36	97.2211227416992	-13.3928155899048	3.88992786407471	0.000618529506027699	-0.0026282137259841	-0.00360223650932312	0.00418994715437293
37	96.57177734375	-13.3928155899048	3.56525373458862	0.00191722682211548	-0.000355493422830477	-0.00814767740666866	-3.08191010844894e-05
38	97.2211227416992	-13.0681409835815	3.56525373458862	-0.0152905117720366	-0.00197886489331722	-0.00165419070981443	0.00159255252219737
39	98.5198211669922	-13.3928155899048	3.50031876564026	-0.0149658378213644	0.00418994715437293	-0.00782300252467394	-0.00782300252467394
40	99.1691741943359	-14.6915130615234	4.21460247039795	-0.00425158534198999	0.00386527273803949	-0.00490093370899558	0.00516396993771195
41	98.5198211669922	-14.042163848877	4.21460247039795	0.000293855206109583	0.00613799272105098	-0.00457625929266214	0.00483929552137852
42	99.1691741943359	-14.6915130615234	4.27953720092773	0.00418994715437293	0.0168522447347641	0.0145795252174139	-0.00132951640989631
43	96.57177734375	-13.3928155899048	3.56525373458862	-0.00197886489331722	0.0155535480007529	0.00451462110504508	0.00159255252219737
44	96.57177734375	-14.3668384552002	3.82499313354492	-0.00522560812532902	0.0145795252174139	0.00841071270406246	-0.00684897974133492
45	97.870475769043	-13.717490196228	3.95486283302307	-0.0026282137259841	0.0132808275520802	-0.00360223650932312	-3.08191010844894e-05
46	98.5198211669922	-14.3668384552002	3.95486283302307	-0.000355493422830477	0.00808603875339031	-0.00197886489331722	0.000618529506027699
47	96.57177734375	-13.717490196228	3.95486283302307	0.00483929552137852	0.000293855206109583	0.00451462110504508	0.00289124972186983
48	96.57177734375	-14.3668384552002	4.14966726303101	-3.08191010844894e-05	0.011982130818069	0.00516396993771195	-0.00490093370899558
49	95.9224319458008	-14.042163848877	3.76005816459656	0.00613799272105098	0.000943203864153475	0.00191722682211548	0.000943203864153475
50	94.6237335205078	-13.717490196228	3.82499313354492	-0.0149658378213644	-0.000680167751852423	-0.00912170019000769	0.00613799272105098
51	95.273078918457	-13.3928155899048	4.14966726303101	0.000293855206109583	-0.0026282137259841	-0.00360223650932312	0.00646266713738441
52	97.2211227416992	-14.042163848877	4.14966726303101	0.00256657530553639	-0.0133424662053585	-0.00944637414067984	0.000293855206109583
53	96.57177734375	-13.0681409835815	4.21460247039795	-0.00717365415766835	-0.00132951640989631	-0.00879702530801296	0.00776136433705688
54	96.57177734375	-13.0681409835815	3.69512343406677	-0.00652430532500148	0.00159255252219737	-0.0123684434220195	-0.00457625929266214
55	98.5198211669922	-14.6915130615234	3.95486283302307	-0.0120437685400248	-0.0139918150380254	-0.0169138833880424	0.00678734155371785
56	98.5198211669922	-14.6915130615234	3.95486283302307	-0.0133424662053585	0.00126787810586393	-0.00490093370899558	0.00418994715437293
57	97.870475769043	-14.6915130615234	4.01979780197144	-0.0133424662053585	-0.0120437685400248	-0.00490093370899558	-0.00392691092565656
58	97.2211227416992	-15.6655359268188	4.01979780197144	-0.0188619289547205	-0.0130177913233638	0.00386527273803949	0.000943203864153475
59	96.57177734375	-14.3668384552002	4.34447193145752	-0.017887907102704	-0.00490093370899558	0.00159255252219737	0.00126787810586393
60	99.1691741943359	-15.6655359268188	3.76005816459656	-0.0224333461374044	-0.0143164889886975	-0.00457625929266214	0.00386527273803949
61	97.870475769043	-14.3668384552002	3.76005816459656	-0.0104203969240189	-0.00230353930965066	-0.00522560812532902	0.00289124972186983
62	98.5198211669922	-15.3408613204956	3.1756443977356	-0.00684897974133492	-0.00425158534198999	0.00776136433705688	-0.00165419070981443
63	96.57177734375	-13.717490196228	3.24057936668396	-0.0123684434220195	0.00776136433705688	0.00743668992072344	-0.00587495695799589
64	98.5198211669922	-14.3668384552002	3.69512343406677	-0.0104203969240189	0.00646266713738441	-0.000355493422830477	-0.00879702530801296
65	97.870475769043	-13.3928155899048	4.08473253250122	0.00191722682211548	0.0106834331527352	-0.00555028254166245	-0.00295288790948689
66	96.57177734375	-12.4187927246094	3.50031876564026	0.00191722682211548	-0.00555028254166245	0.00159255252219737	0.0022419011220336
67	97.2211227416992	-12.7434673309326	3.63018846511841	0.00483929552137852	0.00386527273803949	-0.00100484199356288	0.000618529506027699
68	96.57177734375	-12.0941181182861	3.63018846511841	0.0149041991680861	0.00256657530553639	0.00159255252219737	-0.000680167751852423
69	98.5198211669922	-14.042163848877	3.63018846511841	0.00354059832170606	0.00970941036939621	-0.0107450718060136	-0.00490093370899558
70	98.5198211669922	-13.717490196228	4.01979780197144	0.00938473641872406	0.00191722682211548	-0.00425158534198999	0.00516396993771195
71	97.870475769043	-13.717490196228	3.50031876564026	0.020423661917448	-0.00522560812532902	-0.00619963090866804	0.0022419011220336
72	99.1691741943359	-13.3928155899048	3.56525373458862	0.0181509424000978	-0.0123684434220195	0.0022419011220336	0.00159255252219737
73	97.870475769043	-12.7434673309326	3.82499313354492	0.01100810803473	-3.08191010844894e-05	-0.00944637414067984	0.000618529506027699
74	98.5198211669922	-13.0681409835815	3.88992786407471	0.00646266713738441	0.00289124972186983	-0.00912170019000769	0.000293855206109583
75	98.5198211669922	-13.3928155899048	4.08473253250122	0.012956153601408	-0.00392691092565656	-0.00425158534198999	0.00126787810586393
76	96.57177734375	-12.7434673309326	4.01979780197144	0.0191249661147594	-0.00392691092565656	-0.00944637414067984	0.00354059832170606
77	97.870475769043	-12.7434673309326	3.82499313354492	0.00256657530553639	-0.00100484199356288	-0.00100484199356288	-0.00230353930965066
78	98.5198211669922	-13.717490196228	4.01979780197144	0.00970941036939621	0.00321592413820326	0.000293855206109583	-0.00490093370899558
79	97.2211227416992	-13.717490196228	3.82499313354492	-3.08191010844894e-05	0.000293855206109583	-0.00165419070981443	-0.00717365415766835
80	95.273078918457	-12.4187927246094	3.76005816459656	-0.0120437685400248	-0.00132951640989631	-0.00977104809135199	0.00418994715437293
81	95.273078918457	-13.0681409835815	3.76005816459656	-0.00490093370899558	-0.00327756232582033	0.000618529506027699	0.000943203864153475
82	93.3250350952148	-12.4187927246094	3.95486283302307	-0.00360223650932312	0.0022419011220336	0.000943203864153475	0.000293855206109583
83	95.9224319458008	-13.717490196228	3.82499313354492	-0.0104203969240189	0.00581331877037883	0.00646266713738441	-0.000680167751852423
84	96.57177734375	-12.4187927246094	3.69512343406677	-0.0113944197073579	0.0116574559360743	0.00126787810586393	-0.00555028254166245
85	95.9224319458008	-12.4187927246094	3.76005816459656	-0.0113944197073579	0.00711201597005129	0.00289124972186983	-0.00392691092565656
86	96.57177734375	-12.4187927246094	4.14966726303101	-0.00100484199356288	0.000943203864153475	0.000618529506027699	0.000943203864153475
87	96.57177734375	-13.0681409835815	4.14966726303101	0.00191722682211548	0.00321592413820326	-0.000355493422830477	0.000293855206109583
88	97.2211227416992	-12.4187927246094	4.01979780197144	-0.00327756232582033	0.00873538758605719	-0.00392691092565656	0.00418994715437293
89	96.57177734375	-13.0681409835815	3.56525373458862	-0.00814767740666866	0.00776136433705688	0.00126787810586393	-0.00619963090866804
90	97.870475769043	-13.717490196228	3.63018846511841	0.00743668992072344	-0.00425158534198999	-0.00555028254166245	-0.00555028254166245
91	98.5198211669922	-14.6915130615234	3.95486283302307	0.00548864435404539	-0.0130177913233638	-0.00230353930965066	-0.00392691092565656
92	96.57177734375	-13.3928155899048	4.01979780197144	0.0022419011220336	-0.0152905117720366	-0.00555028254166245	0.00289124972186983
93	98.5198211669922	-14.3668384552002	4.34447193145752	0.0207483377307653	-0.0143164889886975	-0.00132951640989631	-0.00295288790948689
94	98.5198211669922	-14.042163848877	3.82499313354492	0.0207483377307653	-0.0133424662053585	-0.0165892094373703	0.00354059832170606
95	95.9224319458008	-12.7434673309326	3.63018846511841	-0.00100484199356288	-0.0026282137259841	-0.00619963090866804	0.0022419011220336
96	97.2211227416992	-13.0681409835815	3.69512343406677	0.00516396993771195	0.00126787810586393	-0.00587495695799589	0.00321592413820326
97	95.9224319458008	-12.0941181182861	3.76005816459656	0.00483929552137852	-0.00230353930965066	0.0022419011220336	0.00386527273803949
98	97.2211227416992	-12.7434673309326	4.14966726303101	0.00354059832170606	0.00743668992072344	-0.00522560812532902	0.00386527273803949
99	97.2211227416992	-13.0681409835815	3.88992786407471	-0.00847235135734081	0.00841071270406246	0.00256657530553639	0.00483929552137852
100	98.5198211669922	-13.3928155899048	3.82499313354492	-0.000355493422830477	0.0145795252174139	-0.000355493422830477	-0.00327756232582033
101	97.2211227416992	-13.0681409835815	3.24057936668396	-0.00295288790948689	0.0175015944987535	0.0022419011220336	0.00256657530553639
102	97.2211227416992	-13.0681409835815	3.82499313354492	-0.00912170019000769	0.0191249661147594	0.0207483377307653	0.000943203864153475
103	97.2211227416992	-12.7434673309326	3.69512343406677	-0.00619963090866804	0.0230210572481155	0.00581331877037883	-0.00717365415766835
104	97.2211227416992	-12.0941181182861	3.76005816459656	-0.0133424662053585	0.0178262684494257	0.00808603875339031	-0.00392691092565656
105	97.870475769043	-13.0681409835815	3.56525373458862	-0.00652430532500148	0.0207483377307653	0.000293855206109583	0.0022419011220336
106	98.5198211669922	-13.3928155899048	3.63018846511841	-0.000355493422830477	0.00776136433705688	-0.00230353930965066	-0.00230353930965066
107	97.2211227416992	-13.3928155899048	3.76005816459656	0.00646266713738441	0.000293855206109583	0.00743668992072344	0.00289124972186983
108	97.870475769043	-13.0681409835815	3.76005816459656	-0.00847235135734081	0.00321592413820326	-0.00197886489331722	-0.00490093370899558
109	96.57177734375	-12.7434673309326	4.21460247039795	-0.00782300252467394	0.00159255252219737	-0.00749832857400179	0.000618529506027699
110	97.2211227416992	-12.4187927246094	3.82499313354492	0.00289124972186983	-0.00555028254166245	-0.00879702530801296	-0.00490093370899558
111	97.2211227416992	-12.7434673309326	3.63018846511841	0.00808603875339031	0.000618529506027699	0.000943203864153475	-0.00555028254166245
112	97.2211227416992	-11.7694435119629	4.14966726303101	0.0152288740500808	-0.0221086721867323	-0.0117190945893526	-0.00392691092565656
113	97.2211227416992	-12.4187927246094	3.82499313354492	-0.00327756232582033	-0.0253554154187441	-0.0123684434220195	0.00289124972186983
114	95.273078918457	-12.4187927246094	3.69512343406677	0.00418994715437293	-0.0100957229733467	-0.00490093370899558	-0.00230353930965066
115	94.6237335205078	-12.0941181182861	4.14966726303101	0.013930176384747	-0.0113944197073579	-0.0136671401560307	-0.00100484199356288
116	95.9224319458008	-12.4187927246094	3.95486283302307	0.00159255252219737	0.0132808275520802	-0.00814767740666866	0.00548864435404539
117	93.3250350952148	-13.0681409835815	3.88992786407471	0.00581331877037883	-0.0107450718060136	-0.00879702530801296	0.00418994715437293
118	93.9743804931641	-11.444769859314	3.63018846511841	-0.00782300252467394	-0.0113944197073579	0.00256657530553639	0.000943203864153475
119	93.9743804931641	-11.7694435119629	3.82499313354492	-0.00912170019000769	0.00581331877037883	-0.00522560812532902	0.00451462110504508
120	95.9224319458008	-12.0941181182861	4.21460247039795	-0.00360223650932312	0.00126787810586393	-0.00230353930965066	0.00354059832170606
121	97.2211227416992	-12.0941181182861	4.01979780197144	-0.0117190945893526	-0.000355493422830477	-0.00522560812532902	0.00354059832170606
122	97.2211227416992	-12.0941181182861	3.82499313354492	-0.0100957229733467	0.00906006153672934	0.00159255252219737	0.00646266713738441
123	96.57177734375	-11.7694435119629	3.50031876564026	-0.00944637414067984	0.0123068047687411	0.00548864435404539	0.00321592413820326
124	97.870475769043	-12.7434673309326	3.88992786407471	-0.00457625929266214	0.0132808275520802	0.000618529506027699	0.00354059832170606
125	97.870475769043	-13.0681409835815	3.82499313354492	0.000943203864153475	0.00873538758605719	-0.000355493422830477	0.00516396993771195
126	95.9224319458008	-11.7694435119629	3.82499313354492	0.00354059832170606	0.00418994715437293	-0.00847235135734081	0.00386527273803949
127	97.870475769043	-12.4187927246094	3.88992786407471	0.00548864435404539	0.00548864435404539	0.00711201597005129	-0.0026282137259841
128	96.57177734375	-12.4187927246094	3.50031876564026	0.0145795252174139	0.000943203864153475	0.000618529506027699	0.00354059832170606
129	99.1691741943359	-13.717490196228	3.95486283302307	0.00451462110504508	0.00159255252219737	0.00321592413820326	-0.00132951640989631
130	98.5198211669922	-14.3668384552002	4.01979780197144	0.01100810803473	0.00126787810586393	0.00321592413820326	0.00159255252219737
131	96.57177734375	-12.7434673309326	3.88992786407471	0.00808603875339031	-0.00490093370899558	0.000943203864153475	0.00159255252219737
132	97.870475769043	-13.717490196228	4.34447193145752	0.0181509424000978	-0.0117190945893526	-0.000680167751852423	0.0022419011220336
133	96.57177734375	-12.4187927246094	3.63018846511841	0.020423661917448	-0.00749832857400179	-0.00230353930965066	-0.0026282137259841
134	97.2211227416992	-12.7434673309326	3.82499313354492	0.00483929552137852	-0.00619963090866804	-0.0136671401560307	-0.00230353930965066
135	97.2211227416992	-13.0681409835815	3.95486283302307	0.00613799272105098	-0.00230353930965066	-0.00587495695799589	-0.00944637414067984
136	97.870475769043	-13.0681409835815	4.01979780197144	-0.00392691092565656	-0.00132951640989631	0.00548864435404539	0.00191722682211548
137	98.5198211669922	-12.4187927246094	3.95486283302307	0.0249691028147936	-0.00360223650932312	-3.08191010844894e-05	0.00321592413820326
138	96.57177734375	-12.7434673309326	4.27953720092773	-0.00100484199356288	0.00613799272105098	-0.00165419070981443	0.00646266713738441
139	96.57177734375	-11.444769859314	3.43538379669189	-0.00490093370899558	0.0113327819854021	-0.00295288790948689	-0.00749832857400179
140	97.870475769043	-12.4187927246094	2.98083996772766	0.00159255252219737	0.00581331877037883	-0.00814767740666866	-0.00230353930965066
141	96.57177734375	-11.444769859314	3.56525373458862	-0.00457625929266214	-3.08191010844894e-05	-0.00555028254166245	-0.00327756232582033
142	96.57177734375	-11.444769859314	3.56525373458862	-0.00977104809135199	0.00808603875339031	-0.00327756232582033	-0.0026282137259841
143	95.9224319458008	-12.0941181182861	4.14966726303101	-0.0130177913233638	0.00873538758605719	0.00613799272105098	-0.00522560812532902
144	98.5198211669922	-13.0681409835815	3.76005816459656	-0.00360223650932312	0.0168522447347641	-0.00749832857400179	-0.00814767740666866
145	96.57177734375	-11.7694435119629	3.43538379669189	-0.0126931173726916	0.00386527273803949	-0.00425158534198999	0.00126787810586393
146	96.57177734375	-12.0941181182861	3.56525373458862	-0.00879702530801296	-0.0110697457566857	-0.00587495695799589	0.00516396993771195
147	95.9224319458008	-11.444769859314	3.69512343406677	-0.0156151866540313	-0.00197886489331722	-3.08191010844894e-05	0.00159255252219737
148	96.57177734375	-11.7694435119629	3.69512343406677	-0.00944637414067984	-0.00684897974133492	-0.0133424662053585	-0.00652430532500148
149	96.57177734375	-11.444769859314	4.08473253250122	-0.0227580219507217	0.00873538758605719	0.00354059832170606	-0.00197886489331722
150	99.1691741943359	-13.0681409835815	3.88992786407471	-0.0130177913233638	0.0022419011220336	0.00354059832170606	0.00159255252219737
151	95.273078918457	-12.7434673309326	4.14966726303101	-0.0133424662053585	0.00321592413820326	0.000943203864153475	0.00906006153672934
152	97.2211227416992	-12.7434673309326	3.95486283302307	-0.00977104809135199	-0.00457625929266214	-0.00392691092565656	-3.08191010844894e-05
153	94.6237335205078	-12.7434673309326	3.95486283302307	-0.0133424662053585	0.0022419011220336	-0.00912170019000769	0.00418994715437293
154	95.9224319458008	-13.3928155899048	4.08473253250122	-0.0113944197073579	0.00418994715437293	-0.00749832857400179	-0.00392691092565656
155	95.273078918457	-12.0941181182861	3.88992786407471	-0.0110697457566857	0.00711201597005129	-0.00327756232582033	0.00743668992072344
156	93.9743804931641	-11.7694435119629	3.50031876564026	-0.00782300252467394	0.00906006153672934	0.000293855206109583	0.00646266713738441
157	94.6237335205078	-11.1200952529907	3.50031876564026	0.000293855206109583	0.00516396993771195	0.00548864435404539	0.000618529506027699
158	97.870475769043	-13.3928155899048	3.69512343406677	-0.0133424662053585	0.00126787810586393	0.00126787810586393	-0.00100484199356288
159	97.870475769043	-12.7434673309326	3.88992786407471	0.000618529506027699	0.00711201597005129	-0.00749832857400179	-0.000355493422830477
160	96.57177734375	-12.0941181182861	4.01979780197144	0.000618529506027699	-0.0026282137259841	-3.08191010844894e-05	0.00418994715437293
161	97.2211227416992	-12.0941181182861	4.01979780197144	0.01100810803473	-0.0026282137259841	-0.00522560812532902	0.00191722682211548
162	96.57177734375	-11.7694435119629	3.56525373458862	-0.00230353930965066	0.00581331877037883	0.00646266713738441	-0.00652430532500148
163	97.870475769043	-13.717490196228	4.14966726303101	0.00386527273803949	0.000943203864153475	-3.08191010844894e-05	-0.00457625929266214
164	96.57177734375	-12.7434673309326	3.69512343406677	-0.00230353930965066	0.0022419011220336	0.00256657530553639	-0.00457625929266214
165	97.870475769043	-13.0681409835815	4.14966726303101	-0.00197886489331722	-0.00944637414067984	-0.00230353930965066	-0.00684897974133492
166	98.5198211669922	-14.3668384552002	4.27953720092773	0.01100810803473	-0.00879702530801296	-0.00197886489331722	-0.00230353930965066
167	97.870475769043	-14.6915130615234	3.88992786407471	0.000618529506027699	-0.0120437685400248	0.00646266713738441	-0.0026282137259841
168	97.2211227416992	-14.042163848877	3.88992786407471	0.0142548503354192	-0.0107450718060136	0.000943203864153475	-0.00587495695799589
169	96.57177734375	-13.0681409835815	3.76005816459656	0.0136055024340749	-0.00327756232582033	-0.00814767740666866	-0.00457625929266214
170	96.57177734375	-11.7694435119629	3.69512343406677	-0.00717365415766835	-0.0243813935667276	-0.0126931173726916	-0.00457625929266214
171	97.870475769043	-13.717490196228	4.47434186935425	0.0022419011220336	-0.00619963090866804	-0.00587495695799589	-0.00132951640989631
172	96.57177734375	-12.4187927246094	3.69512343406677	0.0022419011220336	-0.00652430532500148	-0.0100957229733467	-0.0026282137259841
173	99.1691741943359	-14.042163848877	3.82499313354492	0.00808603875339031	-0.0263294391334057	-0.00912170019000769	0.00321592413820326
174	97.870475769043	-12.7434673309326	3.88992786407471	-0.00782300252467394	0.0145795252174139	-0.00912170019000769	0.000943203864153475
175	97.2211227416992	-12.7434673309326	3.69512343406677	0.00483929552137852	-0.00847235135734081	-0.0133424662053585	0.00191722682211548
176	97.2211227416992	-12.0941181182861	3.82499313354492	0.00354059832170606	0.00126787810586393	0.00646266713738441	0.0022419011220336
177	97.2211227416992	-12.7434673309326	3.76005816459656	-0.00684897974133492	-0.00392691092565656	-0.00652430532500148	0.00581331877037883
178	97.2211227416992	-12.4187927246094	3.37044906616211	0.000618529506027699	0.00906006153672934	0.00451462110504508	0.00711201597005129
179	99.8185195922852	-13.3928155899048	3.56525373458862	-0.00295288790948689	0.0152288740500808	-0.000680167751852423	0.00483929552137852
180	97.870475769043	-13.0681409835815	3.69512343406677	0.0304885655641556	0.00289124972186983	-0.00944637414067984	-0.00522560812532902
181	98.5198211669922	-14.042163848877	3.88992786407471	0.00451462110504508	0.00646266713738441	-0.00327756232582033	0.00159255252219737
182	98.5198211669922	-13.3928155899048	4.01979780197144	-0.00327756232582033	0.012956153601408	0.0126314787194133	0.00548864435404539
183	97.2211227416992	-12.7434673309326	3.63018846511841	-3.08191010844894e-05	0.0116574559360743	0.00873538758605719	-0.00457625929266214
184	96.57177734375	-12.7434673309326	3.63018846511841	-0.00782300252467394	0.0132808275520802	0.0126314787194133	-3.08191010844894e-05
185	99.8185195922852	-13.717490196228	3.69512343406677	0.000618529506027699	0.00841071270406246	0.00386527273803949	-0.00717365415766835
186	97.870475769043	-13.717490196228	3.88992786407471	0.00191722682211548	-0.00100484199356288	-0.0026282137259841	0.00386527273803949
187	99.1691741943359	-13.3928155899048	4.14966726303101	-0.00392691092565656	-0.00684897974133492	0.00938473641872406	-0.00132951640989631
188	97.870475769043	-13.717490196228	4.21460247039795	-0.00490093370899558	-0.00977104809135199	0.00159255252219737	0.00289124972186983
189	97.870475769043	-14.042163848877	3.95486283302307	-0.00944637414067984	0.00126787810586393	-0.0026282137259841	-3.08191010844894e-05
190	95.273078918457	-13.0681409835815	3.69512343406677	-0.00717365415766835	0.00548864435404539	-0.00425158534198999	0.012956153601408
191	95.273078918457	-13.3928155899048	3.63018846511841	-0.00555028254166245	-0.00619963090866804	-0.00717365415766835	0.00743668992072344
192	93.9743804931641	-12.7434673309326	3.95486283302307	-0.00230353930965066	-0.0172385573387146	-0.00977104809135199	0.000943203864153475
193	95.273078918457	-13.717490196228	3.88992786407471	-0.00587495695799589	-0.0104203969240189	-0.00782300252467394	-0.00392691092565656
194	93.9743804931641	-12.7434673309326	3.88992786407471	-0.00814767740666866	-0.00425158534198999	-0.00197886489331722	0.0103587592020631
195	95.9224319458008	-13.0681409835815	3.63018846511841	-0.0026282137259841	0.00256657530553639	-0.00684897974133492	-0.0026282137259841
196	95.9224319458008	-13.717490196228	3.95486283302307	0.00126787810586393	0.0022419011220336	-0.00814767740666866	0.0113327819854021
197	95.9224319458008	-12.7434673309326	4.01979780197144	0.00126787810586393	0.00613799272105098	0.00256657530553639	-0.00327756232582033
198	95.9224319458008	-13.3928155899048	3.82499313354492	-0.00490093370899558	0.00321592413820326	-0.00490093370899558	-0.00230353930965066
199	97.870475769043	-12.7434673309326	3.63018846511841	-0.00619963090866804	0.000618529506027699	0.00256657530553639	-0.00782300252467394
200	98.5198211669922	-14.6915130615234	3.56525373458862	-0.00295288790948689	0.00711201597005129	-0.000355493422830477	0.0103587592020631
201	97.870475769043	-13.3928155899048	3.1756443977356	-0.000355493422830477	0.00159255252219737	-0.00230353930965066	0.000943203864153475
202	98.5198211669922	-15.3408613204956	4.01979780197144	-0.00652430532500148	0.0132808275520802	0.00938473641872406	0.00321592413820326
203	97.2211227416992	-14.042163848877	3.69512343406677	-0.00847235135734081	0.00126787810586393	0.00386527273803949	-0.0117190945893526
204	100.467864990234	-15.6655359268188	3.69512343406677	-0.00847235135734081	0.00581331877037883	-0.000680167751852423	-3.08191010844894e-05
205	97.870475769043	-15.3408613204956	4.14966726303101	-0.00230353930965066	0.00451462110504508	-0.00132951640989631	-0.00392691092565656
206	98.5198211669922	-15.0161867141724	3.69512343406677	0.00646266713738441	-0.00652430532500148	-0.00555028254166245	-0.00717365415766835
207	97.870475769043	-13.717490196228	3.56525373458862	0.0022419011220336	-0.00490093370899558	0.00289124972186983	0.00354059832170606
208	99.1691741943359	-15.0161867141724	3.69512343406677	0.00321592413820326	-0.000355493422830477	-0.00100484199356288	-0.00392691092565656
209	98.5198211669922	-14.3668384552002	3.82499313354492	0.00386527273803949	0.00256657530553639	0.000943203864153475	0.00126787810586393
210	98.5198211669922	-14.3668384552002	4.14966726303101	-0.00132951640989631	0.00678734155371785	-0.00782300252467394	0.00483929552137852
211	97.2211227416992	-13.3928155899048	3.88992786407471	-3.08191010844894e-05	-0.00749832857400179	-0.0120437685400248	0.0022419011220336
212	99.8185195922852	-14.6915130615234	4.14966726303101	0.00613799272105098	-0.0243813935667276	-0.00230353930965066	0.00483929552137852
213	97.2211227416992	-13.3928155899048	3.76005816459656	0.00970941036939621	0.00841071270406246	-0.0123684434220195	-0.000355493422830477
214	97.2211227416992	-14.3668384552002	3.76005816459656	0.0136055024340749	-0.00295288790948689	-0.00392691092565656	0.000618529506027699
215	98.5198211669922	-14.6915130615234	3.82499313354492	0.0168522447347641	-0.00522560812532902	-0.0113944197073579	0.00354059832170606
216	98.5198211669922	-14.3668384552002	3.88992786407471	0.0168522447347641	-0.00360223650932312	-0.0143164889886975	0.00743668992072344
217	98.5198211669922	-14.3668384552002	3.76005816459656	0.01100810803473	0.00548864435404539	-0.00457625929266214	0.00483929552137852
218	98.5198211669922	-14.3668384552002	3.88992786407471	-0.00100484199356288	0.00289124972186983	-0.00847235135734081	0.00159255252219737
219	96.57177734375	-13.717490196228	3.88992786407471	0.0100340843200684	0.0103587592020631	0.000943203864153475	0.000293855206109583
220	97.870475769043	-13.717490196228	3.63018846511841	0.00548864435404539	0.00354059832170606	-0.00327756232582033	-0.00100484199356288
221	96.57177734375	-13.717490196228	4.34447193145752	0.000943203864153475	0.00159255252219737	0.00483929552137852	-0.00392691092565656
222	96.57177734375	-13.0681409835815	3.95486283302307	-0.00814767740666866	0.01847561635077	0.0145795252174139	-0.00490093370899558
223	98.5198211669922	-14.6915130615234	3.88992786407471	-0.0100957229733467	0.0142548503354192	0.00451462110504508	-0.00944637414067984
224	97.870475769043	-14.3668384552002	3.95486283302307	-0.0130177913233638	0.0175015944987535	0.00906006153672934	-0.00717365415766835
225	94.6237335205078	-13.717490196228	3.82499313354492	-0.0130177913233638	0.0191249661147594	0.00711201597005129	-0.00782300252467394
226	94.6237335205078	-13.3928155899048	3.69512343406677	-0.0130177913233638	0.01100810803473	-0.00295288790948689	-0.00717365415766835
227	93.9743804931641	-14.042163848877	4.14966726303101	-0.0165892094373703	0.00418994715437293	0.0022419011220336	0.000943203864153475
228	94.6237335205078	-13.3928155899048	3.76005816459656	-0.0172385573387146	0.00516396993771195	-0.00587495695799589	-0.00230353930965066
229	95.9224319458008	-14.042163848877	3.56525373458862	-0.0120437685400248	0.00743668992072344	0.00126787810586393	-0.00360223650932312
230	97.2211227416992	-14.3668384552002	3.82499313354492	-0.00295288790948689	0.00613799272105098	-0.00327756232582033	0.00678734155371785
231	95.9224319458008	-14.042163848877	4.08473253250122	0.00418994715437293	-0.00132951640989631	-0.00197886489331722	0.0022419011220336
232	98.5198211669922	-14.042163848877	3.95486283302307	0.0132808275520802	-0.0107450718060136	-0.00879702530801296	0.00354059832170606
233	97.870475769043	-14.3668384552002	4.21460247039795	0.0178262684494257	-0.0110697457566857	-0.0123684434220195	-0.00230353930965066
234	97.870475769043	-14.3668384552002	3.88992786407471	-0.00425158534198999	-0.00587495695799589	-0.00847235135734081	0.00581331877037883
235	99.8185195922852	-14.3668384552002	3.69512343406677	0.00126787810586393	0.00321592413820326	-0.0172385573387146	0.00321592413820326
236	96.57177734375	-14.042163848877	3.69512343406677	-0.00100484199356288	-0.00327756232582033	-0.00100484199356288	0.00289124972186983
237	96.57177734375	-14.3668384552002	3.76005816459656	-0.00879702530801296	-0.00879702530801296	0.00483929552137852	0.00418994715437293
238	97.870475769043	-15.3408613204956	3.88992786407471	-0.0133424662053585	-0.00619963090866804	-0.00100484199356288	-0.0026282137259841
239	99.1691741943359	-15.9902095794678	4.08473253250122	-0.00684897974133492	-0.00879702530801296	-0.00230353930965066	-0.00749832857400179
240	96.57177734375	-14.3668384552002	3.56525373458862	-0.0136671401560307	-0.00360223650932312	-0.00652430532500148	0.00483929552137852
241	97.2211227416992	-14.6915130615234	3.95486283302307	-0.00879702530801296	-0.00847235135734081	0.000618529506027699	0.00613799272105098
242	95.9224319458008	-13.717490196228	3.56525373458862	-0.00814767740666866	0.011982130818069	0.00938473641872406	-0.00132951640989631
243	98.5198211669922	-15.0161867141724	4.01979780197144	-0.0152905117720366	0.00646266713738441	0.00613799272105098	-0.00879702530801296
244	96.57177734375	-13.717490196228	4.01979780197144	-0.00749832857400179	0.0165275707840919	0.000943203864153475	-0.00295288790948689
245	96.57177734375	-13.3928155899048	3.95486283302307	-0.00295288790948689	0.00873538758605719	0.00483929552137852	-0.00165419070981443
246	97.2211227416992	-13.3928155899048	4.27953720092773	0.00483929552137852	-0.00100484199356288	0.00256657530553639	-0.00100484199356288
247	96.57177734375	-14.3668384552002	3.82499313354492	0.0123068047687411	-0.00165419070981443	-0.00392691092565656	-0.00327756232582033
248	96.57177734375	-13.0681409835815	3.69512343406677	0.0136055024340749	0.00386527273803949	-0.00165419070981443	0.00126787810586393
249	95.9224319458008	-13.3928155899048	3.56525373458862	0.0158782228827477	0.0103587592020631	-0.00425158534198999	-0.00490093370899558
250	97.870475769043	-14.3668384552002	3.82499313354492	0.011982130818069	0.00516396993771195	-0.0026282137259841	0.00126787810586393
251	97.2211227416992	-14.3668384552002	3.56525373458862	0.00321592413820326	-0.00425158534198999	-0.00944637414067984	-0.00197886489331722
252	95.9224319458008	-13.3928155899048	3.56525373458862	0.0220470335334539	-0.00977104809135199	-0.0113944197073579	0.00808603875339031
253	98.5198211669922	-14.042163848877	3.24057936668396	0.00906006153672934	-0.00165419070981443	-0.0201606266200542	0.00483929552137852
254	96.57177734375	-13.717490196228	3.82499313354492	0.01100810803473	0.00678734155371785	-0.0188619289547205	-0.0026282137259841
255	96.57177734375	-12.7434673309326	3.88992786407471	-0.00295288790948689	0.0022419011220336	-0.0172385573387146	0.00516396993771195
256	95.9224319458008	-13.0681409835815	3.82499313354492	0.00613799272105098	-0.00490093370899558	-0.0133424662053585	-0.00165419070981443
257	95.9224319458008	-12.7434673309326	3.76005816459656	0.00159255252219737	-0.00749832857400179	-0.00847235135734081	0.00516396993771195
258	95.9224319458008	-13.3928155899048	3.63018846511841	0.00321592413820326	-0.0026282137259841	-0.0133424662053585	0.00386527273803949
259	96.57177734375	-13.717490196228	3.69512343406677	-0.00782300252467394	0.00159255252219737	-0.00457625929266214	0.00321592413820326
260	95.9224319458008	-14.042163848877	4.01979780197144	-0.0104203969240189	-0.000355493422830477	-0.00847235135734081	0.00191722682211548
261	95.9224319458008	-13.717490196228	4.14966726303101	-0.000680167751852423	0.0022419011220336	0.00354059832170606	-0.00165419070981443
262	94.6237335205078	-13.717490196228	3.95486283302307	-0.0130177913233638	0.00743668992072344	0.012956153601408	0.00743668992072344
263	95.9224319458008	-13.0681409835815	3.56525373458862	-0.0107450718060136	0.00581331877037883	0.00743668992072344	-0.000355493422830477
264	95.9224319458008	-13.0681409835815	3.69512343406677	-0.0156151866540313	0.0100340843200684	0.000618529506027699	-0.00392691092565656
265	96.57177734375	-14.042163848877	4.21460247039795	-0.0146411629393697	0.00678734155371785	0.00711201597005129	0.00354059832170606
266	98.5198211669922	-14.042163848877	4.14966726303101	-0.00782300252467394	0.00256657530553639	-0.00490093370899558	-0.00360223650932312
267	97.2211227416992	-14.3668384552002	4.21460247039795	-0.00295288790948689	-3.08191010844894e-05	0.00289124972186983	0.00743668992072344
268	98.5198211669922	-13.717490196228	3.95486283302307	-0.00879702530801296	-0.00522560812532902	0.00321592413820326	-0.00425158534198999
269	95.273078918457	-13.0681409835815	3.95486283302307	-0.00132951640989631	0.00418994715437293	-0.000680167751852423	0.00159255252219737
270	96.57177734375	-13.0681409835815	3.76005816459656	0.00386527273803949	0.00678734155371785	0.00808603875339031	0.00289124972186983
271	97.2211227416992	-14.3668384552002	3.95486283302307	0.00776136433705688	-0.00327756232582033	0.000293855206109583	0.00289124972186983
272	96.57177734375	-14.042163848877	4.21460247039795	0.0207483377307653	-0.00684897974133492	0.000618529506027699	-0.00100484199356288
273	96.57177734375	-14.6915130615234	3.82499313354492	0.00711201597005129	-0.00425158534198999	-0.000680167751852423	0.00159255252219737
274	96.57177734375	-13.717490196228	3.82499313354492	0.0126314787194133	-0.00587495695799589	-0.00912170019000769	-0.00197886489331722
275	95.9224319458008	-13.717490196228	3.82499313354492	-0.0026282137259841	0.00354059832170606	-0.00555028254166245	0.00938473641872406
276	97.870475769043	-14.6915130615234	3.95486283302307	0.00548864435404539	-0.00197886489331722	-0.00295288790948689	-0.000680167751852423
277	97.2211227416992	-14.042163848877	4.01979780197144	0.00581331877037883	0.00581331877037883	0.00289124972186983	0.00808603875339031
278	96.57177734375	-12.4187927246094	3.95486283302307	0.0113327819854021	0.0100340843200684	0.000943203864153475	-0.00327756232582033
279	96.57177734375	-12.4187927246094	3.69512343406677	0.00906006153672934	0.00711201597005129	-0.00814767740666866	-0.000355493422830477
280	99.1691741943359	-13.0681409835815	3.88992786407471	0.00126787810586393	0.00678734155371785	-0.00555028254166245	0.00159255252219737
281	97.870475769043	-13.3928155899048	4.01979780197144	-0.00230353930965066	0.00808603875339031	0.00159255252219737	0.00386527273803949
282	98.5198211669922	-13.717490196228	3.95486283302307	0.000618529506027699	0.00548864435404539	0.00970941036939621	-0.00100484199356288
283	97.870475769043	-12.7434673309326	3.76005816459656	-0.0152905117720366	0.00516396993771195	-0.0026282137259841	-0.0107450718060136
284	98.5198211669922	-13.3928155899048	3.88992786407471	-0.0146411629393697	0.00289124972186983	0.000293855206109583	-0.00587495695799589
285	99.1691741943359	-13.0681409835815	3.56525373458862	-0.0195112787187099	-0.00425158534198999	-0.00879702530801296	-0.00522560812532902
286	97.2211227416992	-11.444769859314	3.30551409721375	-0.0117190945893526	-0.00587495695799589	-0.00879702530801296	-0.00100484199356288
287	97.2211227416992	-12.0941181182861	3.56525373458862	-0.0117190945893526	-0.00132951640989631	-0.00230353930965066	-0.00165419070981443
288	95.9224319458008	-11.444769859314	3.50031876564026	-0.0130177913233638	-0.00197886489331722	-0.0120437685400248	-0.00879702530801296
289	97.870475769043	-12.7434673309326	3.88992786407471	-0.0156151866540313	0.00256657530553639	-0.00522560812532902	-0.00717365415766835
290	97.870475769043	-13.717490196228	3.76005816459656	-0.00912170019000769	0.00743668992072344	0.00581331877037883	0.000943203864153475
291	96.57177734375	-12.0941181182861	3.69512343406677	0.00386527273803949	-0.00782300252467394	-0.00392691092565656	-0.00425158534198999
292	96.57177734375	-12.4187927246094	4.01979780197144	0.0155535480007529	-0.00652430532500148	-0.00327756232582033	-0.00230353930965066
293	98.5198211669922	-13.0681409835815	4.21460247039795	0.0249691028147936	0.00126787810586393	-0.00327756232582033	0.00191722682211548
294	96.57177734375	-12.0941181182861	3.82499313354492	0.012956153601408	0.00126787810586393	-0.00619963090866804	0.000293855206109583
295	96.57177734375	-12.0941181182861	3.95486283302307	0.00126787810586393	0.00159255252219737	-0.00522560812532902	0.00321592413820326
296	95.273078918457	-12.0941181182861	3.56525373458862	-0.00132951640989631	0.00451462110504508	-0.0136671401560307	-0.00425158534198999
297	95.273078918457	-12.4187927246094	3.56525373458862	0.000618529506027699	-0.00749832857400179	-0.00165419070981443	0.00256657530553639
298	96.57177734375	-13.0681409835815	3.1756443977356	-0.00717365415766835	0.00386527273803949	-0.0104203969240189	-0.00132951640989631
299	95.9224319458008	-13.0681409835815	3.88992786407471	0.0022419011220336	0.00483929552137852	-0.00782300252467394	-0.0026282137259841
300	93.9743804931641	-11.7694435119629	4.08473253250122	0.00256657530553639	-0.00425158534198999	-0.00847235135734081	0.00808603875339031
301	94.6237335205078	-12.4187927246094	3.88992786407471	0.00906006153672934	-0.00717365415766835	-0.00100484199356288	-0.00165419070981443
302	96.57177734375	-13.0681409835815	3.95486283302307	0.000618529506027699	0.00776136433705688	0.01100810803473	0.000943203864153475
303	95.9224319458008	-12.4187927246094	3.76005816459656	-0.00814767740666866	0.000618529506027699	0.00418994715437293	-0.0104203969240189
304	96.57177734375	-13.0681409835815	3.95486283302307	-0.00522560812532902	0.00873538758605719	-0.00100484199356288	-0.00327756232582033
305	97.2211227416992	-12.0941181182861	3.82499313354492	-0.00587495695799589	-3.08191010844894e-05	-0.0026282137259841	0.00354059832170606
306	95.9224319458008	-12.4187927246094	4.08473253250122	0.000293855206109583	-0.000680167751852423	-0.0107450718060136	-0.00295288790948689
307	95.9224319458008	-11.7694435119629	3.76005816459656	0.000618529506027699	0.00386527273803949	0.00126787810586393	0.00159255252219737
308	96.57177734375	-12.4187927246094	3.95486283302307	0.00289124972186983	0.000293855206109583	-0.00555028254166245	0.00126787810586393
309	96.57177734375	-13.0681409835815	3.69512343406677	-3.08191010844894e-05	-3.08191010844894e-05	-3.08191010844894e-05	0.00483929552137852
310	96.57177734375	-14.042163848877	3.95486283302307	0.00289124972186983	0.0113327819854021	0.0022419011220336	0.0022419011220336
311	97.2211227416992	-14.6915130615234	4.21460247039795	0.00418994715437293	0.000293855206109583	-0.00295288790948689	0.000293855206109583
312	98.5198211669922	-14.3668384552002	4.14966726303101	0.00581331877037883	-0.0143164889886975	-0.017887907102704	0.00548864435404539
313	95.9224319458008	-12.7434673309326	3.56525373458862	-0.00132951640989631	0.00289124972186983	-0.00295288790948689	0.00418994715437293
314	97.870475769043	-12.7434673309326	3.88992786407471	0.00256657530553639	-0.00132951640989631	-0.00879702530801296	-0.0026282137259841
315	95.273078918457	-12.4187927246094	4.01979780197144	-0.00327756232582033	0.00386527273803949	-0.00847235135734081	0.00548864435404539
316	97.2211227416992	-13.3928155899048	4.08473253250122	-0.00230353930965066	-0.00100484199356288	-0.00392691092565656	0.00386527273803949
317	96.57177734375	-11.7694435119629	3.95486283302307	0.00386527273803949	0.00126787810586393	0.000618529506027699	0.00126787810586393
318	96.57177734375	-12.0941181182861	3.69512343406677	-0.00847235135734081	0.000618529506027699	0.00289124972186983	-0.00360223650932312
319	98.5198211669922	-13.0681409835815	3.95486283302307	-0.00197886489331722	0.00743668992072344	0.00126787810586393	-0.00490093370899558
320	97.870475769043	-13.0681409835815	3.76005816459656	-3.08191010844894e-05	-0.00230353930965066	-0.000355493422830477	-0.00425158534198999
321	97.2211227416992	-13.3928155899048	3.69512343406677	-0.0026282137259841	-0.00327756232582033	-0.00360223650932312	0.0022419011220336
322	95.9224319458008	-12.0941181182861	3.63018846511841	-0.00132951640989631	-0.000680167751852423	-3.08191010844894e-05	-0.00522560812532902
323	97.2211227416992	-12.7434673309326	4.08473253250122	-0.0136671401560307	0.00516396993771195	0.00646266713738441	-0.00197886489331722
324	97.2211227416992	-13.0681409835815	3.69512343406677	0.000293855206109583	0.00451462110504508	-0.00230353930965066	-0.00944637414067984
325	95.9224319458008	-12.0941181182861	3.50031876564026	-0.00652430532500148	-0.00165419070981443	0.00126787810586393	-0.000355493422830477
326	95.9224319458008	-11.7694435119629	3.43538379669189	-0.00165419070981443	-0.00360223650932312	-0.00587495695799589	0.00354059832170606
327	95.273078918457	-11.444769859314	3.76005816459656	0.000943203864153475	-0.00652430532500148	0.0022419011220336	-0.00522560812532902
328	95.273078918457	-11.7694435119629	4.21460247039795	-0.0117190945893526	0.00191722682211548	-0.000355493422830477	-3.08191010844894e-05
329	97.2211227416992	-12.4187927246094	3.95486283302307	-0.00555028254166245	-0.0026282137259841	0.000293855206109583	-0.00684897974133492
330	97.870475769043	-13.0681409835815	3.88992786407471	-3.08191010844894e-05	0.000618529506027699	-0.000355493422830477	0.00191722682211548
331	93.9743804931641	-12.7434673309326	3.95486283302307	-0.00912170019000769	-0.00425158534198999	-0.00814767740666866	0.00159255252219737
332	95.273078918457	-11.7694435119629	3.69512343406677	0.0132808275520802	-0.00360223650932312	0.000943203864153475	0.00743668992072344
333	95.273078918457	-12.4187927246094	4.01979780197144	0.00808603875339031	0.00386527273803949	-0.0139918150380254	0.00548864435404539
334	95.9224319458008	-11.444769859314	3.88992786407471	0.00159255252219737	0.00126787810586393	0.00191722682211548	-3.08191010844894e-05
335	93.9743804931641	-11.444769859314	3.76005816459656	-0.000355493422830477	-0.00392691092565656	-0.00392691092565656	0.00581331877037883
336	92.6756820678711	-10.7954206466675	3.56525373458862	0.00516396993771195	0.00126787810586393	0.000943203864153475	0.0022419011220336
337	93.9743804931641	-11.444769859314	3.76005816459656	0.0100340843200684	-0.00555028254166245	0.0022419011220336	0.00581331877037883
338	93.9743804931641	-10.7954206466675	3.69512343406677	-0.00717365415766835	-0.00100484199356288	0.000943203864153475	-0.00555028254166245
339	97.2211227416992	-11.1200952529907	3.88992786407471	-0.00555028254166245	-0.00230353930965066	-0.00490093370899558	-0.00522560812532902
340	97.870475769043	-12.0941181182861	4.27953720092773	-0.00425158534198999	-0.0026282137259841	-3.08191010844894e-05	-0.00132951640989631
341	98.5198211669922	-12.4187927246094	3.88992786407471	0.000293855206109583	0.000618529506027699	-0.00425158534198999	-0.00100484199356288
342	95.9224319458008	-10.7954206466675	3.63018846511841	-0.00522560812532902	0.00548864435404539	0.00516396993771195	0.00256657530553639
343	97.870475769043	-12.4187927246094	3.88992786407471	-0.00977104809135199	0.0145795252174139	0.00483929552137852	-0.00587495695799589
344	95.9224319458008	-11.1200952529907	3.56525373458862	-0.00327756232582033	0.00970941036939621	0.00581331877037883	-0.00457625929266214
345	97.2211227416992	-12.0941181182861	3.82499313354492	0.013930176384747	0.00808603875339031	0.00581331877037883	-0.00165419070981443
346	95.9224319458008	-12.0941181182861	4.21460247039795	0.0126314787194133	0.00678734155371785	-0.00132951640989631	-0.000355493422830477
347	95.9224319458008	-13.0681409835815	3.82499313354492	0.00159255252219737	0.00451462110504508	0.00289124972186983	-0.00457625929266214
348	95.9224319458008	-12.4187927246094	3.69512343406677	0.00191722682211548	0.00841071270406246	0.0022419011220336	-0.00360223650932312
349	96.57177734375	-11.7694435119629	3.69512343406677	0.00354059832170606	0.00678734155371785	0.0022419011220336	0.000618529506027699
350	97.2211227416992	-12.0941181182861	3.95486283302307	0.00191722682211548	0.00841071270406246	0.000618529506027699	0.00126787810586393
351	97.870475769043	-12.0941181182861	4.14966726303101	0.00159255252219737	-0.00295288790948689	0.00386527273803949	0.00938473641872406
352	95.9224319458008	-11.444769859314	4.08473253250122	0.00451462110504508	-0.00522560812532902	-0.00717365415766835	-0.00197886489331722
353	97.870475769043	-11.444769859314	3.63018846511841	-0.00100484199356288	-0.00490093370899558	0.00743668992072344	0.00191722682211548
354	96.57177734375	-11.1200952529907	3.76005816459656	-0.00457625929266214	-0.000680167751852423	-0.0104203969240189	-0.00165419070981443
355	95.9224319458008	-11.7694435119629	3.88992786407471	0.000943203864153475	0.000293855206109583	-0.0107450718060136	0.00873538758605719
356	97.2211227416992	-11.7694435119629	4.01979780197144	-0.00425158534198999	-0.00197886489331722	-0.00425158534198999	0.00581331877037883
357	97.870475769043	-11.7694435119629	4.14966726303101	-0.00132951640989631	-0.00230353930965066	-0.00912170019000769	0.00354059832170606
358	95.273078918457	-11.444769859314	3.76005816459656	-0.0126931173726916	-0.00619963090866804	0.00289124972186983	0.00159255252219737
359	95.273078918457	-10.4707469940186	3.30551409721375	0.000618529506027699	0.00451462110504508	-0.00912170019000769	-0.00425158534198999
360	96.57177734375	-10.7954206466675	3.43538379669189	-0.00652430532500148	0.00321592413820326	-3.08191010844894e-05	0.000943203864153475
361	96.57177734375	-11.1200952529907	3.69512343406677	-3.08191010844894e-05	0.00386527273803949	-3.08191010844894e-05	-0.00230353930965066
362	95.9224319458008	-11.444769859314	4.08473253250122	-0.0026282137259841	-0.00360223650932312	0.0116574559360743	-0.00132951640989631
363	95.9224319458008	-10.4707469940186	3.82499313354492	-0.0162645354866982	0.00386527273803949	0.00451462110504508	-0.00457625929266214
364	95.9224319458008	-10.4707469940186	3.43538379669189	-0.0126931173726916	0.00386527273803949	-0.00847235135734081	0.000293855206109583
365	97.2211227416992	-11.1200952529907	3.95486283302307	-0.00944637414067984	0.00451462110504508	0.00548864435404539	-0.00165419070981443
366	96.57177734375	-11.1200952529907	4.08473253250122	-0.00295288790948689	-0.00392691092565656	-0.00717365415766835	0.00711201597005129
367	95.9224319458008	-10.4707469940186	4.01979780197144	-0.00717365415766835	-0.00782300252467394	0.0022419011220336	0.0022419011220336
368	93.3250350952148	-11.1200952529907	4.4094066619873	-0.0136671401560307	0.00321592413820326	-0.00977104809135199	-0.00165419070981443
369	92.6756820678711	-10.1460723876953	4.08473253250122	-0.00782300252467394	0.000618529506027699	-0.0159398596733809	-0.0026282137259841
370	95.273078918457	-11.1200952529907	3.56525373458862	-0.00684897974133492	-0.00197886489331722	-0.0113944197073579	0.000943203864153475
371	94.6237335205078	-10.7954206466675	3.56525373458862	-0.00360223650932312	-0.00522560812532902	-0.00360223650932312	0.00418994715437293
372	96.57177734375	-11.444769859314	4.21460247039795	0.00841071270406246	-0.0133424662053585	-0.00879702530801296	-0.000355493422830477
373	93.9743804931641	-9.49672412872314	3.76005816459656	0.0106834331527352	-0.0165892094373703	-0.00652430532500148	-0.00165419070981443
374	95.273078918457	-10.7954206466675	4.21460247039795	0.00711201597005129	0.000293855206109583	-0.00717365415766835	-3.08191010844894e-05
375	95.9224319458008	-10.7954206466675	3.95486283302307	0.00938473641872406	-0.00295288790948689	-0.0113944197073579	-3.08191010844894e-05
376	95.9224319458008	-10.7954206466675	3.82499313354492	-0.0243813935667276	-0.00165419070981443	-0.00619963090866804	-0.00197886489331722
377	95.9224319458008	-11.1200952529907	4.01979780197144	0.0103587592020631	-3.08191010844894e-05	-0.00360223650932312	0.00516396993771195
378	96.57177734375	-11.444769859314	4.01979780197144	-0.00100484199356288	-0.00392691092565656	-0.00555028254166245	-0.00132951640989631
379	96.57177734375	-11.7694435119629	4.14966726303101	-0.00327756232582033	-0.00749832857400179	0.000943203864153475	-0.00457625929266214
380	95.273078918457	-11.1200952529907	3.95486283302307	0.00159255252219737	-0.00944637414067984	-0.00814767740666866	0.00191722682211548
381	94.6237335205078	-11.1200952529907	3.50031876564026	-0.00555028254166245	-0.0026282137259841	0.00483929552137852	0.00743668992072344
382	96.57177734375	-11.7694435119629	4.14966726303101	-0.0117190945893526	0.00191722682211548	-0.000355493422830477	-0.00652430532500148
383	95.273078918457	-10.1460723876953	4.01979780197144	-0.0152905117720366	0.00516396993771195	0.0200989879667759	-0.00327756232582033
384	97.2211227416992	-10.7954206466675	4.21460247039795	-0.0159398596733809	0.0126314787194133	-0.00132951640989631	-0.00749832857400179
385	96.57177734375	-11.1200952529907	4.34447193145752	-0.00717365415766835	0.00711201597005129	0.00159255252219737	0.00581331877037883
386	96.57177734375	-10.7954206466675	3.95486283302307	0.0022419011220336	0.00646266713738441	-0.00425158534198999	-0.00490093370899558
387	96.57177734375	-10.7954206466675	3.95486283302307	0.00126787810586393	0.00289124972186983	0.00126787810586393	0.00711201597005129
388	96.57177734375	-10.4707469940186	3.88992786407471	0.00451462110504508	-0.000680167751852423	0.00743668992072344	-0.0026282137259841
389	95.273078918457	-10.4707469940186	3.82499313354492	-0.000680167751852423	0.00938473641872406	-0.00847235135734081	-0.0026282137259841
390	94.6237335205078	-9.49672412872314	3.63018846511841	0.00646266713738441	0.00451462110504508	-0.00392691092565656	-0.00327756232582033
391	94.6237335205078	-9.49672412872314	3.76005816459656	0.0165275707840919	0.00126787810586393	-0.00879702530801296	0.00808603875339031
392	95.9224319458008	-9.49672412872314	3.37044906616211	0.0149041991680861	-0.00100484199356288	-0.00782300252467394	0.0022419011220336
393	94.6237335205078	-10.1460723876953	3.76005816459656	0.0188002903014421	-0.00490093370899558	-0.00944637414067984	-0.00165419070981443
394	97.2211227416992	-10.7954206466675	3.82499313354492	0.0168522447347641	0.00289124972186983	-0.00749832857400179	-0.00295288790948689
395	95.9224319458008	-10.1460723876953	3.69512343406677	0.0145795252174139	0.000293855206109583	-0.00652430532500148	0.00483929552137852
396	95.273078918457	-9.82139778137207	3.43538379669189	-0.00717365415766835	-0.00197886489331722	-0.00327756232582033	0.00873538758605719
397	95.273078918457	-10.1460723876953	3.88992786407471	0.00646266713738441	0.00906006153672934	-0.00814767740666866	0.00646266713738441
398	94.6237335205078	-9.1720495223999	3.56525373458862	-0.00360223650932312	0.012956153601408	0.0103587592020631	-0.00230353930965066
399	97.2211227416992	-11.1200952529907	3.76005816459656	0.000293855206109583	0.01100810803473	-0.00717365415766835	0.00126787810586393
400	94.6237335205078	-10.7954206466675	4.01979780197144	-0.00782300252467394	0.00516396993771195	0.000293855206109583	0.00354059832170606
401	93.9743804931641	-9.82139778137207	3.82499313354492	-0.00555028254166245	0.0100340843200684	0.000293855206109583	0.0100340843200684
402	92.6756820678711	-10.1460723876953	3.95486283302307	-0.0175632312893867	0.00841071270406246	0.00483929552137852	-0.00587495695799589
403	93.3250350952148	-10.7954206466675	3.88992786407471	-0.0182125810533762	0.011982130818069	0.0136055024340749	-0.00230353930965066
404	94.6237335205078	-11.1200952529907	3.82499313354492	-0.0208099745213985	0.0113327819854021	0.000618529506027699	-0.0100957229733467
405	97.870475769043	-11.1200952529907	3.63018846511841	-0.00944637414067984	0.00613799272105098	-0.00490093370899558	-3.08191010844894e-05
406	95.9224319458008	-10.1460723876953	3.76005816459656	-0.0149658378213644	-0.00490093370899558	0.00289124972186983	0.00321592413820326
407	97.2211227416992	-10.4707469940186	3.95486283302307	-0.000355493422830477	-0.00587495695799589	-0.00327756232582033	-0.00295288790948689
408	95.9224319458008	-11.1200952529907	4.27953720092773	-0.00587495695799589	-3.08191010844894e-05	-0.0126931173726916	-0.00295288790948689
409	95.9224319458008	-11.7694435119629	3.76005816459656	0.00581331877037883	-3.08191010844894e-05	0.00483929552137852	-0.00782300252467394
410	94.6237335205078	-10.7954206466675	3.69512343406677	0.0197743140161037	-0.00652430532500148	-0.00425158534198999	-0.00165419070981443
411	95.273078918457	-11.444769859314	3.69512343406677	0.0194496400654316	-0.021459324285388	-0.00847235135734081	-0.00132951640989631
412	94.6237335205078	-11.7694435119629	3.82499313354492	0.0123068047687411	-0.0273034609854221	-0.0107450718060136	-0.00652430532500148
413	96.57177734375	-12.7434673309326	4.27953720092773	0.0136055024340749	0.00354059832170606	0.00321592413820326	-0.00100484199356288
414	95.273078918457	-11.444769859314	3.76005816459656	-0.00165419070981443	-0.00652430532500148	-0.0123684434220195	0.00289124972186983
415	94.6237335205078	-11.1200952529907	3.82499313354492	-0.00425158534198999	0.000943203864153475	-0.00587495695799589	-0.00360223650932312
416	96.57177734375	-12.0941181182861	4.14966726303101	0.00743668992072344	-0.00327756232582033	-0.00230353930965066	0.00418994715437293
417	96.57177734375	-12.0941181182861	3.88992786407471	-0.00230353930965066	0.00483929552137852	0.00678734155371785	-0.00165419070981443
418	95.9224319458008	-11.7694435119629	4.14966726303101	-0.0175632312893867	0.00938473641872406	0.00418994715437293	0.000618529506027699
419	96.57177734375	-11.7694435119629	4.21460247039795	-0.0117190945893526	0.00841071270406246	0.00126787810586393	-0.00522560812532902
420	94.6237335205078	-10.4707469940186	3.69512343406677	-0.00749832857400179	0.0103587592020631	-0.00425158534198999	-0.00392691092565656
421	95.9224319458008	-10.4707469940186	3.50031876564026	-0.00944637414067984	0.00906006153672934	0.00516396993771195	0.00418994715437293
422	95.273078918457	-11.1200952529907	3.50031876564026	-0.0120437685400248	0.013930176384747	0.00841071270406246	-0.00619963090866804
423	94.6237335205078	-10.4707469940186	3.1756443977356	-0.00587495695799589	0.0178262684494257	0.00418994715437293	-0.00749832857400179
424	96.57177734375	-12.0941181182861	3.95486283302307	-0.0123684434220195	0.0220470335334539	0.00418994715437293	-0.00197886489331722
425	96.57177734375	-11.444769859314	3.88992786407471	-0.00100484199356288	0.00743668992072344	-0.00327756232582033	-0.00457625929266214
426	97.870475769043	-11.444769859314	3.69512343406677	0.00483929552137852	0.0191249661147594	0.000293855206109583	0.000943203864153475
427	96.57177734375	-11.444769859314	3.76005816459656	-0.00100484199356288	0.00516396993771195	0.000943203864153475	-0.00619963090866804
428	95.273078918457	-11.1200952529907	3.76005816459656	-0.00522560812532902	0.000618529506027699	0.00970941036939621	0.00126787810586393
429	94.6237335205078	-10.4707469940186	3.63018846511841	-0.00587495695799589	0.00613799272105098	-0.000680167751852423	-0.000355493422830477
430	97.2211227416992	-10.7954206466675	3.95486283302307	0.000618529506027699	-0.00132951640989631	-0.00392691092565656	-3.08191010844894e-05
431	96.57177734375	-12.0941181182861	3.95486283302307	0.00191722682211548	-0.00392691092565656	-0.00392691092565656	0.00678734155371785
432	95.273078918457	-11.1200952529907	3.82499313354492	0.00776136433705688	-0.0282774847000837	-0.0143164889886975	0.00678734155371785
433	95.273078918457	-11.7694435119629	3.88992786407471	0.000943203864153475	-0.0104203969240189	-0.0100957229733467	0.00646266713738441
434	92.0263366699219	-10.7954206466675	3.69512343406677	-0.000680167751852423	-0.0208099745213985	-0.0165892094373703	0.00191722682211548
435	92.0263366699219	-10.1460723876953	3.88992786407471	0.0103587592020631	-0.000355493422830477	-0.00684897974133492	0.0123068047687411
436	93.9743804931641	-12.0941181182861	4.21460247039795	0.00548864435404539	-0.00555028254166245	-0.00165419070981443	-0.000355493422830477
437	93.3250350952148	-12.0941181182861	3.82499313354492	-0.00522560812532902	-0.00555028254166245	-0.00847235135734081	0.00548864435404539
438	92.6756820678711	-11.1200952529907	3.88992786407471	-0.00327756232582033	0.000943203864153475	-0.0113944197073579	-3.08191010844894e-05
439	93.9743804931641	-10.7954206466675	3.76005816459656	0.00289124972186983	0.00354059832170606	-0.000680167751852423	0.00126787810586393
440	97.2211227416992	-11.7694435119629	3.88992786407471	-0.000680167751852423	-0.00327756232582033	-0.00782300252467394	0.00808603875339031
441	96.57177734375	-12.4187927246094	4.53927659988403	0.000293855206109583	0.00126787810586393	0.00289124972186983	-0.0026282137259841
442	97.870475769043	-11.7694435119629	4.34447193145752	-0.00360223650932312	0.00516396993771195	0.012956153601408	-0.00425158534198999
443	95.273078918457	-11.444769859314	3.63018846511841	-0.0026282137259841	0.00126787810586393	0.00873538758605719	-0.00652430532500148
444	95.273078918457	-11.1200952529907	3.76005816459656	0.00516396993771195	0.00159255252219737	0.00678734155371785	-0.00587495695799589
445	97.2211227416992	-13.0681409835815	4.08473253250122	-0.00392691092565656	-0.00782300252467394	-0.00425158534198999	-0.00230353930965066
446	98.5198211669922	-13.3928155899048	3.95486283302307	0.00808603875339031	-0.00782300252467394	-0.00619963090866804	-0.00295288790948689
447	97.2211227416992	-13.3928155899048	4.27953720092773	0.0181509424000978	-0.0185372550040483	-0.00522560812532902	-0.00132951640989631
448	97.2211227416992	-12.7434673309326	3.82499313354492	0.00906006153672934	-0.0123684434220195	0.00418994715437293	-0.00912170019000769
449	94.6237335205078	-12.0941181182861	3.30551409721375	0.00970941036939621	-0.00814767740666866	-0.00555028254166245	0.00418994715437293
450	95.273078918457	-11.444769859314	3.82499313354492	-0.00327756232582033	-0.00814767740666866	-0.0104203969240189	0.00159255252219737
451	96.57177734375	-11.444769859314	3.76005816459656	0.0100340843200684	-0.000355493422830477	-0.00522560812532902	0.00516396993771195
452	96.57177734375	-12.0941181182861	4.08473253250122	0.0106834331527352	-0.0143164889886975	-0.00587495695799589	-0.00360223650932312
453	95.9224319458008	-10.7954206466675	3.95486283302307	-0.00619963090866804	-0.00295288790948689	-0.00652430532500148	0.00191722682211548
454	95.9224319458008	-10.7954206466675	3.82499313354492	0.000618529506027699	0.00256657530553639	-0.00392691092565656	0.00743668992072344
455	97.870475769043	-12.4187927246094	3.82499313354492	0.00581331877037883	0.00126787810586393	-0.0152905117720366	0.00191722682211548
456	97.870475769043	-12.0941181182861	3.82499313354492	-0.00392691092565656	0.000618529506027699	-0.000355493422830477	0.00354059832170606
457	97.870475769043	-12.0941181182861	3.76005816459656	-0.00457625929266214	0.00126787810586393	-0.00327756232582033	-0.000680167751852423
458	97.2211227416992	-12.0941181182861	3.37044906616211	-0.00749832857400179	0.00841071270406246	-0.00392691092565656	0.000293855206109583
459	95.9224319458008	-11.1200952529907	3.76005816459656	-0.0100957229733467	0.00808603875339031	-0.0110697457566857	-0.000355493422830477
460	95.273078918457	-10.7954206466675	3.37044906616211	-0.00230353930965066	0.011982130818069	-0.00360223650932312	0.00451462110504508
461	95.273078918457	-11.444769859314	3.50031876564026	-0.00132951640989631	0.011982130818069	0.000293855206109583	-0.00327756232582033
462	96.57177734375	-12.0941181182861	3.56525373458862	-0.0133424662053585	0.0178262684494257	0.0171769186854362	0.000618529506027699
463	95.273078918457	-11.1200952529907	3.76005816459656	-0.000680167751852423	0.00548864435404539	0.00516396993771195	-0.00132951640989631
464	97.2211227416992	-12.0941181182861	4.27953720092773	-0.00360223650932312	0.0136055024340749	0.00483929552137852	0.0022419011220336
465	97.2211227416992	-12.0941181182861	3.76005816459656	0.00418994715437293	-0.00392691092565656	-3.08191010844894e-05	-0.00425158534198999
466	95.9224319458008	-10.7954206466675	3.56525373458862	0.0100340843200684	-0.00555028254166245	0.00581331877037883	0.00711201597005129
467	94.6237335205078	-11.1200952529907	3.69512343406677	0.00289124972186983	-0.00100484199356288	0.00646266713738441	-0.000355493422830477
468	95.9224319458008	-12.0941181182861	3.69512343406677	-0.00100484199356288	0.00483929552137852	-0.00425158534198999	-0.00230353930965066
469	95.9224319458008	-11.7694435119629	4.08473253250122	0.00873538758605719	-0.00165419070981443	-0.00684897974133492	-0.00555028254166245
470	93.3250350952148	-11.7694435119629	4.4094066619873	-0.00132951640989631	0.000618529506027699	-0.00652430532500148	0.000293855206109583
471	93.3250350952148	-10.7954206466675	3.56525373458862	0.00354059832170606	-0.00847235135734081	-0.0100957229733467	0.00289124972186983
472	94.6237335205078	-12.0941181182861	3.24057936668396	0.00289124972186983	-0.00360223650932312	-0.00652430532500148	0.00354059832170606
473	92.6756820678711	-10.4707469940186	3.88992786407471	0.0132808275520802	-0.00619963090866804	-0.00782300252467394	-0.00587495695799589
474	95.9224319458008	-12.0941181182861	4.01979780197144	0.00451462110504508	0.00354059832170606	-0.00360223650932312	-0.0026282137259841
475	96.57177734375	-11.444769859314	4.21460247039795	-0.0120437685400248	0.00548864435404539	-0.0107450718060136	-0.00132951640989631
476	95.9224319458008	-11.7694435119629	3.69512343406677	0.00126787810586393	0.01100810803473	0.00256657530553639	0.000293855206109583
477	95.9224319458008	-10.7954206466675	3.63018846511841	-0.000680167751852423	0.0100340843200684	0.00191722682211548	-0.00132951640989631
478	97.2211227416992	-12.0941181182861	3.82499313354492	-0.00847235135734081	0.00808603875339031	0.000943203864153475	0.00256657530553639
479	97.2211227416992	-11.7694435119629	3.82499313354492	-0.00425158534198999	0.0126314787194133	-0.000355493422830477	0.00483929552137852
480	95.9224319458008	-12.0941181182861	3.88992786407471	-0.00230353930965066	0.00516396993771195	-0.000355493422830477	0.00159255252219737
481	95.273078918457	-11.7694435119629	4.08473253250122	-0.00197886489331722	0.0145795252174139	0.000943203864153475	0.00386527273803949
482	95.9224319458008	-12.0941181182861	3.63018846511841	-0.0149658378213644	0.0142548503354192	0.011982130818069	0.000618529506027699
483	97.870475769043	-13.0681409835815	3.95486283302307	-0.00782300252467394	0.0123068047687411	0.0113327819854021	-0.00100484199356288
484	97.870475769043	-12.7434673309326	3.88992786407471	-0.00717365415766835	0.0145795252174139	0.00548864435404539	-0.00360223650932312
485	95.273078918457	-11.7694435119629	3.76005816459656	-0.00555028254166245	0.00743668992072344	0.00776136433705688	-0.00782300252467394
486	96.57177734375	-11.444769859314	4.14966726303101	0.00646266713738441	0.00646266713738441	0.00191722682211548	0.00256657530553639
487	95.273078918457	-11.1200952529907	4.01979780197144	0.0022419011220336	-0.00879702530801296	-3.08191010844894e-05	-0.00522560812532902
488	95.9224319458008	-10.7954206466675	3.82499313354492	0.000293855206109583	-0.00490093370899558	-0.00522560812532902	-0.0104203969240189
489	97.2211227416992	-12.0941181182861	3.95486283302307	0.00386527273803949	-0.00457625929266214	0.000618529506027699	-0.00197886489331722
490	95.9224319458008	-12.4187927246094	4.01979780197144	-0.00197886489331722	0.00159255252219737	-0.0100957229733467	-0.000680167751852423
491	95.273078918457	-12.0941181182861	3.88992786407471	0.00256657530553639	-0.00165419070981443	-0.00522560812532902	-0.00392691092565656
492	95.9224319458008	-11.1200952529907	4.14966726303101	0.00191722682211548	-0.021459324285388	-0.0104203969240189	0.00126787810586393
493	96.57177734375	-12.4187927246094	4.08473253250122	0.00159255252219737	-0.00977104809135199	-0.00977104809135199	-0.00555028254166245
494	97.2211227416992	-11.7694435119629	3.30551409721375	-0.00295288790948689	-0.00295288790948689	-0.0117190945893526	-0.000355493422830477
495	95.273078918457	-10.4707469940186	3.56525373458862	0.00159255252219737	-0.00457625929266214	-0.0113944197073579	0.00321592413820326
496	94.6237335205078	-11.1200952529907	3.56525373458862	-0.0026282137259841	-3.08191010844894e-05	-0.00457625929266214	0.000618529506027699
497	94.6237335205078	-11.7694435119629	3.82499313354492	-0.00684897974133492	0.0022419011220336	0.00256657530553639	0.00191722682211548
498	95.273078918457	-11.444769859314	3.88992786407471	-0.0110697457566857	0.00483929552137852	0.00483929552137852	-0.00425158534198999
499	95.9224319458008	-12.0941181182861	3.82499313354492	-0.00587495695799589	0.0116574559360743	0.00256657530553639	-0.000680167751852423
500	95.273078918457	-12.4187927246094	3.82499313354492	-0.0152905117720366	0.011982130818069	-0.00457625929266214	0.00354059832170606
501	95.273078918457	-12.0941181182861	3.37044906616211	-0.0123684434220195	0.00646266713738441	-0.00425158534198999	0.00678734155371785
502	92.6756820678711	-10.7954206466675	3.24057936668396	-0.0195112787187099	0.011982130818069	0.0181509424000978	0.00321592413820326
503	94.6237335205078	-12.0941181182861	4.21460247039795	-0.0172385573387146	0.0106834331527352	0.00841071270406246	-0.00587495695799589
504	92.0263366699219	-10.4707469940186	4.08473253250122	-0.0217839982360601	0.0113327819854021	0.0022419011220336	0.00191722682211548
505	94.6237335205078	-10.7954206466675	3.69512343406677	-0.0113944197073579	0.00548864435404539	-0.00944637414067984	0.00289124972186983
506	94.6237335205078	-11.7694435119629	3.95486283302307	0.0022419011220336	0.00289124972186983	0.00516396993771195	0.0022419011220336
507	94.6237335205078	-12.0941181182861	3.88992786407471	-0.00197886489331722	0.00483929552137852	0.00191722682211548	0.0022419011220336
508	94.6237335205078	-10.7954206466675	4.08473253250122	0.00711201597005129	0.000943203864153475	0.00191722682211548	-0.00717365415766835
509	95.273078918457	-11.7694435119629	4.27953720092773	0.00646266713738441	0.00873538758605719	-0.00912170019000769	-0.00327756232582033
510	95.9224319458008	-12.7434673309326	3.95486283302307	0.0113327819854021	0.00191722682211548	0.00386527273803949	-0.00392691092565656
511	97.2211227416992	-13.0681409835815	3.76005816459656	0.0171769186854362	-0.00749832857400179	-0.00749832857400179	-0.00684897974133492
512	95.273078918457	-12.4187927246094	3.63018846511841	0.01100810803473	-0.00749832857400179	-0.0026282137259841	0.00711201597005129
513	97.2211227416992	-13.717490196228	3.95486283302307	0.0136055024340749	-0.0175632312893867	-0.00684897974133492	-0.00165419070981443
514	96.57177734375	-12.7434673309326	3.95486283302307	0.01100810803473	-0.0146411629393697	-0.00782300252467394	-0.00425158534198999
515	95.9224319458008	-13.0681409835815	4.01979780197144	0.00418994715437293	-0.0146411629393697	-0.0126931173726916	-3.08191010844894e-05
516	95.273078918457	-12.4187927246094	4.01979780197144	0.00613799272105098	-0.00100484199356288	-0.00295288790948689	-0.00230353930965066
517	95.273078918457	-12.0941181182861	3.82499313354492	0.00191722682211548	-0.00490093370899558	0.0022419011220336	0.00808603875339031
518	95.273078918457	-11.7694435119629	3.76005816459656	0.00906006153672934	-0.00490093370899558	-0.00847235135734081	-0.00522560812532902
519	96.57177734375	-11.7694435119629	3.76005816459656	0.00289124972186983	-0.000680167751852423	-0.00522560812532902	-0.000680167751852423
520	97.2211227416992	-13.3928155899048	4.21460247039795	-0.00132951640989631	-0.00100484199356288	-0.00652430532500148	-0.00132951640989631
521	97.2211227416992	-12.7434673309326	4.01979780197144	0.00354059832170606	-0.000355493422830477	0.00191722682211548	0.00256657530553639
522	96.57177734375	-12.7434673309326	3.82499313354492	-0.00425158534198999	0.00289124972186983	-3.08191010844894e-05	-0.000355493422830477
523	97.2211227416992	-11.7694435119629	3.50031876564026	-0.00652430532500148	0.00126787810586393	0.00256657530553639	-0.00847235135734081
524	95.273078918457	-11.7694435119629	3.50031876564026	-0.00555028254166245	0.00126787810586393	0.00711201597005129	-0.00522560812532902
525	98.5198211669922	-12.4187927246094	3.82499313354492	-0.00392691092565656	0.00483929552137852	-0.00879702530801296	-0.00684897974133492
526	97.2211227416992	-12.7434673309326	4.21460247039795	-3.08191010844894e-05	-0.00749832857400179	-0.00782300252467394	0.0022419011220336
527	99.1691741943359	-12.4187927246094	3.82499313354492	0.00386527273803949	-0.00587495695799589	0.0103587592020631	0.00613799272105098
528	97.870475769043	-12.7434673309326	3.88992786407471	0.00808603875339031	-0.00425158534198999	-0.00912170019000769	-0.00782300252467394
529	95.9224319458008	-11.7694435119629	3.88992786407471	0.0265924744307995	0.00970941036939621	-0.00912170019000769	-0.00555028254166245
530	95.9224319458008	-11.7694435119629	3.76005816459656	0.00581331877037883	0.00191722682211548	-0.0100957229733467	-0.00425158534198999
531	96.57177734375	-11.7694435119629	3.82499313354492	0.00548864435404539	-0.0100957229733467	-0.00522560812532902	0.01100810803473
532	96.57177734375	-12.7434673309326	4.21460247039795	0.0217223595827818	-0.0152905117720366	-0.0113944197073579	0.00678734155371785
533	94.6237335205078	-11.444769859314	3.56525373458862	-0.00652430532500148	-0.000355493422830477	-0.00879702530801296	0.00516396993771195
534	95.273078918457	-11.7694435119629	3.63018846511841	-0.00847235135734081	0.00451462110504508	-0.00814767740666866	0.00548864435404539
535	93.3250350952148	-12.7434673309326	3.95486283302307	-0.0149658378213644	0.01100810803473	-0.00165419070981443	0.00548864435404539
536	95.9224319458008	-12.7434673309326	4.08473253250122	-0.0143164889886975	0.00516396993771195	-0.00587495695799589	0.00970941036939621
537	94.6237335205078	-12.4187927246094	4.21460247039795	-0.0136671401560307	0.00386527273803949	0.0113327819854021	-0.00295288790948689
538	95.273078918457	-12.4187927246094	4.14966726303101	-0.0152905117720366	0.0123068047687411	0.00256657530553639	-0.000355493422830477
539	94.6237335205078	-11.7694435119629	3.63018846511841	-0.0204853005707264	0.00970941036939621	0.00548864435404539	-3.08191010844894e-05
540	97.2211227416992	-13.0681409835815	3.95486283302307	-0.0169138833880424	0.00743668992072344	-0.00490093370899558	0.00321592413820326
541	97.2211227416992	-11.7694435119629	3.76005816459656	-0.0117190945893526	0.00548864435404539	0.00126787810586393	-3.08191010844894e-05
542	97.870475769043	-13.0681409835815	4.27953720092773	-0.0113944197073579	0.000618529506027699	0.00776136433705688	0.0022419011220336
543	95.273078918457	-12.0941181182861	4.14966726303101	-0.00522560812532902	0.00451462110504508	0.0145795252174139	-3.08191010844894e-05
544	96.57177734375	-13.717490196228	4.21460247039795	-0.00425158534198999	0.00451462110504508	0.00418994715437293	-0.00912170019000769
545	97.2211227416992	-14.042163848877	4.21460247039795	-0.00295288790948689	-0.00360223650932312	-0.00327756232582033	0.0022419011220336
546	97.2211227416992	-14.042163848877	4.14966726303101	0.00711201597005129	-0.00977104809135199	-0.00490093370899558	-3.08191010844894e-05
547	97.2211227416992	-14.3668384552002	4.08473253250122	0.00711201597005129	-0.0156151866540313	-0.000680167751852423	0.00289124972186983
548	97.2211227416992	-13.3928155899048	4.01979780197144	0.01100810803473	-0.0162645354866982	0.000943203864153475	-0.0026282137259841
549	97.2211227416992	-13.3928155899048	4.21460247039795	0.00418994715437293	-0.00652430532500148	-0.00782300252467394	-0.00490093370899558
550	94.6237335205078	-11.444769859314	3.63018846511841	0.00321592413820326	0.00126787810586393	-0.00230353930965066	-0.00197886489331722
551	95.9224319458008	-12.4187927246094	3.69512343406677	0.0116574559360743	-0.0110697457566857	-0.00684897974133492	0.00159255252219737
552	97.2211227416992	-12.0941181182861	3.82499313354492	0.0181509424000978	-0.00360223650932312	-0.00392691092565656	0.00841071270406246
553	96.57177734375	-11.7694435119629	3.82499313354492	0.0022419011220336	0.00776136433705688	-0.0117190945893526	0.000293855206109583
554	96.57177734375	-12.0941181182861	4.08473253250122	0.00776136433705688	-0.0026282137259841	-0.0133424662053585	-0.000680167751852423
555	97.2211227416992	-12.7434673309326	3.82499313354492	-3.08191010844894e-05	0.000943203864153475	-0.0146411629393697	0.00678734155371785
556	97.870475769043	-12.7434673309326	3.69512343406677	0.00776136433705688	-0.000680167751852423	-0.00782300252467394	-0.00425158534198999
557	98.5198211669922	-12.7434673309326	3.69512343406677	-0.000355493422830477	0.0100340843200684	-0.00230353930965066	0.00678734155371785
558	97.2211227416992	-12.7434673309326	3.76005816459656	0.00808603875339031	0.0103587592020631	-0.00425158534198999	-0.00944637414067984
559	96.57177734375	-11.7694435119629	3.88992786407471	0.00483929552137852	0.0106834331527352	-0.0026282137259841	0.000293855206109583
560	96.57177734375	-11.444769859314	3.30551409721375	-3.08191010844894e-05	0.00970941036939621	0.00581331877037883	0.00483929552137852
561	96.57177734375	-11.444769859314	2.98083996772766	0.00743668992072344	0.0181509424000978	0.00548864435404539	0.00483929552137852
562	97.870475769043	-11.7694435119629	3.63018846511841	-0.000680167751852423	0.0175015944987535	0.0145795252174139	0.000293855206109583
563	96.57177734375	-11.7694435119629	3.88992786407471	-0.0120437685400248	0.0152288740500808	0.0103587592020631	-0.00392691092565656
564	95.9224319458008	-12.4187927246094	4.01979780197144	-0.00814767740666866	0.0149041991680861	0.00906006153672934	0.00776136433705688
565	96.57177734375	-11.444769859314	4.08473253250122	-0.00684897974133492	0.0106834331527352	-0.00652430532500148	0.000293855206109583
566	92.6756820678711	-11.1200952529907	3.69512343406677	-0.00132951640989631	-0.00717365415766835	0.000618529506027699	0.00483929552137852
567	93.3250350952148	-11.1200952529907	3.63018846511841	-0.0104203969240189	-0.00587495695799589	0.00191722682211548	0.00711201597005129
568	92.6756820678711	-10.7954206466675	3.63018846511841	-0.0139918150380254	-0.0104203969240189	-0.00327756232582033	-0.00360223650932312
569	94.6237335205078	-12.0941181182861	3.95486283302307	-0.0104203969240189	-0.00425158534198999	-0.00684897974133492	0.00646266713738441
570	95.273078918457	-12.0941181182861	4.21460247039795	-0.00782300252467394	-0.0104203969240189	0.000943203864153475	0.000618529506027699
571	95.273078918457	-11.1200952529907	4.08473253250122	0.00516396993771195	0.000293855206109583	-0.0133424662053585	0.00191722682211548
572	97.2211227416992	-11.444769859314	3.56525373458862	-0.000355493422830477	-0.021459324285388	-0.0149658378213644	-0.00684897974133492
573	96.57177734375	-11.444769859314	3.95486283302307	-0.00555028254166245	-0.0117190945893526	-0.0113944197073579	-0.0026282137259841
574	97.2211227416992	-12.0941181182861	3.95486283302307	0.00126787810586393	-0.0104203969240189	-0.00132951640989631	-0.00230353930965066
575	96.57177734375	-12.7434673309326	3.88992786407471	-0.00132951640989631	-0.0152905117720366	-0.0146411629393697	0.00386527273803949
576	97.2211227416992	-12.4187927246094	4.08473253250122	-0.00165419070981443	-0.00977104809135199	-0.0026282137259841	-0.00100484199356288
577	96.57177734375	-12.7434673309326	4.01979780197144	0.000293855206109583	-0.0162645354866982	-0.000355493422830477	0.00126787810586393
578	97.870475769043	-13.717490196228	3.95486283302307	0.000618529506027699	-0.00619963090866804	-0.00197886489331722	0.0022419011220336
579	96.57177734375	-13.0681409835815	3.88992786407471	0.00678734155371785	-0.00684897974133492	-0.000680167751852423	-0.00490093370899558
580	95.273078918457	-11.444769859314	3.69512343406677	0.000293855206109583	-0.00555028254166245	0.0022419011220336	0.00970941036939621
581	95.273078918457	-10.4707469940186	4.08473253250122	0.00678734155371785	0.000943203864153475	-0.00327756232582033	0.000943203864153475
582	95.273078918457	-11.1200952529907	4.08473253250122	-0.00165419070981443	0.00354059832170606	0.00841071270406246	-0.00165419070981443
583	96.57177734375	-12.0941181182861	3.76005816459656	-0.00717365415766835	0.00581331877037883	0.00646266713738441	-0.00652430532500148
584	97.2211227416992	-12.0941181182861	3.69512343406677	-0.0120437685400248	0.00776136433705688	0.00808603875339031	0.000293855206109583
585	95.273078918457	-10.1460723876953	3.69512343406677	-0.00230353930965066	0.00841071270406246	-0.000680167751852423	0.0022419011220336
586	95.9224319458008	-10.7954206466675	3.63018846511841	0.00516396993771195	-0.00165419070981443	-0.0026282137259841	-3.08191010844894e-05
587	95.273078918457	-10.7954206466675	3.82499313354492	0.00548864435404539	-0.00782300252467394	0.00126787810586393	0.000618529506027699
588	95.273078918457	-10.4707469940186	3.63018846511841	0.01100810803473	0.00159255252219737	-0.00944637414067984	-0.00197886489331722
589	96.57177734375	-10.7954206466675	3.43538379669189	0.00808603875339031	0.01100810803473	-0.00425158534198999	0.00289124972186983
590	97.870475769043	-11.7694435119629	3.82499313354492	0.011982130818069	0.00678734155371785	-0.00977104809135199	0.00321592413820326
591	96.57177734375	-11.1200952529907	3.95486283302307	0.0220470335334539	0.00191722682211548	0.00548864435404539	0.00256657530553639
592	95.273078918457	-10.7954206466675	3.69512343406677	0.0210730116814375	0.00483929552137852	-0.00749832857400179	0.000293855206109583
593	96.57177734375	-11.7694435119629	4.21460247039795	0.0265924744307995	0.0103587592020631	-0.00457625929266214	0.000943203864153475
594	95.9224319458008	-11.444769859314	3.63018846511841	0.0252937767654657	0.000618529506027699	-0.0130177913233638	0.00321592413820326
595	93.9743804931641	-10.4707469940186	3.88992786407471	0.00711201597005129	0.00581331877037883	0.00126787810586393	0.000293855206109583
596	93.3250350952148	-10.7954206466675	3.76005816459656	0.00873538758605719	0.00159255252219737	-0.00619963090866804	-0.00100484199356288
597	93.3250350952148	-10.4707469940186	3.82499313354492	-0.00555028254166245	0.000618529506027699	0.00711201597005129	0.00516396993771195
598	92.6756820678711	-10.7954206466675	3.82499313354492	-0.00944637414067984	0.0132808275520802	0.00516396993771195	-3.08191010844894e-05
599	94.6237335205078	-11.444769859314	4.01979780197144	-0.0175632312893867	0.0103587592020631	-0.00165419070981443	-0.00425158534198999
600	94.6237335205078	-11.7694435119629	3.76005816459656	-0.0201606266200542	0.0022419011220336	-0.00522560812532902	0.00289124972186983
601	96.57177734375	-11.7694435119629	3.82499313354492	-0.02697878703475	0.00646266713738441	-0.00490093370899558	-0.00360223650932312
602	95.9224319458008	-11.1200952529907	3.76005816459656	-0.028926832601428	0.00256657530553639	0.00646266713738441	-0.00652430532500148
603	97.2211227416992	-11.444769859314	4.08473253250122	-0.0311995539814234	0.00776136433705688	-0.000680167751852423	-0.0110697457566857
604	95.273078918457	-10.4707469940186	4.01979780197144	-0.0204853005707264	0.00191722682211548	0.00256657530553639	-0.0104203969240189
605	95.9224319458008	-11.1200952529907	3.82499313354492	-0.017887907102704	-0.00165419070981443	0.000943203864153475	0.00256657530553639
606	95.273078918457	-11.7694435119629	3.82499313354492	-0.00619963090866804	-0.00879702530801296	-0.00717365415766835	-0.00425158534198999
607	95.273078918457	-11.7694435119629	4.01979780197144	-0.00847235135734081	-0.0146411629393697	0.011982130818069	0.00386527273803949
608	95.9224319458008	-12.0941181182861	3.76005816459656	-0.00879702530801296	-0.0120437685400248	0.00191722682211548	-0.00814767740666866
609	95.273078918457	-11.7694435119629	3.88992786407471	-0.00652430532500148	-0.00555028254166245	-0.00230353930965066	0.00191722682211548
610	97.2211227416992	-12.4187927246094	4.14966726303101	-0.00197886489331722	-0.00977104809135199	-0.00360223650932312	-0.00295288790948689
611	96.57177734375	-12.4187927246094	3.95486283302307	0.0217223595827818	-0.0126931173726916	-0.0104203969240189	0.00321592413820326
612	95.273078918457	-10.7954206466675	3.56525373458862	0.0149041991680861	-0.0208099745213985	-0.0136671401560307	-0.00749832857400179
613	96.57177734375	-12.0941181182861	3.95486283302307	0.01100810803473	-0.00555028254166245	-0.0113944197073579	0.00418994715437293
614	95.273078918457	-10.1460723876953	3.76005816459656	0.01847561635077	0.000618529506027699	-0.00977104809135199	-0.00457625929266214
615	95.9224319458008	-10.7954206466675	4.08473253250122	0.000618529506027699	0.000618529506027699	0.000293855206109583	0.00873538758605719
616	94.6237335205078	-10.4707469940186	3.95486283302307	0.000618529506027699	0.0022419011220336	-0.00295288790948689	-0.000355493422830477
617	94.6237335205078	-10.7954206466675	3.63018846511841	0.0022419011220336	0.00321592413820326	-0.00425158534198999	0.01100810803473
618	94.6237335205078	-10.7954206466675	3.37044906616211	-0.00912170019000769	0.00354059832170606	0.000293855206109583	0.00191722682211548
619	97.2211227416992	-10.7954206466675	2.98083996772766	-0.00944637414067984	0.00386527273803949	-0.0152905117720366	-0.00132951640989631
620	97.2211227416992	-11.1200952529907	5.31849479675293	-0.00522560812532902	0.00418994715437293	-0.00392691092565656	0.00776136433705688
621	97.2211227416992	-12.0941181182861	4.34447193145752	-0.00100484199356288	0.00776136433705688	0.00256657530553639	0.00354059832170606
622	96.57177734375	-11.444769859314	3.63018846511841	-0.00749832857400179	0.0171769186854362	0.0158782228827477	0.000293855206109583
623	95.9224319458008	-10.7954206466675	3.43538379669189	-0.0136671401560307	0.00970941036939621	0.00159255252219737	-0.00327756232582033
624	95.273078918457	-11.1200952529907	3.63018846511841	-0.00944637414067984	0.01100810803473	0.00743668992072344	-0.00879702530801296
625	97.870475769043	-11.7694435119629	4.01979780197144	-0.00749832857400179	0.00386527273803949	-0.00230353930965066	-0.00197886489331722
626	96.57177734375	-11.7694435119629	4.14966726303101	-0.00619963090866804	0.000618529506027699	-0.000355493422830477	-0.00457625929266214
627	96.57177734375	-12.0941181182861	4.08473253250122	0.000293855206109583	0.000943203864153475	0.00289124972186983	0.000293855206109583
628	95.273078918457	-11.444769859314	3.82499313354492	-0.0136671401560307	0.00678734155371785	-0.00457625929266214	-0.0026282137259841
629	93.3250350952148	-10.7954206466675	3.76005816459656	-0.00555028254166245	0.000618529506027699	-0.00912170019000769	0.00126787810586393
630	92.6756820678711	-10.7954206466675	3.56525373458862	-0.00814767740666866	0.00743668992072344	-0.00295288790948689	0.00483929552137852
631	94.6237335205078	-11.7694435119629	3.76005816459656	-0.00100484199356288	0.000943203864153475	0.0022419011220336	0.00548864435404539
632	92.6756820678711	-11.444769859314	4.21460247039795	-0.00782300252467394	-0.00684897974133492	-0.00847235135734081	0.00451462110504508
633	95.273078918457	-10.7954206466675	3.69512343406677	0.00808603875339031	-0.00165419070981443	-0.0152905117720366	0.000293855206109583
634	93.3250350952148	-10.7954206466675	3.50031876564026	0.00581331877037883	-0.00165419070981443	-0.00587495695799589	-0.00457625929266214
635	94.6237335205078	-11.444769859314	3.95486283302307	0.0210730116814375	-0.000355493422830477	-0.0156151866540313	-0.00295288790948689
636	96.57177734375	-11.7694435119629	4.14966726303101	0.0168522447347641	-0.00652430532500148	-0.00652430532500148	-3.08191010844894e-05
637	95.9224319458008	-11.7694435119629	4.01979780197144	0.00711201597005129	0.00483929552137852	-0.00132951640989631	-0.00132951640989631
638	95.273078918457	-11.1200952529907	4.14966726303101	0.0123068047687411	-0.00522560812532902	0.00126787810586393	-0.000355493422830477
639	95.273078918457	-11.1200952529907	3.88992786407471	0.0145795252174139	0.000293855206109583	-0.00587495695799589	-0.000680167751852423
640	96.57177734375	-13.3928155899048	3.88992786407471	0.012956153601408	0.00289124972186983	-0.00360223650932312	0.00548864435404539
641	94.6237335205078	-11.7694435119629	3.63018846511841	-0.00132951640989631	0.00451462110504508	0.00191722682211548	0.00191722682211548
642	96.57177734375	-13.3928155899048	4.14966726303101	-0.00490093370899558	0.00938473641872406	0.00776136433705688	0.00548864435404539
643	94.6237335205078	-11.444769859314	4.01979780197144	-0.0185372550040483	0.00256657530553639	0.0126314787194133	-0.00360223650932312
644	96.57177734375	-12.7434673309326	4.01979780197144	-0.0169138833880424	0.0126314787194133	0.00418994715437293	-0.00782300252467394
645	97.2211227416992	-11.7694435119629	3.1756443977356	-0.0110697457566857	0.00191722682211548	-0.000680167751852423	-0.00100484199356288
646	96.57177734375	-12.0941181182861	3.69512343406677	-0.0120437685400248	0.00354059832170606	-0.0026282137259841	-0.00327756232582033
647	96.57177734375	-11.1200952529907	3.82499313354492	-0.00977104809135199	-0.000355493422830477	0.000618529506027699	0.00126787810586393
648	97.2211227416992	-11.7694435119629	4.01979780197144	-0.00652430532500148	0.000618529506027699	0.00321592413820326	-0.00165419070981443
649	97.2211227416992	-11.1200952529907	3.69512343406677	-0.0126931173726916	0.00451462110504508	-0.00132951640989631	-0.00684897974133492
650	95.273078918457	-11.1200952529907	2.98083996772766	-0.000355493422830477	-3.08191010844894e-05	-0.00749832857400179	0.00256657530553639
651	94.6237335205078	-10.4707469940186	3.37044906616211	0.00678734155371785	-0.00392691092565656	-0.00555028254166245	0.00256657530553639
652	97.870475769043	-11.7694435119629	3.63018846511841	0.011982130818069	-0.017887907102704	-0.0152905117720366	0.000293855206109583
653	95.273078918457	-10.4707469940186	3.50031876564026	0.013930176384747	0.00808603875339031	-0.0120437685400248	0.0022419011220336
654	95.9224319458008	-11.7694435119629	3.30551409721375	0.00938473641872406	-0.0191866029053926	-0.0133424662053585	-0.00587495695799589
655	96.57177734375	-12.0941181182861	4.01979780197144	0.0116574559360743	0.00354059832170606	-0.00327756232582033	0.00678734155371785
656	97.870475769043	-11.7694435119629	3.82499313354492	0.0168522447347641	-0.00425158534198999	-0.00555028254166245	0.00256657530553639
657	96.57177734375	-11.7694435119629	3.82499313354492	0.0022419011220336	-0.00717365415766835	-0.00749832857400179	0.00678734155371785
658	97.2211227416992	-12.0941181182861	4.01979780197144	0.029189869761467	-0.00425158534198999	-0.00165419070981443	-0.00360223650932312
659	95.273078918457	-11.1200952529907	3.88992786407471	0.011982130818069	-0.00587495695799589	-0.00749832857400179	-0.00100484199356288
660	96.57177734375	-11.7694435119629	3.95486283302307	0.00873538758605719	-0.00457625929266214	-0.00360223650932312	0.00613799272105098
661	94.6237335205078	-10.7954206466675	3.88992786407471	0.00841071270406246	-0.00490093370899558	-0.00619963090866804	0.00321592413820326
662	94.6237335205078	-10.4707469940186	3.56525373458862	-0.00619963090866804	0.00126787810586393	-3.08191010844894e-05	0.00776136433705688
663	92.6756820678711	-11.444769859314	3.95486283302307	-0.00327756232582033	0.00451462110504508	0.00646266713738441	-0.00652430532500148
664	93.9743804931641	-12.0941181182861	3.95486283302307	-0.0149658378213644	0.000293855206109583	0.00289124972186983	-0.00587495695799589
665	92.6756820678711	-10.7954206466675	3.76005816459656	-0.00197886489331722	0.00808603875339031	-0.0113944197073579	-0.000355493422830477
666	92.0263366699219	-10.7954206466675	4.01979780197144	0.0142548503354192	0.00483929552137852	0.00321592413820326	-0.000355493422830477
667	93.9743804931641	-10.7954206466675	3.88992786407471	-0.00165419070981443	0.000293855206109583	-0.00490093370899558	0.0022419011220336
668	94.6237335205078	-10.7954206466675	3.63018846511841	0.0100340843200684	0.00126787810586393	-0.00197886489331722	-0.000355493422830477
669	96.57177734375	-11.7694435119629	3.1756443977356	0.00873538758605719	0.0100340843200684	0.000618529506027699	0.000618529506027699
670	96.57177734375	-11.7694435119629	3.50031876564026	0.0106834331527352	0.00354059832170606	0.00256657530553639	-0.000355493422830477
671	94.6237335205078	-11.1200952529907	3.88992786407471	0.0022419011220336	-0.0133424662053585	-0.00392691092565656	0.00386527273803949
672	96.57177734375	-11.1200952529907	3.95486283302307	0.0106834331527352	-0.00360223650932312	-0.00197886489331722	0.00678734155371785
673	95.273078918457	-11.7694435119629	3.88992786407471	0.0213976856321096	-0.00684897974133492	-0.00555028254166245	0.00483929552137852
674	97.2211227416992	-12.4187927246094	3.76005816459656	-0.00555028254166245	-0.0104203969240189	-0.0136671401560307	-0.00684897974133492
675	96.57177734375	-13.0681409835815	3.95486283302307	-0.00100484199356288	-0.00684897974133492	-0.0110697457566857	0.00418994715437293
676	96.57177734375	-12.7434673309326	3.69512343406677	-0.0100957229733467	-0.00847235135734081	0.000618529506027699	-0.00555028254166245
677	97.2211227416992	-13.0681409835815	4.01979780197144	-0.00847235135734081	0.000618529506027699	-0.00360223650932312	-0.000355493422830477
678	97.2211227416992	-11.7694435119629	4.34447193145752	-0.0149658378213644	0.00126787810586393	0.00159255252219737	-0.000680167751852423
679	95.9224319458008	-11.444769859314	3.88992786407471	-0.0204853005707264	0.00938473641872406	-0.00165419070981443	-0.00457625929266214
680	96.57177734375	-10.1460723876953	3.69512343406677	-0.0126931173726916	0.00548864435404539	-0.00100484199356288	0.00321592413820326
681	96.57177734375	-11.1200952529907	3.88992786407471	-0.0201606266200542	-0.000355493422830477	0.00159255252219737	-0.00197886489331722
682	95.273078918457	-10.4707469940186	3.69512343406677	-0.0230826959013939	0.0100340843200684	0.0175015944987535	0.000293855206109583
683	97.870475769043	-11.7694435119629	4.08473253250122	-0.0217839982360601	0.00938473641872406	0.00646266713738441	0.00321592413820326
684	97.870475769043	-10.4707469940186	3.69512343406677	-0.0253554154187441	0.00711201597005129	0.000618529506027699	0.00354059832170606
685	96.57177734375	-10.4707469940186	3.50031876564026	-0.0100957229733467	0.00938473641872406	-0.00912170019000769	-0.000680167751852423
686	95.9224319458008	-11.1200952529907	3.69512343406677	-0.00327756232582033	-0.00457625929266214	-0.00944637414067984	-0.00165419070981443
687	97.2211227416992	-10.4707469940186	3.63018846511841	0.00873538758605719	-0.00425158534198999	-0.00977104809135199	-0.00392691092565656
688	95.273078918457	-10.4707469940186	3.69512343406677	-0.00100484199356288	0.00613799272105098	0.000618529506027699	0.00289124972186983
689	95.9224319458008	-10.4707469940186	3.88992786407471	0.0100340843200684	0.00548864435404539	-0.00132951640989631	0.00418994715437293
690	95.9224319458008	-11.1200952529907	4.01979780197144	0.00451462110504508	0.00776136433705688	-0.00717365415766835	0.00418994715437293
691	98.5198211669922	-11.7694435119629	3.69512343406677	0.020423661917448	0.00354059832170606	-0.0100957229733467	0.00516396993771195
692	95.273078918457	-10.4707469940186	3.63018846511841	0.0233457311987877	-0.0100957229733467	-0.00555028254166245	0.00743668992072344
693	96.57177734375	-11.444769859314	3.95486283302307	0.0123068047687411	-0.00782300252467394	-0.00977104809135199	-0.00327756232582033
694	95.9224319458008	-11.444769859314	3.88992786407471	0.00613799272105098	-0.00230353930965066	-0.00490093370899558	0.00581331877037883
695	93.3250350952148	-10.4707469940186	3.88992786407471	-0.00749832857400179	0.00354059832170606	-0.00912170019000769	0.00386527273803949
696	92.6756820678711	-10.7954206466675	3.69512343406677	-0.00912170019000769	0.000943203864153475	0.0022419011220336	0.00646266713738441
697	91.3769912719727	-10.1460723876953	3.63018846511841	-0.00684897974133492	0.00354059832170606	-0.00165419070981443	0.0022419011220336
698	94.6237335205078	-10.7954206466675	3.88992786407471	-0.00717365415766835	0.0145795252174139	0.000618529506027699	0.000293855206109583
699	95.9224319458008	-10.7954206466675	4.27953720092773	-0.00814767740666866	0.0142548503354192	-0.00392691092565656	-0.00619963090866804
700	94.6237335205078	-10.4707469940186	4.08473253250122	-0.00392691092565656	0.0106834331527352	0.000293855206109583	-0.00360223650932312
701	97.2211227416992	-10.7954206466675	4.14966726303101	-0.0123684434220195	0.01100810803473	0.00289124972186983	0.000618529506027699
702	95.273078918457	-11.444769859314	3.69512343406677	-0.00782300252467394	0.0103587592020631	0.00289124972186983	-0.00100484199356288
703	95.9224319458008	-11.1200952529907	3.76005816459656	-0.00814767740666866	0.0103587592020631	0.0103587592020631	-0.00197886489331722
704	95.273078918457	-10.4707469940186	3.69512343406677	-0.0126931173726916	0.013930176384747	-0.0107450718060136	-0.00587495695799589
705	94.6237335205078	-11.1200952529907	3.95486283302307	-0.00425158534198999	0.000618529506027699	0.000618529506027699	0.00516396993771195
706	96.57177734375	-12.4187927246094	4.34447193145752	0.00126787810586393	-0.00327756232582033	-0.00749832857400179	-0.00132951640989631
707	96.57177734375	-12.4187927246094	3.95486283302307	-3.08191010844894e-05	-0.0143164889886975	-0.000355493422830477	-0.0026282137259841
708	97.870475769043	-12.4187927246094	3.88992786407471	-0.00587495695799589	-0.0104203969240189	-0.00425158534198999	-0.00912170019000769
709	95.273078918457	-11.444769859314	3.88992786407471	-0.0136671401560307	-0.00327756232582033	-0.00295288790948689	-0.00652430532500148
710	95.9224319458008	-11.7694435119629	3.69512343406677	-0.00360223650932312	0.00646266713738441	0.00126787810586393	0.00613799272105098
711	96.57177734375	-11.7694435119629	3.95486283302307	-0.00132951640989631	-0.00490093370899558	-0.00522560812532902	0.000293855206109583
712	96.57177734375	-10.4707469940186	4.14966726303101	0.00873538758605719	-0.00684897974133492	-0.00425158534198999	-0.00327756232582033
713	96.57177734375	-11.7694435119629	3.76005816459656	0.00581331877037883	-0.00360223650932312	0.00483929552137852	-0.0104203969240189
714	95.273078918457	-9.82139778137207	3.56525373458862	-0.00717365415766835	-0.00717365415766835	-0.0100957229733467	-0.00944637414067984
715	95.273078918457	-10.1460723876953	3.1756443977356	0.00126787810586393	-0.00230353930965066	-0.00977104809135199	0.000293855206109583
716	95.273078918457	-10.1460723876953	3.24057936668396	0.00191722682211548	-0.00425158534198999	-0.00490093370899558	0.00418994715437293
717	95.273078918457	-9.82139778137207	3.82499313354492	-0.00132951640989631	-0.00522560812532902	0.00289124972186983	-0.00587495695799589
718	95.273078918457	-10.1460723876953	3.69512343406677	0.00354059832170606	-0.00684897974133492	0.00126787810586393	0.00613799272105098
719	96.57177734375	-10.1460723876953	3.43538379669189	-0.00912170019000769	0.00354059832170606	-3.08191010844894e-05	-0.00100484199356288
720	96.57177734375	-10.7954206466675	3.95486283302307	0.00841071270406246	-0.00555028254166245	-0.00490093370899558	-0.00652430532500148
721	96.57177734375	-11.1200952529907	3.95486283302307	0.00386527273803949	-0.0243813935667276	-0.00522560812532902	0.00451462110504508
722	97.2211227416992	-10.7954206466675	4.01979780197144	0.00451462110504508	0.00646266713738441	0.00808603875339031	-0.00392691092565656
723	94.6237335205078	-9.82139778137207	3.88992786407471	0.00354059832170606	0.00418994715437293	0.00970941036939621	-0.00360223650932312
724	95.9224319458008	-9.82139778137207	3.82499313354492	0.000618529506027699	0.00808603875339031	-0.000680167751852423	-0.00717365415766835
725	95.9224319458008	-10.7954206466675	3.95486283302307	0.00256657530553639	0.00418994715437293	-0.0110697457566857	0.00321592413820326
726	95.9224319458008	-10.4707469940186	3.95486283302307	0.00743668992072344	-0.00132951640989631	-0.000355493422830477	-0.00360223650932312
727	96.57177734375	-10.7954206466675	3.95486283302307	-0.00522560812532902	-0.00749832857400179	-0.00392691092565656	0.00451462110504508
728	95.273078918457	-10.7954206466675	4.21460247039795	-0.00749832857400179	-0.00295288790948689	-3.08191010844894e-05	-3.08191010844894e-05
729	93.3250350952148	-11.1200952529907	4.21460247039795	-0.0149658378213644	0.00516396993771195	-0.00619963090866804	-0.00100484199356288
730	92.6756820678711	-9.49672412872314	3.63018846511841	-0.00100484199356288	0.00289124972186983	0.000618529506027699	-0.000355493422830477
731	94.6237335205078	-10.1460723876953	3.50031876564026	0.00906006153672934	0.00191722682211548	-0.00652430532500148	0.00191722682211548
732	95.273078918457	-10.4707469940186	4.01979780197144	0.0217223595827818	0.000618529506027699	-0.0143164889886975	0.00938473641872406
733	94.6237335205078	-9.82139778137207	3.37044906616211	0.0126314787194133	0.00906006153672934	-0.00717365415766835	0.00256657530553639
734	94.6237335205078	-9.49672412872314	4.08473253250122	0.00418994715437293	0.00678734155371785	-0.0113944197073579	-0.00749832857400179
735	97.2211227416992	-11.1200952529907	3.95486283302307	0.012956153601408	0.00354059832170606	-0.00327756232582033	0.00808603875339031
736	95.273078918457	-10.7954206466675	3.76005816459656	-0.00555028254166245	0.00159255252219737	-0.00295288790948689	-0.00100484199356288
737	97.2211227416992	-11.1200952529907	3.95486283302307	0.0155535480007529	-0.00295288790948689	0.00289124972186983	0.000943203864153475
738	95.273078918457	-10.4707469940186	3.88992786407471	-0.00230353930965066	0.00191722682211548	-0.00425158534198999	-0.000355493422830477
739	95.9224319458008	-10.7954206466675	3.82499313354492	-0.0123684434220195	0.00126787810586393	-0.00619963090866804	-0.00619963090866804
740	96.57177734375	-11.7694435119629	4.27953720092773	-0.00944637414067984	-0.00295288790948689	-0.00749832857400179	-0.0026282137259841
741	94.6237335205078	-10.7954206466675	3.56525373458862	-0.00425158534198999	-0.00165419070981443	0.00743668992072344	0.00159255252219737
742	95.9224319458008	-11.7694435119629	3.69512343406677	-0.00912170019000769	0.0116574559360743	0.0106834331527352	0.00159255252219737
743	93.9743804931641	-10.7954206466675	3.69512343406677	-0.00360223650932312	0.00159255252219737	0.0149041991680861	-0.00977104809135199
744	96.57177734375	-10.7954206466675	4.08473253250122	-0.0162645354866982	0.020423661917448	0.00256657530553639	-0.00684897974133492
745	95.9224319458008	-10.7954206466675	3.88992786407471	-0.00230353930965066	0.0106834331527352	-0.0026282137259841	0.00321592413820326
746	94.6237335205078	-9.49672412872314	3.37044906616211	0.00191722682211548	0.00159255252219737	0.00321592413820326	-0.00197886489331722
747	94.6237335205078	-9.49672412872314	3.43538379669189	-0.000355493422830477	-0.00100484199356288	0.00256657530553639	-0.00360223650932312
748	95.9224319458008	-9.82139778137207	3.63018846511841	0.00386527273803949	0.00581331877037883	0.00451462110504508	-0.00295288790948689
749	96.57177734375	-10.4707469940186	3.88992786407471	0.00159255252219737	0.00418994715437293	-0.00165419070981443	-0.00619963090866804
750	93.9743804931641	-10.1460723876953	4.01979780197144	0.00191722682211548	0.00548864435404539	-0.00977104809135199	-0.00165419070981443
751	95.273078918457	-9.49672412872314	3.76005816459656	0.0103587592020631	-0.00392691092565656	-0.00944637414067984	0.00354059832170606
752	95.9224319458008	-10.7954206466675	3.50031876564026	0.00386527273803949	0.000943203864153475	-0.0133424662053585	0.00613799272105098
753	95.273078918457	-9.49672412872314	3.43538379669189	-0.00132951640989631	0.00418994715437293	-0.00457625929266214	-3.08191010844894e-05
754	96.57177734375	-10.7954206466675	3.76005816459656	-0.00749832857400179	-0.00100484199356288	-0.0120437685400248	0.00418994715437293
755	96.57177734375	-10.4707469940186	3.95486283302307	0.000943203864153475	0.00970941036939621	-0.00392691092565656	0.00386527273803949
756	96.57177734375	-10.7954206466675	4.01979780197144	-0.00619963090866804	-0.000680167751852423	-0.00165419070981443	0.00451462110504508
757	95.9224319458008	-10.1460723876953	3.95486283302307	-0.00230353930965066	-0.00295288790948689	-0.0026282137259841	-3.08191010844894e-05
758	95.9224319458008	-11.1200952529907	3.82499313354492	-0.00782300252467394	0.00256657530553639	0.00906006153672934	0.00126787810586393
759	92.6756820678711	-9.49672412872314	3.69512343406677	-0.021459324285388	0.01100810803473	-0.00619963090866804	-0.00490093370899558
760	92.6756820678711	-9.49672412872314	3.76005816459656	-0.0191866029053926	0.00256657530553639	-0.00522560812532902	0.00873538758605719
761	92.0263366699219	-9.1720495223999	4.08473253250122	-0.0146411629393697	0.00354059832170606	0.00581331877037883	-0.00360223650932312
762	92.0263366699219	-9.82139778137207	4.01979780197144	-0.021459324285388	0.0116574559360743	0.0113327819854021	0.00386527273803949
763	93.9743804931641	-10.4707469940186	3.88992786407471	-0.0188619289547205	0.01100810803473	0.00483929552137852	-0.00132951640989631
764	95.273078918457	-10.1460723876953	3.63018846511841	-0.0139918150380254	0.00938473641872406	-0.00100484199356288	-0.00327756232582033
765	93.9743804931641	-9.82139778137207	3.69512343406677	-0.0120437685400248	0.00451462110504508	0.00289124972186983	-0.00490093370899558
766	93.9743804931641	-9.49672412872314	3.82499313354492	-0.00392691092565656	0.000293855206109583	0.000293855206109583	0.00451462110504508
767	93.9743804931641	-9.49672412872314	4.01979780197144	-0.00490093370899558	-0.00555028254166245	-0.00360223650932312	-0.00555028254166245
768	93.9743804931641	-9.82139778137207	3.88992786407471	-0.00327756232582033	-0.00230353930965066	0.00159255252219737	-0.00814767740666866
769	94.6237335205078	-10.4707469940186	3.82499313354492	-0.00457625929266214	0.000293855206109583	0.000943203864153475	0.00191722682211548
770	95.9224319458008	-11.444769859314	3.88992786407471	0.00159255252219737	-0.00360223650932312	-0.00587495695799589	-0.00230353930965066
771	95.9224319458008	-11.7694435119629	4.01979780197144	0.00256657530553639	-0.00782300252467394	-0.00197886489331722	0.00289124972186983
772	94.6237335205078	-10.7954206466675	3.82499313354492	0.0022419011220336	-0.0162645354866982	-0.0156151866540313	0.00159255252219737
773	96.57177734375	-11.7694435119629	4.4094066619873	0.013930176384747	-0.0195112787187099	-0.0110697457566857	-0.00847235135734081
774	95.273078918457	-11.1200952529907	3.82499313354492	0.012956153601408	-0.00977104809135199	-0.00425158534198999	-0.0026282137259841
775	94.6237335205078	-10.1460723876953	3.63018846511841	0.00159255252219737	-0.00490093370899558	-0.0107450718060136	0.00613799272105098
776	95.273078918457	-9.1720495223999	3.56525373458862	0.00483929552137852	-0.00360223650932312	-0.00327756232582033	0.00646266713738441
777	94.6237335205078	-10.4707469940186	3.69512343406677	0.00711201597005129	-0.00782300252467394	-0.00197886489331722	-0.00197886489331722
778	95.9224319458008	-10.1460723876953	4.01979780197144	0.01847561635077	-0.00360223650932312	-0.00652430532500148	-0.000355493422830477
779	95.9224319458008	-10.7954206466675	4.14966726303101	0.0132808275520802	0.000943203864153475	-0.00555028254166245	0.00191722682211548
780	94.6237335205078	-9.49672412872314	3.43538379669189	-3.08191010844894e-05	-0.00749832857400179	-0.00619963090866804	-0.00490093370899558
781	96.57177734375	-10.7954206466675	3.95486283302307	0.00776136433705688	-0.00782300252467394	0.00678734155371785	0.00289124972186983
782	95.273078918457	-9.49672412872314	3.88992786407471	-0.0120437685400248	0.0171769186854362	0.000293855206109583	-0.0107450718060136
783	96.57177734375	-10.4707469940186	4.01979780197144	-0.00717365415766835	0.0136055024340749	-0.00327756232582033	-0.00717365415766835
784	95.273078918457	-9.49672412872314	3.76005816459656	-0.0107450718060136	0.0152288740500808	0.00873538758605719	0.000618529506027699
785	95.273078918457	-9.49672412872314	3.56525373458862	-0.00392691092565656	-0.00295288790948689	-0.00490093370899558	0.00451462110504508
786	94.6237335205078	-9.82139778137207	3.82499313354492	-0.00132951640989631	-3.08191010844894e-05	0.00581331877037883	-0.00425158534198999
787	95.9224319458008	-9.49672412872314	4.01979780197144	-0.00165419070981443	0.00321592413820326	0.00126787810586393	0.00516396993771195
788	94.6237335205078	-9.1720495223999	3.76005816459656	0.00548864435404539	0.00159255252219737	0.000618529506027699	0.000943203864153475
789	95.9224319458008	-10.1460723876953	3.76005816459656	0.00418994715437293	0.00938473641872406	-0.00197886489331722	-0.00165419070981443
790	95.273078918457	-10.4707469940186	4.21460247039795	-0.00295288790948689	0.00289124972186983	-0.00490093370899558	0.00516396993771195
791	95.9224319458008	-11.1200952529907	3.95486283302307	0.0165275707840919	-0.00132951640989631	-0.0133424662053585	0.00678734155371785
792	91.3769912719727	-9.1720495223999	3.56525373458862	0.00938473641872406	-0.0165892094373703	-0.000680167751852423	0.00776136433705688
793	93.3250350952148	-10.7954206466675	3.95486283302307	0.00711201597005129	0.00418994715437293	-0.0126931173726916	0.00321592413820326
794	92.0263366699219	-9.82139778137207	3.63018846511841	0.0103587592020631	0.00451462110504508	-0.0104203969240189	-3.08191010844894e-05
795	93.9743804931641	-10.1460723876953	3.88992786407471	0.0103587592020631	-0.000355493422830477	-0.00490093370899558	0.00678734155371785
796	93.9743804931641	-9.82139778137207	4.14966726303101	0.0168522447347641	-0.0100957229733467	-0.0107450718060136	0.00808603875339031
797	94.6237335205078	-9.82139778137207	3.56525373458862	0.0178262684494257	0.00451462110504508	0.000293855206109583	0.00159255252219737
798	94.6237335205078	-9.82139778137207	3.56525373458862	0.0116574559360743	0.000293855206109583	-0.00197886489331722	0.00613799272105098
799	95.9224319458008	-11.444769859314	4.01979780197144	0.0175015944987535	-0.00490093370899558	-0.00912170019000769	0.00256657530553639
800	96.57177734375	-11.7694435119629	4.08473253250122	0.0100340843200684	0.000293855206109583	-0.00684897974133492	0.00581331877037883
801	96.57177734375	-11.7694435119629	4.14966726303101	0.000293855206109583	0.00548864435404539	0.00256657530553639	0.00841071270406246
802	95.273078918457	-12.7434673309326	4.14966726303101	-0.00555028254166245	0.00581331877037883	0.00743668992072344	0.00256657530553639
803	96.57177734375	-12.0941181182861	3.50031876564026	-0.00327756232582033	0.00354059832170606	0.00548864435404539	0.00159255252219737
804	93.9743804931641	-11.1200952529907	3.69512343406677	-0.00555028254166245	0.012956153601408	0.00646266713738441	-0.00197886489331722
805	95.273078918457	-12.4187927246094	4.01979780197144	-0.00912170019000769	0.00678734155371785	0.00321592413820326	-0.00132951640989631
806	95.9224319458008	-11.7694435119629	4.21460247039795	0.00126787810586393	0.000943203864153475	0.000293855206109583	0.0132808275520802
807	97.2211227416992	-12.0941181182861	4.21460247039795	0.000618529506027699	0.00451462110504508	0.00678734155371785	0.00289124972186983
808	95.273078918457	-11.1200952529907	3.95486283302307	-0.00295288790948689	0.00776136433705688	-0.00165419070981443	0.000618529506027699
809	95.273078918457	-10.4707469940186	3.63018846511841	-0.00197886489331722	0.0022419011220336	0.00808603875339031	0.000293855206109583
810	95.9224319458008	-11.444769859314	3.69512343406677	0.000618529506027699	0.00321592413820326	0.000293855206109583	0.00646266713738441
811	96.57177734375	-11.444769859314	3.88992786407471	0.0132808275520802	-0.00295288790948689	-0.00197886489331722	-0.00327756232582033
812	94.6237335205078	-11.444769859314	3.88992786407471	0.01100810803473	-0.00619963090866804	-0.0107450718060136	0.0181509424000978
813	95.9224319458008	-11.1200952529907	3.69512343406677	0.011982130818069	-0.0227580219507217	-0.0104203969240189	-0.00684897974133492
814	93.9743804931641	-10.4707469940186	3.30551409721375	0.0123068047687411	-0.00912170019000769	-0.00522560812532902	0.0113327819854021
815	95.273078918457	-10.4707469940186	3.69512343406677	0.00581331877037883	-0.000355493422830477	-0.0133424662053585	-0.00587495695799589
816	95.273078918457	-11.7694435119629	3.95486283302307	-0.00587495695799589	-0.00847235135734081	-0.0133424662053585	-0.00587495695799589
817	94.6237335205078	-11.444769859314	3.95486283302307	-0.000680167751852423	0.00321592413820326	-0.000680167751852423	-0.0123684434220195
818	95.273078918457	-10.7954206466675	4.08473253250122	-0.00717365415766835	0.00581331877037883	-0.00912170019000769	-0.0113944197073579
819	94.6237335205078	-10.4707469940186	3.76005816459656	-0.00587495695799589	0.00808603875339031	-0.00555028254166245	-0.00912170019000769
820	96.57177734375	-11.7694435119629	4.08473253250122	-0.0182125810533762	0.00613799272105098	-3.08191010844894e-05	-0.00912170019000769
821	95.273078918457	-11.1200952529907	3.56525373458862	-0.017887907102704	0.00483929552137852	-0.000680167751852423	-0.0113944197073579
822	95.273078918457	-12.4187927246094	3.95486283302307	-0.0318489037454128	0.00841071270406246	0.0106834331527352	-0.00717365415766835
823	92.0263366699219	-10.1460723876953	3.37044906616211	-0.0295761823654175	0.012956153601408	0.00354059832170606	-0.00684897974133492
824	93.9743804931641	-11.7694435119629	3.76005816459656	-0.0299008563160896	0.0158782228827477	0.00678734155371785	-0.00944637414067984
825	93.9743804931641	-11.7694435119629	3.69512343406677	-0.0221086721867323	0.00418994715437293	-0.000680167751852423	-0.0104203969240189
826	96.57177734375	-11.7694435119629	3.95486283302307	-0.0107450718060136	-0.00165419070981443	-0.000355493422830477	-0.0107450718060136
827	95.273078918457	-11.444769859314	3.88992786407471	-0.00782300252467394	0.00646266713738441	0.00548864435404539	-0.00100484199356288
828	96.57177734375	-11.7694435119629	4.01979780197144	0.000943203864153475	-0.000355493422830477	-0.00100484199356288	-0.00944637414067984
829	94.6237335205078	-11.7694435119629	4.47434186935425	-0.00425158534198999	0.0123068047687411	0.00289124972186983	-0.00879702530801296
830	95.9224319458008	-11.444769859314	3.82499313354492	0.00808603875339031	-0.00392691092565656	-0.00327756232582033	-0.00327756232582033
831	95.9224319458008	-11.7694435119629	3.63018846511841	0.00970941036939621	-0.0104203969240189	0.000618529506027699	0.00289124972186983
832	96.57177734375	-12.7434673309326	3.88992786407471	0.0171769186854362	-0.0143164889886975	-0.0113944197073579	0.00776136433705688
833	95.273078918457	-11.7694435119629	3.82499313354492	0.00646266713738441	-0.0169138833880424	-0.00847235135734081	-0.00197886489331722
834	94.6237335205078	-12.0941181182861	4.08473253250122	0.000618529506027699	-0.00327756232582033	-0.00295288790948689	-0.00555028254166245
835	96.57177734375	-13.3928155899048	4.34447193145752	0.013930176384747	-0.00587495695799589	-0.0026282137259841	0.00516396993771195
836	96.57177734375	-13.717490196228	3.95486283302307	-0.0026282137259841	-0.0107450718060136	-0.000355493422830477	-0.00100484199356288
837	96.57177734375	-13.0681409835815	3.88992786407471	0.00451462110504508	-0.00522560812532902	-0.00165419070981443	0.00678734155371785
838	96.57177734375	-12.4187927246094	4.14966726303101	-0.00360223650932312	0.00646266713738441	-0.00652430532500148	-0.00522560812532902
839	95.273078918457	-11.444769859314	3.88992786407471	-0.000355493422830477	0.00808603875339031	0.00386527273803949	0.00191722682211548
840	96.57177734375	-11.7694435119629	4.08473253250122	-0.00814767740666866	0.000943203864153475	0.000943203864153475	0.00191722682211548
841	95.273078918457	-11.1200952529907	3.82499313354492	-0.00717365415766835	-0.00197886489331722	-0.00132951640989631	0.00776136433705688
842	97.870475769043	-12.0941181182861	3.56525373458862	-0.0100957229733467	0.0123068047687411	0.0149041991680861	-0.00132951640989631
843	95.273078918457	-11.444769859314	3.56525373458862	-0.0156151866540313	0.0126314787194133	0.00159255252219737	-0.00100484199356288
844	97.2211227416992	-12.7434673309326	3.76005816459656	-0.0175632312893867	0.00970941036939621	0.00418994715437293	-0.00619963090866804
845	97.2211227416992	-12.7434673309326	3.76005816459656	-0.00555028254166245	0.000943203864153475	-0.000355493422830477	0.00483929552137852
846	97.2211227416992	-12.4187927246094	3.76005816459656	-0.00652430532500148	0.00483929552137852	-0.00912170019000769	0.00581331877037883
847	97.870475769043	-12.7434673309326	3.56525373458862	-0.00425158534198999	0.00418994715437293	0.00191722682211548	0.00289124972186983
848	96.57177734375	-12.0941181182861	3.69512343406677	-0.00814767740666866	-0.00392691092565656	0.00126787810586393	-0.00230353930965066
849	98.5198211669922	-12.7434673309326	3.88992786407471	-0.00457625929266214	0.00289124972186983	-0.00717365415766835	0.00516396993771195
850	95.273078918457	-11.444769859314	3.82499313354492	-0.00392691092565656	0.00581331877037883	-0.0100957229733467	0.00256657530553639
851	95.9224319458008	-11.444769859314	3.88992786407471	0.00386527273803949	-0.000355493422830477	-0.00944637414067984	0.00191722682211548
852	96.57177734375	-12.4187927246094	3.95486283302307	0.0136055024340749	-0.00555028254166245	-0.00490093370899558	0.0152288740500808
853	95.9224319458008	-12.0941181182861	3.69512343406677	0.0132808275520802	-0.00684897974133492	-0.0113944197073579	0.00191722682211548
854	95.273078918457	-13.0681409835815	3.88992786407471	-0.000355493422830477	-0.00132951640989631	-3.08191010844894e-05	0.00841071270406246
855	95.9224319458008	-13.0681409835815	3.95486283302307	0.00808603875339031	-0.000355493422830477	-0.00132951640989631	0.00256657530553639
856	93.3250350952148	-13.0681409835815	3.82499313354492	-0.00619963090866804	-0.00587495695799589	-0.0156151866540313	0.00386527273803949
857	95.273078918457	-13.0681409835815	4.27953720092773	0.0022419011220336	0.00256657530553639	-0.0026282137259841	0.0022419011220336
858	95.273078918457	-13.0681409835815	3.95486283302307	-0.00457625929266214	-0.00555028254166245	0.000293855206109583	0.00126787810586393
859	94.6237335205078	-12.7434673309326	3.76005816459656	-0.00717365415766835	0.00581331877037883	-0.00555028254166245	0.000943203864153475
860	95.273078918457	-12.0941181182861	3.69512343406677	0.00483929552137852	0.00711201597005129	-3.08191010844894e-05	0.00191722682211548
861	95.273078918457	-12.0941181182861	3.76005816459656	0.00256657530553639	0.00483929552137852	-0.00652430532500148	0.00451462110504508
862	95.9224319458008	-12.0941181182861	4.14966726303101	0.0103587592020631	0.00321592413820326	0.0126314787194133	-0.00327756232582033
863	96.57177734375	-12.7434673309326	4.21460247039795	-0.00522560812532902	0.00970941036939621	-0.000680167751852423	-0.00100484199356288
864	96.57177734375	-13.0681409835815	3.88992786407471	-0.000680167751852423	0.00678734155371785	0.00354059832170606	-0.00360223650932312
865	95.273078918457	-12.4187927246094	3.50031876564026	-0.00619963090866804	0.00191722682211548	0.00159255252219737	-0.00847235135734081
866	95.273078918457	-13.0681409835815	3.76005816459656	0.00159255252219737	-0.0117190945893526	-0.00522560812532902	0.01100810803473
867	95.9224319458008	-13.0681409835815	3.88992786407471	0.00159255252219737	-0.00912170019000769	0.00126787810586393	-0.00230353930965066
868	95.273078918457	-13.3928155899048	4.14966726303101	-0.00295288790948689	-0.0113944197073579	-0.00132951640989631	0.00581331877037883
869	96.57177734375	-14.042163848877	3.76005816459656	0.00126787810586393	-0.00977104809135199	-0.00717365415766835	-0.00749832857400179
870	97.2211227416992	-14.3668384552002	3.82499313354492	-0.00165419070981443	-0.0133424662053585	-0.00977104809135199	0.0022419011220336
871	95.273078918457	-12.4187927246094	3.88992786407471	0.00126787810586393	-0.0276281367987394	-0.0107450718060136	0.00191722682211548
872	95.273078918457	-12.4187927246094	3.88992786407471	0.00321592413820326	0.000943203864153475	-0.0133424662053585	0.00256657530553639
873	96.57177734375	-12.7434673309326	4.14966726303101	-0.00230353930965066	-0.00684897974133492	-0.00879702530801296	-0.00197886489331722
874	97.2211227416992	-13.0681409835815	4.14966726303101	0.00321592413820326	0.000943203864153475	-0.00652430532500148	0.00386527273803949
875	96.57177734375	-12.4187927246094	3.50031876564026	0.00159255252219737	0.00743668992072344	-0.00165419070981443	0.00938473641872406
876	95.9224319458008	-12.0941181182861	3.56525373458862	0.00321592413820326	0.00386527273803949	-0.0107450718060136	0.000293855206109583
877	96.57177734375	-11.444769859314	3.56525373458862	0.00451462110504508	0.00808603875339031	0.00386527273803949	0.00483929552137852
878	97.870475769043	-13.0681409835815	3.95486283302307	0.0100340843200684	0.00581331877037883	-0.00360223650932312	-0.00684897974133492
879	97.2211227416992	-12.7434673309326	4.21460247039795	-0.00360223650932312	0.01100810803473	-0.000680167751852423	-0.000355493422830477
880	96.57177734375	-12.0941181182861	3.69512343406677	0.00938473641872406	0.00289124972186983	-0.0123684434220195	0.00289124972186983
881	95.9224319458008	-11.7694435119629	3.50031876564026	0.012956153601408	0.00289124972186983	-0.00197886489331722	0.00191722682211548
882	96.57177734375	-12.0941181182861	2.98083996772766	0.00711201597005129	0.01100810803473	0.0162028968334198	0.00386527273803949
883	97.2211227416992	-12.7434673309326	3.37044906616211	0.0155535480007529	0.00646266713738441	0.00646266713738441	-0.0026282137259841
884	95.9224319458008	-11.7694435119629	3.88992786407471	0.00159255252219737	0.012956153601408	0.00451462110504508	0.00289124972186983
885	94.6237335205078	-11.7694435119629	4.01979780197144	0.00711201597005129	0.0136055024340749	0.00354059832170606	-0.00230353930965066
886	96.57177734375	-13.3928155899048	3.88992786407471	0.00808603875339031	-0.00425158534198999	-0.00652430532500148	-0.00360223650932312
887	96.57177734375	-12.7434673309326	4.08473253250122	-0.00619963090866804	0.00159255252219737	-0.00230353930965066	0.00289124972186983
888	96.57177734375	-13.0681409835815	4.01979780197144	0.0200989879667759	0.00678734155371785	-0.000355493422830477	-0.00327756232582033
889	94.6237335205078	-11.7694435119629	4.14966726303101	-0.0107450718060136	0.00354059832170606	0.00159255252219737	-0.00425158534198999
890	93.9743804931641	-12.4187927246094	3.95486283302307	-0.00619963090866804	0.00418994715437293	-0.00522560812532902	0.00451462110504508
891	94.6237335205078	-13.0681409835815	4.01979780197144	-0.00619963090866804	-0.0152905117720366	-0.0110697457566857	0.00451462110504508
892	93.9743804931641	-12.0941181182861	3.56525373458862	-0.00522560812532902	-0.0156151866540313	-0.00555028254166245	0.00548864435404539
893	93.3250350952148	-12.4187927246094	3.43538379669189	-0.0211346503347158	0.0162028968334198	-0.00360223650932312	-3.08191010844894e-05
894	94.6237335205078	-13.0681409835815	3.95486283302307	-0.0126931173726916	-0.00944637414067984	-0.00587495695799589	0.00191722682211548
895	95.273078918457	-12.7434673309326	4.14966726303101	-0.0152905117720366	0.00191722682211548	-0.00555028254166245	0.00873538758605719
896	95.9224319458008	-13.0681409835815	4.08473253250122	-0.00619963090866804	-0.00425158534198999	-0.00847235135734081	0.000293855206109583
897	96.57177734375	-13.0681409835815	3.95486283302307	-0.0107450718060136	-0.00392691092565656	0.00451462110504508	0.00938473641872406
898	95.9224319458008	-11.444769859314	3.63018846511841	-0.00749832857400179	-0.000355493422830477	0.00289124972186983	-0.0026282137259841
899	94.6237335205078	-12.0941181182861	3.88992786407471	-0.0146411629393697	0.00776136433705688	-0.00425158534198999	0.0022419011220336
900	95.9224319458008	-12.0941181182861	3.76005816459656	-0.00814767740666866	0.00743668992072344	0.00646266713738441	0.00126787810586393
901	96.57177734375	-13.717490196228	4.08473253250122	-0.00879702530801296	-0.00684897974133492	-0.00717365415766835	0.00418994715437293
902	95.273078918457	-13.717490196228	4.01979780197144	-0.00749832857400179	-0.00230353930965066	0.0103587592020631	0.0022419011220336
903	96.57177734375	-14.3668384552002	3.95486283302307	-0.0152905117720366	-0.00165419070981443	0.00321592413820326	0.00256657530553639
904	93.9743804931641	-12.7434673309326	3.63018846511841	-0.00457625929266214	0.00678734155371785	0.000293855206109583	-0.00457625929266214
905	95.273078918457	-13.0681409835815	4.01979780197144	-0.00684897974133492	0.00386527273803949	0.00191722682211548	-0.00230353930965066
906	95.9224319458008	-13.0681409835815	4.14966726303101	0.00906006153672934	-0.0026282137259841	-0.00684897974133492	0.00418994715437293
907	96.57177734375	-13.0681409835815	4.21460247039795	0.00516396993771195	0.000293855206109583	0.00159255252219737	0.00159255252219737
908	95.273078918457	-11.7694435119629	3.88992786407471	0.00678734155371785	-0.00295288790948689	0.00451462110504508	0.00256657530553639
909	95.273078918457	-11.7694435119629	3.69512343406677	-0.0159398596733809	-0.00132951640989631	-0.0100957229733467	-0.00879702530801296
910	96.57177734375	-12.7434673309326	3.82499313354492	-0.00847235135734081	0.00906006153672934	0.00711201597005129	0.00776136433705688
911	97.870475769043	-12.7434673309326	3.82499313354492	0.0236704051494598	-0.00425158534198999	-0.0159398596733809	-0.00132951640989631
912	95.273078918457	-12.4187927246094	4.08473253250122	0.00354059832170606	0.000293855206109583	-0.00879702530801296	0.00191722682211548
913	97.2211227416992	-11.444769859314	3.69512343406677	0.00159255252219737	-0.00230353930965066	-0.00684897974133492	0.000618529506027699
914	94.6237335205078	-11.1200952529907	3.43538379669189	0.020423661917448	-0.00457625929266214	-0.0110697457566857	-3.08191010844894e-05
915	95.9224319458008	-11.7694435119629	3.69512343406677	0.0022419011220336	-0.000680167751852423	-0.00717365415766835	0.00191722682211548
916	95.9224319458008	-12.4187927246094	3.82499313354492	-3.08191010844894e-05	0.00191722682211548	-0.00684897974133492	0.000943203864153475
917	97.2211227416992	-12.7434673309326	3.69512343406677	-0.00165419070981443	0.000943203864153475	0.000943203864153475	0.00776136433705688
918	95.273078918457	-11.7694435119629	3.82499313354492	-0.0149658378213644	0.00321592413820326	-0.000680167751852423	0.00386527273803949
919	96.57177734375	-11.7694435119629	3.63018846511841	-0.00619963090866804	-3.08191010844894e-05	-0.00555028254166245	0.00191722682211548
920	96.57177734375	-12.0941181182861	3.63018846511841	-0.0156151866540313	0.00841071270406246	-0.00977104809135199	0.00386527273803949
921	96.57177734375	-12.0941181182861	3.11070966720581	-0.00977104809135199	0.00743668992072344	0.00321592413820326	0.000618529506027699
922	96.57177734375	-12.4187927246094	3.88992786407471	-0.00782300252467394	0.0165275707840919	0.0191249661147594	0.00808603875339031
923	94.6237335205078	-11.444769859314	3.76005816459656	-0.00717365415766835	0.00516396993771195	-0.00132951640989631	-0.00944637414067984
924	95.273078918457	-11.7694435119629	4.21460247039795	-0.0165892094373703	0.00938473641872406	0.0149041991680861	-0.00100484199356288
925	95.9224319458008	-12.0941181182861	3.95486283302307	-0.0113944197073579	0.0149041991680861	0.00516396993771195	-0.00684897974133492
926	95.273078918457	-12.4187927246094	3.95486283302307	0.000943203864153475	0.00483929552137852	-0.00132951640989631	-0.00230353930965066
927	94.6237335205078	-12.7434673309326	3.95486283302307	-0.00847235135734081	0.00548864435404539	0.00548864435404539	-0.00944637414067984
928	93.3250350952148	-12.7434673309326	4.08473253250122	-0.00944637414067984	-0.000680167751852423	-0.00684897974133492	-0.00879702530801296
929	92.6756820678711	-11.444769859314	4.21460247039795	-0.0133424662053585	0.00548864435404539	0.000943203864153475	-0.00814767740666866
930	92.0263366699219	-11.7694435119629	4.01979780197144	-0.00490093370899558	0.00418994715437293	-0.00165419070981443	0.0022419011220336
931	94.6237335205078	-11.1200952529907	3.56525373458862	0.0217223595827818	-0.00197886489331722	-0.0117190945893526	-0.00684897974133492
932	95.9224319458008	-12.4187927246094	4.01979780197144	0.0126314787194133	-0.00749832857400179	-0.00782300252467394	-0.00717365415766835
933	95.273078918457	-10.7954206466675	3.88992786407471	0.0145795252174139	-0.00165419070981443	-0.00749832857400179	-0.00425158534198999
934	94.6237335205078	-11.7694435119629	4.14966726303101	0.00808603875339031	-0.00879702530801296	-0.0165892094373703	-0.00555028254166245
935	95.9224319458008	-11.7694435119629	4.08473253250122	0.00321592413820326	0.00873538758605719	-0.00814767740666866	-0.00132951640989631
936	96.57177734375	-12.7434673309326	3.88992786407471	0.00159255252219737	0.00191722682211548	-0.00555028254166245	0.000293855206109583
937	97.2211227416992	-12.7434673309326	3.88992786407471	0.00776136433705688	-0.000355493422830477	0.00418994715437293	0.000943203864153475
938	97.2211227416992	-13.0681409835815	3.88992786407471	-0.00132951640989631	0.00126787810586393	-0.00490093370899558	-0.0026282137259841
939	94.6237335205078	-12.7434673309326	3.82499313354492	0.000618529506027699	0.0022419011220336	-0.000355493422830477	-0.00165419070981443
940	97.2211227416992	-14.3668384552002	3.82499313354492	-0.000355493422830477	0.0100340843200684	0.000618529506027699	0.00613799272105098
941	95.273078918457	-13.0681409835815	3.69512343406677	0.00516396993771195	0.00256657530553639	0.0123068047687411	0.00386527273803949
942	97.2211227416992	-12.7434673309326	3.69512343406677	-0.0026282137259841	0.00126787810586393	0.00873538758605719	-0.00327756232582033
943	95.273078918457	-12.0941181182861	3.76005816459656	-0.00490093370899558	0.00938473641872406	0.0142548503354192	-0.00100484199356288
944	97.870475769043	-13.0681409835815	3.88992786407471	-0.000680167751852423	0.00808603875339031	-0.00490093370899558	-0.00619963090866804
945	97.2211227416992	-12.4187927246094	3.43538379669189	0.00808603875339031	0.00451462110504508	-0.000680167751852423	0.0022419011220336
946	96.57177734375	-12.0941181182861	3.88992786407471	0.00126787810586393	-0.00522560812532902	-0.00165419070981443	-0.00392691092565656
947	95.273078918457	-11.7694435119629	3.56525373458862	0.00613799272105098	-0.00619963090866804	-0.00327756232582033	-3.08191010844894e-05
948	97.2211227416992	-12.7434673309326	3.50031876564026	0.0106834331527352	-0.00392691092565656	-0.00847235135734081	-0.00717365415766835
949	96.57177734375	-12.7434673309326	3.63018846511841	0.0103587592020631	-0.00360223650932312	-0.00652430532500148	0.00418994715437293
950	95.273078918457	-11.7694435119629	3.88992786407471	0.000943203864153475	-0.00132951640989631	-0.00360223650932312	-0.000680167751852423
951	95.273078918457	-12.0941181182861	3.95486283302307	0.00581331877037883	-0.0152905117720366	-0.0165892094373703	0.00386527273803949
952	97.2211227416992	-12.7434673309326	3.63018846511841	0.0100340843200684	-0.0146411629393697	-0.0120437685400248	0.00516396993771195
953	95.273078918457	-11.7694435119629	3.69512343406677	-0.00360223650932312	-0.0159398596733809	-0.0110697457566857	0.000293855206109583
954	96.57177734375	-12.7434673309326	3.82499313354492	-0.00165419070981443	-0.0172385573387146	-0.0191866029053926	-0.00165419070981443
955	97.2211227416992	-13.3928155899048	4.01979780197144	-0.00490093370899558	-0.0146411629393697	-0.00749832857400179	0.00321592413820326
956	96.57177734375	-13.0681409835815	3.76005816459656	-0.00587495695799589	-0.0247060675173998	-0.00847235135734081	-0.00749832857400179
957	96.57177734375	-13.0681409835815	4.34447193145752	0.00321592413820326	-0.00782300252467394	0.00483929552137852	0.00418994715437293
958	95.9224319458008	-12.7434673309326	3.82499313354492	-0.00912170019000769	-0.00392691092565656	-0.000355493422830477	-0.00425158534198999
959	93.9743804931641	-12.7434673309326	3.88992786407471	-0.0133424662053585	-3.08191010844894e-05	-0.00555028254166245	-0.00555028254166245
960	92.0263366699219	-11.444769859314	3.50031876564026	-0.0146411629393697	-0.00100484199356288	-0.00522560812532902	0.00289124972186983
961	92.6756820678711	-12.4187927246094	3.50031876564026	-0.00814767740666866	0.00743668992072344	-0.00555028254166245	-0.00100484199356288
962	92.0263366699219	-11.7694435119629	3.37044906616211	-0.00944637414067984	0.00548864435404539	0.00451462110504508	-0.00490093370899558
963	94.6237335205078	-13.0681409835815	3.69512343406677	-0.0136671401560307	0.00808603875339031	0.00191722682211548	-0.00879702530801296
964	94.6237335205078	-12.7434673309326	3.82499313354492	-0.0113944197073579	0.0142548503354192	0.000943203864153475	-0.00490093370899558
965	93.9743804931641	-12.0941181182861	3.69512343406677	0.00613799272105098	0.00906006153672934	-0.00425158534198999	-0.00684897974133492
966	94.6237335205078	-12.0941181182861	3.69512343406677	0.000943203864153475	0.00711201597005129	-0.000680167751852423	0.000943203864153475
967	95.9224319458008	-12.7434673309326	3.82499313354492	0.00873538758605719	-0.00100484199356288	-0.00295288790948689	-0.00457625929266214
968	95.273078918457	-12.0941181182861	3.95486283302307	0.013930176384747	0.00646266713738441	0.00321592413820326	0.000293855206109583
969	97.2211227416992	-14.042163848877	3.69512343406677	0.00970941036939621	0.00581331877037883	-0.00230353930965066	-0.00327756232582033
970	97.2211227416992	-14.3668384552002	3.95486283302307	0.00256657530553639	0.00126787810586393	0.00191722682211548	-3.08191010844894e-05
971	97.870475769043	-14.6915130615234	3.82499313354492	0.01847561635077	-0.00684897974133492	-0.00295288790948689	-0.00295288790948689
972	95.273078918457	-14.3668384552002	3.69512343406677	0.0191249661147594	-0.00879702530801296	-0.00555028254166245	-0.000355493422830477
973	97.870475769043	-15.0161867141724	4.01979780197144	0.0171769186854362	-0.0100957229733467	-0.00717365415766835	0.00159255252219737
974	96.57177734375	-14.042163848877	4.21460247039795	0.0106834331527352	-0.00490093370899558	-0.00457625929266214	-0.00392691092565656
975	95.9224319458008	-13.0681409835815	3.76005816459656	0.0100340843200684	0.00841071270406246	0.00321592413820326	0.00613799272105098
976	94.6237335205078	-12.7434673309326	3.69512343406677	0.00418994715437293	0.0132808275520802	-0.00425158534198999	0.00970941036939621
977	95.9224319458008	-12.7434673309326	3.76005816459656	0.0126314787194133	0.00548864435404539	0.00256657530553639	0.00321592413820326
978	97.2211227416992	-12.4187927246094	3.82499313354492	-0.00230353930965066	0.00873538758605719	0.00516396993771195	0.00289124972186983
979	97.870475769043	-13.717490196228	4.08473253250122	-0.0117190945893526	0.00776136433705688	-0.00814767740666866	-0.00197886489331722
980	95.9224319458008	-12.7434673309326	3.88992786407471	-0.00782300252467394	0.0116574559360743	-0.00165419070981443	0.00354059832170606
981	97.870475769043	-13.717490196228	3.69512343406677	-0.00782300252467394	0.00256657530553639	-0.00392691092565656	-3.08191010844894e-05
982	95.273078918457	-13.3928155899048	4.01979780197144	-0.0211346503347158	0.00256657530553639	0.0106834331527352	0.00873538758605719
983	97.2211227416992	-13.717490196228	3.69512343406677	-0.0136671401560307	0.00548864435404539	-0.0026282137259841	0.00386527273803949
984	95.273078918457	-12.4187927246094	3.82499313354492	-0.0123684434220195	-0.000680167751852423	-0.0126931173726916	0.00548864435404539
985	95.9224319458008	-12.4187927246094	3.95486283302307	-0.0149658378213644	-0.00295288790948689	-0.0120437685400248	0.000293855206109583
986	95.9224319458008	-13.717490196228	3.95486283302307	-0.00912170019000769	-0.0266541130840778	-0.0133424662053585	0.00418994715437293
987	95.273078918457	-13.3928155899048	3.76005816459656	-0.00814767740666866	-0.0156151866540313	-0.017887907102704	0.00808603875339031
988	95.9224319458008	-13.0681409835815	3.88992786407471	-0.00165419070981443	-0.00847235135734081	-0.0126931173726916	0.00451462110504508
989	96.57177734375	-12.4187927246094	3.76005816459656	-0.00717365415766835	0.00159255252219737	-0.0123684434220195	-0.00392691092565656
990	97.2211227416992	-14.042163848877	4.08473253250122	-0.00100484199356288	-0.0026282137259841	-0.0143164889886975	0.00841071270406246
991	96.57177734375	-13.717490196228	4.08473253250122	0.00354059832170606	-0.00360223650932312	0.00289124972186983	0.0149041991680861
992	95.273078918457	-13.3928155899048	3.76005816459656	0.00321592413820326	-0.0146411629393697	-0.0130177913233638	0.00386527273803949
993	95.9224319458008	-13.0681409835815	3.82499313354492	0.00516396993771195	-0.00197886489331722	-0.0136671401560307	-0.00782300252467394
994	93.3250350952148	-12.7434673309326	3.1756443977356	0.00191722682211548	0.0116574559360743	-0.0175632312893867	0.0022419011220336
995	93.3250350952148	-13.0681409835815	3.1756443977356	-0.00684897974133492	-0.000355493422830477	-0.00847235135734081	-0.00912170019000769
996	93.9743804931641	-12.7434673309326	3.43538379669189	0.00678734155371785	0.00970941036939621	-0.00197886489331722	-0.00100484199356288
997	94.6237335205078	-12.4187927246094	3.76005816459656	0.0239950809627771	-0.000355493422830477	0.0113327819854021	-0.00717365415766835
998	96.57177734375	-13.0681409835815	3.56525373458862	0.0275664981454611	0.00841071270406246	-0.00457625929266214	-0.00814767740666866
999	96.57177734375	-14.3668384552002	3.95486283302307	0.0243197549134493	0.0155535480007529	0.011982130818069	-0.00165419070981443
1000	97.2211227416992	-14.042163848877	4.01979780197144	0.01847561635077	0.0200989879667759	0.00970941036939621	-0.00652430532500148
1001	97.870475769043	-14.042163848877	3.76005816459656	0.0217223595827818	0.0233457311987877	0.0194496400654316	-0.00619963090866804
1002	99.1691741943359	-14.3668384552002	4.14966726303101	0.0145795252174139	0.0236704051494598	0.0301638916134834	-0.00295288790948689
1003	95.273078918457	-13.3928155899048	3.50031876564026	-0.00100484199356288	0.025618452578783	0.0314625911414623	-0.00197886489331722
1004	97.2211227416992	-14.042163848877	3.82499313354492	-0.0026282137259841	0.0136055024340749	0.0188002903014421	-0.0117190945893526
1005	97.870475769043	-15.0161867141724	3.95486283302307	-0.00684897974133492	0.00613799272105098	0.020423661917448	-0.00327756232582033
1006	97.870475769043	-15.3408613204956	3.82499313354492	-0.0104203969240189	0.00483929552137852	0.00938473641872406	-0.00295288790948689
1007	97.870475769043	-15.6655359268188	3.69512343406677	-0.0152905117720366	-3.08191010844894e-05	0.0142548503354192	0.000618529506027699
1008	98.5198211669922	-15.3408613204956	4.01979780197144	-0.021459324285388	0.00743668992072344	0.0132808275520802	0.000618529506027699
1009	96.57177734375	-14.3668384552002	3.76005816459656	-0.0256800893694162	0.00159255252219737	0.00321592413820326	-0.00814767740666866
1010	96.57177734375	-14.042163848877	3.82499313354492	-0.0286021586507559	0.0113327819854021	0.00873538758605719	-0.00295288790948689
1011	97.870475769043	-13.717490196228	3.76005816459656	-0.0110697457566857	0.000293855206109583	0.000943203864153475	0.00256657530553639
1012	97.870475769043	-14.6915130615234	4.01979780197144	0.0022419011220336	-0.0104203969240189	-0.00717365415766835	-0.00360223650932312
1013	97.2211227416992	-13.3928155899048	4.08473253250122	-0.00360223650932312	-0.00165419070981443	-0.00457625929266214	0.0022419011220336
1014	97.2211227416992	-13.3928155899048	3.56525373458862	0.000618529506027699	-0.00295288790948689	-0.0107450718060136	0.000943203864153475
1015	97.2211227416992	-14.3668384552002	4.01979780197144	-0.00392691092565656	-0.00197886489331722	-0.00425158534198999	0.00808603875339031
1016	98.5198211669922	-13.717490196228	3.69512343406677	-3.08191010844894e-05	-0.0026282137259841	-0.00327756232582033	0.00548864435404539
1017	97.870475769043	-14.042163848877	3.69512343406677	0.00613799272105098	-0.00522560812532902	-0.0113944197073579	0.00451462110504508
1018	95.9224319458008	-12.7434673309326	4.08473253250122	-0.00652430532500148	-0.00490093370899558	-0.00555028254166245	-0.000355493422830477
1019	96.57177734375	-13.3928155899048	3.95486283302307	-0.00717365415766835	-0.00619963090866804	-0.0195112787187099	0.00516396993771195
1020	97.870475769043	-14.3668384552002	3.69512343406677	-0.00457625929266214	-0.00619963090866804	-0.0139918150380254	0.000943203864153475
1021	97.2211227416992	-13.717490196228	3.76005816459656	-0.00392691092565656	-0.00327756232582033	-0.0136671401560307	0.00776136433705688
1022	97.870475769043	-13.3928155899048	3.69512343406677	-0.00749832857400179	0.000618529506027699	-0.00879702530801296	-0.0026282137259841
1023	97.2211227416992	-13.717490196228	3.76005816459656	-0.0191866029053926	-3.08191010844894e-05	-0.0126931173726916	-0.000355493422830477
1024	98.5198211669922	-14.042163848877	4.27953720092773	-0.00749832857400179	0.00548864435404539	-0.00749832857400179	0.00808603875339031
1025	99.1691741943359	-14.6915130615234	3.76005816459656	-0.00230353930965066	-0.00425158534198999	-0.0107450718060136	-0.00522560812532902
1026	95.9224319458008	-12.7434673309326	3.88992786407471	0.00321592413820326	-0.00100484199356288	-0.0104203969240189	0.0022419011220336
1027	95.273078918457	-13.0681409835815	3.82499313354492	-0.00132951640989631	-0.00652430532500148	-0.00717365415766835	0.00451462110504508
1028	95.9224319458008	-13.717490196228	3.88992786407471	-0.00165419070981443	-0.00132951640989631	0.0123068047687411	0.00256657530553639
1029	96.57177734375	-14.6915130615234	4.14966726303101	-0.0107450718060136	0.00386527273803949	-0.00425158534198999	0.000618529506027699
1030	93.9743804931641	-13.3928155899048	4.08473253250122	-0.00230353930965066	-0.00912170019000769	0.00159255252219737	-0.0026282137259841
1031	95.9224319458008	-13.3928155899048	3.88992786407471	-0.00912170019000769	-0.0146411629393697	-0.00977104809135199	0.00646266713738441
1032	95.9224319458008	-14.3668384552002	3.76005816459656	0.00743668992072344	0.00354059832170606	-0.00587495695799589	-0.00327756232582033
1033	96.57177734375	-13.3928155899048	3.69512343406677	0.0022419011220336	-0.0159398596733809	0.00191722682211548	-0.000355493422830477
1034	97.870475769043	-14.3668384552002	4.08473253250122	0.000618529506027699	-0.00652430532500148	-0.00327756232582033	0.00321592413820326
1035	99.8185195922852	-14.6915130615234	4.21460247039795	-0.00100484199356288	-0.00230353930965066	-0.00912170019000769	0.00581331877037883
1036	98.5198211669922	-14.3668384552002	3.82499313354492	-0.00490093370899558	-0.00912170019000769	0.000293855206109583	-0.00230353930965066
1037	98.5198211669922	-14.6915130615234	3.82499313354492	0.00646266713738441	0.00418994715437293	-0.00295288790948689	-3.08191010844894e-05
1038	99.1691741943359	-15.3408613204956	3.88992786407471	0.00256657530553639	-0.0123684434220195	-0.00295288790948689	-0.00749832857400179
1039	97.2211227416992	-14.042163848877	3.69512343406677	0.00483929552137852	-0.00555028254166245	-0.0110697457566857	-0.0026282137259841
1040	97.870475769043	-14.6915130615234	3.95486283302307	-0.0026282137259841	-0.0136671401560307	-0.00197886489331722	-0.00490093370899558
1041	97.870475769043	-14.3668384552002	3.95486283302307	0.00873538758605719	-0.00684897974133492	-0.000680167751852423	0.00321592413820326
1042	95.9224319458008	-14.042163848877	3.63018846511841	-0.00587495695799589	-0.00327756232582033	0.00776136433705688	0.000943203864153475
1043	98.5198211669922	-15.3408613204956	3.43538379669189	-0.00327756232582033	0.000618529506027699	-0.00197886489331722	-0.00490093370899558
1044	99.1691741943359	-14.042163848877	3.37044906616211	-0.00814767740666866	0.00970941036939621	0.00159255252219737	-0.0117190945893526
1045	97.2211227416992	-13.0681409835815	3.95486283302307	-0.0117190945893526	0.00159255252219737	-0.0026282137259841	-0.00360223650932312
1046	97.2211227416992	-13.3928155899048	4.14966726303101	0.000943203864153475	0.000618529506027699	-0.00197886489331722	-0.00522560812532902
1047	97.870475769043	-13.3928155899048	3.69512343406677	-0.0026282137259841	0.00354059832170606	-0.00847235135734081	-0.000680167751852423
1048	96.57177734375	-13.3928155899048	3.56525373458862	-0.00749832857400179	0.00354059832170606	0.00256657530553639	0.00386527273803949
1049	98.5198211669922	-13.3928155899048	3.43538379669189	-0.00879702530801296	0.00776136433705688	-0.000355493422830477	0.00159255252219737
1050	98.5198211669922	-13.717490196228	3.88992786407471	-0.00522560812532902	0.00581331877037883	-0.0107450718060136	0.00873538758605719
1051	97.870475769043	-13.3928155899048	3.95486283302307	0.00873538758605719	0.000293855206109583	-0.00977104809135199	0.00808603875339031
1052	97.2211227416992	-12.7434673309326	3.63018846511841	0.00548864435404539	-0.00684897974133492	-0.0149658378213644	0.00354059832170606
1053	98.5198211669922	-13.717490196228	3.69512343406677	0.012956153601408	-0.00100484199356288	0.00289124972186983	-0.00100484199356288
1054	99.1691741943359	-14.042163848877	3.76005816459656	-0.00132951640989631	-0.000680167751852423	-0.00295288790948689	0.00289124972186983
1055	97.870475769043	-14.042163848877	3.69512343406677	0.00191722682211548	0.000293855206109583	-0.00425158534198999	0.00191722682211548
1056	98.5198211669922	-13.0681409835815	3.95486283302307	-0.000680167751852423	0.000943203864153475	-0.000355493422830477	0.00159255252219737
1057	98.5198211669922	-13.3928155899048	3.95486283302307	-0.00814767740666866	0.00808603875339031	0.00354059832170606	0.000943203864153475
1058	97.870475769043	-14.042163848877	3.88992786407471	-0.00425158534198999	0.00256657530553639	-0.00652430532500148	-0.00360223650932312
1059	95.273078918457	-13.0681409835815	4.08473253250122	-0.0198359526693821	0.00418994715437293	-0.00912170019000769	-0.0104203969240189
1060	95.273078918457	-13.3928155899048	3.95486283302307	-0.0139918150380254	0.00126787810586393	-0.00749832857400179	-0.00165419070981443
1061	95.273078918457	-13.3928155899048	4.27953720092773	-0.0026282137259841	0.00581331877037883	-0.00360223650932312	-0.00457625929266214
1062	94.6237335205078	-13.0681409835815	4.34447193145752	-0.0156151866540313	0.00581331877037883	0.00483929552137852	-0.00425158534198999
1063	96.57177734375	-13.717490196228	4.01979780197144	-0.00392691092565656	0.013930176384747	0.00646266713738441	-0.000355493422830477
1064	97.2211227416992	-12.7434673309326	3.56525373458862	-0.00652430532500148	0.00841071270406246	0.00451462110504508	-3.08191010844894e-05
1065	96.57177734375	-12.4187927246094	3.69512343406677	-0.00230353930965066	0.0022419011220336	-0.00587495695799589	0.000293855206109583
1066	97.870475769043	-12.7434673309326	4.01979780197144	-0.0026282137259841	-0.00327756232582033	0.00256657530553639	-0.00197886489331722
1067	97.2211227416992	-12.4187927246094	4.08473253250122	-0.00522560812532902	0.00191722682211548	-0.00457625929266214	0.00191722682211548
1068	97.2211227416992	-13.0681409835815	4.08473253250122	0.011982130818069	0.00256657530553639	-0.00197886489331722	-0.00490093370899558
1069	96.57177734375	-13.3928155899048	3.56525373458862	-0.00100484199356288	0.0022419011220336	-0.00619963090866804	0.00321592413820326
1070	99.1691741943359	-14.6915130615234	4.14966726303101	0.0100340843200684	-0.0113944197073579	-0.00912170019000769	0.00613799272105098
1071	99.1691741943359	-15.3408613204956	4.14966726303101	0.00354059832170606	-0.0136671401560307	-0.00912170019000769	0.00354059832170606
1072	96.57177734375	-14.3668384552002	3.69512343406677	0.00548864435404539	-0.0324982516467571	-0.00879702530801296	0.000618529506027699
1073	99.1691741943359	-15.0161867141724	4.08473253250122	0.00191722682211548	-0.00587495695799589	-0.00587495695799589	-3.08191010844894e-05
1074	97.870475769043	-14.042163848877	3.82499313354492	-0.000680167751852423	-0.0149658378213644	-0.0123684434220195	-0.00100484199356288
1075	97.2211227416992	-13.3928155899048	3.69512343406677	0.00841071270406246	-0.0026282137259841	-0.00879702530801296	-0.00132951640989631
1076	96.57177734375	-12.7434673309326	3.56525373458862	0.0207483377307653	-0.00327756232582033	0.00354059832170606	0.000618529506027699
1077	97.2211227416992	-12.4187927246094	4.01979780197144	0.0165275707840919	-0.00425158534198999	-0.00587495695799589	0.00354059832170606
1078	97.2211227416992	-13.0681409835815	4.08473253250122	0.0103587592020631	-0.00230353930965066	-0.0026282137259841	-3.08191010844894e-05
1079	97.870475769043	-14.042163848877	4.21460247039795	-0.0113944197073579	0.00613799272105098	-0.000355493422830477	0.00126787810586393
1080	97.2211227416992	-12.7434673309326	3.82499313354492	0.0155535480007529	0.00711201597005129	-0.0120437685400248	-0.00457625929266214
1081	99.1691741943359	-13.717490196228	3.76005816459656	-0.00360223650932312	0.012956153601408	-0.00197886489331722	0.00646266713738441
1082	98.5198211669922	-13.3928155899048	3.63018846511841	0.0106834331527352	0.0116574559360743	0.00256657530553639	-0.00619963090866804
1083	97.2211227416992	-12.4187927246094	3.56525373458862	-0.00360223650932312	0.0168522447347641	0.00289124972186983	0.000293855206109583
1084	96.57177734375	-12.0941181182861	3.63018846511841	-0.000680167751852423	0.0178262684494257	0.00191722682211548	-0.00360223650932312
1085	97.870475769043	-13.717490196228	4.27953720092773	-0.00100484199356288	0.0113327819854021	-0.00295288790948689	0.00159255252219737
1086	98.5198211669922	-13.3928155899048	3.76005816459656	0.00386527273803949	0.0136055024340749	-0.00197886489331722	-0.00132951640989631
1087	98.5198211669922	-13.3928155899048	3.88992786407471	-0.00652430532500148	0.00841071270406246	0.0106834331527352	0.00191722682211548
1088	98.5198211669922	-13.0681409835815	3.88992786407471	0.00451462110504508	0.00386527273803949	0.00386527273803949	-0.000355493422830477
1089	97.870475769043	-12.7434673309326	3.88992786407471	-0.00652430532500148	0.0165275707840919	-0.00652430532500148	0.000293855206109583
1090	96.57177734375	-11.7694435119629	3.95486283302307	-0.00425158534198999	0.00581331877037883	-0.00165419070981443	-0.00230353930965066
1091	97.870475769043	-13.3928155899048	4.01979780197144	-0.00392691092565656	0.000943203864153475	-0.00782300252467394	0.00451462110504508
1092	95.273078918457	-12.7434673309326	3.82499313354492	-0.00132951640989631	-0.00912170019000769	-0.00782300252467394	0.0132808275520802
1093	97.2211227416992	-12.4187927246094	3.69512343406677	-0.0100957229733467	-0.00555028254166245	-0.0130177913233638	0.000618529506027699
1094	93.9743804931641	-11.444769859314	3.69512343406677	-0.00977104809135199	-0.0026282137259841	-0.00749832857400179	-3.08191010844894e-05
1095	95.273078918457	-12.0941181182861	3.76005816459656	-0.00587495695799589	-0.00165419070981443	-0.00977104809135199	0.00126787810586393
1096	94.6237335205078	-11.7694435119629	4.21460247039795	-0.00717365415766835	0.00613799272105098	0.000293855206109583	0.00743668992072344
1097	95.9224319458008	-12.0941181182861	3.76005816459656	-0.0100957229733467	-0.00555028254166245	-0.00457625929266214	-3.08191010844894e-05
1098	95.9224319458008	-11.7694435119629	3.56525373458862	0.00321592413820326	-0.00197886489331722	0.000293855206109583	-0.00717365415766835
1099	98.5198211669922	-12.4187927246094	3.63018846511841	-0.00457625929266214	0.00516396993771195	-0.00165419070981443	-0.00165419070981443
1100	97.2211227416992	-13.3928155899048	4.14966726303101	-0.00490093370899558	0.00451462110504508	-0.00555028254166245	0.00191722682211548
1101	96.57177734375	-12.0941181182861	3.88992786407471	-0.00100484199356288	0.00191722682211548	0.00451462110504508	0.000293855206109583
1102	97.2211227416992	-13.3928155899048	4.14966726303101	-0.00555028254166245	0.00841071270406246	0.0213976856321096	-0.00165419070981443
1103	95.9224319458008	-12.7434673309326	3.63018846511841	-0.00879702530801296	0.00581331877037883	0.000618529506027699	-0.0026282137259841
1104	98.5198211669922	-14.042163848877	3.82499313354492	-0.00555028254166245	0.00873538758605719	0.0022419011220336	0.000293855206109583
1105	99.8185195922852	-14.042163848877	3.88992786407471	0.00386527273803949	0.00483929552137852	-0.0026282137259841	0.000618529506027699
1106	97.870475769043	-14.042163848877	3.95486283302307	0.00873538758605719	-0.00392691092565656	0.00159255252219737	0.00581331877037883
1107	98.5198211669922	-14.042163848877	4.08473253250122	0.000618529506027699	-0.00749832857400179	0.000943203864153475	0.000618529506027699
1108	97.870475769043	-13.717490196228	4.08473253250122	-0.00100484199356288	-0.00847235135734081	-0.0026282137259841	-0.00100484199356288
1109	97.2211227416992	-13.717490196228	3.82499313354492	-0.00230353930965066	-0.00360223650932312	-0.00522560812532902	-0.00197886489331722
1110	96.57177734375	-12.0941181182861	3.76005816459656	0.00516396993771195	-0.00230353930965066	-0.00587495695799589	0.00289124972186983
1111	95.9224319458008	-12.0941181182861	3.88992786407471	0.0113327819854021	-0.0201606266200542	0.00321592413820326	0.00711201597005129
1112	97.870475769043	-13.0681409835815	4.14966726303101	0.0236704051494598	-0.0188619289547205	-0.00555028254166245	0.00646266713738441
1113	97.2211227416992	-12.0941181182861	3.88992786407471	-0.00425158534198999	-0.0224333461374044	-0.0133424662053585	-0.00555028254166245
1114	95.9224319458008	-12.0941181182861	3.56525373458862	0.00841071270406246	0.00516396993771195	-0.00814767740666866	0.00548864435404539
1115	97.870475769043	-13.3928155899048	3.69512343406677	0.00483929552137852	-0.000680167751852423	-0.00490093370899558	0.00418994715437293
1116	97.2211227416992	-13.0681409835815	3.76005816459656	0.0142548503354192	-0.000680167751852423	-0.00392691092565656	-0.0026282137259841
1117	97.870475769043	-13.0681409835815	3.76005816459656	0.00743668992072344	0.00321592413820326	-0.0113944197073579	-0.00295288790948689
1118	97.2211227416992	-11.7694435119629	3.88992786407471	0.00776136433705688	0.00191722682211548	0.000943203864153475	-0.00457625929266214
1119	95.9224319458008	-11.1200952529907	3.69512343406677	0.00711201597005129	0.00808603875339031	-0.00327756232582033	-0.00457625929266214
1120	97.870475769043	-13.0681409835815	3.82499313354492	0.0106834331527352	0.0155535480007529	-0.00912170019000769	0.00191722682211548
1121	94.6237335205078	-11.444769859314	3.50031876564026	0.00711201597005129	0.00841071270406246	0.00613799272105098	-0.00684897974133492
1122	98.5198211669922	-13.0681409835815	3.82499313354492	0.00711201597005129	0.0207483377307653	0.011982130818069	-0.000680167751852423
1123	96.57177734375	-11.444769859314	3.76005816459656	-0.00132951640989631	0.0168522447347641	0.00938473641872406	-0.00392691092565656
1124	98.5198211669922	-13.0681409835815	4.47434186935425	-0.00392691092565656	0.0165275707840919	0.00191722682211548	0.00159255252219737
1125	95.273078918457	-11.7694435119629	3.50031876564026	-0.0133424662053585	0.0197743140161037	-0.0026282137259841	0.00646266713738441
1126	94.6237335205078	-11.7694435119629	3.63018846511841	-0.0120437685400248	0.00548864435404539	0.00386527273803949	-0.00197886489331722
1127	93.9743804931641	-11.444769859314	3.69512343406677	-0.0146411629393697	0.00191722682211548	0.00711201597005129	0.00321592413820326
1128	95.273078918457	-11.7694435119629	3.82499313354492	-0.0152905117720366	-0.000355493422830477	-0.00295288790948689	0.00256657530553639
1129	95.273078918457	-11.444769859314	4.01979780197144	-0.0217839982360601	0.00126787810586393	0.0022419011220336	0.00321592413820326
1130	97.2211227416992	-13.0681409835815	4.01979780197144	-0.0227580219507217	-0.00684897974133492	-0.00684897974133492	0.00548864435404539
1131	95.9224319458008	-11.444769859314	3.56525373458862	-0.0117190945893526	-0.0169138833880424	-0.000355493422830477	0.00256657530553639
1132	98.5198211669922	-12.7434673309326	3.95486283302307	-0.000680167751852423	-0.0165892094373703	-0.0110697457566857	-0.000680167751852423
1133	97.2211227416992	-12.0941181182861	3.63018846511841	-0.0110697457566857	-0.0195112787187099	-0.00717365415766835	-0.00977104809135199
1134	96.57177734375	-12.4187927246094	3.76005816459656	-0.00652430532500148	-0.0172385573387146	-0.0162645354866982	-0.0026282137259841
1135	96.57177734375	-13.0681409835815	4.01979780197144	-0.00587495695799589	-0.0107450718060136	-0.0139918150380254	0.00386527273803949
1136	97.2211227416992	-13.3928155899048	3.82499313354492	-0.00847235135734081	-0.0260047651827335	-0.00360223650932312	-0.00100484199356288
1137	97.2211227416992	-13.717490196228	3.63018846511841	-0.00327756232582033	-0.0191866029053926	-0.00457625929266214	0.000943203864153475
1138	99.1691741943359	-14.3668384552002	3.76005816459656	-0.00814767740666866	-0.00425158534198999	-0.00165419070981443	-0.00749832857400179
1139	97.870475769043	-14.3668384552002	4.34447193145752	-0.00295288790948689	-3.08191010844894e-05	-0.00197886489331722	0.00516396993771195
1140	98.5198211669922	-14.042163848877	4.08473253250122	-0.00619963090866804	-0.00782300252467394	0.00191722682211548	-0.00425158534198999
1141	97.2211227416992	-13.717490196228	4.14966726303101	0.000293855206109583	0.00159255252219737	0.00613799272105098	0.00938473641872406
1142	97.2211227416992	-12.7434673309326	3.63018846511841	-0.00879702530801296	0.0106834331527352	0.0149041991680861	-0.00522560812532902
1143	97.870475769043	-13.3928155899048	3.95486283302307	-0.00879702530801296	0.0116574559360743	0.00808603875339031	-0.00847235135734081
1144	99.1691741943359	-13.717490196228	3.88992786407471	-0.00522560812532902	0.00938473641872406	-0.00360223650932312	-0.00457625929266214
1145	97.870475769043	-12.7434673309326	3.76005816459656	0.00386527273803949	0.00548864435404539	-0.00165419070981443	-0.000680167751852423
1146	97.870475769043	-12.4187927246094	3.88992786407471	0.0149041991680861	0.00354059832170606	-0.00165419070981443	-0.00132951640989631
1147	96.57177734375	-12.7434673309326	3.43538379669189	0.00516396993771195	0.00289124972186983	0.000293855206109583	0.00841071270406246
1148	98.5198211669922	-13.0681409835815	3.37044906616211	0.00191722682211548	0.00678734155371785	-0.00912170019000769	-0.000680167751852423
1149	98.5198211669922	-13.717490196228	3.76005816459656	0.00516396993771195	0.00938473641872406	0.00678734155371785	0.00159255252219737
1150	96.57177734375	-12.7434673309326	3.56525373458862	0.00938473641872406	0.00548864435404539	-0.00132951640989631	-0.00587495695799589
1151	97.870475769043	-14.042163848877	4.21460247039795	0.0149041991680861	-0.00522560812532902	-0.00587495695799589	0.00289124972186983
1152	96.57177734375	-12.4187927246094	4.01979780197144	0.020423661917448	-0.00425158534198999	-0.00457625929266214	-0.00197886489331722
1153	98.5198211669922	-14.3668384552002	3.82499313354492	0.0246444288641214	-0.00360223650932312	-0.0026282137259841	-0.00100484199356288
1154	98.5198211669922	-12.4187927246094	3.56525373458862	0.0113327819854021	-0.00490093370899558	-0.0104203969240189	-0.00295288790948689
1155	96.57177734375	-12.7434673309326	3.76005816459656	0.0126314787194133	0.000618529506027699	-0.00912170019000769	0.00418994715437293
1156	95.9224319458008	-12.4187927246094	3.69512343406677	0.0152288740500808	0.0022419011220336	0.000293855206109583	-0.00230353930965066
1157	95.9224319458008	-13.0681409835815	4.08473253250122	0.013930176384747	0.00191722682211548	-0.00392691092565656	-0.00197886489331722
1158	94.6237335205078	-12.4187927246094	3.63018846511841	0.0126314787194133	0.00581331877037883	0.00191722682211548	-0.0113944197073579
1159	95.273078918457	-14.3668384552002	3.69512343406677	-0.0230826959013939	0.00970941036939621	0.0022419011220336	0.00581331877037883
1160	95.9224319458008	-13.3928155899048	3.95486283302307	-0.00619963090866804	0.0100340843200684	0.00418994715437293	-0.00555028254166245
1161	95.9224319458008	-14.6915130615234	4.01979780197144	-0.0123684434220195	0.00776136433705688	0.000943203864153475	0.00548864435404539
1162	94.6237335205078	-12.7434673309326	3.88992786407471	-0.0175632312893867	0.0181509424000978	0.0116574559360743	0.00126787810586393
1163	97.870475769043	-13.717490196228	4.27953720092773	-0.0146411629393697	0.00581331877037883	0.00808603875339031	-0.00425158534198999
1164	97.2211227416992	-13.0681409835815	3.50031876564026	-0.0120437685400248	0.0132808275520802	-0.00327756232582033	-0.00457625929266214
1165	97.2211227416992	-13.3928155899048	3.69512343406677	-0.0260047651827335	0.000618529506027699	-0.00197886489331722	0.00256657530553639
1166	96.57177734375	-12.7434673309326	3.69512343406677	-0.00684897974133492	-0.00132951640989631	0.00418994715437293	0.000618529506027699
1167	97.2211227416992	-13.717490196228	3.76005816459656	-0.0113944197073579	-0.00684897974133492	-0.00619963090866804	-0.00847235135734081
1168	97.2211227416992	-13.3928155899048	3.95486283302307	-0.0136671401560307	-0.0120437685400248	-0.00197886489331722	0.000943203864153475
1169	99.1691741943359	-15.0161867141724	3.88992786407471	-0.00619963090866804	-0.00197886489331722	-3.08191010844894e-05	-0.00717365415766835
1170	97.2211227416992	-14.6915130615234	3.63018846511841	-0.00814767740666866	-0.0113944197073579	-0.00717365415766835	0.00808603875339031
1171	99.1691741943359	-15.3408613204956	3.95486283302307	0.00743668992072344	-0.0104203969240189	-0.00782300252467394	0.0116574559360743
1172	99.1691741943359	-15.3408613204956	3.95486283302307	0.0145795252174139	-0.0198359526693821	-0.0104203969240189	0.00386527273803949
1173	99.1691741943359	-14.3668384552002	3.95486283302307	0.00289124972186983	-0.0221086721867323	-0.00782300252467394	0.00159255252219737
1174	97.2211227416992	-14.042163848877	4.01979780197144	0.00841071270406246	-0.00165419070981443	-0.00847235135734081	0.00418994715437293
1175	99.1691741943359	-14.3668384552002	3.88992786407471	0.0106834331527352	-0.00360223650932312	-0.0100957229733467	0.00646266713738441
1176	98.5198211669922	-15.0161867141724	3.88992786407471	0.0116574559360743	-0.00295288790948689	-0.00587495695799589	0.00289124972186983
1177	99.1691741943359	-15.0161867141724	3.37044906616211	0.0136055024340749	-0.00295288790948689	-0.00197886489331722	-0.00327756232582033
1178	97.870475769043	-15.0161867141724	3.95486283302307	0.00873538758605719	-0.000680167751852423	0.00126787810586393	0.00256657530553639
1179	97.2211227416992	-14.042163848877	3.82499313354492	0.0106834331527352	-3.08191010844894e-05	-0.00197886489331722	-0.00555028254166245
1180	97.2211227416992	-13.3928155899048	3.50031876564026	0.00613799272105098	0.00873538758605719	0.000293855206109583	0.00516396993771195
1181	98.5198211669922	-14.3668384552002	2.85097002983093	0.000618529506027699	0.00678734155371785	-0.00295288790948689	0.00126787810586393
1182	97.870475769043	-14.3668384552002	3.76005816459656	-3.08191010844894e-05	0.0100340843200684	0.0178262684494257	-3.08191010844894e-05
1183	98.5198211669922	-14.3668384552002	3.63018846511841	-0.0126931173726916	0.00841071270406246	0.00321592413820326	-3.08191010844894e-05
1184	97.2211227416992	-13.3928155899048	3.88992786407471	-0.00522560812532902	0.0145795252174139	0.00776136433705688	-0.000355493422830477
1185	96.57177734375	-13.0681409835815	3.88992786407471	-0.00619963090866804	0.00581331877037883	-0.00392691092565656	0.00483929552137852
1186	96.57177734375	-13.3928155899048	3.63018846511841	0.00711201597005129	-0.00132951640989631	-0.00619963090866804	0.00613799272105098
1187	96.57177734375	-13.3928155899048	3.56525373458862	-0.000355493422830477	0.000943203864153475	0.00678734155371785	0.000293855206109583
1188	97.2211227416992	-14.042163848877	3.76005816459656	-0.00749832857400179	0.00711201597005129	-0.00360223650932312	-0.00132951640989631
1189	97.870475769043	-14.6915130615234	3.82499313354492	-0.000355493422830477	0.00386527273803949	0.00386527273803949	-0.000355493422830477
1190	95.9224319458008	-14.6915130615234	4.27953720092773	-0.00749832857400179	0.00613799272105098	-0.00717365415766835	0.0022419011220336
1191	94.6237335205078	-13.3928155899048	3.69512343406677	-0.00327756232582033	0.00354059832170606	-0.0100957229733467	0.00613799272105098
1192	96.57177734375	-14.6915130615234	3.95486283302307	-0.00847235135734081	-0.0334722734987736	-0.0159398596733809	0.00516396993771195
1193	94.6237335205078	-13.3928155899048	3.69512343406677	-0.00230353930965066	-0.00295288790948689	-0.00879702530801296	-0.00100484199356288
1194	97.2211227416992	-15.0161867141724	4.01979780197144	0.0103587592020631	-0.00230353930965066	-0.00457625929266214	0.00711201597005129
1195	97.2211227416992	-15.0161867141724	4.08473253250122	-0.00977104809135199	0.00321592413820326	-0.00652430532500148	0.00776136433705688
1196	97.870475769043	-15.3408613204956	4.08473253250122	-0.00165419070981443	0.00418994715437293	-0.00425158534198999	0.00321592413820326
1197	97.870475769043	-14.3668384552002	3.56525373458862	-0.00457625929266214	0.000293855206109583	0.00743668992072344	0.00354059832170606
1198	99.1691741943359	-14.6915130615234	3.88992786407471	-0.00652430532500148	0.0106834331527352	-0.00457625929266214	-0.000355493422830477
1199	98.5198211669922	-14.6915130615234	3.88992786407471	-0.00652430532500148	0.0171769186854362	-0.00197886489331722	-0.00295288790948689
1200	97.2211227416992	-14.3668384552002	3.76005816459656	-0.0026282137259841	0.0226963832974434	0.00321592413820326	-0.00457625929266214
1201	95.9224319458008	-14.042163848877	3.95486283302307	0.00126787810586393	0.0175015944987535	0.0100340843200684	-0.00230353930965066
1202	99.1691741943359	-15.6655359268188	4.27953720092773	-0.00587495695799589	0.0200989879667759	0.0223717093467712	0.00191722682211548
1203	96.57177734375	-15.0161867141724	3.56525373458862	-0.00425158534198999	0.0145795252174139	0.0116574559360743	-0.0152905117720366
1204	97.870475769043	-15.3408613204956	3.88992786407471	-0.0113944197073579	0.01847561635077	0.01100810803473	-0.00619963090866804
1205	98.5198211669922	-15.9902095794678	4.01979780197144	-0.00749832857400179	0.00906006153672934	0.00516396993771195	-0.00847235135734081
1206	99.8185195922852	-15.9902095794678	4.21460247039795	0.000618529506027699	0.00386527273803949	-0.00165419070981443	-3.08191010844894e-05
1207	97.2211227416992	-15.6655359268188	4.34447193145752	-0.00230353930965066	-0.000680167751852423	0.011982130818069	0.00191722682211548
1208	97.870475769043	-14.3668384552002	3.69512343406677	-0.00490093370899558	0.000618529506027699	-0.00522560812532902	-0.00197886489331722
1209	96.57177734375	-14.042163848877	3.56525373458862	-0.00749832857400179	0.00678734155371785	-0.00944637414067984	-0.00165419070981443
1210	99.1691741943359	-15.3408613204956	3.95486283302307	-0.00782300252467394	-0.000680167751852423	-0.00327756232582033	-0.00295288790948689
1211	96.57177734375	-14.042163848877	3.88992786407471	-0.0026282137259841	-0.00392691092565656	-0.0107450718060136	0.00743668992072344
1212	97.870475769043	-14.042163848877	3.76005816459656	0.000618529506027699	-0.0198359526693821	-0.0159398596733809	-0.00100484199356288
1213	97.870475769043	-14.3668384552002	3.82499313354492	-0.000355493422830477	-0.0100957229733467	-0.0227580219507217	0.00159255252219737
1214	99.1691741943359	-15.0161867141724	3.63018846511841	0.000618529506027699	-0.021459324285388	-0.0152905117720366	0.000618529506027699
1215	97.2211227416992	-14.042163848877	3.56525373458862	0.00906006153672934	-0.00912170019000769	-0.0156151866540313	0.000618529506027699
1216	97.2211227416992	-14.042163848877	3.43538379669189	0.00678734155371785	-0.0182125810533762	-0.00847235135734081	-0.00327756232582033
1217	96.57177734375	-13.717490196228	3.76005816459656	0.00776136433705688	-0.0104203969240189	-0.00392691092565656	-0.00100484199356288
1218	97.870475769043	-13.717490196228	3.82499313354492	0.00581331877037883	-0.00425158534198999	0.000943203864153475	-0.00749832857400179
1219	98.5198211669922	-15.0161867141724	3.69512343406677	-0.000355493422830477	-0.0026282137259841	-3.08191010844894e-05	-0.00522560812532902
1220	98.5198211669922	-14.6915130615234	3.82499313354492	0.000293855206109583	-0.00197886489331722	0.00256657530553639	0.00321592413820326
1221	97.870475769043	-13.717490196228	3.95486283302307	0.00743668992072344	0.00743668992072344	0.00873538758605719	0.00126787810586393
1222	98.5198211669922	-14.6915130615234	3.63018846511841	0.00386527273803949	-0.00230353930965066	0.00646266713738441	-0.000355493422830477
1223	95.9224319458008	-14.042163848877	4.08473253250122	-0.00782300252467394	0.0022419011220336	-0.00327756232582033	-0.0107450718060136
1224	96.57177734375	-14.6915130615234	4.21460247039795	-0.00165419070981443	0.00613799272105098	0.000943203864153475	-0.00295288790948689
1225	95.9224319458008	-15.0161867141724	3.88992786407471	0.0155535480007529	0.00516396993771195	-0.00327756232582033	0.00159255252219737
1226	95.9224319458008	-14.3668384552002	3.88992786407471	0.00678734155371785	-0.00230353930965066	-0.000355493422830477	0.00191722682211548
1227	95.9224319458008	-14.6915130615234	4.01979780197144	-0.00165419070981443	-0.000680167751852423	0.0022419011220336	0.00321592413820326
1228	95.273078918457	-14.3668384552002	4.01979780197144	-0.00100484199356288	0.00126787810586393	-0.00457625929266214	-0.00132951640989631
1229	95.9224319458008	-13.3928155899048	4.14966726303101	-0.00522560812532902	0.00678734155371785	-0.00619963090866804	0.000293855206109583
1230	98.5198211669922	-14.3668384552002	3.76005816459656	-0.0110697457566857	0.00873538758605719	0.00711201597005129	-0.00230353930965066
1231	99.1691741943359	-14.6915130615234	4.14966726303101	0.000293855206109583	-0.00132951640989631	-0.00782300252467394	0.00678734155371785
1232	96.57177734375	-13.3928155899048	3.88992786407471	-0.00132951640989631	-0.00327756232582033	-3.08191010844894e-05	-0.000355493422830477
1233	99.1691741943359	-14.6915130615234	4.14966726303101	-0.00587495695799589	0.00451462110504508	-0.00490093370899558	-0.000680167751852423
1234	95.9224319458008	-14.042163848877	3.88992786407471	-0.00522560812532902	0.000618529506027699	-0.00555028254166245	-0.00490093370899558
1235	96.57177734375	-14.3668384552002	4.34447193145752	-0.0146411629393697	0.00159255252219737	-0.00295288790948689	0.00613799272105098
1236	97.2211227416992	-14.6915130615234	4.08473253250122	-0.00132951640989631	-0.00295288790948689	0.00354059832170606	-0.00230353930965066
1237	97.870475769043	-15.6655359268188	4.01979780197144	-0.0172385573387146	-0.00392691092565656	0.00126787810586393	0.00386527273803949
1238	96.57177734375	-14.3668384552002	3.82499313354492	-0.00912170019000769	-0.00100484199356288	-0.00360223650932312	0.00289124972186983
1239	97.870475769043	-14.042163848877	3.82499313354492	-0.0107450718060136	0.0022419011220336	-0.0026282137259841	0.00159255252219737
1240	98.5198211669922	-14.3668384552002	4.21460247039795	-0.0146411629393697	0.00646266713738441	0.000293855206109583	0.01100810803473
1241	99.8185195922852	-15.3408613204956	4.08473253250122	-0.00457625929266214	0.0100340843200684	-0.00197886489331722	0.00678734155371785
1242	95.9224319458008	-12.7434673309326	3.56525373458862	-0.00230353930965066	0.00711201597005129	0.0145795252174139	0.00289124972186983
1243	100.467864990234	-14.6915130615234	3.88992786407471	-0.00879702530801296	0.0106834331527352	0.00483929552137852	-0.00132951640989631
1244	98.5198211669922	-14.042163848877	3.88992786407471	0.000618529506027699	0.00906006153672934	-0.000680167751852423	-0.00392691092565656
1245	99.1691741943359	-13.3928155899048	3.63018846511841	0.00873538758605719	0.00354059832170606	-0.00490093370899558	-0.00100484199356288
1246	98.5198211669922	-13.717490196228	3.88992786407471	0.0113327819854021	-0.00392691092565656	-0.00944637414067984	0.00386527273803949
1247	99.1691741943359	-14.3668384552002	3.56525373458862	-0.00749832857400179	-0.0113944197073579	-0.00392691092565656	0.00548864435404539
1248	98.5198211669922	-14.3668384552002	3.56525373458862	0.00516396993771195	0.00906006153672934	-0.00132951640989631	-0.000355493422830477
1249	97.870475769043	-13.3928155899048	3.56525373458862	-0.0110697457566857	-0.00132951640989631	-0.0104203969240189	-0.00165419070981443
1250	96.57177734375	-13.3928155899048	3.43538379669189	0.00256657530553639	0.00289124972186983	-0.0026282137259841	-0.00230353930965066
1251	98.5198211669922	-14.3668384552002	3.82499313354492	0.00776136433705688	-0.0188619289547205	-0.0146411629393697	-0.00197886489331722
1252	97.870475769043	-14.3668384552002	4.01979780197144	0.00191722682211548	-0.0256800893694162	-0.0204853005707264	0.00418994715437293
1253	99.1691741943359	-13.0681409835815	3.43538379669189	0.0191249661147594	-0.0169138833880424	-0.00652430532500148	-0.000680167751852423
1254	96.57177734375	-13.0681409835815	3.63018846511841	0.00841071270406246	-0.0107450718060136	-0.0133424662053585	0.00159255252219737
1255	97.870475769043	-14.3668384552002	4.01979780197144	0.000943203864153475	0.00321592413820326	-0.00879702530801296	-0.000680167751852423
1256	97.2211227416992	-13.717490196228	4.14966726303101	0.0126314787194133	0.00678734155371785	-0.00684897974133492	-0.00522560812532902
1257	97.870475769043	-14.042163848877	4.21460247039795	0.01847561635077	-0.00619963090866804	0.000618529506027699	0.00191722682211548
1258	96.57177734375	-13.3928155899048	3.37044906616211	0.00126787810586393	-0.00197886489331722	-0.00392691092565656	-0.00490093370899558
1259	94.6237335205078	-13.0681409835815	3.04577469825745	0.00776136433705688	0.00646266713738441	-0.000680167751852423	-0.00457625929266214
1260	93.9743804931641	-12.0941181182861	3.69512343406677	-0.00587495695799589	-3.08191010844894e-05	0.000618529506027699	0.00548864435404539
1261	95.9224319458008	-14.042163848877	3.24057936668396	-0.00684897974133492	0.00191722682211548	0.00126787810586393	0.00126787810586393
1262	95.273078918457	-13.3928155899048	4.14966726303101	-0.00847235135734081	0.0113327819854021	0.0142548503354192	0.00548864435404539
1263	97.2211227416992	-13.717490196228	3.88992786407471	-0.00295288790948689	0.013930176384747	0.00516396993771195	-0.00392691092565656
1264	95.9224319458008	-12.0941181182861	3.69512343406677	-0.00619963090866804	0.0158782228827477	0.00483929552137852	-0.00197886489331722
1265	96.57177734375	-12.7434673309326	3.69512343406677	-0.0104203969240189	0.00743668992072344	0.00191722682211548	-0.00197886489331722
1266	96.57177734375	-13.0681409835815	3.88992786407471	-0.00684897974133492	0.00776136433705688	-0.00230353930965066	0.00126787810586393
1267	95.9224319458008	-12.7434673309326	3.82499313354492	-0.000355493422830477	0.000293855206109583	0.0152288740500808	0.00126787810586393
1268	95.9224319458008	-13.3928155899048	4.08473253250122	-0.00392691092565656	0.00256657530553639	-0.00230353930965066	0.00191722682211548
1269	97.2211227416992	-14.6915130615234	3.95486283302307	-0.0104203969240189	-0.00814767740666866	-0.00457625929266214	-0.00457625929266214
1270	96.57177734375	-15.0161867141724	3.82499313354492	-0.0117190945893526	-0.00749832857400179	-0.00652430532500148	0.00776136433705688
1271	96.57177734375	-13.717490196228	3.56525373458862	0.000943203864153475	-0.0217839982360601	-0.00392691092565656	0.00289124972186983
1272	97.2211227416992	-14.6915130615234	4.01979780197144	0.020423661917448	-0.0237320438027382	-0.0224333461374044	0.00548864435404539
1273	95.9224319458008	-13.0681409835815	3.88992786407471	-0.00782300252467394	0.01100810803473	-0.00425158534198999	-0.00490093370899558
1274	97.2211227416992	-14.042163848877	4.21460247039795	0.00354059832170606	0.00970941036939621	-0.0159398596733809	-0.00165419070981443
1275	97.2211227416992	-13.0681409835815	3.88992786407471	0.00516396993771195	-0.00165419070981443	-0.0123684434220195	-0.00230353930965066
1276	97.2211227416992	-13.0681409835815	3.63018846511841	0.0158782228827477	-0.00100484199356288	-0.0130177913233638	0.00483929552137852
1277	97.870475769043	-12.4187927246094	3.95486283302307	0.00386527273803949	-0.0100957229733467	-0.00165419070981443	0.000293855206109583
1278	97.870475769043	-13.0681409835815	4.14966726303101	0.00386527273803949	-0.00230353930965066	-0.0130177913233638	0.000618529506027699
1279	97.870475769043	-13.0681409835815	4.4094066619873	-0.00555028254166245	0.00451462110504508	-0.00457625929266214	-0.00490093370899558
1280	96.57177734375	-12.0941181182861	3.50031876564026	-0.00425158534198999	0.00451462110504508	-0.00587495695799589	0.00581331877037883
1281	95.9224319458008	-11.7694435119629	3.43538379669189	0.00321592413820326	0.0162028968334198	0.00776136433705688	0.000943203864153475
1282	97.870475769043	-13.3928155899048	3.50031876564026	-0.0113944197073579	0.0142548503354192	0.0145795252174139	-0.00197886489331722
1283	95.273078918457	-12.4187927246094	3.50031876564026	-0.00977104809135199	0.0249691028147936	0.01847561635077	-0.00587495695799589
1284	97.2211227416992	-12.0941181182861	4.14966726303101	-0.0156151866540313	0.0145795252174139	0.00841071270406246	-0.00100484199356288
1285	97.2211227416992	-12.7434673309326	4.14966726303101	-0.00522560812532902	0.0152288740500808	0.00354059832170606	0.00418994715437293
1286	98.5198211669922	-13.3928155899048	3.76005816459656	-0.00684897974133492	0.013930176384747	0.00483929552137852	0.00483929552137852
1287	95.9224319458008	-13.0681409835815	3.82499313354492	-0.00522560812532902	0.00938473641872406	-0.00360223650932312	0.00678734155371785
1288	95.9224319458008	-11.7694435119629	3.69512343406677	-0.00717365415766835	0.0100340843200684	0.00548864435404539	0.00126787810586393
1289	94.6237335205078	-11.7694435119629	3.69512343406677	-0.00522560812532902	0.0149041991680861	0.00483929552137852	-0.0104203969240189
1290	97.2211227416992	-13.0681409835815	4.34447193145752	-0.00490093370899558	0.00743668992072344	-0.00847235135734081	0.00483929552137852
1291	93.9743804931641	-12.0941181182861	3.76005816459656	-0.00197886489331722	-0.00100484199356288	-0.00782300252467394	0.00613799272105098
1292	93.9743804931641	-12.0941181182861	3.56525373458862	-0.00132951640989631	-0.00847235135734081	-0.00197886489331722	0.00548864435404539
1293	92.6756820678711	-12.7434673309326	4.08473253250122	-0.00295288790948689	-0.0107450718060136	-0.00782300252467394	0.00451462110504508
1294	93.3250350952148	-12.7434673309326	4.01979780197144	-0.00360223650932312	-0.00522560812532902	-0.0146411629393697	-0.0026282137259841
1295	93.9743804931641	-11.7694435119629	4.01979780197144	-0.00197886489331722	-0.0107450718060136	-0.0120437685400248	0.00418994715437293
1296	94.6237335205078	-11.444769859314	4.01979780197144	-0.00165419070981443	-0.00879702530801296	-0.00522560812532902	-0.0113944197073579
1297	95.273078918457	-11.444769859314	3.63018846511841	0.00743668992072344	-0.00392691092565656	-0.000355493422830477	0.000943203864153475
1298	95.273078918457	-11.1200952529907	3.56525373458862	0.00548864435404539	-0.00814767740666866	0.00126787810586393	-0.00619963090866804
1299	96.57177734375	-12.4187927246094	4.01979780197144	0.00581331877037883	0.00289124972186983	-0.0120437685400248	-0.00425158534198999
1300	95.273078918457	-11.7694435119629	3.95486283302307	0.00418994715437293	0.00386527273803949	-0.0100957229733467	0.00321592413820326
1301	95.273078918457	-12.0941181182861	4.53927659988403	0.00321592413820326	-0.00100484199356288	-0.0107450718060136	0.00354059832170606
1302	95.273078918457	-11.444769859314	3.95486283302307	0.00289124972186983	-0.00587495695799589	0.00289124972186983	-0.00165419070981443
1303	95.9224319458008	-13.3928155899048	4.14966726303101	0.0149041991680861	-0.00197886489331722	-0.00295288790948689	-0.00295288790948689
1304	97.2211227416992	-13.0681409835815	3.95486283302307	0.00483929552137852	-0.00197886489331722	0.00678734155371785	-0.0117190945893526
1305	96.57177734375	-13.717490196228	3.88992786407471	0.0265924744307995	-0.00814767740666866	-0.00912170019000769	0.00191722682211548
1306	97.2211227416992	-12.0941181182861	3.82499313354492	0.0132808275520802	-0.00327756232582033	-0.00295288790948689	-3.08191010844894e-05
1307	96.57177734375	-12.7434673309326	4.27953720092773	0.00126787810586393	-0.00360223650932312	-0.00944637414067984	0.00776136433705688
1308	96.57177734375	-11.7694435119629	4.08473253250122	-0.00457625929266214	0.0022419011220336	0.00418994715437293	-0.00327756232582033
1309	95.273078918457	-11.444769859314	3.76005816459656	-0.00619963090866804	0.00386527273803949	-0.00522560812532902	-0.0110697457566857
1310	94.6237335205078	-10.7954206466675	3.69512343406677	-0.00197886489331722	-0.00230353930965066	-0.00555028254166245	0.00418994715437293
1311	97.2211227416992	-12.0941181182861	4.08473253250122	0.00808603875339031	-0.0026282137259841	-0.0026282137259841	-0.0026282137259841
1312	95.273078918457	-10.7954206466675	3.95486283302307	-0.00619963090866804	-0.0107450718060136	-0.00555028254166245	0.00126787810586393
1313	97.870475769043	-12.0941181182861	4.01979780197144	0.0162028968334198	-0.0113944197073579	-0.00944637414067984	0.000943203864153475
1314	95.9224319458008	-10.1460723876953	2.85097002983093	0.000618529506027699	-0.0243813935667276	-0.0113944197073579	-3.08191010844894e-05
1315	96.57177734375	-10.4707469940186	3.37044906616211	-0.00230353930965066	0.00256657530553639	-0.0162645354866982	-3.08191010844894e-05
1316	94.6237335205078	-10.4707469940186	3.69512343406677	-0.000680167751852423	-0.00912170019000769	-0.0100957229733467	0.00289124972186983
1317	96.57177734375	-10.7954206466675	3.76005816459656	-0.0104203969240189	-0.00132951640989631	-0.00295288790948689	-0.00425158534198999
1318	95.273078918457	-10.4707469940186	3.88992786407471	-0.00197886489331722	0.00386527273803949	0.000618529506027699	0.00386527273803949
1319	96.57177734375	-10.7954206466675	3.56525373458862	-0.00977104809135199	0.00841071270406246	0.00191722682211548	-0.00392691092565656
1320	97.2211227416992	-11.7694435119629	3.76005816459656	-0.0149658378213644	0.00711201597005129	-0.00132951640989631	0.00516396993771195
1321	97.2211227416992	-11.444769859314	3.82499313354492	-0.00782300252467394	0.00711201597005129	0.00126787810586393	0.00256657530553639
1322	95.273078918457	-10.4707469940186	3.82499313354492	-0.00879702530801296	0.0123068047687411	0.0106834331527352	-0.00847235135734081
1323	96.57177734375	-12.0941181182861	4.14966726303101	-0.0143164889886975	0.00841071270406246	0.00776136433705688	-0.00392691092565656
1324	95.9224319458008	-11.7694435119629	3.82499313354492	-0.0152905117720366	0.0103587592020631	0.00873538758605719	-0.000355493422830477
1325	93.9743804931641	-11.1200952529907	3.50031876564026	-0.0133424662053585	0.00289124972186983	0.00126787810586393	-0.00619963090866804
1326	92.6756820678711	-10.4707469940186	3.63018846511841	-0.00977104809135199	0.00256657530553639	0.00321592413820326	0.00678734155371785
1327	92.0263366699219	-10.7954206466675	3.69512343406677	-0.00717365415766835	-0.00100484199356288	-0.00327756232582033	0.000618529506027699
1328	93.9743804931641	-11.7694435119629	4.08473253250122	-0.00295288790948689	0.00483929552137852	-0.00132951640989631	0.0022419011220336
1329	94.6237335205078	-11.444769859314	4.14966726303101	-0.0026282137259841	-0.00327756232582033	0.00386527273803949	-0.00392691092565656
1330	93.9743804931641	-10.4707469940186	4.08473253250122	0.00451462110504508	-0.00295288790948689	0.000618529506027699	-3.08191010844894e-05
1331	95.9224319458008	-11.1200952529907	3.82499313354492	0.00906006153672934	-0.00392691092565656	-0.0100957229733467	0.00126787810586393
1332	95.9224319458008	-11.7694435119629	4.01979780197144	0.00613799272105098	-0.0253554154187441	-0.0149658378213644	-3.08191010844894e-05
1333	95.273078918457	-10.4707469940186	3.76005816459656	0.00354059832170606	-0.0227580219507217	-0.00652430532500148	-0.00197886489331722
1334	94.6237335205078	-11.1200952529907	3.95486283302307	0.000943203864153475	-0.00132951640989631	-0.0107450718060136	-0.000355493422830477
1335	95.9224319458008	-12.0941181182861	4.34447193145752	0.00321592413820326	-0.00782300252467394	-0.000355493422830477	-0.00327756232582033
1336	95.273078918457	-12.4187927246094	3.82499313354492	-0.000355493422830477	-0.0110697457566857	-0.0117190945893526	0.000293855206109583
1337	96.57177734375	-12.7434673309326	3.82499313354492	0.00191722682211548	-0.00392691092565656	0.00483929552137852	-0.00165419070981443
1338	95.9224319458008	-12.7434673309326	3.88992786407471	0.000943203864153475	0.000293855206109583	0.00126787810586393	0.000618529506027699
1339	94.6237335205078	-11.7694435119629	3.56525373458862	-0.00132951640989631	0.0113327819854021	0.000293855206109583	-0.0026282137259841
1340	94.6237335205078	-10.7954206466675	4.08473253250122	0.00483929552137852	0.00743668992072344	-0.0136671401560307	-0.00392691092565656
1341	96.57177734375	-10.7954206466675	3.82499313354492	-0.00522560812532902	0.0162028968334198	0.00841071270406246	0.00126787810586393
1342	96.57177734375	-11.444769859314	3.82499313354492	-0.00555028254166245	0.0175015944987535	0.0103587592020631	0.000293855206109583
1343	96.57177734375	-11.444769859314	3.69512343406677	-0.00230353930965066	0.0155535480007529	0.0142548503354192	-0.00879702530801296
1344	95.273078918457	-10.4707469940186	3.76005816459656	-0.0026282137259841	0.0145795252174139	0.0116574559360743	0.000943203864153475
1345	93.3250350952148	-9.82139778137207	3.69512343406677	0.000943203864153475	0.00678734155371785	0.00613799272105098	0.0022419011220336
1346	95.273078918457	-10.1460723876953	3.95486283302307	-0.000355493422830477	0.0022419011220336	0.00159255252219737	-0.00295288790948689
1347	94.6237335205078	-10.1460723876953	3.37044906616211	0.00873538758605719	0.0022419011220336	0.00418994715437293	0.00354059832170606
1348	96.57177734375	-10.7954206466675	3.43538379669189	0.00646266713738441	-0.000680167751852423	-0.00879702530801296	-0.000355493422830477
1349	97.2211227416992	-11.444769859314	3.82499313354492	0.00354059832170606	-0.00327756232582033	-0.00619963090866804	-0.000680167751852423
1350	95.273078918457	-10.7954206466675	3.76005816459656	0.0207483377307653	-0.00132951640989631	-0.0149658378213644	-0.00197886489331722
1351	94.6237335205078	-10.4707469940186	3.76005816459656	0.00159255252219737	-0.0159398596733809	-0.0113944197073579	0.0100340843200684
1352	97.870475769043	-11.444769859314	3.95486283302307	0.00516396993771195	-0.021459324285388	-0.0126931173726916	0.00808603875339031
1353	94.6237335205078	-10.1460723876953	3.63018846511841	0.00451462110504508	-0.0152905117720366	-0.0113944197073579	0.00678734155371785
1354	97.2211227416992	-11.7694435119629	3.76005816459656	-0.00360223650932312	-0.00392691092565656	-0.0143164889886975	0.00451462110504508
1355	94.6237335205078	-10.1460723876953	3.69512343406677	-0.00230353930965066	-0.00327756232582033	-0.0104203969240189	0.00483929552137852
1356	94.6237335205078	-10.1460723876953	3.88992786407471	-0.00587495695799589	-0.00782300252467394	0.00451462110504508	0.00678734155371785
1357	93.3250350952148	-9.82139778137207	4.01979780197144	-0.00912170019000769	-0.00197886489331722	-0.00295288790948689	0.000293855206109583
1358	93.3250350952148	-10.1460723876953	3.95486283302307	-0.00197886489331722	0.00418994715437293	0.00451462110504508	0.00711201597005129
1359	92.0263366699219	-10.4707469940186	3.88992786407471	-0.0117190945893526	0.0100340843200684	-0.00295288790948689	-0.000680167751852423
1360	93.3250350952148	-11.1200952529907	3.82499313354492	-0.00295288790948689	0.00126787810586393	-0.00522560812532902	-0.000355493422830477
1361	93.3250350952148	-11.1200952529907	3.88992786407471	0.000293855206109583	0.0142548503354192	0.00548864435404539	0.00418994715437293
1362	93.9743804931641	-11.7694435119629	4.14966726303101	0.00159255252219737	0.012956153601408	0.00451462110504508	-0.00457625929266214
1363	94.6237335205078	-10.7954206466675	3.95486283302307	-0.0100957229733467	0.0171769186854362	0.0142548503354192	0.00159255252219737
1364	93.9743804931641	-9.82139778137207	3.63018846511841	-0.0104203969240189	0.0239950809627771	0.0132808275520802	-0.00555028254166245
1365	94.6237335205078	-10.1460723876953	3.56525373458862	-0.00749832857400179	0.012956153601408	0.00938473641872406	0.00191722682211548
1366	95.273078918457	-10.1460723876953	3.76005816459656	0.00126787810586393	0.0116574559360743	-0.00132951640989631	0.000293855206109583
1367	95.9224319458008	-11.1200952529907	3.95486283302307	0.0022419011220336	0.0113327819854021	0.00808603875339031	0.0100340843200684
1368	95.9224319458008	-11.7694435119629	4.21460247039795	-3.08191010844894e-05	0.00646266713738441	0.00711201597005129	-0.00749832857400179
1369	94.6237335205078	-11.7694435119629	3.82499313354492	-0.00327756232582033	0.00354059832170606	0.000293855206109583	0.00516396993771195
1370	95.9224319458008	-12.0941181182861	3.82499313354492	0.000943203864153475	-0.00360223650932312	-0.00587495695799589	-0.00197886489331722
1371	95.9224319458008	-12.7434673309326	4.08473253250122	0.00581331877037883	-0.0117190945893526	-0.00457625929266214	0.00970941036939621
1372	94.6237335205078	-10.4707469940186	3.76005816459656	0.00256657530553639	-0.0104203969240189	-0.00132951640989631	0.00191722682211548
1373	95.9224319458008	-11.7694435119629	4.14966726303101	0.00126787810586393	-0.0198359526693821	-0.0188619289547205	0.00191722682211548
1374	94.6237335205078	-10.1460723876953	3.95486283302307	-0.00490093370899558	-0.0104203969240189	-0.0104203969240189	-0.00555028254166245
1375	94.6237335205078	-10.1460723876953	3.69512343406677	0.00354059832170606	-0.0026282137259841	-0.017887907102704	-0.00392691092565656
1376	94.6237335205078	-9.82139778137207	3.69512343406677	-3.08191010844894e-05	-0.0100957229733467	-0.00490093370899558	0.000943203864153475
1377	94.6237335205078	-10.7954206466675	4.01979780197144	0.00191722682211548	0.011982130818069	-0.0133424662053585	-0.00360223650932312
1378	95.273078918457	-9.82139778137207	3.88992786407471	0.00159255252219737	0.00970941036939621	-0.0130177913233638	-0.00522560812532902
1379	94.6237335205078	-9.82139778137207	3.82499313354492	0.00289124972186983	-0.00555028254166245	-0.00749832857400179	-0.00392691092565656
1380	95.9224319458008	-10.1460723876953	3.63018846511841	0.00354059832170606	-0.00684897974133492	-0.0107450718060136	-0.000680167751852423
1381	97.2211227416992	-11.444769859314	3.56525373458862	0.00191722682211548	0.00126787810586393	-0.00392691092565656	0.00776136433705688
1382	95.273078918457	-10.7954206466675	3.69512343406677	0.000293855206109583	0.00418994715437293	0.00938473641872406	-0.00132951640989631
1383	95.273078918457	-10.1460723876953	3.88992786407471	0.00159255252219737	0.00321592413820326	0.000943203864153475	-0.0026282137259841
1384	95.9224319458008	-10.7954206466675	4.08473253250122	0.00646266713738441	0.0123068047687411	-0.00165419070981443	-0.00717365415766835
1385	97.2211227416992	-10.7954206466675	4.21460247039795	0.00483929552137852	-0.00197886489331722	-0.00944637414067984	0.00159255252219737
1386	95.9224319458008	-10.4707469940186	3.88992786407471	0.0226963832974434	0.000618529506027699	-0.00132951640989631	-0.00360223650932312
1387	95.9224319458008	-10.1460723876953	4.08473253250122	-0.00360223650932312	0.00159255252219737	-0.0026282137259841	-0.00100484199356288
1388	93.3250350952148	-9.82139778137207	3.76005816459656	-0.00230353930965066	0.00191722682211548	-0.00230353930965066	-0.00425158534198999
1389	95.273078918457	-11.1200952529907	4.01979780197144	0.0103587592020631	0.00581331877037883	0.000618529506027699	0.00906006153672934
1390	92.0263366699219	-9.82139778137207	3.88992786407471	-0.0104203969240189	0.0022419011220336	-0.00652430532500148	-0.00295288790948689
1391	94.6237335205078	-11.1200952529907	3.95486283302307	0.000293855206109583	-0.00587495695799589	-0.00814767740666866	0.00354059832170606
1392	91.3769912719727	-10.1460723876953	3.82499313354492	0.00613799272105098	0.00321592413820326	-0.0126931173726916	0.0103587592020631
1393	95.273078918457	-11.1200952529907	3.82499313354492	-0.00425158534198999	-0.0188619289547205	-0.00814767740666866	0.0022419011220336
1394	92.6756820678711	-9.82139778137207	3.69512343406677	-0.0224333461374044	0.000293855206109583	-0.00619963090866804	0.00873538758605719
1395	94.6237335205078	-10.1460723876953	3.88992786407471	0.00808603875339031	-0.00457625929266214	-0.0100957229733467	0.000293855206109583
1396	93.3250350952148	-11.1200952529907	4.14966726303101	0.000943203864153475	-0.00230353930965066	0.000293855206109583	0.0126314787194133
1397	94.6237335205078	-10.4707469940186	4.14966726303101	-0.00619963090866804	-0.00295288790948689	0.000618529506027699	0.00451462110504508
1398	94.6237335205078	-10.1460723876953	3.50031876564026	-0.00879702530801296	-0.00944637414067984	-0.00295288790948689	0.00451462110504508
1399	93.3250350952148	-10.4707469940186	3.69512343406677	-0.0126931173726916	0.00159255252219737	-3.08191010844894e-05	0.0106834331527352
1400	95.9224319458008	-12.0941181182861	3.56525373458862	-0.0123684434220195	-0.00165419070981443	0.00646266713738441	-0.00457625929266214
1401	96.57177734375	-12.0941181182861	4.08473253250122	-0.0159398596733809	-0.00327756232582033	0.00451462110504508	0.00516396993771195
1402	94.6237335205078	-12.0941181182861	4.21460247039795	-0.0143164889886975	0.00776136433705688	0.00418994715437293	-0.00457625929266214
1403	96.57177734375	-12.0941181182861	3.82499313354492	-0.0113944197073579	0.00808603875339031	0.0100340843200684	-0.0100957229733467
1404	93.9743804931641	-10.4707469940186	3.69512343406677	-0.00847235135734081	0.00386527273803949	0.00256657530553639	-0.00230353930965066
1405	94.6237335205078	-10.1460723876953	3.69512343406677	-0.00879702530801296	0.012956153601408	0.000943203864153475	-0.0143164889886975
1406	95.273078918457	-10.1460723876953	3.95486283302307	0.0022419011220336	0.00191722682211548	0.0106834331527352	-0.00522560812532902
1407	93.9743804931641	-9.82139778137207	3.50031876564026	0.00711201597005129	0.00289124972186983	0.00418994715437293	-0.00814767740666866
1408	93.9743804931641	-10.1460723876953	3.82499313354492	0.00386527273803949	0.0022419011220336	0.00159255252219737	-0.00522560812532902
1409	95.273078918457	-10.4707469940186	3.95486283302307	-0.00619963090866804	0.00938473641872406	0.000943203864153475	-0.0133424662053585
1410	95.273078918457	-11.1200952529907	3.82499313354492	0.00548864435404539	0.000943203864153475	-0.00197886489331722	-0.00652430532500148
1411	96.57177734375	-10.1460723876953	3.56525373458862	0.0175015944987535	-0.00782300252467394	-0.0026282137259841	-0.00490093370899558
1412	95.9224319458008	-11.1200952529907	3.88992786407471	0.0149041991680861	-0.0230826959013939	-0.0130177913233638	-0.000355493422830477
1413	95.273078918457	-9.49672412872314	3.82499313354492	0.00873538758605719	-0.0133424662053585	-0.0156151866540313	-0.00619963090866804
1414	95.273078918457	-9.82139778137207	3.50031876564026	0.0116574559360743	0.00906006153672934	-0.0120437685400248	0.00451462110504508
1415	96.57177734375	-10.4707469940186	3.63018846511841	0.00354059832170606	0.00321592413820326	-0.0156151866540313	-0.00360223650932312
1416	95.9224319458008	-10.4707469940186	3.88992786407471	-0.00165419070981443	-3.08191010844894e-05	-0.00717365415766835	0.00548864435404539
1417	97.2211227416992	-10.4707469940186	3.95486283302307	0.00938473641872406	0.00548864435404539	0.00711201597005129	-0.00100484199356288
1418	97.2211227416992	-10.7954206466675	4.14966726303101	0.00516396993771195	0.0106834331527352	-3.08191010844894e-05	0.00191722682211548
1419	94.6237335205078	-9.82139778137207	3.82499313354492	-0.00814767740666866	0.0126314787194133	0.00743668992072344	0.00548864435404539
1420	97.2211227416992	-9.82139778137207	3.63018846511841	0.00354059832170606	0.01847561635077	-0.00814767740666866	0.00354059832170606
1421	95.273078918457	-9.1720495223999	3.69512343406677	-0.00749832857400179	0.0103587592020631	0.00646266713738441	0.00646266713738441
1422	95.9224319458008	-10.7954206466675	4.01979780197144	-0.0152905117720366	0.00516396993771195	0.00938473641872406	-0.00327756232582033
1423	92.6756820678711	-8.84737491607666	3.76005816459656	-0.0143164889886975	0.0126314787194133	0.00548864435404539	0.00191722682211548
1424	93.3250350952148	-9.82139778137207	4.01979780197144	-0.0159398596733809	0.00126787810586393	0.00841071270406246	-3.08191010844894e-05
1425	92.6756820678711	-10.1460723876953	4.14966726303101	-0.0149658378213644	0.000293855206109583	-0.00490093370899558	0.0022419011220336
1426	94.6237335205078	-10.7954206466675	3.82499313354492	0.00159255252219737	-0.00360223650932312	-0.00619963090866804	0.00321592413820326
1427	95.273078918457	-9.1720495223999	3.88992786407471	0.000943203864153475	-0.00555028254166245	-0.000680167751852423	0.0103587592020631
1428	95.9224319458008	-9.82139778137207	3.76005816459656	0.00418994715437293	-0.0217839982360601	-0.00425158534198999	0.00159255252219737
1429	95.9224319458008	-9.82139778137207	3.69512343406677	-0.00100484199356288	-0.00814767740666866	-0.00944637414067984	-0.00327756232582033
1430	96.57177734375	-10.7954206466675	4.27953720092773	0.000293855206109583	0.0022419011220336	-0.00912170019000769	0.00516396993771195
1431	94.6237335205078	-9.49672412872314	3.11070966720581	0.0132808275520802	-0.0198359526693821	-0.00782300252467394	0.00483929552137852
1432	97.2211227416992	-11.1200952529907	3.69512343406677	0.0136055024340749	-0.0250307414680719	-0.00847235135734081	0.00711201597005129
1433	95.273078918457	-10.7954206466675	3.88992786407471	0.0106834331527352	-0.0185372550040483	-0.00814767740666866	0.00808603875339031
1434	97.2211227416992	-11.7694435119629	4.01979780197144	0.00743668992072344	-0.0185372550040483	-0.0110697457566857	-0.000355493422830477
1435	96.57177734375	-12.0941181182861	4.27953720092773	0.0123068047687411	-0.0123684434220195	-0.00879702530801296	0.00483929552137852
1436	97.2211227416992	-12.0941181182861	3.76005816459656	-0.000680167751852423	-0.0117190945893526	-0.00684897974133492	-0.000680167751852423
1437	96.57177734375	-11.1200952529907	3.56525373458862	0.000618529506027699	-0.00717365415766835	0.00289124972186983	0.00451462110504508
1438	96.57177734375	-11.7694435119629	3.82499313354492	0.00483929552137852	-0.00132951640989631	-0.00100484199356288	-0.00360223650932312
1439	96.57177734375	-11.444769859314	3.56525373458862	-0.00652430532500148	0.00711201597005129	0.00548864435404539	0.00191722682211548
1440	94.6237335205078	-10.1460723876953	3.82499313354492	-0.0143164889886975	0.0123068047687411	-0.00295288790948689	-0.000680167751852423
1441	95.273078918457	-10.4707469940186	4.14966726303101	-0.00749832857400179	0.013930176384747	0.00906006153672934	0.00321592413820326
1442	96.57177734375	-10.4707469940186	3.76005816459656	-0.0208099745213985	0.0181509424000978	0.00906006153672934	-0.00490093370899558
1443	94.6237335205078	-9.1720495223999	3.63018846511841	-0.0104203969240189	0.011982130818069	0.00646266713738441	0.0022419011220336
1444	95.273078918457	-9.49672412872314	3.88992786407471	-0.0100957229733467	0.0168522447347641	0.00483929552137852	-0.00555028254166245
1445	95.9224319458008	-11.1200952529907	3.88992786407471	0.00126787810586393	0.0113327819854021	-3.08191010844894e-05	0.000293855206109583
1446	96.57177734375	-10.7954206466675	4.14966726303101	0.00678734155371785	-0.000680167751852423	-0.00295288790948689	0.00126787810586393
1447	95.9224319458008	-10.7954206466675	3.95486283302307	0.0162028968334198	-0.00457625929266214	-0.00295288790948689	-0.00230353930965066
1448	94.6237335205078	-9.49672412872314	3.37044906616211	0.0022419011220336	0.00451462110504508	-3.08191010844894e-05	-0.00457625929266214
1449	95.9224319458008	-9.82139778137207	3.82499313354492	0.00776136433705688	-0.00197886489331722	-0.0107450718060136	-0.00197886489331722
1450	97.2211227416992	-10.7954206466675	3.82499313354492	-0.000680167751852423	-3.08191010844894e-05	-0.00977104809135199	0.000943203864153475
1451	96.57177734375	-10.1460723876953	3.82499313354492	0.0113327819854021	-0.00749832857400179	-0.00360223650932312	0.00516396993771195
1452	94.6237335205078	-9.49672412872314	4.01979780197144	0.00418994715437293	-0.0182125810533762	-0.00522560812532902	0.0149041991680861
1453	94.6237335205078	-10.7954206466675	3.95486283302307	0.00354059832170606	-0.0117190945893526	-0.0110697457566857	-0.00165419070981443
1454	95.273078918457	-10.7954206466675	3.88992786407471	-0.00522560812532902	-0.00360223650932312	-0.00749832857400179	0.00711201597005129
1455	94.6237335205078	-9.82139778137207	3.76005816459656	-0.0117190945893526	0.000943203864153475	-0.0123684434220195	0.00289124972186983
1456	92.0263366699219	-9.1720495223999	3.76005816459656	-0.00879702530801296	0.00548864435404539	-0.00132951640989631	-0.00132951640989631
1457	93.9743804931641	-9.82139778137207	3.88992786407471	-0.0172385573387146	0.00776136433705688	0.00354059832170606	0.00289124972186983
1458	92.0263366699219	-9.49672412872314	3.95486283302307	-0.0165892094373703	0.000618529506027699	-0.000680167751852423	0.00126787810586393
1459	95.273078918457	-11.444769859314	3.95486283302307	-0.00847235135734081	0.0142548503354192	0.00418994715437293	-0.00132951640989631
1460	93.3250350952148	-10.4707469940186	3.88992786407471	-0.0162645354866982	0.00613799272105098	0.00646266713738441	0.00126787810586393
1461	94.6237335205078	-10.1460723876953	3.82499313354492	-0.00717365415766835	0.012956153601408	0.0136055024340749	-0.00425158534198999
1462	95.273078918457	-10.1460723876953	3.82499313354492	-0.00977104809135199	0.0123068047687411	0.0217223595827818	0.00451462110504508
1463	95.9224319458008	-10.4707469940186	4.21460247039795	-0.00717365415766835	0.00646266713738441	0.00776136433705688	-0.00717365415766835
1464	96.57177734375	-11.1200952529907	3.69512343406677	-0.00392691092565656	0.012956153601408	0.00581331877037883	-0.0026282137259841
1465	97.2211227416992	-11.1200952529907	3.24057936668396	-0.00555028254166245	0.00808603875339031	-0.00847235135734081	0.00191722682211548
1466	97.2211227416992	-11.444769859314	3.88992786407471	0.0200989879667759	-0.00197886489331722	-0.00132951640989631	-0.00230353930965066
1467	97.2211227416992	-11.7694435119629	4.01979780197144	0.012956153601408	-0.0110697457566857	-0.00197886489331722	0.000943203864153475
1468	96.57177734375	-12.0941181182861	4.01979780197144	0.0100340843200684	-0.0107450718060136	-0.000355493422830477	-0.00684897974133492
1469	96.57177734375	-11.444769859314	3.95486283302307	0.00776136433705688	-0.00132951640989631	-0.00457625929266214	-0.00555028254166245
1470	96.57177734375	-11.7694435119629	3.76005816459656	0.0200989879667759	-0.00879702530801296	-0.00879702530801296	0.00354059832170606
1471	96.57177734375	-11.1200952529907	3.69512343406677	0.01100810803473	-0.00522560812532902	-0.00652430532500148	0.00321592413820326
1472	95.9224319458008	-10.1460723876953	3.76005816459656	0.00678734155371785	-0.0182125810533762	-0.0104203969240189	0.0145795252174139
1473	97.2211227416992	-11.7694435119629	4.08473253250122	-0.00360223650932312	-0.000680167751852423	-0.00490093370899558	0.00581331877037883
1474	95.9224319458008	-10.1460723876953	3.88992786407471	0.00451462110504508	-0.00392691092565656	-0.000680167751852423	0.00711201597005129
1475	95.9224319458008	-10.7954206466675	4.14966726303101	-0.00392691092565656	0.000293855206109583	-0.0100957229733467	0.00548864435404539
1476	95.9224319458008	-11.7694435119629	4.21460247039795	0.00289124972186983	-0.00132951640989631	-0.00782300252467394	0.0123068047687411
1477	97.2211227416992	-11.444769859314	3.76005816459656	0.000618529506027699	-0.00132951640989631	-0.00457625929266214	0.00906006153672934
1478	95.273078918457	-10.7954206466675	3.95486283302307	-0.00555028254166245	-0.00360223650932312	0.00321592413820326	-0.000680167751852423
1479	95.9224319458008	-9.82139778137207	3.56525373458862	-0.00165419070981443	0.00873538758605719	-0.0126931173726916	0.00321592413820326
1480	95.9224319458008	-10.4707469940186	3.1756443977356	-0.0126931173726916	-0.00587495695799589	-0.0156151866540313	0.00354059832170606
1481	97.2211227416992	-11.1200952529907	3.76005816459656	-0.00717365415766835	0.0106834331527352	-0.00165419070981443	0.00646266713738441
1482	96.57177734375	-11.444769859314	3.63018846511841	-0.0113944197073579	0.00613799272105098	0.00678734155371785	0.00451462110504508
1483	95.9224319458008	-10.1460723876953	3.50031876564026	0.000293855206109583	0.00191722682211548	0.00613799272105098	-0.00652430532500148
1484	97.2211227416992	-11.1200952529907	4.08473253250122	-0.00165419070981443	0.0103587592020631	-0.00360223650932312	-0.00652430532500148
1485	97.2211227416992	-11.1200952529907	4.01979780197144	0.00191722682211548	0.00159255252219737	0.00776136433705688	-0.0156151866540313
1486	97.2211227416992	-11.444769859314	4.34447193145752	0.00873538758605719	-0.00879702530801296	-0.0191866029053926	-0.00327756232582033
1487	93.3250350952148	-10.1460723876953	3.63018846511841	-0.00295288790948689	-0.00295288790948689	-0.00684897974133492	-0.00814767740666866
1488	93.9743804931641	-10.1460723876953	3.69512343406677	-0.00165419070981443	-0.00197886489331722	-0.0130177913233638	-0.0159398596733809
1489	93.9743804931641	-11.1200952529907	3.82499313354492	0.0213976856321096	-0.00392691092565656	-0.00425158534198999	-0.00522560812532902
1490	93.9743804931641	-10.4707469940186	3.76005816459656	-0.00912170019000769	0.000943203864153475	-0.0110697457566857	-0.0104203969240189
1491	94.6237335205078	-10.1460723876953	4.01979780197144	0.00711201597005129	-0.00230353930965066	-0.00392691092565656	-0.00522560812532902
1492	94.6237335205078	-11.444769859314	4.21460247039795	0.011982130818069	-0.00522560812532902	-0.0104203969240189	-0.00132951640989631
1493	95.273078918457	-11.444769859314	3.82499313354492	0.013930176384747	-0.00684897974133492	-0.000680167751852423	-0.000355493422830477
1494	95.273078918457	-10.7954206466675	3.69512343406677	0.0022419011220336	0.00256657530553639	-0.000680167751852423	0.00126787810586393
1495	95.9224319458008	-10.4707469940186	3.82499313354492	-0.00295288790948689	0.00548864435404539	0.000943203864153475	-0.00587495695799589
1496	96.57177734375	-11.444769859314	3.88992786407471	0.000293855206109583	-0.00230353930965066	0.000943203864153475	-0.000680167751852423
1497	94.6237335205078	-11.444769859314	4.21460247039795	0.00548864435404539	-0.000355493422830477	0.00646266713738441	0.00321592413820326
1498	96.57177734375	-11.1200952529907	3.76005816459656	-0.00490093370899558	0.00386527273803949	-0.00165419070981443	-0.00295288790948689
1499	95.273078918457	-11.444769859314	3.56525373458862	0.0022419011220336	-3.08191010844894e-05	-0.00230353930965066	-0.00230353930965066
1500	97.870475769043	-13.0681409835815	3.95486283302307	-0.00100484199356288	-0.00684897974133492	-0.000680167751852423	-0.00132951640989631
1501	97.2211227416992	-12.4187927246094	3.82499313354492	-3.08191010844894e-05	-0.0026282137259841	0.0022419011220336	-0.000680167751852423
1502	97.870475769043	-12.4187927246094	4.01979780197144	-0.00327756232582033	0.0100340843200684	0.0100340843200684	-3.08191010844894e-05
1503	95.9224319458008	-11.1200952529907	4.01979780197144	0.0022419011220336	0.00451462110504508	0.00613799272105098	0.00159255252219737
1504	95.9224319458008	-10.4707469940186	3.63018846511841	-0.0026282137259841	0.0113327819854021	0.00191722682211548	0.00418994715437293
1505	95.273078918457	-10.7954206466675	3.95486283302307	-0.000680167751852423	0.0123068047687411	0.00256657530553639	0.00613799272105098
1506	96.57177734375	-11.7694435119629	4.01979780197144	0.0100340843200684	0.00418994715437293	-0.00522560812532902	0.00451462110504508
1507	95.9224319458008	-10.4707469940186	4.01979780197144	0.0103587592020631	0.00418994715437293	0.00743668992072344	0.00906006153672934
1508	95.273078918457	-10.4707469940186	3.88992786407471	0.0126314787194133	0.00191722682211548	0.00516396993771195	-0.00165419070981443
1509	95.9224319458008	-10.4707469940186	3.82499313354492	-0.00619963090866804	0.00646266713738441	-0.00425158534198999	0.00451462110504508
1510	97.870475769043	-11.444769859314	3.69512343406677	-0.00327756232582033	0.00776136433705688	0.000618529506027699	0.00613799272105098
1511	95.273078918457	-10.4707469940186	3.43538379669189	0.00159255252219737	-0.00619963090866804	-0.00879702530801296	0.0295145437121391
1512	96.57177734375	-11.1200952529907	3.63018846511841	0.00743668992072344	-0.00522560812532902	-0.00912170019000769	0.00808603875339031
1513	95.273078918457	-10.7954206466675	3.69512343406677	0.0136055024340749	-0.00749832857400179	-0.0136671401560307	0.00191722682211548
1514	95.9224319458008	-10.4707469940186	4.08473253250122	-0.000355493422830477	-0.00295288790948689	-0.00944637414067984	-0.00197886489331722
1515	97.870475769043	-12.0941181182861	3.50031876564026	-0.00197886489331722	0.00776136433705688	-0.0172385573387146	0.00159255252219737
1516	96.57177734375	-11.1200952529907	3.69512343406677	0.00191722682211548	0.000618529506027699	-0.00360223650932312	-0.00295288790948689
1517	97.2211227416992	-11.7694435119629	4.21460247039795	-0.00197886489331722	-0.00522560812532902	-0.0026282137259841	0.00386527273803949
1518	96.57177734375	-11.1200952529907	4.08473253250122	-0.00977104809135199	0.00516396993771195	-0.00652430532500148	-0.00295288790948689
1519	94.6237335205078	-10.1460723876953	3.43538379669189	-0.00944637414067984	-0.00100484199356288	-0.00782300252467394	-0.00295288790948689
1520	94.6237335205078	-10.4707469940186	3.95486283302307	-0.0175632312893867	0.00743668992072344	-0.000355493422830477	0.00289124972186983
1521	92.6756820678711	-10.4707469940186	3.56525373458862	-0.0201606266200542	0.00483929552137852	0.00354059832170606	-0.00749832857400179
1522	94.6237335205078	-11.444769859314	3.76005816459656	-0.0152905117720366	0.00743668992072344	0.0100340843200684	-0.00165419070981443
1523	94.6237335205078	-10.7954206466675	3.95486283302307	-0.0208099745213985	0.00873538758605719	0.00289124972186983	-0.0107450718060136
1524	95.273078918457	-11.1200952529907	4.01979780197144	-0.0149658378213644	0.0142548503354192	0.011982130818069	-0.00619963090866804
1525	97.870475769043	-11.444769859314	4.08473253250122	-0.00944637414067984	0.00191722682211548	0.00354059832170606	-0.0104203969240189
1526	96.57177734375	-11.444769859314	3.95486283302307	-0.00392691092565656	0.00418994715437293	-0.00327756232582033	-0.00555028254166245
1527	97.870475769043	-11.444769859314	3.82499313354492	-0.00522560812532902	-0.00717365415766835	0.0022419011220336	-0.00295288790948689
1528	96.57177734375	-11.444769859314	3.95486283302307	-0.00425158534198999	0.00581331877037883	-0.00100484199356288	0.000293855206109583
1529	95.9224319458008	-11.1200952529907	4.14966726303101	0.000618529506027699	-0.0026282137259841	-0.00912170019000769	-0.0110697457566857
1530	96.57177734375	-11.7694435119629	4.08473253250122	0.00159255252219737	-0.00912170019000769	0.00321592413820326	0.00613799272105098
1531	96.57177734375	-12.4187927246094	4.27953720092773	0.00711201597005129	-0.0188619289547205	-0.00944637414067984	-0.00490093370899558
1532	96.57177734375	-12.0941181182861	3.56525373458862	0.01847561635077	-0.0107450718060136	-0.00327756232582033	0.00386527273803949
1533	96.57177734375	-11.7694435119629	3.50031876564026	0.0022419011220336	-0.00360223650932312	-0.0117190945893526	-0.00197886489331722
1534	97.2211227416992	-12.0941181182861	3.88992786407471	0.00386527273803949	-3.08191010844894e-05	-0.00522560812532902	-3.08191010844894e-05
1535	97.870475769043	-12.0941181182861	3.95486283302307	0.0100340843200684	-0.00749832857400179	-0.0143164889886975	-0.00652430532500148
1536	97.2211227416992	-11.7694435119629	3.82499313354492	0.025618452578783	-0.00100484199356288	-0.0113944197073579	0.000943203864153475
1537	97.2211227416992	-11.444769859314	3.95486283302307	0.00646266713738441	-0.0110697457566857	-0.000355493422830477	0.00841071270406246
1538	96.57177734375	-11.7694435119629	3.88992786407471	0.0152288740500808	-0.00295288790948689	0.00256657530553639	-0.000680167751852423
1539	96.57177734375	-11.7694435119629	3.76005816459656	0.0191249661147594	-0.000355493422830477	-0.00327756232582033	-0.00749832857400179
1540	95.273078918457	-10.7954206466675	3.88992786407471	-0.00132951640989631	0.00516396993771195	-3.08191010844894e-05	0.00451462110504508
1541	95.9224319458008	-10.1460723876953	3.95486283302307	0.00386527273803949	0.0106834331527352	-0.00327756232582033	-0.00295288790948689
1542	95.273078918457	-10.7954206466675	3.82499313354492	0.000618529506027699	0.0175015944987535	0.00906006153672934	0.000943203864153475
1543	94.6237335205078	-11.444769859314	3.30551409721375	-0.00652430532500148	0.013930176384747	0.0126314787194133	-0.00749832857400179
1544	97.2211227416992	-12.0941181182861	3.76005816459656	-0.0107450718060136	0.0249691028147936	0.00321592413820326	-0.00360223650932312
1545	96.57177734375	-11.1200952529907	3.63018846511841	-0.00360223650932312	0.0259431265294552	0.000293855206109583	0.000293855206109583
1546	96.57177734375	-10.7954206466675	3.76005816459656	-0.000680167751852423	0.0152288740500808	0.00418994715437293	0.000943203864153475
1547	97.870475769043	-11.1200952529907	3.82499313354492	0.00970941036939621	0.01847561635077	0.0103587592020631	0.000618529506027699
1548	98.5198211669922	-11.444769859314	4.27953720092773	-0.000680167751852423	0.013930176384747	0.00386527273803949	-0.00197886489331722
1549	95.273078918457	-11.7694435119629	3.95486283302307	0.00191722682211548	0.00646266713738441	-0.00132951640989631	-0.00295288790948689
1550	93.9743804931641	-11.1200952529907	3.69512343406677	-0.00522560812532902	0.00418994715437293	-0.0113944197073579	0.00256657530553639
1551	95.273078918457	-11.1200952529907	3.95486283302307	-0.00847235135734081	-0.00327756232582033	-0.0133424662053585	0.0022419011220336
1552	92.6756820678711	-10.4707469940186	3.82499313354492	0.00321592413820326	-0.0201606266200542	-0.00652430532500148	0.00256657530553639
1553	94.6237335205078	-11.1200952529907	4.14966726303101	-0.00619963090866804	-0.00684897974133492	-0.00814767740666866	0.00646266713738441
1554	95.273078918457	-10.7954206466675	3.82499313354492	-0.00749832857400179	-0.00522560812532902	-0.0123684434220195	-0.00132951640989631
1555	93.9743804931641	-10.4707469940186	3.63018846511841	0.00126787810586393	-0.0156151866540313	-0.0117190945893526	0.00191722682211548
1556	95.273078918457	-10.7954206466675	3.76005816459656	-0.00555028254166245	-0.0162645354866982	-0.0110697457566857	-0.00230353930965066
1557	94.6237335205078	-10.4707469940186	3.76005816459656	-0.000355493422830477	-0.00879702530801296	-0.00555028254166245	0.00776136433705688
1558	95.273078918457	-11.1200952529907	3.82499313354492	0.000618529506027699	-0.0217839982360601	-0.00717365415766835	-0.00295288790948689
1559	96.57177734375	-11.444769859314	4.01979780197144	0.00159255252219737	-0.0139918150380254	-0.0104203969240189	0.00483929552137852
1560	97.870475769043	-12.4187927246094	3.88992786407471	-0.00295288790948689	-0.00197886489331722	-0.00490093370899558	0.00678734155371785
1561	98.5198211669922	-12.0941181182861	3.76005816459656	-0.000680167751852423	0.00451462110504508	0.000293855206109583	0.000293855206109583
1562	96.57177734375	-12.0941181182861	3.63018846511841	0.00451462110504508	0.00126787810586393	0.00386527273803949	0.00418994715437293
1563	97.2211227416992	-12.7434673309326	3.88992786407471	0.00321592413820326	0.00938473641872406	0.00613799272105098	-0.00717365415766835
1564	97.870475769043	-13.3928155899048	3.50031876564026	-0.00555028254166245	0.00451462110504508	0.0022419011220336	-0.00230353930965066
1565	95.273078918457	-12.0941181182861	4.01979780197144	0.00159255252219737	-0.00327756232582033	0.00646266713738441	-0.000680167751852423
1566	95.9224319458008	-11.444769859314	3.69512343406677	-0.00132951640989631	0.00159255252219737	0.00191722682211548	0.0022419011220336
1567	95.9224319458008	-11.444769859314	3.69512343406677	-0.00132951640989631	0.00321592413820326	0.00191722682211548	0.00841071270406246
1568	96.57177734375	-11.7694435119629	3.95486283302307	-0.00717365415766835	0.00516396993771195	0.00191722682211548	-0.000680167751852423
1569	95.9224319458008	-12.0941181182861	4.08473253250122	-0.00912170019000769	0.00451462110504508	0.00354059832170606	-0.0026282137259841
1570	95.9224319458008	-10.4707469940186	3.88992786407471	-0.0110697457566857	0.00256657530553639	-0.00944637414067984	-0.00555028254166245
1571	95.9224319458008	-11.7694435119629	3.50031876564026	0.00386527273803949	0.000618529506027699	-0.00782300252467394	0.00256657530553639
1572	94.6237335205078	-10.7954206466675	3.63018846511841	0.00613799272105098	-0.0136671401560307	-0.000680167751852423	0.00191722682211548
1573	96.57177734375	-11.7694435119629	3.82499313354492	-0.00814767740666866	-0.0217839982360601	-0.0130177913233638	0.00516396993771195
1574	96.57177734375	-11.1200952529907	3.56525373458862	-0.0100957229733467	-0.00977104809135199	-0.0104203969240189	0.000618529506027699
1575	95.273078918457	-11.7694435119629	3.88992786407471	0.0022419011220336	-0.00165419070981443	-0.00522560812532902	0.0123068047687411
1576	96.57177734375	-11.7694435119629	4.01979780197144	-0.00100484199356288	-0.000355493422830477	-0.00717365415766835	0.00386527273803949
1577	96.57177734375	-12.0941181182861	3.82499313354492	0.0142548503354192	-0.00392691092565656	-0.00912170019000769	-0.000680167751852423
1578	96.57177734375	-11.444769859314	3.24057936668396	-0.00327756232582033	-0.00619963090866804	0.00321592413820326	-0.00100484199356288
1579	94.6237335205078	-10.7954206466675	3.76005816459656	0.00159255252219737	0.00354059832170606	-0.00327756232582033	-3.08191010844894e-05
1580	95.273078918457	-10.4707469940186	4.47434186935425	-3.08191010844894e-05	0.00516396993771195	-0.0026282137259841	0.00386527273803949
1581	96.57177734375	-12.0941181182861	4.34447193145752	-0.00132951640989631	0.0100340843200684	-0.00619963090866804	0.00646266713738441
1582	93.9743804931641	-10.4707469940186	4.14966726303101	-0.00522560812532902	0.0100340843200684	0.00938473641872406	-0.00100484199356288
1583	95.273078918457	-12.0941181182861	4.21460247039795	-0.0117190945893526	0.011982130818069	0.0100340843200684	-0.000680167751852423
1584	94.6237335205078	-11.7694435119629	4.08473253250122	-0.0159398596733809	0.0142548503354192	0.00159255252219737	-0.00197886489331722
1585	94.6237335205078	-11.7694435119629	4.21460247039795	-0.00684897974133492	0.00938473641872406	-0.00230353930965066	-0.00522560812532902
1586	93.3250350952148	-11.1200952529907	3.95486283302307	-0.00165419070981443	0.00418994715437293	-0.00457625929266214	-3.08191010844894e-05
1587	95.273078918457	-12.0941181182861	4.21460247039795	0.00613799272105098	0.00678734155371785	0.000293855206109583	-0.000680167751852423
1588	94.6237335205078	-10.7954206466675	3.95486283302307	-0.000680167751852423	0.00354059832170606	0.00873538758605719	-0.00165419070981443
1589	95.273078918457	-10.7954206466675	3.56525373458862	-0.00717365415766835	0.00483929552137852	-0.0026282137259841	-0.00360223650932312
1590	95.273078918457	-10.4707469940186	3.50031876564026	0.0168522447347641	0.0022419011220336	0.0022419011220336	0.00743668992072344
1591	95.273078918457	-10.4707469940186	3.95486283302307	0.00776136433705688	-0.0139918150380254	-0.0117190945893526	0.000618529506027699
1592	95.9224319458008	-11.444769859314	4.14966726303101	0.00289124972186983	-0.0195112787187099	-0.0169138833880424	0.00711201597005129
1593	95.273078918457	-11.1200952529907	4.01979780197144	0.0100340843200684	0.00678734155371785	-0.00197886489331722	0.00126787810586393
1594	95.273078918457	-11.7694435119629	3.69512343406677	-0.00230353930965066	-0.0195112787187099	-0.00944637414067984	-3.08191010844894e-05
1595	97.2211227416992	-13.3928155899048	3.95486283302307	0.00256657530553639	-0.0156151866540313	-0.00522560812532902	0.00743668992072344
1596	96.57177734375	-13.0681409835815	3.88992786407471	0.00256657530553639	-0.0156151866540313	0.00516396993771195	0.00808603875339031
1597	96.57177734375	-12.7434673309326	3.95486283302307	0.00808603875339031	-0.0126931173726916	-0.00490093370899558	0.00159255252219737
1598	96.57177734375	-12.7434673309326	4.14966726303101	0.000618529506027699	-0.00165419070981443	-0.00717365415766835	0.00516396993771195
1599	95.9224319458008	-11.1200952529907	3.88992786407471	0.00581331877037883	0.00256657530553639	-0.00295288790948689	0.0022419011220336
1600	96.57177734375	-12.0941181182861	3.76005816459656	0.00548864435404539	0.00678734155371785	-0.00197886489331722	0.000618529506027699
1601	95.273078918457	-11.1200952529907	3.69512343406677	0.00126787810586393	0.0103587592020631	-3.08191010844894e-05	0.00613799272105098
1602	95.9224319458008	-11.444769859314	3.95486283302307	-0.0026282137259841	0.00970941036939621	0.00516396993771195	-0.000355493422830477
1603	95.273078918457	-10.1460723876953	3.63018846511841	-0.00652430532500148	0.0116574559360743	0.00678734155371785	-0.00295288790948689
1604	95.273078918457	-10.4707469940186	3.95486283302307	-0.0117190945893526	0.0155535480007529	0.00191722682211548	-0.00847235135734081
1605	97.2211227416992	-11.7694435119629	3.69512343406677	-0.0107450718060136	0.0113327819854021	-0.00197886489331722	-0.00360223650932312
1606	96.57177734375	-11.1200952529907	3.56525373458862	-0.00555028254166245	0.00808603875339031	-0.000680167751852423	-0.00360223650932312
1607	95.273078918457	-11.1200952529907	3.63018846511841	0.00808603875339031	0.00191722682211548	-0.00555028254166245	-0.00522560812532902
1608	94.6237335205078	-10.4707469940186	3.11070966720581	-0.00165419070981443	0.0136055024340749	-0.00587495695799589	-0.00587495695799589
1609	94.6237335205078	-10.4707469940186	3.76005816459656	0.00126787810586393	0.00191722682211548	-0.00425158534198999	-0.0104203969240189
1610	96.57177734375	-11.7694435119629	3.88992786407471	0.00289124972186983	0.00646266713738441	0.00126787810586393	0.00289124972186983
1611	93.9743804931641	-10.1460723876953	3.43538379669189	0.00451462110504508	-0.00327756232582033	0.00711201597005129	-0.00230353930965066
1612	95.9224319458008	-11.444769859314	3.63018846511841	-0.000680167751852423	-0.0107450718060136	-3.08191010844894e-05	0.00159255252219737
1613	93.3250350952148	-10.4707469940186	4.01979780197144	0.00483929552137852	0.000618529506027699	0.00841071270406246	-0.00132951640989631
1614	94.6237335205078	-11.7694435119629	4.27953720092773	-0.00619963090866804	-0.0299008563160896	-0.00392691092565656	-0.00327756232582033
1615	94.6237335205078	-10.7954206466675	4.4094066619873	-0.00295288790948689	0.00126787810586393	0.00191722682211548	-0.00295288790948689
1616	92.6756820678711	-11.444769859314	4.21460247039795	-0.00230353930965066	0.000293855206109583	-0.00879702530801296	-0.00230353930965066
1617	94.6237335205078	-11.1200952529907	4.08473253250122	0.000943203864153475	-0.00587495695799589	-0.00619963090866804	-0.000355493422830477
1618	94.6237335205078	-11.7694435119629	3.88992786407471	-0.0143164889886975	-0.00360223650932312	-0.00587495695799589	0.00483929552137852
1619	93.9743804931641	-11.1200952529907	4.01979780197144	-3.08191010844894e-05	0.00354059832170606	0.00256657530553639	-0.00360223650932312
1620	94.6237335205078	-10.4707469940186	3.82499313354492	-0.00100484199356288	-0.000680167751852423	-0.0107450718060136	0.00548864435404539
1621	93.9743804931641	-10.1460723876953	4.01979780197144	-3.08191010844894e-05	0.00451462110504508	-0.00295288790948689	-0.00327756232582033
1622	97.870475769043	-10.7954206466675	3.56525373458862	-0.00587495695799589	0.00970941036939621	0.00776136433705688	0.00126787810586393
1623	94.6237335205078	-10.4707469940186	3.56525373458862	-0.00360223650932312	0.00776136433705688	0.00548864435404539	-0.00457625929266214
1624	96.57177734375	-12.4187927246094	3.88992786407471	-0.0126931173726916	0.0022419011220336	-0.00360223650932312	-0.00912170019000769
1625	95.9224319458008	-12.4187927246094	4.01979780197144	-3.08191010844894e-05	0.00548864435404539	0.000943203864153475	-0.00327756232582033
1626	97.2211227416992	-12.7434673309326	4.14966726303101	0.00126787810586393	0.00418994715437293	0.00256657530553639	0.00418994715437293
1627	96.57177734375	-12.7434673309326	4.01979780197144	0.00386527273803949	0.00678734155371785	0.0022419011220336	0.000293855206109583
1628	97.870475769043	-12.7434673309326	4.01979780197144	0.00451462110504508	-0.000355493422830477	-3.08191010844894e-05	-0.00977104809135199
1629	94.6237335205078	-11.444769859314	3.63018846511841	0.000618529506027699	0.0162028968334198	0.00776136433705688	-0.00132951640989631
1630	97.2211227416992	-12.4187927246094	3.1756443977356	-0.000680167751852423	0.0113327819854021	0.0022419011220336	-0.00230353930965066
1631	95.273078918457	-11.7694435119629	3.56525373458862	0.0126314787194133	0.0022419011220336	0.00451462110504508	0.000618529506027699
1632	95.9224319458008	-10.7954206466675	3.43538379669189	0.00451462110504508	-3.08191010844894e-05	-0.00879702530801296	0.00451462110504508
1633	95.273078918457	-11.444769859314	3.88992786407471	0.00678734155371785	0.00289124972186983	-0.00425158534198999	0.000618529506027699
1634	96.57177734375	-11.7694435119629	3.69512343406677	0.00678734155371785	-0.00490093370899558	-0.00879702530801296	-0.00230353930965066
1635	94.6237335205078	-10.4707469940186	3.63018846511841	-0.00684897974133492	0.00743668992072344	-0.00619963090866804	0.00516396993771195
1636	94.6237335205078	-10.7954206466675	3.69512343406677	-3.08191010844894e-05	0.00743668992072344	0.00321592413820326	-0.00197886489331722
1637	95.273078918457	-10.4707469940186	3.63018846511841	-0.000680167751852423	-0.00327756232582033	0.000943203864153475	0.00289124972186983
1638	95.9224319458008	-10.1460723876953	3.88992786407471	0.0136055024340749	-0.00587495695799589	-0.000355493422830477	-3.08191010844894e-05
1639	96.57177734375	-11.444769859314	3.82499313354492	-0.00295288790948689	-0.0191866029053926	-0.0143164889886975	0.00321592413820326
1640	95.9224319458008	-11.444769859314	3.95486283302307	-0.000680167751852423	-0.0198359526693821	-0.00912170019000769	-0.00295288790948689
1641	96.57177734375	-11.444769859314	4.01979780197144	0.00191722682211548	-0.0026282137259841	-0.0130177913233638	0.0022419011220336
1642	94.6237335205078	-10.1460723876953	3.69512343406677	0.00613799272105098	0.00159255252219737	0.00451462110504508	-0.00197886489331722
1643	96.57177734375	-11.7694435119629	4.21460247039795	0.000618529506027699	0.00321592413820326	0.00418994715437293	-0.00100484199356288
1644	95.9224319458008	-11.1200952529907	3.88992786407471	-0.00717365415766835	0.0022419011220336	0.00191722682211548	-0.00587495695799589
1645	96.57177734375	-11.1200952529907	3.63018846511841	-0.0126931173726916	-0.00587495695799589	-0.00392691092565656	0.00159255252219737
1646	95.273078918457	-10.4707469940186	3.04577469825745	0.00289124972186983	-0.0185372550040483	0.000943203864153475	-0.000680167751852423
1647	95.273078918457	-11.444769859314	3.82499313354492	-0.00100484199356288	-0.00165419070981443	-0.00977104809135199	0.00159255252219737
1648	93.9743804931641	-11.444769859314	4.01979780197144	-0.00392691092565656	-0.00652430532500148	-0.00717365415766835	0.000943203864153475
1649	92.6756820678711	-11.1200952529907	4.27953720092773	-0.0191866029053926	-0.00197886489331722	-0.00814767740666866	0.000943203864153475
1650	91.3769912719727	-10.1460723876953	3.11070966720581	-0.0159398596733809	-0.000680167751852423	-0.0104203969240189	0.000293855206109583
1651	94.6237335205078	-11.7694435119629	3.30551409721375	-0.00555028254166245	-0.0110697457566857	-0.0130177913233638	0.00354059832170606
1652	92.6756820678711	-10.7954206466675	3.88992786407471	-0.00457625929266214	-0.0175632312893867	-0.0113944197073579	0.00191722682211548
1653	96.57177734375	-11.7694435119629	4.01979780197144	0.0106834331527352	0.00256657530553639	-0.00295288790948689	0.00548864435404539
1654	93.9743804931641	-10.1460723876953	3.82499313354492	-0.00814767740666866	0.00289124972186983	-0.000680167751852423	0.0022419011220336
1655	95.273078918457	-10.1460723876953	3.24057936668396	0.00354059832170606	0.00873538758605719	-0.000680167751852423	0.00808603875339031
1656	94.6237335205078	-11.1200952529907	3.88992786407471	-0.00555028254166245	0.00191722682211548	-0.0026282137259841	0.00483929552137852
1657	95.9224319458008	-11.444769859314	3.76005816459656	0.00548864435404539	0.00516396993771195	-0.00100484199356288	0.0113327819854021
1658	94.6237335205078	-10.7954206466675	3.82499313354492	-0.00619963090866804	0.00516396993771195	-0.00132951640989631	0.00581331877037883
1659	96.57177734375	-11.444769859314	3.95486283302307	0.00256657530553639	0.00354059832170606	0.000943203864153475	0.00354059832170606
1660	95.9224319458008	-13.0681409835815	4.21460247039795	0.00418994715437293	-0.000680167751852423	-0.00327756232582033	-0.0026282137259841
1661	97.870475769043	-13.0681409835815	4.14966726303101	0.00386527273803949	0.00711201597005129	0.00776136433705688	-0.000680167751852423
1662	94.6237335205078	-10.7954206466675	3.76005816459656	-0.00425158534198999	0.01100810803473	0.00938473641872406	-0.00522560812532902
1663	97.2211227416992	-12.4187927246094	3.95486283302307	-0.00457625929266214	0.00678734155371785	0.00483929552137852	-0.00879702530801296
1664	95.273078918457	-10.4707469940186	4.08473253250122	-0.0139918150380254	0.00678734155371785	0.00191722682211548	-0.00814767740666866
1665	95.9224319458008	-10.7954206466675	3.82499313354492	0.00191722682211548	-0.00717365415766835	-0.00490093370899558	-0.00165419070981443
1666	95.273078918457	-10.4707469940186	3.82499313354492	-0.0026282137259841	-0.00360223650932312	0.00321592413820326	-0.000355493422830477
1667	94.6237335205078	-10.7954206466675	3.63018846511841	-0.00847235135734081	0.0022419011220336	0.00548864435404539	0.00354059832170606
1668	96.57177734375	-11.1200952529907	3.69512343406677	-0.00652430532500148	-0.0026282137259841	0.00548864435404539	0.00483929552137852
1669	97.2211227416992	-11.7694435119629	3.69512343406677	-0.00555028254166245	0.00711201597005129	-0.00100484199356288	-0.00360223650932312
1670	94.6237335205078	-10.7954206466675	3.63018846511841	-0.00165419070981443	0.00906006153672934	-0.00555028254166245	-0.00230353930965066
1671	94.6237335205078	-10.4707469940186	3.76005816459656	0.000943203864153475	-0.00944637414067984	-0.00847235135734081	0.00646266713738441
1672	95.273078918457	-11.444769859314	3.82499313354492	0.0100340843200684	-0.00392691092565656	-0.00782300252467394	0.00516396993771195
1673	93.9743804931641	-10.7954206466675	3.50031876564026	-0.00197886489331722	-0.0123684434220195	-0.00360223650932312	-0.00230353930965066
1674	95.273078918457	-10.4707469940186	3.82499313354492	0.00808603875339031	-0.00814767740666866	-0.00619963090866804	-0.00295288790948689
1675	96.57177734375	-11.7694435119629	3.95486283302307	-3.08191010844894e-05	-0.00132951640989631	-0.00295288790948689	0.00581331877037883
1676	96.57177734375	-11.7694435119629	4.01979780197144	-0.00912170019000769	-0.00132951640989631	-0.0159398596733809	0.0126314787194133
1677	95.9224319458008	-11.444769859314	4.14966726303101	0.0113327819854021	-3.08191010844894e-05	-0.00360223650932312	-0.00619963090866804
1678	94.6237335205078	-11.7694435119629	3.95486283302307	0.00354059832170606	-0.00100484199356288	-0.00587495695799589	-0.000355493422830477
1679	91.3769912719727	-10.7954206466675	3.63018846511841	-0.000680167751852423	0.0126314787194133	0.00743668992072344	-0.00392691092565656
1680	92.6756820678711	-10.7954206466675	3.76005816459656	-0.00912170019000769	0.0132808275520802	-0.00684897974133492	0.00386527273803949
1681	92.0263366699219	-9.82139778137207	3.76005816459656	-0.0133424662053585	0.011982130818069	0.0100340843200684	0.0022419011220336
1682	93.3250350952148	-11.7694435119629	4.34447193145752	-0.0191866029053926	0.012956153601408	0.0022419011220336	0.000293855206109583
1683	92.6756820678711	-9.82139778137207	3.76005816459656	-0.0126931173726916	0.00873538758605719	0.00743668992072344	0.000943203864153475
1684	93.9743804931641	-10.1460723876953	3.69512343406677	-0.0133424662053585	0.0149041991680861	0.00354059832170606	0.00191722682211548
1685	94.6237335205078	-9.82139778137207	3.69512343406677	-0.00912170019000769	0.00743668992072344	0.00191722682211548	-0.00132951640989631
1686	93.9743804931641	-10.1460723876953	4.08473253250122	-0.00619963090866804	0.00483929552137852	-0.00457625929266214	-0.00100484199356288
1687	94.6237335205078	-10.1460723876953	3.88992786407471	-0.00717365415766835	0.00321592413820326	0.00646266713738441	-0.00230353930965066
1688	94.6237335205078	-10.4707469940186	4.01979780197144	-0.00425158534198999	0.00256657530553639	-0.00295288790948689	-0.00165419070981443
1689	95.273078918457	-11.444769859314	3.82499313354492	-0.00522560812532902	0.00321592413820326	0.00321592413820326	-0.00587495695799589
1690	96.57177734375	-12.0941181182861	3.76005816459656	-0.00652430532500148	-0.00490093370899558	-0.0162645354866982	0.00289124972186983
1691	94.6237335205078	-11.444769859314	3.69512343406677	0.00321592413820326	-0.0152905117720366	-0.00295288790948689	-0.000355493422830477
1692	96.57177734375	-11.7694435119629	3.95486283302307	-0.00814767740666866	-0.0195112787187099	-0.0123684434220195	0.0103587592020631
1693	94.6237335205078	-11.7694435119629	4.01979780197144	0.0278911720961332	-0.0260047651827335	-0.00100484199356288	0.000943203864153475
1694	97.870475769043	-12.7434673309326	4.08473253250122	-0.00555028254166245	-0.00619963090866804	-0.00749832857400179	-0.00132951640989631
1695	95.273078918457	-12.0941181182861	3.63018846511841	0.00938473641872406	-0.00100484199356288	-0.00522560812532902	-0.0026282137259841
1696	95.9224319458008	-10.4707469940186	3.50031876564026	0.00191722682211548	-0.00100484199356288	-0.00619963090866804	-3.08191010844894e-05
1697	95.273078918457	-10.4707469940186	3.69512343406677	0.0262678004801273	0.00289124972186983	0.000943203864153475	0.00289124972186983
1698	97.2211227416992	-11.444769859314	3.76005816459656	-0.000355493422830477	0.00256657530553639	0.0022419011220336	-0.00197886489331722
1699	95.9224319458008	-11.444769859314	4.01979780197144	0.00808603875339031	0.0103587592020631	-0.0104203969240189	-0.0139918150380254
1700	95.273078918457	-10.7954206466675	3.50031876564026	0.00386527273803949	0.00256657530553639	-0.00782300252467394	0.00256657530553639
1701	94.6237335205078	-10.1460723876953	3.30551409721375	0.00354059832170606	0.0149041991680861	0.00418994715437293	-0.00619963090866804
1702	96.57177734375	-11.7694435119629	3.50031876564026	-0.00197886489331722	0.0100340843200684	0.00743668992072344	-0.00360223650932312
1703	93.9743804931641	-10.1460723876953	3.63018846511841	0.00354059832170606	0.013930176384747	-0.000355493422830477	-0.00652430532500148
1704	95.273078918457	-11.444769859314	4.14966726303101	-0.00295288790948689	0.0100340843200684	0.00938473641872406	-0.00490093370899558
1705	96.57177734375	-11.7694435119629	4.14966726303101	0.00418994715437293	0.00613799272105098	-0.00555028254166245	-0.00555028254166245
1706	96.57177734375	-11.444769859314	3.95486283302307	0.000943203864153475	0.000618529506027699	0.000293855206109583	-0.00619963090866804
1707	95.9224319458008	-11.7694435119629	3.88992786407471	0.00386527273803949	0.00711201597005129	0.00581331877037883	0.00678734155371785
1708	93.9743804931641	-10.4707469940186	3.69512343406677	0.00386527273803949	-0.000355493422830477	0.00776136433705688	-0.0100957229733467
1709	93.3250350952148	-10.7954206466675	3.88992786407471	-0.00814767740666866	0.00711201597005129	-0.00230353930965066	-0.00132951640989631
1710	95.273078918457	-11.1200952529907	4.14966726303101	-0.00684897974133492	0.00126787810586393	-0.00652430532500148	-0.00295288790948689
1711	95.273078918457	-11.444769859314	4.01979780197144	-0.00749832857400179	-0.00360223650932312	-0.0123684434220195	0.0126314787194133
1712	91.3769912719727	-9.82139778137207	3.56525373458862	-0.0169138833880424	-0.00814767740666866	-3.08191010844894e-05	-0.00295288790948689
1713	93.9743804931641	-11.7694435119629	3.95486283302307	0.00159255252219737	-0.00619963090866804	-0.00684897974133492	-0.00230353930965066
1714	93.3250350952148	-10.7954206466675	3.88992786407471	-0.00717365415766835	-0.000680167751852423	-0.00977104809135199	-0.00619963090866804
1715	92.6756820678711	-10.4707469940186	3.95486283302307	-0.00197886489331722	-0.00717365415766835	-0.00879702530801296	0.00256657530553639
1716	93.3250350952148	-9.82139778137207	3.82499313354492	0.0022419011220336	-0.00977104809135199	-0.00360223650932312	0.00289124972186983
1717	94.6237335205078	-10.1460723876953	3.69512343406677	-0.00619963090866804	-0.00555028254166245	-0.00165419070981443	0.0106834331527352
1718	94.6237335205078	-9.49672412872314	3.63018846511841	0.00159255252219737	-0.0253554154187441	-0.00425158534198999	-0.00295288790948689
1719	95.9224319458008	-10.7954206466675	3.76005816459656	-0.00522560812532902	-0.00392691092565656	-0.00587495695799589	0.0103587592020631
1720	95.9224319458008	-11.1200952529907	3.63018846511841	-0.00814767740666866	-0.00165419070981443	-0.00619963090866804	0.00354059832170606
1721	95.9224319458008	-12.0941181182861	4.08473253250122	-0.00912170019000769	-0.00912170019000769	-0.00197886489331722	-0.00132951640989631
1722	93.9743804931641	-10.7954206466675	3.69512343406677	-0.0130177913233638	-0.000680167751852423	0.00646266713738441	-0.00717365415766835
1723	96.57177734375	-12.4187927246094	3.76005816459656	-0.00392691092565656	-0.00360223650932312	0.00126787810586393	-0.00912170019000769
1724	95.9224319458008	-12.0941181182861	3.88992786407471	-0.00522560812532902	0.00483929552137852	0.00613799272105098	-0.00555028254166245
1725	96.57177734375	-12.4187927246094	4.01979780197144	-0.00555028254166245	-0.00555028254166245	-0.00717365415766835	-0.00197886489331722
1726	95.273078918457	-11.7694435119629	4.08473253250122	0.00743668992072344	-0.00522560812532902	0.00581331877037883	-0.00132951640989631
1727	96.57177734375	-11.444769859314	4.21460247039795	-0.00327756232582033	-0.00522560812532902	-0.000680167751852423	0.00321592413820326
1728	95.273078918457	-10.7954206466675	3.82499313354492	-0.00165419070981443	0.00646266713738441	0.00191722682211548	0.00386527273803949
1729	95.273078918457	-10.4707469940186	3.63018846511841	0.00516396993771195	0.0116574559360743	-0.00165419070981443	0.00386527273803949
1730	94.6237335205078	-9.82139778137207	3.56525373458862	0.00938473641872406	0.00841071270406246	-0.00327756232582033	-0.0113944197073579
1731	95.9224319458008	-11.1200952529907	3.69512343406677	0.0207483377307653	-0.00457625929266214	-0.00879702530801296	0.00873538758605719
1732	95.273078918457	-11.444769859314	4.01979780197144	0.01847561635077	-0.00197886489331722	-0.0107450718060136	-0.000680167751852423
1733	96.57177734375	-11.7694435119629	3.69512343406677	0.00743668992072344	0.00354059832170606	-0.00360223650932312	0.00483929552137852
1734	93.9743804931641	-10.1460723876953	3.43538379669189	0.0142548503354192	-0.00230353930965066	-0.00652430532500148	0.000293855206109583
1735	94.6237335205078	-11.1200952529907	3.56525373458862	-0.0104203969240189	0.000943203864153475	-0.0123684434220195	-0.00165419070981443
1736	95.9224319458008	-11.444769859314	3.88992786407471	0.00906006153672934	0.00451462110504508	-0.00879702530801296	0.0022419011220336
1737	95.9224319458008	-11.444769859314	4.08473253250122	0.00126787810586393	0.00354059832170606	0.00483929552137852	0.00418994715437293
1738	95.273078918457	-10.4707469940186	4.27953720092773	0.00418994715437293	-0.00132951640989631	-0.00912170019000769	0.000618529506027699
1739	94.6237335205078	-10.1460723876953	3.56525373458862	0.00841071270406246	0.00776136433705688	0.0022419011220336	-0.00782300252467394
1740	95.9224319458008	-11.444769859314	3.88992786407471	0.011982130818069	0.00256657530553639	-0.0123684434220195	-0.00392691092565656
1741	95.273078918457	-11.1200952529907	3.82499313354492	0.00938473641872406	0.00808603875339031	0.00289124972186983	-0.00490093370899558
1742	92.6756820678711	-11.444769859314	4.08473253250122	-0.00522560812532902	0.012956153601408	0.00646266713738441	0.000293855206109583
1743	93.9743804931641	-11.1200952529907	4.14966726303101	-0.00847235135734081	0.01100810803473	0.00126787810586393	-0.00814767740666866
1744	91.3769912719727	-10.1460723876953	3.88992786407471	-0.0113944197073579	0.012956153601408	0.000293855206109583	-0.000680167751852423
1745	91.3769912719727	-9.82139778137207	3.95486283302307	-0.0136671401560307	0.00646266713738441	-0.00360223650932312	-0.00360223650932312
1746	92.0263366699219	-9.82139778137207	3.76005816459656	0.00256657530553639	0.00191722682211548	-3.08191010844894e-05	0.00289124972186983
1747	93.3250350952148	-10.1460723876953	3.69512343406677	-0.00425158534198999	0.00776136433705688	0.00321592413820326	-0.00165419070981443
1748	94.6237335205078	-10.7954206466675	4.08473253250122	-0.00457625929266214	0.00321592413820326	0.000943203864153475	-0.00457625929266214
1749	95.9224319458008	-11.1200952529907	4.21460247039795	-0.00100484199356288	0.0106834331527352	0.000943203864153475	-0.0100957229733467
1750	93.3250350952148	-10.1460723876953	3.76005816459656	-0.00132951640989631	0.00321592413820326	-0.00977104809135199	-0.00327756232582033
1751	93.9743804931641	-10.1460723876953	3.63018846511841	-0.000355493422830477	0.000618529506027699	-0.00425158534198999	0.00159255252219737
1752	95.9224319458008	-11.444769859314	3.82499313354492	0.000943203864153475	-0.00814767740666866	-0.00490093370899558	0.00289124972186983
1753	93.3250350952148	-10.7954206466675	3.69512343406677	-0.00100484199356288	-0.0113944197073579	-0.00555028254166245	-0.0026282137259841
1754	95.273078918457	-12.7434673309326	4.21460247039795	-3.08191010844894e-05	-0.00555028254166245	-0.0130177913233638	-0.00555028254166245
1755	95.273078918457	-12.4187927246094	4.47434186935425	-0.00684897974133492	-0.00165419070981443	-0.00555028254166245	-0.00619963090866804
1756	97.870475769043	-13.0681409835815	4.08473253250122	0.00906006153672934	-0.0136671401560307	-0.00587495695799589	0.000943203864153475
1757	96.57177734375	-12.4187927246094	4.01979780197144	0.00581331877037883	-0.00360223650932312	0.00451462110504508	0.00126787810586393
1758	97.2211227416992	-12.7434673309326	3.95486283302307	-0.00230353930965066	-0.00392691092565656	-0.00230353930965066	-0.00230353930965066
1759	95.273078918457	-11.7694435119629	4.08473253250122	0.0022419011220336	0.00321592413820326	0.00126787810586393	-0.00522560812532902
1760	95.273078918457	-10.7954206466675	4.21460247039795	-0.00587495695799589	0.00841071270406246	-0.00977104809135199	-0.00327756232582033
1761	93.9743804931641	-9.82139778137207	3.95486283302307	-0.00100484199356288	0.0123068047687411	0.0136055024340749	-0.000680167751852423
1762	97.2211227416992	-11.444769859314	4.14966726303101	-0.0133424662053585	0.00678734155371785	0.0162028968334198	-0.00197886489331722
1763	95.273078918457	-10.4707469940186	3.82499313354492	0.000943203864153475	0.00678734155371785	0.00418994715437293	-0.00100484199356288
1764	95.9224319458008	-10.4707469940186	3.50031876564026	-0.0126931173726916	0.00678734155371785	0.00743668992072344	0.00126787810586393
1765	94.6237335205078	-10.4707469940186	3.95486283302307	-0.00197886489331722	0.000293855206109583	-0.00684897974133492	0.00776136433705688
1766	95.9224319458008	-10.1460723876953	4.21460247039795	0.0022419011220336	-0.00132951640989631	-0.0100957229733467	0.00386527273803949
1767	93.9743804931641	-10.4707469940186	3.63018846511841	0.00321592413820326	0.00159255252219737	0.00418994715437293	0.00743668992072344
1768	95.273078918457	-10.4707469940186	3.43538379669189	0.00321592413820326	0.000943203864153475	-0.00944637414067984	0.00289124972186983
1769	95.9224319458008	-11.444769859314	3.69512343406677	-3.08191010844894e-05	-0.00100484199356288	-0.00392691092565656	-0.00100484199356288
1770	96.57177734375	-11.1200952529907	4.01979780197144	0.000618529506027699	0.000943203864153475	-0.00879702530801296	-0.00327756232582033
1771	94.6237335205078	-10.7954206466675	3.95486283302307	0.0181509424000978	-0.0026282137259841	-0.00717365415766835	0.00613799272105098
1772	95.273078918457	-10.4707469940186	3.82499313354492	0.0178262684494257	0.00354059832170606	-0.00684897974133492	0.00354059832170606
1773	93.9743804931641	-11.7694435119629	3.95486283302307	0.0142548503354192	-0.0117190945893526	-0.0136671401560307	0.00126787810586393
1774	96.57177734375	-11.7694435119629	3.88992786407471	0.00548864435404539	0.000943203864153475	-0.00977104809135199	-0.00782300252467394
1775	93.3250350952148	-10.4707469940186	3.76005816459656	-0.00295288790948689	-0.00132951640989631	0.0022419011220336	-0.00100484199356288
1776	93.3250350952148	-10.4707469940186	3.82499313354492	0.00321592413820326	-0.000355493422830477	-0.00847235135734081	0.00159255252219737
1777	92.0263366699219	-10.4707469940186	4.14966726303101	-0.0104203969240189	0.00386527273803949	0.00354059832170606	0.00191722682211548
1778	91.3769912719727	-10.7954206466675	3.69512343406677	-0.00944637414067984	-0.00132951640989631	0.00354059832170606	-0.00425158534198999
1779	92.0263366699219	-10.4707469940186	3.63018846511841	-0.0130177913233638	0.000618529506027699	0.00354059832170606	-0.00230353930965066
1780	93.9743804931641	-11.7694435119629	3.88992786407471	-0.00490093370899558	0.00841071270406246	-3.08191010844894e-05	-0.00230353930965066
1781	92.6756820678711	-11.444769859314	4.01979780197144	-0.00100484199356288	0.00646266713738441	-0.000680167751852423	-0.00425158534198999
1782	95.273078918457	-11.444769859314	4.08473253250122	-0.00555028254166245	0.01100810803473	0.00678734155371785	-0.00295288790948689
1783	93.9743804931641	-10.7954206466675	4.14966726303101	-0.00555028254166245	0.0142548503354192	0.00516396993771195	-0.00490093370899558
1784	93.9743804931641	-9.82139778137207	3.1756443977356	-0.00425158534198999	0.0149041991680861	0.00289124972186983	-0.00749832857400179
1785	94.6237335205078	-10.7954206466675	3.11070966720581	-0.0100957229733467	0.01100810803473	0.000293855206109583	-0.00132951640989631
1786	93.9743804931641	-10.4707469940186	3.1756443977356	0.00938473641872406	0.00451462110504508	-0.00587495695799589	-0.0113944197073579
1787	95.9224319458008	-12.0941181182861	3.88992786407471	0.00970941036939621	0.00159255252219737	0.00711201597005129	0.00354059832170606
1788	96.57177734375	-12.4187927246094	4.21460247039795	0.0152288740500808	0.00354059832170606	0.000293855206109583	-0.00944637414067984
1789	93.9743804931641	-11.7694435119629	3.88992786407471	0.00646266713738441	0.0132808275520802	-0.00425158534198999	-0.00327756232582033
1790	95.9224319458008	-11.7694435119629	3.50031876564026	0.0168522447347641	0.00678734155371785	-0.00814767740666866	0.00191722682211548
1791	96.57177734375	-12.4187927246094	3.82499313354492	0.01100810803473	-0.00197886489331722	-0.0123684434220195	0.00743668992072344
1792	95.273078918457	-10.7954206466675	3.76005816459656	0.0126314787194133	-0.000680167751852423	-0.00230353930965066	0.00126787810586393
1793	96.57177734375	-12.0941181182861	4.14966726303101	0.00321592413820326	-0.00230353930965066	-0.00652430532500148	0.00159255252219737
1794	95.273078918457	-10.4707469940186	4.08473253250122	-0.00132951640989631	0.00321592413820326	-3.08191010844894e-05	0.00451462110504508
1795	95.273078918457	-10.7954206466675	3.88992786407471	-0.00392691092565656	0.00191722682211548	-0.00327756232582033	0.0123068047687411
1796	95.9224319458008	-11.444769859314	3.76005816459656	0.000293855206109583	0.00256657530553639	0.00256657530553639	0.00256657530553639
1797	96.57177734375	-11.444769859314	3.88992786407471	-0.0130177913233638	0.000293855206109583	0.00256657530553639	0.00483929552137852
1798	96.57177734375	-11.444769859314	4.14966726303101	-0.00555028254166245	-0.0104203969240189	-0.0113944197073579	0.000943203864153475
1799	94.6237335205078	-10.4707469940186	4.08473253250122	-0.0117190945893526	-0.00717365415766835	-0.00360223650932312	0.00483929552137852
1800	95.273078918457	-10.4707469940186	3.50031876564026	-0.0130177913233638	-0.0152905117720366	-0.00230353930965066	-3.08191010844894e-05
1801	97.2211227416992	-11.444769859314	3.37044906616211	-0.00619963090866804	-0.0133424662053585	-0.00522560812532902	0.00354059832170606
1802	93.9743804931641	-10.4707469940186	3.43538379669189	-0.0130177913233638	0.00191722682211548	-0.00100484199356288	0.00711201597005129
1803	95.9224319458008	-11.444769859314	3.88992786407471	-0.0104203969240189	-0.00749832857400179	-0.000355493422830477	-0.0026282137259841
1804	95.9224319458008	-11.444769859314	4.01979780197144	-0.017887907102704	0.000943203864153475	-0.00327756232582033	0.00191722682211548
1805	97.2211227416992	-11.444769859314	4.21460247039795	-0.00165419070981443	-0.00132951640989631	-0.00230353930965066	-0.000355493422830477
1806	96.57177734375	-11.444769859314	3.95486283302307	-0.00490093370899558	-0.00619963090866804	-0.0107450718060136	0.00613799272105098
1807	95.9224319458008	-11.444769859314	3.82499313354492	-0.00295288790948689	-0.00944637414067984	-0.0026282137259841	0.000943203864153475
1808	93.3250350952148	-10.4707469940186	3.76005816459656	-0.00652430532500148	-0.00132951640989631	-3.08191010844894e-05	0.000293855206109583
1809	93.9743804931641	-11.1200952529907	3.88992786407471	-0.00522560812532902	0.000618529506027699	-0.00684897974133492	0.0022419011220336
1810	91.3769912719727	-10.4707469940186	3.76005816459656	-0.0133424662053585	0.00516396993771195	0.000293855206109583	0.00386527273803949
1811	91.3769912719727	-10.4707469940186	3.95486283302307	-0.00490093370899558	-0.00360223650932312	-0.0113944197073579	-3.08191010844894e-05
1812	93.9743804931641	-11.1200952529907	3.88992786407471	0.0132808275520802	-0.0156151866540313	-0.00555028254166245	0.000293855206109583
1813	92.6756820678711	-10.1460723876953	3.69512343406677	-0.0208099745213985	-0.00132951640989631	-0.00684897974133492	-3.08191010844894e-05
1814	92.6756820678711	-9.82139778137207	3.95486283302307	0.00873538758605719	0.00841071270406246	-0.00360223650932312	-0.00230353930965066
1815	95.273078918457	-11.1200952529907	4.14966726303101	0.00159255252219737	0.00354059832170606	0.00321592413820326	-0.00197886489331722
1816	95.9224319458008	-11.1200952529907	4.21460247039795	-3.08191010844894e-05	-0.00392691092565656	-0.00912170019000769	-0.00230353930965066
1817	95.273078918457	-10.7954206466675	3.95486283302307	0.00873538758605719	0.00581331877037883	0.00451462110504508	0.00386527273803949
1818	94.6237335205078	-10.4707469940186	3.43538379669189	-0.00587495695799589	0.000943203864153475	0.00418994715437293	-0.00197886489331722
1819	94.6237335205078	-10.1460723876953	3.11070966720581	-0.000355493422830477	0.00354059832170606	0.000293855206109583	-0.00587495695799589
1820	95.273078918457	-12.0941181182861	3.63018846511841	-0.000680167751852423	-0.00587495695799589	-0.00587495695799589	-0.00684897974133492
1821	94.6237335205078	-10.4707469940186	3.76005816459656	-0.00100484199356288	0.00516396993771195	0.00354059832170606	-0.000355493422830477
1822	96.57177734375	-12.0941181182861	4.53927659988403	-0.0110697457566857	0.00483929552137852	0.0123068047687411	0.000293855206109583
1823	94.6237335205078	-10.1460723876953	4.01979780197144	-0.00912170019000769	0.00646266713738441	0.00678734155371785	-0.00327756232582033
1824	94.6237335205078	-10.1460723876953	3.95486283302307	-0.00295288790948689	0.00743668992072344	0.00386527273803949	-0.00619963090866804
1825	94.6237335205078	-10.4707469940186	3.95486283302307	-0.0107450718060136	0.00646266713738441	-0.00490093370899558	-0.00392691092565656
1826	95.9224319458008	-10.4707469940186	4.34447193145752	-0.00165419070981443	0.00548864435404539	-0.00944637414067984	-0.00230353930965066
1827	94.6237335205078	-9.49672412872314	4.4094066619873	-0.00100484199356288	-0.00100484199356288	0.00808603875339031	0.000943203864153475
1828	94.6237335205078	-9.1720495223999	3.88992786407471	-0.00457625929266214	-0.00295288790948689	-0.00684897974133492	-0.00100484199356288
1829	94.6237335205078	-8.84737491607666	3.56525373458862	-0.00652430532500148	0.00159255252219737	-0.00165419070981443	-0.000355493422830477
1830	96.57177734375	-9.82139778137207	3.76005816459656	0.012956153601408	0.00321592413820326	-0.00165419070981443	0.00289124972186983
1831	94.6237335205078	-8.52270030975342	3.50031876564026	0.0175015944987535	-0.00327756232582033	-0.017887907102704	0.00483929552137852
1832	96.57177734375	-9.49672412872314	3.88992786407471	0.0126314787194133	-0.0133424662053585	-0.00684897974133492	0.00873538758605719
1833	93.3250350952148	-8.52270030975342	3.69512343406677	0.0217223595827818	-0.0240567177534103	-0.0113944197073579	-0.00165419070981443
1834	96.57177734375	-9.82139778137207	3.63018846511841	0.0168522447347641	0.0178262684494257	-0.0156151866540313	0.000293855206109583
1835	95.273078918457	-9.1720495223999	3.63018846511841	0.013930176384747	-0.00522560812532902	0.00126787810586393	0.00841071270406246
1836	96.57177734375	-9.49672412872314	3.37044906616211	0.0142548503354192	0.00516396993771195	-0.00295288790948689	0.00646266713738441
1837	94.6237335205078	-9.49672412872314	3.69512343406677	0.0200989879667759	-0.00619963090866804	-0.000355493422830477	0.00776136433705688
1838	95.9224319458008	-9.49672412872314	4.08473253250122	0.0123068047687411	-0.00360223650932312	-3.08191010844894e-05	0.00126787810586393
1839	94.6237335205078	-9.1720495223999	4.08473253250122	0.00256657530553639	0.000293855206109583	0.00159255252219737	-0.000355493422830477
1840	93.3250350952148	-8.52270030975342	3.76005816459656	-0.00522560812532902	0.00516396993771195	-0.00457625929266214	-0.00197886489331722
1841	91.3769912719727	-8.19802665710449	3.56525373458862	-0.00425158534198999	0.0100340843200684	0.0100340843200684	0.000293855206109583
1842	93.3250350952148	-9.49672412872314	3.95486283302307	-0.0198359526693821	0.0123068047687411	0.0123068047687411	0.00581331877037883
1843	92.0263366699219	-8.19802665710449	3.76005816459656	-0.0208099745213985	0.01100810803473	0.00159255252219737	-0.00749832857400179
1844	90.7276382446289	-7.87335205078125	4.01979780197144	-0.0188619289547205	0.0152288740500808	0.00256657530553639	0.00743668992072344
1845	91.3769912719727	-7.87335205078125	3.69512343406677	-0.0162645354866982	0.00256657530553639	0.00743668992072344	-0.00490093370899558
1846	92.6756820678711	-7.87335205078125	3.63018846511841	-0.0113944197073579	0.00256657530553639	0.00191722682211548	-0.00555028254166245
1847	93.9743804931641	-7.87335205078125	3.69512343406677	-0.00717365415766835	-0.00100484199356288	0.0126314787194133	0.00354059832170606
1848	94.6237335205078	-8.84737491607666	3.82499313354492	-0.00457625929266214	0.000618529506027699	0.0103587592020631	0.00256657530553639
1849	95.273078918457	-8.52270030975342	4.21460247039795	-0.00425158534198999	0.0123068047687411	0.00418994715437293	-0.00100484199356288
1850	95.273078918457	-9.1720495223999	4.47434186935425	-0.00360223650932312	0.00743668992072344	0.00321592413820326	-0.00587495695799589
1851	95.273078918457	-9.1720495223999	3.95486283302307	0.0123068047687411	-0.0026282137259841	-0.0117190945893526	-0.00360223650932312
1852	93.9743804931641	-8.52270030975342	3.69512343406677	0.00711201597005129	-0.0156151866540313	-0.00555028254166245	0.00256657530553639
1853	93.9743804931641	-9.82139778137207	4.14966726303101	-0.00295288790948689	-0.0026282137259841	-0.0113944197073579	-3.08191010844894e-05
1854	93.9743804931641	-9.82139778137207	3.95486283302307	-0.00165419070981443	-0.0266541130840778	-0.0107450718060136	0.000943203864153475
1855	92.6756820678711	-8.19802665710449	4.01979780197144	-0.000680167751852423	-0.000680167751852423	-0.00652430532500148	0.00418994715437293
1856	93.9743804931641	-7.87335205078125	3.88992786407471	0.000293855206109583	-0.00392691092565656	-0.00490093370899558	0.00191722682211548
1857	93.3250350952148	-7.87335205078125	3.63018846511841	-0.000680167751852423	0.0022419011220336	-0.000355493422830477	0.00516396993771195
1858	92.6756820678711	-6.89932918548584	3.56525373458862	0.000943203864153475	0.00418994715437293	-0.0100957229733467	-0.0100957229733467
1859	93.9743804931641	-7.87335205078125	4.01979780197144	-0.00327756232582033	-0.00327756232582033	-0.00392691092565656	-0.00165419070981443
1860	93.9743804931641	-7.87335205078125	4.27953720092773	0.000293855206109583	0.00451462110504508	-0.00197886489331722	0.000943203864153475
1861	92.6756820678711	-7.22400331497192	4.47434186935425	-0.00197886489331722	0.00743668992072344	0.000293855206109583	-0.00912170019000769
1862	92.6756820678711	-6.89932918548584	3.56525373458862	-0.00879702530801296	0.0116574559360743	-3.08191010844894e-05	0.00386527273803949
1863	93.3250350952148	-7.22400331497192	3.69512343406677	-0.0120437685400248	0.0136055024340749	0.00321592413820326	-0.00392691092565656
1864	93.9743804931641	-7.54867792129517	3.63018846511841	-0.00295288790948689	0.011982130818069	0.00126787810586393	-0.00847235135734081
1865	93.9743804931641	-8.19802665710449	3.30551409721375	0.00321592413820326	0.0100340843200684	-0.00165419070981443	-0.00652430532500148
1866	93.9743804931641	-7.22400331497192	3.82499313354492	0.00678734155371785	0.0022419011220336	-0.00652430532500148	-0.0152905117720366
1867	95.273078918457	-8.19802665710449	4.21460247039795	0.0116574559360743	0.000293855206109583	0.000618529506027699	-0.00619963090866804
1868	92.6756820678711	-6.24998044967651	3.56525373458862	0.0152288740500808	0.00386527273803949	-3.08191010844894e-05	-0.0126931173726916
1869	92.6756820678711	-6.89932918548584	3.88992786407471	0.0145795252174139	0.00418994715437293	-0.0026282137259841	-0.00100484199356288
1870	94.6237335205078	-5.92530632019043	3.69512343406677	0.0103587592020631	0.00451462110504508	-0.00392691092565656	-0.00619963090866804
1871	94.6237335205078	-7.87335205078125	3.95486283302307	0.01100810803473	-0.00684897974133492	-0.0136671401560307	0.00126787810586393
1872	92.0263366699219	-6.57465505599976	4.14966726303101	0.0171769186854362	-0.0130177913233638	-0.00490093370899558	0.01100810803473
1873	92.6756820678711	-7.54867792129517	4.21460247039795	0.012956153601408	-0.000680167751852423	-0.0107450718060136	0.00191722682211548
1874	90.0782928466797	-6.24998044967651	3.50031876564026	-0.00360223650932312	-0.00327756232582033	-0.00619963090866804	-3.08191010844894e-05
1875	90.7276382446289	-5.92530632019043	3.76005816459656	-0.0162645354866982	0.00191722682211548	-0.0104203969240189	0.0022419011220336
1876	90.7276382446289	-7.22400331497192	4.21460247039795	-0.00879702530801296	0.00451462110504508	-0.000680167751852423	0.00451462110504508
1877	92.6756820678711	-7.22400331497192	4.21460247039795	-0.0123684434220195	0.01100810803473	0.00613799272105098	0.0022419011220336
1878	91.3769912719727	-6.24998044967651	3.95486283302307	-0.0175632312893867	0.00808603875339031	0.00126787810586393	0.00386527273803949
1879	93.3250350952148	-6.57465505599976	3.56525373458862	-0.00977104809135199	0.00159255252219737	-0.000355493422830477	-0.00652430532500148
1880	93.3250350952148	-6.89932918548584	3.82499313354492	-0.0149658378213644	0.00321592413820326	0.00451462110504508	-0.00197886489331722
1881	95.273078918457	-7.54867792129517	4.01979780197144	-0.0175632312893867	0.00678734155371785	0.00743668992072344	0.00841071270406246
1882	92.0263366699219	-6.57465505599976	3.76005816459656	-0.00847235135734081	0.00808603875339031	0.00289124972186983	0.00289124972186983
1883	95.273078918457	-7.87335205078125	4.08473253250122	-0.00652430532500148	0.00906006153672934	0.00646266713738441	-3.08191010844894e-05
1884	93.9743804931641	-7.87335205078125	4.01979780197144	-0.00977104809135199	0.00776136433705688	-0.00392691092565656	0.00126787810586393
1885	93.3250350952148	-8.19802665710449	3.56525373458862	-0.00490093370899558	-0.00749832857400179	0.00516396993771195	0.00581331877037883
1886	92.6756820678711	-7.87335205078125	3.63018846511841	0.000293855206109583	-0.00944637414067984	-0.00684897974133492	0.00808603875339031
1887	94.6237335205078	-7.87335205078125	3.30551409721375	0.00321592413820326	-0.0149658378213644	0.0022419011220336	-0.000355493422830477
1888	93.9743804931641	-7.87335205078125	3.95486283302307	0.0162028968334198	-0.00684897974133492	-0.00684897974133492	0.00581331877037883
1889	92.0263366699219	-6.89932918548584	4.08473253250122	0.0197743140161037	-0.0113944197073579	-0.00619963090866804	-0.00132951640989631
1890	92.6756820678711	-5.92530632019043	3.88992786407471	0.0142548503354192	-0.0250307414680719	-0.00847235135734081	0.00516396993771195
1891	92.0263366699219	-5.60063171386719	3.56525373458862	0.0230210572481155	-0.0139918150380254	-0.0152905117720366	0.00386527273803949
1892	93.9743804931641	-7.22400331497192	4.01979780197144	0.0188002903014421	-0.0136671401560307	-0.00587495695799589	0.00841071270406246
1893	92.0263366699219	-5.60063171386719	3.69512343406677	0.0142548503354192	-0.0139918150380254	-0.0107450718060136	-0.00717365415766835
1894	92.6756820678711	-7.22400331497192	4.01979780197144	0.0106834331527352	0.00191722682211548	-0.00684897974133492	-0.00522560812532902
1895	93.9743804931641	-6.89932918548584	4.01979780197144	0.00808603875339031	0.00906006153672934	-0.00425158534198999	-0.00360223650932312
1896	93.9743804931641	-6.89932918548584	3.69512343406677	0.000293855206109583	0.00321592413820326	-0.0123684434220195	0.000293855206109583
1897	93.9743804931641	-7.54867792129517	3.63018846511841	-0.00652430532500148	0.00289124972186983	0.00516396993771195	-0.00197886489331722
1898	94.6237335205078	-7.22400331497192	3.69512343406677	-0.00782300252467394	0.00289124972186983	0.00386527273803949	-0.00522560812532902
1899	92.0263366699219	-6.89932918548584	3.69512343406677	-0.00847235135734081	0.00808603875339031	-0.00132951640989631	-0.00684897974133492
1900	92.6756820678711	-6.24998044967651	3.76005816459656	-0.0126931173726916	0.00938473641872406	0.000943203864153475	0.00581331877037883
1901	92.0263366699219	-5.92530632019043	3.88992786407471	-0.0152905117720366	0.00906006153672934	0.00970941036939621	-0.00684897974133492
1902	94.6237335205078	-7.22400331497192	4.01979780197144	-0.0185372550040483	0.0113327819854021	0.0178262684494257	0.00548864435404539
1903	93.3250350952148	-5.60063171386719	3.76005816459656	-0.0169138833880424	0.00841071270406246	0.00743668992072344	-0.00360223650932312
1904	92.6756820678711	-6.24998044967651	3.76005816459656	-0.0110697457566857	0.00841071270406246	0.000618529506027699	-0.0113944197073579
1905	92.0263366699219	-5.60063171386719	3.82499313354492	-0.0162645354866982	-0.00100484199356288	0.00516396993771195	0.000943203864153475
1906	91.3769912719727	-5.92530632019043	3.95486283302307	-0.00360223650932312	-0.00490093370899558	-0.00782300252467394	0.0100340843200684
1907	90.0782928466797	-5.2759575843811	3.76005816459656	-0.00912170019000769	-0.000355493422830477	-0.00977104809135199	0.00711201597005129
1908	90.7276382446289	-5.60063171386719	3.37044906616211	-0.0172385573387146	-0.00847235135734081	0.00256657530553639	0.00354059832170606
1909	91.3769912719727	-7.22400331497192	3.95486283302307	-0.00912170019000769	-0.000680167751852423	-0.00587495695799589	-3.08191010844894e-05
1910	93.9743804931641	-7.22400331497192	4.01979780197144	-0.00749832857400179	-0.00490093370899558	-0.0100957229733467	0.00126787810586393
1911	91.3769912719727	-6.24998044967651	4.08473253250122	0.00581331877037883	-0.00165419070981443	-0.00847235135734081	0.000943203864153475
1912	92.6756820678711	-5.92530632019043	4.08473253250122	0.0103587592020631	-0.0237320438027382	-0.00944637414067984	0.00581331877037883
1913	92.6756820678711	-5.92530632019043	3.69512343406677	0.000293855206109583	-0.00392691092565656	-0.00132951640989631	-0.00555028254166245
1914	94.6237335205078	-7.22400331497192	3.37044906616211	0.01847561635077	-0.0136671401560307	-0.0146411629393697	0.00808603875339031
1915	93.9743804931641	-6.89932918548584	3.11070966720581	-0.00100484199356288	-0.0152905117720366	-0.00684897974133492	0.00289124972186983
1916	93.9743804931641	-6.89932918548584	3.69512343406677	0.00678734155371785	-0.00457625929266214	-0.00847235135734081	-0.000355493422830477
1917	92.0263366699219	-6.57465505599976	3.88992786407471	0.00841071270406246	-0.00360223650932312	-3.08191010844894e-05	0.00126787810586393
1918	94.6237335205078	-8.84737491607666	3.95486283302307	0.00418994715437293	-0.00782300252467394	0.00581331877037883	-0.00814767740666866
1919	94.6237335205078	-8.52270030975342	3.69512343406677	0.00483929552137852	-0.00100484199356288	-0.00749832857400179	-0.00132951640989631
1920	93.3250350952148	-7.54867792129517	3.69512343406677	0.0145795252174139	0.000618529506027699	0.00613799272105098	0.00483929552137852
1921	92.0263366699219	-7.22400331497192	3.95486283302307	-0.00814767740666866	0.00321592413820326	0.00873538758605719	0.000943203864153475
1922	93.9743804931641	-7.22400331497192	3.88992786407471	-0.00814767740666866	0.00418994715437293	0.00354059832170606	-0.00522560812532902
1923	92.6756820678711	-6.57465505599976	4.08473253250122	-0.00912170019000769	0.0142548503354192	0.0171769186854362	-3.08191010844894e-05
1924	92.6756820678711	-7.22400331497192	3.95486283302307	-0.0120437685400248	0.0158782228827477	0.000618529506027699	-0.00230353930965066
1925	93.9743804931641	-7.22400331497192	4.14966726303101	-0.00717365415766835	0.0103587592020631	-0.00392691092565656	0.00516396993771195
1926	93.9743804931641	-7.22400331497192	3.88992786407471	-0.00360223650932312	0.00808603875339031	-3.08191010844894e-05	-0.00132951640989631
1927	93.3250350952148	-7.22400331497192	3.95486283302307	0.00743668992072344	0.00906006153672934	0.00418994715437293	0.00191722682211548
1928	92.0263366699219	-6.57465505599976	3.95486283302307	0.00159255252219737	0.0158782228827477	0.00970941036939621	-0.00392691092565656
1929	92.6756820678711	-6.24998044967651	4.14966726303101	-0.00197886489331722	0.0200989879667759	0.00516396993771195	-0.00457625929266214
1930	93.3250350952148	-7.22400331497192	3.88992786407471	0.00386527273803949	0.00711201597005129	0.000618529506027699	-0.00749832857400179
1931	93.3250350952148	-6.89932918548584	3.88992786407471	0.0145795252174139	0.00646266713738441	-0.0136671401560307	0.00516396993771195
1932	92.6756820678711	-5.60063171386719	3.50031876564026	0.01100810803473	-0.00132951640989631	-0.00327756232582033	-0.00132951640989631
1933	93.9743804931641	-7.54867792129517	3.95486283302307	0.0116574559360743	-0.000355493422830477	-0.00717365415766835	0.00126787810586393
1934	93.3250350952148	-7.22400331497192	4.01979780197144	0.00516396993771195	0.00743668992072344	-0.00587495695799589	-0.00295288790948689
1935	92.0263366699219	-6.24998044967651	3.69512343406677	-3.08191010844894e-05	0.00516396993771195	-0.00847235135734081	0.00678734155371785
1936	91.3769912719727	-6.24998044967651	3.63018846511841	0.00548864435404539	-0.000355493422830477	0.00613799272105098	0.000943203864153475
1937	91.3769912719727	-6.57465505599976	3.56525373458862	-0.00392691092565656	0.00418994715437293	-0.00749832857400179	0.00581331877037883
1938	91.3769912719727	-5.60063171386719	3.69512343406677	-0.00814767740666866	-0.00327756232582033	-0.00165419070981443	0.00256657530553639
1939	91.3769912719727	-6.89932918548584	4.21460247039795	-0.0107450718060136	0.00548864435404539	-0.00652430532500148	0.00386527273803949
1940	89.4289398193359	-5.60063171386719	4.21460247039795	-0.0110697457566857	-0.00619963090866804	-0.00879702530801296	0.00354059832170606
1941	91.3769912719727	-6.89932918548584	3.95486283302307	-0.00977104809135199	0.00483929552137852	0.00191722682211548	0.000943203864153475
1942	89.4289398193359	-5.2759575843811	3.63018846511841	-0.00977104809135199	-3.08191010844894e-05	0.00678734155371785	0.00191722682211548
1943	91.3769912719727	-7.54867792129517	4.01979780197144	-0.00652430532500148	0.00613799272105098	0.00516396993771195	-0.000355493422830477
1944	92.0263366699219	-6.89932918548584	3.95486283302307	-0.0143164889886975	0.0123068047687411	0.00159255252219737	0.00321592413820326
1945	94.6237335205078	-7.54867792129517	4.01979780197144	-0.00132951640989631	0.00808603875339031	-0.0123684434220195	0.00321592413820326
1946	92.6756820678711	-7.22400331497192	3.82499313354492	-0.00197886489331722	0.00256657530553639	0.00126787810586393	0.00873538758605719
1947	93.9743804931641	-7.87335205078125	3.88992786407471	0.00516396993771195	-0.00392691092565656	-0.00490093370899558	0.00646266713738441
1948	93.3250350952148	-7.22400331497192	3.95486283302307	-0.00230353930965066	0.0116574559360743	-0.00100484199356288	0.0103587592020631
1949	92.6756820678711	-6.89932918548584	3.76005816459656	-0.0107450718060136	0.000943203864153475	-0.0100957229733467	0.00126787810586393
1950	92.0263366699219	-7.87335205078125	3.82499313354492	0.00516396993771195	0.00126787810586393	0.00873538758605719	0.00289124972186983
1951	94.6237335205078	-8.84737491607666	4.27953720092773	0.0136055024340749	-0.0133424662053585	-0.0133424662053585	0.000618529506027699
1952	92.6756820678711	-8.84737491607666	3.82499313354492	0.0155535480007529	-0.0172385573387146	-0.00522560812532902	0.0126314787194133
1953	94.6237335205078	-8.52270030975342	3.76005816459656	0.0171769186854362	-0.00977104809135199	-0.00522560812532902	0.00289124972186983
1954	92.0263366699219	-6.89932918548584	3.63018846511841	0.00678734155371785	-0.00132951640989631	-0.00814767740666866	0.0132808275520802
1955	92.0263366699219	-6.89932918548584	3.69512343406677	0.0103587592020631	-0.00295288790948689	-0.00457625929266214	0.00386527273803949
1956	91.3769912719727	-7.22400331497192	4.21460247039795	0.00678734155371785	-0.00717365415766835	-0.0110697457566857	0.00289124972186983
1957	93.3250350952148	-6.89932918548584	4.21460247039795	0.00678734155371785	-0.00814767740666866	-0.00327756232582033	0.00126787810586393
1958	92.0263366699219	-6.57465505599976	3.69512343406677	0.0100340843200684	-0.00457625929266214	-0.00360223650932312	0.00776136433705688
1959	92.6756820678711	-6.57465505599976	3.69512343406677	-0.00490093370899558	-0.00100484199356288	-0.00619963090866804	-0.0113944197073579
1960	93.3250350952148	-7.22400331497192	4.01979780197144	0.0022419011220336	0.000618529506027699	-0.00814767740666866	-0.00457625929266214
1961	93.3250350952148	-7.54867792129517	3.76005816459656	0.00321592413820326	0.00808603875339031	-3.08191010844894e-05	-0.0130177913233638
1962	92.0263366699219	-6.57465505599976	3.69512343406677	0.00483929552137852	0.00678734155371785	-0.00555028254166245	-0.00684897974133492
1963	93.9743804931641	-7.54867792129517	3.82499313354492	0.00808603875339031	0.00646266713738441	0.00289124972186983	-0.00847235135734081
1964	93.3250350952148	-7.54867792129517	3.43538379669189	-0.0026282137259841	0.00386527273803949	-3.08191010844894e-05	-0.0136671401560307
1965	92.6756820678711	-6.89932918548584	3.30551409721375	0.00483929552137852	0.00906006153672934	-0.00457625929266214	-0.0156151866540313
1966	93.3250350952148	-6.89932918548584	3.63018846511841	0.00321592413820326	0.00743668992072344	0.00126787810586393	-0.00619963090866804
1967	93.9743804931641	-7.22400331497192	3.69512343406677	0.000293855206109583	0.00483929552137852	0.00808603875339031	-0.00490093370899558
1968	93.3250350952148	-8.19802665710449	4.47434186935425	-0.00327756232582033	0.0191249661147594	0.00321592413820326	-0.00197886489331722
1969	92.0263366699219	-7.22400331497192	4.08473253250122	-0.00749832857400179	0.0200989879667759	0.00613799272105098	-0.0117190945893526
1970	92.0263366699219	-6.89932918548584	3.63018846511841	-0.0133424662053585	0.0113327819854021	-0.00132951640989631	-0.00555028254166245
1971	92.0263366699219	-6.89932918548584	3.63018846511841	-0.0152905117720366	0.00743668992072344	-0.00100484199356288	-0.000355493422830477
1972	93.3250350952148	-8.52270030975342	4.01979780197144	-0.0026282137259841	-0.00555028254166245	-0.00522560812532902	0.00516396993771195
1973	90.7276382446289	-6.57465505599976	3.69512343406677	-0.0126931173726916	-0.00360223650932312	-0.00295288790948689	-3.08191010844894e-05
1974	90.0782928466797	-7.54867792129517	4.08473253250122	-0.00684897974133492	0.00646266713738441	-0.00652430532500148	-0.00132951640989631
1975	90.7276382446289	-7.87335205078125	3.82499313354492	-0.0146411629393697	-0.00230353930965066	-0.00360223650932312	0.000618529506027699
1976	92.6756820678711	-8.52270030975342	3.88992786407471	-0.00652430532500148	-0.00197886489331722	-0.00717365415766835	-0.00327756232582033
1977	92.6756820678711	-7.87335205078125	4.01979780197144	-0.00425158534198999	-0.0120437685400248	-0.000680167751852423	0.00646266713738441
1978	93.3250350952148	-7.87335205078125	4.08473253250122	-0.00977104809135199	0.0132808275520802	-0.00782300252467394	-0.00100484199356288
1979	91.3769912719727	-6.89932918548584	3.88992786407471	-0.00717365415766835	-0.00425158534198999	-0.00392691092565656	-0.000355493422830477
1980	93.9743804931641	-8.19802665710449	3.88992786407471	-0.00230353930965066	-0.00522560812532902	-0.00717365415766835	-0.00879702530801296
1981	94.6237335205078	-8.19802665710449	3.50031876564026	-0.00619963090866804	0.00483929552137852	0.00256657530553639	0.00191722682211548
1982	94.6237335205078	-8.19802665710449	3.95486283302307	-0.00912170019000769	-0.000680167751852423	0.00191722682211548	0.00483929552137852
1983	93.9743804931641	-8.19802665710449	3.76005816459656	-0.0107450718060136	0.00548864435404539	-3.08191010844894e-05	-0.0123684434220195
1984	93.3250350952148	-7.87335205078125	3.69512343406677	-0.00944637414067984	-0.00165419070981443	0.00256657530553639	0.000943203864153475
1985	92.6756820678711	-9.1720495223999	4.01979780197144	-0.00619963090866804	-0.00360223650932312	0.00191722682211548	-0.00165419070981443
1986	93.9743804931641	-9.1720495223999	3.50031876564026	0.000293855206109583	-0.0110697457566857	-0.00555028254166245	0.00613799272105098
1987	92.6756820678711	-9.1720495223999	3.82499313354492	-0.00100484199356288	-0.0159398596733809	-0.000680167751852423	-0.00457625929266214
1988	93.9743804931641	-9.82139778137207	3.76005816459656	0.00289124972186983	-0.00619963090866804	-0.00295288790948689	-0.00490093370899558
1989	93.9743804931641	-9.1720495223999	3.95486283302307	-0.00360223650932312	0.00873538758605719	-0.00457625929266214	-3.08191010844894e-05
1990	93.3250350952148	-9.49672412872314	4.14966726303101	0.000293855206109583	-0.0107450718060136	0.0022419011220336	0.000943203864153475
1991	92.6756820678711	-7.54867792129517	4.21460247039795	0.012956153601408	-0.0130177913233638	-0.0149658378213644	-0.00295288790948689
1992	94.6237335205078	-8.84737491607666	3.88992786407471	-0.0026282137259841	-0.00392691092565656	-0.00652430532500148	0.013930176384747
1993	92.6756820678711	-7.87335205078125	3.76005816459656	0.00256657530553639	-0.0117190945893526	0.00126787810586393	0.00159255252219737
1994	94.6237335205078	-9.1720495223999	4.08473253250122	0.0132808275520802	0.00873538758605719	-0.00327756232582033	-0.00490093370899558
1995	95.273078918457	-8.84737491607666	4.47434186935425	0.00873538758605719	0.00451462110504508	-0.0136671401560307	-0.00555028254166245
1996	93.9743804931641	-9.1720495223999	4.14966726303101	-0.00425158534198999	0.0100340843200684	-0.0139918150380254	0.00256657530553639
1997	93.9743804931641	-9.1720495223999	3.76005816459656	0.00776136433705688	0.00191722682211548	0.000293855206109583	-0.0026282137259841
1998	94.6237335205078	-8.52270030975342	3.63018846511841	0.00613799272105098	0.00126787810586393	-0.00100484199356288	0.000618529506027699
1999	93.9743804931641	-8.52270030975342	3.56525373458862	0.000293855206109583	0.012956153601408	-0.00457625929266214	-0.00425158534198999
2000	93.3250350952148	-7.87335205078125	3.24057936668396	-0.00197886489331722	0.0100340843200684	-0.00392691092565656	0.00159255252219737
[truncated: 6,260 more rows]
