# Supplementary material for: Precise instruction and consideration of the vertical and horizontal force component increases validity and reliability of the 90:20 Isometric Posterior Chain Test
Source: PLoS One. 2024 Oct 28;19(10):e0312843. doi: 10.1371/journal.pone.0312843 (PMC11515970; doi:10.1371/journal.pone.0312843)
Supplement: S1 File — (ZIP) [file pone.0312843.s001.zip › S1_Raw_Data/M1_P21_v_1.csv]

1	100.467864990234	-21.1849994659424	4.4094066619873	-0.00944637414067984	-0.00197886489331722	-0.0126931173726916	0.00841071270406246
2	99.8185195922852	-20.2109756469727	3.69512343406677	-0.0120437685400248	-0.00360223650932312	-0.0120437685400248	0.00613799272105098
3	102.415916442871	-20.5356502532959	3.43538379669189	-0.0123684434220195	-0.00522560812532902	-0.017887907102704	0.00451462110504508
4	103.714614868164	-20.8603248596191	3.95486283302307	-0.0120437685400248	0.00516396993771195	-0.00619963090866804	-0.0104203969240189
5	102.415916442871	-20.2109756469727	3.95486283302307	-0.0126931173726916	0.00646266713738441	0.00451462110504508	0.00321592413820326
6	102.415916442871	-20.8603248596191	3.63018846511841	-0.00684897974133492	-0.00230353930965066	0.000293855206109583	-0.00555028254166245
7	105.013305664063	-21.1849994659424	3.56525373458862	-0.00879702530801296	-0.00360223650932312	-0.00814767740666866	0.00548864435404539
8	101.117218017578	-20.2109756469727	3.11070966720581	-0.0104203969240189	-0.00782300252467394	-0.0110697457566857	0.00191722682211548
9	102.415916442871	-20.8603248596191	3.56525373458862	-0.00425158534198999	-0.00619963090866804	-0.0302255302667618	0.000943203864153475
10	101.117218017578	-20.8603248596191	3.04577469825745	-0.00132951640989631	-0.00457625929266214	-0.0211346503347158	-0.00100484199356288
11	103.06526184082	-21.1849994659424	3.76005816459656	-0.00230353930965066	-0.0100957229733467	-0.0208099745213985	-0.00132951640989631
12	103.714614868164	-22.1590213775635	4.14966726303101	0.0022419011220336	-0.00555028254166245	0.0123068047687411	0.00646266713738441
13	101.766563415527	-20.8603248596191	4.01979780197144	-0.0026282137259841	-0.0120437685400248	-0.00522560812532902	0.00191722682211548
14	101.766563415527	-21.5096740722656	3.88992786407471	-0.00392691092565656	-0.00814767740666866	-0.00912170019000769	-0.00327756232582033
15	102.415916442871	-20.5356502532959	3.56525373458862	0.00938473641872406	-0.021459324285388	-0.0341216214001179	0.00516396993771195
16	102.415916442871	-21.1849994659424	3.95486283302307	0.0168522447347641	-0.00847235135734081	-0.0292515084147453	0.00126787810586393
17	105.013305664063	-20.8603248596191	4.08473253250122	0.0178262684494257	-0.00879702530801296	-0.0133424662053585	0.00743668992072344
18	103.714614868164	-20.5356502532959	4.21460247039795	0.013930176384747	0.00841071270406246	0.0149041991680861	-0.00165419070981443
19	105.013305664063	-20.5356502532959	3.69512343406677	-0.0026282137259841	0.0162028968334198	0.0282158460468054	0.0022419011220336
20	104.363960266113	-20.8603248596191	3.82499313354492	0.0100340843200684	0.00289124972186983	0.00548864435404539	-0.00749832857400179
21	104.363960266113	-20.8603248596191	3.95486283302307	0.0136055024340749	-0.00197886489331722	-0.0130177913233638	0.00646266713738441
22	102.415916442871	-19.5616283416748	3.50031876564026	0.00126787810586393	0.000618529506027699	0.00159255252219737	0.00354059832170606
23	105.013305664063	-20.2109756469727	3.43538379669189	-0.00490093370899558	-0.00555028254166245	0.0136055024340749	-3.08191010844894e-05
24	103.714614868164	-20.8603248596191	4.01979780197144	-0.0110697457566857	0.0181509424000978	-3.08191010844894e-05	-0.00392691092565656
25	103.06526184082	-19.8863010406494	3.37044906616211	-0.00912170019000769	0.0152288740500808	-0.0123684434220195	0.000618529506027699
26	103.714614868164	-20.8603248596191	3.56525373458862	-0.00749832857400179	0.00841071270406246	-0.0256800893694162	0.00613799272105098
27	103.714614868164	-20.5356502532959	3.63018846511841	-0.0026282137259841	0.0106834331527352	-0.0120437685400248	-0.00425158534198999
28	102.415916442871	-19.2369537353516	3.88992786407471	0.00418994715437293	0.013930176384747	-0.00100484199356288	0.0113327819854021
29	102.415916442871	-19.2369537353516	3.95486283302307	-0.00717365415766835	0.0145795252174139	0.00483929552137852	-0.00392691092565656
30	102.415916442871	-18.9122791290283	3.82499313354492	-0.00457625929266214	0.0103587592020631	0.0022419011220336	-0.000355493422830477
31	103.714614868164	-19.5616283416748	3.04577469825745	0.00808603875339031	0.00451462110504508	-0.00425158534198999	0.00289124972186983
32	103.06526184082	-20.5356502532959	3.43538379669189	-0.000680167751852423	-0.000680167751852423	0.00613799272105098	-0.00132951640989631
33	101.766563415527	-19.5616283416748	3.1756443977356	0.00678734155371785	-0.000680167751852423	0.00191722682211548	0.00256657530553639
34	103.06526184082	-20.5356502532959	3.63018846511841	0.000618529506027699	0.00516396993771195	0.00970941036939621	-0.00619963090866804
35	99.8185195922852	-19.2369537353516	3.63018846511841	0.0162028968334198	0.000943203864153475	0.0327612869441509	-0.00197886489331722
36	101.117218017578	-20.5356502532959	3.50031876564026	0.00613799272105098	0.00289124972186983	0.0213976856321096	0.00483929552137852
37	101.766563415527	-20.5356502532959	3.82499313354492	0.000293855206109583	0.00191722682211548	0.0340599827468395	0.00386527273803949
38	99.8185195922852	-19.5616283416748	3.76005816459656	-0.0143164889886975	0.00841071270406246	0.0447742342948914	0.00126787810586393
39	101.117218017578	-19.5616283416748	3.1756443977356	0.00613799272105098	0.000943203864153475	0.0162028968334198	-0.00360223650932312
40	101.117218017578	-19.2369537353516	3.82499313354492	-0.00555028254166245	0.00256657530553639	0.00873538758605719	0.000943203864153475
41	103.714614868164	-20.2109756469727	4.34447193145752	0.00418994715437293	-0.00327756232582033	-0.00197886489331722	0.000293855206109583
42	103.714614868164	-20.5356502532959	4.01979780197144	0.000618529506027699	0.0022419011220336	-0.00132951640989631	0.000618529506027699
43	99.8185195922852	-19.2369537353516	3.69512343406677	-0.000680167751852423	0.000943203864153475	-0.0133424662053585	-0.00230353930965066
44	103.714614868164	-20.2109756469727	4.01979780197144	-0.0139918150380254	0.00841071270406246	0.00159255252219737	-0.0113944197073579
45	101.766563415527	-19.2369537353516	3.82499313354492	-0.0136671401560307	0.00646266713738441	-0.00197886489331722	-0.00977104809135199
46	103.714614868164	-21.5096740722656	4.4094066619873	-0.00327756232582033	0.00970941036939621	0.00321592413820326	-0.00587495695799589
47	102.415916442871	-20.2109756469727	3.63018846511841	-0.00847235135734081	0.013930176384747	0.0233457311987877	-0.00457625929266214
48	101.766563415527	-20.8603248596191	3.76005816459656	-0.00457625929266214	0.00581331877037883	0.0155535480007529	-0.00230353930965066
49	101.766563415527	-20.2109756469727	3.69512343406677	0.00191722682211548	0.00873538758605719	-0.00327756232582033	-0.00652430532500148
50	101.766563415527	-20.5356502532959	3.76005816459656	0.0100340843200684	0.00581331877037883	0.00386527273803949	-0.00490093370899558
51	103.714614868164	-19.5616283416748	3.82499313354492	0.00256657530553639	0.000943203864153475	0.00776136433705688	-0.000680167751852423
52	103.714614868164	-20.2109756469727	4.27953720092773	0.000618529506027699	0.012956153601408	0.0136055024340749	0.000618529506027699
53	103.06526184082	-18.9122791290283	3.63018846511841	-0.00587495695799589	0.00354059832170606	0.00451462110504508	0.0022419011220336
54	104.363960266113	-20.2109756469727	3.88992786407471	0.00516396993771195	0.00354059832170606	-0.00749832857400179	-0.00230353930965066
55	101.766563415527	-18.9122791290283	3.88992786407471	0.000618529506027699	-0.0120437685400248	-0.0185372550040483	-0.00327756232582033
56	104.363960266113	-20.2109756469727	3.50031876564026	-3.08191010844894e-05	-0.00977104809135199	-0.0195112787187099	0.00678734155371785
57	101.766563415527	-18.9122791290283	3.37044906616211	-0.00100484199356288	-0.0100957229733467	-0.00717365415766835	0.000943203864153475
58	102.415916442871	-19.2369537353516	3.04577469825745	-0.00814767740666866	-0.00814767740666866	-0.00782300252467394	0.000293855206109583
59	101.117218017578	-18.2629299163818	2.78603529930115	-0.00717365415766835	0.00256657530553639	-0.0172385573387146	-0.00165419070981443
60	103.06526184082	-18.5876045227051	2.9159049987793	-0.00684897974133492	-0.00100484199356288	-0.0104203969240189	-0.00522560812532902
61	101.766563415527	-18.2629299163818	2.98083996772766	-0.00425158534198999	-0.00977104809135199	0.00126787810586393	0.00191722682211548
62	103.714614868164	-20.2109756469727	3.95486283302307	-0.00490093370899558	-0.00327756232582033	-0.0113944197073579	0.000618529506027699
63	101.766563415527	-18.9122791290283	3.95486283302307	-0.0113944197073579	-0.0104203969240189	-0.000680167751852423	-3.08191010844894e-05
64	103.06526184082	-19.8863010406494	3.30551409721375	-0.0139918150380254	0.00678734155371785	-0.00977104809135199	-0.00619963090866804
65	101.766563415527	-18.2629299163818	4.01979780197144	-0.00944637414067984	0.0113327819854021	0.00256657530553639	-0.00490093370899558
66	103.714614868164	-19.8863010406494	3.88992786407471	-0.000680167751852423	0.00743668992072344	-0.0117190945893526	0.00906006153672934
67	101.766563415527	-18.5876045227051	4.01979780197144	-0.00132951640989631	0.00126787810586393	-0.00490093370899558	0.000618529506027699
68	101.766563415527	-19.2369537353516	3.95486283302307	-0.00522560812532902	-3.08191010844894e-05	-0.0159398596733809	0.00191722682211548
69	100.467864990234	-18.9122791290283	4.08473253250122	-0.00457625929266214	-0.000355493422830477	-0.0208099745213985	-0.00165419070981443
70	99.8185195922852	-18.5876045227051	3.76005816459656	-0.00392691092565656	0.00256657530553639	-0.00587495695799589	0.00451462110504508
71	99.8185195922852	-18.9122791290283	3.88992786407471	-0.00555028254166245	0.0100340843200684	0.00191722682211548	0.01100810803473
72	101.766563415527	-19.5616283416748	4.08473253250122	-0.00587495695799589	0.00776136433705688	0.00548864435404539	0.00516396993771195
73	99.8185195922852	-18.5876045227051	3.76005816459656	-0.00197886489331722	0.00678734155371785	0.00256657530553639	0.0103587592020631
74	102.415916442871	-20.2109756469727	4.21460247039795	-0.00425158534198999	0.00581331877037883	-0.0149658378213644	0.00386527273803949
75	101.117218017578	-19.5616283416748	3.88992786407471	0.00808603875339031	-0.00555028254166245	-0.0182125810533762	-0.00230353930965066
76	103.714614868164	-19.8863010406494	3.88992786407471	0.0103587592020631	-0.0100957229733467	-0.0208099745213985	-0.0026282137259841
77	101.766563415527	-18.9122791290283	3.56525373458862	-0.000355493422830477	-0.00327756232582033	-0.0224333461374044	0.00646266713738441
78	101.766563415527	-18.9122791290283	3.69512343406677	0.00159255252219737	0.000293855206109583	-0.0282774847000837	0.00678734155371785
79	101.766563415527	-18.9122791290283	4.08473253250122	-0.00327756232582033	0.000293855206109583	-0.038017712533474	-0.000355493422830477
80	101.766563415527	-19.5616283416748	3.88992786407471	-0.00490093370899558	-0.0104203969240189	-0.0529527328908443	-0.00132951640989631
81	101.117218017578	-19.5616283416748	3.56525373458862	-0.00619963090866804	-0.0217839982360601	-0.0578228458762169	0.00354059832170606
82	103.06526184082	-21.1849994659424	3.88992786407471	-0.00587495695799589	-0.00490093370899558	-0.0305502042174339	0.00354059832170606
83	103.06526184082	-21.5096740722656	4.14966726303101	-0.00879702530801296	-0.0152905117720366	-0.00782300252467394	-0.00132951640989631
84	103.06526184082	-20.5356502532959	3.37044906616211	-0.00197886489331722	0.00451462110504508	0.0376313999295235	-0.00100484199356288
85	102.415916442871	-20.5356502532959	3.82499313354492	-0.00327756232582033	0.0171769186854362	0.0480209775269032	-0.00457625929266214
86	103.06526184082	-19.8863010406494	3.50031876564026	0.00418994715437293	0.0226963832974434	0.0450989119708538	-0.00684897974133492
87	101.766563415527	-18.5876045227051	3.1756443977356	-0.00197886489331722	0.0220470335334539	0.0438002124428749	0.0022419011220336
88	102.415916442871	-18.5876045227051	3.1756443977356	-0.00132951640989631	0.00776136433705688	0.0210730116814375	-0.00230353930965066
89	102.415916442871	-18.9122791290283	3.30551409721375	-0.00165419070981443	0.0191249661147594	0.0155535480007529	0.00451462110504508
90	101.117218017578	-18.9122791290283	3.43538379669189	0.0103587592020631	0.00906006153672934	0.0197743140161037	0.00289124972186983
91	101.117218017578	-19.2369537353516	3.24057936668396	0.0149041991680861	-0.00587495695799589	0.00289124972186983	0.00126787810586393
92	103.714614868164	-19.5616283416748	3.11070966720581	0.00613799272105098	-0.00295288790948689	0.00516396993771195	0.00483929552137852
93	101.117218017578	-18.9122791290283	3.24057936668396	0.00678734155371785	-0.00782300252467394	0.00418994715437293	0.0022419011220336
94	103.06526184082	-19.5616283416748	2.9159049987793	0.0145795252174139	-0.00522560812532902	-0.00977104809135199	-0.00490093370899558
95	103.714614868164	-19.5616283416748	3.88992786407471	0.0168522447347641	-0.000355493422830477	-0.00847235135734081	-0.000680167751852423
96	104.363960266113	-18.2629299163818	3.76005816459656	0.0207483377307653	-0.0133424662053585	-0.00749832857400179	-0.00132951640989631
97	101.766563415527	-18.5876045227051	3.56525373458862	0.012956153601408	0.000293855206109583	-0.0156151866540313	-0.00197886489331722
98	101.766563415527	-18.9122791290283	3.69512343406677	0.0136055024340749	-0.0110697457566857	-0.00912170019000769	-0.00360223650932312
99	103.06526184082	-20.2109756469727	4.01979780197144	0.00906006153672934	-0.00295288790948689	-0.0107450718060136	0.00126787810586393
100	103.06526184082	-18.9122791290283	4.01979780197144	0.0106834331527352	-0.00132951640989631	-0.0110697457566857	-0.00425158534198999
101	101.117218017578	-18.5876045227051	3.95486283302307	0.01100810803473	-0.0175632312893867	-0.0149658378213644	0.00418994715437293
102	100.467864990234	-18.2629299163818	3.82499313354492	0.00613799272105098	-0.00230353930965066	-0.00782300252467394	-0.00360223650932312
103	100.467864990234	-19.8863010406494	3.88992786407471	-0.0026282137259841	0.00451462110504508	-0.00295288790948689	-0.00230353930965066
104	100.467864990234	-18.5876045227051	3.63018846511841	-0.0107450718060136	0.0142548503354192	0.00516396993771195	-0.00327756232582033
105	100.467864990234	-19.5616283416748	4.01979780197144	-0.0130177913233638	0.0194496400654316	0.0210730116814375	-3.08191010844894e-05
106	99.1691741943359	-18.5876045227051	3.82499313354492	-0.0126931173726916	0.0165275707840919	0.0103587592020631	0.0022419011220336
107	100.467864990234	-18.2629299163818	3.43538379669189	-0.000680167751852423	0.011982130818069	0.0246444288641214	-0.000680167751852423
108	99.8185195922852	-17.9382553100586	3.37044906616211	-0.00100484199356288	0.00776136433705688	0.0213976856321096	0.0022419011220336
109	101.766563415527	-19.2369537353516	3.95486283302307	-0.00977104809135199	0.00483929552137852	0.00970941036939621	0.000618529506027699
110	101.766563415527	-17.9382553100586	3.76005816459656	-0.00327756232582033	-0.000355493422830477	-0.00879702530801296	-0.00425158534198999
111	101.766563415527	-18.9122791290283	3.76005816459656	0.000618529506027699	0.00516396993771195	-0.00522560812532902	0.00354059832170606
112	103.06526184082	-19.2369537353516	3.95486283302307	-0.00132951640989631	-0.00327756232582033	-0.0139918150380254	0.00938473641872406
113	103.714614868164	-19.5616283416748	3.56525373458862	-0.00879702530801296	-0.00425158534198999	-0.0165892094373703	-0.0026282137259841
114	101.117218017578	-18.9122791290283	3.11070966720581	-0.0117190945893526	-0.00684897974133492	-0.0328229255974293	0.00386527273803949
115	104.363960266113	-21.1849994659424	3.82499313354492	-0.00230353930965066	-0.00912170019000769	-0.0402904339134693	0.000943203864153475
116	101.766563415527	-19.2369537353516	3.69512343406677	-0.0026282137259841	-0.0286021586507559	-0.0347709693014622	0.00256657530553639
117	102.415916442871	-19.8863010406494	3.37044906616211	0.0113327819854021	-0.00392691092565656	-0.0295761823654175	0.00646266713738441
118	103.06526184082	-19.8863010406494	4.34447193145752	-0.00555028254166245	-0.0130177913233638	0.00126787810586393	0.00841071270406246
119	104.363960266113	-20.2109756469727	3.88992786407471	-0.00619963090866804	-0.00230353930965066	0.00646266713738441	-0.00425158534198999
120	103.714614868164	-19.5616283416748	3.37044906616211	-0.00327756232582033	-0.00100484199356288	0.00289124972186983	0.00289124972186983
121	102.415916442871	-18.9122791290283	3.43538379669189	-0.00619963090866804	-0.00327756232582033	0.0171769186854362	0.00516396993771195
122	102.415916442871	-17.9382553100586	3.76005816459656	-0.00327756232582033	0.00743668992072344	0.0340599827468395	0.00483929552137852
123	103.714614868164	-19.5616283416748	4.21460247039795	-0.00457625929266214	0.00841071270406246	0.0252937767654657	-3.08191010844894e-05
124	103.06526184082	-18.2629299163818	3.88992786407471	-0.0172385573387146	0.0022419011220336	0.0171769186854362	0.00548864435404539
125	103.714614868164	-19.8863010406494	3.88992786407471	-0.00944637414067984	0.00711201597005129	0.0022419011220336	-0.00619963090866804
126	101.766563415527	-18.5876045227051	3.50031876564026	-0.00587495695799589	0.00548864435404539	-0.00392691092565656	-3.08191010844894e-05
127	102.415916442871	-18.5876045227051	3.50031876564026	-0.00847235135734081	0.00678734155371785	-0.00944637414067984	-0.00619963090866804
128	101.766563415527	-18.9122791290283	3.88992786407471	-0.00912170019000769	0.00678734155371785	-0.000680167751852423	0.00548864435404539
129	103.06526184082	-19.2369537353516	4.01979780197144	-0.00944637414067984	-0.00425158534198999	-0.00425158534198999	-0.00717365415766835
130	102.415916442871	-18.2629299163818	3.76005816459656	-0.00327756232582033	-0.00652430532500148	-0.0318489037454128	-0.00652430532500148
131	101.117218017578	-18.5876045227051	3.56525373458862	0.00386527273803949	-0.00100484199356288	-0.0240567177534103	0.0022419011220336
132	103.06526184082	-18.2629299163818	3.69512343406677	0.000293855206109583	-0.00587495695799589	-0.00749832857400179	0.00126787810586393
133	103.06526184082	-19.5616283416748	3.95486283302307	0.00776136433705688	0.000293855206109583	-0.00295288790948689	0.00256657530553639
134	101.766563415527	-18.2629299163818	3.95486283302307	-0.00360223650932312	-0.00100484199356288	-0.0188619289547205	-0.00327756232582033
135	103.06526184082	-19.2369537353516	3.88992786407471	0.00776136433705688	0.00159255252219737	-0.0295761823654175	-0.0113944197073579
136	100.467864990234	-18.5876045227051	3.76005816459656	0.00938473641872406	-0.00555028254166245	-0.0175632312893867	0.00873538758605719
137	100.467864990234	-18.9122791290283	3.88992786407471	0.0132808275520802	0.00678734155371785	0.0298392176628113	0.00354059832170606
138	100.467864990234	-19.2369537353516	3.95486283302307	0.000618529506027699	0.00906006153672934	0.052891094237566	0.0123068047687411
139	100.467864990234	-19.2369537353516	4.08473253250122	0.00970941036939621	0.0175015944987535	0.0334106348454952	0.00256657530553639
140	99.1691741943359	-19.2369537353516	4.4094066619873	0.00256657530553639	0.00321592413820326	0.0149041991680861	0.00613799272105098
141	102.415916442871	-19.5616283416748	3.37044906616211	0.013930176384747	0.00354059832170606	0.012956153601408	-0.00425158534198999
142	101.117218017578	-18.9122791290283	3.76005816459656	0.01100810803473	0.00516396993771195	-0.00100484199356288	0.00841071270406246
143	101.117218017578	-18.2629299163818	3.82499313354492	0.00191722682211548	-0.00392691092565656	-0.00295288790948689	0.00159255252219737
144	101.117218017578	-18.5876045227051	4.01979780197144	0.00126787810586393	0.00678734155371785	-0.0107450718060136	0.00354059832170606
145	102.415916442871	-19.2369537353516	4.14966726303101	0.00191722682211548	0.00906006153672934	-0.0165892094373703	-0.00555028254166245
146	101.766563415527	-18.5876045227051	3.88992786407471	0.00483929552137852	0.0113327819854021	-0.000355493422830477	0.000293855206109583
147	100.467864990234	-18.2629299163818	3.63018846511841	-0.00490093370899558	0.000943203864153475	-0.00230353930965066	0.000293855206109583
148	101.117218017578	-20.2109756469727	3.63018846511841	-0.00360223650932312	0.00483929552137852	-0.0152905117720366	-0.00100484199356288
149	101.766563415527	-19.5616283416748	3.43538379669189	-0.00295288790948689	0.00191722682211548	-0.0139918150380254	-0.00619963090866804
150	101.766563415527	-19.8863010406494	4.14966726303101	-0.00587495695799589	-0.00197886489331722	-0.0126931173726916	-0.000680167751852423
151	101.766563415527	-19.2369537353516	4.01979780197144	-0.00100484199356288	-0.0136671401560307	0.011982130818069	0.00126787810586393
152	103.06526184082	-19.8863010406494	3.69512343406677	-0.000355493422830477	-0.00684897974133492	0.0317872650921345	-0.00197886489331722
153	103.06526184082	-20.5356502532959	3.37044906616211	-0.00749832857400179	-0.000355493422830477	0.0382807515561581	-0.00522560812532902
154	101.766563415527	-19.2369537353516	3.24057936668396	0.000293855206109583	0.00321592413820326	0.000293855206109583	-0.00717365415766835
155	103.714614868164	-18.9122791290283	3.82499313354492	0.00354059832170606	-0.0279528107494116	-0.0107450718060136	-0.00360223650932312
156	102.415916442871	-17.9382553100586	4.01979780197144	0.00516396993771195	-0.0156151866540313	-0.0195112787187099	0.000618529506027699
157	103.714614868164	-18.9122791290283	4.08473253250122	0.00938473641872406	-0.00717365415766835	-0.0026282137259841	-0.00230353930965066
158	103.06526184082	-19.8863010406494	3.30551409721375	0.00126787810586393	-3.08191010844894e-05	-0.00425158534198999	0.000943203864153475
159	103.714614868164	-19.2369537353516	3.63018846511841	0.00289124972186983	0.00841071270406246	-0.00977104809135199	-0.00392691092565656
160	104.363960266113	-19.5616283416748	3.82499313354492	-0.00230353930965066	0.00906006153672934	-0.00717365415766835	0.00191722682211548
161	103.714614868164	-19.2369537353516	3.82499313354492	0.00159255252219737	0.000293855206109583	-3.08191010844894e-05	0.00126787810586393
162	103.714614868164	-19.5616283416748	3.95486283302307	-0.00132951640989631	0.00970941036939621	0.00743668992072344	0.00776136433705688
163	100.467864990234	-18.2629299163818	3.30551409721375	-0.0110697457566857	0.00386527273803949	0.0152288740500808	0.00289124972186983
164	103.06526184082	-18.2629299163818	3.50031876564026	-0.0159398596733809	0.00743668992072344	0.00613799272105098	-0.00814767740666866
165	102.415916442871	-19.5616283416748	3.69512343406677	-0.0110697457566857	0.00938473641872406	0.00289124972186983	-0.00587495695799589
166	102.415916442871	-18.2629299163818	3.69512343406677	-0.00619963090866804	0.00548864435404539	-0.00230353930965066	-0.00425158534198999
167	101.117218017578	-18.5876045227051	3.56525373458862	-0.00230353930965066	0.00289124972186983	0.0022419011220336	0.00451462110504508
168	105.013305664063	-19.8863010406494	3.88992786407471	-0.0110697457566857	-0.00587495695799589	-0.000680167751852423	-0.00425158534198999
169	103.06526184082	-19.5616283416748	3.37044906616211	-0.00197886489331722	-0.0026282137259841	-0.0120437685400248	0.0100340843200684
170	104.363960266113	-19.8863010406494	3.76005816459656	-0.000680167751852423	-0.00360223650932312	-0.0182125810533762	0.00159255252219737
171	101.766563415527	-18.5876045227051	3.56525373458862	0.00159255252219737	-0.00847235135734081	-0.0143164889886975	0.00354059832170606
172	101.117218017578	-18.5876045227051	3.82499313354492	0.00354059832170606	0.000293855206109583	-0.0156151866540313	0.00613799272105098
173	102.415916442871	-19.8863010406494	4.27953720092773	-0.00360223650932312	0.0022419011220336	-0.0208099745213985	-0.00165419070981443
174	99.8185195922852	-18.5876045227051	3.69512343406677	0.00386527273803949	-0.0159398596733809	-0.0185372550040483	0.00678734155371785
175	99.8185195922852	-18.9122791290283	3.56525373458862	-0.00847235135734081	0.00873538758605719	-0.028926832601428	-0.00100484199356288
176	100.467864990234	-18.5876045227051	3.63018846511841	0.000943203864153475	-0.00619963090866804	-0.028926832601428	0.00743668992072344
177	101.117218017578	-19.8863010406494	4.01979780197144	0.00483929552137852	-0.00360223650932312	-0.0156151866540313	0.000943203864153475
178	103.06526184082	-19.8863010406494	4.08473253250122	0.0200989879667759	-0.00360223650932312	-0.0165892094373703	0.00646266713738441
179	103.06526184082	-18.9122791290283	3.69512343406677	-0.00749832857400179	0.00808603875339031	-0.0211346503347158	0.00159255252219737
180	103.714614868164	-18.9122791290283	3.76005816459656	0.00256657530553639	0.00711201597005129	-0.0208099745213985	-0.0026282137259841
181	103.06526184082	-19.8863010406494	3.95486283302307	-0.00619963090866804	0.00841071270406246	-0.00652430532500148	-0.00230353930965066
182	103.06526184082	-19.8863010406494	3.95486283302307	-0.00360223650932312	0.0200989879667759	0.0347093306481838	0.00548864435404539
183	101.766563415527	-18.9122791290283	3.88992786407471	-0.00717365415766835	0.0262678004801273	0.0278911720961332	-0.00392691092565656
184	102.415916442871	-19.2369537353516	4.27953720092773	-0.00457625929266214	0.0152288740500808	0.0275664981454611	0.000943203864153475
185	103.06526184082	-20.5356502532959	3.88992786407471	-0.00587495695799589	0.0155535480007529	0.0100340843200684	-0.00619963090866804
186	102.415916442871	-19.8863010406494	3.76005816459656	-0.000680167751852423	-3.08191010844894e-05	-0.00197886489331722	0.00159255252219737
187	103.06526184082	-21.1849994659424	3.95486283302307	0.00159255252219737	-0.00327756232582033	-0.00100484199356288	0.00354059832170606
188	104.363960266113	-20.8603248596191	3.95486283302307	0.00776136433705688	-0.00327756232582033	-0.00717365415766835	0.00451462110504508
189	104.363960266113	-20.8603248596191	4.47434186935425	0.00386527273803949	0.0022419011220336	-0.00165419070981443	-0.00327756232582033
190	103.714614868164	-20.5356502532959	4.01979780197144	0.000618529506027699	0.000293855206109583	-0.00847235135734081	-0.00782300252467394
191	101.766563415527	-19.5616283416748	3.82499313354492	0.00646266713738441	-0.00425158534198999	-0.00100484199356288	0.00256657530553639
192	102.415916442871	-18.9122791290283	3.69512343406677	-0.0026282137259841	-0.00100484199356288	0.00970941036939621	0.00159255252219737
193	104.363960266113	-19.5616283416748	4.01979780197144	0.000293855206109583	0.00581331877037883	0.0194496400654316	-0.00457625929266214
194	103.06526184082	-18.5876045227051	3.76005816459656	0.00581331877037883	-0.000355493422830477	0.00418994715437293	-0.00652430532500148
195	102.415916442871	-18.5876045227051	3.56525373458862	0.0217223595827818	-0.00522560812532902	-0.00782300252467394	-0.00717365415766835
196	103.06526184082	-19.2369537353516	3.30551409721375	0.01100810803473	-0.00619963090866804	-0.0104203969240189	0.00451462110504508
197	103.714614868164	-20.2109756469727	3.30551409721375	0.0149041991680861	-0.00619963090866804	-0.0152905117720366	0.00548864435404539
198	103.06526184082	-18.5876045227051	3.04577469825745	-0.000355493422830477	-0.00490093370899558	-0.0260047651827335	-0.00360223650932312
199	101.117218017578	-19.5616283416748	3.04577469825745	-0.00100484199356288	-0.00522560812532902	-0.0243813935667276	-0.00100484199356288
200	101.766563415527	-18.5876045227051	3.1756443977356	0.00646266713738441	0.0207483377307653	-0.0162645354866982	-0.0117190945893526
201	101.766563415527	-18.9122791290283	3.63018846511841	0.000293855206109583	-0.0146411629393697	-0.0162645354866982	0.000618529506027699
202	102.415916442871	-18.9122791290283	3.43538379669189	-0.000680167751852423	-0.00327756232582033	0.00354059832170606	0.0022419011220336
203	103.06526184082	-20.2109756469727	3.76005816459656	-0.00295288790948689	0.00159255252219737	-0.00392691092565656	0.00418994715437293
204	101.766563415527	-18.2629299163818	3.30551409721375	-0.00717365415766835	0.011982130818069	0.0149041991680861	0.00321592413820326
205	104.363960266113	-20.2109756469727	3.56525373458862	-0.00782300252467394	0.0126314787194133	0.0152288740500808	-0.00100484199356288
206	102.415916442871	-18.5876045227051	3.43538379669189	-0.00814767740666866	0.00906006153672934	0.0220470335334539	0.00386527273803949
207	102.415916442871	-19.2369537353516	3.63018846511841	-0.00684897974133492	0.0100340843200684	0.0142548503354192	0.00970941036939621
208	101.117218017578	-18.5876045227051	3.63018846511841	-0.0152905117720366	0.000618529506027699	0.0113327819854021	-0.00132951640989631
209	101.117218017578	-19.5616283416748	3.69512343406677	-0.0123684434220195	0.00191722682211548	-0.00619963090866804	-0.000355493422830477
210	99.8185195922852	-18.5876045227051	3.76005816459656	-0.0146411629393697	0.00418994715437293	-0.00879702530801296	-0.00587495695799589
211	101.766563415527	-20.2109756469727	4.14966726303101	-0.0126931173726916	-0.00847235135734081	-0.00684897974133492	0.00613799272105098
212	99.8185195922852	-19.8863010406494	3.95486283302307	-0.00490093370899558	-0.00555028254166245	-0.0104203969240189	-0.00197886489331722
213	102.415916442871	-19.8863010406494	3.95486283302307	-0.0120437685400248	-0.0201606266200542	-0.0110697457566857	0.0022419011220336
214	101.766563415527	-19.8863010406494	3.95486283302307	-0.000680167751852423	-0.0113944197073579	-0.0156151866540313	0.000943203864153475
215	101.766563415527	-19.2369537353516	3.82499313354492	0.00191722682211548	0.000618529506027699	-0.0393164120614529	-0.00392691092565656
216	103.06526184082	-20.2109756469727	4.08473253250122	0.0136055024340749	-0.00100484199356288	-0.0123684434220195	-0.00100484199356288
217	103.714614868164	-19.5616283416748	3.95486283302307	0.0022419011220336	-0.00652430532500148	-0.000355493422830477	0.00581331877037883
218	101.766563415527	-19.2369537353516	3.76005816459656	0.000618529506027699	0.00938473641872406	-0.00132951640989631	-0.00197886489331722
219	102.415916442871	-20.2109756469727	3.76005816459656	0.0113327819854021	0.00483929552137852	-0.00749832857400179	0.00418994715437293
220	101.766563415527	-20.8603248596191	3.88992786407471	0.0162028968334198	0.0103587592020631	-0.0130177913233638	-0.00327756232582033
221	101.766563415527	-20.8603248596191	3.63018846511841	0.0123068047687411	-0.00392691092565656	-0.0139918150380254	0.0022419011220336
222	101.117218017578	-20.8603248596191	3.43538379669189	0.0100340843200684	-0.0143164889886975	-0.00684897974133492	0.00808603875339031
223	103.06526184082	-21.1849994659424	3.43538379669189	0.00191722682211548	-0.00814767740666866	-0.0169138833880424	-0.00197886489331722
224	103.06526184082	-21.5096740722656	3.82499313354492	0.00743668992072344	-0.00522560812532902	-0.0120437685400248	0.00386527273803949
225	105.013305664063	-21.5096740722656	3.82499313354492	-0.0026282137259841	-0.00392691092565656	-0.0243813935667276	-0.0117190945893526
226	101.766563415527	-19.8863010406494	3.76005816459656	0.00256657530553639	0.0022419011220336	-0.0110697457566857	0.00808603875339031
227	102.415916442871	-20.5356502532959	3.88992786407471	0.00354059832170606	0.00678734155371785	0.00191722682211548	-0.00295288790948689
228	101.766563415527	-19.5616283416748	4.34447193145752	-0.00327756232582033	0.0171769186854362	0.0149041991680861	0.00256657530553639
229	102.415916442871	-19.5616283416748	4.01979780197144	0.0145795252174139	0.0103587592020631	0.0158782228827477	-0.000355493422830477
230	103.06526184082	-19.2369537353516	3.76005816459656	0.00256657530553639	0.013930176384747	-3.08191010844894e-05	-0.00360223650932312
231	103.714614868164	-20.8603248596191	3.43538379669189	0.0022419011220336	0.013930176384747	0.00906006153672934	0.000293855206109583
232	103.06526184082	-20.5356502532959	3.37044906616211	0.00548864435404539	0.00743668992072344	0.00256657530553639	0.00581331877037883
233	103.06526184082	-19.5616283416748	3.69512343406677	-0.00327756232582033	0.00808603875339031	0.000618529506027699	-0.0026282137259841
234	103.714614868164	-20.8603248596191	4.08473253250122	-0.00327756232582033	0.00613799272105098	-0.00360223650932312	0.00191722682211548
235	102.415916442871	-19.2369537353516	3.37044906616211	0.0123068047687411	0.00646266713738441	-0.0165892094373703	-0.00977104809135199
236	103.714614868164	-20.8603248596191	3.24057936668396	0.00418994715437293	-0.00132951640989631	-0.0159398596733809	0.00841071270406246
237	104.363960266113	-19.2369537353516	2.9159049987793	0.0106834331527352	-0.00360223650932312	-0.0120437685400248	0.00321592413820326
238	101.117218017578	-19.5616283416748	3.24057936668396	-0.00879702530801296	0.00776136433705688	-0.00197886489331722	0.00451462110504508
239	101.117218017578	-19.2369537353516	3.88992786407471	-0.00619963090866804	0.00451462110504508	0.0116574559360743	-0.00652430532500148
240	101.766563415527	-19.2369537353516	3.82499313354492	-0.0100957229733467	0.0149041991680861	0.00906006153672934	0.000943203864153475
241	102.415916442871	-19.2369537353516	3.56525373458862	-0.00749832857400179	0.00581331877037883	0.0217223595827818	-0.00457625929266214
242	105.013305664063	-20.5356502532959	3.88992786407471	-0.00717365415766835	-3.08191010844894e-05	0.0282158460468054	0.00126787810586393
243	103.06526184082	-19.5616283416748	3.88992786407471	-0.0107450718060136	0.00581331877037883	0.012956153601408	-0.00165419070981443
244	103.714614868164	-20.5356502532959	4.08473253250122	-0.0182125810533762	-0.0026282137259841	-0.0107450718060136	-0.00165419070981443
245	101.766563415527	-19.5616283416748	4.21460247039795	-0.0227580219507217	-0.00230353930965066	-0.00360223650932312	-0.00555028254166245
246	101.117218017578	-20.2109756469727	3.82499313354492	-0.0182125810533762	-0.00490093370899558	-0.00522560812532902	-0.00165419070981443
247	100.467864990234	-18.9122791290283	3.50031876564026	-0.017887907102704	-0.00717365415766835	0.0022419011220336	0.00354059832170606
248	100.467864990234	-19.8863010406494	3.88992786407471	-0.0276281367987394	-0.0026282137259841	-0.0149658378213644	-0.00847235135734081
249	99.8185195922852	-19.2369537353516	3.76005816459656	-0.00977104809135199	-0.0123684434220195	-0.0240567177534103	-0.00132951640989631
250	102.415916442871	-19.5616283416748	3.95486283302307	-0.00912170019000769	-0.0100957229733467	-0.0350956469774246	-0.00360223650932312
251	101.117218017578	-18.9122791290283	3.63018846511841	-0.00132951640989631	-0.00197886489331722	-0.0191866029053926	-0.00522560812532902
252	103.714614868164	-20.8603248596191	3.63018846511841	0.00191722682211548	-0.00879702530801296	0.00126787810586393	0.00321592413820326
253	103.714614868164	-19.5616283416748	3.88992786407471	0.00451462110504508	0.00256657530553639	0.000293855206109583	-0.00327756232582033
254	103.714614868164	-20.2109756469727	4.01979780197144	-0.00490093370899558	-0.00197886489331722	-0.0156151866540313	-0.0104203969240189
255	102.415916442871	-20.2109756469727	4.21460247039795	0.013930176384747	-0.0169138833880424	-0.0172385573387146	-0.00360223650932312
256	103.714614868164	-20.5356502532959	4.08473253250122	0.0136055024340749	-0.00295288790948689	0.0145795252174139	0.00126787810586393
257	101.766563415527	-19.2369537353516	3.43538379669189	0.020423661917448	0.00191722682211548	0.0457482598721981	0.00613799272105098
258	103.06526184082	-20.2109756469727	3.76005816459656	0.0337353087961674	0.00354059832170606	0.0483456552028656	0.0113327819854021
259	102.415916442871	-20.8603248596191	3.69512343406677	0.00711201597005129	-0.00652430532500148	0.0314625911414623	-0.00587495695799589
260	103.06526184082	-20.8603248596191	3.63018846511841	0.0175015944987535	0.00321592413820326	-0.00100484199356288	-0.00100484199356288
261	101.766563415527	-20.5356502532959	4.01979780197144	0.00646266713738441	-0.00619963090866804	-0.00360223650932312	-0.000680167751852423
262	103.714614868164	-21.5096740722656	3.88992786407471	0.0126314787194133	-0.0113944197073579	-0.00717365415766835	0.00711201597005129
263	103.06526184082	-21.1849994659424	3.95486283302307	0.013930176384747	0.00289124972186983	-0.00490093370899558	0.00191722682211548
264	105.013305664063	-20.8603248596191	3.88992786407471	-3.08191010844894e-05	0.00906006153672934	0.00126787810586393	0.00159255252219737
265	102.415916442871	-20.5356502532959	3.50031876564026	-0.00165419070981443	0.0194496400654316	0.000943203864153475	-0.00197886489331722
266	103.714614868164	-20.5356502532959	3.43538379669189	0.000293855206109583	0.0145795252174139	-3.08191010844894e-05	-0.00425158534198999
267	102.415916442871	-19.5616283416748	3.37044906616211	-0.00132951640989631	0.0249691028147936	0.0168522447347641	-0.00230353930965066
268	102.415916442871	-19.8863010406494	3.04577469825745	0.000943203864153475	0.0155535480007529	-0.00100484199356288	-0.00197886489331722
269	101.766563415527	-19.5616283416748	3.88992786407471	-0.00587495695799589	0.0152288740500808	-0.00197886489331722	0.00321592413820326
270	102.415916442871	-19.8863010406494	3.63018846511841	-0.00392691092565656	0.0113327819854021	-0.0152905117720366	-0.00197886489331722
271	102.415916442871	-19.5616283416748	3.69512343406677	-0.000355493422830477	0.011982130818069	-0.00652430532500148	-0.00327756232582033
272	103.714614868164	-19.8863010406494	3.82499313354492	0.0022419011220336	-0.000680167751852423	-0.00782300252467394	0.00613799272105098
273	103.714614868164	-20.2109756469727	3.1756443977356	-0.00717365415766835	-0.00197886489331722	-0.0156151866540313	-0.000680167751852423
274	103.06526184082	-20.5356502532959	2.98083996772766	-0.00587495695799589	0.00451462110504508	-0.0204853005707264	0.00289124972186983
275	103.714614868164	-20.2109756469727	3.82499313354492	0.0123068047687411	-0.00230353930965066	-0.0191866029053926	0.00581331877037883
276	103.06526184082	-19.8863010406494	3.56525373458862	0.00159255252219737	-0.00132951640989631	-0.00555028254166245	0.00808603875339031
277	101.766563415527	-19.5616283416748	3.95486283302307	-0.00587495695799589	-0.00522560812532902	0.00191722682211548	0.00581331877037883
278	102.415916442871	-19.5616283416748	3.95486283302307	-0.00327756232582033	-0.00587495695799589	-0.00782300252467394	0.00808603875339031
279	102.415916442871	-20.2109756469727	3.95486283302307	-0.00684897974133492	0.00256657530553639	0.00646266713738441	-0.00684897974133492
280	103.06526184082	-19.8863010406494	3.88992786407471	-0.00197886489331722	0.00678734155371785	0.0223717093467712	-0.000680167751852423
281	101.117218017578	-19.5616283416748	4.08473253250122	-0.00490093370899558	0.00418994715437293	0.0178262684494257	-0.00197886489331722
282	100.467864990234	-19.5616283416748	4.01979780197144	-0.00360223650932312	-0.000355493422830477	0.00581331877037883	0.00418994715437293
283	102.415916442871	-20.5356502532959	4.60421133041382	-0.0117190945893526	0.00678734155371785	-0.000355493422830477	0.00743668992072344
284	101.117218017578	-20.2109756469727	3.56525373458862	-0.0165892094373703	0.00516396993771195	0.00938473641872406	-0.0026282137259841
285	100.467864990234	-20.5356502532959	3.95486283302307	-0.0208099745213985	0.00646266713738441	0.00354059832170606	-0.00295288790948689
286	100.467864990234	-19.2369537353516	3.69512343406677	-0.0198359526693821	0.00516396993771195	0.00743668992072344	-0.00100484199356288
287	99.8185195922852	-19.2369537353516	3.95486283302307	-0.017887907102704	0.00516396993771195	0.0188002903014421	0.00906006153672934
288	101.117218017578	-19.8863010406494	4.27953720092773	-0.0139918150380254	0.00873538758605719	0.0113327819854021	-0.00197886489331722
289	102.415916442871	-20.2109756469727	3.95486283302307	-0.00230353930965066	0.01100810803473	0.00451462110504508	-0.00457625929266214
290	101.766563415527	-19.8863010406494	3.82499313354492	0.000293855206109583	0.000943203864153475	0.00483929552137852	-0.00619963090866804
291	101.117218017578	-20.2109756469727	3.69512343406677	0.00451462110504508	0.0022419011220336	-0.00749832857400179	-0.000680167751852423
292	101.766563415527	-18.9122791290283	3.63018846511841	0.00581331877037883	-0.00100484199356288	-0.00490093370899558	0.00289124972186983
293	103.714614868164	-21.1849994659424	4.21460247039795	0.00808603875339031	-0.00165419070981443	-0.0110697457566857	-3.08191010844894e-05
294	104.363960266113	-20.8603248596191	4.01979780197144	0.00321592413820326	-0.00490093370899558	-0.0247060675173998	-0.00197886489331722
295	103.06526184082	-21.5096740722656	3.88992786407471	-0.00555028254166245	-0.0208099745213985	-0.0448358729481697	0.00581331877037883
296	102.415916442871	-20.2109756469727	3.63018846511841	0.0197743140161037	-0.0243813935667276	-0.0497059896588326	-0.00490093370899558
297	101.766563415527	-20.8603248596191	3.76005816459656	0.00808603875339031	-0.000680167751852423	-0.0458098985254765	0.00841071270406246
298	102.415916442871	-21.1849994659424	3.56525373458862	0.0171769186854362	-0.0113944197073579	-0.0441865250468254	0.0022419011220336
299	104.363960266113	-21.5096740722656	3.43538379669189	0.0226963832974434	0.00159255252219737	-0.0425631552934647	-0.00587495695799589
300	102.415916442871	-20.5356502532959	3.43538379669189	0.00516396993771195	0.00743668992072344	-0.028926832601428	-0.00360223650932312
301	102.415916442871	-19.5616283416748	3.1756443977356	-0.00165419070981443	-0.00749832857400179	-0.00360223650932312	0.00256657530553639
302	101.117218017578	-18.9122791290283	3.1756443977356	0.000293855206109583	-0.000680167751852423	0.0467222817242146	0.00191722682211548
303	104.363960266113	-20.8603248596191	3.50031876564026	-0.0026282137259841	0.0022419011220336	0.0376313999295235	-0.000680167751852423
304	103.06526184082	-19.2369537353516	3.30551409721375	-0.00230353930965066	0.0142548503354192	0.0295145437121391	-0.0026282137259841
305	105.013305664063	-20.8603248596191	3.43538379669189	-0.0026282137259841	0.0149041991680861	0.01847561635077	-0.00360223650932312
306	101.766563415527	-18.9122791290283	2.9159049987793	-0.00457625929266214	-0.00327756232582033	0.00256657530553639	-0.00619963090866804
307	103.714614868164	-19.2369537353516	2.9159049987793	-0.00587495695799589	-0.00522560812532902	0.00321592413820326	-0.00197886489331722
308	103.06526184082	-20.2109756469727	3.11070966720581	-0.000680167751852423	-0.00327756232582033	-0.00392691092565656	0.00191722682211548
309	104.363960266113	-20.8603248596191	3.30551409721375	0.00159255252219737	-0.00197886489331722	-0.0162645354866982	-0.00327756232582033
310	103.06526184082	-20.2109756469727	4.34447193145752	0.00516396993771195	-0.00717365415766835	-0.0263294391334057	-0.00847235135734081
311	102.415916442871	-19.5616283416748	3.56525373458862	0.00548864435404539	-0.00327756232582033	-0.0149658378213644	0.0022419011220336
312	101.766563415527	-19.5616283416748	3.63018846511841	0.00970941036939621	-0.00522560812532902	0.00289124972186983	0.00159255252219737
313	105.013305664063	-20.5356502532959	3.82499313354492	0.00354059832170606	-0.00197886489331722	0.0223717093467712	-0.00327756232582033
314	101.117218017578	-19.5616283416748	3.76005816459656	0.0142548503354192	-0.00587495695799589	0.012956153601408	-0.00717365415766835
315	105.013305664063	-20.2109756469727	4.08473253250122	0.0100340843200684	-0.0026282137259841	0.00256657530553639	-0.00360223650932312
316	100.467864990234	-19.5616283416748	3.82499313354492	0.00386527273803949	-0.00360223650932312	-0.00555028254166245	0.00711201597005129
317	101.117218017578	-19.5616283416748	3.69512343406677	0.00483929552137852	-0.00782300252467394	-0.00100484199356288	0.00678734155371785
318	100.467864990234	-21.1849994659424	3.95486283302307	-0.00944637414067984	0.00451462110504508	-0.00295288790948689	0.00906006153672934
319	101.117218017578	-20.5356502532959	3.95486283302307	0.00613799272105098	0.00289124972186983	-0.00977104809135199	0.00678734155371785
320	101.117218017578	-20.2109756469727	4.14966726303101	-0.0146411629393697	0.00451462110504508	-0.00360223650932312	-0.00295288790948689
321	100.467864990234	-20.2109756469727	4.14966726303101	-0.000355493422830477	0.00256657530553639	0.00581331877037883	0.00256657530553639
322	101.117218017578	-19.5616283416748	3.69512343406677	-0.00879702530801296	0.00711201597005129	0.012956153601408	0.00289124972186983
323	103.06526184082	-20.8603248596191	3.43538379669189	-0.00847235135734081	0.00386527273803949	0.011982130818069	0.00126787810586393
324	101.766563415527	-19.5616283416748	3.69512343406677	-0.0113944197073579	0.0145795252174139	0.0103587592020631	-0.00392691092565656
325	103.714614868164	-20.5356502532959	3.56525373458862	-0.0107450718060136	0.0191249661147594	0.00321592413820326	-0.00165419070981443
326	101.766563415527	-19.5616283416748	3.63018846511841	-0.00392691092565656	0.00873538758605719	0.00159255252219737	0.00354059832170606
327	101.117218017578	-19.8863010406494	3.43538379669189	-0.0165892094373703	0.00906006153672934	0.00841071270406246	0.00191722682211548
328	103.714614868164	-21.8343467712402	3.43538379669189	-0.0110697457566857	-0.00132951640989631	0.00678734155371785	-0.00587495695799589
329	104.363960266113	-21.8343467712402	3.95486283302307	-0.00457625929266214	0.000618529506027699	0.00159255252219737	-0.00749832857400179
330	104.363960266113	-22.1590213775635	4.08473253250122	-0.00555028254166245	-0.00295288790948689	-0.00652430532500148	-0.00457625929266214
331	101.766563415527	-21.5096740722656	4.01979780197144	-0.00132951640989631	-0.00165419070981443	-0.0104203969240189	0.00126787810586393
332	103.06526184082	-21.1849994659424	4.01979780197144	-0.000680167751852423	-0.00555028254166245	-0.00749832857400179	0.00159255252219737
333	103.714614868164	-21.5096740722656	3.95486283302307	0.00289124972186983	-0.000355493422830477	0.00256657530553639	0.00516396993771195
334	101.766563415527	-20.2109756469727	3.82499313354492	0.0145795252174139	0.000943203864153475	-0.00165419070981443	-0.00684897974133492
335	103.714614868164	-20.5356502532959	3.95486283302307	0.0126314787194133	-0.0139918150380254	-0.00749832857400179	-0.00749832857400179
336	101.766563415527	-20.2109756469727	3.95486283302307	0.01100810803473	-0.00100484199356288	-0.0123684434220195	-0.000680167751852423
337	101.766563415527	-20.8603248596191	4.21460247039795	0.00743668992072344	-0.000355493422830477	-0.00847235135734081	0.00354059832170606
338	104.363960266113	-20.8603248596191	3.82499313354492	0.0116574559360743	0.000293855206109583	0.000943203864153475	-0.000355493422830477
339	103.06526184082	-20.8603248596191	3.69512343406677	0.00321592413820326	0.00711201597005129	-0.00100484199356288	-0.00425158534198999
340	103.714614868164	-20.8603248596191	3.69512343406677	-0.00327756232582033	0.00548864435404539	-0.00100484199356288	-3.08191010844894e-05
341	104.363960266113	-20.5356502532959	3.82499313354492	0.00646266713738441	0.00646266713738441	-0.0130177913233638	-0.00490093370899558
342	102.415916442871	-19.8863010406494	3.88992786407471	0.00386527273803949	0.00548864435404539	-0.00425158534198999	-0.00165419070981443
343	103.714614868164	-19.8863010406494	3.95486283302307	0.00191722682211548	-0.00425158534198999	-0.00944637414067984	0.00548864435404539
344	103.06526184082	-19.8863010406494	3.76005816459656	-0.0143164889886975	0.00256657530553639	-0.017887907102704	-0.0026282137259841
345	103.06526184082	-20.2109756469727	3.82499313354492	-0.00879702530801296	0.00386527273803949	-0.0175632312893867	-0.00360223650932312
346	102.415916442871	-20.2109756469727	3.24057936668396	-0.000355493422830477	0.000293855206109583	-0.0146411629393697	0.00613799272105098
347	101.766563415527	-19.2369537353516	3.43538379669189	-0.00425158534198999	0.00516396993771195	-0.0107450718060136	-0.00132951640989631
348	103.714614868164	-21.1849994659424	3.76005816459656	-0.000680167751852423	0.00191722682211548	-0.0191866029053926	-0.00392691092565656
349	102.415916442871	-20.5356502532959	3.82499313354492	-0.0026282137259841	0.00483929552137852	-0.00425158534198999	-0.00327756232582033
350	101.766563415527	-20.8603248596191	3.88992786407471	-0.0113944197073579	0.000943203864153475	-0.0113944197073579	-0.00132951640989631
351	99.8185195922852	-19.5616283416748	3.88992786407471	-0.00652430532500148	0.00613799272105098	-0.0120437685400248	0.00483929552137852
352	100.467864990234	-19.8863010406494	3.24057936668396	-0.00684897974133492	0.00289124972186983	-0.00879702530801296	-3.08191010844894e-05
353	101.117218017578	-20.5356502532959	3.63018846511841	-0.00717365415766835	0.00451462110504508	-0.00295288790948689	0.00354059832170606
354	99.8185195922852	-19.8863010406494	3.82499313354492	-0.00814767740666866	0.01100810803473	-0.0104203969240189	-0.000355493422830477
355	102.415916442871	-20.5356502532959	3.63018846511841	-0.00619963090866804	0.00386527273803949	-0.00652430532500148	-0.00100484199356288
356	102.415916442871	-19.8863010406494	3.63018846511841	0.00256657530553639	0.00354059832170606	0.00711201597005129	-0.000680167751852423
357	103.06526184082	-20.5356502532959	3.50031876564026	-0.00197886489331722	-0.00327756232582033	0.0123068047687411	0.00548864435404539
358	103.714614868164	-20.8603248596191	3.63018846511841	-0.00425158534198999	-0.00132951640989631	0.0100340843200684	-0.000355493422830477
359	103.714614868164	-20.5356502532959	3.43538379669189	-0.0100957229733467	-0.00165419070981443	0.00191722682211548	-0.00522560812532902
360	105.013305664063	-21.1849994659424	3.56525373458862	-0.00295288790948689	-0.00879702530801296	0.00321592413820326	-0.00230353930965066
361	103.714614868164	-21.5096740722656	3.43538379669189	0.00126787810586393	-0.00879702530801296	0.000293855206109583	0.000618529506027699
362	104.363960266113	-22.4836959838867	3.95486283302307	-0.00652430532500148	-0.0156151866540313	0.000618529506027699	0.00711201597005129
363	101.766563415527	-21.1849994659424	3.69512343406677	-0.00457625929266214	-0.0123684434220195	-0.00132951640989631	0.00418994715437293
364	103.714614868164	-20.5356502532959	3.56525373458862	-0.0208099745213985	-0.00230353930965066	-0.00132951640989631	0.00126787810586393
365	103.714614868164	-22.1590213775635	3.37044906616211	-0.0130177913233638	0.00191722682211548	-3.08191010844894e-05	-0.00132951640989631
366	101.766563415527	-20.8603248596191	3.63018846511841	-0.00944637414067984	0.00256657530553639	-0.00749832857400179	0.0103587592020631
367	101.766563415527	-20.5356502532959	4.01979780197144	-0.0100957229733467	0.00711201597005129	0.00613799272105098	0.00386527273803949
368	104.363960266113	-20.8603248596191	3.95486283302307	-0.00197886489331722	0.00191722682211548	-0.00912170019000769	0.00711201597005129
369	103.714614868164	-21.1849994659424	4.14966726303101	-0.00555028254166245	0.00776136433705688	-0.00717365415766835	0.00548864435404539
370	104.363960266113	-20.8603248596191	4.01979780197144	0.000943203864153475	0.0100340843200684	-0.0185372550040483	0.00191722682211548
371	101.766563415527	-20.2109756469727	3.63018846511841	0.00906006153672934	-0.00165419070981443	-0.00587495695799589	0.00938473641872406
372	101.766563415527	-20.5356502532959	3.30551409721375	0.00711201597005129	-0.00360223650932312	0.0022419011220336	-0.00587495695799589
373	103.714614868164	-21.1849994659424	3.76005816459656	0.00191722682211548	0.00613799272105098	0.0226963832974434	-0.000355493422830477
374	102.415916442871	-19.5616283416748	3.69512343406677	0.0175015944987535	-0.00100484199356288	0.00483929552137852	-0.0107450718060136
375	103.714614868164	-20.8603248596191	3.82499313354492	0.011982130818069	-0.00360223650932312	-0.0104203969240189	-0.00652430532500148
376	103.06526184082	-20.2109756469727	2.85097002983093	0.0155535480007529	-0.00555028254166245	-0.00197886489331722	0.000943203864153475
377	102.415916442871	-21.5096740722656	3.30551409721375	0.00938473641872406	-0.00717365415766835	-0.00652430532500148	0.00386527273803949
378	103.714614868164	-20.2109756469727	3.69512343406677	0.00451462110504508	0.00289124972186983	0.00159255252219737	-0.0104203969240189
379	101.766563415527	-20.2109756469727	3.76005816459656	0.0132808275520802	0.000618529506027699	-0.000355493422830477	-0.00749832857400179
380	102.415916442871	-19.5616283416748	4.01979780197144	0.0123068047687411	0.0103587592020631	-0.0104203969240189	-0.0162645354866982
381	101.117218017578	-19.5616283416748	3.30551409721375	0.00678734155371785	-3.08191010844894e-05	-0.00490093370899558	-0.00392691092565656
382	102.415916442871	-20.5356502532959	3.63018846511841	0.00711201597005129	-0.00652430532500148	-0.00197886489331722	-0.00360223650932312
383	103.06526184082	-21.5096740722656	4.08473253250122	-0.00619963090866804	0.00483929552137852	-0.00392691092565656	0.00289124972186983
384	99.8185195922852	-19.8863010406494	3.76005816459656	-0.0126931173726916	-3.08191010844894e-05	0.00191722682211548	-0.0100957229733467
385	100.467864990234	-21.1849994659424	3.69512343406677	-0.0117190945893526	0.00938473641872406	0.00516396993771195	-0.00490093370899558
386	101.766563415527	-19.2369537353516	3.88992786407471	-0.0110697457566857	0.00256657530553639	-0.00197886489331722	-0.00230353930965066
387	100.467864990234	-19.5616283416748	3.69512343406677	-0.00587495695799589	0.00776136433705688	0.00191722682211548	-3.08191010844894e-05
388	101.766563415527	-19.5616283416748	3.56525373458862	-0.00522560812532902	0.00191722682211548	0.00126787810586393	0.00483929552137852
389	101.766563415527	-19.8863010406494	3.82499313354492	0.0123068047687411	0.00678734155371785	-0.00197886489331722	-0.00782300252467394
390	102.415916442871	-19.5616283416748	3.88992786407471	-0.00717365415766835	0.00483929552137852	0.00548864435404539	-0.00490093370899558
391	104.363960266113	-21.1849994659424	4.27953720092773	0.0194496400654316	-0.00132951640989631	-0.00457625929266214	0.00256657530553639
392	101.766563415527	-19.8863010406494	3.76005816459656	0.020423661917448	-0.00392691092565656	0.00191722682211548	0.00289124972186983
393	101.766563415527	-20.8603248596191	3.76005816459656	0.0116574559360743	-0.00230353930965066	-0.000355493422830477	0.00321592413820326
394	103.06526184082	-20.8603248596191	3.63018846511841	0.00776136433705688	-0.00295288790948689	-0.0133424662053585	-0.00684897974133492
395	104.363960266113	-21.5096740722656	3.76005816459656	0.0171769186854362	-0.0143164889886975	-0.00944637414067984	0.000293855206109583
396	102.415916442871	-22.1590213775635	3.63018846511841	0.0126314787194133	-0.0133424662053585	-0.00457625929266214	0.00126787810586393
397	103.06526184082	-22.1590213775635	4.01979780197144	0.00126787810586393	-0.0185372550040483	-0.00587495695799589	0.00678734155371785
398	101.766563415527	-20.5356502532959	3.50031876564026	-0.00295288790948689	-0.00847235135734081	0.000943203864153475	0.00354059832170606
399	102.415916442871	-20.8603248596191	3.37044906616211	-0.00814767740666866	0.00321592413820326	-0.00879702530801296	-0.00165419070981443
400	101.766563415527	-20.2109756469727	3.95486283302307	-0.0026282137259841	0.00516396993771195	0.00191722682211548	-0.00360223650932312
401	103.06526184082	-19.8863010406494	3.82499313354492	0.00483929552137852	-0.00490093370899558	-0.00392691092565656	0.00289124972186983
402	101.766563415527	-19.8863010406494	3.95486283302307	0.000293855206109583	0.00191722682211548	0.00906006153672934	-3.08191010844894e-05
403	104.363960266113	-20.2109756469727	3.11070966720581	0.00418994715437293	0.00159255252219737	0.00321592413820326	0.00354059832170606
404	103.714614868164	-20.8603248596191	3.43538379669189	-0.0123684434220195	0.0136055024340749	0.00678734155371785	-0.00684897974133492
405	105.662658691406	-21.5096740722656	3.30551409721375	-0.0169138833880424	0.0165275707840919	0.00191722682211548	-0.00749832857400179
406	104.363960266113	-19.8863010406494	2.78603529930115	-0.00132951640989631	0.00711201597005129	0.00646266713738441	-0.00522560812532902
407	102.415916442871	-20.2109756469727	3.11070966720581	-0.0139918150380254	0.00938473641872406	0.00743668992072344	-0.00457625929266214
408	101.766563415527	-20.2109756469727	3.69512343406677	-0.00879702530801296	-0.000355493422830477	0.00678734155371785	-0.00717365415766835
409	103.06526184082	-20.2109756469727	2.9159049987793	-0.00782300252467394	0.00743668992072344	-0.00847235135734081	-0.00392691092565656
410	104.363960266113	-21.1849994659424	3.63018846511841	0.00483929552137852	0.00970941036939621	-0.00522560812532902	-0.0117190945893526
411	104.363960266113	-21.1849994659424	3.95486283302307	0.00354059832170606	0.00289124972186983	-0.00490093370899558	-0.00457625929266214
412	102.415916442871	-19.8863010406494	3.76005816459656	-0.000355493422830477	-0.00197886489331722	-0.00327756232582033	-0.00230353930965066
413	104.363960266113	-21.1849994659424	4.21460247039795	-0.00457625929266214	-0.00295288790948689	0.00289124972186983	0.00451462110504508
414	105.013305664063	-21.8343467712402	3.95486283302307	-0.00490093370899558	0.00743668992072344	0.00126787810586393	-0.00522560812532902
415	102.415916442871	-19.8863010406494	3.63018846511841	0.00289124972186983	-0.0130177913233638	-0.0159398596733809	0.000293855206109583
416	103.06526184082	-21.5096740722656	3.95486283302307	-0.0026282137259841	-0.00652430532500148	-0.00879702530801296	0.00321592413820326
417	103.06526184082	-21.1849994659424	3.82499313354492	-0.00327756232582033	-0.00490093370899558	-0.00912170019000769	0.00776136433705688
418	100.467864990234	-20.5356502532959	3.43538379669189	-0.0165892094373703	0.000293855206109583	0.0132808275520802	0.00613799272105098
419	99.8185195922852	-20.5356502532959	3.82499313354492	-0.0165892094373703	0.012956153601408	-0.00392691092565656	0.00256657530553639
420	99.1691741943359	-20.2109756469727	3.69512343406677	-0.0120437685400248	0.00483929552137852	-0.00392691092565656	0.00906006153672934
421	100.467864990234	-20.5356502532959	3.1756443977356	-0.0130177913233638	-0.000680167751852423	-0.00165419070981443	0.00548864435404539
422	100.467864990234	-20.2109756469727	3.69512343406677	-0.0185372550040483	0.00289124972186983	0.000293855206109583	0.00646266713738441
423	103.714614868164	-21.5096740722656	4.08473253250122	-0.00652430532500148	-0.00197886489331722	0.00386527273803949	0.00581331877037883
424	103.06526184082	-21.5096740722656	4.21460247039795	-0.0146411629393697	0.00970941036939621	0.00646266713738441	0.00386527273803949
425	103.714614868164	-21.1849994659424	3.69512343406677	-0.0169138833880424	0.012956153601408	0.00354059832170606	0.00289124972186983
426	102.415916442871	-20.5356502532959	3.88992786407471	-0.00944637414067984	0.00159255252219737	0.00841071270406246	0.000943203864153475
427	103.714614868164	-21.5096740722656	3.95486283302307	-0.00327756232582033	0.00548864435404539	0.00451462110504508	0.00354059832170606
428	103.714614868164	-22.80837059021	4.14966726303101	-0.00132951640989631	0.00191722682211548	0.00906006153672934	-0.00230353930965066
429	104.363960266113	-22.80837059021	4.21460247039795	0.00386527273803949	-0.00165419070981443	-0.0126931173726916	-0.00457625929266214
430	103.714614868164	-22.80837059021	3.56525373458862	0.00289124972186983	-0.000680167751852423	-0.00392691092565656	-3.08191010844894e-05
431	101.766563415527	-21.5096740722656	3.04577469825745	0.00581331877037883	-0.0113944197073579	-0.00425158534198999	-0.00392691092565656
432	103.06526184082	-21.8343467712402	3.24057936668396	0.00581331877037883	-0.00782300252467394	-0.00295288790948689	-0.000355493422830477
433	103.06526184082	-21.1849994659424	3.37044906616211	0.00808603875339031	-0.00425158534198999	0.00256657530553639	-0.00327756232582033
434	103.714614868164	-21.5096740722656	3.69512343406677	0.0210730116814375	-0.00522560812532902	-0.0139918150380254	-0.000680167751852423
435	101.766563415527	-20.2109756469727	3.43538379669189	0.012956153601408	-0.00684897974133492	-0.0165892094373703	-0.00327756232582033
436	103.714614868164	-21.5096740722656	3.50031876564026	0.0149041991680861	-0.00944637414067984	-0.00490093370899558	0.00581331877037883
437	102.415916442871	-19.8863010406494	3.50031876564026	0.00256657530553639	-0.00684897974133492	-0.0123684434220195	0.00159255252219737
438	101.766563415527	-20.2109756469727	3.24057936668396	0.00256657530553639	-0.00814767740666866	-0.00912170019000769	0.00678734155371785
439	103.06526184082	-20.5356502532959	3.63018846511841	0.00418994715437293	0.00289124972186983	-0.00587495695799589	0.00191722682211548
440	102.415916442871	-20.2109756469727	4.01979780197144	-0.000355493422830477	0.00483929552137852	-0.0146411629393697	-0.00165419070981443
441	101.766563415527	-20.5356502532959	3.43538379669189	-0.00360223650932312	0.00906006153672934	0.0126314787194133	0.00321592413820326
442	103.714614868164	-20.5356502532959	3.37044906616211	-0.0026282137259841	0.00906006153672934	0.011982130818069	-0.00100484199356288
443	104.363960266113	-20.8603248596191	3.63018846511841	0.00126787810586393	0.00354059832170606	0.0103587592020631	0.00451462110504508
444	105.013305664063	-21.8343467712402	3.95486283302307	-0.00457625929266214	0.00581331877037883	0.00646266713738441	0.00126787810586393
445	102.415916442871	-19.8863010406494	3.88992786407471	-0.00295288790948689	0.011982130818069	0.000943203864153475	-0.00392691092565656
446	104.363960266113	-21.5096740722656	3.95486283302307	-0.00912170019000769	0.00321592413820326	0.00516396993771195	0.00354059832170606
447	103.06526184082	-21.1849994659424	3.76005816459656	-0.00749832857400179	0.00841071270406246	0.00354059832170606	0.000943203864153475
448	105.013305664063	-21.5096740722656	3.63018846511841	-0.00977104809135199	0.00970941036939621	0.00321592413820326	0.00159255252219737
449	103.714614868164	-20.2109756469727	3.56525373458862	-0.00425158534198999	0.00808603875339031	0.00191722682211548	-0.00652430532500148
450	104.363960266113	-21.5096740722656	4.08473253250122	-0.00230353930965066	0.000943203864153475	-0.0100957229733467	0.00159255252219737
451	102.415916442871	-21.1849994659424	4.21460247039795	-0.00619963090866804	-0.00132951640989631	-0.000355493422830477	0.00256657530553639
452	101.766563415527	-20.8603248596191	3.88992786407471	-0.00165419070981443	-0.00425158534198999	-0.00684897974133492	0.0126314787194133
453	100.467864990234	-20.8603248596191	3.76005816459656	-0.00847235135734081	0.00159255252219737	0.00289124972186983	0.0022419011220336
454	101.766563415527	-21.8343467712402	3.50031876564026	-0.00197886489331722	0.00191722682211548	-0.00749832857400179	-0.00132951640989631
455	99.8185195922852	-20.5356502532959	3.50031876564026	0.000943203864153475	-0.00555028254166245	-0.0126931173726916	0.00289124972186983
456	102.415916442871	-21.5096740722656	3.69512343406677	0.0152288740500808	-0.00652430532500148	0.00289124972186983	0.0100340843200684
457	101.117218017578	-20.5356502532959	3.63018846511841	0.0194496400654316	-0.00132951640989631	-0.0100957229733467	0.00970941036939621
458	102.415916442871	-20.5356502532959	3.63018846511841	0.00646266713738441	-0.00684897974133492	0.00386527273803949	0.00743668992072344
459	103.06526184082	-21.5096740722656	3.95486283302307	0.00548864435404539	0.00386527273803949	0.00646266713738441	0.00808603875339031
460	103.714614868164	-21.5096740722656	4.08473253250122	0.00711201597005129	0.0022419011220336	-0.00490093370899558	-0.00165419070981443
461	101.766563415527	-20.5356502532959	4.08473253250122	0.00808603875339031	-0.00100484199356288	0.000618529506027699	0.00678734155371785
462	102.415916442871	-21.1849994659424	3.37044906616211	0.0220470335334539	-0.00555028254166245	-0.000355493422830477	0.012956153601408
463	103.714614868164	-22.4836959838867	3.37044906616211	-0.00165419070981443	-0.00197886489331722	0.00613799272105098	0.00678734155371785
464	103.714614868164	-23.1330451965332	3.30551409721375	-0.000355493422830477	-0.00100484199356288	0.00581331877037883	-0.00457625929266214
465	102.415916442871	-21.1849994659424	3.69512343406677	-0.0104203969240189	0.00841071270406246	0.0103587592020631	-0.00587495695799589
466	104.363960266113	-23.4577198028564	4.01979780197144	0.000943203864153475	0.00451462110504508	0.0162028968334198	-0.00327756232582033
467	103.06526184082	-22.4836959838867	4.34447193145752	-0.000355493422830477	-3.08191010844894e-05	0.00938473641872406	0.00451462110504508
468	102.415916442871	-21.1849994659424	3.69512343406677	0.00159255252219737	0.00321592413820326	0.00711201597005129	-0.00230353930965066
469	101.766563415527	-20.8603248596191	3.69512343406677	-0.00977104809135199	0.00613799272105098	-0.000680167751852423	0.0022419011220336
470	104.363960266113	-21.1849994659424	3.63018846511841	-0.00360223650932312	0.00970941036939621	-0.00230353930965066	-0.00522560812532902
471	104.363960266113	-21.5096740722656	4.08473253250122	0.00159255252219737	0.00289124972186983	0.00321592413820326	0.00191722682211548
472	103.06526184082	-21.1849994659424	4.08473253250122	-0.0026282137259841	0.0100340843200684	0.00256657530553639	-0.00749832857400179
473	103.06526184082	-20.5356502532959	3.37044906616211	-0.00100484199356288	0.0132808275520802	0.00711201597005129	0.0022419011220336
474	103.714614868164	-21.5096740722656	3.82499313354492	0.000943203864153475	-0.00360223650932312	-0.0107450718060136	-0.00295288790948689
475	101.766563415527	-20.8603248596191	3.82499313354492	0.00743668992072344	-0.00132951640989631	-0.0113944197073579	0.00516396993771195
476	104.363960266113	-21.1849994659424	3.50031876564026	0.00548864435404539	-0.00295288790948689	-0.0120437685400248	0.00418994715437293
477	101.117218017578	-20.5356502532959	3.11070966720581	0.00646266713738441	-0.00879702530801296	-0.0143164889886975	0.00256657530553639
478	104.363960266113	-21.1849994659424	3.50031876564026	0.00321592413820326	-0.00684897974133492	-0.000680167751852423	-0.00327756232582033
479	103.714614868164	-21.8343467712402	3.69512343406677	-0.00295288790948689	0.0022419011220336	-0.0136671401560307	0.00191722682211548
480	103.714614868164	-20.5356502532959	3.82499313354492	0.00873538758605719	-0.00132951640989631	-0.0113944197073579	-0.00652430532500148
481	103.714614868164	-21.1849994659424	3.56525373458862	0.00418994715437293	-0.0100957229733467	-0.00197886489331722	-0.0026282137259841
482	104.363960266113	-21.1849994659424	3.43538379669189	0.00386527273803949	-0.00295288790948689	0.00516396993771195	0.00289124972186983
483	102.415916442871	-20.5356502532959	3.95486283302307	-0.00360223650932312	-0.00132951640989631	-0.00392691092565656	0.00321592413820326
484	102.415916442871	-20.2109756469727	3.76005816459656	-0.00749832857400179	0.00516396993771195	0.00483929552137852	-0.00295288790948689
485	101.766563415527	-20.2109756469727	3.63018846511841	-0.0107450718060136	0.00678734155371785	-0.00555028254166245	0.00126787810586393
486	99.8185195922852	-20.5356502532959	3.37044906616211	-0.00912170019000769	0.00548864435404539	0.00256657530553639	0.0022419011220336
487	101.766563415527	-21.1849994659424	3.50031876564026	-0.0120437685400248	0.00386527273803949	0.00418994715437293	0.00483929552137852
488	100.467864990234	-20.5356502532959	3.69512343406677	-0.0165892094373703	-0.00132951640989631	-0.00555028254166245	0.00354059832170606
489	101.766563415527	-21.1849994659424	3.76005816459656	-0.0126931173726916	-0.00230353930965066	0.000943203864153475	-0.00295288790948689
490	99.8185195922852	-20.8603248596191	3.69512343406677	-0.0113944197073579	0.00906006153672934	-0.00425158534198999	-0.00100484199356288
491	101.117218017578	-20.2109756469727	3.63018846511841	-0.00197886489331722	0.00126787810586393	-0.00619963090866804	0.00906006153672934
492	103.714614868164	-20.8603248596191	3.82499313354492	0.00256657530553639	0.000293855206109583	0.00386527273803949	0.00483929552137852
493	103.06526184082	-19.8863010406494	3.76005816459656	0.00516396993771195	0.00873538758605719	-0.00327756232582033	-0.00197886489331722
494	102.415916442871	-20.2109756469727	4.01979780197144	0.0213976856321096	0.00678734155371785	-0.0117190945893526	-0.00295288790948689
495	103.714614868164	-21.1849994659424	4.4094066619873	0.01100810803473	-0.00327756232582033	-0.00977104809135199	-0.00944637414067984
496	103.06526184082	-21.5096740722656	3.88992786407471	0.00678734155371785	-0.00587495695799589	-0.0139918150380254	-0.00132951640989631
497	103.06526184082	-20.5356502532959	3.11070966720581	0.0145795252174139	-0.0104203969240189	-0.0026282137259841	0.000943203864153475
498	101.766563415527	-21.1849994659424	3.24057936668396	0.0126314787194133	-0.00165419070981443	-0.00587495695799589	0.00386527273803949
499	103.714614868164	-21.5096740722656	4.08473253250122	-0.00425158534198999	-0.00782300252467394	-0.00132951640989631	-0.00782300252467394
500	101.766563415527	-21.1849994659424	3.95486283302307	0.00581331877037883	-0.00490093370899558	-0.00555028254166245	-0.00522560812532902
501	102.415916442871	-21.5096740722656	3.56525373458862	0.000943203864153475	-0.0126931173726916	-0.00879702530801296	-0.00392691092565656
502	103.714614868164	-21.8343467712402	3.76005816459656	-0.00587495695799589	-0.0120437685400248	0.00321592413820326	-0.00490093370899558
503	104.363960266113	-20.8603248596191	4.01979780197144	-0.0133424662053585	-0.00749832857400179	-0.00327756232582033	-0.00522560812532902
504	103.714614868164	-21.8343467712402	3.82499313354492	-0.00977104809135199	0.00678734155371785	-0.000680167751852423	0.000293855206109583
505	105.013305664063	-21.1849994659424	4.21460247039795	-0.0162645354866982	0.01100810803473	0.00289124972186983	-0.00425158534198999
506	102.415916442871	-19.8863010406494	3.69512343406677	-0.0107450718060136	0.00711201597005129	0.0123068047687411	-0.00100484199356288
507	102.415916442871	-19.8863010406494	3.56525373458862	-0.000680167751852423	0.01100810803473	0.0126314787194133	-0.00490093370899558
508	103.714614868164	-21.1849994659424	3.43538379669189	-0.00847235135734081	0.00678734155371785	0.00321592413820326	-0.000680167751852423
509	104.363960266113	-21.1849994659424	3.43538379669189	-0.0026282137259841	0.00354059832170606	-0.00555028254166245	-0.00847235135734081
510	104.363960266113	-20.8603248596191	3.43538379669189	-0.00619963090866804	0.00678734155371785	-0.00230353930965066	-0.00425158534198999
511	103.714614868164	-21.1849994659424	3.82499313354492	0.00711201597005129	-0.000680167751852423	0.00126787810586393	0.0022419011220336
512	102.415916442871	-19.8863010406494	3.37044906616211	0.00126787810586393	-0.00197886489331722	0.00289124972186983	0.00711201597005129
513	103.714614868164	-20.2109756469727	3.37044906616211	0.00613799272105098	0.00451462110504508	0.000293855206109583	-0.00522560812532902
514	103.06526184082	-21.1849994659424	3.1756443977356	-0.0026282137259841	0.00191722682211548	-0.00847235135734081	0.0022419011220336
515	103.714614868164	-21.1849994659424	3.37044906616211	0.0230210572481155	-0.0026282137259841	-0.0221086721867323	-0.00587495695799589
516	103.06526184082	-19.8863010406494	3.56525373458862	0.00483929552137852	0.00159255252219737	-0.0165892094373703	0.0022419011220336
517	102.415916442871	-20.2109756469727	3.11070966720581	0.00906006153672934	-0.00684897974133492	-0.00814767740666866	-0.00100484199356288
518	103.06526184082	-21.1849994659424	4.01979780197144	-0.00197886489331722	-0.00814767740666866	-0.00295288790948689	0.00191722682211548
519	103.714614868164	-21.1849994659424	3.88992786407471	0.0100340843200684	0.000618529506027699	-0.00555028254166245	-0.0026282137259841
520	102.415916442871	-21.1849994659424	3.50031876564026	-0.00360223650932312	-0.00555028254166245	-0.0191866029053926	-0.00684897974133492
521	101.766563415527	-19.5616283416748	3.43538379669189	0.00418994715437293	-0.00327756232582033	-0.00782300252467394	0.00126787810586393
522	100.467864990234	-19.8863010406494	3.50031876564026	-0.00360223650932312	-0.0107450718060136	-0.00197886489331722	0.00516396993771195
523	101.766563415527	-20.8603248596191	3.82499313354492	-0.0149658378213644	0.00289124972186983	-0.00327756232582033	-0.00100484199356288
524	101.117218017578	-20.2109756469727	3.30551409721375	-0.00749832857400179	0.00581331877037883	-0.00457625929266214	-3.08191010844894e-05
525	100.467864990234	-21.1849994659424	4.08473253250122	-0.0110697457566857	0.0158782228827477	0.00159255252219737	-0.00360223650932312
526	100.467864990234	-20.8603248596191	3.76005816459656	-0.0146411629393697	0.0116574559360743	0.00386527273803949	0.000943203864153475
527	100.467864990234	-20.8603248596191	3.82499313354492	-0.00944637414067984	0.00743668992072344	0.00581331877037883	-0.00132951640989631
528	103.714614868164	-21.5096740722656	3.30551409721375	-0.00587495695799589	0.0100340843200684	0.00159255252219737	-0.00522560812532902
529	103.06526184082	-21.5096740722656	3.30551409721375	-0.00230353930965066	0.013930176384747	0.00289124972186983	-0.00684897974133492
530	104.363960266113	-21.8343467712402	3.30551409721375	0.00646266713738441	0.00841071270406246	-0.00165419070981443	-0.0107450718060136
531	103.714614868164	-21.1849994659424	3.50031876564026	0.0236704051494598	-0.000355493422830477	-0.00619963090866804	-0.00100484199356288
532	103.06526184082	-21.1849994659424	3.82499313354492	0.00256657530553639	0.000293855206109583	-0.00230353930965066	0.00321592413820326
533	101.766563415527	-20.5356502532959	3.37044906616211	-0.00717365415766835	-0.00392691092565656	0.00256657530553639	-0.00652430532500148
534	105.013305664063	-22.1590213775635	3.11070966720581	0.00743668992072344	-0.00587495695799589	-0.00132951640989631	-0.00327756232582033
535	105.013305664063	-22.4836959838867	3.37044906616211	-0.00295288790948689	-0.0146411629393697	-0.0263294391334057	0.0022419011220336
536	102.415916442871	-22.1590213775635	3.1756443977356	0.00743668992072344	-0.0276281367987394	-0.0120437685400248	0.00548864435404539
537	101.766563415527	-21.8343467712402	3.24057936668396	0.011982130818069	0.000618529506027699	-0.0133424662053585	0.00191722682211548
538	105.013305664063	-23.1330451965332	3.76005816459656	-0.00619963090866804	-0.0159398596733809	-0.00912170019000769	-0.00360223650932312
539	103.06526184082	-22.80837059021	3.37044906616211	-0.00619963090866804	-0.00165419070981443	0.00159255252219737	0.00126787810586393
540	104.363960266113	-22.1590213775635	3.37044906616211	0.0106834331527352	0.00321592413820326	-0.00425158534198999	0.000293855206109583
541	101.766563415527	-20.5356502532959	3.37044906616211	0.00451462110504508	-0.0026282137259841	-0.00587495695799589	-0.0026282137259841
542	103.06526184082	-20.8603248596191	3.76005816459656	0.0265924744307995	0.00581331877037883	0.0171769186854362	0.00516396993771195
543	104.363960266113	-21.8343467712402	4.14966726303101	0.0230210572481155	0.00581331877037883	0.00613799272105098	0.00126787810586393
544	102.415916442871	-20.8603248596191	3.82499313354492	-0.00132951640989631	0.00386527273803949	0.012956153601408	0.00873538758605719
545	104.363960266113	-21.8343467712402	3.76005816459656	-0.00327756232582033	0.0126314787194133	0.0162028968334198	0.00613799272105098
546	101.766563415527	-20.5356502532959	3.50031876564026	0.00321592413820326	0.00548864435404539	0.00711201597005129	-0.00165419070981443
547	103.714614868164	-21.8343467712402	3.82499313354492	-0.00652430532500148	0.00841071270406246	0.00873538758605719	0.00159255252219737
548	103.714614868164	-21.8343467712402	3.82499313354492	-0.00392691092565656	0.0116574559360743	-0.00100484199356288	-0.00230353930965066
549	103.714614868164	-21.5096740722656	4.01979780197144	-0.00944637414067984	0.00808603875339031	-0.00587495695799589	-0.00165419070981443
550	105.013305664063	-21.5096740722656	3.69512343406677	-0.00652430532500148	0.0136055024340749	-0.00522560812532902	-0.00457625929266214
551	104.363960266113	-21.8343467712402	3.76005816459656	-0.00490093370899558	0.00483929552137852	-0.0120437685400248	0.00581331877037883
552	102.415916442871	-21.5096740722656	3.82499313354492	-0.00555028254166245	0.00516396993771195	0.00256657530553639	-0.00295288790948689
553	102.415916442871	-20.8603248596191	3.82499313354492	-0.00197886489331722	0.00873538758605719	-0.00132951640989631	0.00191722682211548
554	102.415916442871	-20.8603248596191	3.82499313354492	-0.00165419070981443	-0.00360223650932312	-0.00912170019000769	-0.0110697457566857
555	104.363960266113	-21.5096740722656	4.08473253250122	-0.00165419070981443	-0.0143164889886975	-0.0152905117720366	-0.00392691092565656
556	102.415916442871	-20.8603248596191	3.69512343406677	-0.0113944197073579	0.000293855206109583	-0.0195112787187099	-0.000355493422830477
557	102.415916442871	-21.8343467712402	4.14966726303101	-0.00230353930965066	-0.00100484199356288	-0.0110697457566857	0.0106834331527352
558	101.766563415527	-21.5096740722656	3.95486283302307	-0.00652430532500148	0.00126787810586393	-0.0136671401560307	-0.00425158534198999
559	101.117218017578	-22.1590213775635	3.95486283302307	-0.0156151866540313	0.00386527273803949	-0.0104203969240189	0.00451462110504508
560	101.766563415527	-21.5096740722656	4.21460247039795	-0.0139918150380254	0.00289124972186983	-0.0107450718060136	-0.00587495695799589
561	101.117218017578	-21.5096740722656	3.95486283302307	-0.00782300252467394	-0.00132951640989631	-0.000680167751852423	0.00321592413820326
562	100.467864990234	-20.2109756469727	3.50031876564026	-0.00652430532500148	0.00256657530553639	0.000293855206109583	0.00970941036939621
563	102.415916442871	-21.5096740722656	3.43538379669189	-0.00100484199356288	0.013930176384747	-0.00749832857400179	0.00354059832170606
564	101.766563415527	-20.5356502532959	3.95486283302307	-0.0120437685400248	0.00938473641872406	0.0145795252174139	-0.00425158534198999
565	103.06526184082	-21.5096740722656	3.56525373458862	-0.00587495695799589	0.0178262684494257	0.00873538758605719	-0.00782300252467394
566	101.766563415527	-20.5356502532959	3.37044906616211	-0.00360223650932312	0.00938473641872406	0.0145795252174139	0.000293855206109583
567	103.06526184082	-21.8343467712402	3.43538379669189	0.00159255252219737	0.00646266713738441	0.0100340843200684	0.00483929552137852
568	103.714614868164	-21.5096740722656	3.30551409721375	-0.00425158534198999	0.0106834331527352	0.00354059832170606	-0.000680167751852423
569	103.714614868164	-22.4836959838867	3.69512343406677	-0.00522560812532902	-0.00100484199356288	-0.00749832857400179	-0.00360223650932312
570	103.714614868164	-22.1590213775635	3.24057936668396	-0.00295288790948689	-3.08191010844894e-05	-0.00717365415766835	-0.00555028254166245
571	105.013305664063	-22.4836959838867	3.56525373458862	0.00191722682211548	-0.0130177913233638	-0.0126931173726916	-0.000680167751852423
572	103.06526184082	-22.80837059021	3.88992786407471	0.00418994715437293	-0.0136671401560307	-0.00360223650932312	0.00516396993771195
573	103.06526184082	-22.1590213775635	3.76005816459656	0.00678734155371785	-0.00912170019000769	-0.0123684434220195	0.00191722682211548
574	101.766563415527	-21.5096740722656	3.69512343406677	-0.00425158534198999	-0.00360223650932312	-0.0146411629393697	0.00483929552137852
575	105.013305664063	-22.80837059021	3.76005816459656	0.01847561635077	-0.0026282137259841	-0.0250307414680719	-0.00165419070981443
576	102.415916442871	-21.1849994659424	3.88992786407471	0.00678734155371785	-0.00977104809135199	-0.0182125810533762	-0.00360223650932312
577	105.662658691406	-22.4836959838867	4.01979780197144	0.00581331877037883	-0.00360223650932312	-0.0149658378213644	0.00418994715437293
578	103.06526184082	-21.8343467712402	4.08473253250122	-0.00327756232582033	0.000293855206109583	-0.000355493422830477	0.00354059832170606
579	104.363960266113	-22.1590213775635	4.01979780197144	-0.00230353930965066	0.00418994715437293	0.0149041991680861	0.00321592413820326
580	103.714614868164	-22.1590213775635	3.82499313354492	0.000618529506027699	-0.000680167751852423	0.0022419011220336	-0.000355493422830477
581	104.363960266113	-22.1590213775635	3.30551409721375	0.00159255252219737	0.00289124972186983	-0.00490093370899558	-0.00132951640989631
582	101.766563415527	-21.5096740722656	4.14966726303101	0.00776136433705688	-0.00230353930965066	-0.00100484199356288	0.00581331877037883
583	102.415916442871	-20.8603248596191	3.37044906616211	-0.0026282137259841	0.00386527273803949	0.00516396993771195	0.00256657530553639
584	102.415916442871	-20.8603248596191	3.37044906616211	-0.00360223650932312	0.00711201597005129	-0.00100484199356288	-0.00360223650932312
585	101.766563415527	-20.5356502532959	3.37044906616211	-0.00977104809135199	0.0145795252174139	0.00711201597005129	-0.00360223650932312
586	102.415916442871	-21.5096740722656	3.88992786407471	-0.00555028254166245	0.012956153601408	0.0113327819854021	-0.000355493422830477
587	104.363960266113	-21.8343467712402	4.08473253250122	0.00776136433705688	0.00711201597005129	0.0116574559360743	0.000293855206109583
588	102.415916442871	-20.5356502532959	3.37044906616211	-0.00230353930965066	0.00776136433705688	0.00354059832170606	-0.00295288790948689
589	101.766563415527	-20.2109756469727	3.11070966720581	0.00126787810586393	0.00776136433705688	0.0106834331527352	-0.00847235135734081
590	101.766563415527	-21.1849994659424	3.1756443977356	0.00548864435404539	-0.00100484199356288	0.00516396993771195	-0.00522560812532902
591	103.06526184082	-21.5096740722656	3.37044906616211	-0.00360223650932312	-0.000355493422830477	0.00191722682211548	-0.00490093370899558
592	101.117218017578	-21.5096740722656	4.08473253250122	-0.00587495695799589	0.00483929552137852	0.00613799272105098	0.00516396993771195
593	101.117218017578	-20.8603248596191	3.56525373458862	-0.0104203969240189	0.00289124972186983	0.00548864435404539	-0.00165419070981443
594	99.1691741943359	-20.5356502532959	3.63018846511841	-0.00814767740666866	0.00418994715437293	-0.00457625929266214	-0.000680167751852423
595	99.8185195922852	-20.8603248596191	3.63018846511841	0.00289124972186983	-0.00879702530801296	-0.017887907102704	-0.00457625929266214
596	101.117218017578	-21.5096740722656	3.95486283302307	-0.00652430532500148	0.00126787810586393	-0.00944637414067984	0.00418994715437293
597	103.06526184082	-21.5096740722656	3.63018846511841	0.00548864435404539	-0.00327756232582033	-0.00490093370899558	0.00548864435404539
598	103.714614868164	-21.8343467712402	3.63018846511841	-0.000355493422830477	-0.00392691092565656	-0.0136671401560307	0.00451462110504508
599	101.766563415527	-20.5356502532959	3.82499313354492	-0.00717365415766835	0.00548864435404539	-0.00392691092565656	-0.00132951640989631
600	103.06526184082	-21.1849994659424	3.88992786407471	-0.00197886489331722	0.00906006153672934	-0.0026282137259841	-0.00230353930965066
601	103.714614868164	-21.1849994659424	3.88992786407471	-0.000355493422830477	0.00483929552137852	-3.08191010844894e-05	0.00289124972186983
602	103.714614868164	-22.1590213775635	4.27953720092773	-0.00100484199356288	-0.00165419070981443	-0.00100484199356288	0.00418994715437293
603	102.415916442871	-21.1849994659424	4.08473253250122	0.00418994715437293	0.000618529506027699	-0.00587495695799589	-0.00555028254166245
604	102.415916442871	-22.1590213775635	4.34447193145752	-0.0117190945893526	-0.00360223650932312	-0.0143164889886975	-0.00165419070981443
605	102.415916442871	-21.5096740722656	3.56525373458862	-0.00295288790948689	-0.0026282137259841	-0.00587495695799589	-0.00555028254166245
606	103.714614868164	-23.1330451965332	3.88992786407471	-0.00100484199356288	-0.00522560812532902	-0.0146411629393697	0.00581331877037883
607	103.06526184082	-22.4836959838867	4.01979780197144	0.00289124972186983	-0.00230353930965066	0.00386527273803949	-0.000355493422830477
608	103.06526184082	-21.5096740722656	3.76005816459656	-0.00197886489331722	0.00256657530553639	-0.0123684434220195	0.00159255252219737
609	102.415916442871	-20.2109756469727	4.01979780197144	0.00159255252219737	0.00418994715437293	-0.00230353930965066	-0.00230353930965066
610	102.415916442871	-20.8603248596191	3.63018846511841	-0.00457625929266214	0.00191722682211548	-0.00360223650932312	-0.00944637414067984
611	102.415916442871	-21.1849994659424	3.50031876564026	0.011982130818069	0.0106834331527352	0.0103587592020631	0.0022419011220336
612	104.363960266113	-21.8343467712402	3.82499313354492	-0.000680167751852423	0.00191722682211548	0.0223717093467712	0.00841071270406246
613	101.766563415527	-20.8603248596191	3.95486283302307	-0.00327756232582033	0.00126787810586393	0.00321592413820326	0.00483929552137852
614	103.06526184082	-21.5096740722656	4.08473253250122	0.00678734155371785	-0.00132951640989631	0.00256657530553639	0.00646266713738441
615	101.766563415527	-20.2109756469727	3.24057936668396	0.0126314787194133	-0.00425158534198999	-0.0117190945893526	0.000618529506027699
616	106.312004089355	-21.5096740722656	3.1756443977356	0.0132808275520802	-0.00457625929266214	-0.0149658378213644	0.000293855206109583
617	103.06526184082	-21.5096740722656	3.63018846511841	0.0269171483814716	-0.00327756232582033	-0.00392691092565656	0.000618529506027699
618	103.06526184082	-20.8603248596191	2.9159049987793	0.00418994715437293	-0.000355493422830477	-0.0165892094373703	-0.00295288790948689
619	101.117218017578	-20.5356502532959	3.1756443977356	0.00256657530553639	0.00776136433705688	-0.00490093370899558	0.00613799272105098
620	103.06526184082	-20.8603248596191	3.37044906616211	0.00743668992072344	0.00321592413820326	-0.00197886489331722	-0.00749832857400179
621	102.415916442871	-20.5356502532959	3.04577469825745	-0.00197886489331722	0.00808603875339031	-3.08191010844894e-05	-0.00522560812532902
622	104.363960266113	-21.8343467712402	3.37044906616211	-3.08191010844894e-05	0.00354059832170606	0.0321119390428066	0.00581331877037883
623	101.766563415527	-21.1849994659424	3.43538379669189	-0.00490093370899558	0.0158782228827477	0.0236704051494598	0.00191722682211548
624	101.766563415527	-21.5096740722656	3.50031876564026	-0.0120437685400248	0.013930176384747	0.00678734155371785	-0.00327756232582033
625	100.467864990234	-20.8603248596191	3.50031876564026	-0.0156151866540313	0.0158782228827477	0.0132808275520802	-0.00684897974133492
626	102.415916442871	-21.8343467712402	4.14966726303101	-0.00782300252467394	0.013930176384747	0.00646266713738441	-0.00100484199356288
627	101.117218017578	-21.5096740722656	3.63018846511841	-0.0195112787187099	0.0132808275520802	0.0126314787194133	0.00354059832170606
628	100.467864990234	-20.8603248596191	3.63018846511841	-0.0026282137259841	0.00581331877037883	0.00743668992072344	0.00418994715437293
629	99.8185195922852	-20.8603248596191	3.37044906616211	-0.0120437685400248	0.00354059832170606	-0.00425158534198999	0.00256657530553639
630	101.117218017578	-20.2109756469727	3.1756443977356	-3.08191010844894e-05	0.0022419011220336	-0.00327756232582033	-0.0110697457566857
631	101.117218017578	-20.5356502532959	3.56525373458862	0.00354059832170606	-0.00847235135734081	-0.0100957229733467	-0.00295288790948689
632	103.714614868164	-21.8343467712402	4.01979780197144	0.000943203864153475	-0.00652430532500148	-0.00327756232582033	0.00483929552137852
633	101.117218017578	-20.5356502532959	3.50031876564026	0.00613799272105098	-0.00165419070981443	-0.00847235135734081	0.0022419011220336
634	103.714614868164	-22.1590213775635	3.43538379669189	0.00483929552137852	-0.00132951640989631	-0.0185372550040483	-0.0139918150380254
635	101.766563415527	-20.8603248596191	3.43538379669189	0.0145795252174139	-0.0126931173726916	-0.0250307414680719	0.000293855206109583
636	105.013305664063	-22.4836959838867	3.63018846511841	0.011982130818069	-0.00879702530801296	-0.00230353930965066	0.00321592413820326
637	104.363960266113	-22.1590213775635	3.37044906616211	0.0103587592020631	-0.00912170019000769	0.00646266713738441	0.00776136433705688
638	103.06526184082	-22.1590213775635	3.11070966720581	-0.000355493422830477	-0.0117190945893526	0.00581331877037883	-0.00652430532500148
639	102.415916442871	-22.4836959838867	3.11070966720581	0.00191722682211548	-0.00295288790948689	-0.00684897974133492	0.0022419011220336
640	102.415916442871	-21.8343467712402	3.24057936668396	0.00256657530553639	-0.00522560812532902	-0.00684897974133492	-0.00360223650932312
641	103.06526184082	-21.5096740722656	3.95486283302307	0.00451462110504508	-0.00165419070981443	-0.00555028254166245	0.00613799272105098
642	105.013305664063	-21.8343467712402	4.27953720092773	0.00289124972186983	-0.00457625929266214	0.00873538758605719	-0.00100484199356288
643	103.714614868164	-22.1590213775635	3.88992786407471	-0.0026282137259841	-0.00132951640989631	0.00970941036939621	0.00646266713738441
644	103.714614868164	-21.8343467712402	3.43538379669189	-0.00457625929266214	0.0126314787194133	0.00451462110504508	-0.00977104809135199
645	103.06526184082	-21.1849994659424	3.63018846511841	-0.00879702530801296	0.011982130818069	0.0022419011220336	0.00191722682211548
646	104.363960266113	-21.5096740722656	3.30551409721375	-0.00425158534198999	0.0132808275520802	0.0142548503354192	-0.00814767740666866
647	103.06526184082	-21.5096740722656	3.24057936668396	0.00191722682211548	0.00776136433705688	0.0158782228827477	0.00386527273803949
648	102.415916442871	-20.2109756469727	3.56525373458862	-3.08191010844894e-05	-0.00392691092565656	-0.00132951640989631	0.000293855206109583
649	103.06526184082	-21.1849994659424	3.50031876564026	-0.00197886489331722	0.00808603875339031	-0.00847235135734081	-0.00197886489331722
650	102.415916442871	-20.5356502532959	3.88992786407471	0.00451462110504508	-0.00327756232582033	0.00191722682211548	-0.00977104809135199
651	101.766563415527	-21.1849994659424	3.88992786407471	0.00808603875339031	-0.0120437685400248	-0.00879702530801296	0.00483929552137852
652	104.363960266113	-21.5096740722656	3.95486283302307	0.00970941036939621	-0.00197886489331722	-0.00230353930965066	-0.00100484199356288
653	105.013305664063	-21.8343467712402	4.34447193145752	-0.00619963090866804	-0.00327756232582033	-0.00197886489331722	-3.08191010844894e-05
654	103.714614868164	-22.1590213775635	3.88992786407471	0.020423661917448	-0.000355493422830477	-0.00684897974133492	-0.00684897974133492
655	103.714614868164	-20.8603248596191	3.56525373458862	0.00321592413820326	-0.0107450718060136	-0.023407369852066	-0.00197886489331722
656	103.714614868164	-21.5096740722656	3.82499313354492	0.0100340843200684	-0.00555028254166245	-0.0104203969240189	0.00808603875339031
657	102.415916442871	-21.1849994659424	3.69512343406677	-0.00490093370899558	-0.0276281367987394	-0.0136671401560307	0.00321592413820326
658	99.8185195922852	-20.5356502532959	3.88992786407471	-0.00619963090866804	-0.00490093370899558	-0.00392691092565656	0.00321592413820326
659	101.766563415527	-21.1849994659424	3.82499313354492	-0.00457625929266214	0.00321592413820326	-0.00977104809135199	0.0116574559360743
660	100.467864990234	-20.5356502532959	3.63018846511841	-0.0113944197073579	0.00841071270406246	-0.00490093370899558	0.00613799272105098
661	101.766563415527	-21.5096740722656	3.63018846511841	-0.00360223650932312	0.0022419011220336	-0.00847235135734081	0.00386527273803949
662	102.415916442871	-21.5096740722656	3.63018846511841	0.00743668992072344	-0.00100484199356288	0.00451462110504508	0.00711201597005129
663	105.013305664063	-22.80837059021	4.14966726303101	-0.00717365415766835	0.00483929552137852	0.00126787810586393	0.00159255252219737
664	104.363960266113	-21.8343467712402	4.4094066619873	-0.00457625929266214	0.0210730116814375	0.00743668992072344	-0.00684897974133492
665	102.415916442871	-21.1849994659424	3.95486283302307	-0.00782300252467394	0.0188002903014421	-0.00522560812532902	0.0022419011220336
666	104.363960266113	-22.80837059021	3.76005816459656	-0.0136671401560307	0.00808603875339031	0.00289124972186983	0.00126787810586393
667	103.06526184082	-21.8343467712402	3.24057936668396	-0.00944637414067984	0.00256657530553639	-0.00522560812532902	0.00418994715437293
668	103.06526184082	-22.1590213775635	3.1756443977356	-0.00912170019000769	-0.00100484199356288	-0.0146411629393697	-0.00327756232582033
669	103.714614868164	-22.80837059021	3.69512343406677	-0.0113944197073579	-0.00619963090866804	-0.00977104809135199	-0.00944637414067984
670	103.714614868164	-22.80837059021	3.37044906616211	-0.0110697457566857	-0.00327756232582033	-0.0130177913233638	-0.00457625929266214
671	103.714614868164	-22.4836959838867	3.04577469825745	-0.00944637414067984	-0.00555028254166245	-0.0139918150380254	0.000943203864153475
672	103.06526184082	-22.4836959838867	3.76005816459656	-0.0185372550040483	-0.00652430532500148	-0.00165419070981443	-3.08191010844894e-05
673	105.013305664063	-23.1330451965332	4.08473253250122	-0.00977104809135199	-0.0139918150380254	-0.00684897974133492	0.00354059832170606
674	104.363960266113	-23.1330451965332	4.14966726303101	-0.00912170019000769	0.00386527273803949	-0.0156151866540313	-0.00555028254166245
675	103.06526184082	-22.1590213775635	3.69512343406677	-0.00165419070981443	-0.0217839982360601	-0.0100957229733467	-0.000680167751852423
676	104.363960266113	-22.1590213775635	3.04577469825745	-3.08191010844894e-05	-0.00619963090866804	-0.017887907102704	0.00289124972186983
677	103.06526184082	-21.8343467712402	3.56525373458862	-0.00360223650932312	-0.0354203209280968	-0.00360223650932312	-0.00360223650932312
678	102.415916442871	-21.5096740722656	4.14966726303101	-0.00457625929266214	0.000618529506027699	-0.00392691092565656	0.00451462110504508
679	104.363960266113	-22.1590213775635	3.88992786407471	-0.00425158534198999	-0.00295288790948689	0.000618529506027699	-0.00392691092565656
680	105.013305664063	-22.4836959838867	4.14966726303101	-0.00912170019000769	-0.00132951640989631	-0.00847235135734081	-0.00295288790948689
681	103.06526184082	-20.8603248596191	3.69512343406677	0.00289124972186983	-0.00425158534198999	-0.0146411629393697	-0.00230353930965066
682	103.06526184082	-21.1849994659424	3.69512343406677	0.00191722682211548	-0.00879702530801296	-0.00555028254166245	-0.00197886489331722
683	103.714614868164	-22.4836959838867	3.88992786407471	0.00841071270406246	-0.00587495695799589	-3.08191010844894e-05	0.00256657530553639
684	104.363960266113	-22.4836959838867	3.88992786407471	-0.00944637414067984	0.00418994715437293	-0.0117190945893526	-0.00230353930965066
685	103.06526184082	-21.8343467712402	3.95486283302307	-0.00392691092565656	0.00938473641872406	0.00970941036939621	0.00321592413820326
686	105.013305664063	-22.4836959838867	4.08473253250122	-0.0120437685400248	0.00126787810586393	-0.00522560812532902	0.000943203864153475
687	103.06526184082	-20.5356502532959	3.56525373458862	-0.00717365415766835	0.01100810803473	0.00613799272105098	-3.08191010844894e-05
688	103.06526184082	-21.1849994659424	3.69512343406677	-0.00522560812532902	0.00418994715437293	0.000943203864153475	0.000293855206109583
689	102.415916442871	-20.8603248596191	3.82499313354492	-0.00295288790948689	0.00938473641872406	-0.00230353930965066	-0.00555028254166245
690	101.766563415527	-21.1849994659424	3.76005816459656	-0.00100484199356288	0.0100340843200684	0.00418994715437293	-0.00295288790948689
691	101.117218017578	-20.8603248596191	4.01979780197144	-0.00392691092565656	-0.00230353930965066	0.00289124972186983	0.00321592413820326
692	101.766563415527	-21.5096740722656	3.88992786407471	-0.00132951640989631	-0.000355493422830477	0.00191722682211548	0.00678734155371785
693	102.415916442871	-22.1590213775635	3.37044906616211	-0.00749832857400179	0.00386527273803949	0.00386527273803949	0.00451462110504508
694	103.06526184082	-22.4836959838867	3.37044906616211	0.00386527273803949	0.00646266713738441	-0.00977104809135199	0.00483929552137852
695	102.415916442871	-22.1590213775635	3.50031876564026	0.00808603875339031	-0.00295288790948689	-0.00587495695799589	-0.00197886489331722
696	103.06526184082	-21.5096740722656	3.1756443977356	0.00613799272105098	-0.00295288790948689	-0.0139918150380254	-0.00132951640989631
697	101.117218017578	-21.1849994659424	3.1756443977356	0.00289124972186983	-0.00327756232582033	-0.00132951640989631	-0.00132951640989631
698	105.013305664063	-22.4836959838867	3.43538379669189	0.00483929552137852	-0.00295288790948689	0.00289124972186983	-0.00230353930965066
699	103.714614868164	-22.1590213775635	3.37044906616211	0.00418994715437293	0.0100340843200684	-0.00717365415766835	0.00386527273803949
700	105.662658691406	-22.4836959838867	3.37044906616211	0.00743668992072344	0.0022419011220336	-0.00197886489331722	-0.00555028254166245
701	104.363960266113	-22.80837059021	3.95486283302307	0.0022419011220336	0.000293855206109583	-0.00587495695799589	0.00289124972186983
702	106.312004089355	-24.1070671081543	3.76005816459656	0.0022419011220336	0.00159255252219737	0.00159255252219737	-0.000355493422830477
703	103.06526184082	-22.4836959838867	3.82499313354492	0.00873538758605719	-0.00327756232582033	-0.00360223650932312	0.00289124972186983
704	104.363960266113	-22.1590213775635	3.69512343406677	-0.00814767740666866	-0.00457625929266214	-0.00165419070981443	-0.00132951640989631
705	103.06526184082	-22.4836959838867	3.69512343406677	-0.00425158534198999	0.00808603875339031	0.00451462110504508	0.00451462110504508
706	105.013305664063	-22.80837059021	4.01979780197144	-0.00100484199356288	0.00743668992072344	0.0022419011220336	0.000293855206109583
707	104.363960266113	-22.1590213775635	3.88992786407471	0.00970941036939621	0.00483929552137852	0.00418994715437293	0.00418994715437293
708	103.06526184082	-20.8603248596191	4.08473253250122	0.00126787810586393	0.00711201597005129	0.00451462110504508	-0.00847235135734081
709	101.766563415527	-21.1849994659424	3.56525373458862	0.00418994715437293	0.00289124972186983	-0.00490093370899558	-0.00555028254166245
710	102.415916442871	-21.1849994659424	3.63018846511841	0.0142548503354192	0.00386527273803949	-0.00392691092565656	-0.00490093370899558
711	103.714614868164	-22.4836959838867	4.21460247039795	0.0022419011220336	-0.000680167751852423	0.000943203864153475	0.00548864435404539
712	102.415916442871	-21.8343467712402	4.01979780197144	0.0230210572481155	-0.00392691092565656	0.00418994715437293	-0.00457625929266214
713	101.117218017578	-20.8603248596191	3.88992786407471	0.00548864435404539	0.00678734155371785	0.00711201597005129	0.000943203864153475
714	104.363960266113	-20.8603248596191	3.82499313354492	0.000618529506027699	0.00581331877037883	-0.00879702530801296	-0.00587495695799589
715	103.714614868164	-22.1590213775635	3.69512343406677	0.00808603875339031	-0.00749832857400179	-0.0126931173726916	-0.00360223650932312
716	102.415916442871	-20.8603248596191	3.30551409721375	0.000943203864153475	-0.0159398596733809	-0.00684897974133492	-0.00230353930965066
717	101.766563415527	-21.5096740722656	3.82499313354492	-0.00295288790948689	-0.00717365415766835	-0.0126931173726916	0.00483929552137852
718	104.363960266113	-22.1590213775635	3.88992786407471	-0.00749832857400179	-0.00555028254166245	-0.00879702530801296	0.000618529506027699
719	103.06526184082	-21.5096740722656	4.14966726303101	-0.0146411629393697	0.00418994715437293	-0.00555028254166245	-0.000355493422830477
720	103.714614868164	-21.5096740722656	3.88992786407471	-0.0100957229733467	0.00581331877037883	-0.00555028254166245	-0.00717365415766835
721	103.714614868164	-21.5096740722656	3.30551409721375	-3.08191010844894e-05	-0.00132951640989631	-0.00749832857400179	0.00483929552137852
722	103.714614868164	-21.5096740722656	3.37044906616211	-0.00879702530801296	-0.00392691092565656	-0.00230353930965066	-0.000355493422830477
723	103.06526184082	-20.8603248596191	3.50031876564026	-0.00100484199356288	0.00321592413820326	-0.00717365415766835	-3.08191010844894e-05
724	101.766563415527	-20.5356502532959	3.37044906616211	-0.0107450718060136	0.00938473641872406	-0.000680167751852423	-0.00327756232582033
725	103.06526184082	-21.5096740722656	3.76005816459656	-0.0126931173726916	0.013930176384747	-0.000355493422830477	-0.00165419070981443
726	100.467864990234	-20.2109756469727	3.11070966720581	-0.00392691092565656	0.00938473641872406	0.00126787810586393	-3.08191010844894e-05
727	99.8185195922852	-20.8603248596191	3.30551409721375	-0.000355493422830477	0.0113327819854021	0.00483929552137852	0.0022419011220336
728	99.8185195922852	-21.1849994659424	3.30551409721375	-0.00360223650932312	0.00483929552137852	0.0188002903014421	0.00126787810586393
729	100.467864990234	-21.5096740722656	3.95486283302307	-0.00619963090866804	0.00938473641872406	0.000293855206109583	-0.00814767740666866
730	100.467864990234	-19.8863010406494	4.34447193145752	0.00808603875339031	0.00711201597005129	-0.00652430532500148	-0.00879702530801296
731	101.117218017578	-20.8603248596191	3.82499313354492	0.013930176384747	-3.08191010844894e-05	0.00354059832170606	-0.00100484199356288
732	101.766563415527	-19.5616283416748	3.63018846511841	0.0152288740500808	0.00483929552137852	0.00678734155371785	-0.00165419070981443
733	103.714614868164	-21.1849994659424	4.01979780197144	0.00191722682211548	-0.00132951640989631	-0.000680167751852423	-0.000355493422830477
734	101.766563415527	-19.5616283416748	3.11070966720581	0.00483929552137852	0.0136055024340749	-0.00100484199356288	0.00354059832170606
735	105.013305664063	-21.1849994659424	3.30551409721375	-0.00619963090866804	-0.00360223650932312	-0.00522560812532902	-0.00749832857400179
736	103.06526184082	-19.8863010406494	3.50031876564026	0.0285405199974775	-0.00392691092565656	-0.00814767740666866	0.00678734155371785
737	104.363960266113	-21.5096740722656	3.88992786407471	-0.0026282137259841	-0.00749832857400179	-0.0100957229733467	-0.00197886489331722
738	103.714614868164	-21.5096740722656	3.63018846511841	-0.00587495695799589	-0.00847235135734081	-0.00814767740666866	0.00321592413820326
739	103.06526184082	-21.5096740722656	3.76005816459656	-0.00847235135734081	-0.00782300252467394	-0.0100957229733467	0.000943203864153475
740	101.766563415527	-20.8603248596191	3.76005816459656	-0.00944637414067984	-0.000680167751852423	-3.08191010844894e-05	0.00126787810586393
741	103.714614868164	-21.5096740722656	4.01979780197144	-0.00652430532500148	-0.0104203969240189	-0.00165419070981443	-0.0026282137259841
742	103.714614868164	-21.8343467712402	4.08473253250122	-0.00749832857400179	-0.00555028254166245	-0.0026282137259841	0.00126787810586393
743	104.363960266113	-21.8343467712402	3.95486283302307	-0.00977104809135199	-3.08191010844894e-05	0.000293855206109583	0.00191722682211548
744	102.415916442871	-20.5356502532959	3.56525373458862	-0.00457625929266214	0.0142548503354192	0.000618529506027699	0.000293855206109583
745	104.363960266113	-21.5096740722656	3.88992786407471	-0.00912170019000769	0.0155535480007529	0.00646266713738441	0.00191722682211548
746	102.415916442871	-20.2109756469727	3.76005816459656	-0.00619963090866804	0.0142548503354192	0.00451462110504508	0.00678734155371785
747	103.06526184082	-20.2109756469727	4.34447193145752	-0.0126931173726916	0.00256657530553639	0.00354059832170606	0.00321592413820326
748	103.714614868164	-20.8603248596191	3.30551409721375	-0.00457625929266214	0.00613799272105098	0.00289124972186983	0.00613799272105098
749	104.363960266113	-20.8603248596191	3.24057936668396	-0.00197886489331722	-0.00392691092565656	-0.00197886489331722	0.00126787810586393
750	103.06526184082	-20.8603248596191	3.1756443977356	-0.00360223650932312	0.00646266713738441	-0.00555028254166245	-3.08191010844894e-05
751	103.714614868164	-19.2369537353516	2.98083996772766	0.00613799272105098	0.000293855206109583	0.00126787810586393	0.00711201597005129
752	102.415916442871	-19.8863010406494	3.11070966720581	-0.00652430532500148	0.00354059832170606	0.00418994715437293	0.00354059832170606
753	104.363960266113	-21.5096740722656	3.76005816459656	0.00354059832170606	-0.00847235135734081	-0.00490093370899558	-3.08191010844894e-05
754	101.766563415527	-20.2109756469727	3.50031876564026	0.000293855206109583	0.00289124972186983	-0.00912170019000769	0.00126787810586393
755	103.06526184082	-20.2109756469727	3.63018846511841	-3.08191010844894e-05	-0.00392691092565656	-0.00879702530801296	0.000943203864153475
756	101.117218017578	-20.8603248596191	3.88992786407471	0.00516396993771195	-0.0152905117720366	-0.0120437685400248	0.00451462110504508
757	103.06526184082	-21.1849994659424	3.63018846511841	0.0181509424000978	-0.0123684434220195	-0.0130177913233638	-0.00555028254166245
758	102.415916442871	-19.8863010406494	4.08473253250122	0.00159255252219737	-0.00360223650932312	-3.08191010844894e-05	0.00191722682211548
759	102.415916442871	-20.5356502532959	3.69512343406677	-0.000355493422830477	0.000618529506027699	-0.00977104809135199	-0.00652430532500148
760	101.117218017578	-20.2109756469727	3.82499313354492	0.00613799272105098	-0.00749832857400179	-0.00100484199356288	-0.00522560812532902
761	100.467864990234	-20.2109756469727	3.76005816459656	0.00418994715437293	-0.00522560812532902	0.00191722682211548	-0.00100484199356288
762	101.117218017578	-20.5356502532959	3.63018846511841	-0.00457625929266214	0.00126787810586393	0.00613799272105098	0.00418994715437293
763	101.117218017578	-21.1849994659424	4.08473253250122	-0.00619963090866804	-0.00490093370899558	0.00711201597005129	0.00159255252219737
764	99.1691741943359	-20.2109756469727	4.27953720092773	-0.00652430532500148	0.00321592413820326	-0.000680167751852423	-0.00295288790948689
765	101.117218017578	-20.8603248596191	3.69512343406677	-0.0136671401560307	0.00548864435404539	0.00191722682211548	0.00354059832170606
766	101.117218017578	-20.2109756469727	3.1756443977356	-0.0100957229733467	-0.00165419070981443	-0.000355493422830477	-0.00457625929266214
767	102.415916442871	-20.5356502532959	4.01979780197144	-0.00327756232582033	0.00289124972186983	0.00873538758605719	-0.00555028254166245
768	103.06526184082	-20.5356502532959	4.01979780197144	-0.00392691092565656	0.00159255252219737	0.00256657530553639	-0.00619963090866804
769	103.714614868164	-20.5356502532959	4.01979780197144	-0.00100484199356288	0.00581331877037883	0.00321592413820326	-0.000680167751852423
770	103.714614868164	-21.5096740722656	4.14966726303101	-0.00425158534198999	-0.00457625929266214	-0.0152905117720366	-0.00197886489331722
771	102.415916442871	-20.8603248596191	3.88992786407471	0.00256657530553639	0.00386527273803949	-0.00165419070981443	0.00548864435404539
772	100.467864990234	-20.2109756469727	3.76005816459656	0.00581331877037883	-0.00717365415766835	-0.00197886489331722	0.00126787810586393
773	104.363960266113	-22.1590213775635	3.88992786407471	0.00256657530553639	-0.00587495695799589	0.00321592413820326	0.00126787810586393
774	102.415916442871	-21.1849994659424	3.37044906616211	0.0103587592020631	0.00159255252219737	-0.00165419070981443	0.00191722682211548
775	102.415916442871	-21.1849994659424	3.56525373458862	0.0132808275520802	-0.00977104809135199	-0.0165892094373703	-0.00425158534198999
776	105.013305664063	-22.1590213775635	3.30551409721375	0.0178262684494257	-0.0201606266200542	-0.0107450718060136	0.00938473641872406
777	101.117218017578	-20.5356502532959	3.56525373458862	0.0252937767654657	-0.00652430532500148	-0.00360223650932312	0.00483929552137852
778	103.06526184082	-20.8603248596191	3.95486283302307	0.00873538758605719	-0.00360223650932312	-0.00165419070981443	0.00451462110504508
779	103.06526184082	-21.1849994659424	3.50031876564026	0.00613799272105098	0.00191722682211548	0.00321592413820326	-0.00684897974133492
780	103.714614868164	-21.5096740722656	3.56525373458862	0.0116574559360743	0.00646266713738441	-0.0123684434220195	0.00418994715437293
781	103.06526184082	-20.8603248596191	4.08473253250122	0.00938473641872406	-0.00230353930965066	-0.00197886489331722	0.00418994715437293
782	103.714614868164	-21.5096740722656	3.82499313354492	0.0314625911414623	-3.08191010844894e-05	0.00289124972186983	0.00321592413820326
783	101.766563415527	-19.5616283416748	3.56525373458862	-0.00295288790948689	0.00548864435404539	0.01100810803473	-0.00457625929266214
784	103.714614868164	-20.2109756469727	3.69512343406677	-0.0113944197073579	0.00678734155371785	0.000293855206109583	-0.00230353930965066
785	103.06526184082	-20.5356502532959	3.88992786407471	-0.00912170019000769	0.0162028968334198	0.000618529506027699	-0.00782300252467394
786	103.06526184082	-20.2109756469727	3.76005816459656	-0.0201606266200542	0.00938473641872406	0.00938473641872406	0.00126787810586393
787	103.06526184082	-20.5356502532959	3.04577469825745	-0.0149658378213644	0.0123068047687411	0.0136055024340749	-0.00165419070981443
788	103.714614868164	-20.5356502532959	3.69512343406677	-0.0237320438027382	0.00776136433705688	0.00548864435404539	-0.00522560812532902
789	103.06526184082	-20.8603248596191	3.69512343406677	-0.0149658378213644	0.00646266713738441	0.00289124972186983	-0.00295288790948689
790	103.714614868164	-20.2109756469727	3.43538379669189	-0.0139918150380254	0.00581331877037883	-0.00295288790948689	-0.00327756232582033
791	101.766563415527	-19.8863010406494	3.63018846511841	-0.0139918150380254	0.00483929552137852	-0.00392691092565656	-0.00392691092565656
792	105.013305664063	-21.1849994659424	4.21460247039795	-0.00392691092565656	-0.00132951640989631	0.00191722682211548	0.00256657530553639
793	103.06526184082	-20.2109756469727	3.50031876564026	-0.0117190945893526	0.00451462110504508	0.00191722682211548	-0.000355493422830477
794	104.363960266113	-21.1849994659424	4.01979780197144	-0.0104203969240189	-0.00457625929266214	-0.0026282137259841	-0.00230353930965066
795	101.117218017578	-20.2109756469727	3.95486283302307	0.00159255252219737	-0.00295288790948689	-0.0208099745213985	0.000943203864153475
796	104.363960266113	-21.1849994659424	3.95486283302307	0.00841071270406246	-0.00425158534198999	-0.0123684434220195	0.00483929552137852
797	103.714614868164	-20.2109756469727	3.82499313354492	0.00354059832170606	-0.0117190945893526	-0.0100957229733467	0.00159255252219737
798	102.415916442871	-19.8863010406494	3.63018846511841	-0.00100484199356288	-0.00100484199356288	0.000293855206109583	-3.08191010844894e-05
799	100.467864990234	-20.2109756469727	3.82499313354492	-0.0117190945893526	-0.00555028254166245	0.00873538758605719	0.00451462110504508
800	99.8185195922852	-19.8863010406494	3.76005816459656	-0.00587495695799589	0.00776136433705688	-0.00555028254166245	-0.00295288790948689
801	99.8185195922852	-19.8863010406494	3.30551409721375	0.000618529506027699	-0.00522560812532902	-0.00392691092565656	0.000618529506027699
802	99.8185195922852	-21.1849994659424	3.63018846511841	-0.0152905117720366	-0.00360223650932312	-0.000355493422830477	0.00386527273803949
803	100.467864990234	-20.8603248596191	4.27953720092773	-0.00814767740666866	0.00711201597005129	0.00191722682211548	0.00354059832170606
804	101.117218017578	-20.8603248596191	3.76005816459656	-0.00944637414067984	0.00581331877037883	0.0100340843200684	-0.0026282137259841
805	102.415916442871	-21.1849994659424	3.88992786407471	-0.0104203969240189	0.0152288740500808	-0.0026282137259841	-0.00717365415766835
806	102.415916442871	-20.2109756469727	3.63018846511841	0.000618529506027699	0.00483929552137852	0.00451462110504508	0.00483929552137852
807	101.766563415527	-20.2109756469727	4.01979780197144	-0.00684897974133492	0.00743668992072344	0.00289124972186983	0.00386527273803949
808	103.06526184082	-20.8603248596191	4.27953720092773	-0.0104203969240189	0.00191722682211548	0.00451462110504508	-0.00652430532500148
809	103.714614868164	-21.1849994659424	3.69512343406677	0.00354059832170606	-0.00490093370899558	-0.00782300252467394	-0.00619963090866804
810	103.714614868164	-21.1849994659424	3.37044906616211	-0.00100484199356288	0.00126787810586393	-0.0120437685400248	-0.00847235135734081
811	103.06526184082	-21.8343467712402	3.43538379669189	0.00613799272105098	-0.00782300252467394	-0.00132951640989631	0.00418994715437293
812	102.415916442871	-21.1849994659424	3.24057936668396	-0.00392691092565656	-0.0104203969240189	-0.00360223650932312	-0.00425158534198999
813	101.766563415527	-20.8603248596191	3.37044906616211	-0.0026282137259841	-0.0152905117720366	-0.00717365415766835	0.00126787810586393
814	103.06526184082	-21.8343467712402	3.63018846511841	-0.00295288790948689	-0.00490093370899558	-0.0100957229733467	-0.00684897974133492
815	101.117218017578	-21.5096740722656	3.50031876564026	0.00289124972186983	-0.00165419070981443	-0.0263294391334057	-0.0026282137259841
816	103.714614868164	-20.5356502532959	3.1756443977356	0.00938473641872406	-0.00912170019000769	-0.0136671401560307	-0.00717365415766835
817	102.415916442871	-20.8603248596191	3.76005816459656	0.00256657530553639	-0.00717365415766835	-0.0100957229733467	0.00776136433705688
818	101.766563415527	-19.5616283416748	3.76005816459656	-0.00587495695799589	-0.0120437685400248	-0.0100957229733467	0.0022419011220336
819	103.06526184082	-21.8343467712402	4.27953720092773	0.000618529506027699	0.00548864435404539	-0.0117190945893526	0.000293855206109583
820	102.415916442871	-19.8863010406494	4.01979780197144	0.000293855206109583	0.00970941036939621	-0.00944637414067984	-0.0107450718060136
821	103.06526184082	-20.2109756469727	3.56525373458862	0.00289124972186983	0.00646266713738441	-0.00814767740666866	0.00808603875339031
822	102.415916442871	-19.8863010406494	3.50031876564026	0.00581331877037883	0.00516396993771195	-0.00490093370899558	0.00516396993771195
823	104.363960266113	-20.8603248596191	3.30551409721375	-0.000680167751852423	0.00451462110504508	-0.00295288790948689	0.00483929552137852
824	103.06526184082	-20.5356502532959	3.24057936668396	0.00159255252219737	0.011982130818069	-0.00295288790948689	0.00646266713738441
825	105.013305664063	-21.1849994659424	3.30551409721375	-0.00782300252467394	0.0200989879667759	0.00418994715437293	-0.00360223650932312
826	103.06526184082	-19.8863010406494	2.72110033035278	0.00516396993771195	0.0116574559360743	0.0149041991680861	0.00938473641872406
827	103.714614868164	-21.5096740722656	3.63018846511841	-0.00230353930965066	0.00159255252219737	0.00289124972186983	0.0022419011220336
828	104.363960266113	-21.1849994659424	3.82499313354492	0.000943203864153475	-0.00100484199356288	0.00191722682211548	0.000618529506027699
829	105.013305664063	-21.5096740722656	3.95486283302307	0.00743668992072344	0.0022419011220336	0.00386527273803949	-0.00165419070981443
830	104.363960266113	-20.8603248596191	4.14966726303101	0.00678734155371785	0.00646266713738441	0.00906006153672934	-3.08191010844894e-05
831	105.013305664063	-21.1849994659424	3.43538379669189	0.00191722682211548	0.000293855206109583	0.00289124972186983	0.00321592413820326
832	103.06526184082	-20.8603248596191	3.37044906616211	0.00354059832170606	0.00743668992072344	0.00191722682211548	0.00776136433705688
833	101.766563415527	-19.8863010406494	3.1756443977356	-0.0110697457566857	-0.00100484199356288	0.000293855206109583	0.00159255252219737
834	101.117218017578	-19.8863010406494	3.69512343406677	0.00289124972186983	0.000618529506027699	0.00191722682211548	-0.00392691092565656
835	103.06526184082	-21.1849994659424	4.14966726303101	0.0168522447347641	-0.00977104809135199	-0.0100957229733467	0.00289124972186983
836	100.467864990234	-20.2109756469727	3.82499313354492	0.00386527273803949	-0.00425158534198999	-0.0133424662053585	-0.00100484199356288
837	99.8185195922852	-20.2109756469727	3.04577469825745	0.00191722682211548	-0.0286021586507559	0.00418994715437293	0.00711201597005129
838	100.467864990234	-20.8603248596191	3.50031876564026	-0.0113944197073579	-0.00522560812532902	-0.0026282137259841	0.0113327819854021
839	101.117218017578	-21.1849994659424	3.43538379669189	-0.00392691092565656	0.00289124972186983	-0.00814767740666866	0.00451462110504508
840	101.766563415527	-21.1849994659424	4.01979780197144	-0.00295288790948689	0.00516396993771195	-0.0133424662053585	0.00159255252219737
841	102.415916442871	-20.2109756469727	4.14966726303101	0.00354059832170606	-0.00425158534198999	-0.000680167751852423	-0.00360223650932312
842	101.766563415527	-20.2109756469727	3.69512343406677	0.00256657530553639	-0.00197886489331722	-0.0100957229733467	0.0022419011220336
843	103.06526184082	-21.1849994659424	3.82499313354492	-0.00132951640989631	0.00354059832170606	-0.000355493422830477	-0.0107450718060136
844	101.766563415527	-19.8863010406494	3.76005816459656	-0.00327756232582033	0.00776136433705688	0.00581331877037883	-0.000355493422830477
845	103.714614868164	-21.1849994659424	3.95486283302307	-0.00392691092565656	0.0142548503354192	0.00581331877037883	-0.00230353930965066
846	102.415916442871	-20.2109756469727	3.88992786407471	-0.00490093370899558	0.00743668992072344	0.00646266713738441	0.00581331877037883
847	103.714614868164	-21.8343467712402	4.01979780197144	-0.00230353930965066	0.000293855206109583	0.00906006153672934	-0.00457625929266214
848	103.714614868164	-21.8343467712402	3.95486283302307	-0.00555028254166245	-0.0026282137259841	0.00191722682211548	0.00191722682211548
849	103.714614868164	-21.1849994659424	3.63018846511841	-0.00555028254166245	-0.000355493422830477	0.00191722682211548	-0.00652430532500148
850	103.06526184082	-22.1590213775635	3.04577469825745	-0.00555028254166245	-0.00165419070981443	-0.00749832857400179	-0.00392691092565656
851	103.714614868164	-21.8343467712402	3.30551409721375	0.00451462110504508	-0.0100957229733467	-0.00295288790948689	0.00191722682211548
852	103.714614868164	-21.8343467712402	3.88992786407471	0.0022419011220336	-0.0117190945893526	-0.0026282137259841	0.00548864435404539
853	102.415916442871	-20.5356502532959	3.43538379669189	0.000618529506027699	-0.00295288790948689	-0.000355493422830477	0.00126787810586393
854	101.766563415527	-20.5356502532959	3.11070966720581	0.00321592413820326	-0.00230353930965066	-0.00652430532500148	-0.00392691092565656
855	104.363960266113	-21.1849994659424	3.82499313354492	0.0275664981454611	-0.0026282137259841	-0.00749832857400179	-0.00619963090866804
856	101.766563415527	-20.2109756469727	3.37044906616211	0.00451462110504508	-0.00425158534198999	-0.0133424662053585	-0.00132951640989631
857	103.714614868164	-20.8603248596191	3.43538379669189	0.00613799272105098	-0.017887907102704	-0.0104203969240189	0.00191722682211548
858	103.06526184082	-20.8603248596191	3.69512343406677	0.00354059832170606	-0.00522560812532902	-0.00490093370899558	0.00678734155371785
859	104.363960266113	-20.8603248596191	3.69512343406677	0.0158782228827477	0.00776136433705688	-0.00295288790948689	-0.0026282137259841
860	103.714614868164	-20.8603248596191	3.11070966720581	0.0152288740500808	-0.000680167751852423	-0.0133424662053585	-0.000680167751852423
861	103.714614868164	-20.8603248596191	3.69512343406677	0.0152288740500808	0.00321592413820326	-0.00587495695799589	-0.00100484199356288
862	102.415916442871	-19.5616283416748	3.82499313354492	0.0288651939481497	-0.00100484199356288	-0.00425158534198999	0.00516396993771195
863	101.766563415527	-19.5616283416748	3.76005816459656	0.0142548503354192	0.00516396993771195	-0.00132951640989631	-0.00197886489331722
864	102.415916442871	-19.5616283416748	3.04577469825745	0.00516396993771195	0.00873538758605719	-0.00392691092565656	0.00548864435404539
865	103.714614868164	-19.5616283416748	3.50031876564026	-0.00457625929266214	0.0142548503354192	-0.000355493422830477	-0.00717365415766835
866	102.415916442871	-20.5356502532959	3.88992786407471	0.00191722682211548	0.0155535480007529	-0.00555028254166245	-3.08191010844894e-05
867	103.714614868164	-20.2109756469727	3.95486283302307	-0.00652430532500148	0.0123068047687411	0.00841071270406246	0.00516396993771195
868	103.06526184082	-20.2109756469727	3.76005816459656	-0.0026282137259841	0.00548864435404539	0.0022419011220336	-0.00230353930965066
869	101.766563415527	-19.2369537353516	3.95486283302307	-0.0107450718060136	0.0155535480007529	0.0022419011220336	-0.00230353930965066
870	101.766563415527	-19.8863010406494	3.69512343406677	-0.00749832857400179	0.00386527273803949	-0.00522560812532902	-0.00619963090866804
871	100.467864990234	-19.5616283416748	3.56525373458862	-0.0139918150380254	0.00386527273803949	0.00386527273803949	-0.00230353930965066
872	101.766563415527	-20.8603248596191	3.95486283302307	-0.0162645354866982	-0.0026282137259841	0.000943203864153475	0.00646266713738441
873	101.117218017578	-20.8603248596191	4.01979780197144	-0.00847235135734081	-0.00132951640989631	-0.000680167751852423	0.00289124972186983
874	99.8185195922852	-19.2369537353516	4.08473253250122	-0.0162645354866982	0.00354059832170606	-0.0026282137259841	-0.00295288790948689
875	101.117218017578	-20.5356502532959	3.82499313354492	-0.00490093370899558	-0.00457625929266214	-0.0165892094373703	0.00938473641872406
876	101.766563415527	-19.5616283416748	3.82499313354492	-0.00360223650932312	-0.00360223650932312	-0.00749832857400179	0.00581331877037883
877	103.714614868164	-20.8603248596191	3.88992786407471	-0.00100484199356288	-0.0318489037454128	-0.0110697457566857	0.00386527273803949
878	103.714614868164	-20.8603248596191	3.88992786407471	0.000618529506027699	-0.00847235135734081	-0.00652430532500148	-0.00100484199356288
879	103.714614868164	-20.2109756469727	3.82499313354492	-0.00522560812532902	0.00451462110504508	0.000293855206109583	0.00159255252219737
880	104.363960266113	-20.8603248596191	4.08473253250122	0.00418994715437293	0.00289124972186983	-0.00749832857400179	0.00159255252219737
881	102.415916442871	-20.5356502532959	3.43538379669189	-0.00652430532500148	-0.00425158534198999	-0.00522560812532902	0.00418994715437293
882	105.013305664063	-21.1849994659424	3.37044906616211	0.00938473641872406	-0.00457625929266214	-0.00230353930965066	-0.00295288790948689
883	101.766563415527	-20.2109756469727	3.1756443977356	0.0175015944987535	-0.00392691092565656	-0.00165419070981443	0.00354059832170606
884	103.06526184082	-20.8603248596191	3.30551409721375	0.0136055024340749	0.00191722682211548	0.000943203864153475	0.00354059832170606
885	101.766563415527	-20.8603248596191	3.88992786407471	0.00256657530553639	0.00256657530553639	0.00646266713738441	-0.00977104809135199
886	103.714614868164	-22.4836959838867	4.14966726303101	0.0022419011220336	0.000943203864153475	0.013930176384747	-3.08191010844894e-05
887	104.363960266113	-21.5096740722656	3.24057936668396	-3.08191010844894e-05	0.00970941036939621	0.0181509424000978	0.00678734155371785
888	103.06526184082	-20.2109756469727	3.1756443977356	0.00938473641872406	0.011982130818069	0.00808603875339031	0.00646266713738441
889	102.415916442871	-20.8603248596191	3.1756443977356	-0.0282774847000837	0.00906006153672934	0.00808603875339031	-0.00100484199356288
890	102.415916442871	-19.8863010406494	3.37044906616211	0.012956153601408	0.0106834331527352	0.00191722682211548	-0.00814767740666866
891	101.766563415527	-19.8863010406494	4.14966726303101	-0.000355493422830477	0.00873538758605719	0.00126787810586393	0.00581331877037883
892	103.06526184082	-19.8863010406494	3.04577469825745	-0.000355493422830477	0.00418994715437293	0.00191722682211548	0.00938473641872406
893	103.714614868164	-21.1849994659424	3.37044906616211	-0.00490093370899558	0.0103587592020631	-3.08191010844894e-05	0.00451462110504508
894	102.415916442871	-20.8603248596191	3.37044906616211	-0.0143164889886975	0.00386527273803949	-0.00652430532500148	-0.00749832857400179
895	101.766563415527	-19.8863010406494	3.56525373458862	-0.00684897974133492	-3.08191010844894e-05	-0.0175632312893867	0.000618529506027699
896	103.714614868164	-21.1849994659424	3.82499313354492	-0.0026282137259841	-0.0100957229733467	-0.00977104809135199	0.000293855206109583
897	102.415916442871	-20.8603248596191	3.95486283302307	-0.00587495695799589	-0.00847235135734081	-0.0139918150380254	-0.000355493422830477
898	102.415916442871	-19.5616283416748	3.30551409721375	-0.0162645354866982	-0.00587495695799589	-0.00555028254166245	0.00483929552137852
899	101.117218017578	-19.5616283416748	2.9159049987793	-0.00619963090866804	0.00126787810586393	-0.00295288790948689	0.00159255252219737
900	101.766563415527	-19.5616283416748	2.98083996772766	-0.00230353930965066	0.00483929552137852	-0.0104203969240189	-0.00197886489331722
901	103.714614868164	-20.5356502532959	3.37044906616211	-0.00490093370899558	0.00354059832170606	-0.0126931173726916	0.00581331877037883
902	103.714614868164	-20.8603248596191	4.14966726303101	-0.00490093370899558	-0.00587495695799589	-0.000680167751852423	-0.000355493422830477
903	102.415916442871	-20.2109756469727	3.69512343406677	-0.00619963090866804	-0.00749832857400179	-0.00652430532500148	0.00354059832170606
904	103.06526184082	-20.5356502532959	3.82499313354492	-0.00717365415766835	0.00970941036939621	-0.00360223650932312	-0.00165419070981443
905	102.415916442871	-19.8863010406494	3.76005816459656	-0.0139918150380254	0.00970941036939621	0.00646266713738441	-0.0026282137259841
906	104.363960266113	-20.8603248596191	3.82499313354492	-0.00295288790948689	0.00613799272105098	0.00646266713738441	-0.00230353930965066
907	101.117218017578	-20.2109756469727	3.95486283302307	-0.00879702530801296	0.00711201597005129	0.000293855206109583	0.00873538758605719
908	100.467864990234	-19.5616283416748	3.88992786407471	-0.00912170019000769	0.00970941036939621	0.00581331877037883	-0.00490093370899558
909	99.1691741943359	-20.2109756469727	3.37044906616211	-0.0149658378213644	-0.00132951640989631	-0.00360223650932312	-0.00684897974133492
910	99.1691741943359	-20.2109756469727	4.01979780197144	-0.00652430532500148	0.00126787810586393	-0.00457625929266214	-0.00555028254166245
911	99.1691741943359	-19.8863010406494	3.88992786407471	-0.00230353930965066	0.00548864435404539	-0.00100484199356288	-0.00100484199356288
912	100.467864990234	-19.8863010406494	3.76005816459656	-0.00230353930965066	0.00418994715437293	0.00289124972186983	-0.00587495695799589
913	103.06526184082	-20.8603248596191	4.14966726303101	-0.00230353930965066	-0.00100484199356288	0.00386527273803949	-0.00457625929266214
914	103.714614868164	-21.5096740722656	3.95486283302307	-0.000680167751852423	-0.00100484199356288	0.00159255252219737	-0.00522560812532902
915	102.415916442871	-20.2109756469727	3.50031876564026	0.00906006153672934	0.00386527273803949	-0.0175632312893867	0.000943203864153475
916	103.714614868164	-20.5356502532959	3.37044906616211	0.00126787810586393	-0.00782300252467394	-0.0133424662053585	-0.00457625929266214
917	104.363960266113	-21.1849994659424	3.37044906616211	0.013930176384747	-0.00587495695799589	-0.00749832857400179	0.000618529506027699
918	102.415916442871	-20.2109756469727	3.88992786407471	0.00808603875339031	-0.00165419070981443	0.00289124972186983	0.000293855206109583
919	102.415916442871	-21.1849994659424	3.95486283302307	-0.00392691092565656	-0.000680167751852423	-0.00977104809135199	-0.00327756232582033
920	101.766563415527	-20.5356502532959	3.56525373458862	0.00289124972186983	-0.00295288790948689	-0.00847235135734081	-0.00587495695799589
921	102.415916442871	-21.8343467712402	3.56525373458862	0.00321592413820326	-0.00944637414067984	-0.00197886489331722	0.000293855206109583
922	103.714614868164	-22.1590213775635	3.88992786407471	0.00873538758605719	-0.00165419070981443	-0.000680167751852423	0.00581331877037883
923	103.06526184082	-21.1849994659424	4.01979780197144	0.0106834331527352	-0.00619963090866804	-0.00652430532500148	-0.00165419070981443
924	103.714614868164	-21.1849994659424	3.76005816459656	0.0188002903014421	0.01100810803473	0.0022419011220336	-0.00360223650932312
925	103.06526184082	-20.8603248596191	3.95486283302307	0.00191722682211548	0.013930176384747	-0.00879702530801296	-0.00165419070981443
926	104.363960266113	-20.8603248596191	3.63018846511841	0.01100810803473	0.00841071270406246	0.00256657530553639	0.00516396993771195
927	103.06526184082	-20.5356502532959	3.69512343406677	0.00808603875339031	0.000943203864153475	0.00418994715437293	0.00126787810586393
928	102.415916442871	-20.5356502532959	4.08473253250122	-0.000355493422830477	0.00548864435404539	0.00321592413820326	0.00808603875339031
929	105.013305664063	-21.1849994659424	4.01979780197144	0.00289124972186983	0.00548864435404539	-0.00684897974133492	-0.00782300252467394
930	103.714614868164	-21.1849994659424	4.01979780197144	0.00938473641872406	0.00256657530553639	-0.00457625929266214	0.00354059832170606
931	105.013305664063	-21.1849994659424	3.24057936668396	0.00873538758605719	0.00386527273803949	-0.00814767740666866	0.00418994715437293
932	101.766563415527	-20.2109756469727	2.85097002983093	0.00516396993771195	-0.000680167751852423	-0.0026282137259841	0.00354059832170606
933	103.714614868164	-20.2109756469727	3.43538379669189	-0.00197886489331722	-0.00197886489331722	0.00321592413820326	0.00678734155371785
934	103.714614868164	-20.8603248596191	3.76005816459656	0.00613799272105098	0.00451462110504508	-0.00944637414067984	0.000293855206109583
935	102.415916442871	-20.2109756469727	3.88992786407471	0.00808603875339031	0.000293855206109583	-0.00847235135734081	-0.00652430532500148
936	103.06526184082	-20.5356502532959	3.88992786407471	0.00256657530553639	-0.00327756232582033	-0.0143164889886975	-0.00132951640989631
937	102.415916442871	-20.2109756469727	3.63018846511841	0.00321592413820326	-0.00814767740666866	-0.0110697457566857	0.000943203864153475
938	102.415916442871	-19.5616283416748	3.56525373458862	-0.00360223650932312	-0.00619963090866804	-0.0110697457566857	-0.00392691092565656
939	103.06526184082	-20.5356502532959	3.69512343406677	-0.0130177913233638	0.00516396993771195	-0.0100957229733467	-0.00717365415766835
940	101.766563415527	-20.2109756469727	3.43538379669189	-0.00749832857400179	0.000293855206109583	-0.00977104809135199	-3.08191010844894e-05
941	101.766563415527	-20.2109756469727	4.01979780197144	-0.0169138833880424	0.00483929552137852	-0.0100957229733467	0.00354059832170606
942	102.415916442871	-21.1849994659424	3.63018846511841	-0.0100957229733467	0.00126787810586393	0.00191722682211548	0.00548864435404539
943	103.06526184082	-21.1849994659424	3.88992786407471	-0.0217839982360601	0.00191722682211548	-0.00425158534198999	0.00711201597005129
944	101.766563415527	-21.1849994659424	4.01979780197144	-0.0224333461374044	0.0100340843200684	-0.00587495695799589	-0.00522560812532902
945	101.117218017578	-20.8603248596191	3.37044906616211	-0.0126931173726916	0.00516396993771195	-0.00490093370899558	-0.000680167751852423
946	99.8185195922852	-19.8863010406494	3.50031876564026	-0.0165892094373703	-0.00165419070981443	0.00776136433705688	0.00516396993771195
947	100.467864990234	-19.8863010406494	3.95486283302307	-0.0143164889886975	0.0113327819854021	0.00548864435404539	-0.0026282137259841
948	102.415916442871	-21.1849994659424	3.95486283302307	-0.0117190945893526	0.00159255252219737	0.00841071270406246	0.00289124972186983
949	103.714614868164	-21.1849994659424	3.88992786407471	-0.00619963090866804	0.00581331877037883	-0.0026282137259841	-0.00587495695799589
950	103.06526184082	-20.8603248596191	3.50031876564026	-0.0123684434220195	0.00321592413820326	0.00808603875339031	-0.00327756232582033
951	104.363960266113	-21.1849994659424	4.01979780197144	-0.00652430532500148	0.000293855206109583	-0.00100484199356288	-0.00522560812532902
952	101.766563415527	-21.1849994659424	4.27953720092773	-0.00879702530801296	0.000618529506027699	0.00678734155371785	-0.000355493422830477
953	101.117218017578	-20.5356502532959	3.63018846511841	-0.00392691092565656	-0.0120437685400248	0.00354059832170606	-0.000355493422830477
954	104.363960266113	-21.5096740722656	3.76005816459656	-0.0110697457566857	-0.00165419070981443	0.00159255252219737	-0.00360223650932312
955	101.766563415527	-21.8343467712402	3.95486283302307	-0.00652430532500148	-0.0133424662053585	0.00159255252219737	-0.00132951640989631
956	103.06526184082	-21.8343467712402	3.88992786407471	-3.08191010844894e-05	-0.0237320438027382	-0.00392691092565656	-0.000680167751852423
957	101.766563415527	-20.8603248596191	3.88992786407471	-0.00555028254166245	-0.0230826959013939	0.00256657530553639	0.000943203864153475
958	101.766563415527	-21.1849994659424	4.08473253250122	-0.00132951640989631	-0.00327756232582033	-0.000355493422830477	0.00613799272105098
959	103.06526184082	-21.1849994659424	3.82499313354492	0.011982130818069	-0.00652430532500148	0.000293855206109583	0.000618529506027699
960	103.714614868164	-21.5096740722656	4.01979780197144	0.0103587592020631	-0.00782300252467394	-0.00230353930965066	-0.00100484199356288
961	101.766563415527	-19.2369537353516	3.1756443977356	0.0116574559360743	-0.00749832857400179	0.000618529506027699	-0.000680167751852423
962	102.415916442871	-19.2369537353516	3.43538379669189	0.00418994715437293	-0.00327756232582033	0.000943203864153475	0.00581331877037883
963	103.714614868164	-20.5356502532959	3.82499313354492	0.0246444288641214	-0.00425158534198999	0.00970941036939621	-0.00392691092565656
964	104.363960266113	-20.8603248596191	3.69512343406677	0.0149041991680861	-0.000680167751852423	-0.00652430532500148	-3.08191010844894e-05
965	104.363960266113	-20.5356502532959	3.63018846511841	-0.00165419070981443	0.00159255252219737	0.00581331877037883	-0.0136671401560307
966	102.415916442871	-19.5616283416748	3.50031876564026	-0.00684897974133492	0.000293855206109583	-0.00944637414067984	-0.00230353930965066
967	102.415916442871	-20.2109756469727	3.30551409721375	-0.00490093370899558	0.00678734155371785	0.00191722682211548	-0.00132951640989631
968	105.013305664063	-20.2109756469727	3.76005816459656	-0.00360223650932312	0.00581331877037883	-0.00132951640989631	0.00386527273803949
969	103.06526184082	-20.2109756469727	3.82499313354492	-0.0143164889886975	0.0175015944987535	-0.00977104809135199	-0.00327756232582033
970	104.363960266113	-20.2109756469727	3.69512343406677	-0.00619963090866804	0.00906006153672934	0.00711201597005129	-0.00165419070981443
971	103.714614868164	-20.2109756469727	3.76005816459656	-0.00490093370899558	0.0022419011220336	0.00451462110504508	0.00126787810586393
972	103.714614868164	-20.8603248596191	3.82499313354492	-0.0130177913233638	0.00548864435404539	0.011982130818069	-0.00132951640989631
973	101.766563415527	-19.2369537353516	3.82499313354492	-0.00425158534198999	0.00516396993771195	0.00354059832170606	0.00321592413820326
974	102.415916442871	-19.8863010406494	3.95486283302307	-0.00457625929266214	0.00743668992072344	0.00354059832170606	-0.00490093370899558
975	103.06526184082	-20.8603248596191	3.76005816459656	-0.00912170019000769	-0.00782300252467394	0.0100340843200684	0.0022419011220336
976	102.415916442871	-19.5616283416748	3.69512343406677	0.00256657530553639	-0.0250307414680719	0.00191722682211548	0.00581331877037883
977	101.117218017578	-19.5616283416748	3.95486283302307	-0.0162645354866982	-0.00327756232582033	0.0145795252174139	0.0113327819854021
978	101.766563415527	-20.8603248596191	4.01979780197144	-0.00522560812532902	0.00191722682211548	0.00548864435404539	-0.00555028254166245
979	101.117218017578	-20.5356502532959	4.01979780197144	-0.0133424662053585	0.00711201597005129	0.00711201597005129	-0.00392691092565656
980	101.766563415527	-19.8863010406494	4.14966726303101	-0.0146411629393697	-0.0026282137259841	0.000618529506027699	0.00613799272105098
981	101.766563415527	-20.5356502532959	3.95486283302307	-0.0117190945893526	-0.000355493422830477	0.00743668992072344	0.00354059832170606
982	100.467864990234	-19.5616283416748	3.56525373458862	-0.0133424662053585	0.00354059832170606	0.01100810803473	-0.00165419070981443
983	101.766563415527	-18.9122791290283	3.24057936668396	-0.00652430532500148	-0.00100484199356288	0.00418994715437293	0.00289124972186983
984	103.06526184082	-19.2369537353516	3.30551409721375	-0.00814767740666866	0.00970941036939621	-0.00132951640989631	-0.00425158534198999
985	103.06526184082	-20.2109756469727	4.27953720092773	-0.00392691092565656	0.0217223595827818	0.00613799272105098	0.00776136433705688
986	101.117218017578	-18.9122791290283	3.37044906616211	-0.0026282137259841	0.0213976856321096	0.00354059832170606	-0.00165419070981443
987	103.714614868164	-19.8863010406494	3.95486283302307	0.000943203864153475	0.0136055024340749	0.00678734155371785	-0.00230353930965066
988	103.714614868164	-20.8603248596191	3.76005816459656	-0.00522560812532902	0.00873538758605719	0.00289124972186983	-0.00425158534198999
989	103.714614868164	-19.8863010406494	3.76005816459656	0.000293855206109583	0.000293855206109583	0.00126787810586393	-0.0104203969240189
990	103.714614868164	-20.8603248596191	3.88992786407471	0.000293855206109583	0.00386527273803949	0.00711201597005129	-0.00490093370899558
991	104.363960266113	-21.5096740722656	3.88992786407471	-0.00100484199356288	-0.00360223650932312	-0.00132951640989631	-0.00619963090866804
992	104.363960266113	-21.5096740722656	3.37044906616211	-0.00295288790948689	-0.00522560812532902	0.0100340843200684	-0.00522560812532902
993	101.766563415527	-20.2109756469727	3.50031876564026	0.00191722682211548	-0.00814767740666866	0.00613799272105098	0.00938473641872406
994	102.415916442871	-19.5616283416748	3.69512343406677	-0.00522560812532902	0.00418994715437293	0.00126787810586393	-0.00392691092565656
995	103.714614868164	-20.5356502532959	3.63018846511841	-0.0026282137259841	-0.0143164889886975	0.00418994715437293	0.00516396993771195
996	102.415916442871	-18.9122791290283	4.01979780197144	-3.08191010844894e-05	-0.00425158534198999	0.00159255252219737	-0.00197886489331722
997	102.415916442871	-19.8863010406494	4.01979780197144	-0.00457625929266214	-0.00327756232582033	0.00873538758605719	0.00418994715437293
998	103.06526184082	-19.8863010406494	3.82499313354492	-0.00360223650932312	0.00386527273803949	-0.000680167751852423	-0.000355493422830477
999	102.415916442871	-20.2109756469727	3.88992786407471	-0.00132951640989631	0.00711201597005129	0.00126787810586393	-0.00230353930965066
1000	103.06526184082	-19.8863010406494	3.82499313354492	-0.00165419070981443	0.00516396993771195	0.00354059832170606	-0.00327756232582033
1001	103.06526184082	-20.2109756469727	4.08473253250122	0.000293855206109583	0.0123068047687411	-0.00197886489331722	0.00938473641872406
1002	103.06526184082	-19.2369537353516	3.88992786407471	-0.00327756232582033	-0.000680167751852423	0.00418994715437293	0.00126787810586393
1003	101.766563415527	-18.5876045227051	3.50031876564026	-0.000680167751852423	0.00418994715437293	-0.0026282137259841	0.00289124972186983
1004	102.415916442871	-18.5876045227051	3.30551409721375	-0.00327756232582033	0.01100810803473	-0.0026282137259841	-0.00944637414067984
1005	103.714614868164	-19.5616283416748	3.50031876564026	-0.00100484199356288	0.0191249661147594	-0.00230353930965066	-0.00490093370899558
1006	101.117218017578	-18.2629299163818	3.82499313354492	-0.00197886489331722	0.00873538758605719	0.000943203864153475	0.00451462110504508
1007	103.06526184082	-19.8863010406494	4.21460247039795	-0.00749832857400179	0.0132808275520802	0.00451462110504508	-0.00490093370899558
1008	104.363960266113	-19.2369537353516	3.69512343406677	0.000943203864153475	0.0136055024340749	0.000618529506027699	0.000943203864153475
1009	102.415916442871	-19.2369537353516	3.1756443977356	-0.000355493422830477	0.00451462110504508	-0.00165419070981443	-0.00782300252467394
1010	102.415916442871	-18.2629299163818	3.63018846511841	-0.000680167751852423	0.00776136433705688	0.00386527273803949	-0.00555028254166245
1011	103.06526184082	-18.9122791290283	3.69512343406677	0.0022419011220336	-0.00944637414067984	-0.0026282137259841	-3.08191010844894e-05
1012	101.766563415527	-19.5616283416748	4.08473253250122	-0.00814767740666866	-0.00165419070981443	0.0022419011220336	0.00483929552137852
1013	101.117218017578	-19.5616283416748	4.08473253250122	-0.00717365415766835	-0.00587495695799589	0.00256657530553639	0.00256657530553639
1014	99.1691741943359	-17.9382553100586	3.56525373458862	-0.00944637414067984	-0.000680167751852423	0.00159255252219737	-0.0026282137259841
1015	101.766563415527	-19.8863010406494	3.69512343406677	-0.0120437685400248	-0.0107450718060136	-0.00360223650932312	-0.0026282137259841
1016	99.8185195922852	-18.9122791290283	4.01979780197144	-0.00717365415766835	0.000293855206109583	0.00289124972186983	0.000618529506027699
1017	102.415916442871	-20.2109756469727	4.08473253250122	-0.00944637414067984	-0.0230826959013939	0.00418994715437293	0.00483929552137852
1018	102.415916442871	-19.8863010406494	4.08473253250122	0.00256657530553639	-0.0208099745213985	0.000618529506027699	0.00191722682211548
1019	102.415916442871	-18.9122791290283	3.69512343406677	-0.00619963090866804	0.0022419011220336	-0.00717365415766835	0.00289124972186983
1020	103.06526184082	-18.9122791290283	3.50031876564026	-3.08191010844894e-05	-0.000355493422830477	0.00386527273803949	0.00418994715437293
1021	104.363960266113	-19.8863010406494	3.82499313354492	-0.00132951640989631	0.00646266713738441	0.000293855206109583	-3.08191010844894e-05
1022	103.06526184082	-20.2109756469727	4.01979780197144	0.00451462110504508	-0.00555028254166245	0.00159255252219737	0.00808603875339031
1023	102.415916442871	-19.5616283416748	4.08473253250122	-0.00749832857400179	0.00321592413820326	0.00126787810586393	0.000618529506027699
1024	101.766563415527	-19.8863010406494	3.82499313354492	-0.000355493422830477	0.00873538758605719	-0.00197886489331722	0.00354059832170606
1025	101.766563415527	-20.2109756469727	3.69512343406677	0.000293855206109583	0.00841071270406246	0.00483929552137852	-0.0026282137259841
1026	103.06526184082	-21.1849994659424	3.88992786407471	-3.08191010844894e-05	0.0100340843200684	0.00451462110504508	0.00743668992072344
1027	103.714614868164	-21.1849994659424	3.69512343406677	0.00126787810586393	0.00743668992072344	0.000943203864153475	0.00191722682211548
1028	101.766563415527	-19.2369537353516	3.88992786407471	-0.00165419070981443	0.00354059832170606	0.00678734155371785	0.00386527273803949
1029	101.117218017578	-19.2369537353516	3.95486283302307	0.00354059832170606	0.0116574559360743	-0.00197886489331722	-0.00457625929266214
1030	101.766563415527	-19.2369537353516	3.50031876564026	-0.00587495695799589	0.00613799272105098	-3.08191010844894e-05	-0.00327756232582033
1031	102.415916442871	-18.9122791290283	3.76005816459656	0.000943203864153475	0.000943203864153475	0.00191722682211548	0.00743668992072344
1032	102.415916442871	-19.2369537353516	3.82499313354492	0.000943203864153475	0.00678734155371785	0.00321592413820326	0.000943203864153475
1033	103.06526184082	-20.2109756469727	3.88992786407471	-0.00100484199356288	0.00191722682211548	0.00516396993771195	-0.0026282137259841
1034	101.766563415527	-19.8863010406494	4.27953720092773	0.00191722682211548	0.00256657530553639	-0.00490093370899558	0.000618529506027699
1035	103.06526184082	-18.9122791290283	3.63018846511841	0.0022419011220336	-0.00847235135734081	0.00418994715437293	-0.00847235135734081
1036	103.714614868164	-20.5356502532959	3.69512343406677	-3.08191010844894e-05	0.00321592413820326	-0.00522560812532902	0.00159255252219737
1037	103.06526184082	-19.5616283416748	3.63018846511841	0.00451462110504508	-0.00944637414067984	-0.000355493422830477	-0.00782300252467394
1038	101.117218017578	-19.2369537353516	3.04577469825745	-0.00457625929266214	-0.00490093370899558	-0.00295288790948689	0.00646266713738441
1039	101.766563415527	-18.5876045227051	3.50031876564026	0.00386527273803949	0.00743668992072344	-0.00392691092565656	-0.0026282137259841
1040	101.766563415527	-18.9122791290283	4.01979780197144	-0.00457625929266214	0.0123068047687411	0.000293855206109583	-0.00197886489331722
1041	103.06526184082	-19.2369537353516	3.63018846511841	0.000293855206109583	-0.00100484199356288	0.000943203864153475	-0.00132951640989631
1042	102.415916442871	-20.2109756469727	3.88992786407471	0.00126787810586393	0.00126787810586393	0.00126787810586393	-0.000355493422830477
1043	101.766563415527	-18.5876045227051	3.56525373458862	-0.0026282137259841	0.000293855206109583	-0.00132951640989631	-3.08191010844894e-05
1044	102.415916442871	-19.2369537353516	4.08473253250122	0.00321592413820326	0.00581331877037883	-0.0110697457566857	0.000618529506027699
1045	101.766563415527	-18.5876045227051	4.01979780197144	-0.000680167751852423	0.0158782228827477	0.000618529506027699	-0.00327756232582033
1046	103.714614868164	-19.8863010406494	3.88992786407471	-0.00230353930965066	0.00581331877037883	-0.00100484199356288	0.000618529506027699
1047	101.117218017578	-18.5876045227051	3.56525373458862	-0.00490093370899558	0.0136055024340749	0.00126787810586393	-0.00717365415766835
1048	101.117218017578	-18.9122791290283	3.82499313354492	-0.00847235135734081	0.00289124972186983	-0.00392691092565656	0.00516396993771195
1049	99.8185195922852	-18.5876045227051	3.82499313354492	-0.00847235135734081	0.00548864435404539	-0.00555028254166245	-0.00425158534198999
1050	99.1691741943359	-19.2369537353516	4.21460247039795	-0.0100957229733467	0.00191722682211548	-0.000355493422830477	-0.000355493422830477
1051	100.467864990234	-19.2369537353516	3.95486283302307	-0.00814767740666866	-0.00230353930965066	-3.08191010844894e-05	0.000293855206109583
1052	99.8185195922852	-19.5616283416748	3.11070966720581	0.00386527273803949	0.000943203864153475	-0.00230353930965066	-0.0026282137259841
1053	101.766563415527	-19.8863010406494	3.37044906616211	-0.00165419070981443	0.00126787810586393	0.00289124972186983	0.000943203864153475
1054	103.714614868164	-20.2109756469727	3.43538379669189	-3.08191010844894e-05	0.00256657530553639	-0.00490093370899558	0.000293855206109583
1055	101.117218017578	-18.2629299163818	3.69512343406677	0.00159255252219737	-0.0149658378213644	0.000943203864153475	-0.0026282137259841
1056	104.363960266113	-20.2109756469727	4.27953720092773	0.00321592413820326	-0.0195112787187099	0.000943203864153475	0.00418994715437293
1057	103.06526184082	-19.5616283416748	3.76005816459656	0.00321592413820326	-0.00652430532500148	-0.00587495695799589	0.00516396993771195
1058	103.06526184082	-19.8863010406494	3.56525373458862	-0.00555028254166245	-0.00847235135734081	-0.00360223650932312	0.00548864435404539
1059	101.766563415527	-20.5356502532959	3.04577469825745	0.00743668992072344	-0.0113944197073579	-0.000680167751852423	0.00191722682211548
1060	103.06526184082	-20.5356502532959	3.69512343406677	0.0022419011220336	-0.0120437685400248	-0.00230353930965066	-0.00782300252467394
1061	101.766563415527	-20.5356502532959	3.88992786407471	0.00386527273803949	-0.0143164889886975	0.00126787810586393	-0.00100484199356288
1062	103.714614868164	-21.5096740722656	4.14966726303101	0.00613799272105098	-0.0100957229733467	-0.00327756232582033	-3.08191010844894e-05
1063	102.415916442871	-20.8603248596191	3.37044906616211	-0.00132951640989631	-0.0162645354866982	0.00289124972186983	0.000618529506027699
1064	104.363960266113	-20.8603248596191	3.95486283302307	-0.000355493422830477	0.00516396993771195	-0.00295288790948689	-0.00360223650932312
1065	101.117218017578	-19.2369537353516	3.82499313354492	-0.00490093370899558	0.00841071270406246	0.00191722682211548	-0.00717365415766835
1066	105.013305664063	-20.5356502532959	3.95486283302307	0.00646266713738441	0.0106834331527352	-0.00327756232582033	0.0022419011220336
1067	101.117218017578	-18.9122791290283	3.95486283302307	0.00256657530553639	0.0113327819854021	-0.00425158534198999	-0.00555028254166245
1068	103.06526184082	-19.5616283416748	3.69512343406677	-0.00782300252467394	0.00841071270406246	-0.00327756232582033	-0.00360223650932312
1069	102.415916442871	-20.2109756469727	3.69512343406677	0.00321592413820326	0.00548864435404539	-0.00490093370899558	-0.00132951640989631
1070	103.714614868164	-20.8603248596191	3.76005816459656	0.00354059832170606	0.0145795252174139	-0.00165419070981443	-0.00360223650932312
1071	103.06526184082	-19.8863010406494	3.76005816459656	0.00159255252219737	-0.00197886489331722	-0.00100484199356288	-0.00295288790948689
1072	103.714614868164	-19.5616283416748	3.69512343406677	0.00418994715437293	0.00256657530553639	-0.00197886489331722	-0.00327756232582033
1073	103.714614868164	-19.8863010406494	3.63018846511841	-0.00360223650932312	0.00451462110504508	0.000618529506027699	0.00321592413820326
1074	105.013305664063	-20.5356502532959	3.69512343406677	0.00386527273803949	0.00191722682211548	-0.00360223650932312	-0.00197886489331722
1075	102.415916442871	-19.2369537353516	3.50031876564026	-0.000355493422830477	0.000943203864153475	-0.00555028254166245	-3.08191010844894e-05
1076	104.363960266113	-20.5356502532959	3.82499313354492	-0.00555028254166245	-0.00944637414067984	-0.0026282137259841	0.00126787810586393
1077	104.363960266113	-19.8863010406494	3.88992786407471	0.00776136433705688	-0.00684897974133492	-0.00879702530801296	-0.000355493422830477
1078	103.06526184082	-19.5616283416748	3.63018846511841	-0.000355493422830477	-0.00652430532500148	0.000293855206109583	0.00289124972186983
1079	101.766563415527	-19.2369537353516	3.69512343406677	0.00126787810586393	0.00548864435404539	-0.00555028254166245	0.00289124972186983
1080	102.415916442871	-19.5616283416748	3.11070966720581	-0.00295288790948689	0.00354059832170606	-0.00132951640989631	0.000943203864153475
1081	100.467864990234	-19.2369537353516	3.76005816459656	-0.00360223650932312	0.00256657530553639	-3.08191010844894e-05	0.00548864435404539
1082	101.766563415527	-20.5356502532959	3.43538379669189	-0.00132951640989631	0.011982130818069	-0.00392691092565656	0.00516396993771195
1083	99.8185195922852	-20.8603248596191	3.56525373458862	-0.0113944197073579	0.00418994715437293	-0.00100484199356288	0.00548864435404539
1084	101.766563415527	-21.1849994659424	3.69512343406677	-0.00522560812532902	0.00581331877037883	0.00418994715437293	-3.08191010844894e-05
1085	101.117218017578	-19.8863010406494	4.08473253250122	-0.00652430532500148	0.01100810803473	-0.000355493422830477	0.00418994715437293
1086	102.415916442871	-19.8863010406494	3.76005816459656	-0.00100484199356288	0.0113327819854021	0.00548864435404539	0.00191722682211548
1087	102.415916442871	-19.5616283416748	3.88992786407471	0.00483929552137852	0.00970941036939621	-0.00522560812532902	0.00191722682211548
1088	101.117218017578	-19.8863010406494	4.01979780197144	-0.00295288790948689	0.00906006153672934	0.00191722682211548	-0.00684897974133492
1089	103.06526184082	-20.5356502532959	4.21460247039795	0.00548864435404539	0.00126787810586393	-0.00619963090866804	-0.00327756232582033
1090	103.06526184082	-20.2109756469727	3.24057936668396	0.01847561635077	-0.000680167751852423	0.00191722682211548	-0.00587495695799589
1091	103.06526184082	-20.8603248596191	3.30551409721375	0.0123068047687411	0.00743668992072344	0.000618529506027699	0.00548864435404539
1092	102.415916442871	-19.8863010406494	3.69512343406677	0.0360080301761627	-0.00425158534198999	0.00289124972186983	-0.00165419070981443
1093	102.415916442871	-20.8603248596191	3.88992786407471	0.0425015166401863	-0.00490093370899558	-0.00392691092565656	0.00321592413820326
1094	103.714614868164	-21.1849994659424	4.34447193145752	0.0353586822748184	-0.0107450718060136	-0.00165419070981443	-0.00327756232582033
1095	101.766563415527	-20.8603248596191	3.95486283302307	0.00678734155371785	-0.0100957229733467	-0.00425158534198999	0.00354059832170606
1096	103.714614868164	-21.5096740722656	3.1756443977356	0.0265924744307995	-0.00814767740666866	-3.08191010844894e-05	0.000943203864153475
1097	101.766563415527	-21.1849994659424	3.1756443977356	0.00970941036939621	-0.00490093370899558	-0.00587495695799589	0.00873538758605719
1098	101.766563415527	-19.8863010406494	3.37044906616211	0.00938473641872406	-0.00100484199356288	-0.00360223650932312	-0.000355493422830477
1099	103.714614868164	-21.1849994659424	3.50031876564026	0.00841071270406246	-0.00392691092565656	-0.00652430532500148	-0.00100484199356288
1100	103.714614868164	-20.2109756469727	4.21460247039795	0.00678734155371785	-0.00490093370899558	-0.0026282137259841	-0.00490093370899558
1101	103.06526184082	-19.8863010406494	3.82499313354492	0.00191722682211548	-0.00230353930965066	-0.00165419070981443	0.00743668992072344
1102	101.766563415527	-19.2369537353516	3.63018846511841	0.0126314787194133	-0.00230353930965066	-0.00295288790948689	0.00159255252219737
1103	104.363960266113	-20.8603248596191	3.88992786407471	0.00483929552137852	-0.000355493422830477	0.000293855206109583	0.0022419011220336
1104	103.714614868164	-19.8863010406494	3.95486283302307	-0.00230353930965066	0.00581331877037883	-3.08191010844894e-05	-0.00132951640989631
1105	105.013305664063	-20.8603248596191	4.14966726303101	-0.00100484199356288	0.000618529506027699	-0.00619963090866804	-0.0139918150380254
1106	101.766563415527	-18.5876045227051	3.56525373458862	0.00418994715437293	0.000293855206109583	0.00256657530553639	0.00711201597005129
1107	103.06526184082	-19.8863010406494	3.56525373458862	-3.08191010844894e-05	0.0100340843200684	-0.00879702530801296	0.00321592413820326
1108	104.363960266113	-20.2109756469727	3.69512343406677	-0.00555028254166245	0.00451462110504508	-0.00879702530801296	-0.00100484199356288
1109	103.714614868164	-20.5356502532959	3.88992786407471	0.011982130818069	0.0123068047687411	-0.0133424662053585	0.00418994715437293
1110	103.714614868164	-20.5356502532959	3.82499313354492	0.00256657530553639	0.011982130818069	-0.0107450718060136	-0.00619963090866804
1111	105.013305664063	-20.5356502532959	4.14966726303101	0.000618529506027699	0.00841071270406246	-0.00847235135734081	0.00548864435404539
1112	104.363960266113	-20.5356502532959	3.76005816459656	-0.000680167751852423	0.00516396993771195	-0.0100957229733467	0.00970941036939621
1113	103.714614868164	-19.5616283416748	3.63018846511841	-0.00132951640989631	0.00613799272105098	-0.00392691092565656	0.0100340843200684
1114	103.06526184082	-19.5616283416748	3.76005816459656	-0.00555028254166245	-0.0026282137259841	-0.00619963090866804	-0.00197886489331722
1115	103.06526184082	-20.2109756469727	4.08473253250122	0.000618529506027699	-0.00555028254166245	-0.0305502042174339	-0.0026282137259841
1116	101.766563415527	-19.5616283416748	3.37044906616211	0.00191722682211548	-0.0195112787187099	-0.0279528107494116	0.00581331877037883
1117	102.415916442871	-19.5616283416748	3.30551409721375	-3.08191010844894e-05	0.0149041991680861	-0.0279528107494116	0.0113327819854021
1118	101.117218017578	-20.5356502532959	3.88992786407471	-0.00392691092565656	-0.00944637414067984	-0.0211346503347158	0.00191722682211548
1119	101.117218017578	-20.5356502532959	3.88992786407471	-0.00782300252467394	0.00581331877037883	-0.0204853005707264	0.00613799272105098
1120	101.117218017578	-19.8863010406494	3.37044906616211	-0.00879702530801296	-0.00619963090866804	-0.0367190167307854	-0.00619963090866804
1121	101.117218017578	-20.5356502532959	4.01979780197144	0.00483929552137852	0.00354059832170606	-0.0311995539814234	0.00613799272105098
1122	100.467864990234	-19.2369537353516	4.14966726303101	-0.00814767740666866	-0.00522560812532902	-0.0211346503347158	0.00354059832170606
1123	103.06526184082	-19.8863010406494	3.63018846511841	-0.00490093370899558	0.0022419011220336	-0.0133424662053585	0.00711201597005129
1124	103.06526184082	-19.8863010406494	3.56525373458862	0.000293855206109583	0.0136055024340749	0.00581331877037883	0.00191722682211548
1125	103.06526184082	-20.5356502532959	3.43538379669189	-0.00360223650932312	0.0243197549134493	0.0113327819854021	-0.00782300252467394
1126	100.467864990234	-19.5616283416748	3.82499313354492	0.00191722682211548	0.0194496400654316	0.0246444288641214	-0.00587495695799589
1127	103.714614868164	-21.1849994659424	4.21460247039795	0.00646266713738441	0.0171769186854362	0.0269171483814716	0.00711201597005129
1128	103.06526184082	-20.5356502532959	4.08473253250122	0.00289124972186983	0.0165275707840919	0.0136055024340749	-0.00230353930965066
1129	103.714614868164	-21.1849994659424	3.69512343406677	0.011982130818069	0.0022419011220336	0.00386527273803949	-0.00295288790948689
1130	103.714614868164	-20.5356502532959	3.76005816459656	0.00743668992072344	-0.00165419070981443	-0.00555028254166245	-0.00132951640989631
1131	104.363960266113	-22.1590213775635	3.95486283302307	0.013930176384747	-0.00814767740666866	0.000618529506027699	0.0022419011220336
1132	103.06526184082	-21.5096740722656	4.08473253250122	0.0106834331527352	-0.0110697457566857	-0.00912170019000769	0.00808603875339031
1133	102.415916442871	-19.5616283416748	4.08473253250122	0.00386527273803949	-0.00425158534198999	-0.0201606266200542	-0.00652430532500148
1134	101.117218017578	-19.2369537353516	3.63018846511841	0.00711201597005129	-0.00392691092565656	-0.00879702530801296	-0.00814767740666866
1135	102.415916442871	-20.5356502532959	3.88992786407471	-0.00425158534198999	-0.00425158534198999	-0.0195112787187099	-0.0026282137259841
1136	101.117218017578	-19.2369537353516	3.76005816459656	0.00613799272105098	-0.00814767740666866	0.00321592413820326	0.00841071270406246
1137	102.415916442871	-19.5616283416748	4.08473253250122	0.0259431265294552	-0.0026282137259841	0.00289124972186983	0.00516396993771195
1138	103.06526184082	-19.8863010406494	4.14966726303101	0.0132808275520802	0.0022419011220336	0.00354059832170606	-0.00132951640989631
1139	102.415916442871	-19.8863010406494	3.95486283302307	0.0207483377307653	0.00873538758605719	-0.00619963090866804	-0.00100484199356288
1140	103.06526184082	-19.8863010406494	3.1756443977356	0.00613799272105098	-0.00197886489331722	-0.0139918150380254	-0.00619963090866804
1141	103.06526184082	-19.5616283416748	3.1756443977356	0.00581331877037883	-0.00555028254166245	0.00516396993771195	-0.000355493422830477
1142	101.766563415527	-20.2109756469727	3.88992786407471	0.00743668992072344	-0.00457625929266214	0.00191722682211548	-0.000680167751852423
1143	101.117218017578	-18.9122791290283	3.50031876564026	-0.00392691092565656	-0.000680167751852423	-0.00197886489331722	-0.00717365415766835
1144	100.467864990234	-19.2369537353516	4.01979780197144	0.00581331877037883	0.00743668992072344	0.00451462110504508	0.00191722682211548
1145	103.06526184082	-19.2369537353516	3.50031876564026	-0.00457625929266214	0.013930176384747	-0.00230353930965066	-0.00879702530801296
1146	101.766563415527	-19.5616283416748	3.88992786407471	-0.00684897974133492	0.00613799272105098	-0.00619963090866804	-0.00197886489331722
1147	103.714614868164	-19.8863010406494	3.82499313354492	-0.00132951640989631	-0.00295288790948689	0.00256657530553639	-0.00522560812532902
1148	102.415916442871	-19.5616283416748	3.76005816459656	-0.0136671401560307	0.00126787810586393	-0.00879702530801296	0.000293855206109583
1149	100.467864990234	-18.9122791290283	4.08473253250122	0.00321592413820326	0.000293855206109583	0.0165275707840919	-0.00327756232582033
1150	100.467864990234	-19.2369537353516	3.76005816459656	-0.00360223650932312	0.00613799272105098	0.013930176384747	-0.00392691092565656
1151	97.870475769043	-18.9122791290283	3.11070966720581	0.0162028968334198	0.00191722682211548	0.00256657530553639	-0.00717365415766835
1152	101.117218017578	-19.8863010406494	3.82499313354492	-0.0026282137259841	-0.00522560812532902	0.00841071270406246	0.000293855206109583
1153	100.467864990234	-19.2369537353516	3.95486283302307	0.0123068047687411	-0.00165419070981443	0.000293855206109583	-0.00555028254166245
1154	100.467864990234	-18.2629299163818	3.24057936668396	0.00256657530553639	0.00613799272105098	-0.00555028254166245	-0.00230353930965066
1155	99.8185195922852	-19.8863010406494	3.69512343406677	0.0113327819854021	-0.0152905117720366	-0.0107450718060136	-0.00619963090866804
1156	100.467864990234	-19.2369537353516	3.63018846511841	0.0168522447347641	-0.00457625929266214	-0.0182125810533762	0.00289124972186983
1157	101.766563415527	-19.2369537353516	3.88992786407471	0.0158782228827477	-0.00847235135734081	-0.00619963090866804	-0.00490093370899558
1158	103.714614868164	-19.8863010406494	3.95486283302307	0.00970941036939621	-0.0113944197073579	-0.0182125810533762	-0.000680167751852423
1159	103.06526184082	-18.9122791290283	3.69512343406677	0.00354059832170606	-0.00327756232582033	0.00256657530553639	-0.00425158534198999
1160	103.714614868164	-19.8863010406494	4.08473253250122	-0.00295288790948689	0.00321592413820326	-0.0175632312893867	-0.00100484199356288
1161	103.06526184082	-20.5356502532959	4.14966726303101	-0.00814767740666866	0.00289124972186983	-0.00360223650932312	-0.00327756232582033
1162	103.714614868164	-20.8603248596191	3.88992786407471	-0.00490093370899558	-0.00425158534198999	-0.00230353930965066	0.00516396993771195
1163	100.467864990234	-20.2109756469727	3.1756443977356	-0.00619963090866804	-0.00327756232582033	-0.00522560812532902	-0.00327756232582033
1164	102.415916442871	-19.8863010406494	3.76005816459656	-0.0182125810533762	-3.08191010844894e-05	-0.00360223650932312	-0.00197886489331722
1165	102.415916442871	-19.8863010406494	4.08473253250122	-0.0165892094373703	0.000293855206109583	0.00354059832170606	-0.00165419070981443
1166	103.06526184082	-21.1849994659424	4.47434186935425	-0.00587495695799589	0.00159255252219737	0.00483929552137852	-3.08191010844894e-05
1167	103.714614868164	-20.8603248596191	4.08473253250122	-0.00457625929266214	0.0106834331527352	0.00191722682211548	0.00289124972186983
1168	101.766563415527	-19.2369537353516	3.11070966720581	-0.00944637414067984	0.0152288740500808	-0.0107450718060136	0.00354059832170606
1169	101.117218017578	-19.2369537353516	3.1756443977356	0.0022419011220336	0.00321592413820326	-0.00652430532500148	-0.00555028254166245
1170	102.415916442871	-18.9122791290283	3.37044906616211	0.00548864435404539	0.000293855206109583	-0.00977104809135199	0.000943203864153475
1171	100.467864990234	-18.5876045227051	4.08473253250122	0.00418994715437293	0.0022419011220336	-0.00425158534198999	-0.00230353930965066
1172	102.415916442871	-18.9122791290283	2.98083996772766	0.00776136433705688	0.00126787810586393	-0.00522560812532902	0.00321592413820326
1173	103.06526184082	-20.2109756469727	3.24057936668396	-0.00165419070981443	-0.00100484199356288	-0.0113944197073579	0.00743668992072344
1174	102.415916442871	-19.2369537353516	3.11070966720581	-0.00100484199356288	0.00451462110504508	-0.00782300252467394	0.00516396993771195
1175	102.415916442871	-18.9122791290283	3.11070966720581	0.00548864435404539	-0.000680167751852423	-0.00847235135734081	-3.08191010844894e-05
1176	101.766563415527	-20.5356502532959	3.88992786407471	0.00938473641872406	0.00451462110504508	0.00743668992072344	0.00548864435404539
1177	103.06526184082	-19.5616283416748	3.82499313354492	-0.000355493422830477	-0.00425158534198999	0.00711201597005129	0.00581331877037883
1178	102.415916442871	-19.2369537353516	3.04577469825745	0.00256657530553639	0.000293855206109583	0.00808603875339031	0.00321592413820326
1179	101.766563415527	-18.9122791290283	3.76005816459656	0.00126787810586393	0.00483929552137852	-0.00392691092565656	-0.0026282137259841
1180	101.766563415527	-18.9122791290283	3.63018846511841	0.0136055024340749	-0.000355493422830477	-0.00652430532500148	-0.00295288790948689
1181	103.06526184082	-19.8863010406494	3.88992786407471	0.00646266713738441	0.00613799272105098	-0.00392691092565656	0.00483929552137852
1182	103.06526184082	-19.5616283416748	3.63018846511841	0.00386527273803949	0.00841071270406246	0.00581331877037883	0.00451462110504508
1183	100.467864990234	-18.9122791290283	3.69512343406677	-0.00587495695799589	0.00321592413820326	-0.00230353930965066	0.00776136433705688
1184	99.8185195922852	-18.5876045227051	3.63018846511841	-0.00814767740666866	0.000293855206109583	0.000618529506027699	-0.00230353930965066
1185	98.5198211669922	-18.5876045227051	3.76005816459656	-0.0139918150380254	0.00938473641872406	-0.00132951640989631	-0.00749832857400179
1186	100.467864990234	-19.5616283416748	3.95486283302307	-0.017887907102704	0.0100340843200684	0.00516396993771195	-0.00684897974133492
1187	100.467864990234	-19.2369537353516	4.14966726303101	-0.0152905117720366	0.00321592413820326	-3.08191010844894e-05	0.00289124972186983
1188	100.467864990234	-18.2629299163818	3.88992786407471	-0.0169138833880424	-0.00165419070981443	-0.00782300252467394	-0.00619963090866804
1189	101.117218017578	-19.2369537353516	3.69512343406677	-0.0146411629393697	-0.00132951640989631	-0.0217839982360601	0.00159255252219737
1190	101.766563415527	-18.5876045227051	3.69512343406677	0.00191722682211548	-0.00327756232582033	-0.0211346503347158	-0.0107450718060136
1191	101.766563415527	-18.9122791290283	3.82499313354492	-0.00749832857400179	-0.00392691092565656	-0.0159398596733809	0.00289124972186983
1192	101.117218017578	-18.2629299163818	3.88992786407471	-0.00165419070981443	-0.00555028254166245	-0.0126931173726916	-0.00327756232582033
1193	103.714614868164	-19.8863010406494	4.08473253250122	-0.00652430532500148	0.0022419011220336	-0.0204853005707264	0.00743668992072344
1194	103.06526184082	-20.5356502532959	3.30551409721375	-0.00457625929266214	0.00354059832170606	-0.00879702530801296	-0.00425158534198999
1195	101.766563415527	-20.2109756469727	3.76005816459656	-0.000355493422830477	-0.00490093370899558	-0.00425158534198999	-0.00457625929266214
1196	102.415916442871	-21.5096740722656	3.95486283302307	0.00841071270406246	-0.00944637414067984	0.00678734155371785	-0.00652430532500148
1197	103.714614868164	-21.1849994659424	3.95486283302307	0.00516396993771195	-0.00457625929266214	0.0142548503354192	0.00418994715437293
1198	100.467864990234	-19.5616283416748	3.43538379669189	0.0116574559360743	-0.00425158534198999	0.0197743140161037	0.00873538758605719
1199	102.415916442871	-20.2109756469727	3.50031876564026	-0.00587495695799589	-0.00230353930965066	0.0126314787194133	0.00483929552137852
1200	101.117218017578	-19.5616283416748	3.04577469825745	0.00581331877037883	0.00483929552137852	0.0220470335334539	-0.00522560812532902
1201	102.415916442871	-19.5616283416748	3.1756443977356	0.00289124972186983	-0.00295288790948689	0.00159255252219737	0.00678734155371785
1202	103.714614868164	-19.5616283416748	3.30551409721375	0.00354059832170606	0.00159255252219737	0.00613799272105098	0.00126787810586393
1203	103.06526184082	-20.8603248596191	4.14966726303101	0.0106834331527352	-0.0026282137259841	-0.00230353930965066	-0.00360223650932312
1204	101.117218017578	-19.5616283416748	4.01979780197144	-0.00977104809135199	0.00678734155371785	0.00711201597005129	-0.00360223650932312
1205	101.766563415527	-19.5616283416748	2.85097002983093	0.00451462110504508	0.00743668992072344	-0.000680167751852423	-0.00522560812532902
1206	105.013305664063	-20.5356502532959	3.11070966720581	-0.00165419070981443	0.0022419011220336	-0.00555028254166245	-0.000680167751852423
1207	102.415916442871	-19.2369537353516	2.9159049987793	-0.000680167751852423	0.00613799272105098	0.000943203864153475	-0.00425158534198999
1208	102.415916442871	-19.5616283416748	3.50031876564026	-0.00457625929266214	0.00938473641872406	0.000618529506027699	-0.000355493422830477
1209	103.06526184082	-20.2109756469727	3.95486283302307	-0.00652430532500148	0.00159255252219737	0.00386527273803949	-0.00425158534198999
1210	102.415916442871	-20.8603248596191	3.82499313354492	0.00159255252219737	0.0126314787194133	-0.0175632312893867	-0.00327756232582033
1211	103.06526184082	-19.5616283416748	3.82499313354492	0.00159255252219737	-0.00749832857400179	-0.00912170019000769	0.00289124972186983
1212	102.415916442871	-19.8863010406494	4.01979780197144	-0.00522560812532902	-0.00782300252467394	-0.0126931173726916	0.00483929552137852
1213	104.363960266113	-20.2109756469727	3.82499313354492	0.000618529506027699	0.000618529506027699	-0.0185372550040483	0.00191722682211548
1214	103.06526184082	-21.1849994659424	4.21460247039795	-0.00230353930965066	0.000943203864153475	-0.0240567177534103	-0.00100484199356288
1215	103.06526184082	-19.2369537353516	3.56525373458862	0.00159255252219737	0.000293855206109583	-0.0279528107494116	-0.000355493422830477
1216	102.415916442871	-20.2109756469727	3.82499313354492	0.0022419011220336	0.00321592413820326	-0.0299008563160896	0.00386527273803949
1217	102.415916442871	-20.5356502532959	3.69512343406677	0.000293855206109583	-0.00392691092565656	-0.0204853005707264	0.00678734155371785
1218	99.8185195922852	-19.5616283416748	3.69512343406677	-0.00912170019000769	0.00646266713738441	-0.0204853005707264	0.00776136433705688
1219	99.8185195922852	-19.8863010406494	3.95486283302307	-0.00749832857400179	0.00776136433705688	-0.00197886489331722	-0.00587495695799589
1220	99.8185195922852	-19.5616283416748	4.14966726303101	-0.00879702530801296	0.00873538758605719	0.0181509424000978	-3.08191010844894e-05
1221	99.8185195922852	-19.8863010406494	3.63018846511841	-0.00555028254166245	0.00808603875339031	0.0298392176628113	0.00743668992072344
1222	101.117218017578	-20.2109756469727	3.56525373458862	0.000618529506027699	-0.00522560812532902	0.0223717093467712	0.00256657530553639
1223	102.415916442871	-20.8603248596191	3.82499313354492	-0.000355493422830477	-0.00295288790948689	0.0136055024340749	0.00354059832170606
1224	102.415916442871	-20.8603248596191	3.69512343406677	-0.00652430532500148	0.000618529506027699	0.00711201597005129	0.00516396993771195
1225	102.415916442871	-19.2369537353516	3.30551409721375	-0.00587495695799589	0.00873538758605719	0.0100340843200684	-0.00165419070981443
1226	103.06526184082	-21.1849994659424	3.50031876564026	-0.00555028254166245	0.00386527273803949	0.00159255252219737	-0.000355493422830477
1227	103.06526184082	-20.2109756469727	3.11070966720581	-0.00587495695799589	-0.0120437685400248	0.00354059832170606	-0.00392691092565656
1228	101.766563415527	-20.5356502532959	3.76005816459656	-0.00230353930965066	-0.0100957229733467	-0.00457625929266214	-0.00230353930965066
1229	103.06526184082	-21.5096740722656	3.95486283302307	-0.000680167751852423	-0.00555028254166245	-0.00619963090866804	0.000618529506027699
1230	104.363960266113	-22.1590213775635	3.69512343406677	-0.000355493422830477	-0.00879702530801296	-0.0130177913233638	-0.00165419070981443
1231	102.415916442871	-21.5096740722656	4.14966726303101	0.0022419011220336	-0.00814767740666866	-0.0185372550040483	-0.00392691092565656
1232	101.766563415527	-20.8603248596191	3.76005816459656	0.00776136433705688	-0.00619963090866804	-0.00944637414067984	0.00776136433705688
1233	103.714614868164	-20.8603248596191	3.76005816459656	-0.00165419070981443	0.000943203864153475	-0.00587495695799589	-0.00879702530801296
1234	103.714614868164	-20.8603248596191	3.88992786407471	-0.00555028254166245	0.00256657530553639	-0.0126931173726916	-0.00522560812532902
1235	101.766563415527	-19.2369537353516	3.88992786407471	0.01847561635077	-0.0253554154187441	-0.0253554154187441	0.00191722682211548
1236	103.714614868164	-20.5356502532959	4.47434186935425	0.0213976856321096	-0.0133424662053585	-0.0230826959013939	0.00418994715437293
1237	101.117218017578	-18.9122791290283	3.63018846511841	0.0226963832974434	-0.0182125810533762	-0.00522560812532902	0.00483929552137852
1238	103.06526184082	-19.8863010406494	3.76005816459656	0.0181509424000978	-0.00132951640989631	-0.00684897974133492	0.00776136433705688
1239	101.766563415527	-19.8863010406494	3.82499313354492	0.00711201597005129	0.00418994715437293	0.00516396993771195	-0.00425158534198999
1240	102.415916442871	-20.5356502532959	3.82499313354492	0.0207483377307653	0.011982130818069	-0.00100484199356288	0.00386527273803949
1241	101.766563415527	-18.5876045227051	3.69512343406677	0.0132808275520802	0.0100340843200684	-0.00425158534198999	0.00256657530553639
1242	102.415916442871	-19.5616283416748	3.63018846511841	0.00711201597005129	0.00159255252219737	-0.00360223650932312	0.00159255252219737
1243	103.06526184082	-20.2109756469727	3.50031876564026	0.00841071270406246	0.00289124972186983	0.00354059832170606	-0.00165419070981443
1244	104.363960266113	-20.5356502532959	3.69512343406677	-0.00879702530801296	0.0142548503354192	0.00646266713738441	-3.08191010844894e-05
1245	102.415916442871	-19.8863010406494	3.95486283302307	-0.000680167751852423	0.0171769186854362	0.013930176384747	-0.00132951640989631
1246	103.714614868164	-19.2369537353516	3.76005816459656	-0.00652430532500148	0.0103587592020631	0.00418994715437293	-0.000355493422830477
1247	103.06526184082	-19.2369537353516	4.01979780197144	-0.0100957229733467	0.0103587592020631	0.0200989879667759	-0.0026282137259841
1248	104.363960266113	-20.2109756469727	3.88992786407471	-0.00555028254166245	0.0100340843200684	0.0197743140161037	-0.0026282137259841
1249	103.714614868164	-20.5356502532959	3.82499313354492	-0.0172385573387146	0.0116574559360743	0.0188002903014421	0.00354059832170606
1250	104.363960266113	-20.2109756469727	3.88992786407471	-0.00360223650932312	0.000943203864153475	0.0113327819854021	-3.08191010844894e-05
1251	101.766563415527	-19.8863010406494	4.08473253250122	-0.0126931173726916	0.00841071270406246	0.012956153601408	-0.00197886489331722
1252	101.117218017578	-20.2109756469727	4.27953720092773	-0.0165892094373703	-0.00490093370899558	0.0106834331527352	0.00678734155371785
1253	99.1691741943359	-19.2369537353516	3.76005816459656	-0.0159398596733809	0.00613799272105098	-0.00782300252467394	0.00646266713738441
1254	101.117218017578	-20.2109756469727	3.82499313354492	-0.0221086721867323	0.00159255252219737	-0.0126931173726916	0.000618529506027699
1255	99.1691741943359	-19.5616283416748	3.69512343406677	-3.08191010844894e-05	-0.00295288790948689	-0.00425158534198999	-0.00587495695799589
1256	103.714614868164	-20.5356502532959	3.69512343406677	0.00386527273803949	-0.00717365415766835	-0.00490093370899558	0.000618529506027699
1257	101.117218017578	-18.5876045227051	3.69512343406677	-0.00327756232582033	-0.00360223650932312	0.000618529506027699	0.00418994715437293
1258	102.415916442871	-19.2369537353516	3.69512343406677	-0.00230353930965066	-0.00717365415766835	0.0022419011220336	0.00354059832170606
1259	103.714614868164	-20.5356502532959	3.82499313354492	-0.00652430532500148	0.00743668992072344	-0.00490093370899558	0.0022419011220336
1260	103.06526184082	-20.5356502532959	3.82499313354492	-3.08191010844894e-05	-0.00100484199356288	-0.00132951640989631	-0.00555028254166245
1261	101.117218017578	-19.2369537353516	3.82499313354492	0.00126787810586393	0.00159255252219737	-0.00912170019000769	0.00873538758605719
1262	102.415916442871	-19.8863010406494	3.24057936668396	0.00581331877037883	-0.00879702530801296	-0.00619963090866804	0.00126787810586393
1263	103.06526184082	-21.1849994659424	3.69512343406677	-0.00100484199356288	-0.0139918150380254	0.00354059832170606	0.0022419011220336
1264	103.06526184082	-21.1849994659424	3.50031876564026	-0.00587495695799589	-0.00522560812532902	-0.0126931173726916	-0.00327756232582033
1265	103.714614868164	-21.1849994659424	3.37044906616211	0.000943203864153475	-0.00457625929266214	-0.00652430532500148	-0.00295288790948689
1266	101.117218017578	-19.5616283416748	3.50031876564026	0.0022419011220336	0.0022419011220336	-0.00619963090866804	-0.00295288790948689
1267	101.766563415527	-19.5616283416748	4.08473253250122	0.0022419011220336	0.00711201597005129	0.0188002903014421	-3.08191010844894e-05
1268	103.714614868164	-20.2109756469727	4.01979780197144	-0.0136671401560307	0.00743668992072344	0.012956153601408	0.000293855206109583
1269	103.06526184082	-19.8863010406494	4.34447193145752	-0.00132951640989631	0.00548864435404539	-0.00392691092565656	-0.00165419070981443
1270	103.714614868164	-19.8863010406494	3.82499313354492	0.0220470335334539	0.00289124972186983	-0.00522560812532902	-0.00652430532500148
1271	103.714614868164	-20.2109756469727	3.88992786407471	0.0145795252174139	0.00841071270406246	-0.00230353930965066	-0.00197886489331722
1272	103.06526184082	-19.8863010406494	3.30551409721375	0.020423661917448	-0.00425158534198999	-0.0100957229733467	-0.00555028254166245
1273	101.766563415527	-18.2629299163818	3.69512343406677	-0.0120437685400248	0.000943203864153475	-0.0130177913233638	0.00743668992072344
1274	101.117218017578	-18.2629299163818	3.63018846511841	0.000943203864153475	0.00256657530553639	-0.0195112787187099	-0.00619963090866804
1275	101.766563415527	-19.5616283416748	3.82499313354492	-0.00100484199356288	-0.00684897974133492	-0.017887907102704	0.00321592413820326
1276	101.117218017578	-18.2629299163818	3.37044906616211	0.00483929552137852	-0.00749832857400179	-0.0172385573387146	-0.00360223650932312
1277	101.766563415527	-18.5876045227051	3.50031876564026	0.00159255252219737	-0.00132951640989631	-0.00912170019000769	0.00451462110504508
1278	103.06526184082	-19.2369537353516	3.24057936668396	-0.0026282137259841	0.00289124972186983	0.00776136433705688	0.00126787810586393
1279	104.363960266113	-19.5616283416748	3.95486283302307	-0.0146411629393697	0.00743668992072344	-0.00619963090866804	-0.00132951640989631
1280	105.013305664063	-19.5616283416748	4.27953720092773	-0.00457625929266214	0.000293855206109583	-0.00944637414067984	-0.00847235135734081
1281	103.714614868164	-19.5616283416748	3.82499313354492	-0.0104203969240189	0.000293855206109583	-0.00814767740666866	0.00581331877037883
1282	101.766563415527	-17.9382553100586	3.04577469825745	-0.00100484199356288	0.00126787810586393	0.00256657530553639	0.00321592413820326
1283	104.363960266113	-18.5876045227051	3.63018846511841	-0.0162645354866982	0.000943203864153475	-0.00717365415766835	-0.00522560812532902
1284	103.06526184082	-18.9122791290283	3.88992786407471	-0.0130177913233638	0.00191722682211548	-0.00490093370899558	-0.00717365415766835
1285	103.06526184082	-19.8863010406494	4.21460247039795	-0.0191866029053926	0.00451462110504508	-0.00879702530801296	-0.00392691092565656
1286	99.8185195922852	-17.6135807037354	3.88992786407471	-0.0191866029053926	0.0145795252174139	-0.00425158534198999	-0.00132951640989631
1287	101.766563415527	-18.9122791290283	3.95486283302307	-0.0217839982360601	0.00906006153672934	-0.00522560812532902	0.00711201597005129
1288	100.467864990234	-18.5876045227051	3.95486283302307	-0.0152905117720366	0.0116574559360743	0.00906006153672934	-0.00490093370899558
1289	101.766563415527	-19.2369537353516	3.88992786407471	-0.0208099745213985	0.0168522447347641	-0.00197886489331722	-0.00360223650932312
1290	102.415916442871	-18.9122791290283	3.76005816459656	-0.0117190945893526	0.011982130818069	-0.00684897974133492	0.00256657530553639
1291	102.415916442871	-19.5616283416748	4.14966726303101	-0.00197886489331722	-0.000680167751852423	-0.00490093370899558	-0.00100484199356288
1292	103.06526184082	-19.2369537353516	3.88992786407471	-0.00165419070981443	0.00483929552137852	0.00516396993771195	0.00126787810586393
1293	102.415916442871	-17.9382553100586	3.63018846511841	-0.00100484199356288	0.00126787810586393	0.00646266713738441	0.00386527273803949
1294	103.06526184082	-18.2629299163818	3.69512343406677	-0.00684897974133492	-0.00490093370899558	-0.00717365415766835	0.00873538758605719
1295	103.714614868164	-19.5616283416748	4.08473253250122	0.00386527273803949	-0.0169138833880424	-0.0195112787187099	-0.000355493422830477
1296	100.467864990234	-18.2629299163818	3.95486283302307	0.00613799272105098	-0.00684897974133492	-0.0172385573387146	0.000293855206109583
1297	103.714614868164	-19.2369537353516	4.27953720092773	-0.000355493422830477	-0.0104203969240189	-0.00360223650932312	0.00256657530553639
1298	102.415916442871	-20.2109756469727	3.37044906616211	0.00451462110504508	-0.0113944197073579	-0.00360223650932312	-0.00392691092565656
1299	105.013305664063	-20.5356502532959	3.30551409721375	-0.00132951640989631	-0.0026282137259841	-0.0026282137259841	-0.00165419070981443
1300	103.714614868164	-19.8863010406494	4.01979780197144	-0.000680167751852423	-0.00327756232582033	-0.00425158534198999	-0.00457625929266214
1301	103.714614868164	-20.2109756469727	4.08473253250122	0.00386527273803949	0.00321592413820326	-0.00230353930965066	0.00386527273803949
1302	101.766563415527	-18.5876045227051	3.50031876564026	0.000943203864153475	0.00354059832170606	-0.00457625929266214	0.00581331877037883
1303	101.766563415527	-18.2629299163818	3.63018846511841	0.00386527273803949	0.012956153601408	0.00678734155371785	-0.00132951640989631
1304	103.714614868164	-17.9382553100586	3.76005816459656	0.000293855206109583	0.0142548503354192	0.0022419011220336	0.000943203864153475
1305	103.06526184082	-19.2369537353516	4.01979780197144	-0.00230353930965066	0.0178262684494257	0.00613799272105098	-0.00230353930965066
1306	101.766563415527	-17.9382553100586	3.82499313354492	-0.00165419070981443	0.0132808275520802	0.01847561635077	0.000618529506027699
1307	103.714614868164	-19.2369537353516	4.14966726303101	0.00191722682211548	0.0152288740500808	0.00743668992072344	0.00159255252219737
1308	103.06526184082	-19.2369537353516	3.43538379669189	0.000293855206109583	0.000618529506027699	0.00808603875339031	-0.00165419070981443
1309	102.415916442871	-18.2629299163818	3.43538379669189	0.00418994715437293	0.00938473641872406	-0.00749832857400179	-0.00619963090866804
1310	102.415916442871	-17.9382553100586	3.50031876564026	0.000618529506027699	-0.00360223650932312	-0.00490093370899558	-0.00977104809135199
1311	102.415916442871	-18.2629299163818	3.43538379669189	0.011982130818069	0.00256657530553639	-0.0110697457566857	-0.00295288790948689
1312	103.06526184082	-19.2369537353516	3.82499313354492	-0.00977104809135199	-0.00132951640989631	-0.0107450718060136	0.0103587592020631
1313	103.06526184082	-19.5616283416748	4.47434186935425	0.0142548503354192	-0.00782300252467394	-0.00457625929266214	-0.00684897974133492
1314	101.766563415527	-17.9382553100586	3.63018846511841	-0.00132951640989631	0.00386527273803949	-0.00457625929266214	0.000943203864153475
1315	103.714614868164	-19.2369537353516	3.76005816459656	0.0155535480007529	-0.00912170019000769	-0.0169138833880424	-0.00230353930965066
1316	101.117218017578	-18.2629299163818	3.69512343406677	0.0175015944987535	-0.00230353930965066	-0.017887907102704	0.00159255252219737
1317	103.714614868164	-18.9122791290283	3.50031876564026	0.0178262684494257	-0.00522560812532902	0.00483929552137852	0.00646266713738441
1318	103.714614868164	-19.5616283416748	3.50031876564026	0.00581331877037883	-0.000680167751852423	0.00678734155371785	0.00289124972186983
1319	103.06526184082	-18.9122791290283	3.56525373458862	0.00711201597005129	0.00386527273803949	0.00548864435404539	-3.08191010844894e-05
1320	103.06526184082	-18.9122791290283	3.95486283302307	0.00126787810586393	0.0113327819854021	-0.0123684434220195	0.00321592413820326
1321	101.766563415527	-19.2369537353516	3.88992786407471	0.00483929552137852	-0.00522560812532902	0.00581331877037883	0.00581331877037883
1322	101.117218017578	-19.5616283416748	4.01979780197144	-0.00132951640989631	0.00548864435404539	-0.021459324285388	0.000293855206109583
1323	99.1691741943359	-17.6135807037354	3.82499313354492	-0.00847235135734081	-0.00652430532500148	-0.0139918150380254	0.00548864435404539
1324	99.8185195922852	-18.5876045227051	3.95486283302307	-0.00717365415766835	0.00386527273803949	-0.00944637414067984	0.00483929552137852
1325	101.766563415527	-18.9122791290283	3.1756443977356	-0.0159398596733809	0.00711201597005129	-0.0169138833880424	0.00581331877037883
1326	102.415916442871	-18.9122791290283	3.30551409721375	-0.00457625929266214	0.000943203864153475	-0.00782300252467394	0.00159255252219737
1327	104.363960266113	-18.9122791290283	3.30551409721375	-0.00847235135734081	0.000943203864153475	-0.00619963090866804	-0.00100484199356288
1328	102.415916442871	-18.9122791290283	3.24057936668396	-0.00100484199356288	0.00873538758605719	-0.000355493422830477	0.000618529506027699
1329	101.766563415527	-18.5876045227051	3.43538379669189	-0.00132951640989631	0.00126787810586393	0.000618529506027699	-0.00295288790948689
1330	102.415916442871	-19.2369537353516	3.50031876564026	-0.0026282137259841	0.00321592413820326	0.0200989879667759	-0.00197886489331722
1331	101.766563415527	-19.2369537353516	3.11070966720581	0.00613799272105098	-3.08191010844894e-05	0.0265924744307995	0.00126787810586393
1332	103.714614868164	-20.5356502532959	3.1756443977356	-0.00197886489331722	-0.00587495695799589	0.0181509424000978	-0.00425158534198999
1333	103.714614868164	-20.8603248596191	3.88992786407471	-0.00100484199356288	-0.0113944197073579	0.00938473641872406	-0.000355493422830477
1334	103.06526184082	-19.8863010406494	3.11070966720581	-0.00197886489331722	-0.00100484199356288	-0.000680167751852423	-0.0026282137259841
1335	103.714614868164	-20.8603248596191	3.63018846511841	-0.00295288790948689	-0.0133424662053585	-0.00197886489331722	-0.00360223650932312
1336	103.714614868164	-19.2369537353516	3.50031876564026	0.00776136433705688	-0.0292515084147453	-0.0162645354866982	0.000293855206109583
1337	103.714614868164	-20.2109756469727	3.24057936668396	0.000618529506027699	0.00646266713738441	0.000618529506027699	0.00613799272105098
1338	104.363960266113	-20.5356502532959	3.82499313354492	-0.00652430532500148	-0.0113944197073579	0.00256657530553639	0.00841071270406246
1339	102.415916442871	-18.9122791290283	3.69512343406677	-0.00327756232582033	0.000618529506027699	-0.00587495695799589	0.0197743140161037
1340	102.415916442871	-19.2369537353516	3.37044906616211	-0.00977104809135199	0.00483929552137852	-0.00814767740666866	-0.00295288790948689
1341	103.714614868164	-19.8863010406494	4.14966726303101	0.00289124972186983	-0.00197886489331722	-0.000355493422830477	0.00321592413820326
1342	104.363960266113	-19.8863010406494	3.76005816459656	0.00289124972186983	-0.00555028254166245	0.00159255252219737	-0.000355493422830477
1343	102.415916442871	-18.5876045227051	2.9159049987793	-0.00100484199356288	-0.0026282137259841	-0.00490093370899558	0.00548864435404539
1344	102.415916442871	-19.5616283416748	2.98083996772766	-0.00132951640989631	0.00646266713738441	0.000293855206109583	-0.00327756232582033
1345	103.06526184082	-18.9122791290283	3.11070966720581	-0.00944637414067984	0.0100340843200684	0.0022419011220336	-0.00717365415766835
1346	103.06526184082	-20.2109756469727	3.43538379669189	-0.00295288790948689	0.00516396993771195	-0.00360223650932312	-0.00360223650932312
1347	103.714614868164	-20.5356502532959	3.43538379669189	0.000293855206109583	0.012956153601408	0.00581331877037883	-3.08191010844894e-05
1348	102.415916442871	-18.9122791290283	3.50031876564026	-0.0139918150380254	0.013930176384747	0.00321592413820326	-0.00197886489331722
1349	102.415916442871	-18.9122791290283	3.69512343406677	-0.00165419070981443	0.0126314787194133	-0.00197886489331722	-0.00555028254166245
1350	101.766563415527	-19.2369537353516	3.76005816459656	-0.00392691092565656	0.00451462110504508	-0.0026282137259841	-0.00392691092565656
1351	102.415916442871	-18.9122791290283	3.88992786407471	-0.00295288790948689	0.00354059832170606	-0.00360223650932312	-0.00132951640989631
1352	102.415916442871	-18.5876045227051	3.30551409721375	0.000943203864153475	0.00548864435404539	-0.00749832857400179	-0.00392691092565656
1353	103.06526184082	-19.8863010406494	3.95486283302307	-0.00165419070981443	-0.00522560812532902	0.00256657530553639	0.00483929552137852
1354	101.117218017578	-19.5616283416748	3.95486283302307	-0.000680167751852423	0.00126787810586393	-0.00327756232582033	-0.00425158534198999
1355	101.117218017578	-19.5616283416748	3.69512343406677	0.00743668992072344	-0.00457625929266214	-0.00782300252467394	-0.00392691092565656
1356	100.467864990234	-19.8863010406494	3.95486283302307	0.0168522447347641	-0.0188619289547205	-0.0100957229733467	-0.00295288790948689
1357	100.467864990234	-20.2109756469727	3.69512343406677	0.00743668992072344	-0.00360223650932312	-0.0113944197073579	0.00970941036939621
1358	99.1691741943359	-18.9122791290283	3.37044906616211	0.00938473641872406	-0.00360223650932312	-0.00977104809135199	0.00256657530553639
1359	100.467864990234	-18.9122791290283	3.1756443977356	-0.00197886489331722	0.000943203864153475	-0.0156151866540313	-0.00165419070981443
1360	101.117218017578	-18.5876045227051	3.63018846511841	-0.00392691092565656	0.00451462110504508	-0.00295288790948689	0.00386527273803949
1361	101.766563415527	-18.9122791290283	3.63018846511841	0.0136055024340749	-0.00165419070981443	-0.00587495695799589	-0.00197886489331722
1362	103.06526184082	-19.5616283416748	3.88992786407471	0.0152288740500808	-0.00132951640989631	0.00159255252219737	0.00711201597005129
1363	104.363960266113	-20.2109756469727	4.4094066619873	0.0178262684494257	-0.00132951640989631	-0.00132951640989631	0.00321592413820326
1364	101.117218017578	-19.2369537353516	3.82499313354492	-0.00814767740666866	0.00386527273803949	0.0022419011220336	-0.0026282137259841
1365	102.415916442871	-19.5616283416748	3.56525373458862	-0.00490093370899558	0.00808603875339031	0.00581331877037883	-0.00522560812532902
1366	103.714614868164	-20.5356502532959	3.95486283302307	0.00321592413820326	0.0116574559360743	0.0171769186854362	0.00126787810586393
1367	103.06526184082	-20.8603248596191	3.24057936668396	-0.00490093370899558	-0.0026282137259841	0.0022419011220336	-0.00132951640989631
1368	101.117218017578	-19.8863010406494	3.82499313354492	-0.00522560812532902	0.00191722682211548	0.00873538758605719	0.000618529506027699
1369	102.415916442871	-20.2109756469727	4.08473253250122	-0.00295288790948689	-3.08191010844894e-05	-0.00197886489331722	-0.00197886489331722
1370	101.766563415527	-20.2109756469727	3.37044906616211	-0.0117190945893526	-0.00425158534198999	-0.00619963090866804	-0.00197886489331722
1371	102.415916442871	-19.5616283416748	3.24057936668396	-0.00749832857400179	-0.0113944197073579	-0.00197886489331722	0.00516396993771195
1372	101.117218017578	-18.9122791290283	3.30551409721375	-0.00392691092565656	0.0022419011220336	-0.00782300252467394	0.00354059832170606
1373	104.363960266113	-19.8863010406494	3.76005816459656	-0.00490093370899558	-3.08191010844894e-05	-0.0026282137259841	-0.00555028254166245
1374	103.714614868164	-20.2109756469727	4.21460247039795	-3.08191010844894e-05	0.00451462110504508	-0.00327756232582033	-0.00360223650932312
1375	102.415916442871	-19.2369537353516	3.04577469825745	-0.00327756232582033	-0.00490093370899558	-0.0139918150380254	-0.00587495695799589
1376	103.06526184082	-19.8863010406494	3.63018846511841	-3.08191010844894e-05	-0.0120437685400248	-0.00977104809135199	0.00126787810586393
1377	103.714614868164	-19.5616283416748	3.63018846511841	0.00906006153672934	-0.00165419070981443	-0.00522560812532902	0.000293855206109583
1378	102.415916442871	-18.9122791290283	3.50031876564026	-0.0026282137259841	-0.0120437685400248	-0.00100484199356288	-3.08191010844894e-05
1379	102.415916442871	-18.5876045227051	3.63018846511841	-0.00944637414067984	-0.00100484199356288	-0.00749832857400179	0.00743668992072344
1380	101.117218017578	-19.2369537353516	3.69512343406677	-0.00652430532500148	-0.00230353930965066	-0.0133424662053585	-3.08191010844894e-05
1381	102.415916442871	-18.5876045227051	2.98083996772766	-0.00295288790948689	-0.00425158534198999	-0.00165419070981443	-3.08191010844894e-05
1382	101.766563415527	-18.2629299163818	2.98083996772766	-0.00717365415766835	0.00548864435404539	0.00354059832170606	0.00613799272105098
1383	104.363960266113	-19.8863010406494	3.95486283302307	-0.00392691092565656	0.00743668992072344	0.00483929552137852	-0.000355493422830477
1384	102.415916442871	-19.8863010406494	3.63018846511841	-0.00879702530801296	0.00808603875339031	-0.00392691092565656	-0.00684897974133492
1385	101.766563415527	-18.9122791290283	3.50031876564026	-0.0120437685400248	0.0158782228827477	-0.00425158534198999	-0.00490093370899558
1386	101.766563415527	-19.5616283416748	3.56525373458862	-0.0107450718060136	0.013930176384747	0.00970941036939621	0.01100810803473
1387	100.467864990234	-18.9122791290283	3.04577469825745	-0.00879702530801296	0.0132808275520802	0.00646266713738441	-0.0026282137259841
1388	100.467864990234	-18.5876045227051	3.11070966720581	-0.0162645354866982	0.00938473641872406	0.011982130818069	0.00289124972186983
1389	99.8185195922852	-19.5616283416748	3.95486283302307	-0.00749832857400179	0.00289124972186983	-0.0026282137259841	-0.0120437685400248
1390	100.467864990234	-19.5616283416748	3.43538379669189	-0.00555028254166245	0.00841071270406246	0.00191722682211548	-0.00132951640989631
1391	98.5198211669922	-19.2369537353516	3.69512343406677	-0.00230353930965066	0.00548864435404539	-0.00100484199356288	-0.00230353930965066
1392	100.467864990234	-19.5616283416748	3.82499313354492	0.00321592413820326	0.000293855206109583	-0.00165419070981443	0.00159255252219737
1393	101.766563415527	-18.5876045227051	3.63018846511841	0.00256657530553639	-3.08191010844894e-05	-3.08191010844894e-05	-0.00100484199356288
1394	102.415916442871	-20.2109756469727	3.88992786407471	0.0175015944987535	-0.00197886489331722	-0.00879702530801296	0.00354059832170606
1395	101.117218017578	-18.5876045227051	3.69512343406677	0.00841071270406246	-0.00132951640989631	-0.0211346503347158	-0.00684897974133492
1396	103.06526184082	-19.8863010406494	4.53927659988403	0.0175015944987535	-0.0113944197073579	-0.00944637414067984	-0.00360223650932312
1397	102.415916442871	-18.2629299163818	3.76005816459656	0.01847561635077	-0.0185372550040483	-0.00457625929266214	0.00159255252219737
1398	101.766563415527	-19.2369537353516	3.88992786407471	0.00483929552137852	-0.00912170019000769	-0.00587495695799589	0.00646266713738441
1399	102.415916442871	-20.5356502532959	3.95486283302307	-0.00230353930965066	-3.08191010844894e-05	-0.00522560812532902	-0.0104203969240189
1400	103.06526184082	-21.8343467712402	4.01979780197144	-0.00100484199356288	-0.00197886489331722	-0.00847235135734081	-0.00490093370899558
1401	101.766563415527	-20.2109756469727	4.21460247039795	0.00743668992072344	-0.0113944197073579	-0.00684897974133492	-0.00295288790948689
1402	101.766563415527	-19.2369537353516	4.01979780197144	0.00191722682211548	-0.00197886489331722	0.00418994715437293	-0.00392691092565656
1403	103.06526184082	-19.2369537353516	3.63018846511841	-0.00619963090866804	-0.00230353930965066	0.00451462110504508	-0.00295288790948689
1404	103.06526184082	-20.2109756469727	3.24057936668396	-0.00522560812532902	0.00256657530553639	0.000943203864153475	-0.00360223650932312
1405	101.766563415527	-18.9122791290283	3.04577469825745	-0.0221086721867323	0.0116574559360743	0.00646266713738441	-0.00749832857400179
1406	103.714614868164	-19.8863010406494	3.30551409721375	-0.0120437685400248	0.00483929552137852	0.00516396993771195	0.00191722682211548
1407	101.117218017578	-18.5876045227051	3.56525373458862	-0.00522560812532902	0.0116574559360743	0.00873538758605719	0.00418994715437293
1408	102.415916442871	-19.2369537353516	3.37044906616211	-0.00977104809135199	0.00581331877037883	0.0168522447347641	0.0022419011220336
1409	103.06526184082	-19.5616283416748	3.1756443977356	-0.00977104809135199	0.00483929552137852	-0.00425158534198999	-0.00652430532500148
1410	104.363960266113	-19.8863010406494	3.88992786407471	-0.00879702530801296	0.00678734155371785	-0.0107450718060136	-0.00684897974133492
1411	102.415916442871	-18.9122791290283	3.69512343406677	-0.00100484199356288	0.00354059832170606	0.00256657530553639	-0.00165419070981443
1412	103.06526184082	-18.9122791290283	3.56525373458862	0.00321592413820326	-0.00360223650932312	-0.000355493422830477	0.00581331877037883
1413	103.06526184082	-18.9122791290283	3.82499313354492	-0.0026282137259841	0.000618529506027699	-0.000355493422830477	0.00418994715437293
1414	105.013305664063	-20.5356502532959	3.69512343406677	0.00516396993771195	-0.00295288790948689	-0.00295288790948689	-0.00165419070981443
1415	101.766563415527	-18.5876045227051	3.69512343406677	-0.0126931173726916	0.00321592413820326	-0.0152905117720366	0.000293855206109583
1416	102.415916442871	-19.2369537353516	3.69512343406677	0.0178262684494257	-0.00879702530801296	-0.0156151866540313	0.00354059832170606
1417	101.766563415527	-18.5876045227051	3.82499313354492	0.0136055024340749	-0.00295288790948689	-0.00847235135734081	0.00451462110504508
1418	103.714614868164	-19.8863010406494	4.08473253250122	0.00906006153672934	-0.00652430532500148	-0.00977104809135199	0.00191722682211548
1419	102.415916442871	-19.5616283416748	3.76005816459656	-0.00360223650932312	0.00126787810586393	-0.00425158534198999	-0.00619963090866804
1420	101.766563415527	-19.8863010406494	3.37044906616211	-0.00652430532500148	0.00516396993771195	-0.0165892094373703	-0.00295288790948689
1421	101.117218017578	-20.2109756469727	3.37044906616211	0.0334106348454952	-0.00165419070981443	-0.00847235135734081	0.00451462110504508
1422	99.8185195922852	-19.8863010406494	3.95486283302307	-0.00619963090866804	0.000293855206109583	-0.00165419070981443	0.0022419011220336
1423	99.8185195922852	-18.5876045227051	3.95486283302307	-0.00684897974133492	0.0022419011220336	0.0022419011220336	0.00386527273803949
1424	101.766563415527	-19.5616283416748	3.95486283302307	-0.00555028254166245	0.00743668992072344	-0.00457625929266214	0.00354059832170606
1425	99.8185195922852	-19.8863010406494	4.08473253250122	-0.00814767740666866	0.0142548503354192	0.00289124972186983	-0.00100484199356288
1426	101.117218017578	-19.2369537353516	3.69512343406677	-0.00132951640989631	0.011982130818069	0.00938473641872406	0.00321592413820326
1427	100.467864990234	-19.2369537353516	3.88992786407471	0.00418994715437293	0.0116574559360743	0.00906006153672934	0.00256657530553639
1428	103.714614868164	-19.8863010406494	3.88992786407471	0.00321592413820326	0.00776136433705688	0.0100340843200684	0.000293855206109583
1429	103.06526184082	-20.2109756469727	4.08473253250122	0.00548864435404539	0.0132808275520802	0.00126787810586393	0.00354059832170606
1430	103.06526184082	-20.2109756469727	4.27953720092773	0.0132808275520802	0.0022419011220336	-0.00490093370899558	0.00191722682211548
1431	103.714614868164	-19.8863010406494	3.88992786407471	0.0165275707840919	-3.08191010844894e-05	-0.000680167751852423	0.00873538758605719
1432	101.766563415527	-20.8603248596191	3.95486283302307	0.0175015944987535	-0.00912170019000769	0.00646266713738441	-0.0026282137259841
1433	100.467864990234	-20.5356502532959	3.82499313354492	-0.000680167751852423	-0.0026282137259841	-0.00132951640989631	0.00613799272105098
1434	103.06526184082	-21.1849994659424	3.82499313354492	0.00126787810586393	-0.00652430532500148	0.00191722682211548	-0.00814767740666866
1435	103.06526184082	-21.8343467712402	4.08473253250122	-0.00555028254166245	-0.0104203969240189	-0.0198359526693821	-0.00782300252467394
1436	101.766563415527	-20.2109756469727	4.01979780197144	-0.00684897974133492	-0.0152905117720366	-0.0130177913233638	0.00321592413820326
1437	103.06526184082	-21.1849994659424	3.88992786407471	-0.000680167751852423	-0.00295288790948689	-0.0110697457566857	0.00743668992072344
1438	103.714614868164	-20.5356502532959	3.82499313354492	-0.00717365415766835	-0.00749832857400179	-0.00197886489331722	-0.00197886489331722
1439	103.06526184082	-20.2109756469727	3.88992786407471	-0.0123684434220195	0.011982130818069	0.00354059832170606	-0.00522560812532902
1440	103.06526184082	-19.2369537353516	3.30551409721375	-0.0143164889886975	0.00808603875339031	-0.00327756232582033	0.00126787810586393
1441	103.06526184082	-20.5356502532959	4.21460247039795	-0.00717365415766835	0.00581331877037883	-0.00555028254166245	-0.00197886489331722
1442	104.363960266113	-20.2109756469727	4.01979780197144	-0.00425158534198999	-0.000355493422830477	0.00256657530553639	-0.000355493422830477
1443	103.06526184082	-19.8863010406494	3.76005816459656	-0.0139918150380254	0.00354059832170606	0.00841071270406246	0.00191722682211548
1444	102.415916442871	-19.8863010406494	3.50031876564026	-0.0165892094373703	0.00938473641872406	-0.00490093370899558	-0.0026282137259841
1445	105.013305664063	-21.1849994659424	3.88992786407471	-0.0126931173726916	0.0158782228827477	0.0100340843200684	-0.00879702530801296
1446	102.415916442871	-19.2369537353516	3.56525373458862	-0.00782300252467394	0.0142548503354192	0.00548864435404539	0.00159255252219737
1447	103.06526184082	-20.2109756469727	3.95486283302307	-0.00652430532500148	0.0142548503354192	0.00808603875339031	-0.000355493422830477
1448	104.363960266113	-20.2109756469727	3.82499313354492	-0.00295288790948689	0.00646266713738441	0.00613799272105098	-0.000680167751852423
1449	105.013305664063	-20.8603248596191	3.37044906616211	-0.00490093370899558	-0.000680167751852423	0.000618529506027699	0.00126787810586393
1450	103.714614868164	-20.2109756469727	3.88992786407471	-0.000680167751852423	0.00841071270406246	-0.00652430532500148	-0.00619963090866804
1451	105.013305664063	-21.5096740722656	4.01979780197144	0.00126787810586393	0.00451462110504508	0.000293855206109583	0.00418994715437293
1452	102.415916442871	-20.2109756469727	4.14966726303101	0.00711201597005129	0.00159255252219737	0.000618529506027699	0.00159255252219737
1453	103.06526184082	-20.2109756469727	3.76005816459656	-3.08191010844894e-05	0.000618529506027699	0.00906006153672934	0.00126787810586393
1454	102.415916442871	-20.5356502532959	3.63018846511841	-0.00425158534198999	-0.00392691092565656	-0.00587495695799589	0.00808603875339031
1455	103.06526184082	-21.5096740722656	3.88992786407471	0.00743668992072344	-0.00197886489331722	-0.0240567177534103	0.00418994715437293
1456	99.8185195922852	-19.5616283416748	3.63018846511841	0.0142548503354192	-0.0104203969240189	-0.0208099745213985	0.0116574559360743
1457	101.766563415527	-21.1849994659424	4.01979780197144	0.00646266713738441	-0.0104203969240189	-0.0110697457566857	0.0149041991680861
1458	99.8185195922852	-20.2109756469727	3.95486283302307	0.0213976856321096	0.013930176384747	-0.0146411629393697	0.00516396993771195
1459	100.467864990234	-20.5356502532959	3.76005816459656	-0.00847235135734081	-0.00912170019000769	-0.0126931173726916	0.00678734155371785
1460	100.467864990234	-20.2109756469727	3.63018846511841	-0.00522560812532902	-0.021459324285388	-0.0204853005707264	0.000618529506027699
1461	102.415916442871	-20.2109756469727	3.04577469825745	0.000943203864153475	-0.00165419070981443	-0.0149658378213644	-0.00327756232582033
1462	101.117218017578	-20.5356502532959	3.24057936668396	0.00418994715437293	-0.00879702530801296	-0.0175632312893867	0.00418994715437293
1463	101.766563415527	-20.2109756469727	3.88992786407471	0.00678734155371785	0.00808603875339031	-0.00327756232582033	-0.00100484199356288
1464	104.363960266113	-21.1849994659424	4.34447193145752	-0.00457625929266214	0.01100810803473	0.00938473641872406	-0.00197886489331722
1465	103.06526184082	-21.1849994659424	3.24057936668396	-0.00490093370899558	0.0106834331527352	0.0223717093467712	-0.00749832857400179
1466	103.06526184082	-20.8603248596191	3.76005816459656	-0.00490093370899558	0.013930176384747	0.0207483377307653	0.00516396993771195
1467	101.766563415527	-21.1849994659424	3.88992786407471	0.00386527273803949	0.00126787810586393	0.0126314787194133	-0.000355493422830477
1468	101.766563415527	-21.5096740722656	4.14966726303101	0.00126787810586393	0.00289124972186983	0.012956153601408	0.00711201597005129
1469	101.766563415527	-21.1849994659424	4.21460247039795	0.000943203864153475	0.00321592413820326	0.0171769186854362	-0.00132951640989631
1470	101.766563415527	-21.1849994659424	3.76005816459656	-3.08191010844894e-05	-0.00392691092565656	-0.0026282137259841	0.00191722682211548
1471	101.766563415527	-20.2109756469727	3.50031876564026	0.00776136433705688	-0.00977104809135199	-0.0026282137259841	0.00256657530553639
1472	103.06526184082	-21.1849994659424	4.14966726303101	0.000618529506027699	-0.00360223650932312	0.0100340843200684	0.00906006153672934
1473	104.363960266113	-20.8603248596191	4.14966726303101	0.01847561635077	-0.00295288790948689	-0.00912170019000769	-3.08191010844894e-05
1474	101.766563415527	-20.2109756469727	3.88992786407471	0.0217223595827818	-0.00360223650932312	-0.0133424662053585	0.00776136433705688
1475	103.714614868164	-19.5616283416748	4.08473253250122	0.0155535480007529	-0.00684897974133492	-0.0191866029053926	-0.00782300252467394
1476	103.06526184082	-20.2109756469727	3.95486283302307	0.0132808275520802	-0.00230353930965066	-0.0146411629393697	0.0022419011220336
1477	103.714614868164	-20.8603248596191	3.69512343406677	0.00483929552137852	-0.0195112787187099	-0.00392691092565656	-0.00392691092565656
1478	102.415916442871	-20.2109756469727	3.50031876564026	0.0308132413774729	0.00613799272105098	-0.00522560812532902	-0.00587495695799589
1479	101.766563415527	-19.5616283416748	3.50031876564026	-0.00457625929266214	0.00678734155371785	0.0106834331527352	-0.00652430532500148
1480	103.06526184082	-19.8863010406494	3.82499313354492	0.00451462110504508	0.0145795252174139	-0.00392691092565656	-0.0120437685400248
1481	101.766563415527	-19.5616283416748	3.50031876564026	-0.000355493422830477	0.00678734155371785	-0.0026282137259841	-0.00977104809135199
1482	102.415916442871	-20.2109756469727	3.37044906616211	-3.08191010844894e-05	0.00321592413820326	-0.00132951640989631	0.00289124972186983
1483	104.363960266113	-20.8603248596191	3.82499313354492	-0.00717365415766835	0.000293855206109583	-0.0026282137259841	-0.0100957229733467
1484	103.06526184082	-21.1849994659424	4.01979780197144	-0.00717365415766835	0.00256657530553639	-0.0143164889886975	-0.00392691092565656
1485	103.714614868164	-20.8603248596191	3.88992786407471	-0.00684897974133492	0.0100340843200684	-0.0026282137259841	-0.0156151866540313
1486	102.415916442871	-21.1849994659424	4.27953720092773	-0.00847235135734081	0.0116574559360743	-0.00619963090866804	-0.000355493422830477
1487	103.714614868164	-20.5356502532959	3.76005816459656	-0.00360223650932312	0.00646266713738441	0.00678734155371785	-0.00230353930965066
1488	104.363960266113	-20.2109756469727	3.50031876564026	-0.00457625929266214	0.00776136433705688	0.000618529506027699	0.00191722682211548
1489	101.117218017578	-19.8863010406494	3.69512343406677	0.00191722682211548	0.01100810803473	0.00516396993771195	-0.00879702530801296
1490	101.117218017578	-19.8863010406494	3.56525373458862	0.000618529506027699	0.00354059832170606	0.00418994715437293	0.000293855206109583
1491	99.8185195922852	-19.8863010406494	3.30551409721375	-0.00684897974133492	0.00711201597005129	0.012956153601408	-0.00100484199356288
1492	101.766563415527	-21.5096740722656	3.69512343406677	-0.00230353930965066	0.00906006153672934	0.0210730116814375	0.0022419011220336
1493	99.8185195922852	-20.5356502532959	3.43538379669189	-0.00425158534198999	0.0126314787194133	0.0220470335334539	0.00159255252219737
1494	101.117218017578	-20.2109756469727	3.56525373458862	-0.0110697457566857	0.00970941036939621	0.00483929552137852	-0.00522560812532902
1495	101.117218017578	-20.2109756469727	3.69512343406677	-0.00749832857400179	-0.00230353930965066	-0.0172385573387146	-0.00912170019000769
1496	103.06526184082	-21.5096740722656	4.01979780197144	0.013930176384747	-0.00619963090866804	-0.00977104809135199	-0.000355493422830477
1497	102.415916442871	-19.8863010406494	3.88992786407471	0.00483929552137852	-0.00814767740666866	-0.00132951640989631	0.00613799272105098
1498	103.06526184082	-20.2109756469727	3.76005816459656	-0.00619963090866804	-0.00879702530801296	-0.00652430532500148	0.00548864435404539
1499	101.766563415527	-21.1849994659424	3.50031876564026	-0.0126931173726916	-0.00230353930965066	-0.00360223650932312	0.00548864435404539
1500	103.714614868164	-21.5096740722656	3.43538379669189	-0.00684897974133492	0.00191722682211548	-0.00814767740666866	0.00126787810586393
1501	103.714614868164	-21.8343467712402	3.43538379669189	-0.00619963090866804	-0.00717365415766835	-0.00360223650932312	0.00678734155371785
1502	103.06526184082	-20.8603248596191	3.82499313354492	-0.00587495695799589	-0.00684897974133492	-0.00295288790948689	0.0132808275520802
1503	101.766563415527	-20.8603248596191	4.01979780197144	-0.0110697457566857	-0.00847235135734081	0.00289124972186983	0.00516396993771195
1504	104.363960266113	-22.4836959838867	3.88992786407471	-0.00165419070981443	-0.00425158534198999	0.00191722682211548	0.00451462110504508
1505	103.06526184082	-21.8343467712402	3.63018846511841	-0.0107450718060136	-0.0026282137259841	0.00191722682211548	0.00354059832170606
1506	103.714614868164	-21.8343467712402	4.01979780197144	-0.00684897974133492	0.00321592413820326	0.000618529506027699	-0.00100484199356288
1507	103.06526184082	-21.8343467712402	4.08473253250122	-0.00782300252467394	-0.000680167751852423	0.0106834331527352	0.000293855206109583
1508	102.415916442871	-20.5356502532959	4.08473253250122	-0.00814767740666866	0.00516396993771195	-0.00327756232582033	0.0022419011220336
1509	102.415916442871	-20.2109756469727	3.76005816459656	-0.00165419070981443	-0.0110697457566857	-0.00165419070981443	-0.000680167751852423
1510	101.766563415527	-19.8863010406494	3.63018846511841	-0.000355493422830477	-0.00100484199356288	-0.0162645354866982	-0.00587495695799589
1511	103.714614868164	-19.8863010406494	3.76005816459656	-0.00100484199356288	-0.00295288790948689	-0.00327756232582033	0.00451462110504508
1512	103.714614868164	-21.1849994659424	3.95486283302307	0.00126787810586393	-3.08191010844894e-05	0.00548864435404539	-0.00165419070981443
1513	101.766563415527	-19.5616283416748	3.88992786407471	-0.00327756232582033	0.00126787810586393	-0.00684897974133492	0.00289124972186983
1514	103.06526184082	-20.2109756469727	4.08473253250122	-0.0026282137259841	0.00159255252219737	-0.00782300252467394	0.000293855206109583
1515	102.415916442871	-19.5616283416748	3.56525373458862	0.0022419011220336	-0.00847235135734081	-0.0162645354866982	-0.00295288790948689
1516	103.06526184082	-20.8603248596191	3.63018846511841	0.00970941036939621	-0.00555028254166245	-0.0217839982360601	-0.00132951640989631
1517	103.06526184082	-20.2109756469727	3.50031876564026	0.00808603875339031	-0.00619963090866804	-0.00555028254166245	0.00159255252219737
1518	103.714614868164	-20.8603248596191	3.30551409721375	0.0106834331527352	-0.00165419070981443	-0.00749832857400179	0.00613799272105098
1519	103.714614868164	-20.8603248596191	3.69512343406677	0.00873538758605719	0.0022419011220336	-0.0110697457566857	0.00418994715437293
1520	103.714614868164	-20.5356502532959	3.30551409721375	0.00159255252219737	0.000293855206109583	-0.0113944197073579	-0.00230353930965066
1521	104.363960266113	-21.1849994659424	3.88992786407471	0.00841071270406246	0.00548864435404539	-0.0146411629393697	-3.08191010844894e-05
1522	104.363960266113	-20.8603248596191	3.88992786407471	0.00354059832170606	-0.0026282137259841	-0.00197886489331722	-0.00100484199356288
1523	102.415916442871	-19.5616283416748	4.14966726303101	-0.00717365415766835	-3.08191010844894e-05	-0.0110697457566857	0.00841071270406246
1524	101.766563415527	-19.2369537353516	3.82499313354492	-0.00360223650932312	0.00354059832170606	0.00808603875339031	-0.00295288790948689
1525	101.766563415527	-19.5616283416748	3.88992786407471	-0.0126931173726916	0.00711201597005129	0.00386527273803949	0.000618529506027699
1526	102.415916442871	-20.5356502532959	3.24057936668396	-0.0120437685400248	0.00743668992072344	0.00354059832170606	-0.00457625929266214
1527	101.117218017578	-19.8863010406494	3.11070966720581	-0.0146411629393697	0.00191722682211548	-3.08191010844894e-05	0.000293855206109583
1528	99.1691741943359	-19.2369537353516	3.69512343406677	-0.0136671401560307	0.00678734155371785	0.00289124972186983	-0.00295288790948689
1529	99.8185195922852	-19.5616283416748	3.69512343406677	-0.0113944197073579	0.00548864435404539	-0.00782300252467394	-0.00392691092565656
1530	100.467864990234	-19.2369537353516	4.01979780197144	-0.0026282137259841	0.000293855206109583	-0.00847235135734081	-0.0123684434220195
1531	102.415916442871	-19.5616283416748	3.82499313354492	0.00386527273803949	-0.00100484199356288	-0.0117190945893526	0.00159255252219737
1532	102.415916442871	-20.5356502532959	3.82499313354492	-0.00100484199356288	0.00516396993771195	-0.000680167751852423	0.00711201597005129
1533	101.766563415527	-19.5616283416748	3.95486283302307	0.000943203864153475	0.00191722682211548	-0.00132951640989631	-0.00522560812532902
1534	102.415916442871	-20.5356502532959	3.95486283302307	-0.00652430532500148	0.00808603875339031	-0.00132951640989631	0.00159255252219737
1535	102.415916442871	-21.1849994659424	4.14966726303101	0.0113327819854021	0.00289124972186983	-0.00879702530801296	-0.00197886489331722
1536	102.415916442871	-19.8863010406494	3.82499313354492	0.0321119390428066	-0.00295288790948689	0.00321592413820326	0.000943203864153475
1537	103.06526184082	-20.5356502532959	3.63018846511841	0.0100340843200684	-0.00587495695799589	0.00126787810586393	0.00646266713738441
1538	103.06526184082	-21.8343467712402	3.76005816459656	0.0136055024340749	-0.0110697457566857	0.00159255252219737	0.00516396993771195
1539	104.363960266113	-21.8343467712402	3.43538379669189	-0.000355493422830477	-0.00555028254166245	0.000293855206109583	0.000293855206109583
1540	104.363960266113	-21.1849994659424	3.95486283302307	0.00191722682211548	-0.00619963090866804	-0.00847235135734081	-0.00814767740666866
1541	104.363960266113	-21.5096740722656	4.01979780197144	-0.000680167751852423	-0.0107450718060136	-0.00782300252467394	0.00548864435404539
1542	103.06526184082	-21.5096740722656	3.88992786407471	0.000618529506027699	-0.00165419070981443	-0.00457625929266214	0.00776136433705688
1543	104.363960266113	-20.5356502532959	3.82499313354492	0.0022419011220336	-0.000680167751852423	-0.00587495695799589	0.00289124972186983
1544	100.467864990234	-19.8863010406494	3.63018846511841	-0.00684897974133492	0.011982130818069	-0.00360223650932312	-0.000680167751852423
1545	102.415916442871	-19.8863010406494	3.63018846511841	-0.0113944197073579	0.012956153601408	0.000293855206109583	-3.08191010844894e-05
1546	103.06526184082	-20.8603248596191	4.14966726303101	-0.00944637414067984	0.0181509424000978	0.00126787810586393	-0.00360223650932312
1547	102.415916442871	-19.5616283416748	3.43538379669189	0.00256657530553639	-0.000355493422830477	0.01100810803473	-0.00555028254166245
1548	102.415916442871	-19.5616283416748	3.43538379669189	-0.0136671401560307	0.00711201597005129	-0.000680167751852423	-0.00295288790948689
1549	102.415916442871	-19.5616283416748	3.76005816459656	0.00548864435404539	0.00256657530553639	-0.00230353930965066	-0.00295288790948689
1550	101.117218017578	-19.2369537353516	3.69512343406677	-0.00684897974133492	-0.00912170019000769	-0.00197886489331722	-0.00100484199356288
1551	103.06526184082	-19.8863010406494	3.56525373458862	0.00678734155371785	-0.00392691092565656	-0.00555028254166245	-0.00457625929266214
1552	101.117218017578	-19.5616283416748	3.69512343406677	0.00386527273803949	-0.00555028254166245	-0.00652430532500148	0.00581331877037883
1553	103.714614868164	-20.8603248596191	3.69512343406677	-3.08191010844894e-05	-0.00165419070981443	-0.000355493422830477	-3.08191010844894e-05
1554	103.714614868164	-20.5356502532959	3.69512343406677	0.00126787810586393	-0.0026282137259841	-0.00684897974133492	0.000618529506027699
1555	103.714614868164	-20.8603248596191	3.76005816459656	0.00678734155371785	0.00191722682211548	-0.00977104809135199	-0.00100484199356288
1556	102.415916442871	-19.2369537353516	3.95486283302307	0.0116574559360743	-0.0211346503347158	-0.0133424662053585	0.00613799272105098
1557	102.415916442871	-20.2109756469727	4.21460247039795	0.0191249661147594	-0.0100957229733467	0.00289124972186983	0.00678734155371785
1558	103.06526184082	-20.5356502532959	3.82499313354492	0.000293855206109583	-0.00717365415766835	0.00321592413820326	0.00354059832170606
1559	102.415916442871	-19.2369537353516	3.04577469825745	0.00289124972186983	0.00516396993771195	-0.000680167751852423	-0.00197886489331722
1560	101.117218017578	-19.8863010406494	3.24057936668396	-0.000355493422830477	0.00354059832170606	-0.00100484199356288	0.00289124972186983
1561	101.766563415527	-19.5616283416748	3.1756443977356	-0.00230353930965066	0.000293855206109583	-0.00522560812532902	0.00483929552137852
1562	101.117218017578	-20.5356502532959	3.69512343406677	-0.00132951640989631	-0.00132951640989631	0.000943203864153475	0.00386527273803949
1563	101.117218017578	-20.5356502532959	4.27953720092773	-0.00652430532500148	0.000618529506027699	-0.00879702530801296	-0.00425158534198999
1564	98.5198211669922	-19.2369537353516	3.69512343406677	-0.00912170019000769	-0.00619963090866804	-0.00749832857400179	0.00776136433705688
1565	99.8185195922852	-19.2369537353516	3.30551409721375	-0.0110697457566857	0.00646266713738441	-0.0136671401560307	-0.0130177913233638
1566	98.5198211669922	-19.2369537353516	3.82499313354492	-0.00782300252467394	0.00354059832170606	-0.0247060675173998	0.000943203864153475
1567	101.117218017578	-19.5616283416748	3.76005816459656	-0.00782300252467394	0.00873538758605719	-0.00652430532500148	-0.00457625929266214
1568	102.415916442871	-20.5356502532959	3.82499313354492	-0.00749832857400179	0.012956153601408	-0.00555028254166245	-0.00457625929266214
1569	101.766563415527	-19.8863010406494	3.82499313354492	-0.00814767740666866	0.0168522447347641	-0.00814767740666866	-0.0104203969240189
1570	101.766563415527	-20.5356502532959	3.88992786407471	0.000618529506027699	0.012956153601408	-0.0159398596733809	-0.00457625929266214
1571	102.415916442871	-19.8863010406494	3.50031876564026	0.00776136433705688	0.00678734155371785	-0.00619963090866804	0.0022419011220336
1572	101.766563415527	-19.5616283416748	3.24057936668396	-0.00619963090866804	-0.0113944197073579	0.00191722682211548	-0.00425158534198999
1573	103.06526184082	-20.5356502532959	3.30551409721375	-0.00457625929266214	-0.00197886489331722	0.0197743140161037	0.000293855206109583
1574	103.06526184082	-21.5096740722656	3.56525373458862	0.0145795252174139	-0.00230353930965066	0.0188002903014421	-0.00457625929266214
1575	103.06526184082	-20.8603248596191	3.88992786407471	0.00451462110504508	-0.0120437685400248	0.0233457311987877	-0.00197886489331722
1576	101.766563415527	-20.2109756469727	3.69512343406677	0.0126314787194133	-0.0149658378213644	0.00354059832170606	-3.08191010844894e-05
1577	104.363960266113	-20.5356502532959	3.82499313354492	0.0236704051494598	-0.0133424662053585	0.00256657530553639	-0.000680167751852423
1578	103.714614868164	-20.5356502532959	3.82499313354492	0.0243197549134493	-0.00490093370899558	-0.00295288790948689	0.00678734155371785
1579	101.766563415527	-18.5876045227051	4.08473253250122	0.0217223595827818	-0.00684897974133492	0.00483929552137852	-0.00847235135734081
1580	101.766563415527	-18.5876045227051	3.69512343406677	-0.00619963090866804	0.0022419011220336	-0.0172385573387146	-0.00100484199356288
1581	101.766563415527	-18.5876045227051	3.50031876564026	0.025618452578783	0.00581331877037883	-0.00555028254166245	0.00711201597005129
1582	103.06526184082	-19.5616283416748	3.11070966720581	-3.08191010844894e-05	-0.00132951640989631	-0.00230353930965066	0.00970941036939621
1583	103.06526184082	-20.2109756469727	4.01979780197144	0.0239950809627771	-0.00100484199356288	0.00191722682211548	0.00256657530553639
1584	102.415916442871	-19.5616283416748	3.69512343406677	0.013930176384747	0.00354059832170606	-0.00197886489331722	-3.08191010844894e-05
1585	102.415916442871	-19.5616283416748	3.95486283302307	0.00418994715437293	0.00191722682211548	-0.00522560812532902	0.000618529506027699
1586	101.766563415527	-18.5876045227051	3.43538379669189	-0.00197886489331722	-0.00132951640989631	-0.00327756232582033	0.00256657530553639
1587	101.117218017578	-19.8863010406494	3.69512343406677	-0.0026282137259841	0.00354059832170606	0.0022419011220336	0.00159255252219737
1588	105.013305664063	-19.8863010406494	3.63018846511841	-0.00425158534198999	0.00418994715437293	-0.000355493422830477	0.000618529506027699
1589	103.06526184082	-19.8863010406494	3.95486283302307	-0.000680167751852423	0.00711201597005129	-0.0113944197073579	-0.00360223650932312
1590	103.714614868164	-19.8863010406494	4.08473253250122	-0.00457625929266214	0.00581331877037883	-0.00879702530801296	-0.00944637414067984
1591	103.714614868164	-19.2369537353516	3.76005816459656	0.00678734155371785	0.00321592413820326	-0.00457625929266214	-0.00197886489331722
1592	103.714614868164	-19.5616283416748	3.37044906616211	-0.00879702530801296	-0.00132951640989631	0.011982130818069	0.000293855206109583
1593	101.117218017578	-18.2629299163818	3.1756443977356	-0.00944637414067984	0.00354059832170606	0.011982130818069	-0.000355493422830477
1594	101.766563415527	-18.9122791290283	3.1756443977356	-0.00912170019000769	0.00776136433705688	-3.08191010844894e-05	-0.00392691092565656
1595	103.06526184082	-19.5616283416748	4.27953720092773	-0.00132951640989631	0.0022419011220336	-0.00490093370899558	0.000618529506027699
1596	101.117218017578	-18.9122791290283	3.88992786407471	0.00191722682211548	-0.0130177913233638	-0.0113944197073579	-0.00230353930965066
1597	101.766563415527	-19.8863010406494	3.88992786407471	0.00126787810586393	-0.00587495695799589	-0.00522560812532902	0.0116574559360743
1598	101.117218017578	-18.9122791290283	3.69512343406677	-0.0113944197073579	-0.00327756232582033	0.000293855206109583	0.0100340843200684
1599	98.5198211669922	-19.5616283416748	3.82499313354492	-0.0107450718060136	0.00354059832170606	0.000293855206109583	0.00354059832170606
1600	99.1691741943359	-19.2369537353516	3.76005816459656	-0.0149658378213644	0.00548864435404539	-3.08191010844894e-05	-0.00912170019000769
1601	99.8185195922852	-18.9122791290283	4.08473253250122	0.00386527273803949	0.00970941036939621	-0.00327756232582033	0.00548864435404539
1602	100.467864990234	-19.2369537353516	3.69512343406677	-0.00425158534198999	0.00678734155371785	0.00873538758605719	-3.08191010844894e-05
1603	102.415916442871	-19.5616283416748	3.88992786407471	-0.00555028254166245	0.0152288740500808	0.00418994715437293	-0.00619963090866804
1604	101.766563415527	-18.5876045227051	3.82499313354492	-0.00100484199356288	0.00646266713738441	-0.00392691092565656	-0.00555028254166245
1605	102.415916442871	-19.8863010406494	4.08473253250122	-0.00944637414067984	0.00938473641872406	-0.00652430532500148	0.00321592413820326
1606	102.415916442871	-19.2369537353516	3.95486283302307	-0.0162645354866982	0.0136055024340749	0.00191722682211548	-0.00230353930965066
1607	103.06526184082	-19.8863010406494	4.21460247039795	-0.0156151866540313	0.00126787810586393	0.000293855206109583	-3.08191010844894e-05
1608	102.415916442871	-19.5616283416748	3.82499313354492	-0.0195112787187099	0.00354059832170606	-0.00360223650932312	-0.00977104809135199
1609	103.06526184082	-20.5356502532959	3.76005816459656	-0.00684897974133492	0.000618529506027699	-0.00490093370899558	0.000943203864153475
1610	103.06526184082	-20.5356502532959	3.88992786407471	-0.00295288790948689	-0.00944637414067984	-0.00684897974133492	-0.00879702530801296
1611	103.714614868164	-21.1849994659424	4.27953720092773	-0.00717365415766835	-0.00944637414067984	-0.00912170019000769	-0.00457625929266214
1612	103.06526184082	-20.8603248596191	4.21460247039795	-0.00197886489331722	-0.0113944197073579	-0.00652430532500148	0.00126787810586393
1613	101.766563415527	-20.2109756469727	3.76005816459656	0.00159255252219737	-0.0120437685400248	-0.00977104809135199	0.00321592413820326
1614	101.766563415527	-18.5876045227051	3.63018846511841	-0.00684897974133492	-0.00749832857400179	-0.0198359526693821	-0.00360223650932312
1615	103.714614868164	-20.2109756469727	3.76005816459656	0.00159255252219737	-0.0107450718060136	-0.0195112787187099	-0.0026282137259841
1616	101.766563415527	-19.8863010406494	3.43538379669189	0.00581331877037883	-0.0165892094373703	-0.0211346503347158	-0.00197886489331722
1617	104.363960266113	-20.2109756469727	3.76005816459656	0.00354059832170606	-0.0156151866540313	-0.0175632312893867	0.00191722682211548
1618	102.415916442871	-18.5876045227051	3.95486283302307	0.00548864435404539	-0.000355493422830477	-0.00652430532500148	-0.00165419070981443
1619	102.415916442871	-18.9122791290283	3.69512343406677	-0.0026282137259841	0.00256657530553639	-0.0139918150380254	-0.00327756232582033
1620	101.117218017578	-18.5876045227051	3.63018846511841	0.00191722682211548	-0.0026282137259841	-3.08191010844894e-05	-0.00587495695799589
1621	101.766563415527	-19.2369537353516	3.56525373458862	0.00159255252219737	0.00483929552137852	-0.00230353930965066	0.00256657530553639
1622	101.766563415527	-18.9122791290283	3.43538379669189	0.00516396993771195	0.00159255252219737	0.0181509424000978	0.00451462110504508
1623	103.06526184082	-19.2369537353516	3.76005816459656	-0.00165419070981443	0.000943203864153475	0.0123068047687411	0.00613799272105098
1624	104.363960266113	-19.8863010406494	3.69512343406677	0.0113327819854021	0.0152288740500808	0.00613799272105098	-0.00197886489331722
1625	104.363960266113	-19.5616283416748	3.1756443977356	0.00386527273803949	0.00938473641872406	0.00483929552137852	0.000943203864153475
1626	101.766563415527	-19.2369537353516	3.63018846511841	0.00711201597005129	0.0123068047687411	0.00776136433705688	-0.00522560812532902
1627	105.013305664063	-19.8863010406494	3.95486283302307	0.00451462110504508	0.012956153601408	0.00938473641872406	0.00451462110504508
1628	103.06526184082	-19.2369537353516	4.08473253250122	0.00354059832170606	0.00906006153672934	0.00938473641872406	-3.08191010844894e-05
1629	104.363960266113	-20.5356502532959	3.95486283302307	-0.000355493422830477	0.00906006153672934	-0.00230353930965066	0.000293855206109583
1630	103.06526184082	-19.8863010406494	3.1756443977356	0.0158782228827477	0.00776136433705688	0.000618529506027699	0.00483929552137852
1631	103.714614868164	-20.5356502532959	3.30551409721375	-0.00684897974133492	0.00711201597005129	0.00191722682211548	0.00711201597005129
1632	102.415916442871	-20.2109756469727	3.82499313354492	-0.00230353930965066	0.00938473641872406	0.00548864435404539	-0.00327756232582033
1633	100.467864990234	-19.5616283416748	3.76005816459656	-0.00132951640989631	0.0116574559360743	0.00548864435404539	0.00711201597005129
1634	99.8185195922852	-19.2369537353516	4.01979780197144	-0.0100957229733467	0.0113327819854021	-0.00165419070981443	0.00289124972186983
1635	100.467864990234	-20.2109756469727	3.69512343406677	-0.00879702530801296	0.00776136433705688	-0.000680167751852423	0.00191722682211548
1636	99.8185195922852	-20.2109756469727	3.82499313354492	0.000943203864153475	-0.00100484199356288	-0.00392691092565656	0.00970941036939621
1637	101.117218017578	-18.9122791290283	3.76005816459656	-0.00425158534198999	-0.00652430532500148	-0.00782300252467394	0.01100810803473
1638	100.467864990234	-19.2369537353516	3.82499313354492	-0.00360223650932312	-0.00457625929266214	-0.00392691092565656	0.00613799272105098
1639	102.415916442871	-20.5356502532959	4.01979780197144	-0.00360223650932312	-0.00425158534198999	-0.0198359526693821	-0.00392691092565656
1640	103.06526184082	-20.2109756469727	4.21460247039795	-0.00977104809135199	0.00548864435404539	-0.0143164889886975	0.00906006153672934
1641	103.06526184082	-19.8863010406494	4.08473253250122	0.00451462110504508	-0.00684897974133492	-0.0169138833880424	-0.00587495695799589
1642	103.06526184082	-20.2109756469727	4.01979780197144	-0.00490093370899558	-0.00197886489331722	-0.00749832857400179	0.00906006153672934
1643	101.117218017578	-20.5356502532959	4.01979780197144	-0.00165419070981443	-0.00684897974133492	-0.00619963090866804	0.00386527273803949
1644	101.117218017578	-19.5616283416748	3.37044906616211	-0.00425158534198999	0.00483929552137852	-0.00977104809135199	-0.00392691092565656
1645	103.06526184082	-21.1849994659424	3.69512343406677	-0.00717365415766835	0.00938473641872406	-0.00522560812532902	-0.00457625929266214
1646	101.117218017578	-20.5356502532959	3.63018846511841	-0.00587495695799589	0.00418994715437293	0.000293855206109583	-3.08191010844894e-05
1647	101.117218017578	-21.5096740722656	3.82499313354492	-0.00879702530801296	0.00613799272105098	0.00418994715437293	-0.00749832857400179
1648	103.06526184082	-21.1849994659424	4.01979780197144	-0.00425158534198999	0.00451462110504508	0.00678734155371785	0.000293855206109583
1649	102.415916442871	-20.8603248596191	4.01979780197144	0.000293855206109583	0.00159255252219737	0.00126787810586393	-0.0120437685400248
1650	103.06526184082	-20.5356502532959	4.34447193145752	-0.00587495695799589	0.00191722682211548	-0.00392691092565656	-3.08191010844894e-05
1651	101.117218017578	-18.9122791290283	4.08473253250122	0.00711201597005129	-0.00197886489331722	-0.00132951640989631	-0.00587495695799589
1652	101.766563415527	-19.8863010406494	3.69512343406677	-3.08191010844894e-05	-0.00360223650932312	-0.00749832857400179	-0.0026282137259841
1653	103.06526184082	-20.5356502532959	3.24057936668396	-0.00230353930965066	-0.00295288790948689	0.0197743140161037	-3.08191010844894e-05
1654	101.766563415527	-19.8863010406494	3.56525373458862	0.00483929552137852	0.00126787810586393	0.0136055024340749	-0.000680167751852423
1655	101.766563415527	-18.5876045227051	3.82499313354492	0.00646266713738441	-0.000355493422830477	0.00483929552137852	-0.00717365415766835
1656	103.714614868164	-19.8863010406494	4.27953720092773	0.00581331877037883	-0.00782300252467394	-0.00457625929266214	0.00483929552137852
1657	103.06526184082	-18.9122791290283	3.50031876564026	0.012956153601408	-0.0195112787187099	0.0022419011220336	0.00516396993771195
1658	101.766563415527	-18.9122791290283	3.50031876564026	0.000618529506027699	-0.0100957229733467	0.000618529506027699	0.00483929552137852
1659	101.766563415527	-18.9122791290283	3.63018846511841	-0.00425158534198999	-0.00457625929266214	-0.00100484199356288	-0.00522560812532902
1660	103.06526184082	-19.5616283416748	3.76005816459656	-0.00782300252467394	-0.00230353930965066	-0.00944637414067984	-0.00587495695799589
1661	101.766563415527	-18.5876045227051	3.76005816459656	-0.00327756232582033	0.00386527273803949	0.0022419011220336	0.00159255252219737
1662	101.766563415527	-18.9122791290283	2.98083996772766	0.00191722682211548	-0.000355493422830477	-0.00652430532500148	0.00418994715437293
1663	103.06526184082	-19.2369537353516	3.56525373458862	-0.00197886489331722	0.000293855206109583	-0.00392691092565656	0.00646266713738441
1664	103.714614868164	-20.2109756469727	3.95486283302307	-0.0136671401560307	0.000943203864153475	-0.00684897974133492	0.00159255252219737
1665	101.117218017578	-18.9122791290283	3.69512343406677	-0.0123684434220195	0.01100810803473	0.00516396993771195	-0.00425158534198999
1666	103.714614868164	-20.2109756469727	4.14966726303101	-0.00490093370899558	0.00776136433705688	-0.00132951640989631	-0.00392691092565656
1667	100.467864990234	-18.5876045227051	3.88992786407471	-0.00814767740666866	0.00646266713738441	0.00678734155371785	-0.00197886489331722
1668	101.766563415527	-18.9122791290283	3.56525373458862	-0.00587495695799589	0.00126787810586393	0.00970941036939621	-0.000355493422830477
1669	100.467864990234	-19.5616283416748	3.76005816459656	-0.00782300252467394	0.0175015944987535	-0.00360223650932312	0.0022419011220336
1670	101.117218017578	-19.8863010406494	4.01979780197144	-0.0130177913233638	0.00646266713738441	-0.00490093370899558	-0.00490093370899558
1671	97.870475769043	-18.5876045227051	3.95486283302307	-0.00295288790948689	0.00873538758605719	-0.00652430532500148	-0.00100484199356288
1672	99.8185195922852	-18.5876045227051	4.08473253250122	-0.00132951640989631	-0.00327756232582033	-0.00327756232582033	0.00386527273803949
1673	101.766563415527	-18.9122791290283	3.76005816459656	0.00256657530553639	-0.00360223650932312	0.00256657530553639	-0.00197886489331722
1674	103.714614868164	-19.8863010406494	3.24057936668396	-0.0117190945893526	-0.000680167751852423	-0.00555028254166245	-0.00230353930965066
1675	102.415916442871	-18.9122791290283	3.24057936668396	-0.00327756232582033	-0.00165419070981443	-0.0117190945893526	-0.00652430532500148
1676	103.714614868164	-19.8863010406494	4.01979780197144	0.00354059832170606	-0.0152905117720366	-0.0136671401560307	0.000943203864153475
1677	102.415916442871	-18.5876045227051	3.88992786407471	0.00516396993771195	-0.0026282137259841	-0.00165419070981443	-0.00230353930965066
1678	102.415916442871	-18.9122791290283	3.88992786407471	-0.00425158534198999	-0.00879702530801296	-0.00360223650932312	0.00808603875339031
1679	103.06526184082	-20.2109756469727	3.88992786407471	0.000943203864153475	-0.00587495695799589	-0.0133424662053585	-0.00197886489331722
1680	103.06526184082	-21.1849994659424	4.01979780197144	-0.00555028254166245	-0.00197886489331722	-0.00425158534198999	-0.00165419070981443
1681	102.415916442871	-21.1849994659424	4.08473253250122	0.0106834331527352	0.00191722682211548	-0.00360223650932312	0.00776136433705688
1682	101.117218017578	-20.2109756469727	3.76005816459656	0.00126787810586393	-0.00587495695799589	-0.00230353930965066	-0.00230353930965066
1683	103.06526184082	-19.8863010406494	4.14966726303101	-0.00457625929266214	-0.00944637414067984	0.00451462110504508	0.00906006153672934
1684	102.415916442871	-20.5356502532959	3.88992786407471	-0.00100484199356288	0.000293855206109583	0.000293855206109583	-0.00230353930965066
1685	101.766563415527	-19.2369537353516	3.56525373458862	-0.0130177913233638	0.0178262684494257	-0.00230353930965066	0.00321592413820326
1686	103.06526184082	-20.2109756469727	4.08473253250122	-0.00295288790948689	0.011982130818069	0.00516396993771195	-3.08191010844894e-05
1687	101.766563415527	-18.9122791290283	3.95486283302307	-0.00555028254166245	0.00386527273803949	0.00126787810586393	0.00126787810586393
1688	101.766563415527	-18.2629299163818	3.95486283302307	-0.00912170019000769	0.00516396993771195	0.00711201597005129	0.00191722682211548
1689	103.06526184082	-19.2369537353516	4.14966726303101	-0.00132951640989631	0.00938473641872406	-0.00490093370899558	0.000943203864153475
1690	101.766563415527	-19.2369537353516	3.37044906616211	-0.000355493422830477	0.00354059832170606	-0.0117190945893526	-0.00912170019000769
1691	102.415916442871	-18.9122791290283	3.63018846511841	0.00776136433705688	-0.00619963090866804	-0.0026282137259841	-0.00295288790948689
1692	101.117218017578	-18.2629299163818	3.50031876564026	0.00906006153672934	0.00159255252219737	-0.00555028254166245	0.000293855206109583
1693	102.415916442871	-19.5616283416748	3.30551409721375	-3.08191010844894e-05	0.000618529506027699	-0.0026282137259841	-0.00132951640989631
1694	103.714614868164	-18.5876045227051	3.63018846511841	0.0113327819854021	0.00581331877037883	-0.0110697457566857	-0.00717365415766835
1695	101.766563415527	-18.5876045227051	3.43538379669189	0.0188002903014421	0.000943203864153475	-0.02697878703475	0.000943203864153475
1696	103.06526184082	-19.2369537353516	3.76005816459656	0.025618452578783	-0.00490093370899558	-0.0136671401560307	0.00191722682211548
1697	101.766563415527	-18.2629299163818	3.69512343406677	0.0223717093467712	-0.00490093370899558	-0.0146411629393697	-0.00295288790948689
1698	101.766563415527	-18.2629299163818	3.88992786407471	0.0106834331527352	-0.00782300252467394	-0.00814767740666866	0.00451462110504508
1699	104.363960266113	-19.8863010406494	4.14966726303101	0.0103587592020631	-0.000680167751852423	-0.00619963090866804	-0.000680167751852423
1700	103.06526184082	-18.9122791290283	4.01979780197144	0.00354059832170606	0.00418994715437293	-0.00717365415766835	0.000618529506027699
1701	103.714614868164	-19.5616283416748	3.76005816459656	0.00646266713738441	0.011982130818069	-0.0152905117720366	0.00711201597005129
1702	101.117218017578	-18.9122791290283	3.82499313354492	0.0132808275520802	-0.00652430532500148	-0.00165419070981443	0.00321592413820326
1703	101.766563415527	-18.2629299163818	3.82499313354492	0.0106834331527352	-0.0217839982360601	0.00581331877037883	-0.00425158534198999
1704	101.766563415527	-19.2369537353516	3.95486283302307	-0.00749832857400179	0.011982130818069	-0.00327756232582033	0.00159255252219737
1705	99.8185195922852	-18.5876045227051	4.01979780197144	-0.0133424662053585	-0.000680167751852423	-0.00360223650932312	0.000943203864153475
1706	100.467864990234	-19.5616283416748	3.82499313354492	-0.00814767740666866	0.00354059832170606	0.00678734155371785	0.00191722682211548
1707	101.117218017578	-18.2629299163818	3.63018846511841	-0.0117190945893526	0.0022419011220336	-0.00230353930965066	-0.00100484199356288
1708	100.467864990234	-17.9382553100586	3.76005816459656	-0.00782300252467394	0.00321592413820326	0.00354059832170606	-0.00295288790948689
1709	101.766563415527	-19.2369537353516	4.01979780197144	-0.00522560812532902	0.00321592413820326	0.000293855206109583	-0.00360223650932312
1710	101.766563415527	-19.2369537353516	4.08473253250122	-0.00555028254166245	-0.00230353930965066	-0.00425158534198999	-0.00879702530801296
1711	102.415916442871	-18.5876045227051	4.01979780197144	-0.00522560812532902	-0.00295288790948689	-0.0130177913233638	0.000618529506027699
1712	101.766563415527	-18.5876045227051	3.69512343406677	-0.0159398596733809	0.000618529506027699	-0.00327756232582033	-0.00717365415766835
1713	103.714614868164	-19.8863010406494	3.1756443977356	-0.0136671401560307	-0.00457625929266214	-0.00392691092565656	0.00159255252219737
1714	102.415916442871	-19.8863010406494	3.43538379669189	-0.0100957229733467	-0.00165419070981443	-0.0143164889886975	-0.00132951640989631
1715	102.415916442871	-19.2369537353516	3.88992786407471	-0.00457625929266214	-0.03444629535079	-0.0188619289547205	-0.0100957229733467
1716	103.714614868164	-20.5356502532959	4.01979780197144	-0.00457625929266214	-0.0318489037454128	-0.00814767740666866	0.000943203864153475
1717	102.415916442871	-19.8863010406494	3.69512343406677	0.00581331877037883	-0.0324982516467571	-0.0152905117720366	0.0168522447347641
1718	103.06526184082	-21.1849994659424	3.88992786407471	-0.00717365415766835	-0.00425158534198999	-0.000680167751852423	0.00581331877037883
1719	103.06526184082	-20.8603248596191	4.01979780197144	-0.00814767740666866	-0.00457625929266214	-0.00717365415766835	0.00126787810586393
1720	102.415916442871	-20.8603248596191	4.01979780197144	-0.00522560812532902	-0.00327756232582033	0.011982130818069	0.00386527273803949
1721	103.06526184082	-19.8863010406494	4.01979780197144	0.00418994715437293	-0.00165419070981443	0.00873538758605719	0.00256657530553639
1722	103.06526184082	-19.5616283416748	4.27953720092773	-0.00100484199356288	-0.00490093370899558	0.00418994715437293	0.00386527273803949
1723	101.117218017578	-18.9122791290283	3.56525373458862	-0.00100484199356288	-3.08191010844894e-05	0.0103587592020631	0.000618529506027699
1724	103.06526184082	-19.5616283416748	3.63018846511841	-0.00165419070981443	0.011982130818069	0.00256657530553639	-0.0026282137259841
1725	101.766563415527	-18.9122791290283	3.82499313354492	-0.00619963090866804	0.0200989879667759	0.0149041991680861	-0.000680167751852423
1726	103.06526184082	-19.8863010406494	3.82499313354492	-0.00619963090866804	0.0126314787194133	0.00711201597005129	-3.08191010844894e-05
1727	101.766563415527	-18.2629299163818	3.76005816459656	-0.0100957229733467	0.00776136433705688	0.0132808275520802	-0.00717365415766835
1728	101.766563415527	-19.8863010406494	3.95486283302307	-0.0185372550040483	0.00841071270406246	0.0100340843200684	-0.00197886489331722
1729	103.06526184082	-19.2369537353516	3.63018846511841	-0.00392691092565656	0.0100340843200684	0.0142548503354192	-0.00457625929266214
1730	103.714614868164	-19.8863010406494	3.76005816459656	-0.00457625929266214	0.013930176384747	-0.00392691092565656	-0.00490093370899558
1731	103.06526184082	-19.5616283416748	3.76005816459656	0.00126787810586393	-0.00392691092565656	-0.00197886489331722	-0.00327756232582033
1732	101.766563415527	-18.9122791290283	3.69512343406677	-0.00360223650932312	-0.000355493422830477	-0.00197886489331722	0.000618529506027699
1733	102.415916442871	-18.5876045227051	3.30551409721375	-0.00457625929266214	-0.00749832857400179	0.000618529506027699	0.00321592413820326
1734	103.06526184082	-19.8863010406494	3.30551409721375	-3.08191010844894e-05	0.000293855206109583	0.000943203864153475	-0.00425158534198999
1735	101.117218017578	-18.2629299163818	3.88992786407471	-0.00295288790948689	-0.00230353930965066	-0.00717365415766835	-0.00392691092565656
1736	101.766563415527	-19.5616283416748	3.76005816459656	0.0200989879667759	-0.0156151866540313	-0.0195112787187099	-0.00100484199356288
1737	101.117218017578	-18.2629299163818	3.69512343406677	0.00841071270406246	-0.0149658378213644	-0.0136671401560307	0.00483929552137852
1738	102.415916442871	-20.2109756469727	4.21460247039795	-0.00165419070981443	-0.0156151866540313	-0.0143164889886975	0.00191722682211548
1739	101.117218017578	-19.8863010406494	4.08473253250122	0.0178262684494257	-0.00684897974133492	0.000293855206109583	-0.000680167751852423
1740	100.467864990234	-19.8863010406494	3.56525373458862	-0.000680167751852423	0.00386527273803949	-0.0026282137259841	-0.00555028254166245
1741	99.8185195922852	-19.5616283416748	4.21460247039795	-0.00490093370899558	0.00613799272105098	0.000618529506027699	0.00613799272105098
1742	100.467864990234	-19.5616283416748	4.08473253250122	-0.00652430532500148	0.00354059832170606	-0.000355493422830477	0.00548864435404539
1743	99.1691741943359	-18.5876045227051	4.08473253250122	-0.00749832857400179	0.0132808275520802	-0.00555028254166245	0.00354059832170606
1744	100.467864990234	-19.2369537353516	3.95486283302307	-0.00327756232582033	0.0162028968334198	-0.00392691092565656	0.00386527273803949
1745	101.117218017578	-18.9122791290283	3.63018846511841	-0.00847235135734081	0.0149041991680861	0.00451462110504508	0.00451462110504508
1746	103.06526184082	-19.2369537353516	3.63018846511841	-0.000680167751852423	0.011982130818069	0.0149041991680861	0.000618529506027699
1747	101.117218017578	-18.5876045227051	3.63018846511841	-0.00847235135734081	0.00743668992072344	0.000618529506027699	0.00581331877037883
1748	103.714614868164	-20.5356502532959	3.95486283302307	-0.00490093370899558	0.00159255252219737	0.00418994715437293	-0.00197886489331722
1749	103.06526184082	-19.8863010406494	4.27953720092773	-0.00912170019000769	0.00678734155371785	0.00970941036939621	0.00289124972186983
1750	103.714614868164	-20.5356502532959	4.01979780197144	-0.00555028254166245	0.0113327819854021	-0.00847235135734081	-0.00522560812532902
1751	102.415916442871	-20.8603248596191	3.30551409721375	0.00548864435404539	-3.08191010844894e-05	0.00516396993771195	0.00548864435404539
1752	102.415916442871	-19.8863010406494	3.30551409721375	-0.00100484199356288	-0.00619963090866804	0.00516396993771195	0.00386527273803949
1753	101.766563415527	-20.2109756469727	3.1756443977356	-0.000355493422830477	-0.00230353930965066	0.00678734155371785	0.00613799272105098
1754	104.363960266113	-21.1849994659424	3.56525373458862	-3.08191010844894e-05	-0.0100957229733467	-0.00197886489331722	-0.00392691092565656
1755	101.117218017578	-20.8603248596191	3.69512343406677	0.00191722682211548	-0.00295288790948689	-0.00327756232582033	-0.00197886489331722
1756	103.06526184082	-20.2109756469727	3.04577469825745	0.00970941036939621	-0.0139918150380254	-0.0113944197073579	-3.08191010844894e-05
1757	101.117218017578	-20.5356502532959	3.43538379669189	0.0178262684494257	-0.0100957229733467	-0.0100957229733467	0.0116574559360743
1758	103.06526184082	-20.5356502532959	3.43538379669189	-0.00522560812532902	-0.0104203969240189	-0.00684897974133492	0.00906006153672934
1759	103.06526184082	-20.2109756469727	3.82499313354492	0.00548864435404539	-0.00327756232582033	-0.00847235135734081	0.00451462110504508
1760	103.06526184082	-19.2369537353516	3.95486283302307	0.000943203864153475	0.0136055024340749	-0.0175632312893867	-0.0107450718060136
1761	103.06526184082	-19.5616283416748	3.88992786407471	0.00354059832170606	0.00678734155371785	-0.0146411629393697	0.00289124972186983
1762	103.714614868164	-19.8863010406494	3.76005816459656	0.00581331877037883	-0.00425158534198999	-0.0149658378213644	0.000618529506027699
1763	102.415916442871	-19.5616283416748	3.30551409721375	-0.0107450718060136	0.00321592413820326	-0.00912170019000769	-0.000680167751852423
1764	101.766563415527	-18.9122791290283	3.56525373458862	-0.00360223650932312	0.000618529506027699	-0.0104203969240189	-0.00360223650932312
1765	101.117218017578	-19.5616283416748	3.76005816459656	-0.00555028254166245	0.00808603875339031	-0.0123684434220195	-0.0026282137259841
1766	101.117218017578	-18.9122791290283	3.69512343406677	-0.00749832857400179	-0.00132951640989631	-0.00749832857400179	-0.00360223650932312
1767	102.415916442871	-18.5876045227051	3.82499313354492	0.00354059832170606	0.00776136433705688	0.00191722682211548	-0.00165419070981443
1768	102.415916442871	-19.8863010406494	3.63018846511841	-0.0100957229733467	0.011982130818069	0.0145795252174139	-0.0100957229733467
1769	103.06526184082	-20.2109756469727	3.88992786407471	-3.08191010844894e-05	0.0210730116814375	0.0262678004801273	0.00191722682211548
1770	103.06526184082	-19.5616283416748	3.88992786407471	0.00289124972186983	0.0188002903014421	0.0269171483814716	-0.0130177913233638
1771	103.06526184082	-19.8863010406494	3.63018846511841	0.00516396993771195	0.00613799272105098	0.0175015944987535	-0.00392691092565656
1772	102.415916442871	-19.5616283416748	4.14966726303101	0.00386527273803949	0.0116574559360743	0.0123068047687411	-0.00652430532500148
1773	101.766563415527	-18.5876045227051	3.76005816459656	0.00808603875339031	0.00646266713738441	0.00613799272105098	0.00776136433705688
1774	103.06526184082	-18.9122791290283	3.50031876564026	0.0103587592020631	0.00743668992072344	0.00289124972186983	0.00159255252219737
1775	99.8185195922852	-19.5616283416748	3.88992786407471	0.0145795252174139	0.00646266713738441	-0.00425158534198999	0.000293855206109583
1776	99.8185195922852	-18.2629299163818	3.82499313354492	0.0103587592020631	-0.00847235135734081	-0.0117190945893526	-0.0026282137259841
1777	99.8185195922852	-19.5616283416748	4.27953720092773	0.0116574559360743	-0.00230353930965066	-0.0110697457566857	0.00386527273803949
1778	100.467864990234	-19.5616283416748	3.24057936668396	0.0158782228827477	-0.00457625929266214	-0.00847235135734081	-0.00100484199356288
1779	99.1691741943359	-18.5876045227051	3.11070966720581	0.01100810803473	0.00776136433705688	-0.00684897974133492	-0.00295288790948689
1780	99.1691741943359	-17.9382553100586	3.04577469825745	0.00808603875339031	0.00256657530553639	-0.00749832857400179	-0.000680167751852423
1781	101.117218017578	-18.5876045227051	3.1756443977356	-0.00425158534198999	0.00646266713738441	-0.00587495695799589	-0.00165419070981443
1782	100.467864990234	-17.9382553100586	3.37044906616211	0.00354059832170606	0.000943203864153475	-0.00684897974133492	-0.0026282137259841
1783	103.714614868164	-18.9122791290283	3.37044906616211	0.00159255252219737	0.00841071270406246	-0.0146411629393697	0.00191722682211548
1784	103.06526184082	-19.2369537353516	3.30551409721375	0.00451462110504508	0.00126787810586393	-0.00522560812532902	0.000943203864153475
1785	101.766563415527	-18.5876045227051	3.43538379669189	0.00711201597005129	0.00743668992072344	-0.00847235135734081	-3.08191010844894e-05
1786	103.06526184082	-19.5616283416748	3.37044906616211	0.01100810803473	0.0132808275520802	-0.000355493422830477	0.00191722682211548
1787	103.06526184082	-19.2369537353516	3.82499313354492	0.00970941036939621	0.0022419011220336	-0.000355493422830477	0.00386527273803949
1788	101.766563415527	-18.9122791290283	3.43538379669189	0.00776136433705688	0.00321592413820326	0.00256657530553639	0.00159255252219737
1789	102.415916442871	-19.8863010406494	3.24057936668396	-0.00782300252467394	0.000293855206109583	0.000618529506027699	-0.00132951640989631
1790	101.117218017578	-19.5616283416748	3.56525373458862	-0.00944637414067984	-0.00587495695799589	-0.00749832857400179	-0.00392691092565656
1791	103.06526184082	-20.2109756469727	3.69512343406677	-0.0156151866540313	-0.0156151866540313	0.0126314787194133	0.00516396993771195
1792	103.714614868164	-20.2109756469727	3.63018846511841	-0.0156151866540313	-0.0152905117720366	0.00581331877037883	0.00743668992072344
1793	104.363960266113	-20.5356502532959	4.08473253250122	-0.0195112787187099	-0.0117190945893526	-0.00425158534198999	-0.0026282137259841
1794	103.06526184082	-19.8863010406494	4.14966726303101	-0.0188619289547205	0.000618529506027699	-0.00457625929266214	0.00451462110504508
1795	104.363960266113	-19.5616283416748	4.14966726303101	-0.0107450718060136	-0.00392691092565656	-0.0152905117720366	0.000618529506027699
1796	101.766563415527	-18.5876045227051	3.88992786407471	-0.0117190945893526	-0.00977104809135199	-0.0159398596733809	-0.00425158534198999
1797	104.363960266113	-20.2109756469727	4.21460247039795	-0.00847235135734081	-0.00360223650932312	-0.00327756232582033	0.0022419011220336
1798	103.06526184082	-19.5616283416748	3.82499313354492	-0.0107450718060136	0.00646266713738441	-0.00879702530801296	-3.08191010844894e-05
1799	102.415916442871	-18.5876045227051	3.63018846511841	-0.0139918150380254	-0.0026282137259841	-0.00977104809135199	0.00289124972186983
1800	101.766563415527	-18.5876045227051	3.76005816459656	-0.00944637414067984	0.011982130818069	-0.0100957229733467	0.00159255252219737
1801	102.415916442871	-18.2629299163818	3.43538379669189	-0.0100957229733467	0.000943203864153475	-0.0204853005707264	-0.00327756232582033
1802	102.415916442871	-18.5876045227051	3.43538379669189	-0.00425158534198999	0.0022419011220336	-0.00879702530801296	0.00126787810586393
1803	104.363960266113	-19.5616283416748	3.63018846511841	-0.00197886489331722	0.00581331877037883	-0.00879702530801296	-0.000355493422830477
1804	101.766563415527	-18.5876045227051	3.1756443977356	-0.000680167751852423	0.00191722682211548	-0.00977104809135199	-0.00555028254166245
1805	104.363960266113	-19.5616283416748	3.56525373458862	-0.00619963090866804	0.0100340843200684	-0.0126931173726916	-3.08191010844894e-05
1806	100.467864990234	-18.5876045227051	3.1756443977356	-0.00522560812532902	0.01100810803473	0.00126787810586393	0.00289124972186983
1807	103.714614868164	-19.5616283416748	3.76005816459656	0.00451462110504508	0.00581331877037883	0.0262678004801273	-0.00782300252467394
1808	103.714614868164	-19.8863010406494	3.76005816459656	-0.0123684434220195	0.012956153601408	0.0207483377307653	-0.00230353930965066
1809	102.415916442871	-18.9122791290283	3.63018846511841	-0.00360223650932312	0.0175015944987535	0.0220470335334539	-0.00490093370899558
1810	101.117218017578	-18.9122791290283	3.50031876564026	-0.000680167751852423	0.0152288740500808	0.0103587592020631	-0.00197886489331722
1811	101.766563415527	-19.5616283416748	3.37044906616211	-0.000680167751852423	0.000618529506027699	0.00289124972186983	-0.00165419070981443
1812	100.467864990234	-19.8863010406494	3.88992786407471	-0.000680167751852423	-0.000355493422830477	0.00418994715437293	-0.00425158534198999
1813	99.8185195922852	-19.5616283416748	3.82499313354492	-0.0107450718060136	0.00126787810586393	-0.00230353930965066	0.00159255252219737
1814	98.5198211669922	-19.2369537353516	3.24057936668396	-0.0123684434220195	0.00126787810586393	-0.00295288790948689	-0.00587495695799589
1815	101.117218017578	-19.5616283416748	4.08473253250122	-0.0026282137259841	-0.00912170019000769	-0.0152905117720366	-0.00749832857400179
1816	99.8185195922852	-19.5616283416748	4.21460247039795	-0.00912170019000769	-0.0159398596733809	-0.0123684434220195	0.00256657530553639
1817	101.766563415527	-19.5616283416748	3.88992786407471	0.00516396993771195	0.00256657530553639	-0.00619963090866804	0.00256657530553639
1818	100.467864990234	-18.5876045227051	3.56525373458862	-0.00132951640989631	-0.0113944197073579	-0.00749832857400179	-0.0026282137259841
1819	101.117218017578	-18.5876045227051	3.76005816459656	0.00613799272105098	-0.00782300252467394	-0.0188619289547205	-0.00165419070981443
1820	101.766563415527	-19.2369537353516	3.88992786407471	-0.0117190945893526	-0.0104203969240189	-0.0237320438027382	-0.00490093370899558
1821	101.766563415527	-18.9122791290283	3.82499313354492	0.00646266713738441	-0.0100957229733467	-0.0165892094373703	-0.00230353930965066
1822	101.766563415527	-19.2369537353516	4.01979780197144	0.00256657530553639	-0.0240567177534103	-0.0169138833880424	0.00418994715437293
1823	103.06526184082	-20.8603248596191	3.69512343406677	0.00354059832170606	-0.0172385573387146	-0.0100957229733467	-0.00100484199356288
1824	103.06526184082	-21.5096740722656	3.82499313354492	-0.00132951640989631	-0.0237320438027382	-0.0133424662053585	-0.00197886489331722
1825	102.415916442871	-20.8603248596191	3.88992786407471	-0.00230353930965066	-0.00684897974133492	0.00873538758605719	-0.000355493422830477
1826	102.415916442871	-20.2109756469727	3.76005816459656	-0.00490093370899558	0.0022419011220336	0.0132808275520802	0.00126787810586393
1827	103.06526184082	-20.5356502532959	4.21460247039795	0.00808603875339031	-0.00749832857400179	0.0123068047687411	-0.00100484199356288
1828	103.714614868164	-20.8603248596191	4.08473253250122	-0.0026282137259841	0.00256657530553639	0.0103587592020631	-0.00360223650932312
1829	101.766563415527	-18.9122791290283	3.56525373458862	0.00743668992072344	0.00451462110504508	0.0132808275520802	0.000293855206109583
1830	103.06526184082	-18.9122791290283	3.50031876564026	0.00321592413820326	0.00808603875339031	-3.08191010844894e-05	-0.00295288790948689
1831	103.06526184082	-18.9122791290283	3.76005816459656	0.00646266713738441	0.0022419011220336	0.00451462110504508	-3.08191010844894e-05
1832	104.363960266113	-20.5356502532959	4.08473253250122	0.012956153601408	-0.00197886489331722	0.000618529506027699	0.00711201597005129
1833	102.415916442871	-19.5616283416748	4.08473253250122	0.0181509424000978	0.0142548503354192	-0.000680167751852423	0.00289124972186983
1834	101.766563415527	-19.5616283416748	3.56525373458862	0.0149041991680861	0.0152288740500808	0.00678734155371785	-0.00132951640989631
1835	103.714614868164	-19.5616283416748	3.37044906616211	-0.00197886489331722	0.0123068047687411	-0.0123684434220195	-0.00392691092565656
1836	103.714614868164	-20.5356502532959	3.11070966720581	0.0162028968334198	-0.00165419070981443	-0.0165892094373703	0.00711201597005129
1837	103.06526184082	-20.5356502532959	3.11070966720581	0.00873538758605719	-0.00587495695799589	-0.00782300252467394	0.00581331877037883
1838	102.415916442871	-19.2369537353516	3.11070966720581	0.0178262684494257	0.00191722682211548	-0.00555028254166245	0.00289124972186983
1839	101.117218017578	-19.2369537353516	3.43538379669189	0.00191722682211548	0.0181509424000978	-0.00197886489331722	-0.0026282137259841
1840	101.766563415527	-20.5356502532959	3.24057936668396	-0.00132951640989631	0.0113327819854021	-0.00197886489331722	0.00386527273803949
1841	101.117218017578	-19.5616283416748	3.76005816459656	0.00126787810586393	0.00613799272105098	-0.00360223650932312	0.00808603875339031
1842	102.415916442871	-19.8863010406494	3.63018846511841	0.00841071270406246	0.00321592413820326	0.0022419011220336	0.00386527273803949
1843	101.766563415527	-19.5616283416748	3.95486283302307	-0.00165419070981443	0.0113327819854021	-0.00100484199356288	-0.00490093370899558
1844	103.714614868164	-20.2109756469727	4.14966726303101	-0.0026282137259841	0.00970941036939621	-0.00197886489331722	0.0100340843200684
1845	102.415916442871	-20.2109756469727	4.08473253250122	-0.00555028254166245	0.0113327819854021	-0.00230353930965066	-0.00197886489331722
1846	101.117218017578	-19.8863010406494	3.82499313354492	-0.0143164889886975	0.0145795252174139	0.00126787810586393	0.00321592413820326
1847	101.766563415527	-20.5356502532959	3.95486283302307	-0.00782300252467394	0.00386527273803949	0.01100810803473	0.00678734155371785
1848	101.766563415527	-19.5616283416748	3.95486283302307	-0.0182125810533762	0.00711201597005129	0.00841071270406246	-0.00360223650932312
1849	98.5198211669922	-19.5616283416748	4.08473253250122	-0.0139918150380254	0.00256657530553639	-0.00425158534198999	0.00516396993771195
1850	99.1691741943359	-19.2369537353516	4.14966726303101	-0.00912170019000769	0.000293855206109583	-0.00587495695799589	-0.00392691092565656
1851	100.467864990234	-19.5616283416748	3.56525373458862	-0.00360223650932312	-0.00425158534198999	0.00191722682211548	-0.00100484199356288
1852	101.766563415527	-20.5356502532959	3.82499313354492	-0.00944637414067984	-0.00490093370899558	-0.00230353930965066	0.000293855206109583
1853	101.117218017578	-20.2109756469727	4.21460247039795	-0.00295288790948689	0.00354059832170606	0.000293855206109583	0.00126787810586393
1854	101.117218017578	-19.2369537353516	3.76005816459656	-0.00327756232582033	0.0103587592020631	0.00159255252219737	-0.00619963090866804
1855	101.766563415527	-19.5616283416748	4.08473253250122	-0.00457625929266214	0.00159255252219737	-0.00879702530801296	0.00354059832170606
1856	103.06526184082	-20.5356502532959	4.08473253250122	0.0106834331527352	-0.00100484199356288	-0.00652430532500148	-0.00457625929266214
1857	103.06526184082	-19.5616283416748	3.69512343406677	0.013930176384747	0.00646266713738441	0.00159255252219737	0.0022419011220336
1858	101.117218017578	-19.8863010406494	3.63018846511841	0.00873538758605719	0.00548864435404539	-0.00847235135734081	0.00256657530553639
1859	101.766563415527	-21.8343467712402	4.08473253250122	0.00841071270406246	0.0116574559360743	0.00776136433705688	-0.000355493422830477
1860	103.06526184082	-21.1849994659424	3.37044906616211	0.00841071270406246	0.0155535480007529	-0.00360223650932312	-0.00197886489331722
1861	102.415916442871	-22.4836959838867	3.76005816459656	0.0113327819854021	0.00906006153672934	-0.00717365415766835	0.00516396993771195
1862	101.117218017578	-20.5356502532959	3.24057936668396	0.00873538758605719	0.00256657530553639	0.00678734155371785	0.00873538758605719
1863	101.766563415527	-20.2109756469727	3.24057936668396	0.0152288740500808	0.00159255252219737	0.00906006153672934	-0.00295288790948689
1864	101.766563415527	-21.1849994659424	3.37044906616211	-0.00425158534198999	0.00970941036939621	0.00159255252219737	-0.00619963090866804
1865	103.06526184082	-20.5356502532959	3.30551409721375	0.0106834331527352	0.0149041991680861	-0.00165419070981443	-0.00295288790948689
1866	102.415916442871	-20.5356502532959	4.21460247039795	-0.000355493422830477	0.012956153601408	-0.00847235135734081	0.000293855206109583
1867	103.06526184082	-20.2109756469727	3.82499313354492	-0.00295288790948689	0.00613799272105098	0.00516396993771195	-0.00165419070981443
1868	100.467864990234	-19.2369537353516	3.1756443977356	-0.00555028254166245	0.00808603875339031	0.00451462110504508	-3.08191010844894e-05
1869	102.415916442871	-19.2369537353516	2.98083996772766	0.000618529506027699	0.00613799272105098	-0.00847235135734081	-0.00652430532500148
1870	101.766563415527	-19.5616283416748	3.56525373458862	-0.0026282137259841	-0.00100484199356288	-0.00165419070981443	-0.00392691092565656
1871	102.415916442871	-19.2369537353516	3.76005816459656	0.00159255252219737	0.0022419011220336	-0.00847235135734081	-0.00230353930965066
1872	102.415916442871	-19.2369537353516	3.76005816459656	-0.00619963090866804	-0.00717365415766835	-0.00490093370899558	0.000293855206109583
1873	103.714614868164	-20.8603248596191	3.69512343406677	-0.00457625929266214	0.00159255252219737	-0.00717365415766835	-0.00457625929266214
1874	101.117218017578	-18.9122791290283	3.56525373458862	-0.00555028254166245	-0.00230353930965066	-0.0201606266200542	-0.00490093370899558
1875	102.415916442871	-19.8863010406494	3.76005816459656	0.000943203864153475	-0.0104203969240189	-0.0146411629393697	-0.000355493422830477
1876	103.714614868164	-20.2109756469727	4.21460247039795	-3.08191010844894e-05	-0.0224333461374044	-0.0227580219507217	-0.00295288790948689
1877	101.766563415527	-19.8863010406494	4.08473253250122	0.00581331877037883	-0.0152905117720366	-0.0165892094373703	0.00743668992072344
1878	101.766563415527	-19.2369537353516	4.01979780197144	-0.0100957229733467	-0.00490093370899558	-0.0107450718060136	0.00906006153672934
1879	103.714614868164	-20.8603248596191	3.88992786407471	0.00483929552137852	0.00873538758605719	-0.00295288790948689	0.00159255252219737
1880	102.415916442871	-20.2109756469727	3.95486283302307	-0.0026282137259841	0.00776136433705688	0.000293855206109583	0.000943203864153475
1881	103.06526184082	-20.5356502532959	3.88992786407471	-0.00165419070981443	0.00776136433705688	-0.00944637414067984	0.00354059832170606
1882	101.117218017578	-20.5356502532959	4.21460247039795	-0.00165419070981443	-0.00295288790948689	-0.000355493422830477	0.00646266713738441
1883	99.8185195922852	-19.2369537353516	4.21460247039795	-0.0123684434220195	-0.00652430532500148	-0.00555028254166245	0.0022419011220336
1884	100.467864990234	-20.5356502532959	3.69512343406677	-0.0159398596733809	-3.08191010844894e-05	-0.00197886489331722	0.000943203864153475
1885	99.8185195922852	-19.2369537353516	3.50031876564026	-0.0113944197073579	0.00711201597005129	0.00191722682211548	0.00126787810586393
1886	101.766563415527	-19.8863010406494	3.82499313354492	-0.0113944197073579	0.0152288740500808	0.00938473641872406	-0.0026282137259841
1887	100.467864990234	-19.5616283416748	3.82499313354492	-0.0123684434220195	0.0132808275520802	0.0152288740500808	0.00678734155371785
1888	101.117218017578	-19.2369537353516	3.95486283302307	-0.00457625929266214	0.0103587592020631	0.0171769186854362	-0.00230353930965066
1889	101.117218017578	-20.2109756469727	4.27953720092773	-0.0113944197073579	0.0142548503354192	0.00191722682211548	-0.00230353930965066
1890	100.467864990234	-20.2109756469727	3.88992786407471	-0.0120437685400248	0.0113327819854021	0.013930176384747	0.00256657530553639
1891	102.415916442871	-19.5616283416748	3.76005816459656	-0.0104203969240189	0.0103587592020631	0.00418994715437293	-0.000680167751852423
1892	101.766563415527	-18.9122791290283	3.76005816459656	-0.0110697457566857	-0.00587495695799589	0.0246444288641214	0.00191722682211548
1893	103.06526184082	-20.8603248596191	3.82499313354492	-0.00684897974133492	-0.00684897974133492	0.0152288740500808	0.000293855206109583
1894	103.06526184082	-20.8603248596191	3.69512343406677	-0.0104203969240189	-0.00782300252467394	0.00873538758605719	-0.00555028254166245
1895	101.766563415527	-20.2109756469727	3.37044906616211	-0.0100957229733467	-0.0120437685400248	0.00354059832170606	-0.0026282137259841
1896	103.714614868164	-21.8343467712402	3.24057936668396	0.00548864435404539	-0.00977104809135199	-0.0136671401560307	0.00126787810586393
1897	101.117218017578	-20.5356502532959	3.69512343406677	-0.00100484199356288	-0.0175632312893867	0.00516396993771195	0.00386527273803949
1898	102.415916442871	-21.5096740722656	4.01979780197144	0.00808603875339031	-0.0165892094373703	-0.00847235135734081	0.01100810803473
1899	103.714614868164	-20.8603248596191	4.01979780197144	-0.00230353930965066	-0.0026282137259841	-0.00295288790948689	-0.00165419070981443
1900	103.06526184082	-20.2109756469727	4.34447193145752	-0.00100484199356288	-0.00587495695799589	-0.00132951640989631	0.00451462110504508
1901	102.415916442871	-19.5616283416748	4.01979780197144	0.00321592413820326	-0.00490093370899558	-0.0120437685400248	0.00126787810586393
1902	103.714614868164	-20.5356502532959	4.14966726303101	0.00808603875339031	-0.0120437685400248	0.00126787810586393	-0.00230353930965066
1903	101.766563415527	-19.2369537353516	3.88992786407471	0.00970941036939621	-0.0026282137259841	-0.00522560812532902	-0.00652430532500148
1904	101.766563415527	-18.5876045227051	3.69512343406677	-0.00425158534198999	-0.00392691092565656	-0.00717365415766835	0.000943203864153475
1905	100.467864990234	-18.5876045227051	3.88992786407471	-0.0026282137259841	0.0123068047687411	-0.00295288790948689	-0.00684897974133492
1906	102.415916442871	-19.8863010406494	4.01979780197144	-0.00749832857400179	0.0136055024340749	-0.00360223650932312	0.0022419011220336
1907	100.467864990234	-18.5876045227051	3.37044906616211	-0.00619963090866804	0.00970941036939621	0.00289124972186983	-0.00197886489331722
1908	102.415916442871	-19.2369537353516	3.76005816459656	0.00354059832170606	0.00776136433705688	-0.00522560812532902	-0.0117190945893526
1909	103.06526184082	-19.5616283416748	3.69512343406677	-0.00587495695799589	0.00841071270406246	0.00516396993771195	-0.00425158534198999
1910	103.714614868164	-19.8863010406494	3.82499313354492	-0.00197886489331722	0.00841071270406246	-0.00977104809135199	-0.00587495695799589
1911	101.766563415527	-19.2369537353516	4.01979780197144	0.00418994715437293	0.00808603875339031	-0.00230353930965066	-0.000680167751852423
1912	101.766563415527	-18.9122791290283	3.1756443977356	0.000943203864153475	0.00711201597005129	-0.00392691092565656	0.00938473641872406
1913	103.06526184082	-18.2629299163818	3.56525373458862	0.00289124972186983	0.000293855206109583	0.00711201597005129	0.00386527273803949
1914	103.714614868164	-19.5616283416748	3.95486283302307	0.000943203864153475	0.011982130818069	-0.00425158534198999	-0.00392691092565656
1915	101.117218017578	-18.9122791290283	3.95486283302307	0.00906006153672934	0.00289124972186983	-0.00847235135734081	-3.08191010844894e-05
1916	103.714614868164	-19.2369537353516	3.82499313354492	0.0116574559360743	-0.00457625929266214	-0.0230826959013939	-0.00100484199356288
1917	100.467864990234	-19.8863010406494	4.27953720092773	0.00678734155371785	-0.0107450718060136	-0.0169138833880424	0.00646266713738441
1918	103.06526184082	-20.2109756469727	3.37044906616211	0.00776136433705688	0.000293855206109583	-0.0110697457566857	0.0103587592020631
1919	101.117218017578	-18.2629299163818	3.11070966720581	-0.00879702530801296	0.00418994715437293	-0.0208099745213985	0.00483929552137852
1920	99.8185195922852	-18.9122791290283	3.1756443977356	-0.00165419070981443	0.000618529506027699	-0.0185372550040483	-0.00197886489331722
1921	98.5198211669922	-18.5876045227051	3.1756443977356	-0.00587495695799589	-0.000355493422830477	-0.0149658378213644	-0.000680167751852423
1922	100.467864990234	-19.2369537353516	3.95486283302307	0.00743668992072344	0.00256657530553639	-0.00425158534198999	0.00289124972186983
1923	101.117218017578	-20.2109756469727	4.01979780197144	-0.00879702530801296	0.00191722682211548	-0.000355493422830477	0.0022419011220336
1924	101.117218017578	-19.2369537353516	3.82499313354492	-0.00197886489331722	0.00386527273803949	-0.0026282137259841	-0.00132951640989631
1925	100.467864990234	-19.2369537353516	3.63018846511841	-3.08191010844894e-05	0.00516396993771195	-0.00230353930965066	0.000293855206109583
1926	101.766563415527	-19.2369537353516	3.76005816459656	0.00354059832170606	0.00776136433705688	0.0116574559360743	-0.00165419070981443
1927	100.467864990234	-18.9122791290283	3.82499313354492	-0.00360223650932312	0.0106834331527352	0.0175015944987535	-0.000355493422830477
1928	103.714614868164	-19.8863010406494	4.21460247039795	-0.00360223650932312	0.000943203864153475	0.0103587592020631	0.00483929552137852
1929	103.06526184082	-20.5356502532959	4.01979780197144	-0.00230353930965066	-0.00132951640989631	0.00256657530553639	0.000293855206109583
1930	103.06526184082	-20.8603248596191	3.95486283302307	-0.00360223650932312	-0.00360223650932312	-0.00327756232582033	-0.00165419070981443
1931	102.415916442871	-20.8603248596191	3.95486283302307	0.0106834331527352	-0.00749832857400179	-0.00327756232582033	-0.00782300252467394
1932	101.117218017578	-20.2109756469727	3.95486283302307	-0.00684897974133492	-0.0162645354866982	0.0171769186854362	-0.00165419070981443
1933	101.766563415527	-20.2109756469727	3.88992786407471	-0.00944637414067984	-0.0136671401560307	0.0298392176628113	-0.00100484199356288
1934	103.06526184082	-22.1590213775635	4.14966726303101	-0.00165419070981443	-0.00847235135734081	0.00451462110504508	-0.00165419070981443
1935	103.06526184082	-21.8343467712402	4.01979780197144	0.00321592413820326	-0.00587495695799589	-0.00717365415766835	-0.00490093370899558
1936	101.766563415527	-20.5356502532959	3.63018846511841	0.00191722682211548	-0.0100957229733467	-0.0100957229733467	0.00516396993771195
1937	103.714614868164	-20.5356502532959	4.01979780197144	0.0142548503354192	-0.0130177913233638	-0.0117190945893526	-0.000355493422830477
1938	102.415916442871	-19.8863010406494	3.76005816459656	-0.00132951640989631	-0.00652430532500148	-0.00912170019000769	-0.00522560812532902
1939	100.467864990234	-20.2109756469727	4.08473253250122	0.0123068047687411	-0.00230353930965066	-0.00587495695799589	0.000618529506027699
1940	101.117218017578	-19.5616283416748	3.63018846511841	0.0243197549134493	0.00126787810586393	-0.00782300252467394	-0.000680167751852423
1941	101.117218017578	-19.5616283416748	3.76005816459656	0.00938473641872406	-0.00619963090866804	-0.00717365415766835	-0.00360223650932312
1942	100.467864990234	-19.5616283416748	3.50031876564026	0.0116574559360743	-0.00327756232582033	-0.00457625929266214	0.00256657530553639
1943	103.06526184082	-20.5356502532959	3.88992786407471	0.0142548503354192	-0.0133424662053585	-0.00652430532500148	0.00289124972186983
1944	102.415916442871	-20.2109756469727	3.82499313354492	0.00841071270406246	-0.00360223650932312	-0.0120437685400248	-0.0110697457566857
1945	101.766563415527	-20.5356502532959	3.95486283302307	0.0116574559360743	0.00321592413820326	-0.00425158534198999	-0.00392691092565656
1946	101.117218017578	-19.2369537353516	2.85097002983093	0.0132808275520802	0.00516396993771195	0.00191722682211548	-0.0026282137259841
1947	102.415916442871	-20.2109756469727	3.30551409721375	-0.00749832857400179	0.00581331877037883	-0.00197886489331722	-0.00587495695799589
1948	102.415916442871	-20.2109756469727	3.30551409721375	0.0152288740500808	0.00516396993771195	0.0132808275520802	-0.00132951640989631
1949	103.714614868164	-20.5356502532959	3.37044906616211	-0.00360223650932312	0.0149041991680861	-0.0026282137259841	-0.0113944197073579
1950	103.06526184082	-20.2109756469727	4.14966726303101	-0.000355493422830477	0.0100340843200684	-0.00100484199356288	-0.00100484199356288
1951	103.714614868164	-20.5356502532959	3.56525373458862	0.000618529506027699	-0.00230353930965066	-0.00425158534198999	0.00256657530553639
1952	102.415916442871	-20.2109756469727	3.82499313354492	-0.00587495695799589	0.00126787810586393	-0.000680167751852423	-3.08191010844894e-05
1953	101.766563415527	-19.5616283416748	3.63018846511841	-0.00879702530801296	0.00126787810586393	-0.0026282137259841	-0.00100484199356288
1954	101.766563415527	-19.5616283416748	3.63018846511841	-0.021459324285388	0.00646266713738441	-0.00165419070981443	-0.00165419070981443
1955	101.117218017578	-20.8603248596191	4.01979780197144	-0.0149658378213644	-0.00327756232582033	-0.0159398596733809	-0.00425158534198999
1956	99.8185195922852	-18.9122791290283	4.14966726303101	-0.0123684434220195	-0.00847235135734081	-0.0120437685400248	0.00711201597005129
1957	100.467864990234	-20.8603248596191	3.82499313354492	-0.0146411629393697	-0.00782300252467394	-0.0120437685400248	0.0113327819854021
1958	99.1691741943359	-19.2369537353516	3.56525373458862	-0.0133424662053585	-0.00360223650932312	0.00256657530553639	0.00321592413820326
1959	99.8185195922852	-19.2369537353516	3.69512343406677	-0.0159398596733809	-0.00197886489331722	-0.00100484199356288	0.00321592413820326
1960	99.8185195922852	-19.8863010406494	3.76005816459656	-0.0110697457566857	0.00483929552137852	0.00126787810586393	0.00354059832170606
1961	101.117218017578	-19.5616283416748	3.82499313354492	-0.00490093370899558	-0.00392691092565656	-0.0120437685400248	-3.08191010844894e-05
1962	100.467864990234	-19.5616283416748	3.95486283302307	-0.00230353930965066	0.000293855206109583	-0.00749832857400179	0.00483929552137852
1963	103.714614868164	-19.5616283416748	3.56525373458862	-0.00619963090866804	-0.00490093370899558	-0.0117190945893526	0.0022419011220336
1964	102.415916442871	-20.5356502532959	3.88992786407471	-0.00555028254166245	0.00386527273803949	-0.0149658378213644	0.000618529506027699
1965	102.415916442871	-20.8603248596191	3.43538379669189	-0.00522560812532902	0.00841071270406246	-0.00555028254166245	0.00191722682211548
1966	101.117218017578	-19.5616283416748	3.30551409721375	-0.00912170019000769	0.00743668992072344	0.0145795252174139	0.000293855206109583
1967	103.714614868164	-21.5096740722656	4.27953720092773	-0.0117190945893526	0.00873538758605719	0.0178262684494257	0.00159255252219737
1968	102.415916442871	-21.1849994659424	3.95486283302307	-0.00814767740666866	0.00613799272105098	0.0175015944987535	0.00354059832170606
1969	103.714614868164	-21.5096740722656	3.11070966720581	-0.0107450718060136	0.00191722682211548	0.00970941036939621	-0.00457625929266214
1970	103.714614868164	-21.1849994659424	3.82499313354492	-0.00490093370899558	0.000943203864153475	-0.00327756232582033	-0.00392691092565656
1971	102.415916442871	-21.1849994659424	3.95486283302307	-0.00295288790948689	-0.00360223650932312	0.0022419011220336	0.00451462110504508
1972	103.06526184082	-20.8603248596191	4.14966726303101	-0.00457625929266214	0.00808603875339031	-3.08191010844894e-05	0.00808603875339031
1973	101.766563415527	-19.8863010406494	3.50031876564026	-0.00555028254166245	0.00386527273803949	0.00873538758605719	0.000293855206109583
1974	100.467864990234	-19.2369537353516	3.56525373458862	-0.00619963090866804	0.0113327819854021	0.00841071270406246	-0.0026282137259841
1975	103.06526184082	-20.2109756469727	3.76005816459656	0.000618529506027699	0.00646266713738441	-0.00425158534198999	-0.00457625929266214
1976	101.117218017578	-20.2109756469727	4.01979780197144	0.0100340843200684	-0.00587495695799589	-0.00425158534198999	0.00256657530553639
1977	103.06526184082	-20.5356502532959	3.82499313354492	0.0136055024340749	-0.00684897974133492	-0.00717365415766835	-0.00230353930965066
1978	101.766563415527	-19.5616283416748	3.76005816459656	0.00386527273803949	0.00126787810586393	-0.00295288790948689	0.00418994715437293
1979	101.766563415527	-18.5876045227051	3.11070966720581	-0.00360223650932312	0.00548864435404539	-0.00425158534198999	-0.00847235135734081
1980	101.117218017578	-19.8863010406494	3.11070966720581	0.00873538758605719	0.00646266713738441	-0.0110697457566857	0.0022419011220336
1981	101.117218017578	-19.2369537353516	3.69512343406677	0.00548864435404539	-0.00132951640989631	-0.00490093370899558	-0.000680167751852423
1982	101.117218017578	-18.9122791290283	3.56525373458862	0.00386527273803949	-0.00230353930965066	0.00483929552137852	0.00678734155371785
1983	101.766563415527	-18.5876045227051	3.69512343406677	0.0197743140161037	-0.000355493422830477	-0.00749832857400179	0.00159255252219737
1984	102.415916442871	-19.8863010406494	4.4094066619873	-0.00652430532500148	0.00711201597005129	-0.00197886489331722	0.00451462110504508
1985	103.06526184082	-19.8863010406494	3.37044906616211	-0.00132951640989631	0.00841071270406246	-0.00295288790948689	-0.00327756232582033
1986	101.117218017578	-18.9122791290283	3.1756443977356	-0.00749832857400179	0.00646266713738441	-0.00197886489331722	0.00126787810586393
1987	103.06526184082	-19.5616283416748	3.88992786407471	-0.0123684434220195	0.00711201597005129	0.0022419011220336	-0.00230353930965066
1988	102.415916442871	-19.5616283416748	3.95486283302307	-0.00944637414067984	0.00613799272105098	0.000293855206109583	-0.00165419070981443
1989	101.766563415527	-19.2369537353516	3.76005816459656	-0.0117190945893526	0.00483929552137852	-0.00522560812532902	-0.00782300252467394
1990	101.117218017578	-20.2109756469727	3.88992786407471	-0.0139918150380254	0.00386527273803949	-0.00814767740666866	0.0022419011220336
1991	100.467864990234	-19.5616283416748	3.95486283302307	-0.0100957229733467	-0.00717365415766835	0.00256657530553639	0.00191722682211548
1992	101.766563415527	-19.8863010406494	3.88992786407471	-0.0104203969240189	-0.00392691092565656	-0.00327756232582033	0.00483929552137852
1993	99.8185195922852	-18.2629299163818	3.76005816459656	-0.0117190945893526	-0.00360223650932312	-0.000355493422830477	0.00776136433705688
1994	100.467864990234	-18.5876045227051	3.76005816459656	-0.0107450718060136	-0.000680167751852423	-0.00327756232582033	-0.00522560812532902
1995	103.06526184082	-19.5616283416748	4.27953720092773	0.00418994715437293	-0.00295288790948689	-0.00619963090866804	-0.000680167751852423
1996	102.415916442871	-19.5616283416748	3.88992786407471	0.011982130818069	-0.00457625929266214	-0.0136671401560307	0.00159255252219737
1997	103.06526184082	-19.5616283416748	3.88992786407471	0.0145795252174139	-0.00555028254166245	-0.00717365415766835	0.0022419011220336
1998	101.766563415527	-19.2369537353516	3.88992786407471	-3.08191010844894e-05	-0.00879702530801296	-0.0026282137259841	0.00841071270406246
1999	101.766563415527	-18.9122791290283	3.95486283302307	0.000618529506027699	-0.00230353930965066	-0.00879702530801296	-0.000680167751852423
2000	103.714614868164	-19.8863010406494	4.08473253250122	-0.00197886489331722	0.000618529506027699	-0.0133424662053585	-0.00132951640989631
[truncated: 6,000 more rows]
