# Supplementary material for: Precise instruction and consideration of the vertical and horizontal force component increases validity and reliability of the 90:20 Isometric Posterior Chain Test
Source: PLoS One. 2024 Oct 28;19(10):e0312843. doi: 10.1371/journal.pone.0312843 (PMC11515970; doi:10.1371/journal.pone.0312843)
Supplement: S1 File — (ZIP) [file pone.0312843.s001.zip › S1_Raw_Data/M1_P21_v_2.csv]

1	90.0782928466797	-0.405842900276184	3.88992786407471	-0.00457625929266214	0.00776136433705688	-0.00132951640989631	0.00386527273803949
2	90.7276382446289	-0.0811685770750046	3.95486283302307	-0.0139918150380254	0.00256657530553639	0.00256657530553639	-0.00782300252467394
3	90.7276382446289	-0.0811685770750046	4.27953720092773	-0.00944637414067984	0.00873538758605719	0.0022419011220336	0.000618529506027699
4	88.130241394043	1.21752870082855	3.24057936668396	-0.00717365415766835	0.0126314787194133	0.00418994715437293	-0.00847235135734081
5	90.0782928466797	0.568180024623871	3.37044906616211	0.00126787810586393	0.00256657530553639	-0.00782300252467394	-3.08191010844894e-05
6	88.130241394043	0.892854392528534	3.11070966720581	0.00321592413820326	0.00159255252219737	-0.0113944197073579	0.0022419011220336
7	90.0782928466797	-0.730517208576202	3.43538379669189	0.00256657530553639	-0.00327756232582033	-0.00782300252467394	0.00483929552137852
8	87.4808959960938	1.54220294952393	3.30551409721375	0.000293855206109583	-0.00457625929266214	0.000943203864153475	0.00126787810586393
9	87.4808959960938	0.243505731225014	3.56525373458862	0.000293855206109583	-0.00555028254166245	-0.00977104809135199	0.00191722682211548
10	86.8315505981445	0.243505731225014	3.24057936668396	-0.00847235135734081	0.00191722682211548	-0.00717365415766835	-0.00392691092565656
11	88.130241394043	-0.405842900276184	3.95486283302307	-0.00717365415766835	-0.0169138833880424	-0.0169138833880424	-0.00132951640989631
12	86.8315505981445	0.568180024623871	3.1756443977356	0.00354059832170606	-0.0243813935667276	0.0022419011220336	0.000618529506027699
13	87.4808959960938	0.243505731225014	3.24057936668396	0.00354059832170606	-0.0130177913233638	-0.00912170019000769	0.00256657530553639
14	89.4289398193359	-0.0811685770750046	3.56525373458862	-0.00360223650932312	-0.00522560812532902	-0.00490093370899558	-0.00100484199356288
15	91.3769912719727	-0.730517208576202	4.14966726303101	0.00418994715437293	0.00159255252219737	-0.00977104809135199	0.0022419011220336
16	90.0782928466797	-0.0811685770750046	3.88992786407471	-0.00619963090866804	0.00191722682211548	-0.00749832857400179	-0.00165419070981443
17	90.0782928466797	0.568180024623871	3.11070966720581	-0.00587495695799589	0.00516396993771195	-0.0143164889886975	0.00646266713738441
18	90.0782928466797	-0.0811685770750046	3.37044906616211	-0.00587495695799589	0.00126787810586393	-0.0126931173726916	0.00354059832170606
19	91.3769912719727	-1.05519151687622	3.50031876564026	-0.00782300252467394	-3.08191010844894e-05	-0.0143164889886975	0.000293855206109583
20	91.3769912719727	-0.0811685770750046	3.95486283302307	-0.00425158534198999	-0.00360223650932312	-0.0104203969240189	-0.000355493422830477
21	90.0782928466797	-0.405842900276184	3.63018846511841	0.00159255252219737	-0.00717365415766835	-0.0172385573387146	0.000618529506027699
22	90.0782928466797	-0.730517208576202	3.50031876564026	-0.000355493422830477	-0.0191866029053926	-0.00912170019000769	0.00126787810586393
23	90.7276382446289	-2.02921438217163	3.63018846511841	-0.00587495695799589	-0.00847235135734081	-0.00619963090866804	-0.00360223650932312
24	92.0263366699219	-2.02921438217163	3.43538379669189	-0.00490093370899558	-0.00944637414067984	-0.00522560812532902	0.000943203864153475
25	90.0782928466797	-1.37986588478088	3.1756443977356	-0.00360223650932312	0.00289124972186983	0.0116574559360743	-0.00165419070981443
26	89.4289398193359	-0.405842900276184	3.69512343406677	0.011982130818069	-0.0026282137259841	0.00808603875339031	0.00841071270406246
27	90.0782928466797	-0.0811685770750046	3.11070966720581	0.0178262684494257	-0.00392691092565656	0.0116574559360743	0.00776136433705688
28	88.7795944213867	0.243505731225014	3.69512343406677	0.0162028968334198	-0.00847235135734081	-0.00814767740666866	0.000618529506027699
29	92.0263366699219	-1.05519151687622	3.95486283302307	-0.0107450718060136	0.00354059832170606	-0.0107450718060136	-0.00457625929266214
30	91.3769912719727	-1.05519151687622	4.01979780197144	0.0022419011220336	-0.00100484199356288	-0.0143164889886975	0.00321592413820326
31	91.3769912719727	-1.05519151687622	4.01979780197144	0.0220470335334539	-0.00749832857400179	-0.0120437685400248	-3.08191010844894e-05
32	90.7276382446289	-1.05519151687622	3.50031876564026	0.0171769186854362	-0.00457625929266214	-0.0107450718060136	0.00386527273803949
33	90.7276382446289	-0.0811685770750046	2.98083996772766	0.0106834331527352	-0.0139918150380254	-0.0211346503347158	0.000293855206109583
34	90.7276382446289	-0.0811685770750046	2.78603529930115	-0.0117190945893526	0.00613799272105098	-0.0133424662053585	0.00289124972186983
35	90.7276382446289	-0.405842900276184	3.04577469825745	0.012956153601408	-0.00327756232582033	-0.0143164889886975	0.000943203864153475
36	91.3769912719727	-1.05519151687622	3.37044906616211	0.0188002903014421	0.00938473641872406	0.00678734155371785	0.00808603875339031
37	89.4289398193359	-0.405842900276184	4.01979780197144	-0.00522560812532902	0.012956153601408	0.0210730116814375	-0.00165419070981443
38	90.7276382446289	-1.05519151687622	3.76005816459656	0.00483929552137852	0.0162028968334198	0.0200989879667759	-0.00652430532500148
39	90.0782928466797	-0.405842900276184	3.43538379669189	-0.0026282137259841	0.0106834331527352	0.0220470335334539	-0.00977104809135199
40	89.4289398193359	-1.05519151687622	3.88992786407471	-0.00717365415766835	0.01847561635077	0.0022419011220336	-0.00392691092565656
41	91.3769912719727	-1.05519151687622	3.37044906616211	0.00516396993771195	0.0171769186854362	0.00808603875339031	-0.00230353930965066
42	90.7276382446289	-1.05519151687622	4.14966726303101	-0.00847235135734081	0.00906006153672934	0.0168522447347641	0.00126787810586393
43	92.0263366699219	-0.405842900276184	4.14966726303101	-0.0123684434220195	0.00970941036939621	0.0145795252174139	-0.000680167751852423
44	89.4289398193359	-0.405842900276184	3.88992786407471	-0.0172385573387146	0.0123068047687411	0.0168522447347641	-0.00360223650932312
45	88.7795944213867	-0.0811685770750046	3.1756443977356	-0.00522560812532902	0.00321592413820326	0.00613799272105098	0.0022419011220336
46	90.0782928466797	-0.730517208576202	3.37044906616211	0.00289124972186983	0.000618529506027699	-0.00684897974133492	0.00906006153672934
47	88.130241394043	-0.0811685770750046	3.37044906616211	0.000943203864153475	-0.00879702530801296	-0.00847235135734081	-0.00132951640989631
48	87.4808959960938	-0.405842900276184	4.08473253250122	-0.00100484199356288	-0.00490093370899558	0.00126787810586393	0.000943203864153475
49	88.130241394043	-1.37986588478088	4.21460247039795	-0.00327756232582033	-0.00360223650932312	-0.00749832857400179	0.00321592413820326
50	88.7795944213867	-1.37986588478088	4.01979780197144	-0.00977104809135199	0.0116574559360743	-0.00360223650932312	0.00321592413820326
51	87.4808959960938	-0.405842900276184	3.30551409721375	-0.00457625929266214	0.000293855206109583	-0.00295288790948689	-0.00165419070981443
52	86.8315505981445	-0.405842900276184	3.1756443977356	-0.00360223650932312	-0.00360223650932312	-0.00165419070981443	-0.00197886489331722
53	89.4289398193359	-0.405842900276184	3.24057936668396	-0.00490093370899558	0.00711201597005129	0.00581331877037883	-0.00132951640989631
54	90.0782928466797	-1.70454013347626	4.14966726303101	-0.00717365415766835	-0.000355493422830477	-0.0110697457566857	-3.08191010844894e-05
55	90.0782928466797	-1.37986588478088	4.01979780197144	0.00386527273803949	0.00613799272105098	-0.00230353930965066	0.0022419011220336
56	89.4289398193359	-0.405842900276184	3.76005816459656	-0.00360223650932312	0.00743668992072344	-0.00100484199356288	0.00289124972186983
57	90.7276382446289	-1.70454013347626	3.88992786407471	-0.0172385573387146	0.00808603875339031	-0.00360223650932312	0.000618529506027699
58	88.7795944213867	-1.05519151687622	3.82499313354492	-0.00684897974133492	0.013930176384747	-0.00360223650932312	-0.00392691092565656
59	89.4289398193359	-0.730517208576202	3.76005816459656	-0.00782300252467394	0.0145795252174139	0.00418994715437293	-0.00912170019000769
60	91.3769912719727	-1.70454013347626	4.21460247039795	-0.00879702530801296	0.0126314787194133	0.00483929552137852	-0.00360223650932312
61	88.7795944213867	-2.35388875007629	4.01979780197144	-0.00295288790948689	0.00873538758605719	0.0152288740500808	-0.00197886489331722
62	89.4289398193359	-2.35388875007629	3.24057936668396	-0.00197886489331722	0.00483929552137852	0.0191249661147594	-0.000355493422830477
63	89.4289398193359	-1.70454013347626	3.11070966720581	-0.00684897974133492	0.00548864435404539	0.0188002903014421	-0.00295288790948689
64	90.7276382446289	-3.00323748588562	3.82499313354492	-0.00295288790948689	0.0103587592020631	-0.00132951640989631	-0.00197886489331722
65	91.3769912719727	-2.35388875007629	3.88992786407471	0.00159255252219737	0.0022419011220336	-0.00847235135734081	-0.00490093370899558
66	90.0782928466797	-1.70454013347626	4.01979780197144	0.00321592413820326	-0.0130177913233638	-0.0136671401560307	0.00711201597005129
67	90.7276382446289	-0.405842900276184	3.76005816459656	0.000943203864153475	-0.0185372550040483	-0.00814767740666866	0.00776136433705688
68	90.0782928466797	-0.730517208576202	3.69512343406677	-0.00360223650932312	-0.0182125810533762	-0.0276281367987394	0.00354059832170606
69	90.0782928466797	-1.37986588478088	3.43538379669189	0.00321592413820326	-0.0224333461374044	-0.0217839982360601	-0.00457625929266214
70	90.7276382446289	-1.70454013347626	3.50031876564026	0.000618529506027699	-0.0165892094373703	-0.0175632312893867	0.00516396993771195
71	91.3769912719727	-1.37986588478088	3.95486283302307	0.0136055024340749	-0.0156151866540313	-0.0162645354866982	0.00581331877037883
72	91.3769912719727	-2.02921438217163	4.14966726303101	0.00418994715437293	-0.0139918150380254	-0.0133424662053585	0.00678734155371785
73	91.3769912719727	-1.70454013347626	3.24057936668396	0.00451462110504508	0.00678734155371785	-0.0104203969240189	0.0022419011220336
74	89.4289398193359	-0.730517208576202	2.85097002983093	-0.00100484199356288	-0.00522560812532902	-0.00782300252467394	-3.08191010844894e-05
75	90.7276382446289	-0.405842900276184	2.85097002983093	-0.0143164889886975	-0.0123684434220195	0.00613799272105098	-0.00197886489331722
76	91.3769912719727	-0.730517208576202	3.1756443977356	-0.00717365415766835	0.00483929552137852	0.00516396993771195	0.000618529506027699
77	90.0782928466797	-0.0811685770750046	3.11070966720581	-0.0152905117720366	-0.0143164889886975	0.00451462110504508	-0.000680167751852423
78	90.7276382446289	-0.405842900276184	3.82499313354492	-0.0110697457566857	-0.00782300252467394	0.0103587592020631	-0.00100484199356288
79	90.7276382446289	-1.70454013347626	3.69512343406677	-0.00100484199356288	0.00386527273803949	-0.00165419070981443	-0.00912170019000769
80	92.6756820678711	-1.70454013347626	3.82499313354492	0.00354059832170606	-0.00295288790948689	-0.00684897974133492	-0.00392691092565656
81	90.7276382446289	-1.37986588478088	3.37044906616211	0.00483929552137852	-3.08191010844894e-05	-0.00490093370899558	0.00256657530553639
82	92.0263366699219	-2.02921438217163	3.43538379669189	-3.08191010844894e-05	-0.00360223650932312	-0.00522560812532902	0.00191722682211548
83	89.4289398193359	-1.05519151687622	4.08473253250122	-0.00230353930965066	-0.00132951640989631	-0.00879702530801296	-0.00165419070981443
84	90.0782928466797	-0.730517208576202	3.76005816459656	-0.00327756232582033	0.00354059832170606	-0.0191866029053926	-0.00490093370899558
85	90.0782928466797	-0.730517208576202	3.63018846511841	-0.00457625929266214	0.00289124972186983	-0.0188619289547205	-0.00425158534198999
86	90.0782928466797	-2.02921438217163	3.37044906616211	0.00548864435404539	-0.00230353930965066	-0.0227580219507217	0.00841071270406246
87	88.7795944213867	-0.730517208576202	3.82499313354492	0.0175015944987535	-0.00100484199356288	-0.0120437685400248	0.00256657530553639
88	88.7795944213867	-1.70454013347626	4.01979780197144	-0.00684897974133492	-0.0026282137259841	-0.00327756232582033	0.00354059832170606
89	88.130241394043	-1.05519151687622	3.95486283302307	-0.00717365415766835	0.00548864435404539	-0.00327756232582033	0.00516396993771195
90	87.4808959960938	-0.730517208576202	3.69512343406677	-0.00717365415766835	0.00516396993771195	-0.00165419070981443	0.0022419011220336
91	88.7795944213867	-1.05519151687622	3.50031876564026	0.00743668992072344	0.000618529506027699	-0.00490093370899558	0.0100340843200684
92	88.130241394043	-0.730517208576202	3.69512343406677	0.00321592413820326	-0.00230353930965066	-0.00944637414067984	-0.000355493422830477
93	88.130241394043	-0.730517208576202	3.69512343406677	0.0022419011220336	0.00970941036939621	-0.00165419070981443	-0.00165419070981443
94	92.6756820678711	-1.70454013347626	3.88992786407471	0.00159255252219737	0.0103587592020631	-0.000680167751852423	0.00159255252219737
95	92.0263366699219	-1.70454013347626	4.27953720092773	-0.00425158534198999	0.0197743140161037	-0.00749832857400179	-3.08191010844894e-05
96	91.3769912719727	-2.02921438217163	3.43538379669189	-0.00360223650932312	0.0142548503354192	0.0136055024340749	0.00191722682211548
97	90.7276382446289	-1.37986588478088	3.11070966720581	-0.00295288790948689	0.0233457311987877	0.00970941036939621	-0.00392691092565656
98	91.3769912719727	-3.00323748588562	3.50031876564026	0.00289124972186983	0.0171769186854362	0.0022419011220336	-0.00197886489331722
99	90.0782928466797	-2.67856311798096	3.95486283302307	-0.00684897974133492	0.0285405199974775	0.00548864435404539	-0.0120437685400248
100	92.6756820678711	-2.35388875007629	3.88992786407471	0.00516396993771195	0.0155535480007529	0.00321592413820326	-0.00327756232582033
101	90.7276382446289	-2.02921438217163	3.95486283302307	0.0100340843200684	0.0145795252174139	0.0162028968334198	-0.00165419070981443
102	91.3769912719727	-3.00323748588562	3.95486283302307	0.00289124972186983	0.00613799272105098	0.0239950809627771	0.00159255252219737
103	90.0782928466797	-2.67856311798096	3.88992786407471	0.00418994715437293	0.00386527273803949	0.012956153601408	0.00126787810586393
104	90.0782928466797	-1.37986588478088	3.69512343406677	0.00873538758605719	-0.00295288790948689	0.00126787810586393	-0.00587495695799589
105	89.4289398193359	-1.05519151687622	3.82499313354492	0.0181509424000978	-0.0159398596733809	-3.08191010844894e-05	-0.00197886489331722
106	88.7795944213867	-0.730517208576202	3.37044906616211	0.0278911720961332	-0.0156151866540313	-0.00132951640989631	-0.00132951640989631
107	92.0263366699219	-2.02921438217163	3.76005816459656	0.0142548503354192	-0.0276281367987394	-0.00619963090866804	0.00354059832170606
108	90.0782928466797	-0.730517208576202	3.1756443977356	0.0168522447347641	-0.0237320438027382	-0.00230353930965066	0.00646266713738441
109	89.4289398193359	-0.730517208576202	3.1756443977356	0.0136055024340749	-0.0195112787187099	-0.00587495695799589	0.00808603875339031
110	91.3769912719727	-2.02921438217163	3.30551409721375	0.0191249661147594	-0.0204853005707264	-0.0143164889886975	0.00483929552137852
111	91.3769912719727	-2.02921438217163	3.82499313354492	-0.00327756232582033	-0.0169138833880424	-0.0130177913233638	0.0106834331527352
112	91.3769912719727	-1.70454013347626	3.43538379669189	0.00548864435404539	-0.0260047651827335	-0.0133424662053585	0.0022419011220336
113	91.3769912719727	-2.02921438217163	3.43538379669189	-0.00132951640989631	-0.017887907102704	-0.0146411629393697	0.00191722682211548
114	89.4289398193359	-0.730517208576202	3.1756443977356	0.00191722682211548	-0.0126931173726916	-0.0133424662053585	-0.00555028254166245
115	90.7276382446289	-1.70454013347626	2.9159049987793	-0.00522560812532902	-0.00717365415766835	-0.0175632312893867	-0.000680167751852423
116	90.0782928466797	-0.730517208576202	3.04577469825745	-0.00555028254166245	0.00841071270406246	-0.0169138833880424	0.00191722682211548
117	91.3769912719727	-2.02921438217163	3.63018846511841	-0.00717365415766835	0.0136055024340749	0.00191722682211548	-0.00100484199356288
118	90.7276382446289	-1.05519151687622	4.01979780197144	-0.00522560812532902	-0.00165419070981443	-0.00392691092565656	-0.00684897974133492
119	88.7795944213867	-0.405842900276184	3.82499313354492	-0.0152905117720366	0.0162028968334198	0.00483929552137852	0.00776136433705688
120	89.4289398193359	-0.730517208576202	3.56525373458862	-0.00879702530801296	0.0188002903014421	0.0259431265294552	-0.00652430532500148
121	88.7795944213867	-1.05519151687622	3.1756443977356	-0.00230353930965066	0.0282158460468054	0.0223717093467712	0.000943203864153475
122	90.0782928466797	-0.405842900276184	3.1756443977356	-0.00749832857400179	0.0282158460468054	0.0288651939481497	-0.00717365415766835
123	90.0782928466797	-1.70454013347626	3.76005816459656	-0.0139918150380254	0.0285405199974775	0.0168522447347641	-0.00197886489331722
124	90.7276382446289	-1.70454013347626	4.34447193145752	-0.0117190945893526	0.0197743140161037	0.00516396993771195	-0.00360223650932312
125	89.4289398193359	-1.70454013347626	3.82499313354492	-0.0227580219507217	0.013930176384747	-0.00197886489331722	0.000943203864153475
126	87.4808959960938	-1.05519151687622	3.88992786407471	-0.00717365415766835	-0.000680167751852423	-0.00555028254166245	-0.00295288790948689
127	88.130241394043	-1.05519151687622	3.82499313354492	-0.00490093370899558	-0.00132951640989631	-0.0162645354866982	0.00776136433705688
128	86.8315505981445	-0.0811685770750046	3.76005816459656	-0.00587495695799589	-0.00977104809135199	-0.00457625929266214	-0.00295288790948689
129	90.0782928466797	-2.02921438217163	4.21460247039795	-0.00814767740666866	-0.00782300252467394	-0.0159398596733809	0.00646266713738441
130	88.7795944213867	-1.70454013347626	4.08473253250122	-0.00587495695799589	0.00386527273803949	-0.0100957229733467	-0.00295288790948689
131	90.7276382446289	-2.02921438217163	3.63018846511841	-0.00100484199356288	-0.000355493422830477	-0.00977104809135199	0.00841071270406246
132	89.4289398193359	-1.37986588478088	3.63018846511841	0.00711201597005129	-0.00360223650932312	-0.00100484199356288	-0.00360223650932312
133	90.7276382446289	-2.35388875007629	4.01979780197144	-0.00360223650932312	-0.00132951640989631	-0.00587495695799589	0.00548864435404539
134	90.0782928466797	-1.70454013347626	3.95486283302307	0.0022419011220336	0.00386527273803949	-0.0100957229733467	-0.00165419070981443
135	89.4289398193359	-1.37986588478088	3.95486283302307	-0.00847235135734081	-0.000355493422830477	-0.00100484199356288	-0.00295288790948689
136	89.4289398193359	-1.05519151687622	3.82499313354492	0.00386527273803949	0.00548864435404539	0.00418994715437293	0.0022419011220336
137	89.4289398193359	-2.02921438217163	3.69512343406677	-0.00197886489331722	0.011982130818069	0.00873538758605719	0.00126787810586393
138	89.4289398193359	-1.37986588478088	3.76005816459656	-0.00847235135734081	-0.00230353930965066	0.00970941036939621	-0.000680167751852423
139	90.7276382446289	-3.3279116153717	3.56525373458862	-0.00295288790948689	0.00451462110504508	-0.00295288790948689	-0.000680167751852423
140	90.7276382446289	-2.67856311798096	3.63018846511841	-0.00425158534198999	0.00256657530553639	-3.08191010844894e-05	-0.00944637414067984
141	90.7276382446289	-3.65258598327637	3.76005816459656	0.000293855206109583	0.000293855206109583	0.00126787810586393	0.00159255252219737
142	90.0782928466797	-3.00323748588562	3.88992786407471	-0.00197886489331722	0.000293855206109583	0.00321592413820326	-0.000680167751852423
143	90.7276382446289	-2.35388875007629	3.76005816459656	-0.00425158534198999	0.00483929552137852	-0.00587495695799589	0.0022419011220336
144	89.4289398193359	-1.37986588478088	3.1756443977356	0.00418994715437293	0.00354059832170606	-0.00100484199356288	-3.08191010844894e-05
145	90.7276382446289	-2.67856311798096	3.24057936668396	-0.000680167751852423	0.00418994715437293	-0.0143164889886975	-0.00522560812532902
146	91.3769912719727	-1.70454013347626	4.08473253250122	0.00613799272105098	-0.00132951640989631	-0.00555028254166245	0.00776136433705688
147	90.0782928466797	-1.37986588478088	3.95486283302307	0.0265924744307995	-0.0026282137259841	-0.0120437685400248	0.00126787810586393
148	91.3769912719727	-2.02921438217163	3.88992786407471	-0.00100484199356288	0.00256657530553639	-0.0107450718060136	0.000943203864153475
149	88.7795944213867	-1.37986588478088	3.11070966720581	0.00418994715437293	-0.000355493422830477	-0.0117190945893526	0.00191722682211548
150	88.7795944213867	-1.05519151687622	3.11070966720581	0.00451462110504508	0.00451462110504508	-0.00555028254166245	-0.00684897974133492
151	90.0782928466797	-1.70454013347626	3.1756443977356	0.00678734155371785	0.000293855206109583	-0.0136671401560307	-0.0026282137259841
152	89.4289398193359	-1.05519151687622	3.30551409721375	-0.00360223650932312	-0.00652430532500148	-0.00360223650932312	0.000943203864153475
153	90.7276382446289	-1.05519151687622	3.04577469825745	0.00191722682211548	0.00159255252219737	-0.00814767740666866	-0.000355493422830477
154	90.7276382446289	-2.02921438217163	3.24057936668396	0.0103587592020631	0.00483929552137852	-0.00587495695799589	0.00451462110504508
155	92.0263366699219	-3.00323748588562	3.63018846511841	-0.00165419070981443	0.000293855206109583	-0.000355493422830477	-0.00619963090866804
156	91.3769912719727	-2.35388875007629	3.56525373458862	0.00191722682211548	0.00938473641872406	0.00159255252219737	-3.08191010844894e-05
157	91.3769912719727	-1.37986588478088	3.56525373458862	0.00646266713738441	0.00418994715437293	-0.000680167751852423	0.00289124972186983
158	91.3769912719727	-2.02921438217163	4.21460247039795	0.000293855206109583	0.011982130818069	0.00711201597005129	-0.00490093370899558
159	91.3769912719727	-2.67856311798096	3.95486283302307	-0.00132951640989631	0.0155535480007529	0.00159255252219737	-0.00165419070981443
160	90.7276382446289	-2.02921438217163	3.63018846511841	0.000943203864153475	0.011982130818069	0.000618529506027699	-0.00457625929266214
161	92.0263366699219	-2.35388875007629	3.63018846511841	0.00321592413820326	0.0106834331527352	-0.00522560812532902	0.00126787810586393
162	92.0263366699219	-2.02921438217163	4.21460247039795	0.00386527273803949	0.01100810803473	0.00581331877037883	0.000618529506027699
163	91.3769912719727	-2.35388875007629	4.27953720092773	0.00581331877037883	0.0100340843200684	-0.00230353930965066	-0.00230353930965066
164	89.4289398193359	-1.05519151687622	4.27953720092773	-0.00230353930965066	0.00841071270406246	0.00126787810586393	-0.00555028254166245
165	89.4289398193359	-1.37986588478088	3.43538379669189	-0.0110697457566857	-3.08191010844894e-05	-0.0104203969240189	-0.000680167751852423
166	88.130241394043	-1.05519151687622	3.63018846511841	-0.00197886489331722	0.00289124972186983	-0.0113944197073579	0.000293855206109583
167	90.0782928466797	-2.35388875007629	4.08473253250122	0.00970941036939621	-0.0100957229733467	-0.00522560812532902	0.00906006153672934
168	88.130241394043	-1.70454013347626	3.95486283302307	-0.00197886489331722	0.00386527273803949	-0.0100957229733467	-0.00425158534198999
169	88.130241394043	-1.37986588478088	3.95486283302307	-0.0100957229733467	-0.00132951640989631	-0.00619963090866804	-0.00295288790948689
170	88.130241394043	-2.35388875007629	4.21460247039795	-0.00522560812532902	0.00321592413820326	-0.0110697457566857	-0.00132951640989631
171	90.0782928466797	-2.67856311798096	3.76005816459656	0.000293855206109583	-0.00295288790948689	-0.00457625929266214	0.00743668992072344
172	90.7276382446289	-2.35388875007629	3.30551409721375	0.00711201597005129	-0.00814767740666866	-0.0026282137259841	-0.000355493422830477
173	91.3769912719727	-2.67856311798096	3.43538379669189	-0.00425158534198999	-0.0175632312893867	-0.00587495695799589	0.00321592413820326
174	89.4289398193359	-1.37986588478088	3.24057936668396	-0.00360223650932312	0.000943203864153475	-0.00360223650932312	0.00256657530553639
175	90.0782928466797	-2.35388875007629	3.37044906616211	-0.00912170019000769	0.000293855206109583	-0.00977104809135199	0.00678734155371785
176	91.3769912719727	-1.37986588478088	3.1756443977356	-0.00587495695799589	0.0022419011220336	0.000618529506027699	-0.00197886489331722
177	91.3769912719727	-3.00323748588562	3.88992786407471	-0.00749832857400179	-0.000680167751852423	0.00386527273803949	0.00354059832170606
178	90.7276382446289	-3.00323748588562	3.63018846511841	-0.00977104809135199	-0.00165419070981443	0.00906006153672934	0.00289124972186983
179	89.4289398193359	-2.35388875007629	3.1756443977356	-0.0100957229733467	-0.000355493422830477	-0.00392691092565656	0.00126787810586393
180	89.4289398193359	-2.35388875007629	3.43538379669189	-0.00814767740666866	-0.00425158534198999	-0.000680167751852423	-0.00197886489331722
181	89.4289398193359	-2.67856311798096	3.56525373458862	0.0022419011220336	-0.00490093370899558	-0.00327756232582033	0.00256657530553639
182	90.0782928466797	-2.35388875007629	3.1756443977356	0.000293855206109583	-0.00555028254166245	-0.0130177913233638	0.00256657530553639
183	92.0263366699219	-3.00323748588562	3.88992786407471	0.0132808275520802	-0.00847235135734081	-0.0182125810533762	-0.00587495695799589
184	90.7276382446289	-2.67856311798096	3.88992786407471	0.0145795252174139	0.000943203864153475	-0.0175632312893867	-0.00360223650932312
185	90.7276382446289	-2.67856311798096	3.88992786407471	0.012956153601408	-0.00457625929266214	-0.00749832857400179	-0.00230353930965066
186	89.4289398193359	-1.05519151687622	4.01979780197144	0.0207483377307653	-0.00165419070981443	-0.0136671401560307	-0.00392691092565656
187	91.3769912719727	-1.37986588478088	4.14966726303101	0.0213976856321096	-0.0159398596733809	-0.0100957229733467	-0.00165419070981443
188	89.4289398193359	-1.37986588478088	3.95486283302307	0.0149041991680861	-0.0243813935667276	-0.00847235135734081	0.00126787810586393
189	91.3769912719727	-2.35388875007629	3.82499313354492	0.0116574559360743	0.00159255252219737	-0.00100484199356288	0.00159255252219737
190	90.0782928466797	-1.70454013347626	3.82499313354492	0.01100810803473	-0.000680167751852423	0.00321592413820326	0.0022419011220336
191	90.7276382446289	-2.35388875007629	3.50031876564026	0.00678734155371785	0.00126787810586393	0.0113327819854021	-0.00100484199356288
192	90.0782928466797	-2.35388875007629	3.82499313354492	0.00516396993771195	0.00873538758605719	0.0350340083241463	0.00938473641872406
193	90.7276382446289	-2.35388875007629	3.69512343406677	-0.00490093370899558	0.000943203864153475	0.0223717093467712	0.000293855206109583
194	90.7276382446289	-2.67856311798096	3.11070966720581	-0.0100957229733467	0.00776136433705688	0.00483929552137852	-0.000355493422830477
195	90.0782928466797	-1.37986588478088	2.85097002983093	-0.00944637414067984	0.00289124972186983	0.00483929552137852	-0.00717365415766835
196	88.7795944213867	-1.05519151687622	3.24057936668396	-0.00879702530801296	0.013930176384747	0.0100340843200684	-0.00165419070981443
197	90.7276382446289	-1.70454013347626	3.24057936668396	-0.00749832857400179	0.0136055024340749	0.020423661917448	0.00354059832170606
198	89.4289398193359	-1.37986588478088	3.50031876564026	-0.0152905117720366	0.00906006153672934	0.0207483377307653	0.00159255252219737
199	89.4289398193359	-2.35388875007629	3.37044906616211	-0.0139918150380254	0.011982130818069	0.00354059832170606	-0.00165419070981443
200	91.3769912719727	-2.02921438217163	3.24057936668396	-0.0152905117720366	0.00126787810586393	0.0022419011220336	-0.00879702530801296
201	91.3769912719727	-2.02921438217163	3.43538379669189	-0.00717365415766835	-0.00847235135734081	-0.00652430532500148	-0.00619963090866804
202	89.4289398193359	-2.02921438217163	3.69512343406677	-0.017887907102704	-0.00457625929266214	-0.00782300252467394	-3.08191010844894e-05
203	88.130241394043	-1.05519151687622	3.30551409721375	-0.0110697457566857	-0.00360223650932312	0.00354059832170606	0.00581331877037883
204	89.4289398193359	-1.37986588478088	4.01979780197144	-0.00717365415766835	0.00873538758605719	-0.00555028254166245	-0.00327756232582033
205	88.7795944213867	-1.70454013347626	3.76005816459656	-0.00977104809135199	-0.000355493422830477	-0.0130177913233638	-0.00165419070981443
206	88.130241394043	-2.67856311798096	3.95486283302307	-0.0100957229733467	0.00126787810586393	-0.00555028254166245	0.00354059832170606
207	87.4808959960938	-1.37986588478088	3.76005816459656	0.000618529506027699	-0.00230353930965066	-0.00782300252467394	0.000293855206109583
208	88.7795944213867	-2.67856311798096	4.01979780197144	-0.00230353930965066	0.00711201597005129	-0.00522560812532902	-0.000355493422830477
209	90.0782928466797	-1.37986588478088	3.30551409721375	-0.000680167751852423	0.00646266713738441	-0.00879702530801296	-3.08191010844894e-05
210	89.4289398193359	-1.37986588478088	3.95486283302307	0.00451462110504508	0.00516396993771195	-0.00847235135734081	0.00776136433705688
211	88.130241394043	-1.37986588478088	3.63018846511841	-0.00165419070981443	-0.00230353930965066	-0.00197886489331722	-0.00100484199356288
212	89.4289398193359	-1.05519151687622	3.56525373458862	0.0210730116814375	0.000293855206109583	-0.00977104809135199	0.00776136433705688
213	89.4289398193359	-1.05519151687622	3.69512343406677	-0.0172385573387146	0.00321592413820326	-0.00587495695799589	-0.00782300252467394
214	91.3769912719727	-2.02921438217163	3.95486283302307	0.00970941036939621	0.00906006153672934	-0.00847235135734081	-0.00425158534198999
215	90.0782928466797	-2.67856311798096	3.76005816459656	0.00711201597005129	0.00451462110504508	-0.00912170019000769	-0.00327756232582033
216	91.3769912719727	-3.3279116153717	4.01979780197144	0.00159255252219737	0.00581331877037883	-0.00652430532500148	0.00354059832170606
217	89.4289398193359	-2.02921438217163	3.1756443977356	-0.00230353930965066	0.00581331877037883	0.00386527273803949	-0.000680167751852423
218	91.3769912719727	-3.65258598327637	4.01979780197144	-0.00392691092565656	-0.00327756232582033	0.00159255252219737	-0.0104203969240189
219	90.7276382446289	-3.00323748588562	3.95486283302307	-0.000355493422830477	0.00354059832170606	0.0106834331527352	-0.00652430532500148
220	91.3769912719727	-3.65258598327637	4.21460247039795	-0.00197886489331722	-0.00879702530801296	-0.00392691092565656	-0.00587495695799589
221	91.3769912719727	-2.67856311798096	4.08473253250122	-0.00132951640989631	-0.00944637414067984	-0.00652430532500148	-0.00392691092565656
222	91.3769912719727	-2.67856311798096	3.88992786407471	-0.0026282137259841	-0.0136671401560307	0.00483929552137852	-0.00132951640989631
223	90.0782928466797	-2.02921438217163	3.95486283302307	0.00321592413820326	-0.00977104809135199	0.01100810803473	-0.00619963090866804
224	88.7795944213867	-1.37986588478088	3.88992786407471	-0.00522560812532902	0.00386527273803949	0.00191722682211548	-0.00425158534198999
225	90.0782928466797	-0.730517208576202	3.82499313354492	0.000618529506027699	-0.00100484199356288	-0.00684897974133492	0.000293855206109583
226	89.4289398193359	-0.730517208576202	3.50031876564026	-0.00392691092565656	-0.00490093370899558	-0.0107450718060136	-0.00619963090866804
227	90.0782928466797	-1.70454013347626	3.43538379669189	0.00548864435404539	-0.0133424662053585	-0.00425158534198999	-0.00360223650932312
228	89.4289398193359	-1.05519151687622	3.43538379669189	-0.00360223650932312	-0.00879702530801296	-0.00392691092565656	0.000618529506027699
229	91.3769912719727	-1.70454013347626	3.69512343406677	-0.00197886489331722	0.0175015944987535	-0.00814767740666866	-0.00132951640989631
230	92.6756820678711	-2.02921438217163	3.56525373458862	-0.00457625929266214	0.0123068047687411	-0.00327756232582033	0.000293855206109583
231	90.7276382446289	-1.05519151687622	3.50031876564026	0.00970941036939621	0.00483929552137852	0.00159255252219737	-0.00197886489331722
232	90.0782928466797	-1.37986588478088	3.82499313354492	0.00711201597005129	0.012956153601408	-0.00555028254166245	0.00354059832170606
233	90.0782928466797	-1.05519151687622	3.43538379669189	-0.00360223650932312	0.000293855206109583	0.00906006153672934	0.000618529506027699
234	92.0263366699219	-2.67856311798096	3.63018846511841	-0.00360223650932312	0.013930176384747	0.00451462110504508	-0.000355493422830477
235	90.0782928466797	-1.70454013347626	3.88992786407471	0.00581331877037883	0.012956153601408	-0.000355493422830477	0.00191722682211548
236	90.7276382446289	-1.05519151687622	3.69512343406677	-0.00619963090866804	0.0123068047687411	0.00386527273803949	0.00354059832170606
237	89.4289398193359	-0.730517208576202	3.30551409721375	0.000618529506027699	0.0162028968334198	0.00906006153672934	-0.000680167751852423
238	91.3769912719727	-2.35388875007629	4.21460247039795	0.00646266713738441	0.00386527273803949	0.00354059832170606	-0.00230353930965066
239	91.3769912719727	-2.35388875007629	3.24057936668396	0.00191722682211548	0.00938473641872406	0.000618529506027699	-0.00197886489331722
240	90.0782928466797	-2.35388875007629	3.43538379669189	-0.000680167751852423	0.00548864435404539	-0.00555028254166245	-0.00132951640989631
241	90.0782928466797	-2.02921438217163	4.08473253250122	0.011982130818069	-0.00295288790948689	-0.00587495695799589	0.00289124972186983
242	88.130241394043	-1.05519151687622	4.01979780197144	0.0239950809627771	-0.0204853005707264	-0.0130177913233638	0.00321592413820326
243	86.8315505981445	-0.730517208576202	3.82499313354492	-0.00652430532500148	-0.0191866029053926	-0.0198359526693821	-0.0026282137259841
244	88.7795944213867	-0.730517208576202	3.50031876564026	-0.00587495695799589	-0.0143164889886975	-0.0201606266200542	-0.00100484199356288
245	86.8315505981445	-1.37986588478088	3.82499313354492	0.0100340843200684	-0.0247060675173998	-0.0201606266200542	0.00483929552137852
246	89.4289398193359	-2.02921438217163	3.88992786407471	-0.00100484199356288	-0.0208099745213985	-0.0253554154187441	0.00386527273803949
247	88.7795944213867	-1.37986588478088	3.82499313354492	-0.00457625929266214	0.0022419011220336	-0.00360223650932312	0.00613799272105098
248	88.130241394043	-0.730517208576202	3.69512343406677	-0.00165419070981443	-0.0107450718060136	0.0022419011220336	0.00321592413820326
249	88.7795944213867	-1.70454013347626	3.76005816459656	-0.0146411629393697	-0.000355493422830477	-0.0107450718060136	0.00159255252219737
250	91.3769912719727	-2.02921438217163	3.69512343406677	-0.00944637414067984	0.00873538758605719	0.00418994715437293	-0.00197886489331722
251	90.0782928466797	-1.70454013347626	3.30551409721375	-0.0100957229733467	-0.0026282137259841	0.00126787810586393	0.00483929552137852
252	91.3769912719727	-2.02921438217163	3.37044906616211	-0.00555028254166245	-0.0123684434220195	-0.00814767740666866	0.0022419011220336
253	88.7795944213867	-0.730517208576202	3.1756443977356	-0.0159398596733809	-0.00490093370899558	-0.000680167751852423	0.00289124972186983
254	90.0782928466797	-1.70454013347626	3.69512343406677	-0.0191866029053926	-0.00100484199356288	-0.000680167751852423	-0.0026282137259841
255	90.7276382446289	-2.35388875007629	3.95486283302307	-0.0172385573387146	-0.000355493422830477	-0.00749832857400179	-0.00327756232582033
256	91.3769912719727	-3.00323748588562	3.82499313354492	-0.0123684434220195	0.00159255252219737	0.00289124972186983	-0.00100484199356288
257	89.4289398193359	-2.02921438217163	3.50031876564026	-0.0169138833880424	0.00581331877037883	0.00938473641872406	0.00256657530553639
258	92.0263366699219	-3.3279116153717	3.88992786407471	-0.0123684434220195	-0.0026282137259841	0.0113327819854021	-3.08191010844894e-05
259	90.7276382446289	-2.02921438217163	3.76005816459656	-0.023407369852066	0.00678734155371785	0.0149041991680861	-0.00360223650932312
260	90.0782928466797	-2.02921438217163	3.82499313354492	-0.00814767740666866	-0.00847235135734081	0.00613799272105098	-0.0026282137259841
261	89.4289398193359	-1.37986588478088	3.63018846511841	-0.00392691092565656	-0.0182125810533762	-0.00100484199356288	0.00613799272105098
262	88.7795944213867	-1.70454013347626	3.11070966720581	-0.00197886489331722	-0.0198359526693821	0.00256657530553639	0.00516396993771195
263	88.7795944213867	-0.405842900276184	3.04577469825745	-0.00749832857400179	-0.0182125810533762	-0.00684897974133492	-0.000355493422830477
264	91.3769912719727	-1.37986588478088	3.82499313354492	-0.00749832857400179	-0.0126931173726916	-0.00522560812532902	-0.00392691092565656
265	89.4289398193359	-0.405842900276184	4.01979780197144	-0.00327756232582033	-0.0120437685400248	-0.0175632312893867	0.00451462110504508
266	91.3769912719727	-1.37986588478088	4.14966726303101	0.00581331877037883	-0.021459324285388	-0.0133424662053585	0.000618529506027699
267	88.7795944213867	-0.730517208576202	3.43538379669189	0.0152288740500808	-0.0221086721867323	-0.0110697457566857	0.00289124972186983
268	90.7276382446289	-1.05519151687622	3.1756443977356	0.0116574559360743	-0.00652430532500148	-0.0117190945893526	-0.00100484199356288
269	90.0782928466797	-1.37986588478088	3.30551409721375	0.0181509424000978	0.0142548503354192	-0.0120437685400248	0.000943203864153475
270	89.4289398193359	0.243505731225014	2.98083996772766	0.0022419011220336	-0.00522560812532902	-0.00360223650932312	0.00126787810586393
271	88.7795944213867	-0.405842900276184	3.63018846511841	0.013930176384747	0.00159255252219737	0.00938473641872406	0.000618529506027699
272	90.7276382446289	-0.730517208576202	3.82499313354492	0.00743668992072344	0.00613799272105098	0.00906006153672934	0.00808603875339031
273	91.3769912719727	-1.05519151687622	3.76005816459656	0.0103587592020631	0.011982130818069	0.000293855206109583	-0.00100484199356288
274	89.4289398193359	0.568180024623871	3.43538379669189	0.0126314787194133	0.011982130818069	-0.000680167751852423	-0.00197886489331722
275	89.4289398193359	0.243505731225014	3.56525373458862	0.011982130818069	0.0162028968334198	-0.0104203969240189	-0.00197886489331722
276	90.0782928466797	-0.0811685770750046	3.56525373458862	0.00581331877037883	0.0178262684494257	0.00191722682211548	-0.00587495695799589
277	90.0782928466797	-1.05519151687622	4.01979780197144	0.00159255252219737	0.01847561635077	0.0022419011220336	0.000943203864153475
278	90.0782928466797	0.243505731225014	3.82499313354492	0.00613799272105098	0.00711201597005129	0.00841071270406246	-0.00132951640989631
279	88.7795944213867	-0.0811685770750046	3.56525373458862	0.00970941036939621	0.0162028968334198	-0.00425158534198999	-0.00457625929266214
280	88.7795944213867	-0.405842900276184	3.88992786407471	-0.00814767740666866	0.0126314787194133	-0.00749832857400179	-3.08191010844894e-05
281	90.7276382446289	-1.05519151687622	4.01979780197144	0.01847561635077	-0.000680167751852423	-0.0110697457566857	0.000618529506027699
282	90.0782928466797	-0.730517208576202	3.95486283302307	0.0136055024340749	0.00548864435404539	-0.00100484199356288	0.00548864435404539
283	89.4289398193359	-0.0811685770750046	4.27953720092773	0.00970941036939621	0.00808603875339031	-0.00652430532500148	-0.00132951640989631
284	87.4808959960938	0.243505731225014	3.76005816459656	0.00354059832170606	0.00678734155371785	-0.00360223650932312	-0.00392691092565656
285	88.130241394043	-0.730517208576202	3.82499313354492	-0.00100484199356288	0.00841071270406246	-0.00425158534198999	-0.00197886489331722
286	86.8315505981445	0.892854392528534	3.63018846511841	0.00548864435404539	-0.00749832857400179	-0.00684897974133492	0.00289124972186983
287	88.7795944213867	-0.405842900276184	3.95486283302307	0.0191249661147594	-0.00100484199356288	-0.00879702530801296	0.00808603875339031
288	87.4808959960938	0.243505731225014	3.76005816459656	0.00321592413820326	-0.00555028254166245	0.00126787810586393	0.00743668992072344
289	86.1821975708008	0.243505731225014	3.56525373458862	-0.0126931173726916	0.00808603875339031	-0.00197886489331722	0.00516396993771195
290	86.1821975708008	0.892854392528534	3.50031876564026	-0.0107450718060136	0.00646266713738441	-0.00197886489331722	-0.00230353930965066
291	88.7795944213867	0.243505731225014	3.69512343406677	-0.00132951640989631	0.00191722682211548	0.00321592413820326	0.00256657530553639
292	87.4808959960938	0.892854392528534	3.82499313354492	-0.00360223650932312	0.00256657530553639	0.00678734155371785	0.000618529506027699
293	89.4289398193359	-0.0811685770750046	3.69512343406677	-0.00782300252467394	0.00483929552137852	-0.00230353930965066	0.000293855206109583
294	89.4289398193359	-0.405842900276184	4.21460247039795	-0.0169138833880424	0.00451462110504508	-0.00360223650932312	0.000618529506027699
295	90.0782928466797	-0.730517208576202	4.14966726303101	-0.00652430532500148	-3.08191010844894e-05	-0.0188619289547205	-0.00392691092565656
296	87.4808959960938	0.243505731225014	3.04577469825745	-0.00944637414067984	0.00938473641872406	-0.0120437685400248	-0.00555028254166245
297	91.3769912719727	-1.70454013347626	3.1756443977356	-0.00717365415766835	0.01100810803473	0.00126787810586393	0.00483929552137852
298	89.4289398193359	-1.05519151687622	3.69512343406677	-0.00425158534198999	0.00451462110504508	0.000943203864153475	-0.00814767740666866
299	91.3769912719727	-1.70454013347626	3.95486283302307	-0.00360223650932312	0.00938473641872406	0.0233457311987877	-0.000680167751852423
300	90.0782928466797	-1.05519151687622	4.21460247039795	0.00159255252219737	0.00938473641872406	0.00646266713738441	-0.00295288790948689
301	90.7276382446289	-1.05519151687622	3.37044906616211	0.0126314787194133	0.00354059832170606	0.00321592413820326	-0.000355493422830477
302	90.0782928466797	-0.405842900276184	3.37044906616211	0.00354059832170606	0.00516396993771195	0.0175015944987535	0.000943203864153475
303	90.7276382446289	-0.405842900276184	3.43538379669189	0.000943203864153475	0.00516396993771195	0.0113327819854021	0.00191722682211548
304	88.130241394043	-0.0811685770750046	3.43538379669189	-0.000680167751852423	0.00646266713738441	0.00938473641872406	-0.00165419070981443
305	88.130241394043	0.243505731225014	3.30551409721375	0.00191722682211548	0.00516396993771195	-0.00814767740666866	-0.00457625929266214
306	88.130241394043	0.568180024623871	4.08473253250122	0.0113327819854021	-0.0117190945893526	-0.00749832857400179	0.00289124972186983
307	90.0782928466797	-0.0811685770750046	3.69512343406677	0.000293855206109583	-0.0159398596733809	-3.08191010844894e-05	0.00548864435404539
308	88.130241394043	0.892854392528534	3.56525373458862	0.00451462110504508	-0.00879702530801296	-0.0169138833880424	0.00776136433705688
309	88.7795944213867	0.568180024623871	3.76005816459656	-0.00814767740666866	-0.00782300252467394	-0.0126931173726916	0.00126787810586393
310	90.0782928466797	-0.730517208576202	3.88992786407471	0.00126787810586393	-0.00782300252467394	-0.021459324285388	0.00743668992072344
311	90.0782928466797	-0.730517208576202	3.43538379669189	-0.00197886489331722	-0.00522560812532902	-0.0217839982360601	0.00126787810586393
312	88.7795944213867	0.243505731225014	3.82499313354492	-0.00165419070981443	-0.00230353930965066	-0.0139918150380254	0.00613799272105098
313	88.130241394043	0.892854392528534	2.98083996772766	-3.08191010844894e-05	-0.0100957229733467	-0.0308748781681061	0.00289124972186983
314	90.7276382446289	0.568180024623871	3.1756443977356	-0.00425158534198999	-0.00717365415766835	-0.0282774847000837	-0.00230353930965066
315	89.4289398193359	-0.405842900276184	3.37044906616211	-0.00100484199356288	-0.0110697457566857	-0.0331475995481014	0.000293855206109583
316	90.0782928466797	-0.405842900276184	3.63018846511841	-0.00360223650932312	0.00451462110504508	-0.0100957229733467	-0.00132951640989631
317	88.7795944213867	0.568180024623871	3.50031876564026	-0.00392691092565656	0.00451462110504508	0.0152288740500808	-0.00132951640989631
318	90.7276382446289	-0.0811685770750046	3.50031876564026	0.00354059832170606	0.013930176384747	0.0369820520281792	-0.000680167751852423
319	90.0782928466797	-0.730517208576202	3.24057936668396	-0.0156151866540313	0.011982130818069	0.0132808275520802	-0.00977104809135199
320	89.4289398193359	0.568180024623871	3.1756443977356	0.00256657530553639	0.0113327819854021	-0.00425158534198999	-0.00587495695799589
321	88.130241394043	0.892854392528534	3.11070966720581	0.0175015944987535	0.013930176384747	0.00938473641872406	0.00159255252219737
322	86.1821975708008	0.568180024623871	3.50031876564026	0.0155535480007529	0.0145795252174139	0.00743668992072344	0.00938473641872406
323	88.7795944213867	0.568180024623871	3.95486283302307	0.0126314787194133	0.0239950809627771	0.0142548503354192	-0.000355493422830477
324	88.130241394043	-0.405842900276184	3.88992786407471	0.00581331877037883	0.0207483377307653	0.0188002903014421	-0.000355493422830477
325	86.8315505981445	0.892854392528534	3.76005816459656	0.00646266713738441	0.00808603875339031	0.00418994715437293	0.00159255252219737
326	86.8315505981445	-0.405842900276184	3.95486283302307	0.00938473641872406	-0.00197886489331722	-0.0120437685400248	-0.00230353930965066
327	87.4808959960938	0.892854392528534	3.24057936668396	0.00841071270406246	-0.00587495695799589	0.00354059832170606	-0.00587495695799589
328	88.130241394043	-0.405842900276184	3.82499313354492	0.00516396993771195	-0.00944637414067984	0.00159255252219737	0.0022419011220336
329	90.0782928466797	-0.0811685770750046	3.43538379669189	-0.0120437685400248	-0.00619963090866804	0.0106834331527352	-0.00197886489331722
330	90.0782928466797	-0.730517208576202	3.95486283302307	-0.0152905117720366	-0.0026282137259841	-0.00684897974133492	0.00256657530553639
331	90.0782928466797	-0.405842900276184	3.95486283302307	-0.0159398596733809	-0.00684897974133492	-0.00684897974133492	-0.00652430532500148
332	91.3769912719727	-0.730517208576202	3.37044906616211	-0.0243813935667276	-0.00749832857400179	-0.000355493422830477	0.00126787810586393
333	90.0782928466797	-0.405842900276184	4.01979780197144	-0.0107450718060136	-0.00814767740666866	-0.00749832857400179	-0.0026282137259841
334	89.4289398193359	-1.05519151687622	4.01979780197144	-0.0224333461374044	-0.000355493422830477	-0.00392691092565656	0.00191722682211548
335	88.130241394043	-0.730517208576202	3.1756443977356	-0.0182125810533762	-0.00912170019000769	0.00646266713738441	-0.00100484199356288
336	90.7276382446289	-2.02921438217163	3.43538379669189	-0.017887907102704	-0.0169138833880424	0.00159255252219737	0.00548864435404539
337	88.7795944213867	-1.70454013347626	3.43538379669189	-0.00912170019000769	-0.00425158534198999	0.0162028968334198	0.00516396993771195
338	91.3769912719727	-2.35388875007629	3.43538379669189	-0.00327756232582033	0.00418994715437293	0.00776136433705688	-0.00522560812532902
339	88.130241394043	-0.405842900276184	3.82499313354492	-0.00879702530801296	-3.08191010844894e-05	0.00808603875339031	-0.00327756232582033
340	89.4289398193359	-0.730517208576202	3.37044906616211	-0.00652430532500148	-0.00522560812532902	-0.00522560812532902	-0.00392691092565656
341	88.7795944213867	-0.0811685770750046	2.9159049987793	0.00289124972186983	-0.0130177913233638	-0.00295288790948689	-0.00360223650932312
342	90.0782928466797	-0.0811685770750046	3.69512343406677	0.00906006153672934	-0.00132951640989631	0.00483929552137852	-0.00132951640989631
343	88.7795944213867	0.568180024623871	3.76005816459656	0.00613799272105098	-0.00100484199356288	0.00256657530553639	0.00548864435404539
344	91.3769912719727	-0.730517208576202	3.88992786407471	-0.00197886489331722	-0.0113944197073579	-0.000355493422830477	-0.00814767740666866
345	90.7276382446289	-0.730517208576202	4.27953720092773	0.00841071270406246	-0.000680167751852423	-0.0100957229733467	-0.00847235135734081
346	91.3769912719727	-1.05519151687622	3.88992786407471	0.0126314787194133	-0.00295288790948689	-0.017887907102704	0.00256657530553639
347	88.7795944213867	-0.730517208576202	3.76005816459656	0.01847561635077	-0.00197886489331722	-0.00912170019000769	0.00516396993771195
348	92.0263366699219	-1.37986588478088	3.69512343406677	0.0100340843200684	-0.00295288790948689	-0.00425158534198999	0.000943203864153475
349	88.7795944213867	-0.0811685770750046	3.50031876564026	0.0106834331527352	0.00451462110504508	-0.0133424662053585	-0.000355493422830477
350	90.0782928466797	-0.405842900276184	3.56525373458862	-0.0026282137259841	0.0106834331527352	-0.0136671401560307	-0.0026282137259841
351	89.4289398193359	-0.0811685770750046	3.1756443977356	0.00418994715437293	0.0126314787194133	-0.00977104809135199	0.00711201597005129
352	89.4289398193359	-0.0811685770750046	3.30551409721375	0.0188002903014421	0.013930176384747	-0.00587495695799589	-0.000680167751852423
353	91.3769912719727	-1.37986588478088	3.37044906616211	0.00321592413820326	0.0269171483814716	-0.00197886489331722	0.000618529506027699
354	90.7276382446289	-2.02921438217163	3.88992786407471	-0.00684897974133492	0.0421768426895142	0.0136055024340749	-0.00197886489331722
355	90.0782928466797	-0.405842900276184	3.76005816459656	-0.00717365415766835	0.0340599827468395	0.0142548503354192	-0.00360223650932312
356	89.4289398193359	-0.0811685770750046	3.30551409721375	-0.00425158534198999	0.0288651939481497	0.00938473641872406	0.00548864435404539
357	91.3769912719727	-1.70454013347626	4.01979780197144	-0.0123684434220195	0.0213976856321096	0.00938473641872406	0.00711201597005129
358	90.0782928466797	-0.730517208576202	3.63018846511841	-0.00879702530801296	0.00873538758605719	0.00451462110504508	-0.00295288790948689
359	88.7795944213867	-0.405842900276184	3.56525373458862	-0.00782300252467394	0.011982130818069	-0.00165419070981443	-0.00879702530801296
360	90.0782928466797	-1.70454013347626	3.56525373458862	-0.00490093370899558	-0.000680167751852423	0.00743668992072344	-0.000680167751852423
361	89.4289398193359	-1.70454013347626	3.56525373458862	-0.00165419070981443	-0.00457625929266214	-0.00295288790948689	0.00289124972186983
362	88.7795944213867	-2.02921438217163	3.76005816459656	-0.00197886489331722	-0.023407369852066	0.00613799272105098	0.00256657530553639
363	86.8315505981445	-0.405842900276184	3.30551409721375	-0.00749832857400179	-0.0299008563160896	-0.000355493422830477	-0.0026282137259841
364	87.4808959960938	-0.730517208576202	3.24057936668396	-0.00847235135734081	-0.0198359526693821	-0.00100484199356288	-0.0026282137259841
365	88.7795944213867	-1.70454013347626	4.08473253250122	-0.00230353930965066	-0.0237320438027382	-0.0107450718060136	-0.00165419070981443
366	88.7795944213867	-0.405842900276184	3.88992786407471	0.00808603875339031	-0.0318489037454128	-0.0165892094373703	0.00191722682211548
367	90.0782928466797	-2.02921438217163	3.63018846511841	-0.00197886489331722	-0.0360696688294411	-0.0175632312893867	-3.08191010844894e-05
368	89.4289398193359	-0.405842900276184	3.43538379669189	0.00256657530553639	-0.0217839982360601	-0.0175632312893867	-0.000680167751852423
369	90.0782928466797	-0.730517208576202	3.1756443977356	-0.00425158534198999	-0.023407369852066	-0.0182125810533762	0.00321592413820326
370	89.4289398193359	-0.730517208576202	3.30551409721375	-0.00944637414067984	-0.0169138833880424	-0.0117190945893526	-0.00392691092565656
371	90.7276382446289	-2.02921438217163	3.50031876564026	0.00418994715437293	0.00159255252219737	-0.00814767740666866	0.00873538758605719
372	92.0263366699219	-1.05519151687622	3.37044906616211	0.00159255252219737	-0.000680167751852423	0.00256657530553639	-0.00360223650932312
373	90.0782928466797	-2.02921438217163	3.63018846511841	-0.00652430532500148	0.00126787810586393	-0.00165419070981443	-0.00230353930965066
374	92.6756820678711	-3.00323748588562	3.69512343406677	-0.0104203969240189	-0.000680167751852423	0.00354059832170606	-0.00717365415766835
375	92.6756820678711	-3.65258598327637	3.95486283302307	-0.00360223650932312	-0.00425158534198999	-0.00165419070981443	0.0022419011220336
376	90.0782928466797	-2.35388875007629	3.69512343406677	-0.00392691092565656	0.00354059832170606	0.00289124972186983	0.00256657530553639
377	92.0263366699219	-4.30193471908569	3.95486283302307	0.000293855206109583	0.00678734155371785	0.00970941036939621	0.00548864435404539
378	91.3769912719727	-2.02921438217163	3.76005816459656	0.00386527273803949	0.00711201597005129	0.00613799272105098	0.0022419011220336
379	92.0263366699219	-3.65258598327637	4.34447193145752	-0.00457625929266214	-0.00490093370899558	-3.08191010844894e-05	-0.00814767740666866
380	92.0263366699219	-3.00323748588562	3.82499313354492	0.000293855206109583	-0.00522560812532902	-0.00684897974133492	-0.00652430532500148
381	92.6756820678711	-2.67856311798096	3.82499313354492	0.0158782228827477	-0.0104203969240189	-0.0120437685400248	0.00970941036939621
382	92.0263366699219	-2.02921438217163	3.88992786407471	-0.00717365415766835	-0.00522560812532902	-0.00457625929266214	-0.00197886489331722
383	92.6756820678711	-3.00323748588562	3.88992786407471	0.00516396993771195	-0.00684897974133492	-0.0139918150380254	0.000293855206109583
384	91.3769912719727	-3.00323748588562	4.21460247039795	0.00873538758605719	-0.00132951640989631	-0.0217839982360601	-0.00425158534198999
385	90.0782928466797	-2.02921438217163	3.95486283302307	0.0126314787194133	-0.00619963090866804	-0.0182125810533762	0.000618529506027699
386	90.0782928466797	-1.37986588478088	3.43538379669189	0.0123068047687411	-0.023407369852066	-0.0237320438027382	-0.00295288790948689
387	93.3250350952148	-3.3279116153717	3.82499313354492	0.0158782228827477	-0.0169138833880424	-0.0188619289547205	0.000293855206109583
388	90.7276382446289	-1.70454013347626	2.98083996772766	0.011982130818069	-0.0146411629393697	-0.0104203969240189	-0.00392691092565656
389	92.0263366699219	-2.02921438217163	3.04577469825745	0.0243197549134493	-0.00944637414067984	-0.0123684434220195	-0.00295288790948689
390	90.0782928466797	-1.70454013347626	3.63018846511841	-0.0026282137259841	0.000293855206109583	-0.00100484199356288	-0.00360223650932312
391	92.0263366699219	-2.02921438217163	3.56525373458862	-3.08191010844894e-05	0.00678734155371785	0.000943203864153475	-0.00522560812532902
392	92.0263366699219	-2.02921438217163	2.85097002983093	0.00646266713738441	0.0100340843200684	0.0226963832974434	0.00191722682211548
393	93.9743804931641	-3.3279116153717	3.24057936668396	0.00873538758605719	0.0106834331527352	-3.08191010844894e-05	-0.000680167751852423
394	92.0263366699219	-2.02921438217163	3.82499313354492	0.00289124972186983	0.0123068047687411	0.00289124972186983	-0.0120437685400248
395	93.9743804931641	-3.00323748588562	3.56525373458862	-0.00619963090866804	0.0142548503354192	-0.00684897974133492	-0.00295288790948689
396	92.0263366699219	-2.67856311798096	4.21460247039795	-0.00944637414067984	0.00938473641872406	0.00126787810586393	-0.00392691092565656
397	92.6756820678711	-2.02921438217163	3.63018846511841	-0.0195112787187099	0.00289124972186983	0.00613799272105098	0.000618529506027699
398	90.7276382446289	-2.35388875007629	3.69512343406677	-0.0204853005707264	0.00516396993771195	-0.00197886489331722	-0.000680167751852423
399	91.3769912719727	-3.3279116153717	3.88992786407471	-0.0247060675173998	-0.0100957229733467	0.00548864435404539	-0.00165419070981443
400	91.3769912719727	-3.00323748588562	3.76005816459656	-0.0195112787187099	0.0126314787194133	-0.00847235135734081	-0.00619963090866804
401	89.4289398193359	-2.35388875007629	3.88992786407471	-0.0175632312893867	-0.0165892094373703	-0.00814767740666866	0.0106834331527352
402	88.7795944213867	-2.35388875007629	3.95486283302307	-0.0146411629393697	-0.0123684434220195	-0.00555028254166245	0.00548864435404539
403	90.7276382446289	-3.3279116153717	3.69512343406677	-0.0165892094373703	-0.0152905117720366	-0.00944637414067984	0.00126787810586393
404	91.3769912719727	-3.3279116153717	3.82499313354492	-0.0104203969240189	0.00126787810586393	0.00256657530553639	-0.00295288790948689
405	90.7276382446289	-2.67856311798096	3.56525373458862	-0.00619963090866804	-0.00100484199356288	0.00548864435404539	0.00321592413820326
406	90.0782928466797	-2.35388875007629	3.82499313354492	0.00581331877037883	-0.000355493422830477	0.0126314787194133	0.00451462110504508
407	93.3250350952148	-2.35388875007629	4.01979780197144	0.00581331877037883	-0.00490093370899558	0.01100810803473	0.00289124972186983
408	91.3769912719727	-2.02921438217163	3.50031876564026	0.00256657530553639	0.00483929552137852	0.00743668992072344	0.000293855206109583
409	93.3250350952148	-3.97726035118103	3.82499313354492	0.00743668992072344	0.0136055024340749	0.000293855206109583	0.000618529506027699
410	92.6756820678711	-3.97726035118103	3.88992786407471	0.0126314787194133	0.00386527273803949	-0.00652430532500148	0.000943203864153475
411	93.3250350952148	-4.62660884857178	3.95486283302307	0.012956153601408	-0.000355493422830477	-0.00944637414067984	0.000293855206109583
412	92.6756820678711	-4.30193471908569	3.95486283302307	-0.00100484199356288	-0.00619963090866804	0.01100810803473	0.00451462110504508
413	92.6756820678711	-4.30193471908569	3.69512343406677	0.0230210572481155	-0.00295288790948689	-0.00457625929266214	-0.00327756232582033
414	90.7276382446289	-3.97726035118103	3.04577469825745	0.00256657530553639	0.00516396993771195	-0.0136671401560307	0.00418994715437293
415	93.3250350952148	-4.95128345489502	3.56525373458862	0.00646266713738441	0.00970941036939621	-0.0162645354866982	-0.00457625929266214
416	92.6756820678711	-4.30193471908569	4.01979780197144	0.00906006153672934	0.0181509424000978	0.000293855206109583	0.0103587592020631
417	91.3769912719727	-3.3279116153717	3.69512343406677	-0.00587495695799589	0.0165275707840919	0.00516396993771195	0.000618529506027699
418	93.9743804931641	-3.97726035118103	4.08473253250122	0.000618529506027699	0.0236704051494598	0.00711201597005129	-0.00100484199356288
419	93.9743804931641	-3.65258598327637	3.43538379669189	-0.00230353930965066	0.029189869761467	-0.0026282137259841	-0.00522560812532902
420	91.3769912719727	-2.67856311798096	3.1756443977356	-0.000680167751852423	0.0230210572481155	0.00451462110504508	-0.00132951640989631
421	92.0263366699219	-3.00323748588562	3.63018846511841	0.00159255252219737	0.011982130818069	0.0259431265294552	-3.08191010844894e-05
422	92.0263366699219	-3.00323748588562	3.63018846511841	-0.00327756232582033	0.00483929552137852	0.0165275707840919	-0.00327756232582033
423	92.0263366699219	-3.3279116153717	3.50031876564026	-0.00360223650932312	0.012956153601408	0.00516396993771195	-0.00132951640989631
424	93.3250350952148	-3.65258598327637	3.88992786407471	-0.00197886489331722	0.013930176384747	-0.0139918150380254	0.00386527273803949
425	92.0263366699219	-3.97726035118103	4.01979780197144	-0.00490093370899558	0.0100340843200684	-0.0113944197073579	-0.00100484199356288
426	92.0263366699219	-4.30193471908569	3.69512343406677	0.00776136433705688	0.00191722682211548	-0.0227580219507217	0.00159255252219737
427	92.0263366699219	-3.3279116153717	2.98083996772766	-0.00132951640989631	-0.00360223650932312	-0.00749832857400179	-0.00165419070981443
428	92.6756820678711	-3.65258598327637	3.82499313354492	0.00418994715437293	-0.00425158534198999	-0.0026282137259841	-0.00425158534198999
429	93.3250350952148	-3.97726035118103	3.30551409721375	-0.00360223650932312	-3.08191010844894e-05	-0.00587495695799589	-0.00230353930965066
430	92.0263366699219	-2.67856311798096	3.43538379669189	-0.00230353930965066	-0.00360223650932312	0.00678734155371785	-0.00327756232582033
431	92.0263366699219	-3.3279116153717	3.37044906616211	0.00711201597005129	-0.000355493422830477	0.0178262684494257	0.00289124972186983
432	93.9743804931641	-3.3279116153717	3.11070966720581	-0.00165419070981443	0.00581331877037883	0.0314625911414623	0.00548864435404539
433	93.3250350952148	-3.97726035118103	3.88992786407471	0.00321592413820326	0.000293855206109583	0.0210730116814375	-0.00684897974133492
434	92.0263366699219	-3.97726035118103	3.95486283302307	-0.00327756232582033	0.00906006153672934	-0.00165419070981443	0.000293855206109583
435	90.0782928466797	-3.00323748588562	3.88992786407471	-0.00587495695799589	0.000943203864153475	0.000618529506027699	-0.0100957229733467
436	91.3769912719727	-3.65258598327637	4.21460247039795	-0.0130177913233638	0.00548864435404539	0.00776136433705688	0.00191722682211548
437	91.3769912719727	-3.97726035118103	3.50031876564026	-0.0100957229733467	-0.00717365415766835	0.00516396993771195	0.00159255252219737
438	92.0263366699219	-3.97726035118103	3.69512343406677	-0.0162645354866982	-0.000355493422830477	0.0103587592020631	-3.08191010844894e-05
439	89.4289398193359	-3.00323748588562	3.63018846511841	-0.00814767740666866	-0.0104203969240189	0.000293855206109583	-0.00490093370899558
440	90.0782928466797	-2.67856311798096	3.56525373458862	-0.00132951640989631	-0.00847235135734081	-0.00327756232582033	-0.00425158534198999
441	92.0263366699219	-3.00323748588562	3.43538379669189	-0.00457625929266214	-0.0221086721867323	-0.00197886489331722	0.00256657530553639
442	91.3769912719727	-3.97726035118103	4.4094066619873	-0.00132951640989631	-0.00814767740666866	-0.00100484199356288	0.00548864435404539
443	91.3769912719727	-2.35388875007629	3.69512343406677	-0.00295288790948689	-0.00132951640989631	0.00613799272105098	-0.00360223650932312
444	92.0263366699219	-2.67856311798096	3.63018846511841	0.00354059832170606	0.00354059832170606	0.01100810803473	-0.00295288790948689
445	93.3250350952148	-4.30193471908569	3.95486283302307	-0.00295288790948689	0.00711201597005129	-0.00684897974133492	-0.0026282137259841
446	93.3250350952148	-3.97726035118103	3.88992786407471	0.0145795252174139	-0.00490093370899558	-0.0104203969240189	0.00678734155371785
447	92.6756820678711	-4.30193471908569	4.14966726303101	0.0181509424000978	0.00191722682211548	-0.00425158534198999	0.00126787810586393
448	93.3250350952148	-4.62660884857178	4.08473253250122	0.012956153601408	0.00548864435404539	-0.017887907102704	0.000618529506027699
449	91.3769912719727	-3.97726035118103	3.69512343406677	0.00483929552137852	0.0155535480007529	-0.0130177913233638	0.00191722682211548
450	91.3769912719727	-3.97726035118103	3.69512343406677	-0.00230353930965066	0.0191249661147594	-0.00555028254166245	0.000293855206109583
451	92.0263366699219	-3.65258598327637	3.63018846511841	0.0200989879667759	0.0259431265294552	-0.0120437685400248	-0.00619963090866804
452	91.3769912719727	-3.65258598327637	3.82499313354492	-0.0104203969240189	0.0103587592020631	0.00321592413820326	0.00289124972186983
453	92.6756820678711	-2.67856311798096	3.88992786407471	0.00483929552137852	0.011982130818069	-0.00652430532500148	-0.00197886489331722
454	93.3250350952148	-3.97726035118103	4.08473253250122	0.0155535480007529	0.011982130818069	-0.0175632312893867	-0.00100484199356288
455	91.3769912719727	-2.35388875007629	3.1756443977356	-0.00360223650932312	0.00743668992072344	-0.0169138833880424	-0.00619963090866804
456	92.6756820678711	-2.35388875007629	3.11070966720581	-0.00425158534198999	0.0116574559360743	-0.0113944197073579	0.00256657530553639
457	92.6756820678711	-3.3279116153717	3.88992786407471	-0.00425158534198999	0.00646266713738441	0.000618529506027699	0.00906006153672934
458	91.3769912719727	-3.00323748588562	3.24057936668396	-0.0146411629393697	0.00483929552137852	-0.00977104809135199	-0.00457625929266214
459	92.0263366699219	-3.3279116153717	3.95486283302307	-0.0156151866540313	0.00841071270406246	-0.0113944197073579	-0.00327756232582033
460	93.9743804931641	-3.65258598327637	3.76005816459656	-0.0110697457566857	-0.00360223650932312	-0.0126931173726916	-0.00619963090866804
461	92.0263366699219	-2.02921438217163	3.30551409721375	0.00451462110504508	-0.00327756232582033	-0.00652430532500148	0.00386527273803949
462	92.6756820678711	-2.67856311798096	2.9159049987793	0.00321592413820326	-0.00360223650932312	-0.00165419070981443	0.000293855206109583
463	93.3250350952148	-3.00323748588562	3.37044906616211	0.0100340843200684	-0.00782300252467394	0.0136055024340749	-0.00587495695799589
464	93.9743804931641	-3.97726035118103	3.30551409721375	-0.00197886489331722	-0.00392691092565656	-0.00392691092565656	-0.0026282137259841
465	92.0263366699219	-2.67856311798096	3.50031876564026	0.00451462110504508	-0.00847235135734081	-0.00684897974133492	-0.00912170019000769
466	90.7276382446289	-2.35388875007629	3.11070966720581	0.0188002903014421	0.00321592413820326	-0.00522560812532902	0.00321592413820326
467	92.6756820678711	-2.67856311798096	3.88992786407471	0.0191249661147594	-0.0208099745213985	-0.00392691092565656	0.0113327819854021
468	93.3250350952148	-3.00323748588562	3.69512343406677	0.0162028968334198	-0.0133424662053585	-0.0100957229733467	-0.000355493422830477
469	92.6756820678711	-1.70454013347626	3.63018846511841	0.0136055024340749	-0.0107450718060136	-0.00684897974133492	0.00159255252219737
470	92.0263366699219	-2.35388875007629	3.82499313354492	0.00646266713738441	-0.00879702530801296	-0.00587495695799589	-0.00132951640989631
471	90.0782928466797	-2.02921438217163	3.88992786407471	0.0200989879667759	-0.00847235135734081	-0.00100484199356288	0.00808603875339031
472	92.0263366699219	-3.3279116153717	3.63018846511841	0.013930176384747	-0.0162645354866982	-0.00425158534198999	0.00516396993771195
473	89.4289398193359	-3.00323748588562	3.76005816459656	-0.0130177913233638	-0.0175632312893867	-0.00619963090866804	0.000293855206109583
474	88.7795944213867	-1.70454013347626	3.63018846511841	0.00646266713738441	-0.0123684434220195	-0.000355493422830477	0.00646266713738441
475	88.7795944213867	-3.3279116153717	4.01979780197144	-0.0100957229733467	-0.00977104809135199	-0.00230353930965066	0.00483929552137852
476	91.3769912719727	-3.00323748588562	3.56525373458862	-0.0104203969240189	0.00386527273803949	0.00483929552137852	0.000293855206109583
477	88.7795944213867	-1.37986588478088	3.37044906616211	-0.00717365415766835	0.0126314787194133	0.0149041991680861	0.00483929552137852
478	92.0263366699219	-1.70454013347626	3.43538379669189	-0.0162645354866982	0.0103587592020631	0.00711201597005129	-0.00100484199356288
479	91.3769912719727	-3.00323748588562	3.82499313354492	-0.0195112787187099	0.0158782228827477	0.00126787810586393	-0.00684897974133492
480	93.3250350952148	-3.00323748588562	3.82499313354492	-0.0169138833880424	0.0100340843200684	-0.00100484199356288	-0.00749832857400179
481	92.6756820678711	-2.35388875007629	3.82499313354492	-0.0201606266200542	0.0113327819854021	0.00841071270406246	0.00743668992072344
482	92.6756820678711	-3.3279116153717	4.14966726303101	-0.0152905117720366	-0.00392691092565656	0.00126787810586393	-0.00132951640989631
483	92.0263366699219	-3.00323748588562	4.01979780197144	-0.0162645354866982	0.000618529506027699	-0.00392691092565656	-0.00327756232582033
484	91.3769912719727	-3.65258598327637	3.37044906616211	-0.0253554154187441	0.00581331877037883	-0.0126931173726916	-0.00165419070981443
485	91.3769912719727	-3.00323748588562	3.56525373458862	-0.0120437685400248	-0.00490093370899558	-0.0165892094373703	0.0022419011220336
486	92.0263366699219	-3.97726035118103	3.95486283302307	-0.00197886489331722	-0.0104203969240189	0.00159255252219737	-0.000680167751852423
487	91.3769912719727	-2.67856311798096	3.95486283302307	-0.00619963090866804	-0.00230353930965066	-0.0123684434220195	0.00581331877037883
488	92.6756820678711	-3.3279116153717	3.82499313354492	-0.0026282137259841	0.0022419011220336	0.0022419011220336	-0.00295288790948689
489	92.6756820678711	-3.00323748588562	3.43538379669189	-0.00717365415766835	0.00613799272105098	-0.00197886489331722	0.00289124972186983
490	91.3769912719727	-1.37986588478088	3.69512343406677	-0.00912170019000769	0.01100810803473	-0.00490093370899558	0.00126787810586393
491	90.7276382446289	-1.70454013347626	3.69512343406677	-0.00490093370899558	0.00678734155371785	-0.00132951640989631	0.00321592413820326
492	90.7276382446289	-1.70454013347626	3.04577469825745	-0.00847235135734081	0.00613799272105098	0.00970941036939621	0.00516396993771195
493	92.0263366699219	-3.00323748588562	3.56525373458862	-0.00327756232582033	0.0116574559360743	0.00873538758605719	0.00516396993771195
494	92.6756820678711	-2.67856311798096	3.50031876564026	0.0116574559360743	0.00711201597005129	-0.00684897974133492	-0.00360223650932312
495	90.7276382446289	-2.02921438217163	3.63018846511841	-0.00327756232582033	0.00289124972186983	-0.0130177913233638	-3.08191010844894e-05
496	93.3250350952148	-2.67856311798096	3.43538379669189	0.00841071270406246	0.000943203864153475	-0.0026282137259841	-0.000680167751852423
497	90.0782928466797	-1.70454013347626	3.50031876564026	0.00451462110504508	0.00289124972186983	0.000293855206109583	0.000618529506027699
498	92.6756820678711	-2.35388875007629	3.82499313354492	0.00970941036939621	0.000293855206109583	0.00126787810586393	-0.00717365415766835
499	93.3250350952148	-2.02921438217163	3.37044906616211	0.0100340843200684	0.000293855206109583	-0.00619963090866804	-0.00295288790948689
500	92.0263366699219	-1.37986588478088	3.1756443977356	0.0145795252174139	-0.00782300252467394	0.00418994715437293	-0.00652430532500148
501	90.7276382446289	-1.37986588478088	3.56525373458862	0.0282158460468054	-0.00132951640989631	-0.0156151866540313	0.00354059832170606
502	90.0782928466797	-2.02921438217163	3.56525373458862	0.0136055024340749	-0.0026282137259841	-0.00327756232582033	-0.00522560812532902
503	92.0263366699219	-2.67856311798096	3.82499313354492	0.0181509424000978	-0.00197886489331722	0.00516396993771195	-0.00295288790948689
504	92.6756820678711	-2.67856311798096	3.50031876564026	0.0106834331527352	0.012956153601408	0.00321592413820326	-0.00782300252467394
505	90.0782928466797	-1.70454013347626	3.63018846511841	-0.00230353930965066	-0.00100484199356288	-0.0136671401560307	-0.00197886489331722
506	91.3769912719727	-2.67856311798096	3.30551409721375	0.0132808275520802	0.0022419011220336	-0.0182125810533762	-0.00327756232582033
507	90.0782928466797	-3.3279116153717	3.43538379669189	0.00678734155371785	-0.00392691092565656	-0.017887907102704	0.000943203864153475
508	90.0782928466797	-3.00323748588562	3.43538379669189	0.00126787810586393	-0.00165419070981443	-0.0149658378213644	-0.00522560812532902
509	88.7795944213867	-1.37986588478088	3.24057936668396	0.00321592413820326	0.00418994715437293	-0.0133424662053585	0.00321592413820326
510	88.7795944213867	-1.70454013347626	3.88992786407471	-0.00230353930965066	0.00191722682211548	-0.0159398596733809	0.00289124972186983
511	90.0782928466797	-2.02921438217163	4.14966726303101	-0.00587495695799589	0.000293855206109583	-0.0110697457566857	0.00808603875339031
512	90.7276382446289	-1.70454013347626	3.1756443977356	0.0155535480007529	-0.00360223650932312	0.00126787810586393	0.000293855206109583
513	90.0782928466797	-2.35388875007629	3.30551409721375	-0.00879702530801296	0.00418994715437293	0.0249691028147936	0.000293855206109583
514	92.6756820678711	-2.67856311798096	3.1756443977356	0.000943203864153475	0.0103587592020631	0.0152288740500808	0.00354059832170606
515	92.6756820678711	-3.65258598327637	3.43538379669189	-0.00847235135734081	-0.00782300252467394	0.00386527273803949	-0.00490093370899558
516	92.6756820678711	-3.00323748588562	4.01979780197144	-0.00197886489331722	-0.00717365415766835	0.00354059832170606	0.00354059832170606
517	92.6756820678711	-4.62660884857178	4.14966726303101	-0.0104203969240189	-0.00847235135734081	-0.000680167751852423	-0.00490093370899558
518	92.6756820678711	-3.97726035118103	3.69512343406677	-0.00782300252467394	-0.0169138833880424	0.0022419011220336	-0.0113944197073579
519	92.0263366699219	-3.65258598327637	3.76005816459656	-0.0113944197073579	-0.0188619289547205	-0.00684897974133492	-0.00717365415766835
520	90.7276382446289	-3.3279116153717	3.11070966720581	-0.0130177913233638	-0.0182125810533762	-0.0139918150380254	-0.00619963090866804
521	92.0263366699219	-3.97726035118103	3.37044906616211	-0.00360223650932312	-0.00490093370899558	-0.00912170019000769	-0.00197886489331722
522	91.3769912719727	-3.3279116153717	3.56525373458862	0.000943203864153475	-0.0143164889886975	-0.0117190945893526	0.000943203864153475
523	93.3250350952148	-3.65258598327637	3.1756443977356	0.00418994715437293	-0.00749832857400179	-0.00717365415766835	0.00548864435404539
524	92.6756820678711	-3.3279116153717	3.30551409721375	-0.00814767740666866	-0.00100484199356288	-0.0198359526693821	-0.00425158534198999
525	92.0263366699219	-2.67856311798096	4.08473253250122	0.00126787810586393	0.0126314787194133	-0.0221086721867323	-0.00684897974133492
526	91.3769912719727	-2.02921438217163	3.69512343406677	0.0100340843200684	-0.00912170019000769	-0.0159398596733809	0.00354059832170606
527	93.9743804931641	-3.65258598327637	4.08473253250122	0.0415274947881699	0.00386527273803949	-0.00977104809135199	-0.000355493422830477
528	91.3769912719727	-2.35388875007629	3.37044906616211	0.00483929552137852	-0.00197886489331722	-0.00879702530801296	0.00841071270406246
529	92.0263366699219	-3.00323748588562	3.11070966720581	0.00451462110504508	-0.00197886489331722	-0.0110697457566857	-0.00295288790948689
530	93.3250350952148	-3.65258598327637	3.1756443977356	-0.00457625929266214	0.00354059832170606	-0.0123684434220195	-0.00327756232582033
531	93.9743804931641	-4.30193471908569	3.24057936668396	-0.00457625929266214	-0.00360223650932312	-0.00977104809135199	0.00483929552137852
532	93.3250350952148	-3.65258598327637	3.24057936668396	-0.000680167751852423	-0.00814767740666866	0.000943203864153475	0.00646266713738441
533	93.3250350952148	-3.97726035118103	3.50031876564026	-0.0107450718060136	-0.00425158534198999	0.00516396993771195	-0.00295288790948689
534	91.3769912719727	-3.00323748588562	3.63018846511841	-0.00944637414067984	-0.00619963090866804	0.00938473641872406	0.000943203864153475
535	93.9743804931641	-3.65258598327637	2.9159049987793	0.0100340843200684	0.00256657530553639	-0.00944637414067984	-0.00425158534198999
536	90.7276382446289	-2.67856311798096	2.98083996772766	-0.0026282137259841	0.00354059832170606	0.00938473641872406	0.000618529506027699
537	93.9743804931641	-4.62660884857178	3.30551409721375	-0.00230353930965066	0.00938473641872406	0.0165275707840919	0.00873538758605719
538	90.7276382446289	-2.67856311798096	3.11070966720581	-0.0100957229733467	0.0126314787194133	0.0321119390428066	0.00354059832170606
539	92.6756820678711	-3.3279116153717	3.50031876564026	-0.00717365415766835	0.0171769186854362	0.00743668992072344	-0.00392691092565656
540	91.3769912719727	-3.00323748588562	3.37044906616211	-0.0100957229733467	0.0149041991680861	0.0103587592020631	-0.00392691092565656
541	90.7276382446289	-4.62660884857178	3.82499313354492	-0.00197886489331722	0.0123068047687411	0.00321592413820326	0.000943203864153475
542	90.7276382446289	-3.00323748588562	3.76005816459656	-0.0152905117720366	0.0100340843200684	0.00938473641872406	0.000293855206109583
543	89.4289398193359	-3.65258598327637	3.69512343406677	-0.00912170019000769	0.00906006153672934	0.000618529506027699	-0.00230353930965066
544	90.0782928466797	-4.95128345489502	4.01979780197144	-0.00847235135734081	0.00711201597005129	0.0022419011220336	0.00159255252219737
545	90.7276382446289	-5.2759575843811	4.21460247039795	-0.00522560812532902	0.00808603875339031	-0.00392691092565656	0.00191722682211548
546	88.7795944213867	-3.97726035118103	3.69512343406677	0.000943203864153475	-0.00197886489331722	-0.0133424662053585	0.000943203864153475
547	90.0782928466797	-3.97726035118103	3.50031876564026	0.012956153601408	-0.00425158534198999	-0.00425158534198999	0.0103587592020631
548	90.0782928466797	-3.65258598327637	3.30551409721375	0.00451462110504508	-0.00717365415766835	-3.08191010844894e-05	-0.00100484199356288
549	93.3250350952148	-4.95128345489502	4.14966726303101	0.00548864435404539	0.00808603875339031	-3.08191010844894e-05	0.00191722682211548
550	92.6756820678711	-5.2759575843811	3.95486283302307	-0.000680167751852423	0.000943203864153475	0.00451462110504508	0.00581331877037883
551	93.3250350952148	-3.97726035118103	3.69512343406677	-0.00230353930965066	-0.000680167751852423	-0.00749832857400179	0.00483929552137852
552	91.3769912719727	-3.97726035118103	3.56525373458862	0.000293855206109583	-0.00327756232582033	-0.00165419070981443	0.00451462110504508
553	93.9743804931641	-5.2759575843811	3.24057936668396	-0.00912170019000769	-0.00814767740666866	-0.00912170019000769	-0.00295288790948689
554	93.3250350952148	-5.60063171386719	3.43538379669189	-0.000680167751852423	-0.00425158534198999	-0.0149658378213644	0.00256657530553639
555	93.3250350952148	-5.2759575843811	3.82499313354492	-0.00749832857400179	-0.00717365415766835	-0.0318489037454128	-0.00132951640989631
556	91.3769912719727	-5.60063171386719	3.88992786407471	-0.00814767740666866	-3.08191010844894e-05	-0.0217839982360601	0.00191722682211548
557	93.9743804931641	-5.60063171386719	3.50031876564026	-0.00230353930965066	-0.00522560812532902	-0.0156151866540313	0.00289124972186983
558	91.3769912719727	-5.2759575843811	3.63018846511841	-0.00360223650932312	-0.00619963090866804	-0.0279528107494116	0.000618529506027699
559	92.6756820678711	-5.92530632019043	3.95486283302307	-0.0107450718060136	0.00386527273803949	-0.0256800893694162	-0.00652430532500148
560	93.9743804931641	-4.95128345489502	4.01979780197144	-0.00295288790948689	0.00191722682211548	-0.0104203969240189	-0.0026282137259841
561	93.3250350952148	-5.2759575843811	3.76005816459656	0.00289124972186983	0.00256657530553639	0.00354059832170606	-0.00522560812532902
562	92.6756820678711	-5.60063171386719	3.69512343406677	-0.00197886489331722	0.00451462110504508	-0.000355493422830477	0.00743668992072344
563	92.0263366699219	-3.97726035118103	2.98083996772766	-0.00392691092565656	-0.00327756232582033	0.00191722682211548	-0.000680167751852423
564	92.0263366699219	-3.97726035118103	3.04577469825745	0.000293855206109583	-0.0026282137259841	0.012956153601408	-0.00327756232582033
565	93.9743804931641	-5.2759575843811	3.30551409721375	-0.00197886489331722	0.0103587592020631	0.0239950809627771	-0.00132951640989631
566	92.6756820678711	-4.95128345489502	3.43538379669189	0.00938473641872406	0.00256657530553639	0.0285405199974775	0.00354059832170606
567	92.6756820678711	-4.30193471908569	3.76005816459656	0.00126787810586393	0.011982130818069	0.0188002903014421	0.00483929552137852
568	93.3250350952148	-4.95128345489502	3.69512343406677	0.00418994715437293	0.00938473641872406	0.0100340843200684	0.00678734155371785
569	90.7276382446289	-4.30193471908569	3.30551409721375	0.0116574559360743	0.00808603875339031	0.00126787810586393	0.000943203864153475
570	91.3769912719727	-3.97726035118103	3.04577469825745	-0.00197886489331722	0.0145795252174139	0.00321592413820326	0.000618529506027699
571	92.0263366699219	-3.97726035118103	3.1756443977356	0.00776136433705688	0.0126314787194133	0.00613799272105098	0.00256657530553639
572	92.0263366699219	-3.97726035118103	3.82499313354492	0.0149041991680861	0.00906006153672934	0.00354059832170606	0.00289124972186983
573	91.3769912719727	-4.30193471908569	3.95486283302307	0.0188002903014421	0.0113327819854021	0.00289124972186983	-0.00197886489331722
574	92.0263366699219	-3.97726035118103	3.76005816459656	0.00841071270406246	0.0207483377307653	0.00126787810586393	-0.00360223650932312
575	93.9743804931641	-5.60063171386719	3.24057936668396	0.011982130818069	0.0116574559360743	-0.0165892094373703	-0.00490093370899558
576	92.6756820678711	-5.2759575843811	3.63018846511841	-0.00619963090866804	0.00613799272105098	0.00126787810586393	0.00386527273803949
577	90.0782928466797	-3.97726035118103	3.82499313354492	0.000293855206109583	0.00159255252219737	-0.00587495695799589	-0.00165419070981443
578	91.3769912719727	-5.60063171386719	3.63018846511841	-0.0152905117720366	0.00126787810586393	-0.00977104809135199	-0.000355493422830477
579	90.7276382446289	-5.2759575843811	4.14966726303101	-3.08191010844894e-05	0.00841071270406246	-0.000355493422830477	-0.00619963090866804
580	90.0782928466797	-5.2759575843811	3.1756443977356	-0.0107450718060136	0.00646266713738441	-0.00619963090866804	0.00289124972186983
581	91.3769912719727	-4.95128345489502	3.04577469825745	-0.00392691092565656	0.00126787810586393	0.00354059832170606	-0.00522560812532902
582	91.3769912719727	-5.60063171386719	3.50031876564026	-0.00814767740666866	0.00808603875339031	-0.00684897974133492	0.0103587592020631
583	91.3769912719727	-5.60063171386719	3.56525373458862	0.00256657530553639	0.00906006153672934	0.01847561635077	0.00159255252219737
584	90.7276382446289	-4.30193471908569	4.08473253250122	-0.00425158534198999	0.00776136433705688	0.0200989879667759	0.00548864435404539
585	91.3769912719727	-3.65258598327637	3.82499313354492	0.00256657530553639	0.0123068047687411	0.00483929552137852	-0.0104203969240189
586	90.7276382446289	-4.30193471908569	3.11070966720581	-0.0139918150380254	-0.00814767740666866	-3.08191010844894e-05	0.00548864435404539
587	93.9743804931641	-5.60063171386719	3.82499313354492	0.00938473641872406	-0.00652430532500148	0.00321592413820326	0.00191722682211548
588	90.7276382446289	-4.62660884857178	3.76005816459656	-0.00977104809135199	-0.0120437685400248	-0.00749832857400179	0.00418994715437293
589	91.3769912719727	-4.62660884857178	3.82499313354492	0.01847561635077	-0.0185372550040483	-0.0182125810533762	-0.00652430532500148
590	92.6756820678711	-6.57465505599976	4.14966726303101	0.0022419011220336	-0.000355493422830477	-0.0104203969240189	0.00418994715437293
591	93.3250350952148	-6.24998044967651	3.95486283302307	0.00516396993771195	-0.00100484199356288	-0.00652430532500148	-0.00230353930965066
592	92.6756820678711	-6.89932918548584	3.95486283302307	-0.00295288790948689	0.000293855206109583	-0.00100484199356288	0.00451462110504508
593	92.6756820678711	-6.24998044967651	3.88992786407471	0.000943203864153475	0.00451462110504508	-0.00392691092565656	-0.00132951640989631
594	92.6756820678711	-4.95128345489502	3.56525373458862	-0.00684897974133492	0.0188002903014421	-0.00327756232582033	-0.00619963090866804
595	92.0263366699219	-4.30193471908569	3.88992786407471	-0.00652430532500148	0.01100810803473	-0.00392691092565656	-0.0026282137259841
596	93.3250350952148	-4.95128345489502	3.50031876564026	-0.00717365415766835	0.0106834331527352	0.00906006153672934	0.00159255252219737
597	92.0263366699219	-4.62660884857178	3.88992786407471	-0.00587495695799589	0.00581331877037883	0.0152288740500808	-0.0026282137259841
598	93.3250350952148	-5.60063171386719	3.95486283302307	-0.00327756232582033	0.00418994715437293	0.0126314787194133	-0.00425158534198999
599	92.6756820678711	-3.65258598327637	3.56525373458862	-0.00814767740666866	0.00906006153672934	0.00191722682211548	-0.00522560812532902
600	91.3769912719727	-4.30193471908569	3.69512343406677	0.00191722682211548	0.01100810803473	-0.00230353930965066	-0.00100484199356288
601	91.3769912719727	-3.65258598327637	3.76005816459656	0.0178262684494257	0.00613799272105098	0.00613799272105098	-3.08191010844894e-05
602	93.3250350952148	-4.30193471908569	3.56525373458862	0.0194496400654316	0.00808603875339031	0.000293855206109583	-0.00295288790948689
603	93.3250350952148	-4.62660884857178	3.69512343406677	0.00321592413820326	0.00418994715437293	-0.00197886489331722	-0.00392691092565656
604	91.3769912719727	-4.95128345489502	3.24057936668396	-0.000680167751852423	0.00159255252219737	-0.00619963090866804	-0.00652430532500148
605	92.0263366699219	-5.2759575843811	3.24057936668396	0.01100810803473	0.00581331877037883	-0.0117190945893526	-0.00425158534198999
606	91.3769912719727	-4.62660884857178	3.30551409721375	0.0103587592020631	-0.00490093370899558	-0.0156151866540313	0.00646266713738441
607	93.3250350952148	-4.62660884857178	3.37044906616211	0.01100810803473	-0.00814767740666866	-0.00944637414067984	-0.00165419070981443
608	91.3769912719727	-4.30193471908569	3.11070966720581	0.00451462110504508	-0.0110697457566857	-0.00944637414067984	0.00808603875339031
609	93.3250350952148	-4.95128345489502	3.30551409721375	-0.00847235135734081	-0.00360223650932312	-0.00619963090866804	-0.0026282137259841
610	93.9743804931641	-5.92530632019043	3.76005816459656	-0.00847235135734081	-0.000355493422830477	-0.0201606266200542	0.00256657530553639
611	92.6756820678711	-3.97726035118103	3.69512343406677	-0.00295288790948689	-0.0156151866540313	-0.0175632312893867	0.00321592413820326
612	92.6756820678711	-4.62660884857178	3.76005816459656	-0.0117190945893526	-0.0191866029053926	-0.0152905117720366	0.00386527273803949
613	92.0263366699219	-5.2759575843811	4.21460247039795	-0.0182125810533762	-0.017887907102704	-0.0149658378213644	-0.00132951640989631
614	91.3769912719727	-5.60063171386719	3.30551409721375	-0.0250307414680719	-0.00230353930965066	-0.0169138833880424	0.00354059832170606
615	88.7795944213867	-4.62660884857178	3.1756443977356	-0.0247060675173998	-0.00327756232582033	-0.0156151866540313	-3.08191010844894e-05
616	88.7795944213867	-4.95128345489502	3.76005816459656	-0.0230826959013939	0.00581331877037883	-0.00977104809135199	0.00548864435404539
617	90.0782928466797	-5.2759575843811	3.1756443977356	-0.0227580219507217	0.00354059832170606	-0.00522560812532902	0.0145795252174139
618	90.0782928466797	-4.95128345489502	3.56525373458862	-0.017887907102704	0.00808603875339031	0.000293855206109583	-3.08191010844894e-05
619	89.4289398193359	-4.95128345489502	3.63018846511841	-0.0208099745213985	0.00841071270406246	0.0226963832974434	-0.00230353930965066
620	92.6756820678711	-5.2759575843811	3.88992786407471	-0.0263294391334057	0.0116574559360743	0.00451462110504508	0.00743668992072344
621	92.0263366699219	-5.60063171386719	3.82499313354492	-0.00749832857400179	0.000618529506027699	0.00808603875339031	-0.0100957229733467
622	92.0263366699219	-5.60063171386719	3.88992786407471	0.00743668992072344	0.00613799272105098	0.00646266713738441	0.000293855206109583
623	90.7276382446289	-4.30193471908569	3.69512343406677	-0.00814767740666866	0.00711201597005129	-0.00652430532500148	-0.00587495695799589
624	93.9743804931641	-4.95128345489502	4.01979780197144	-0.00587495695799589	0.00808603875339031	-0.00522560812532902	-0.00230353930965066
625	92.6756820678711	-5.60063171386719	4.01979780197144	0.00646266713738441	-0.00587495695799589	-0.0169138833880424	-0.00100484199356288
626	93.3250350952148	-6.24998044967651	3.37044906616211	0.0100340843200684	-0.0253554154187441	-0.0182125810533762	-0.00392691092565656
627	91.3769912719727	-5.60063171386719	3.69512343406677	0.0181509424000978	-0.0188619289547205	-0.0100957229733467	0.0022419011220336
628	93.9743804931641	-6.89932918548584	3.95486283302307	0.0194496400654316	-0.00522560812532902	0.00354059832170606	0.0022419011220336
629	90.0782928466797	-6.24998044967651	3.76005816459656	0.0113327819854021	-0.0224333461374044	0.0116574559360743	-0.00879702530801296
630	91.3769912719727	-4.95128345489502	3.63018846511841	0.00743668992072344	0.000943203864153475	0.00548864435404539	-0.00230353930965066
631	93.3250350952148	-6.24998044967651	3.43538379669189	0.00678734155371785	-0.00782300252467394	0.00289124972186983	-0.00165419070981443
632	94.6237335205078	-5.60063171386719	3.24057936668396	0.00776136433705688	-0.00587495695799589	-0.000355493422830477	0.00646266713738441
633	92.6756820678711	-5.60063171386719	3.37044906616211	0.0171769186854362	-0.00684897974133492	0.00354059832170606	0.000293855206109583
634	92.6756820678711	-4.62660884857178	3.1756443977356	0.00418994715437293	-0.00782300252467394	-0.00652430532500148	-0.00132951640989631
635	90.7276382446289	-4.30193471908569	3.88992786407471	0.00354059832170606	-0.0120437685400248	-0.00977104809135199	-0.00327756232582033
636	93.9743804931641	-5.92530632019043	4.27953720092773	-0.00717365415766835	-0.00717365415766835	-0.000355493422830477	0.000943203864153475
637	92.6756820678711	-4.95128345489502	3.56525373458862	-0.00587495695799589	0.00256657530553639	0.01847561635077	0.00646266713738441
638	92.0263366699219	-4.62660884857178	3.50031876564026	-0.0100957229733467	-0.00100484199356288	0.00678734155371785	-0.00327756232582033
639	91.3769912719727	-4.95128345489502	3.69512343406677	-0.0136671401560307	0.00841071270406246	0.00581331877037883	0.00191722682211548
640	92.0263366699219	-4.95128345489502	3.24057936668396	-0.00555028254166245	-0.00197886489331722	-0.0117190945893526	-0.00360223650932312
641	91.3769912719727	-4.62660884857178	3.69512343406677	-0.000680167751852423	-0.00197886489331722	-0.0152905117720366	0.00483929552137852
642	92.0263366699219	-4.62660884857178	3.76005816459656	-0.00100484199356288	0.000618529506027699	0.000618529506027699	-0.00197886489331722
643	92.6756820678711	-5.60063171386719	3.69512343406677	0.00581331877037883	0.00841071270406246	-0.00522560812532902	0.000293855206109583
644	92.6756820678711	-5.60063171386719	3.82499313354492	0.0210730116814375	0.0126314787194133	-0.0175632312893867	-0.00814767740666866
645	91.3769912719727	-4.30193471908569	3.82499313354492	-0.00912170019000769	0.00776136433705688	-0.0136671401560307	-0.000680167751852423
646	91.3769912719727	-4.95128345489502	3.69512343406677	0.00873538758605719	0.00451462110504508	-0.00360223650932312	-0.00555028254166245
647	92.6756820678711	-5.2759575843811	4.4094066619873	0.0171769186854362	0.00516396993771195	0.011982130818069	0.00678734155371785
648	91.3769912719727	-4.62660884857178	3.82499313354492	0.0106834331527352	-0.00165419070981443	0.00808603875339031	-0.00197886489331722
649	90.0782928466797	-5.60063171386719	3.95486283302307	0.0106834331527352	0.00256657530553639	0.0165275707840919	0.000618529506027699
650	91.3769912719727	-5.60063171386719	3.37044906616211	-0.00457625929266214	0.00451462110504508	0.00516396993771195	-0.00197886489331722
651	90.0782928466797	-5.2759575843811	3.50031876564026	0.00126787810586393	-0.00782300252467394	-0.0026282137259841	0.00321592413820326
652	90.7276382446289	-4.62660884857178	3.50031876564026	-0.0126931173726916	-0.0110697457566857	-0.00295288790948689	-0.00197886489331722
653	90.7276382446289	-5.2759575843811	4.27953720092773	-0.0100957229733467	-0.00230353930965066	0.00483929552137852	0.000943203864153475
654	90.7276382446289	-4.62660884857178	3.76005816459656	-0.0136671401560307	-0.00555028254166245	0.00418994715437293	-0.00425158534198999
655	90.0782928466797	-4.95128345489502	3.76005816459656	-0.00295288790948689	0.0022419011220336	-0.00327756232582033	-3.08191010844894e-05
656	90.0782928466797	-3.97726035118103	3.63018846511841	-0.00814767740666866	-0.00457625929266214	0.00418994715437293	-0.00360223650932312
657	90.0782928466797	-4.95128345489502	3.95486283302307	-0.00717365415766835	0.0113327819854021	0.00841071270406246	0.00191722682211548
658	92.0263366699219	-5.2759575843811	4.21460247039795	-0.00522560812532902	0.00743668992072344	0.00646266713738441	-3.08191010844894e-05
659	92.0263366699219	-4.30193471908569	3.95486283302307	-0.00587495695799589	0.012956153601408	-0.000680167751852423	-0.00132951640989631
660	92.0263366699219	-4.30193471908569	2.98083996772766	-0.00327756232582033	0.0123068047687411	0.000293855206109583	-0.00327756232582033
661	91.3769912719727	-5.2759575843811	3.1756443977356	0.000943203864153475	0.00191722682211548	-0.00425158534198999	0.00289124972186983
662	93.3250350952148	-6.24998044967651	3.43538379669189	0.0022419011220336	-0.00555028254166245	-0.00295288790948689	-0.00847235135734081
663	92.6756820678711	-6.57465505599976	4.14966726303101	-0.00230353930965066	-0.00295288790948689	-0.0100957229733467	0.0022419011220336
664	91.3769912719727	-5.60063171386719	3.56525373458862	-0.00977104809135199	0.00256657530553639	-0.00912170019000769	-0.0113944197073579
665	91.3769912719727	-6.57465505599976	3.37044906616211	0.0178262684494257	0.000943203864153475	-0.00230353930965066	-0.00165419070981443
666	91.3769912719727	-5.2759575843811	3.30551409721375	0.0149041991680861	-0.0133424662053585	-0.0195112787187099	-0.00619963090866804
667	92.0263366699219	-4.30193471908569	3.69512343406677	0.00354059832170606	-0.0208099745213985	-0.0120437685400248	0.0113327819854021
668	92.0263366699219	-4.95128345489502	3.43538379669189	0.011982130818069	-0.00912170019000769	-0.0100957229733467	-0.00197886489331722
669	92.6756820678711	-5.60063171386719	3.43538379669189	0.00418994715437293	-0.0136671401560307	-0.0123684434220195	-0.00490093370899558
670	90.7276382446289	-3.65258598327637	3.43538379669189	0.0210730116814375	-0.00619963090866804	-0.0165892094373703	-0.00100484199356288
671	91.3769912719727	-4.62660884857178	3.04577469825745	0.00451462110504508	-0.000355493422830477	-0.0201606266200542	0.00581331877037883
672	90.7276382446289	-4.30193471908569	3.82499313354492	-0.00522560812532902	0.00126787810586393	-0.0026282137259841	0.000943203864153475
673	90.7276382446289	-4.62660884857178	3.63018846511841	-0.00717365415766835	-0.00847235135734081	-0.0117190945893526	0.00418994715437293
674	90.7276382446289	-3.65258598327637	3.50031876564026	-0.00879702530801296	0.00289124972186983	-0.00652430532500148	0.000618529506027699
675	93.3250350952148	-4.62660884857178	3.63018846511841	-0.00684897974133492	0.0162028968334198	-0.00684897974133492	0.00321592413820326
676	91.3769912719727	-4.95128345489502	3.24057936668396	-0.00717365415766835	0.0175015944987535	0.00289124972186983	-0.00132951640989631
677	92.0263366699219	-5.2759575843811	3.56525373458862	-0.00944637414067984	0.020423661917448	0.00646266713738441	-0.00360223650932312
678	90.7276382446289	-3.65258598327637	3.11070966720581	0.00159255252219737	0.0207483377307653	0.0145795252174139	0.00256657530553639
679	90.0782928466797	-3.97726035118103	3.24057936668396	-0.0152905117720366	0.0220470335334539	0.00808603875339031	-0.00392691092565656
680	90.7276382446289	-3.97726035118103	3.69512343406677	-0.00587495695799589	0.0132808275520802	0.000943203864153475	0.00126787810586393
681	90.7276382446289	-4.30193471908569	4.08473253250122	0.00581331877037883	0.00418994715437293	-0.00879702530801296	-0.00132951640989631
682	92.0263366699219	-3.97726035118103	3.63018846511841	-0.00132951640989631	0.00451462110504508	-0.00360223650932312	-0.00132951640989631
683	92.6756820678711	-5.60063171386719	3.76005816459656	-3.08191010844894e-05	-0.00782300252467394	-0.00847235135734081	-0.00197886489331722
684	89.4289398193359	-3.97726035118103	3.88992786407471	0.00191722682211548	-0.00425158534198999	-0.0107450718060136	0.00581331877037883
685	90.0782928466797	-3.65258598327637	3.69512343406677	-0.00619963090866804	-0.0104203969240189	-0.0165892094373703	-0.000680167751852423
686	88.7795944213867	-5.2759575843811	3.82499313354492	-0.00944637414067984	-0.00295288790948689	-0.0169138833880424	0.00906006153672934
687	88.130241394043	-4.30193471908569	3.56525373458862	-0.00360223650932312	-0.00912170019000769	-0.0133424662053585	0.00418994715437293
688	90.0782928466797	-4.30193471908569	3.88992786407471	-0.00684897974133492	-0.00327756232582033	-0.00555028254166245	0.00581331877037883
689	90.7276382446289	-3.97726035118103	3.69512343406677	-0.00684897974133492	-0.000355493422830477	0.00646266713738441	0.00321592413820326
690	88.130241394043	-3.65258598327637	3.24057936668396	-0.00652430532500148	-0.00165419070981443	0.00678734155371785	0.00678734155371785
691	89.4289398193359	-3.65258598327637	3.1756443977356	0.00841071270406246	0.00483929552137852	-0.00327756232582033	-0.00522560812532902
692	89.4289398193359	-3.65258598327637	3.37044906616211	0.00873538758605719	0.00548864435404539	-0.000355493422830477	0.00743668992072344
693	92.6756820678711	-5.2759575843811	3.82499313354492	0.0022419011220336	0.00678734155371785	0.00483929552137852	0.00613799272105098
694	90.7276382446289	-3.97726035118103	3.76005816459656	-0.0117190945893526	0.0113327819854021	0.00548864435404539	0.00581331877037883
695	90.7276382446289	-3.3279116153717	3.69512343406677	0.00970941036939621	0.00678734155371785	-0.00295288790948689	-0.000355493422830477
696	90.0782928466797	-3.3279116153717	3.69512343406677	0.00516396993771195	0.00743668992072344	0.00191722682211548	0.00776136433705688
697	92.0263366699219	-4.62660884857178	4.08473253250122	-0.00165419070981443	0.00159255252219737	0.00483929552137852	-0.00230353930965066
698	90.0782928466797	-3.97726035118103	4.08473253250122	0.00354059832170606	-3.08191010844894e-05	0.00418994715437293	0.00646266713738441
699	90.0782928466797	-4.30193471908569	3.88992786407471	0.000293855206109583	-0.00100484199356288	0.00191722682211548	-0.00912170019000769
700	91.3769912719727	-5.60063171386719	3.43538379669189	0.00256657530553639	-0.00392691092565656	-0.00684897974133492	-0.00230353930965066
701	91.3769912719727	-5.60063171386719	3.88992786407471	0.00289124972186983	-0.00717365415766835	-0.0100957229733467	-0.000680167751852423
702	92.6756820678711	-5.60063171386719	4.08473253250122	-0.00425158534198999	-0.0143164889886975	-0.00814767740666866	0.00256657530553639
703	90.7276382446289	-5.2759575843811	4.08473253250122	-0.00425158534198999	-0.00782300252467394	-0.00457625929266214	-0.00652430532500148
704	90.0782928466797	-3.97726035118103	3.63018846511841	-0.00944637414067984	0.00483929552137852	-0.0026282137259841	-0.00490093370899558
705	90.7276382446289	-3.65258598327637	2.98083996772766	-0.00847235135734081	-3.08191010844894e-05	-3.08191010844894e-05	-0.0113944197073579
706	90.7276382446289	-3.3279116153717	3.1756443977356	0.00354059832170606	0.000618529506027699	0.00516396993771195	0.00451462110504508
707	92.6756820678711	-4.62660884857178	3.88992786407471	0.00354059832170606	-0.00230353930965066	0.00711201597005129	0.00548864435404539
708	90.7276382446289	-3.65258598327637	3.82499313354492	-0.000680167751852423	0.000293855206109583	-0.00847235135734081	0.00548864435404539
709	90.0782928466797	-2.67856311798096	3.30551409721375	-0.00230353930965066	0.000618529506027699	0.00548864435404539	-0.0110697457566857
710	91.3769912719727	-3.3279116153717	3.56525373458862	-0.00100484199356288	0.00386527273803949	-0.0026282137259841	-0.00230353930965066
711	90.7276382446289	-3.00323748588562	3.04577469825745	0.0295145437121391	0.00613799272105098	0.000293855206109583	-0.00587495695799589
712	89.4289398193359	-2.67856311798096	2.98083996772766	0.000618529506027699	-0.00327756232582033	-3.08191010844894e-05	-0.000680167751852423
713	90.0782928466797	-3.00323748588562	3.43538379669189	0.00191722682211548	0.00321592413820326	-0.00425158534198999	-0.00392691092565656
714	90.7276382446289	-3.65258598327637	3.82499313354492	-0.000355493422830477	0.00289124972186983	-0.0136671401560307	0.000618529506027699
715	91.3769912719727	-3.65258598327637	4.08473253250122	-0.00457625929266214	-0.00100484199356288	-0.0188619289547205	0.00256657530553639
716	90.0782928466797	-3.3279116153717	3.82499313354492	0.00386527273803949	-0.00392691092565656	-0.0198359526693821	0.00289124972186983
717	92.0263366699219	-2.67856311798096	3.50031876564026	0.00191722682211548	-0.00100484199356288	-0.00230353930965066	-0.00522560812532902
718	89.4289398193359	-3.3279116153717	3.76005816459656	-0.00392691092565656	-0.00912170019000769	-0.00165419070981443	-0.00327756232582033
719	91.3769912719727	-3.65258598327637	3.50031876564026	-0.00392691092565656	0.00126787810586393	0.00938473641872406	-0.00100484199356288
720	90.7276382446289	-3.97726035118103	3.43538379669189	0.00289124972186983	0.013930176384747	0.0145795252174139	-0.00814767740666866
721	89.4289398193359	-3.00323748588562	3.88992786407471	0.000943203864153475	0.0103587592020631	0.00418994715437293	-0.000680167751852423
722	90.7276382446289	-3.00323748588562	3.69512343406677	-0.00587495695799589	0.0022419011220336	0.00711201597005129	0.00321592413820326
723	90.0782928466797	-3.3279116153717	3.24057936668396	-0.00555028254166245	0.0149041991680861	0.0116574559360743	-0.00230353930965066
724	89.4289398193359	-3.97726035118103	3.43538379669189	-0.0130177913233638	0.0142548503354192	0.00743668992072344	0.0022419011220336
725	88.130241394043	-2.35388875007629	3.69512343406677	-0.0133424662053585	0.00841071270406246	0.0100340843200684	-0.00392691092565656
726	87.4808959960938	-2.67856311798096	3.88992786407471	0.000293855206109583	-0.00912170019000769	-0.00684897974133492	0.00581331877037883
727	89.4289398193359	-3.00323748588562	4.21460247039795	0.00646266713738441	-0.0165892094373703	-0.00490093370899558	0.00386527273803949
728	88.7795944213867	-3.3279116153717	3.76005816459656	-0.00197886489331722	-0.0182125810533762	-0.00814767740666866	-3.08191010844894e-05
729	90.0782928466797	-3.65258598327637	3.82499313354492	-0.0143164889886975	-0.0146411629393697	-0.00749832857400179	-0.00230353930965066
730	91.3769912719727	-3.65258598327637	3.88992786407471	0.0022419011220336	0.00354059832170606	-0.0110697457566857	0.00483929552137852
731	91.3769912719727	-3.65258598327637	4.01979780197144	0.0113327819854021	0.00386527273803949	-0.00944637414067984	0.00516396993771195
732	92.0263366699219	-3.97726035118103	4.14966726303101	0.00970941036939621	0.00548864435404539	-0.00327756232582033	0.00256657530553639
733	90.0782928466797	-3.00323748588562	3.88992786407471	0.00321592413820326	0.0022419011220336	0.00581331877037883	0.00451462110504508
734	90.7276382446289	-2.67856311798096	3.50031876564026	-0.00555028254166245	0.0181509424000978	0.0022419011220336	0.00191722682211548
735	90.7276382446289	-3.97726035118103	3.76005816459656	-0.00425158534198999	0.0103587592020631	-0.00100484199356288	-0.00847235135734081
736	92.6756820678711	-4.62660884857178	3.43538379669189	-0.00749832857400179	0.0116574559360743	0.00126787810586393	-0.000680167751852423
737	90.0782928466797	-3.97726035118103	3.30551409721375	-0.00782300252467394	0.0103587592020631	0.00906006153672934	0.00159255252219737
738	92.0263366699219	-5.60063171386719	4.34447193145752	-0.000355493422830477	0.011982130818069	0.00711201597005129	-0.00327756232582033
739	89.4289398193359	-4.30193471908569	3.76005816459656	-0.0026282137259841	0.0155535480007529	-0.00132951640989631	-0.00100484199356288
740	90.7276382446289	-4.30193471908569	3.56525373458862	-0.00360223650932312	0.00516396993771195	-0.0159398596733809	-0.00457625929266214
741	89.4289398193359	-3.65258598327637	3.1756443977356	0.00516396993771195	0.000618529506027699	-0.0130177913233638	-0.00165419070981443
742	90.7276382446289	-3.3279116153717	3.30551409721375	0.00548864435404539	-0.00197886489331722	-0.0100957229733467	0.00191722682211548
743	89.4289398193359	-3.3279116153717	3.37044906616211	0.0022419011220336	0.00808603875339031	-0.00425158534198999	0.00321592413820326
744	92.0263366699219	-3.3279116153717	3.43538379669189	-0.000680167751852423	0.00776136433705688	-0.00490093370899558	-0.0026282137259841
745	92.0263366699219	-3.97726035118103	3.76005816459656	-0.00814767740666866	0.00646266713738441	-0.00717365415766835	-0.00522560812532902
746	92.0263366699219	-4.30193471908569	3.95486283302307	0.00386527273803949	-0.00847235135734081	-0.0117190945893526	0.00938473641872406
747	90.0782928466797	-3.00323748588562	3.76005816459656	-0.00392691092565656	-0.0123684434220195	-0.0113944197073579	0.00548864435404539
748	92.0263366699219	-4.30193471908569	3.95486283302307	0.00613799272105098	0.00289124972186983	-0.00879702530801296	0.00386527273803949
749	92.6756820678711	-3.97726035118103	4.21460247039795	-0.00522560812532902	0.00938473641872406	0.00841071270406246	0.00191722682211548
750	92.0263366699219	-3.97726035118103	3.82499313354492	-0.00230353930965066	-0.00295288790948689	0.0132808275520802	-0.000680167751852423
751	92.6756820678711	-3.00323748588562	2.78603529930115	-0.00230353930965066	0.000618529506027699	-0.000355493422830477	0.00970941036939621
752	92.0263366699219	-3.97726035118103	3.04577469825745	0.0022419011220336	-0.000680167751852423	-0.0143164889886975	-3.08191010844894e-05
753	92.0263366699219	-4.30193471908569	3.1756443977356	-0.00944637414067984	-0.00912170019000769	-0.00360223650932312	0.000618529506027699
754	90.7276382446289	-2.67856311798096	3.50031876564026	-0.00392691092565656	-0.00490093370899558	-0.0191866029053926	0.00159255252219737
755	90.0782928466797	-2.67856311798096	3.88992786407471	-0.00230353930965066	-0.00652430532500148	-0.00847235135734081	-0.00684897974133492
756	92.0263366699219	-2.67856311798096	3.56525373458862	-0.00490093370899558	0.011982130818069	-0.00944637414067984	0.00289124972186983
757	91.3769912719727	-4.30193471908569	3.76005816459656	0.00548864435404539	-0.00295288790948689	0.00581331877037883	0.00451462110504508
758	91.3769912719727	-2.67856311798096	3.1756443977356	0.00159255252219737	0.000293855206109583	0.00159255252219737	0.00159255252219737
759	90.7276382446289	-2.67856311798096	3.82499313354492	0.000293855206109583	0.00776136433705688	-0.0117190945893526	-3.08191010844894e-05
760	92.0263366699219	-3.97726035118103	4.08473253250122	0.00321592413820326	0.0116574559360743	-0.00457625929266214	-0.00814767740666866
761	91.3769912719727	-4.30193471908569	4.34447193145752	0.00256657530553639	0.00776136433705688	0.00354059832170606	-0.00100484199356288
762	91.3769912719727	-4.62660884857178	3.37044906616211	0.00321592413820326	0.00808603875339031	0.0295145437121391	-0.00360223650932312
763	90.0782928466797	-3.65258598327637	3.43538379669189	-0.00652430532500148	0.00808603875339031	0.0308132413774729	-0.00100484199356288
764	87.4808959960938	-3.65258598327637	3.56525373458862	-0.00619963090866804	0.00289124972186983	0.0171769186854362	-0.00165419070981443
765	88.7795944213867	-3.65258598327637	3.76005816459656	0.0113327819854021	0.00321592413820326	0.00776136433705688	0.000293855206109583
766	88.7795944213867	-4.62660884857178	3.37044906616211	-0.0159398596733809	-0.0195112787187099	-0.00295288790948689	-0.00230353930965066
767	90.0782928466797	-3.97726035118103	3.69512343406677	0.01100810803473	-0.0208099745213985	-3.08191010844894e-05	0.00191722682211548
768	90.0782928466797	-3.97726035118103	3.11070966720581	0.00646266713738441	-0.0107450718060136	-0.0026282137259841	0.00483929552137852
769	88.7795944213867	-3.00323748588562	3.24057936668396	0.013930176384747	0.00256657530553639	-0.00392691092565656	0.00321592413820326
770	89.4289398193359	-3.00323748588562	3.76005816459656	0.012956153601408	-0.00230353930965066	-0.00425158534198999	-0.00555028254166245
771	90.0782928466797	-3.00323748588562	3.37044906616211	0.000293855206109583	-0.00847235135734081	-0.000680167751852423	-0.000680167751852423
772	91.3769912719727	-2.67856311798096	3.43538379669189	0.00386527273803949	-0.0204853005707264	-0.00782300252467394	0.00418994715437293
773	91.3769912719727	-3.65258598327637	3.1756443977356	0.0022419011220336	-0.0159398596733809	-0.0224333461374044	-0.00197886489331722
774	92.6756820678711	-4.30193471908569	3.30551409721375	-0.00490093370899558	0.00191722682211548	-0.0227580219507217	-0.0026282137259841
775	92.0263366699219	-4.30193471908569	3.56525373458862	-0.00522560812532902	-0.00684897974133492	-0.0247060675173998	-0.00652430532500148
776	90.7276382446289	-3.97726035118103	3.63018846511841	-0.0107450718060136	0.00483929552137852	-0.0143164889886975	0.00581331877037883
777	92.6756820678711	-5.60063171386719	3.95486283302307	-0.0159398596733809	0.00191722682211548	-0.00132951640989631	0.0022419011220336
778	92.0263366699219	-4.30193471908569	3.95486283302307	-0.0149658378213644	0.0106834331527352	-0.00132951640989631	-0.0100957229733467
779	92.6756820678711	-5.60063171386719	3.88992786407471	-0.0195112787187099	0.0106834331527352	-0.00652430532500148	0.000943203864153475
780	92.6756820678711	-5.2759575843811	3.88992786407471	-0.0165892094373703	0.012956153601408	-0.000355493422830477	-0.00782300252467394
781	92.6756820678711	-5.2759575843811	3.95486283302307	-0.00132951640989631	0.0188002903014421	0.0207483377307653	-0.00230353930965066
782	92.6756820678711	-4.62660884857178	3.88992786407471	-0.00879702530801296	0.012956153601408	0.0295145437121391	-0.0026282137259841
783	92.6756820678711	-4.62660884857178	3.63018846511841	-0.0123684434220195	0.00776136433705688	0.0230210572481155	-0.00360223650932312
784	93.9743804931641	-4.30193471908569	4.01979780197144	-0.00847235135734081	0.000293855206109583	0.00646266713738441	-0.0026282137259841
785	93.3250350952148	-3.3279116153717	3.88992786407471	-0.000355493422830477	-0.00977104809135199	-0.00879702530801296	-0.000680167751852423
786	92.0263366699219	-3.00323748588562	3.63018846511841	0.0181509424000978	-0.00717365415766835	-0.00847235135734081	-0.00360223650932312
787	94.6237335205078	-4.30193471908569	3.76005816459656	0.0230210572481155	-0.0240567177534103	0.00126787810586393	0.00808603875339031
788	91.3769912719727	-3.00323748588562	3.82499313354492	0.01847561635077	-0.0198359526693821	-0.00295288790948689	-0.0026282137259841
789	92.6756820678711	-4.30193471908569	4.14966726303101	0.0145795252174139	-0.0117190945893526	-0.0136671401560307	0.00126787810586393
790	93.3250350952148	-3.65258598327637	3.69512343406677	0.0155535480007529	0.0132808275520802	0.00289124972186983	0.00159255252219737
791	94.6237335205078	-4.62660884857178	3.1756443977356	-0.00522560812532902	-0.0133424662053585	-0.0123684434220195	0.00418994715437293
792	93.3250350952148	-3.65258598327637	2.98083996772766	0.0132808275520802	0.00613799272105098	0.000618529506027699	0.00938473641872406
793	92.0263366699219	-3.65258598327637	3.69512343406677	0.0113327819854021	-0.0185372550040483	0.00451462110504508	-0.00295288790948689
794	92.0263366699219	-3.00323748588562	3.69512343406677	0.000618529506027699	0.00418994715437293	-0.00879702530801296	-0.00457625929266214
795	93.3250350952148	-4.62660884857178	3.37044906616211	-0.0026282137259841	0.00321592413820326	-0.00425158534198999	0.000293855206109583
796	93.9743804931641	-3.97726035118103	3.24057936668396	-0.0156151866540313	0.0142548503354192	0.00386527273803949	0.000943203864153475
797	92.6756820678711	-3.3279116153717	3.69512343406677	-0.0107450718060136	0.0165275707840919	0.0149041991680861	0.000943203864153475
798	93.9743804931641	-4.62660884857178	3.95486283302307	-0.0143164889886975	0.0200989879667759	0.00776136433705688	0.00159255252219737
799	93.3250350952148	-3.97726035118103	3.37044906616211	-0.0159398596733809	0.0233457311987877	0.00483929552137852	-0.00457625929266214
800	92.0263366699219	-3.00323748588562	3.43538379669189	-0.00490093370899558	0.0171769186854362	-3.08191010844894e-05	0.000943203864153475
801	92.6756820678711	-3.00323748588562	3.11070966720581	-0.00912170019000769	0.0178262684494257	0.00289124972186983	0.00906006153672934
802	91.3769912719727	-3.3279116153717	3.04577469825745	-0.0107450718060136	0.00970941036939621	-0.0026282137259841	0.00483929552137852
803	90.0782928466797	-3.3279116153717	3.24057936668396	-0.0136671401560307	-0.00100484199356288	0.00386527273803949	-0.000680167751852423
804	90.7276382446289	-4.30193471908569	4.01979780197144	-0.00457625929266214	0.00516396993771195	-0.00197886489331722	0.0022419011220336
805	89.4289398193359	-3.3279116153717	4.08473253250122	-0.0026282137259841	0.00159255252219737	-0.00847235135734081	0.00256657530553639
806	91.3769912719727	-4.30193471908569	3.76005816459656	0.00321592413820326	-0.0240567177534103	-0.00587495695799589	0.00321592413820326
807	90.7276382446289	-3.97726035118103	3.63018846511841	0.00808603875339031	-0.000355493422830477	-0.00847235135734081	0.00906006153672934
808	92.0263366699219	-4.62660884857178	3.88992786407471	0.00581331877037883	-0.0253554154187441	-0.00847235135734081	0.000618529506027699
809	93.9743804931641	-4.95128345489502	3.88992786407471	0.00743668992072344	-0.00717365415766835	-0.0133424662053585	-0.00360223650932312
810	92.6756820678711	-3.3279116153717	3.04577469825745	0.0145795252174139	-0.00652430532500148	-0.0117190945893526	-0.00392691092565656
811	92.6756820678711	-3.65258598327637	3.95486283302307	-0.00327756232582033	0.00646266713738441	-0.00814767740666866	0.0022419011220336
812	93.9743804931641	-3.97726035118103	3.88992786407471	0.000618529506027699	-0.00619963090866804	0.000618529506027699	0.00581331877037883
813	93.9743804931641	-4.95128345489502	3.82499313354492	0.00678734155371785	-0.00100484199356288	-0.00490093370899558	0.00483929552137852
814	93.3250350952148	-4.95128345489502	3.95486283302307	0.0022419011220336	0.00678734155371785	-0.00944637414067984	-0.00360223650932312
815	91.3769912719727	-3.97726035118103	3.69512343406677	0.000618529506027699	0.00516396993771195	-0.0120437685400248	0.00126787810586393
816	93.9743804931641	-5.2759575843811	3.95486283302307	-0.00165419070981443	0.0123068047687411	-0.0026282137259841	-3.08191010844894e-05
817	93.9743804931641	-5.2759575843811	4.27953720092773	0.00289124972186983	0.012956153601408	0.00256657530553639	0.0022419011220336
818	93.9743804931641	-6.24998044967651	3.56525373458862	0.00289124972186983	0.0100340843200684	0.00321592413820326	-3.08191010844894e-05
819	92.0263366699219	-4.62660884857178	3.11070966720581	-0.000680167751852423	0.011982130818069	0.00906006153672934	-0.00749832857400179
820	91.3769912719727	-4.95128345489502	3.76005816459656	0.00289124972186983	0.00354059832170606	0.00516396993771195	-0.00197886489331722
821	92.6756820678711	-5.2759575843811	4.08473253250122	-0.00327756232582033	0.0113327819854021	0.00548864435404539	-0.00782300252467394
822	92.6756820678711	-4.62660884857178	4.21460247039795	0.00126787810586393	0.0113327819854021	0.00483929552137852	0.00906006153672934
823	93.3250350952148	-3.65258598327637	3.69512343406677	0.000293855206109583	0.00841071270406246	0.00776136433705688	-0.00425158534198999
824	92.6756820678711	-3.65258598327637	3.1756443977356	-0.00327756232582033	0.011982130818069	-0.00132951640989631	0.00483929552137852
825	94.6237335205078	-4.30193471908569	3.82499313354492	-0.00230353930965066	0.0158782228827477	0.00126787810586393	-0.00132951640989631
826	93.9743804931641	-4.95128345489502	3.95486283302307	-0.00587495695799589	0.0136055024340749	-0.00230353930965066	0.00548864435404539
827	92.0263366699219	-3.97726035118103	3.43538379669189	0.00289124972186983	-0.0276281367987394	-0.0126931173726916	-0.00392691092565656
828	93.9743804931641	-4.30193471908569	3.63018846511841	-0.000680167751852423	-0.0130177913233638	-0.00360223650932312	-0.00522560812532902
829	92.6756820678711	-3.3279116153717	3.69512343406677	0.00289124972186983	0.00386527273803949	-0.00490093370899558	0.000293855206109583
830	92.0263366699219	-3.65258598327637	3.50031876564026	-0.00165419070981443	-0.0133424662053585	-0.00879702530801296	0.00516396993771195
831	91.3769912719727	-3.3279116153717	3.43538379669189	-3.08191010844894e-05	-0.0120437685400248	-0.00295288790948689	0.00126787810586393
832	92.0263366699219	-4.30193471908569	3.63018846511841	-0.00100484199356288	-0.00457625929266214	-0.0123684434220195	0.00483929552137852
833	94.6237335205078	-3.65258598327637	3.04577469825745	-0.00522560812532902	-0.0149658378213644	-0.00360223650932312	-0.00457625929266214
834	94.6237335205078	-4.62660884857178	3.56525373458862	0.0022419011220336	-0.00360223650932312	-0.0149658378213644	-0.00425158534198999
835	92.6756820678711	-2.67856311798096	3.1756443977356	-0.00132951640989631	-0.00944637414067984	-0.00425158534198999	-0.00522560812532902
836	93.9743804931641	-3.97726035118103	2.98083996772766	0.0022419011220336	-0.00684897974133492	-0.00457625929266214	0.000293855206109583
837	93.9743804931641	-3.97726035118103	3.82499313354492	-3.08191010844894e-05	0.00256657530553639	-0.0133424662053585	-0.00392691092565656
838	93.9743804931641	-4.30193471908569	3.69512343406677	0.000293855206109583	0.00613799272105098	-0.00684897974133492	-0.00944637414067984
839	93.3250350952148	-3.3279116153717	4.01979780197144	-0.000680167751852423	0.0113327819854021	-0.00684897974133492	-0.00230353930965066
840	95.273078918457	-5.2759575843811	4.27953720092773	-0.000680167751852423	0.000943203864153475	-0.00652430532500148	-0.00782300252467394
841	93.9743804931641	-4.30193471908569	3.30551409721375	-0.00295288790948689	-0.0104203969240189	0.00354059832170606	0.000618529506027699
842	95.273078918457	-4.62660884857178	3.50031876564026	-0.000355493422830477	-0.00392691092565656	-0.00165419070981443	0.00354059832170606
843	92.0263366699219	-4.30193471908569	3.50031876564026	0.00191722682211548	-0.0026282137259841	-0.00360223650932312	0.00418994715437293
844	92.0263366699219	-3.3279116153717	3.82499313354492	-0.0107450718060136	-0.00360223650932312	-0.00749832857400179	0.00451462110504508
845	92.6756820678711	-3.3279116153717	3.30551409721375	-0.00555028254166245	-0.0100957229733467	-0.00684897974133492	0.000943203864153475
846	92.0263366699219	-3.65258598327637	3.76005816459656	-0.00782300252467394	-0.0110697457566857	-0.00749832857400179	0.000618529506027699
847	91.3769912719727	-4.62660884857178	3.82499313354492	-0.00912170019000769	-0.0227580219507217	-0.0107450718060136	0.00386527273803949
848	92.0263366699219	-3.97726035118103	3.56525373458862	-0.00425158534198999	-0.0201606266200542	-0.00814767740666866	0.000293855206109583
849	90.7276382446289	-3.65258598327637	3.76005816459656	-0.00230353930965066	-0.00977104809135199	-0.00457625929266214	-0.00295288790948689
850	93.9743804931641	-4.62660884857178	4.27953720092773	0.0022419011220336	-0.0198359526693821	-0.00814767740666866	0.0022419011220336
851	93.3250350952148	-4.30193471908569	4.34447193145752	-0.00619963090866804	-0.017887907102704	-0.00457625929266214	0.00451462110504508
852	95.273078918457	-3.97726035118103	3.95486283302307	0.00191722682211548	-0.00814767740666866	-0.00782300252467394	0.00841071270406246
853	92.6756820678711	-2.67856311798096	3.11070966720581	0.0022419011220336	-0.0149658378213644	-0.00360223650932312	-0.00490093370899558
854	95.273078918457	-3.65258598327637	3.1756443977356	-0.0026282137259841	0.012956153601408	-0.00490093370899558	0.00581331877037883
855	95.273078918457	-4.62660884857178	3.37044906616211	-0.00295288790948689	0.00321592413820326	-0.0104203969240189	-0.00977104809135199
856	93.9743804931641	-3.65258598327637	3.95486283302307	0.00516396993771195	0.020423661917448	0.00483929552137852	0.000618529506027699
857	94.6237335205078	-3.97726035118103	3.88992786407471	-3.08191010844894e-05	0.00906006153672934	-0.00165419070981443	0.000618529506027699
858	94.6237335205078	-4.30193471908569	3.56525373458862	0.00483929552137852	0.0142548503354192	-0.00619963090866804	-0.00295288790948689
859	95.273078918457	-5.60063171386719	3.76005816459656	-3.08191010844894e-05	0.0171769186854362	-0.000355493422830477	-0.00295288790948689
860	95.9224319458008	-4.95128345489502	3.69512343406677	-0.00165419070981443	0.00451462110504508	-0.00814767740666866	-0.00522560812532902
861	93.3250350952148	-3.97726035118103	3.95486283302307	-0.00230353930965066	0.000618529506027699	0.00418994715437293	0.00126787810586393
862	93.9743804931641	-4.30193471908569	3.50031876564026	0.00289124972186983	-0.00327756232582033	-0.0026282137259841	0.00126787810586393
863	94.6237335205078	-3.65258598327637	3.76005816459656	0.00321592413820326	-0.0185372550040483	-0.00360223650932312	-0.00230353930965066
864	95.9224319458008	-4.30193471908569	3.37044906616211	-0.000680167751852423	0.00711201597005129	-0.00132951640989631	0.00418994715437293
865	95.273078918457	-3.97726035118103	3.37044906616211	0.00126787810586393	-0.0156151866540313	-0.00457625929266214	-0.000355493422830477
866	94.6237335205078	-2.67856311798096	3.76005816459656	0.00354059832170606	-3.08191010844894e-05	-0.00587495695799589	0.000943203864153475
867	95.9224319458008	-3.97726035118103	4.21460247039795	0.00548864435404539	-0.00684897974133492	0.00483929552137852	0.0022419011220336
868	94.6237335205078	-2.67856311798096	3.76005816459656	0.0022419011220336	0.0022419011220336	-0.00555028254166245	0.00354059832170606
869	92.6756820678711	-2.67856311798096	3.1756443977356	-0.00652430532500148	0.0126314787194133	0.00256657530553639	0.00191722682211548
870	94.6237335205078	-2.67856311798096	3.1756443977356	-0.00717365415766835	0.00354059832170606	-0.00717365415766835	-0.000355493422830477
871	93.9743804931641	-3.00323748588562	3.76005816459656	-0.00230353930965066	0.00321592413820326	0.00354059832170606	0.01100810803473
872	93.3250350952148	-2.67856311798096	3.69512343406677	0.0022419011220336	-0.00392691092565656	0.0113327819854021	0.00678734155371785
873	94.6237335205078	-3.3279116153717	3.82499313354492	-0.00944637414067984	-3.08191010844894e-05	0.00711201597005129	0.000618529506027699
874	94.6237335205078	-3.65258598327637	3.63018846511841	-0.0143164889886975	0.0116574559360743	-0.00425158534198999	0.000293855206109583
875	93.9743804931641	-3.3279116153717	3.63018846511841	-0.00619963090866804	0.011982130818069	0.000943203864153475	0.00191722682211548
876	95.273078918457	-3.00323748588562	3.63018846511841	-0.00360223650932312	0.0145795252174139	0.00743668992072344	0.00256657530553639
877	92.6756820678711	-1.70454013347626	3.50031876564026	-0.00814767740666866	0.0298392176628113	0.0181509424000978	0.00548864435404539
878	94.6237335205078	-3.3279116153717	3.95486283302307	-0.00327756232582033	0.0181509424000978	0.0298392176628113	0.00159255252219737
879	93.3250350952148	-1.70454013347626	3.43538379669189	-0.00360223650932312	0.0233457311987877	0.0175015944987535	-0.00360223650932312
880	93.3250350952148	-2.02921438217163	3.11070966720581	0.000943203864153475	0.0142548503354192	0.00354059832170606	-0.00814767740666866
881	93.9743804931641	-2.67856311798096	4.01979780197144	0.00159255252219737	0.01100810803473	0.00548864435404539	-0.00619963090866804
882	94.6237335205078	-3.3279116153717	3.88992786407471	0.00321592413820326	0.00906006153672934	0.0106834331527352	0.00581331877037883
883	93.9743804931641	-2.67856311798096	4.08473253250122	0.00711201597005129	0.00418994715437293	-0.00555028254166245	-0.00197886489331722
884	92.0263366699219	-1.37986588478088	3.50031876564026	0.00451462110504508	0.0126314787194133	-0.00717365415766835	-0.00360223650932312
885	93.3250350952148	-1.70454013347626	3.37044906616211	-0.00165419070981443	0.00776136433705688	-0.00977104809135199	-0.00230353930965066
886	93.3250350952148	-2.02921438217163	3.30551409721375	0.00906006153672934	-0.000680167751852423	-0.00555028254166245	0.000293855206109583
887	93.3250350952148	-2.67856311798096	3.37044906616211	0.0149041991680861	-0.00360223650932312	0.00256657530553639	0.00938473641872406
888	90.7276382446289	-1.70454013347626	3.1756443977356	0.0123068047687411	0.000618529506027699	-0.00230353930965066	0.000618529506027699
889	90.7276382446289	-1.70454013347626	3.50031876564026	0.0022419011220336	0.00256657530553639	-0.0100957229733467	0.00191722682211548
890	90.0782928466797	-1.70454013347626	3.88992786407471	-0.00100484199356288	0.000293855206109583	-0.0130177913233638	0.00191722682211548
891	89.4289398193359	-1.37986588478088	3.76005816459656	-0.0130177913233638	-0.00555028254166245	-0.00879702530801296	0.00483929552137852
892	90.0782928466797	-1.05519151687622	3.63018846511841	0.013930176384747	-0.00522560812532902	-0.00652430532500148	0.00581331877037883
893	92.0263366699219	-2.35388875007629	3.37044906616211	-0.00555028254166245	-0.00555028254166245	-0.00360223650932312	-0.00100484199356288
894	92.6756820678711	-2.02921438217163	3.50031876564026	-0.00197886489331722	-0.00295288790948689	-0.0100957229733467	-0.0026282137259841
895	92.0263366699219	-1.70454013347626	3.88992786407471	-0.00490093370899558	-0.000680167751852423	-0.0104203969240189	0.00386527273803949
896	92.0263366699219	-1.05519151687622	3.88992786407471	-0.00132951640989631	-0.00360223650932312	-0.00360223650932312	-0.00490093370899558
897	93.3250350952148	-2.35388875007629	3.30551409721375	-0.00165419070981443	0.0126314787194133	0.00483929552137852	-0.00100484199356288
898	93.3250350952148	-2.02921438217163	3.43538379669189	-0.00425158534198999	0.00159255252219737	0.00970941036939621	0.000618529506027699
899	92.6756820678711	-1.37986588478088	3.30551409721375	-0.00522560812532902	0.0113327819854021	-3.08191010844894e-05	-0.000355493422830477
900	92.0263366699219	-1.05519151687622	3.76005816459656	-0.00425158534198999	0.00906006153672934	0.00646266713738441	-0.00490093370899558
901	93.3250350952148	-1.70454013347626	3.95486283302307	0.00873538758605719	0.000943203864153475	0.00483929552137852	-0.00392691092565656
902	92.6756820678711	-1.37986588478088	3.82499313354492	0.00321592413820326	-0.00782300252467394	0.0022419011220336	-3.08191010844894e-05
903	93.3250350952148	-2.35388875007629	3.50031876564026	0.00126787810586393	-0.00555028254166245	-0.00555028254166245	-0.0026282137259841
904	94.6237335205078	-2.67856311798096	3.82499313354492	0.00191722682211548	-0.00197886489331722	0.00354059832170606	-0.00360223650932312
905	95.273078918457	-3.3279116153717	3.63018846511841	-0.00197886489331722	-0.00652430532500148	-0.00977104809135199	-0.00619963090866804
906	92.6756820678711	-2.02921438217163	3.1756443977356	0.0132808275520802	-0.0217839982360601	-0.00684897974133492	0.00159255252219737
907	94.6237335205078	-3.65258598327637	4.21460247039795	0.0168522447347641	-0.0130177913233638	-0.0159398596733809	0.00743668992072344
908	93.3250350952148	-1.70454013347626	3.11070966720581	0.0197743140161037	-0.0188619289547205	-0.00522560812532902	0.00873538758605719
909	92.6756820678711	-3.00323748588562	3.37044906616211	0.0158782228827477	-0.00490093370899558	-0.0100957229733467	0.00483929552137852
910	93.9743804931641	-2.35388875007629	4.01979780197144	0.0158782228827477	-0.000680167751852423	-0.00652430532500148	0.00256657530553639
911	94.6237335205078	-2.35388875007629	3.95486283302307	-3.08191010844894e-05	-0.00490093370899558	-0.00814767740666866	0.0022419011220336
912	93.3250350952148	-2.02921438217163	4.14966726303101	-0.00100484199356288	0.00321592413820326	0.00126787810586393	0.00159255252219737
913	94.6237335205078	-2.35388875007629	4.01979780197144	-0.00814767740666866	-0.00100484199356288	-0.000680167751852423	0.00516396993771195
914	92.0263366699219	-0.730517208576202	3.11070966720581	-0.00749832857400179	0.00256657530553639	0.00678734155371785	0.00354059832170606
915	92.6756820678711	-0.0811685770750046	3.11070966720581	-0.00490093370899558	0.00191722682211548	-0.00814767740666866	0.00451462110504508
916	92.0263366699219	-0.730517208576202	3.11070966720581	0.00256657530553639	0.00483929552137852	-0.00587495695799589	0.00386527273803949
917	94.6237335205078	-2.02921438217163	3.1756443977356	-0.0143164889886975	0.00711201597005129	0.00548864435404539	-0.000355493422830477
918	92.0263366699219	-0.730517208576202	3.1756443977356	-0.00327756232582033	0.0022419011220336	-0.00912170019000769	0.00418994715437293
919	93.3250350952148	-1.05519151687622	3.24057936668396	-0.00717365415766835	-0.00327756232582033	0.00776136433705688	-0.00327756232582033
920	93.3250350952148	-2.35388875007629	3.69512343406677	-0.000355493422830477	0.00548864435404539	-0.000680167751852423	-0.00327756232582033
921	94.6237335205078	-2.02921438217163	3.1756443977356	0.00321592413820326	-0.00522560812532902	-0.000355493422830477	-0.00100484199356288
922	92.0263366699219	-2.02921438217163	3.24057936668396	-0.00782300252467394	-3.08191010844894e-05	-3.08191010844894e-05	-0.00360223650932312
923	92.0263366699219	-1.05519151687622	3.76005816459656	0.00289124972186983	0.00841071270406246	-0.00749832857400179	0.000618529506027699
924	92.0263366699219	-0.730517208576202	3.88992786407471	-0.0100957229733467	0.00646266713738441	-0.0139918150380254	-0.00165419070981443
925	93.3250350952148	-1.70454013347626	3.30551409721375	0.00483929552137852	0.00548864435404539	-0.0185372550040483	-0.00587495695799589
926	92.0263366699219	-1.05519151687622	3.24057936668396	0.00321592413820326	0.00354059832170606	-0.0224333461374044	0.00418994715437293
927	90.0782928466797	-1.05519151687622	3.1756443977356	0.00354059832170606	-0.0198359526693821	-0.017887907102704	0.00873538758605719
928	92.0263366699219	-2.02921438217163	3.63018846511841	-0.00522560812532902	-0.00100484199356288	-0.0188619289547205	0.00256657530553639
929	93.3250350952148	-2.02921438217163	3.56525373458862	-0.000355493422830477	-0.000355493422830477	-0.00360223650932312	-0.00717365415766835
930	90.0782928466797	-1.05519151687622	4.01979780197144	-0.0149658378213644	0.00808603875339031	-0.00132951640989631	-0.0026282137259841
931	89.4289398193359	-0.730517208576202	3.56525373458862	-0.00100484199356288	0.00743668992072344	0.00938473641872406	-0.00197886489331722
932	89.4289398193359	-1.05519151687622	3.1756443977356	-0.0204853005707264	0.000943203864153475	0.0239950809627771	0.00191722682211548
933	89.4289398193359	-1.37986588478088	3.11070966720581	-0.0117190945893526	-0.00490093370899558	0.0152288740500808	-0.00425158534198999
934	90.0782928466797	-1.70454013347626	3.95486283302307	-0.0195112787187099	0.00451462110504508	0.00873538758605719	0.000293855206109583
935	88.7795944213867	-1.37986588478088	3.56525373458862	-0.0113944197073579	-0.00100484199356288	-0.00197886489331722	-0.00490093370899558
936	89.4289398193359	-1.05519151687622	3.43538379669189	-0.02697878703475	-0.00522560812532902	-0.00197886489331722	-0.000355493422830477
937	90.0782928466797	-0.405842900276184	2.98083996772766	-0.0159398596733809	-0.00457625929266214	-0.00360223650932312	-0.00360223650932312
938	90.0782928466797	-1.05519151687622	3.43538379669189	-0.0204853005707264	-0.00425158534198999	-0.00165419070981443	0.00483929552137852
939	92.0263366699219	-2.02921438217163	4.08473253250122	-0.0165892094373703	0.000293855206109583	0.00289124972186983	-0.00977104809135199
940	92.0263366699219	-1.70454013347626	4.08473253250122	-0.0149658378213644	0.00418994715437293	-0.00392691092565656	-0.00360223650932312
941	93.3250350952148	-2.35388875007629	4.21460247039795	-0.00814767740666866	0.00548864435404539	-0.00100484199356288	0.000618529506027699
942	92.6756820678711	-2.35388875007629	3.50031876564026	-0.00587495695799589	0.00743668992072344	-0.00619963090866804	-0.00100484199356288
943	93.3250350952148	-1.37986588478088	3.30551409721375	0.00191722682211548	0.00970941036939621	-0.00230353930965066	-0.00197886489331722
944	92.0263366699219	-1.05519151687622	3.24057936668396	-0.00230353930965066	0.00711201597005129	-0.00555028254166245	-0.00100484199356288
945	93.9743804931641	-1.05519151687622	3.1756443977356	-0.00132951640989631	0.00451462110504508	0.00159255252219737	-0.00977104809135199
946	92.6756820678711	-3.00323748588562	3.50031876564026	0.00938473641872406	-0.0126931173726916	-0.00912170019000769	0.00418994715437293
947	91.3769912719727	-1.70454013347626	3.43538379669189	0.00613799272105098	-0.0113944197073579	-0.00619963090866804	-0.00165419070981443
948	93.3250350952148	-3.00323748588562	3.24057936668396	0.0194496400654316	-0.0204853005707264	-0.0133424662053585	-0.00100484199356288
949	90.7276382446289	-2.02921438217163	3.11070966720581	0.00159255252219737	-0.00652430532500148	-0.00944637414067984	-0.00132951640989631
950	90.7276382446289	-2.35388875007629	3.95486283302307	0.00256657530553639	0.00451462110504508	-0.0117190945893526	0.00191722682211548
951	90.7276382446289	-2.02921438217163	4.01979780197144	0.00418994715437293	0.00256657530553639	-0.00197886489331722	0.00451462110504508
952	91.3769912719727	-2.35388875007629	4.08473253250122	0.000943203864153475	0.00646266713738441	-0.00327756232582033	0.00159255252219737
953	91.3769912719727	-1.37986588478088	3.11070966720581	0.00646266713738441	0.00613799272105098	0.00191722682211548	0.000943203864153475
954	92.0263366699219	-1.37986588478088	2.98083996772766	0.0022419011220336	0.0126314787194133	0.00483929552137852	0.00483929552137852
955	93.3250350952148	-2.02921438217163	3.37044906616211	-0.000680167751852423	0.0152288740500808	-0.00457625929266214	-0.00295288790948689
956	93.9743804931641	-2.35388875007629	3.95486283302307	-0.00327756232582033	0.0158782228827477	0.00451462110504508	0.00841071270406246
957	91.3769912719727	-0.405842900276184	3.30551409721375	0.000293855206109583	0.0142548503354192	0.01100810803473	-0.000680167751852423
958	92.6756820678711	-2.35388875007629	3.69512343406677	0.00970941036939621	0.020423661917448	0.0132808275520802	0.00581331877037883
959	92.6756820678711	-1.70454013347626	3.30551409721375	0.00906006153672934	0.0136055024340749	0.0178262684494257	-0.00587495695799589
960	92.0263366699219	-1.05519151687622	3.11070966720581	0.0158782228827477	0.0113327819854021	-0.00165419070981443	-0.00360223650932312
961	92.0263366699219	-0.730517208576202	3.1756443977356	0.0243197549134493	0.00451462110504508	-0.00197886489331722	0.00581331877037883
962	93.3250350952148	-2.02921438217163	3.63018846511841	0.0194496400654316	-0.00652430532500148	-0.00717365415766835	0.000293855206109583
963	92.0263366699219	-1.70454013347626	3.43538379669189	0.0136055024340749	-0.00522560812532902	-0.00165419070981443	0.00354059832170606
964	91.3769912719727	-2.02921438217163	3.37044906616211	0.0158782228827477	0.00256657530553639	-0.00847235135734081	-0.00230353930965066
965	90.7276382446289	-1.37986588478088	2.85097002983093	0.00873538758605719	0.0022419011220336	-0.00652430532500148	-0.00555028254166245
966	93.9743804931641	-1.37986588478088	3.37044906616211	0.011982130818069	-0.00457625929266214	-0.00912170019000769	0.000943203864153475
967	92.6756820678711	-2.35388875007629	3.69512343406677	0.0100340843200684	-0.0146411629393697	-0.000355493422830477	-0.00295288790948689
968	91.3769912719727	-1.05519151687622	3.50031876564026	0.00516396993771195	-0.0146411629393697	-0.0100957229733467	0.00451462110504508
969	92.0263366699219	-1.37986588478088	3.95486283302307	-0.00457625929266214	-0.0104203969240189	-3.08191010844894e-05	-0.00814767740666866
970	93.3250350952148	-2.67856311798096	3.88992786407471	-0.00360223650932312	0.00483929552137852	-0.00522560812532902	0.00289124972186983
971	92.6756820678711	-2.67856311798096	3.76005816459656	0.000618529506027699	-0.0104203969240189	0.00126787810586393	-0.00327756232582033
972	92.6756820678711	-2.67856311798096	3.88992786407471	-0.0113944197073579	-0.00782300252467394	-0.00100484199356288	-0.000355493422830477
973	93.3250350952148	-2.35388875007629	3.95486283302307	-0.0120437685400248	-0.00977104809135199	-0.00457625929266214	-0.000680167751852423
974	92.6756820678711	-2.02921438217163	4.01979780197144	-0.00977104809135199	-0.0295761823654175	-0.00652430532500148	0.00711201597005129
975	90.7276382446289	-1.37986588478088	3.88992786407471	-0.0130177913233638	0.00354059832170606	-0.017887907102704	-0.00782300252467394
976	92.0263366699219	-2.02921438217163	3.56525373458862	-0.0152905117720366	-0.0026282137259841	-0.0026282137259841	-0.000355493422830477
977	91.3769912719727	-3.00323748588562	3.30551409721375	-0.0224333461374044	0.0116574559360743	0.00808603875339031	0.000293855206109583
978	92.0263366699219	-2.35388875007629	3.1756443977356	-0.0149658378213644	0.00970941036939621	0.0022419011220336	-0.000355493422830477
979	90.0782928466797	-1.70454013347626	3.88992786407471	-0.0279528107494116	0.00906006153672934	-0.00132951640989631	-0.00327756232582033
980	88.7795944213867	-1.70454013347626	4.01979780197144	-0.0279528107494116	0.00743668992072344	0.000293855206109583	-0.00327756232582033
981	88.7795944213867	-2.35388875007629	4.01979780197144	-0.0169138833880424	0.00451462110504508	-3.08191010844894e-05	0.00386527273803949
982	88.130241394043	-1.70454013347626	3.56525373458862	-0.0198359526693821	-0.00100484199356288	0.00354059832170606	-0.00295288790948689
983	89.4289398193359	-2.35388875007629	3.76005816459656	-0.0156151866540313	0.00418994715437293	0.0113327819854021	0.00159255252219737
984	90.0782928466797	-3.3279116153717	4.01979780197144	-0.0110697457566857	0.00581331877037883	0.00841071270406246	-0.000355493422830477
985	90.7276382446289	-3.3279116153717	4.14966726303101	-0.00490093370899558	-0.00749832857400179	-0.00977104809135199	-0.00197886489331722
986	90.0782928466797	-2.02921438217163	4.14966726303101	0.00776136433705688	-0.0159398596733809	-0.0133424662053585	0.00321592413820326
987	90.7276382446289	-2.02921438217163	3.11070966720581	0.00548864435404539	-0.0204853005707264	-0.0107450718060136	0.00873538758605719
988	91.3769912719727	-2.02921438217163	3.1756443977356	0.011982130818069	-0.0117190945893526	-0.00847235135734081	0.00548864435404539
989	93.3250350952148	-3.3279116153717	4.01979780197144	-0.0143164889886975	0.0132808275520802	-0.00522560812532902	-3.08191010844894e-05
990	92.0263366699219	-3.00323748588562	3.76005816459656	0.0223717093467712	-0.00230353930965066	-0.00847235135734081	-0.00295288790948689
991	90.7276382446289	-2.67856311798096	4.08473253250122	0.0158782228827477	-0.00490093370899558	-0.00814767740666866	0.00256657530553639
992	91.3769912719727	-3.00323748588562	3.37044906616211	0.0200989879667759	-0.00684897974133492	-3.08191010844894e-05	-0.00295288790948689
993	90.7276382446289	-3.3279116153717	3.63018846511841	0.0188002903014421	0.00548864435404539	-0.00457625929266214	0.00289124972186983
994	93.9743804931641	-4.30193471908569	3.82499313354492	0.0181509424000978	0.00743668992072344	0.00418994715437293	-0.00100484199356288
995	92.0263366699219	-4.62660884857178	3.56525373458862	0.0136055024340749	0.01847561635077	-0.00814767740666866	0.000293855206109583
996	92.0263366699219	-3.3279116153717	3.76005816459656	0.0100340843200684	0.0246444288641214	0.0149041991680861	0.00289124972186983
997	93.3250350952148	-4.95128345489502	4.08473253250122	0.00743668992072344	0.0233457311987877	0.020423661917448	0.00938473641872406
998	92.0263366699219	-3.97726035118103	3.63018846511841	-0.00197886489331722	0.0210730116814375	0.0145795252174139	-0.0120437685400248
999	92.6756820678711	-4.95128345489502	3.69512343406677	-0.00749832857400179	0.0246444288641214	0.00386527273803949	-0.00652430532500148
1000	92.6756820678711	-4.62660884857178	4.01979780197144	-0.0123684434220195	0.0217223595827818	0.000293855206109583	-0.00847235135734081
1001	92.6756820678711	-4.95128345489502	3.95486283302307	-0.00522560812532902	0.0223717093467712	0.00548864435404539	0.00159255252219737
1002	92.6756820678711	-3.97726035118103	4.14966726303101	-0.00912170019000769	0.0116574559360743	0.020423661917448	-0.00295288790948689
1003	91.3769912719727	-3.65258598327637	4.14966726303101	-0.00555028254166245	0.011982130818069	0.0188002903014421	0.000943203864153475
1004	90.7276382446289	-3.00323748588562	3.63018846511841	-0.0217839982360601	0.00386527273803949	-0.00230353930965066	-0.00782300252467394
1005	93.9743804931641	-3.97726035118103	3.88992786407471	-0.0126931173726916	-0.000355493422830477	-0.00717365415766835	-0.00457625929266214
1006	93.3250350952148	-3.97726035118103	3.88992786407471	-0.00490093370899558	-0.0026282137259841	-0.0201606266200542	-0.00197886489331722
1007	92.0263366699219	-3.3279116153717	3.69512343406677	0.00126787810586393	-0.00912170019000769	-0.0204853005707264	0.00516396993771195
1008	93.3250350952148	-3.97726035118103	4.01979780197144	-0.00100484199356288	-0.0117190945893526	-0.0165892094373703	0.00289124972186983
1009	92.6756820678711	-3.65258598327637	3.56525373458862	-0.00490093370899558	-0.00230353930965066	-0.0110697457566857	-0.00425158534198999
1010	91.3769912719727	-3.3279116153717	2.78603529930115	-0.00100484199356288	-0.0120437685400248	-0.0117190945893526	-0.00165419070981443
1011	92.0263366699219	-3.97726035118103	3.04577469825745	0.00483929552137852	-0.00490093370899558	-0.0133424662053585	0.00321592413820326
1012	91.3769912719727	-3.65258598327637	3.63018846511841	0.0132808275520802	-0.00425158534198999	-0.0211346503347158	0.000293855206109583
1013	93.3250350952148	-3.97726035118103	3.69512343406677	0.020423661917448	-0.021459324285388	-0.00749832857400179	0.000293855206109583
1014	91.3769912719727	-3.65258598327637	3.88992786407471	-3.08191010844894e-05	-0.0136671401560307	-0.00360223650932312	-3.08191010844894e-05
1015	93.9743804931641	-5.2759575843811	3.82499313354492	0.0116574559360743	-0.0117190945893526	-0.00327756232582033	-0.000680167751852423
1016	93.9743804931641	-4.95128345489502	3.88992786407471	-0.00165419070981443	-0.00165419070981443	0.0113327819854021	0.00256657530553639
1017	92.0263366699219	-4.30193471908569	3.56525373458862	-0.00165419070981443	-0.00100484199356288	0.0171769186854362	0.00191722682211548
1018	92.6756820678711	-5.2759575843811	3.88992786407471	-0.00392691092565656	0.00126787810586393	0.00289124972186983	-0.00197886489331722
1019	93.9743804931641	-5.2759575843811	4.01979780197144	-0.0117190945893526	-0.00522560812532902	-0.00327756232582033	-0.00522560812532902
1020	92.0263366699219	-4.62660884857178	4.01979780197144	-0.00814767740666866	-0.0159398596733809	-0.00100484199356288	-0.00425158534198999
1021	91.3769912719727	-3.97726035118103	3.50031876564026	-0.0100957229733467	-0.0185372550040483	-0.00814767740666866	0.00483929552137852
1022	91.3769912719727	-4.95128345489502	3.69512343406677	-0.00912170019000769	-0.0175632312893867	0.00354059832170606	0.00386527273803949
1023	92.0263366699219	-5.2759575843811	3.88992786407471	-0.0120437685400248	-0.00522560812532902	-0.00295288790948689	-0.000355493422830477
1024	88.7795944213867	-3.97726035118103	4.01979780197144	-0.0107450718060136	-0.00230353930965066	-0.00749832857400179	0.00256657530553639
1025	90.0782928466797	-4.30193471908569	3.50031876564026	-0.00522560812532902	0.00191722682211548	-0.0117190945893526	-0.00652430532500148
1026	89.4289398193359	-3.97726035118103	3.37044906616211	-0.00912170019000769	0.00548864435404539	-0.0217839982360601	0.00289124972186983
1027	91.3769912719727	-5.2759575843811	3.76005816459656	-0.0026282137259841	0.00711201597005129	-0.0126931173726916	0.00646266713738441
1028	88.7795944213867	-3.97726035118103	3.76005816459656	-0.000680167751852423	0.012956153601408	-0.00457625929266214	0.00548864435404539
1029	90.0782928466797	-4.30193471908569	3.76005816459656	-0.00490093370899558	0.0155535480007529	-0.0133424662053585	-0.00360223650932312
1030	92.6756820678711	-5.2759575843811	4.4094066619873	-0.00457625929266214	0.0162028968334198	-0.00360223650932312	-0.000680167751852423
1031	92.0263366699219	-5.60063171386719	4.21460247039795	0.0022419011220336	0.01100810803473	0.00289124972186983	0.00159255252219737
1032	92.6756820678711	-5.2759575843811	3.82499313354492	0.00711201597005129	0.00678734155371785	0.00646266713738441	0.0113327819854021
1033	93.3250350952148	-5.60063171386719	3.37044906616211	0.00418994715437293	0.0136055024340749	0.00321592413820326	-0.00847235135734081
1034	91.3769912719727	-4.30193471908569	3.30551409721375	0.00483929552137852	0.0162028968334198	0.00970941036939621	0.00386527273803949
1035	91.3769912719727	-5.2759575843811	3.76005816459656	0.00483929552137852	0.0158782228827477	0.012956153601408	-0.00490093370899558
1036	93.3250350952148	-5.60063171386719	3.95486283302307	0.00483929552137852	0.00776136433705688	0.0100340843200684	-0.00230353930965066
1037	93.3250350952148	-6.24998044967651	3.69512343406677	0.00711201597005129	-0.00619963090866804	0.000943203864153475	-0.00490093370899558
1038	92.0263366699219	-6.24998044967651	3.1756443977356	-0.00100484199356288	-3.08191010844894e-05	-0.00100484199356288	0.000943203864153475
1039	92.6756820678711	-5.2759575843811	2.98083996772766	-3.08191010844894e-05	0.0022419011220336	0.00906006153672934	-0.00684897974133492
1040	92.0263366699219	-5.60063171386719	3.76005816459656	-0.000680167751852423	0.00159255252219737	-0.00457625929266214	0.000943203864153475
1041	92.0263366699219	-5.2759575843811	3.88992786407471	0.00613799272105098	0.00873538758605719	0.00386527273803949	-0.00165419070981443
1042	91.3769912719727	-5.60063171386719	3.63018846511841	0.000943203864153475	0.00743668992072344	0.00126787810586393	0.00483929552137852
1043	92.0263366699219	-4.62660884857178	3.30551409721375	-0.000680167751852423	0.01100810803473	0.00776136433705688	-0.00587495695799589
1044	93.3250350952148	-5.92530632019043	3.37044906616211	-0.00230353930965066	0.0116574559360743	0.00418994715437293	-0.00197886489331722
1045	93.3250350952148	-5.2759575843811	3.37044906616211	-0.000680167751852423	-0.00619963090866804	0.00289124972186983	-0.0026282137259841
1046	92.0263366699219	-4.62660884857178	3.24057936668396	0.00256657530553639	-0.00912170019000769	-0.0104203969240189	0.00418994715437293
1047	93.3250350952148	-4.62660884857178	3.1756443977356	-0.00295288790948689	-0.0110697457566857	-0.00619963090866804	-0.00132951640989631
1048	91.3769912719727	-4.30193471908569	4.08473253250122	0.00711201597005129	-0.0120437685400248	-0.00749832857400179	0.00321592413820326
1049	93.3250350952148	-4.95128345489502	3.82499313354492	0.00159255252219737	-0.00847235135734081	-0.0133424662053585	-0.00165419070981443
1050	93.9743804931641	-5.60063171386719	3.11070966720581	0.00191722682211548	0.0022419011220336	-0.00392691092565656	0.00678734155371785
1051	92.0263366699219	-4.30193471908569	2.9159049987793	0.00386527273803949	-3.08191010844894e-05	0.00191722682211548	-0.00100484199356288
1052	92.0263366699219	-4.30193471908569	3.04577469825745	0.00321592413820326	-0.000355493422830477	-0.00847235135734081	-0.00457625929266214
1053	92.6756820678711	-4.95128345489502	3.30551409721375	0.0142548503354192	-3.08191010844894e-05	-0.00132951640989631	-0.000680167751852423
1054	93.3250350952148	-5.60063171386719	3.43538379669189	0.0200989879667759	0.00548864435404539	0.00386527273803949	0.00483929552137852
1055	90.7276382446289	-3.97726035118103	3.30551409721375	0.00159255252219737	0.00289124972186983	0.0152288740500808	-0.00165419070981443
1056	92.0263366699219	-4.62660884857178	3.37044906616211	0.00386527273803949	0.00743668992072344	0.011982130818069	0.00191722682211548
1057	92.6756820678711	-5.2759575843811	2.98083996772766	0.00613799272105098	0.00191722682211548	0.0113327819854021	-0.000680167751852423
1058	92.6756820678711	-5.2759575843811	3.50031876564026	0.00354059832170606	-0.00587495695799589	0.00483929552137852	-0.00165419070981443
1059	91.3769912719727	-4.95128345489502	4.08473253250122	0.00678734155371785	0.00743668992072344	0.00386527273803949	0.0022419011220336
1060	93.3250350952148	-5.92530632019043	3.88992786407471	0.00938473641872406	0.00354059832170606	0.00191722682211548	-0.000680167751852423
1061	93.9743804931641	-5.2759575843811	3.30551409721375	0.00906006153672934	0.00321592413820326	0.000293855206109583	-0.00555028254166245
1062	93.9743804931641	-5.60063171386719	3.37044906616211	0.00776136433705688	0.00613799272105098	-0.00100484199356288	-3.08191010844894e-05
1063	92.0263366699219	-3.97726035118103	3.30551409721375	-0.000680167751852423	0.00191722682211548	0.00159255252219737	-0.00360223650932312
1064	92.6756820678711	-4.62660884857178	3.37044906616211	-0.00490093370899558	0.00386527273803949	-0.00230353930965066	-0.00230353930965066
1065	92.6756820678711	-5.92530632019043	4.21460247039795	-0.0110697457566857	0.00678734155371785	-0.0026282137259841	-0.00230353930965066
1066	92.6756820678711	-4.30193471908569	3.69512343406677	0.00159255252219737	-0.00457625929266214	-0.023407369852066	0.00906006153672934
1067	90.7276382446289	-4.30193471908569	3.50031876564026	0.0149041991680861	0.00386527273803949	-0.0198359526693821	-0.00360223650932312
1068	92.6756820678711	-5.2759575843811	3.88992786407471	0.00354059832170606	-0.00814767740666866	-0.0237320438027382	0.00581331877037883
1069	89.4289398193359	-4.62660884857178	3.69512343406677	0.00776136433705688	0.00548864435404539	-0.0169138833880424	0.00159255252219737
1070	90.0782928466797	-4.62660884857178	3.95486283302307	-0.0117190945893526	-0.00912170019000769	-0.0136671401560307	-0.00132951640989631
1071	90.7276382446289	-5.2759575843811	3.50031876564026	0.00289124972186983	-0.00457625929266214	-0.0123684434220195	0.00873538758605719
1072	91.3769912719727	-5.60063171386719	3.37044906616211	-0.0175632312893867	-0.00132951640989631	-0.00360223650932312	-3.08191010844894e-05
1073	90.0782928466797	-5.60063171386719	3.37044906616211	0.0162028968334198	0.00613799272105098	0.00516396993771195	0.00808603875339031
1074	90.7276382446289	-4.62660884857178	3.37044906616211	0.00289124972186983	0.00321592413820326	0.00191722682211548	-0.00360223650932312
1075	90.7276382446289	-4.30193471908569	3.30551409721375	0.00483929552137852	0.00483929552137852	0.00581331877037883	-0.00197886489331722
1076	93.9743804931641	-5.60063171386719	3.63018846511841	0.0188002903014421	-3.08191010844894e-05	0.0175015944987535	0.00256657530553639
1077	92.6756820678711	-5.60063171386719	3.1756443977356	-3.08191010844894e-05	0.0106834331527352	0.00126787810586393	-0.00132951640989631
1078	92.0263366699219	-4.30193471908569	3.69512343406677	-0.000355493422830477	0.0100340843200684	0.00970941036939621	-0.00165419070981443
1079	91.3769912719727	-4.30193471908569	3.82499313354492	-0.00944637414067984	0.00970941036939621	0.00906006153672934	-0.00425158534198999
1080	91.3769912719727	-4.30193471908569	3.95486283302307	0.00159255252219737	0.00321592413820326	-0.00392691092565656	0.000943203864153475
1081	91.3769912719727	-4.62660884857178	4.08473253250122	-0.000680167751852423	0.00613799272105098	0.00289124972186983	0.00159255252219737
1082	92.0263366699219	-5.2759575843811	3.88992786407471	-0.0117190945893526	0.00516396993771195	0.0106834331527352	0.00581331877037883
1083	92.6756820678711	-6.57465505599976	3.82499313354492	-0.0143164889886975	-3.08191010844894e-05	0.00483929552137852	0.00159255252219737
1084	93.3250350952148	-6.57465505599976	3.95486283302307	-0.0188619289547205	0.000618529506027699	-0.00295288790948689	0.00483929552137852
1085	91.3769912719727	-5.60063171386719	3.30551409721375	-0.0162645354866982	-0.000355493422830477	-0.00847235135734081	-0.00100484199356288
1086	92.0263366699219	-5.92530632019043	3.1756443977356	-0.0100957229733467	-0.0107450718060136	-0.00717365415766835	0.00418994715437293
1087	93.3250350952148	-6.89932918548584	3.76005816459656	-0.00230353930965066	-0.0156151866540313	-0.00522560812532902	0.00321592413820326
1088	91.3769912719727	-4.95128345489502	3.63018846511841	-0.00717365415766835	-0.0139918150380254	-0.00360223650932312	-0.000355493422830477
1089	92.0263366699219	-5.2759575843811	3.95486283302307	-0.0146411629393697	-0.00717365415766835	-0.00814767740666866	0.000293855206109583
1090	93.3250350952148	-5.60063171386719	3.82499313354492	-0.00327756232582033	-0.00717365415766835	-0.0113944197073579	-0.000680167751852423
1091	93.3250350952148	-5.92530632019043	4.08473253250122	0.00159255252219737	-0.00814767740666866	-0.00977104809135199	0.00548864435404539
1092	92.6756820678711	-5.92530632019043	3.50031876564026	0.000618529506027699	-0.0318489037454128	-0.00165419070981443	0.00256657530553639
1093	93.3250350952148	-5.60063171386719	4.21460247039795	0.000618529506027699	-0.00457625929266214	0.00289124972186983	0.00451462110504508
1094	93.3250350952148	-4.95128345489502	3.88992786407471	-0.00782300252467394	-0.0123684434220195	-0.0113944197073579	-0.00360223650932312
1095	92.0263366699219	-4.62660884857178	3.88992786407471	-0.0117190945893526	-0.00165419070981443	-0.00230353930965066	-0.00230353930965066
1096	92.6756820678711	-3.97726035118103	3.04577469825745	-0.00684897974133492	-0.00555028254166245	-0.00944637414067984	-0.00165419070981443
1097	92.0263366699219	-4.62660884857178	3.69512343406677	-0.0100957229733467	0.000293855206109583	0.00646266713738441	0.00191722682211548
1098	93.9743804931641	-5.2759575843811	4.01979780197144	-0.0136671401560307	0.00483929552137852	0.00711201597005129	-0.00912170019000769
1099	92.6756820678711	-4.95128345489502	3.63018846511841	-0.0191866029053926	0.0100340843200684	-0.00490093370899558	-0.000680167751852423
1100	93.3250350952148	-3.65258598327637	3.37044906616211	-0.0130177913233638	-0.00360223650932312	-0.00782300252467394	-0.0104203969240189
1101	93.9743804931641	-4.95128345489502	2.85097002983093	-0.00490093370899558	-0.00100484199356288	-0.00457625929266214	-0.00165419070981443
1102	92.6756820678711	-4.95128345489502	3.30551409721375	-0.00360223650932312	-0.00100484199356288	-0.00327756232582033	0.00256657530553639
1103	93.9743804931641	-5.2759575843811	3.50031876564026	-0.00619963090866804	-0.00132951640989631	-0.00132951640989631	-0.00555028254166245
1104	91.3769912719727	-3.65258598327637	3.43538379669189	-3.08191010844894e-05	-0.000355493422830477	-0.0120437685400248	0.00256657530553639
1105	93.3250350952148	-5.2759575843811	3.43538379669189	0.000943203864153475	0.00159255252219737	-0.00425158534198999	-0.00392691092565656
1106	91.3769912719727	-3.97726035118103	3.30551409721375	0.0191249661147594	-0.00295288790948689	-0.00912170019000769	-0.000355493422830477
1107	94.6237335205078	-5.2759575843811	3.11070966720581	0.012956153601408	-0.00749832857400179	-0.0169138833880424	-0.000680167751852423
1108	91.3769912719727	-3.97726035118103	3.24057936668396	0.012956153601408	-0.00295288790948689	-0.00555028254166245	-0.00652430532500148
1109	94.6237335205078	-5.92530632019043	4.21460247039795	0.020423661917448	0.0022419011220336	-0.0159398596733809	-3.08191010844894e-05
1110	92.6756820678711	-5.2759575843811	4.01979780197144	0.0132808275520802	0.00711201597005129	-0.00490093370899558	-0.0026282137259841
1111	92.6756820678711	-4.95128345489502	3.56525373458862	0.00873538758605719	-0.00132951640989631	-0.0104203969240189	0.00321592413820326
1112	92.0263366699219	-4.30193471908569	3.50031876564026	0.000943203864153475	-0.00360223650932312	0.00159255252219737	0.000293855206109583
1113	92.0263366699219	-5.2759575843811	3.88992786407471	0.00451462110504508	0.0100340843200684	-0.00197886489331722	-0.00132951640989631
1114	90.7276382446289	-4.95128345489502	3.50031876564026	-0.00814767740666866	0.012956153601408	0.00289124972186983	-0.00230353930965066
1115	90.0782928466797	-4.62660884857178	3.50031876564026	-0.0110697457566857	0.011982130818069	-0.00587495695799589	0.000943203864153475
1116	88.7795944213867	-3.65258598327637	3.69512343406677	-0.00814767740666866	0.0207483377307653	0.00256657530553639	-0.00197886489331722
1117	90.0782928466797	-4.62660884857178	3.56525373458862	-0.0120437685400248	0.0152288740500808	0.00678734155371785	0.00451462110504508
1118	88.130241394043	-3.97726035118103	3.30551409721375	-0.0113944197073579	0.0194496400654316	0.0100340843200684	-0.00230353930965066
1119	91.3769912719727	-5.60063171386719	3.95486283302307	0.00289124972186983	0.0223717093467712	0.00646266713738441	-0.0117190945893526
1120	91.3769912719727	-4.95128345489502	4.08473253250122	0.01100810803473	0.0136055024340749	-0.00132951640989631	-0.00457625929266214
1121	93.3250350952148	-5.2759575843811	4.27953720092773	-0.00619963090866804	0.0113327819854021	0.00743668992072344	-0.00165419070981443
1122	92.0263366699219	-4.62660884857178	3.88992786407471	0.0106834331527352	0.0113327819854021	-0.00295288790948689	0.000943203864153475
1123	93.3250350952148	-5.2759575843811	3.50031876564026	0.00970941036939621	0.00418994715437293	0.000293855206109583	0.00548864435404539
1124	90.0782928466797	-3.97726035118103	3.76005816459656	0.00191722682211548	0.00354059832170606	-0.000680167751852423	-0.00360223650932312
1125	92.6756820678711	-4.30193471908569	3.69512343406677	0.00808603875339031	-0.00522560812532902	-0.00490093370899558	0.00451462110504508
1126	91.3769912719727	-5.60063171386719	4.21460247039795	0.0220470335334539	-0.0143164889886975	-0.00392691092565656	-0.00132951640989631
1127	92.6756820678711	-4.62660884857178	3.82499313354492	0.00646266713738441	-0.0211346503347158	-0.0026282137259841	0.00256657530553639
1128	92.6756820678711	-5.60063171386719	3.76005816459656	0.00386527273803949	-0.0204853005707264	-0.00425158534198999	-0.00814767740666866
1129	93.3250350952148	-6.57465505599976	3.63018846511841	0.00321592413820326	-0.00717365415766835	-0.0110697457566857	0.00451462110504508
1130	90.7276382446289	-5.2759575843811	3.30551409721375	0.00451462110504508	-0.00749832857400179	-0.00652430532500148	-0.00295288790948689
1131	90.7276382446289	-5.92530632019043	3.82499313354492	0.00548864435404539	-0.0188619289547205	-0.00230353930965066	0.00548864435404539
1132	89.4289398193359	-5.2759575843811	4.08473253250122	0.00256657530553639	0.00126787810586393	0.00159255252219737	0.00483929552137852
1133	90.0782928466797	-5.2759575843811	3.63018846511841	-0.00100484199356288	-0.00165419070981443	0.0022419011220336	0.00938473641872406
1134	93.3250350952148	-5.92530632019043	3.76005816459656	-0.00782300252467394	0.011982130818069	-0.00425158534198999	-0.00425158534198999
1135	92.6756820678711	-5.60063171386719	3.88992786407471	-0.0100957229733467	0.0103587592020631	-0.00100484199356288	0.00159255252219737
1136	92.0263366699219	-4.95128345489502	3.95486283302307	-0.00100484199356288	0.0158782228827477	0.0132808275520802	0.000618529506027699
1137	90.7276382446289	-3.97726035118103	3.24057936668396	-0.0120437685400248	0.0194496400654316	0.00873538758605719	-0.00165419070981443
1138	92.0263366699219	-4.62660884857178	4.21460247039795	-0.0149658378213644	0.011982130818069	0.0213976856321096	-0.00327756232582033
1139	92.0263366699219	-4.62660884857178	3.82499313354492	-0.00684897974133492	0.0194496400654316	0.00808603875339031	-3.08191010844894e-05
1140	90.0782928466797	-3.65258598327637	3.63018846511841	-0.00457625929266214	0.0113327819854021	0.00451462110504508	-3.08191010844894e-05
1141	92.0263366699219	-3.65258598327637	3.76005816459656	0.0022419011220336	-0.0026282137259841	0.00646266713738441	0.00289124972186983
1142	92.0263366699219	-3.65258598327637	3.82499313354492	0.00613799272105098	-0.00717365415766835	-0.00652430532500148	-0.0026282137259841
1143	93.3250350952148	-4.62660884857178	3.50031876564026	-0.000355493422830477	-0.00879702530801296	-0.00490093370899558	0.00386527273803949
1144	92.0263366699219	-4.95128345489502	3.37044906616211	-0.00165419070981443	0.00386527273803949	0.00321592413820326	-0.00327756232582033
1145	90.7276382446289	-3.3279116153717	3.37044906616211	0.00289124972186983	-0.0113944197073579	-0.00879702530801296	0.00483929552137852
1146	91.3769912719727	-3.97726035118103	3.63018846511841	0.00126787810586393	-0.0250307414680719	-0.0182125810533762	-0.0026282137259841
1147	92.6756820678711	-4.30193471908569	3.69512343406677	0.00548864435404539	-0.0295761823654175	-0.0250307414680719	0.00126787810586393
1148	92.0263366699219	-3.97726035118103	3.04577469825745	-0.00457625929266214	-0.0201606266200542	-0.0120437685400248	0.0022419011220336
1149	90.0782928466797	-3.00323748588562	3.88992786407471	0.00841071270406246	-0.0175632312893867	-0.0172385573387146	-0.000355493422830477
1150	91.3769912719727	-4.30193471908569	3.43538379669189	-0.000355493422830477	-0.00132951640989631	-0.00555028254166245	0.00516396993771195
1151	92.6756820678711	-3.65258598327637	3.30551409721375	0.00126787810586393	-0.00749832857400179	-0.00360223650932312	0.00548864435404539
1152	93.3250350952148	-3.65258598327637	3.56525373458862	0.00646266713738441	-0.00977104809135199	0.00126787810586393	0.00451462110504508
1153	91.3769912719727	-3.97726035118103	3.43538379669189	-0.00847235135734081	-0.00522560812532902	0.00483929552137852	-0.0026282137259841
1154	90.0782928466797	-3.00323748588562	3.50031876564026	-0.00782300252467394	0.00256657530553639	-0.00555028254166245	-0.00457625929266214
1155	92.0263366699219	-3.97726035118103	3.69512343406677	-0.0126931173726916	0.00808603875339031	-0.00490093370899558	-0.00619963090866804
1156	92.6756820678711	-3.97726035118103	3.82499313354492	-0.00912170019000769	0.012956153601408	0.00581331877037883	0.00354059832170606
1157	91.3769912719727	-3.00323748588562	3.82499313354492	-0.0130177913233638	0.0168522447347641	0.00581331877037883	-0.00165419070981443
1158	90.0782928466797	-3.97726035118103	3.76005816459656	-0.0165892094373703	0.00970941036939621	0.00970941036939621	-0.00165419070981443
1159	89.4289398193359	-2.35388875007629	3.76005816459656	-0.0172385573387146	0.0194496400654316	0.00354059832170606	-0.00230353930965066
1160	88.130241394043	-3.00323748588562	4.08473253250122	-0.0159398596733809	0.0123068047687411	-0.00652430532500148	-0.00100484199356288
1161	88.7795944213867	-1.70454013347626	3.63018846511841	-0.00944637414067984	0.00516396993771195	0.00483929552137852	-0.00555028254166245
1162	88.130241394043	-2.35388875007629	3.82499313354492	-0.00555028254166245	0.00516396993771195	-0.00230353930965066	0.00386527273803949
1163	88.7795944213867	-2.02921438217163	3.69512343406677	-0.0133424662053585	0.00159255252219737	0.00418994715437293	-0.000680167751852423
1164	90.7276382446289	-3.00323748588562	4.08473253250122	-0.0026282137259841	0.00256657530553639	-0.00587495695799589	0.00126787810586393
1165	91.3769912719727	-3.00323748588562	4.14966726303101	0.0106834331527352	0.000618529506027699	-0.0152905117720366	-0.0026282137259841
1166	90.0782928466797	-1.70454013347626	3.88992786407471	0.00321592413820326	-0.0204853005707264	-0.00619963090866804	-0.00360223650932312
1167	90.7276382446289	-3.3279116153717	3.82499313354492	0.025618452578783	-0.00782300252467394	-0.00100484199356288	0.00451462110504508
1168	91.3769912719727	-2.02921438217163	3.76005816459656	0.00808603875339031	-0.00490093370899558	0.00776136433705688	0.00613799272105098
1169	92.0263366699219	-3.00323748588562	3.43538379669189	0.0113327819854021	0.000943203864153475	-0.00684897974133492	-0.00425158534198999
1170	92.6756820678711	-3.00323748588562	3.95486283302307	0.00743668992072344	-0.00327756232582033	-0.0149658378213644	-0.00165419070981443
1171	92.0263366699219	-3.00323748588562	3.88992786407471	0.00743668992072344	-0.00457625929266214	0.000943203864153475	-0.00749832857400179
1172	93.3250350952148	-3.00323748588562	3.76005816459656	0.0200989879667759	-0.0100957229733467	-0.00132951640989631	0.00678734155371785
1173	92.0263366699219	-3.00323748588562	3.37044906616211	0.00516396993771195	-0.0104203969240189	-0.00165419070981443	-0.0026282137259841
1174	91.3769912719727	-3.65258598327637	3.50031876564026	-0.000355493422830477	-0.00230353930965066	0.00451462110504508	-0.00717365415766835
1175	90.0782928466797	-2.67856311798096	3.76005816459656	-0.00782300252467394	-0.00587495695799589	-0.0139918150380254	0.00321592413820326
1176	91.3769912719727	-2.67856311798096	3.88992786407471	-0.00717365415766835	-0.000680167751852423	0.00451462110504508	-0.00295288790948689
1177	92.0263366699219	-3.65258598327637	4.14966726303101	-0.0117190945893526	0.00516396993771195	0.013930176384747	0.00159255252219737
1178	92.0263366699219	-2.67856311798096	3.63018846511841	-0.0104203969240189	0.00256657530553639	0.0116574559360743	-0.00295288790948689
1179	90.0782928466797	-2.02921438217163	3.76005816459656	-0.0117190945893526	0.00418994715437293	0.0022419011220336	-0.00847235135734081
1180	92.6756820678711	-3.3279116153717	3.50031876564026	-0.00912170019000769	0.00646266713738441	-0.0026282137259841	0.000618529506027699
1181	91.3769912719727	-2.67856311798096	3.37044906616211	-0.00392691092565656	0.00126787810586393	-0.00165419070981443	-0.00619963090866804
1182	91.3769912719727	-2.02921438217163	3.76005816459656	-0.00100484199356288	0.00711201597005129	-0.00295288790948689	0.00386527273803949
1183	89.4289398193359	-1.70454013347626	3.43538379669189	0.00126787810586393	0.000618529506027699	-3.08191010844894e-05	-0.000680167751852423
1184	92.0263366699219	-1.37986588478088	3.56525373458862	-0.000355493422830477	0.01100810803473	-0.00132951640989631	-0.00230353930965066
1185	91.3769912719727	-2.67856311798096	3.88992786407471	0.000293855206109583	0.0191249661147594	-0.00295288790948689	-0.00100484199356288
1186	90.0782928466797	-2.35388875007629	3.88992786407471	0.0220470335334539	0.00483929552137852	0.00354059832170606	0.000618529506027699
1187	90.7276382446289	-1.05519151687622	3.69512343406677	0.0136055024340749	-3.08191010844894e-05	0.000293855206109583	0.000943203864153475
1188	92.6756820678711	-2.35388875007629	4.08473253250122	0.0162028968334198	0.00289124972186983	-0.00587495695799589	0.000943203864153475
1189	91.3769912719727	-2.35388875007629	3.43538379669189	0.00678734155371785	0.0100340843200684	0.0022419011220336	0.00483929552137852
1190	90.7276382446289	-1.05519151687622	2.72110033035278	-0.000355493422830477	0.00938473641872406	-0.0113944197073579	0.00289124972186983
1191	90.0782928466797	-1.37986588478088	3.50031876564026	0.020423661917448	0.000618529506027699	0.000943203864153475	0.00483929552137852
1192	91.3769912719727	-1.05519151687622	3.69512343406677	0.00256657530553639	0.000293855206109583	-0.0100957229733467	0.00256657530553639
1193	89.4289398193359	-1.05519151687622	3.69512343406677	0.00970941036939621	-0.00425158534198999	0.00678734155371785	0.00516396993771195
1194	92.6756820678711	-1.37986588478088	3.76005816459656	-0.00360223650932312	0.00386527273803949	-0.00717365415766835	0.000943203864153475
1195	92.0263366699219	-1.37986588478088	3.82499313354492	0.00678734155371785	-0.00230353930965066	0.000943203864153475	-0.00100484199356288
1196	91.3769912719727	-2.35388875007629	3.82499313354492	-0.00619963090866804	-0.00684897974133492	-0.00457625929266214	-0.00457625929266214
1197	89.4289398193359	-0.730517208576202	3.1756443977356	-0.00100484199356288	0.00321592413820326	0.00808603875339031	0.000618529506027699
1198	92.0263366699219	-2.02921438217163	3.50031876564026	-0.00522560812532902	0.000293855206109583	0.00126787810586393	0.00159255252219737
1199	92.0263366699219	-2.02921438217163	3.63018846511841	0.00256657530553639	0.00938473641872406	0.0022419011220336	-0.00587495695799589
1200	90.7276382446289	-2.02921438217163	3.43538379669189	-0.00457625929266214	-0.00327756232582033	-0.00782300252467394	-0.000355493422830477
1201	89.4289398193359	-1.70454013347626	3.82499313354492	0.0100340843200684	-0.000680167751852423	0.00970941036939621	0.0022419011220336
1202	89.4289398193359	-2.02921438217163	3.88992786407471	-0.00814767740666866	-0.000355493422830477	-0.000355493422830477	0.00808603875339031
1203	89.4289398193359	-2.02921438217163	4.14966726303101	0.00581331877037883	-0.00100484199356288	-0.00295288790948689	-0.0026282137259841
1204	86.8315505981445	-1.05519151687622	3.76005816459656	-0.0126931173726916	0.00191722682211548	-0.00425158534198999	-0.00197886489331722
1205	87.4808959960938	-1.37986588478088	3.95486283302307	0.000943203864153475	0.00938473641872406	-0.0117190945893526	0.000943203864153475
1206	89.4289398193359	-1.37986588478088	3.88992786407471	-0.0117190945893526	0.00256657530553639	-0.00392691092565656	0.000293855206109583
1207	89.4289398193359	-1.70454013347626	3.95486283302307	-0.00522560812532902	-0.00912170019000769	-0.00717365415766835	0.00451462110504508
1208	90.7276382446289	-1.70454013347626	3.63018846511841	0.00548864435404539	0.00191722682211548	-0.00619963090866804	-0.00327756232582033
1209	89.4289398193359	-0.730517208576202	3.24057936668396	-0.00684897974133492	0.0022419011220336	-0.00360223650932312	-0.00457625929266214
1210	89.4289398193359	-1.37986588478088	3.63018846511841	-0.00782300252467394	-0.00587495695799589	0.00354059832170606	-0.00652430532500148
1211	91.3769912719727	-2.02921438217163	3.56525373458862	-0.00749832857400179	0.00418994715437293	-0.00327756232582033	0.0100340843200684
1212	91.3769912719727	-1.70454013347626	3.95486283302307	-0.0117190945893526	-0.00132951640989631	0.00516396993771195	0.00354059832170606
1213	90.0782928466797	-2.02921438217163	3.88992786407471	-0.0227580219507217	0.000943203864153475	-0.00165419070981443	0.00808603875339031
1214	90.0782928466797	-1.37986588478088	3.30551409721375	-0.0204853005707264	-0.00132951640989631	-0.00360223650932312	-0.00295288790948689
1215	91.3769912719727	-2.02921438217163	3.43538379669189	-0.0159398596733809	0.0022419011220336	-0.00912170019000769	-0.00230353930965066
1216	92.0263366699219	-3.00323748588562	4.27953720092773	-0.0208099745213985	0.00516396993771195	0.00938473641872406	-0.00684897974133492
1217	88.7795944213867	-2.67856311798096	3.43538379669189	-0.0117190945893526	0.00483929552137852	0.00776136433705688	-3.08191010844894e-05
1218	92.0263366699219	-3.00323748588562	3.30551409721375	-0.00587495695799589	-0.00132951640989631	0.00354059832170606	-0.00165419070981443
1219	90.0782928466797	-1.70454013347626	3.11070966720581	-0.0159398596733809	0.0116574559360743	0.00256657530553639	-0.00295288790948689
1220	90.7276382446289	-1.05519151687622	3.30551409721375	-0.00490093370899558	0.00483929552137852	-0.00587495695799589	-0.0026282137259841
1221	90.7276382446289	-1.05519151687622	3.43538379669189	-0.00360223650932312	-0.00295288790948689	-0.00782300252467394	-0.00652430532500148
1222	90.0782928466797	-1.05519151687622	3.82499313354492	0.00256657530553639	-0.00295288790948689	0.00548864435404539	-3.08191010844894e-05
1223	91.3769912719727	-1.70454013347626	3.63018846511841	0.00841071270406246	-0.00684897974133492	-0.000355493422830477	0.00191722682211548
1224	91.3769912719727	-1.70454013347626	3.88992786407471	0.00191722682211548	-0.00522560812532902	-0.00425158534198999	-0.00230353930965066
1225	90.0782928466797	-1.05519151687622	3.43538379669189	0.0106834331527352	-0.0159398596733809	-0.0117190945893526	-0.00814767740666866
1226	90.0782928466797	-0.0811685770750046	3.24057936668396	0.0168522447347641	-0.0185372550040483	-0.0172385573387146	0.00159255252219737
1227	92.0263366699219	-2.02921438217163	3.63018846511841	0.0239950809627771	-0.0143164889886975	-0.00619963090866804	0.00548864435404539
1228	90.0782928466797	-0.405842900276184	2.98083996772766	0.0197743140161037	-0.017887907102704	-0.00392691092565656	0.00646266713738441
1229	92.0263366699219	-2.02921438217163	3.1756443977356	0.00906006153672934	-0.00749832857400179	-0.023407369852066	-0.00295288790948689
1230	92.0263366699219	-1.37986588478088	3.11070966720581	0.0149041991680861	0.00548864435404539	-0.0250307414680719	-0.00197886489331722
1231	92.0263366699219	-1.70454013347626	3.24057936668396	0.00906006153672934	0.00191722682211548	-0.0208099745213985	-0.00132951640989631
1232	92.0263366699219	-1.37986588478088	3.88992786407471	0.00906006153672934	-3.08191010844894e-05	-0.00652430532500148	-0.00230353930965066
1233	92.6756820678711	-2.02921438217163	3.56525373458862	-0.00197886489331722	0.00548864435404539	-0.0143164889886975	-0.000355493422830477
1234	92.0263366699219	-1.37986588478088	3.63018846511841	-0.00522560812532902	0.0142548503354192	0.00548864435404539	-0.00100484199356288
1235	90.0782928466797	-0.405842900276184	3.04577469825745	-0.00782300252467394	0.0213976856321096	0.00289124972186983	-0.00132951640989631
1236	89.4289398193359	-0.405842900276184	3.63018846511841	-0.00977104809135199	0.0171769186854362	0.0168522447347641	0.00386527273803949
1237	92.6756820678711	-1.70454013347626	3.88992786407471	-0.00912170019000769	0.0191249661147594	0.012956153601408	0.00418994715437293
1238	90.0782928466797	-0.405842900276184	3.95486283302307	-0.0172385573387146	0.0207483377307653	0.0210730116814375	-0.00165419070981443
1239	90.7276382446289	-0.730517208576202	3.24057936668396	-0.0224333461374044	0.0181509424000978	0.00776136433705688	-0.00457625929266214
1240	89.4289398193359	-1.70454013347626	3.82499313354492	-0.00944637414067984	0.0103587592020631	0.00646266713738441	-0.00197886489331722
1241	92.0263366699219	-2.02921438217163	3.88992786407471	-0.00555028254166245	-0.00295288790948689	-0.00879702530801296	-0.00360223650932312
1242	89.4289398193359	-0.730517208576202	3.95486283302307	-0.000680167751852423	0.00581331877037883	0.00613799272105098	0.00581331877037883
1243	89.4289398193359	-1.05519151687622	3.88992786407471	0.000293855206109583	0.00678734155371785	0.0022419011220336	-0.000355493422830477
1244	90.0782928466797	-1.37986588478088	3.95486283302307	-0.017887907102704	0.00743668992072344	0.0158782228827477	0.000293855206109583
1245	90.7276382446289	-1.70454013347626	3.82499313354492	-0.0113944197073579	0.00321592413820326	0.00321592413820326	-0.00327756232582033
1246	87.4808959960938	-1.05519151687622	3.88992786407471	-0.00652430532500148	-0.0165892094373703	-0.000355493422830477	0.00386527273803949
1247	89.4289398193359	-0.730517208576202	3.69512343406677	-0.0195112787187099	-0.0266541130840778	-0.00977104809135199	0.00354059832170606
1248	89.4289398193359	-2.02921438217163	3.95486283302307	0.0265924744307995	-0.02697878703475	-0.00814767740666866	-0.000680167751852423
1249	92.0263366699219	-2.35388875007629	4.01979780197144	0.00126787810586393	-0.0188619289547205	-0.0159398596733809	-0.00457625929266214
1250	89.4289398193359	-0.730517208576202	3.30551409721375	0.0217223595827818	-0.0156151866540313	-0.0149658378213644	0.000943203864153475
1251	92.0263366699219	-0.730517208576202	3.1756443977356	0.00678734155371785	-0.0185372550040483	-0.0136671401560307	0.00483929552137852
1252	90.7276382446289	-1.05519151687622	3.24057936668396	0.00126787810586393	-0.0159398596733809	-0.00879702530801296	0.0022419011220336
1253	90.7276382446289	-1.37986588478088	3.11070966720581	0.000293855206109583	-0.00425158534198999	-0.0204853005707264	-0.000355493422830477
1254	90.0782928466797	-1.05519151687622	3.37044906616211	-0.0026282137259841	-0.0117190945893526	-0.0100957229733467	0.00159255252219737
1255	93.3250350952148	-2.35388875007629	3.63018846511841	-3.08191010844894e-05	-0.00425158534198999	-0.00587495695799589	-0.0026282137259841
1256	91.3769912719727	-2.35388875007629	4.14966726303101	0.00516396993771195	0.00386527273803949	-0.00327756232582033	-0.00230353930965066
1257	93.9743804931641	-2.35388875007629	3.63018846511841	-0.00360223650932312	0.00126787810586393	0.00711201597005129	-3.08191010844894e-05
1258	91.3769912719727	-2.67856311798096	3.88992786407471	0.00581331877037883	0.00354059832170606	0.00646266713738441	-0.00490093370899558
1259	92.0263366699219	-3.65258598327637	4.01979780197144	-0.00230353930965066	0.013930176384747	0.0282158460468054	0.000618529506027699
1260	92.0263366699219	-3.65258598327637	4.01979780197144	0.00451462110504508	0.0223717093467712	0.0392547734081745	-0.000355493422830477
1261	94.6237335205078	-3.3279116153717	4.21460247039795	-0.00555028254166245	0.00386527273803949	0.0428261905908585	0.00418994715437293
1262	92.0263366699219	-3.65258598327637	3.95486283302307	-0.00555028254166245	0.0100340843200684	0.0220470335334539	-0.00100484199356288
1263	91.3769912719727	-2.35388875007629	3.76005816459656	-0.00490093370899558	0.00451462110504508	0.0149041991680861	0.00711201597005129
1264	90.0782928466797	-1.70454013347626	3.69512343406677	-0.0117190945893526	0.00808603875339031	0.0100340843200684	-0.000680167751852423
1265	94.6237335205078	-2.35388875007629	3.76005816459656	-0.00912170019000769	0.00548864435404539	-0.00295288790948689	-0.00717365415766835
1266	93.3250350952148	-2.67856311798096	4.08473253250122	0.00289124972186983	-0.00360223650932312	-0.00522560812532902	0.00711201597005129
1267	92.6756820678711	-2.35388875007629	4.21460247039795	0.00126787810586393	-0.00197886489331722	-0.00619963090866804	-0.00100484199356288
1268	92.0263366699219	-2.67856311798096	3.88992786407471	-0.00295288790948689	0.00743668992072344	0.00354059832170606	0.00743668992072344
1269	91.3769912719727	-1.70454013347626	3.63018846511841	-0.000680167751852423	0.011982130818069	-0.0026282137259841	-0.00555028254166245
1270	91.3769912719727	-1.37986588478088	3.88992786407471	-0.00327756232582033	0.0259431265294552	-0.00230353930965066	-0.00197886489331722
1271	92.6756820678711	-2.67856311798096	3.30551409721375	0.00386527273803949	0.0149041991680861	-0.00230353930965066	-0.00197886489331722
1272	93.3250350952148	-2.67856311798096	4.08473253250122	-0.00230353930965066	0.00548864435404539	-0.00100484199356288	0.00418994715437293
1273	92.0263366699219	-1.70454013347626	3.43538379669189	0.00418994715437293	0.00776136433705688	-0.00327756232582033	-0.00197886489331722
1274	91.3769912719727	-1.37986588478088	3.37044906616211	-0.00197886489331722	0.00938473641872406	0.00126787810586393	-0.000355493422830477
1275	93.3250350952148	-2.67856311798096	3.56525373458862	-0.00132951640989631	0.0022419011220336	-0.00912170019000769	-0.00619963090866804
1276	93.3250350952148	-2.02921438217163	3.82499313354492	0.00776136433705688	0.00386527273803949	-0.00392691092565656	0.00451462110504508
1277	92.6756820678711	-1.37986588478088	3.82499313354492	-0.00425158534198999	0.00808603875339031	-0.000355493422830477	0.00451462110504508
1278	93.3250350952148	-2.67856311798096	3.63018846511841	0.00646266713738441	-0.00197886489331722	0.000293855206109583	0.0022419011220336
1279	92.0263366699219	-1.05519151687622	2.98083996772766	0.0158782228827477	-0.00100484199356288	-0.00490093370899558	-0.00684897974133492
1280	92.6756820678711	-1.37986588478088	3.04577469825745	0.013930176384747	-0.00814767740666866	-0.0107450718060136	0.00483929552137852
1281	92.0263366699219	-1.05519151687622	3.63018846511841	-0.00132951640989631	-0.0136671401560307	-0.0120437685400248	-0.00619963090866804
1282	91.3769912719727	-2.02921438217163	3.1756443977356	0.00581331877037883	-0.0308748781681061	-0.00782300252467394	0.00808603875339031
1283	93.9743804931641	-1.70454013347626	3.76005816459656	0.00321592413820326	0.000618529506027699	-0.00684897974133492	-0.00230353930965066
1284	93.3250350952148	-2.02921438217163	4.27953720092773	0.00289124972186983	-0.000680167751852423	-0.0143164889886975	-0.00814767740666866
1285	90.7276382446289	-1.37986588478088	3.11070966720581	-0.00295288790948689	-0.00327756232582033	-0.0123684434220195	-0.00165419070981443
1286	91.3769912719727	-1.37986588478088	3.11070966720581	0.00938473641872406	-0.00587495695799589	-0.0227580219507217	0.00126787810586393
1287	93.3250350952148	-1.70454013347626	4.01979780197144	0.00354059832170606	-0.000355493422830477	-0.00814767740666866	0.000618529506027699
1288	90.0782928466797	-1.37986588478088	3.88992786407471	0.00256657530553639	-0.0104203969240189	-0.0110697457566857	0.00841071270406246
1289	91.3769912719727	-2.35388875007629	4.21460247039795	-0.00425158534198999	-0.00327756232582033	-0.00425158534198999	-0.00295288790948689
1290	90.7276382446289	-2.67856311798096	4.08473253250122	-0.00847235135734081	0.00743668992072344	-0.0172385573387146	0.000293855206109583
1291	90.7276382446289	-2.35388875007629	3.76005816459656	-0.0026282137259841	0.00808603875339031	-0.00327756232582033	0.00906006153672934
1292	89.4289398193359	-3.00323748588562	3.1756443977356	-0.00619963090866804	-0.00425158534198999	-0.0120437685400248	0.0113327819854021
1293	91.3769912719727	-2.67856311798096	3.82499313354492	-0.00100484199356288	-0.000680167751852423	-0.00912170019000769	-0.00652430532500148
1294	91.3769912719727	-3.3279116153717	4.08473253250122	-0.00879702530801296	-3.08191010844894e-05	-0.00717365415766835	-0.00165419070981443
1295	90.0782928466797	-1.37986588478088	4.01979780197144	-0.00912170019000769	0.00906006153672934	-0.0107450718060136	0.000943203864153475
1296	91.3769912719727	-1.70454013347626	3.69512343406677	-0.000355493422830477	0.00321592413820326	-0.0146411629393697	-0.00360223650932312
1297	93.3250350952148	-2.35388875007629	3.30551409721375	0.000293855206109583	0.00678734155371785	0.00873538758605719	0.00321592413820326
1298	92.0263366699219	-2.02921438217163	3.24057936668396	0.0103587592020631	0.0022419011220336	0.00483929552137852	-0.00197886489331722
1299	90.0782928466797	-1.37986588478088	3.1756443977356	-0.000680167751852423	0.0123068047687411	0.00516396993771195	-0.00619963090866804
1300	92.0263366699219	-3.3279116153717	4.14966726303101	-0.00100484199356288	0.00938473641872406	-0.0120437685400248	-0.00522560812532902
1301	92.0263366699219	-2.67856311798096	4.14966726303101	0.01847561635077	0.0113327819854021	-0.0026282137259841	0.00451462110504508
1302	93.3250350952148	-3.00323748588562	3.88992786407471	-0.0221086721867323	0.000293855206109583	-0.00879702530801296	-0.0026282137259841
1303	92.6756820678711	-2.35388875007629	3.63018846511841	0.00808603875339031	0.00289124972186983	0.00386527273803949	0.000943203864153475
1304	94.6237335205078	-3.00323748588562	3.69512343406677	-0.00782300252467394	0.012956153601408	0.00386527273803949	-0.00165419070981443
1305	93.3250350952148	-3.97726035118103	3.95486283302307	-0.00197886489331722	0.00516396993771195	0.01100810803473	-0.00197886489331722
1306	92.0263366699219	-3.65258598327637	4.27953720092773	0.00451462110504508	-0.00522560812532902	-0.00457625929266214	0.00256657530553639
1307	92.6756820678711	-3.00323748588562	3.88992786407471	-0.000355493422830477	-0.00717365415766835	-0.000355493422830477	0.00711201597005129
1308	93.3250350952148	-4.30193471908569	3.88992786407471	0.00743668992072344	-0.0107450718060136	-0.00490093370899558	0.00418994715437293
1309	93.3250350952148	-3.65258598327637	4.14966726303101	-0.00197886489331722	-0.00490093370899558	-0.00587495695799589	-0.00425158534198999
1310	92.6756820678711	-2.67856311798096	3.76005816459656	-0.00425158534198999	-0.00425158534198999	0.00354059832170606	0.000293855206109583
1311	92.0263366699219	-2.35388875007629	3.1756443977356	-0.00230353930965066	-0.00392691092565656	-0.00749832857400179	0.00613799272105098
1312	92.6756820678711	-2.67856311798096	3.63018846511841	-0.00652430532500148	-0.00197886489331722	0.00159255252219737	0.00516396993771195
1313	92.0263366699219	-2.35388875007629	3.11070966720581	-0.0130177913233638	-0.0126931173726916	0.000943203864153475	-0.000680167751852423
1314	93.9743804931641	-2.67856311798096	2.98083996772766	-0.00847235135734081	-0.0143164889886975	-0.00555028254166245	0.00581331877037883
1315	93.3250350952148	-3.97726035118103	3.43538379669189	-0.00684897974133492	-0.000680167751852423	-0.00652430532500148	-0.0026282137259841
1316	92.0263366699219	-3.00323748588562	3.37044906616211	-0.00555028254166245	-0.0230826959013939	-0.00392691092565656	0.00743668992072344
1317	92.6756820678711	-3.3279116153717	3.76005816459656	0.00354059832170606	0.0106834331527352	0.00321592413820326	0.00321592413820326
1318	93.3250350952148	-2.67856311798096	3.24057936668396	0.00386527273803949	-0.00100484199356288	-0.0026282137259841	-0.00230353930965066
1319	93.3250350952148	-3.65258598327637	3.63018846511841	-0.00879702530801296	0.0132808275520802	0.00126787810586393	-0.00619963090866804
1320	93.9743804931641	-3.97726035118103	3.1756443977356	0.00516396993771195	0.0100340843200684	-0.00392691092565656	-0.00457625929266214
1321	93.3250350952148	-3.65258598327637	3.24057936668396	0.00548864435404539	0.00743668992072344	0.000618529506027699	0.00289124972186983
1322	93.3250350952148	-3.97726035118103	3.30551409721375	-0.00165419070981443	0.00386527273803949	0.00418994715437293	0.00613799272105098
1323	91.3769912719727	-2.35388875007629	4.14966726303101	0.00159255252219737	0.0165275707840919	0.00386527273803949	-3.08191010844894e-05
1324	91.3769912719727	-3.00323748588562	3.43538379669189	-0.00230353930965066	0.011982130818069	0.00938473641872406	-0.00457625929266214
1325	92.6756820678711	-3.65258598327637	2.98083996772766	-0.00587495695799589	0.0178262684494257	0.000943203864153475	-0.00327756232582033
1326	93.3250350952148	-3.65258598327637	3.30551409721375	0.00678734155371785	0.00548864435404539	-0.00587495695799589	-0.00652430532500148
1327	92.0263366699219	-3.00323748588562	3.95486283302307	0.0106834331527352	0.00808603875339031	0.00418994715437293	-0.00100484199356288
1328	93.9743804931641	-3.65258598327637	4.14966726303101	0.00256657530553639	-0.00100484199356288	-0.00652430532500148	0.00191722682211548
1329	92.0263366699219	-2.67856311798096	4.01979780197144	-0.00100484199356288	0.0022419011220336	-0.00912170019000769	0.00289124972186983
1330	91.3769912719727	-2.35388875007629	3.69512343406677	-0.0026282137259841	0.00354059832170606	-0.0104203969240189	-0.00197886489331722
1331	93.3250350952148	-3.65258598327637	4.01979780197144	-0.0026282137259841	-0.00555028254166245	-0.00912170019000769	0.00646266713738441
1332	92.0263366699219	-3.65258598327637	3.95486283302307	-0.00457625929266214	-0.000680167751852423	-0.0026282137259841	-0.00197886489331722
1333	90.0782928466797	-2.67856311798096	4.14966726303101	-0.00684897974133492	-0.00749832857400179	-0.00977104809135199	0.000618529506027699
1334	90.0782928466797	-2.35388875007629	4.21460247039795	-0.00619963090866804	-0.0104203969240189	-0.00457625929266214	-0.00100484199356288
1335	90.7276382446289	-3.97726035118103	4.01979780197144	-0.0123684434220195	-0.00684897974133492	-0.00814767740666866	-0.00587495695799589
1336	90.7276382446289	-3.00323748588562	3.63018846511841	-0.00555028254166245	-0.00392691092565656	-0.00717365415766835	-0.000680167751852423
1337	89.4289398193359	-2.67856311798096	3.82499313354492	-0.0162645354866982	-0.00327756232582033	-3.08191010844894e-05	0.00321592413820326
1338	91.3769912719727	-3.65258598327637	3.95486283302307	-0.0191866029053926	-0.00392691092565656	-0.00295288790948689	-0.00165419070981443
1339	90.7276382446289	-2.35388875007629	3.37044906616211	-0.0149658378213644	-0.00782300252467394	-0.00392691092565656	-0.00165419070981443
1340	90.7276382446289	-2.02921438217163	3.43538379669189	-0.00619963090866804	-0.00295288790948689	-0.00392691092565656	-0.00847235135734081
1341	91.3769912719727	-2.35388875007629	3.11070966720581	0.000943203864153475	0.000293855206109583	-0.00912170019000769	0.00483929552137852
1342	91.3769912719727	-2.02921438217163	3.11070966720581	0.00483929552137852	0.0022419011220336	0.00191722682211548	-0.00197886489331722
1343	92.6756820678711	-3.65258598327637	3.04577469825745	-0.00295288790948689	0.00646266713738441	-0.00392691092565656	-0.00230353930965066
1344	92.6756820678711	-3.3279116153717	3.56525373458862	0.000293855206109583	0.0022419011220336	-0.00522560812532902	-0.00977104809135199
1345	91.3769912719727	-3.3279116153717	3.50031876564026	-0.00360223650932312	0.000618529506027699	0.0022419011220336	-0.00522560812532902
1346	91.3769912719727	-2.67856311798096	3.11070966720581	0.00678734155371785	-0.00490093370899558	-0.0126931173726916	0.00289124972186983
1347	93.9743804931641	-4.62660884857178	3.24057936668396	0.0220470335334539	-0.0143164889886975	-0.00490093370899558	-0.00100484199356288
1348	92.0263366699219	-3.3279116153717	3.76005816459656	0.0142548503354192	-0.00912170019000769	-0.00555028254166245	0.000293855206109583
1349	93.9743804931641	-5.2759575843811	4.14966726303101	0.0145795252174139	-0.0113944197073579	-0.00977104809135199	-0.000355493422830477
1350	93.3250350952148	-4.30193471908569	4.01979780197144	0.00841071270406246	-0.0139918150380254	-0.00652430532500148	-0.00555028254166245
1351	93.9743804931641	-4.30193471908569	3.95486283302307	0.0113327819854021	-0.00295288790948689	-0.00619963090866804	0.00451462110504508
1352	92.6756820678711	-3.00323748588562	3.56525373458862	0.0223717093467712	-0.0130177913233638	0.00159255252219737	0.00451462110504508
1353	93.9743804931641	-4.62660884857178	3.76005816459656	-0.00782300252467394	-0.00457625929266214	-3.08191010844894e-05	-0.00100484199356288
1354	93.3250350952148	-3.3279116153717	3.76005816459656	-0.00522560812532902	-0.000355493422830477	-0.00847235135734081	-0.00197886489331722
1355	92.6756820678711	-3.3279116153717	3.88992786407471	-0.00879702530801296	-0.00555028254166245	-0.00100484199356288	0.00289124972186983
1356	92.6756820678711	-2.35388875007629	3.37044906616211	0.00711201597005129	-3.08191010844894e-05	-0.00165419070981443	0.00483929552137852
1357	93.9743804931641	-3.65258598327637	3.95486283302307	-0.00197886489331722	-0.00230353930965066	-0.00132951640989631	-0.00100484199356288
1358	92.0263366699219	-2.35388875007629	3.56525373458862	-0.0107450718060136	0.00776136433705688	-0.00230353930965066	0.00418994715437293
1359	92.6756820678711	-2.67856311798096	3.56525373458862	-0.0126931173726916	0.0149041991680861	-0.00490093370899558	-0.00814767740666866
1360	92.6756820678711	-3.00323748588562	3.88992786407471	-0.0156151866540313	0.00646266713738441	-0.00619963090866804	-0.00425158534198999
1361	92.6756820678711	-3.65258598327637	3.82499313354492	-0.000355493422830477	0.0152288740500808	-0.00132951640989631	0.000943203864153475
1362	92.0263366699219	-2.67856311798096	3.76005816459656	-0.00230353930965066	0.0113327819854021	0.00418994715437293	0.000618529506027699
1363	92.6756820678711	-2.35388875007629	3.37044906616211	-0.00749832857400179	0.0152288740500808	-0.00490093370899558	0.00126787810586393
1364	92.6756820678711	-3.65258598327637	3.63018846511841	-0.00230353930965066	0.00808603875339031	0.00321592413820326	-0.000680167751852423
1365	93.9743804931641	-3.65258598327637	3.69512343406677	-0.00360223650932312	0.0123068047687411	-0.00425158534198999	-0.00197886489331722
1366	92.6756820678711	-3.65258598327637	3.95486283302307	0.0100340843200684	0.00776136433705688	-0.00230353930965066	0.00483929552137852
1367	91.3769912719727	-2.35388875007629	3.37044906616211	0.00970941036939621	0.00354059832170606	-0.00814767740666866	0.00159255252219737
1368	92.6756820678711	-3.97726035118103	3.69512343406677	0.0113327819854021	0.00841071270406246	-0.00132951640989631	0.00159255252219737
1369	93.9743804931641	-3.65258598327637	3.11070966720581	0.01100810803473	0.00483929552137852	-0.00619963090866804	0.000943203864153475
1370	91.3769912719727	-2.35388875007629	3.1756443977356	0.0116574559360743	0.011982130818069	-3.08191010844894e-05	-0.000680167751852423
1371	92.0263366699219	-3.3279116153717	3.1756443977356	0.01847561635077	0.00646266713738441	-0.00197886489331722	0.00548864435404539
1372	90.7276382446289	-2.35388875007629	3.24057936668396	0.0142548503354192	0.00873538758605719	0.000618529506027699	0.00289124972186983
1373	90.7276382446289	-3.00323748588562	3.37044906616211	0.00548864435404539	0.000293855206109583	0.00289124972186983	0.000618529506027699
1374	91.3769912719727	-2.67856311798096	3.04577469825745	0.00418994715437293	0.00906006153672934	0.000943203864153475	0.00256657530553639
1375	92.0263366699219	-3.97726035118103	3.95486283302307	-0.0139918150380254	0.00321592413820326	0.00289124972186983	-0.00327756232582033
1376	90.0782928466797	-3.65258598327637	3.88992786407471	0.00191722682211548	-0.00100484199356288	0.01100810803473	0.00678734155371785
1377	88.130241394043	-2.67856311798096	3.82499313354492	-0.0152905117720366	0.00191722682211548	0.00841071270406246	-0.0026282137259841
1378	90.0782928466797	-3.3279116153717	3.82499313354492	-0.0230826959013939	0.00711201597005129	0.00159255252219737	0.0022419011220336
1379	91.3769912719727	-3.97726035118103	4.08473253250122	-0.0276281367987394	0.00613799272105098	-0.00327756232582033	-0.00619963090866804
1380	91.3769912719727	-3.3279116153717	3.76005816459656	-0.0208099745213985	-0.00165419070981443	-0.00749832857400179	-0.00360223650932312
1381	90.7276382446289	-2.67856311798096	3.63018846511841	-0.0149658378213644	-0.00327756232582033	-0.00847235135734081	0.000293855206109583
1382	92.6756820678711	-3.3279116153717	3.88992786407471	-0.00879702530801296	-0.00230353930965066	-0.00197886489331722	0.0022419011220336
1383	91.3769912719727	-3.65258598327637	4.01979780197144	-0.00490093370899558	-0.00392691092565656	-0.00814767740666866	-0.00652430532500148
1384	91.3769912719727	-3.00323748588562	4.27953720092773	-0.00132951640989631	-3.08191010844894e-05	-0.00587495695799589	0.00354059832170606
1385	92.6756820678711	-2.67856311798096	3.56525373458862	-0.00782300252467394	-0.00522560812532902	-0.00360223650932312	-0.00587495695799589
1386	91.3769912719727	-3.65258598327637	4.14966726303101	0.00516396993771195	-0.000355493422830477	-0.0133424662053585	0.000618529506027699
1387	92.0263366699219	-3.97726035118103	3.95486283302307	0.00321592413820326	-0.00457625929266214	-0.000355493422830477	-3.08191010844894e-05
1388	92.6756820678711	-3.97726035118103	3.82499313354492	0.00386527273803949	-0.00100484199356288	-0.0139918150380254	0.00191722682211548
1389	91.3769912719727	-3.3279116153717	3.95486283302307	0.000943203864153475	0.00418994715437293	-0.000680167751852423	-0.00327756232582033
1390	91.3769912719727	-4.30193471908569	4.34447193145752	-0.00814767740666866	0.00256657530553639	-0.00132951640989631	-3.08191010844894e-05
1391	93.3250350952148	-4.95128345489502	3.76005816459656	0.00451462110504508	-0.00100484199356288	-0.00100484199356288	0.00126787810586393
1392	92.6756820678711	-4.62660884857178	3.43538379669189	-0.00652430532500148	-0.00100484199356288	0.00548864435404539	0.00159255252219737
1393	92.6756820678711	-4.62660884857178	3.43538379669189	0.00516396993771195	-0.00425158534198999	0.00516396993771195	-3.08191010844894e-05
1394	91.3769912719727	-3.97726035118103	3.82499313354492	0.00646266713738441	0.00776136433705688	0.00711201597005129	-0.00295288790948689
1395	92.0263366699219	-3.3279116153717	3.95486283302307	0.000618529506027699	0.00873538758605719	0.00711201597005129	-0.00197886489331722
1396	92.0263366699219	-4.30193471908569	4.08473253250122	0.00321592413820326	0.0168522447347641	0.00548864435404539	0.000618529506027699
1397	91.3769912719727	-3.3279116153717	3.82499313354492	-0.00814767740666866	0.00808603875339031	0.0142548503354192	-0.00295288790948689
1398	92.6756820678711	-3.97726035118103	3.88992786407471	0.00418994715437293	0.00906006153672934	0.00873538758605719	0.000618529506027699
1399	90.7276382446289	-2.02921438217163	3.69512343406677	-0.00879702530801296	0.01100810803473	0.00256657530553639	-0.00327756232582033
1400	91.3769912719727	-3.00323748588562	3.88992786407471	-0.00619963090866804	0.00841071270406246	0.00289124972186983	-0.00717365415766835
1401	90.7276382446289	-2.35388875007629	3.56525373458862	0.00191722682211548	0.00451462110504508	-0.00132951640989631	-0.00522560812532902
1402	90.7276382446289	-3.00323748588562	3.11070966720581	-0.00522560812532902	-3.08191010844894e-05	-0.0107450718060136	0.00321592413820326
1403	92.0263366699219	-2.35388875007629	3.43538379669189	-0.00684897974133492	0.00646266713738441	0.00451462110504508	-0.00555028254166245
1404	93.3250350952148	-3.65258598327637	3.37044906616211	-0.00522560812532902	0.0132808275520802	-0.0110697457566857	-0.00197886489331722
1405	91.3769912719727	-3.00323748588562	3.82499313354492	0.000293855206109583	-0.0026282137259841	-0.00392691092565656	-0.00100484199356288
1406	91.3769912719727	-2.67856311798096	3.82499313354492	0.00711201597005129	-0.0100957229733467	-0.0159398596733809	0.00256657530553639
1407	92.6756820678711	-3.3279116153717	3.82499313354492	0.0175015944987535	-0.0211346503347158	-0.0172385573387146	0.00321592413820326
1408	91.3769912719727	-3.00323748588562	3.43538379669189	0.00711201597005129	-0.0191866029053926	-0.0126931173726916	0.00418994715437293
1409	92.6756820678711	-3.65258598327637	3.63018846511841	-0.00587495695799589	-0.0133424662053585	-0.0169138833880424	-0.00490093370899558
1410	93.3250350952148	-4.30193471908569	3.63018846511841	0.0213976856321096	-0.00490093370899558	-0.0133424662053585	-0.00457625929266214
1411	92.0263366699219	-2.35388875007629	3.63018846511841	0.00678734155371785	-0.0110697457566857	-0.00522560812532902	-3.08191010844894e-05
1412	92.0263366699219	-2.67856311798096	3.37044906616211	-0.0143164889886975	-0.00717365415766835	-0.00555028254166245	-0.0026282137259841
1413	92.0263366699219	-3.00323748588562	3.63018846511841	0.0145795252174139	0.000293855206109583	-0.00100484199356288	-0.00425158534198999
1414	94.6237335205078	-3.97726035118103	3.82499313354492	-0.00100484199356288	0.00483929552137852	-0.00619963090866804	0.00256657530553639
1415	91.3769912719727	-3.00323748588562	3.88992786407471	0.000293855206109583	-0.00100484199356288	-0.00717365415766835	-3.08191010844894e-05
1416	92.6756820678711	-3.3279116153717	3.76005816459656	0.000943203864153475	0.0022419011220336	0.00516396993771195	-0.00457625929266214
1417	92.0263366699219	-3.97726035118103	4.08473253250122	-0.00490093370899558	0.00159255252219737	-0.0026282137259841	0.00516396993771195
1418	92.0263366699219	-3.65258598327637	4.08473253250122	-0.00652430532500148	0.000943203864153475	0.00418994715437293	0.00938473641872406
1419	90.0782928466797	-3.3279116153717	3.24057936668396	-0.00944637414067984	0.00191722682211548	0.00451462110504508	-0.000680167751852423
1420	91.3769912719727	-4.62660884857178	3.24057936668396	-0.00847235135734081	0.00126787810586393	0.00256657530553639	0.00159255252219737
1421	90.7276382446289	-3.97726035118103	3.43538379669189	0.00256657530553639	0.00646266713738441	0.00873538758605719	0.00548864435404539
1422	90.0782928466797	-4.30193471908569	3.56525373458862	-0.00782300252467394	-0.00782300252467394	0.0188002903014421	0.00808603875339031
1423	88.7795944213867	-3.00323748588562	3.43538379669189	-0.0100957229733467	0.00289124972186983	0.00451462110504508	0.00386527273803949
1424	90.0782928466797	-3.65258598327637	3.24057936668396	-0.00555028254166245	-3.08191010844894e-05	-0.00522560812532902	0.00126787810586393
1425	92.0263366699219	-3.65258598327637	3.76005816459656	-0.00944637414067984	-0.00197886489331722	-0.00100484199356288	-0.00782300252467394
1426	92.0263366699219	-4.30193471908569	3.37044906616211	0.00354059832170606	-0.000355493422830477	-0.00522560812532902	0.00289124972186983
1427	90.7276382446289	-3.3279116153717	3.37044906616211	0.0207483377307653	-0.0107450718060136	-0.0130177913233638	0.00548864435404539
1428	93.3250350952148	-4.62660884857178	4.08473253250122	0.00711201597005129	0.00289124972186983	-0.0136671401560307	0.00613799272105098
1429	92.6756820678711	-4.30193471908569	4.08473253250122	-0.00327756232582033	-0.000355493422830477	-0.00814767740666866	-0.00197886489331722
1430	92.0263366699219	-3.65258598327637	3.04577469825745	-0.00457625929266214	0.00906006153672934	-0.0136671401560307	-0.00132951640989631
1431	90.7276382446289	-3.65258598327637	3.1756443977356	0.0022419011220336	0.00776136433705688	-0.00165419070981443	0.00613799272105098
1432	91.3769912719727	-4.95128345489502	3.1756443977356	0.000943203864153475	0.000293855206109583	0.00289124972186983	0.0022419011220336
1433	90.0782928466797	-4.62660884857178	3.69512343406677	-0.00522560812532902	0.011982130818069	0.0136055024340749	0.00808603875339031
1434	91.3769912719727	-4.62660884857178	3.88992786407471	-0.000680167751852423	0.0100340843200684	-3.08191010844894e-05	-3.08191010844894e-05
1435	92.6756820678711	-5.60063171386719	4.01979780197144	0.000943203864153475	0.00483929552137852	0.0022419011220336	-0.000680167751852423
1436	92.6756820678711	-6.24998044967651	3.24057936668396	-0.00327756232582033	0.0126314787194133	0.00743668992072344	0.00354059832170606
1437	92.0263366699219	-4.95128345489502	3.24057936668396	-0.00327756232582033	0.0142548503354192	0.00841071270406246	0.00289124972186983
1438	93.3250350952148	-5.92530632019043	3.56525373458862	-0.0026282137259841	0.0116574559360743	0.0165275707840919	-0.00555028254166245
1439	93.3250350952148	-5.60063171386719	3.56525373458862	-0.00619963090866804	0.00418994715437293	0.00873538758605719	0.000943203864153475
1440	93.3250350952148	-5.60063171386719	4.14966726303101	0.00386527273803949	0.00289124972186983	-3.08191010844894e-05	-0.0113944197073579
1441	92.6756820678711	-4.95128345489502	3.63018846511841	0.00386527273803949	-0.00100484199356288	-0.00555028254166245	0.00191722682211548
1442	93.3250350952148	-4.95128345489502	3.30551409721375	0.00711201597005129	-0.00814767740666866	-0.00425158534198999	-0.00619963090866804
1443	93.3250350952148	-4.62660884857178	3.56525373458862	0.00386527273803949	-0.0211346503347158	-0.00847235135734081	-0.00230353930965066
1444	92.0263366699219	-3.97726035118103	3.30551409721375	0.00126787810586393	-0.00555028254166245	-0.0149658378213644	-0.00197886489331722
1445	92.0263366699219	-3.65258598327637	3.43538379669189	-0.00555028254166245	-0.0110697457566857	-0.00717365415766835	-0.000680167751852423
1446	93.3250350952148	-4.95128345489502	4.01979780197144	0.0103587592020631	0.00159255252219737	-0.0227580219507217	0.00354059832170606
1447	93.3250350952148	-5.2759575843811	3.82499313354492	0.0275664981454611	-0.00912170019000769	-0.0113944197073579	0.00516396993771195
1448	92.6756820678711	-3.97726035118103	3.43538379669189	0.0158782228827477	-0.00360223650932312	-0.00782300252467394	0.00354059832170606
1449	90.7276382446289	-3.97726035118103	3.63018846511841	-0.00717365415766835	-0.00327756232582033	-0.00327756232582033	-0.000355493422830477
1450	93.3250350952148	-4.62660884857178	3.76005816459656	-0.00522560812532902	0.00808603875339031	-0.00782300252467394	0.00516396993771195
1451	93.9743804931641	-5.2759575843811	4.27953720092773	-0.00100484199356288	0.00970941036939621	0.00483929552137852	0.00581331877037883
1452	92.6756820678711	-4.62660884857178	3.56525373458862	-0.0100957229733467	0.0126314787194133	-0.00295288790948689	0.00126787810586393
1453	92.6756820678711	-4.95128345489502	3.1756443977356	-0.00749832857400179	0.00354059832170606	-0.00295288790948689	-0.000355493422830477
1454	91.3769912719727	-3.97726035118103	3.1756443977356	-0.0156151866540313	0.00906006153672934	0.00711201597005129	-0.00360223650932312
1455	92.0263366699219	-4.30193471908569	3.37044906616211	-0.000680167751852423	0.00678734155371785	-0.00847235135734081	-0.00944637414067984
1456	92.6756820678711	-3.97726035118103	3.50031876564026	-0.00392691092565656	0.0126314787194133	0.0116574559360743	-0.00132951640989631
1457	91.3769912719727	-4.30193471908569	3.56525373458862	-0.0104203969240189	0.0100340843200684	0.0106834331527352	0.0022419011220336
1458	92.6756820678711	-4.95128345489502	3.37044906616211	-0.00392691092565656	-0.00100484199356288	0.00743668992072344	-0.00230353930965066
1459	91.3769912719727	-3.97726035118103	3.11070966720581	-0.00295288790948689	0.000293855206109583	0.00159255252219737	-0.00197886489331722
1460	90.7276382446289	-3.97726035118103	3.69512343406677	-0.00132951640989631	-0.000680167751852423	-0.00619963090866804	-3.08191010844894e-05
1461	90.7276382446289	-3.97726035118103	3.82499313354492	0.0152288740500808	-0.0133424662053585	-0.000355493422830477	-3.08191010844894e-05
1462	90.0782928466797	-3.65258598327637	3.95486283302307	0.0142548503354192	-0.00977104809135199	-0.00197886489331722	0.00321592413820326
1463	91.3769912719727	-5.2759575843811	3.11070966720581	0.00906006153672934	0.000618529506027699	-0.0100957229733467	-0.00100484199356288
1464	90.7276382446289	-4.95128345489502	3.37044906616211	0.00418994715437293	0.00354059832170606	-0.0136671401560307	-3.08191010844894e-05
1465	89.4289398193359	-4.30193471908569	3.30551409721375	0.00418994715437293	0.0152288740500808	-0.0110697457566857	-0.00100484199356288
1466	89.4289398193359	-3.65258598327637	3.24057936668396	0.00159255252219737	0.00548864435404539	-0.00555028254166245	0.000618529506027699
1467	92.6756820678711	-4.62660884857178	3.76005816459656	0.0168522447347641	0.00289124972186983	-0.00555028254166245	0.0103587592020631
1468	90.7276382446289	-3.3279116153717	3.24057936668396	0.00776136433705688	0.00159255252219737	-0.000680167751852423	-0.00230353930965066
1469	93.9743804931641	-5.2759575843811	3.37044906616211	0.01100810803473	0.0126314787194133	-0.00652430532500148	0.00451462110504508
1470	92.0263366699219	-3.97726035118103	3.30551409721375	-0.0107450718060136	0.011982130818069	-0.00165419070981443	-0.000680167751852423
1471	92.0263366699219	-4.30193471908569	3.63018846511841	-0.00425158534198999	0.012956153601408	-0.00847235135734081	-0.00295288790948689
1472	91.3769912719727	-3.00323748588562	3.1756443977356	-0.00197886489331722	0.00743668992072344	0.00191722682211548	0.00548864435404539
1473	92.6756820678711	-4.62660884857178	3.56525373458862	-0.0104203969240189	0.00841071270406246	-3.08191010844894e-05	0.00418994715437293
1474	93.3250350952148	-4.62660884857178	3.69512343406677	-0.0110697457566857	0.0100340843200684	0.00970941036939621	-0.00392691092565656
1475	92.0263366699219	-5.2759575843811	3.88992786407471	-0.0165892094373703	-0.00295288790948689	-0.0123684434220195	-0.00295288790948689
1476	90.0782928466797	-4.30193471908569	3.76005816459656	-0.00847235135734081	0.00386527273803949	0.00613799272105098	0.00289124972186983
1477	93.3250350952148	-5.60063171386719	3.50031876564026	-0.0133424662053585	0.00321592413820326	0.00678734155371785	0.00418994715437293
1478	91.3769912719727	-4.62660884857178	3.95486283302307	-0.00684897974133492	-0.00652430532500148	0.00354059832170606	-0.00879702530801296
1479	92.6756820678711	-4.95128345489502	4.01979780197144	-0.0107450718060136	-0.00749832857400179	-0.00977104809135199	-0.00360223650932312
1480	92.6756820678711	-6.24998044967651	3.82499313354492	-0.00944637414067984	-0.0130177913233638	-0.00749832857400179	-0.00197886489331722
1481	93.3250350952148	-5.92530632019043	3.30551409721375	-0.00977104809135199	-0.0152905117720366	-0.00749832857400179	0.00418994715437293
1482	92.0263366699219	-5.2759575843811	3.43538379669189	-0.00100484199356288	-0.0117190945893526	0.000943203864153475	0.00483929552137852
1483	92.6756820678711	-4.62660884857178	3.37044906616211	-3.08191010844894e-05	-0.0143164889886975	0.0022419011220336	-3.08191010844894e-05
1484	93.3250350952148	-3.97726035118103	3.95486283302307	0.000618529506027699	-0.0026282137259841	-0.00944637414067984	0.000293855206109583
1485	94.6237335205078	-4.95128345489502	3.88992786407471	-0.00425158534198999	-0.00879702530801296	-0.0162645354866982	-0.00230353930965066
1486	92.6756820678711	-4.30193471908569	3.37044906616211	0.0210730116814375	-0.00879702530801296	-0.0104203969240189	-0.00425158534198999
1487	92.6756820678711	-3.97726035118103	3.56525373458862	0.0100340843200684	-0.0250307414680719	-0.0126931173726916	0.00289124972186983
1488	92.6756820678711	-4.95128345489502	3.37044906616211	-0.00100484199356288	-0.00490093370899558	-0.00132951640989631	-0.00425158534198999
1489	93.3250350952148	-4.30193471908569	3.30551409721375	0.00646266713738441	0.0022419011220336	-0.0156151866540313	-0.00425158534198999
1490	92.0263366699219	-3.97726035118103	3.69512343406677	0.0022419011220336	-0.00132951640989631	-0.0126931173726916	-0.00230353930965066
1491	92.0263366699219	-3.97726035118103	3.37044906616211	0.00841071270406246	-0.0159398596733809	-0.00587495695799589	0.00483929552137852
1492	92.6756820678711	-3.3279116153717	3.1756443977356	0.00613799272105098	-0.0026282137259841	-0.00132951640989631	0.000943203864153475
1493	91.3769912719727	-3.97726035118103	2.98083996772766	0.0116574559360743	0.00191722682211548	-0.00522560812532902	0.000293855206109583
1494	91.3769912719727	-3.65258598327637	3.56525373458862	0.012956153601408	0.00548864435404539	-0.00327756232582033	-0.00132951640989631
1495	93.9743804931641	-4.62660884857178	4.01979780197144	0.0145795252174139	0.00418994715437293	-0.00944637414067984	0.00354059832170606
1496	93.3250350952148	-4.95128345489502	3.37044906616211	-0.00197886489331722	0.00321592413820326	-0.00100484199356288	-0.000680167751852423
1497	92.0263366699219	-3.97726035118103	3.50031876564026	0.0194496400654316	0.0162028968334198	0.00906006153672934	-0.00652430532500148
1498	92.0263366699219	-4.95128345489502	3.88992786407471	0.00354059832170606	0.0100340843200684	0.01100810803473	0.000943203864153475
1499	93.9743804931641	-4.62660884857178	3.88992786407471	-0.00555028254166245	0.0188002903014421	0.000943203864153475	0.00159255252219737
1500	92.6756820678711	-4.62660884857178	4.14966726303101	-0.00392691092565656	0.0152288740500808	0.00256657530553639	-0.00392691092565656
1501	92.6756820678711	-4.95128345489502	4.14966726303101	-0.00327756232582033	0.0113327819854021	0.00743668992072344	-0.00230353930965066
1502	92.6756820678711	-4.62660884857178	3.95486283302307	-0.000355493422830477	0.0103587592020631	0.00321592413820326	0.00418994715437293
1503	92.6756820678711	-5.2759575843811	3.43538379669189	0.00159255252219737	0.00743668992072344	0.012956153601408	-0.00392691092565656
1504	89.4289398193359	-3.3279116153717	3.24057936668396	-0.00522560812532902	0.0142548503354192	0.0022419011220336	-0.00197886489331722
1505	90.0782928466797	-3.65258598327637	3.11070966720581	-0.0104203969240189	0.00906006153672934	-0.00457625929266214	-0.00457625929266214
1506	92.0263366699219	-4.95128345489502	3.63018846511841	-0.00977104809135199	-0.00295288790948689	-0.00490093370899558	-3.08191010844894e-05
1507	90.0782928466797	-4.62660884857178	3.63018846511841	-0.00522560812532902	-0.00879702530801296	-0.00814767740666866	-0.00100484199356288
1508	90.0782928466797	-3.97726035118103	3.04577469825745	-0.0120437685400248	0.00289124972186983	-0.0107450718060136	0.00711201597005129
1509	88.130241394043	-3.65258598327637	3.69512343406677	-0.0110697457566857	-0.000680167751852423	-0.00782300252467394	0.000293855206109583
1510	90.7276382446289	-5.2759575843811	4.01979780197144	-0.00814767740666866	0.00418994715437293	-0.0123684434220195	-0.000355493422830477
1511	90.0782928466797	-4.95128345489502	3.50031876564026	-0.00684897974133492	0.00256657530553639	-0.0107450718060136	0.00191722682211548
1512	91.3769912719727	-4.95128345489502	4.34447193145752	-0.00132951640989631	-0.00522560812532902	-0.00619963090866804	0.00613799272105098
1513	92.0263366699219	-4.62660884857178	3.95486283302307	-0.00295288790948689	-0.00652430532500148	-0.0026282137259841	0.00256657530553639
1514	91.3769912719727	-4.95128345489502	3.95486283302307	-0.00749832857400179	-0.00587495695799589	-0.00749832857400179	-0.00522560812532902
1515	90.0782928466797	-3.3279116153717	3.63018846511841	-0.0026282137259841	0.00321592413820326	-0.0139918150380254	-0.00749832857400179
1516	93.3250350952148	-5.2759575843811	3.76005816459656	-0.0136671401560307	-0.00814767740666866	-0.00392691092565656	0.00743668992072344
1517	91.3769912719727	-3.65258598327637	4.01979780197144	-0.00749832857400179	0.00418994715437293	0.00451462110504508	-0.00847235135734081
1518	93.3250350952148	-4.95128345489502	4.34447193145752	-0.00555028254166245	0.00256657530553639	0.0100340843200684	-0.0026282137259841
1519	91.3769912719727	-3.65258598327637	2.98083996772766	-0.0146411629393697	0.00354059832170606	-0.0026282137259841	-0.00782300252467394
1520	91.3769912719727	-3.97726035118103	3.11070966720581	-0.00587495695799589	-0.00360223650932312	-0.0113944197073579	-0.000355493422830477
1521	92.0263366699219	-4.30193471908569	3.88992786407471	-0.00230353930965066	-0.0026282137259841	0.00126787810586393	-0.00652430532500148
1522	92.0263366699219	-5.2759575843811	3.76005816459656	0.00483929552137852	-0.00230353930965066	-0.00717365415766835	0.00743668992072344
1523	93.3250350952148	-5.92530632019043	4.08473253250122	0.000618529506027699	0.00451462110504508	0.00548864435404539	-3.08191010844894e-05
1524	93.3250350952148	-6.89932918548584	4.14966726303101	-0.00295288790948689	0.00191722682211548	0.00548864435404539	-0.0133424662053585
1525	92.0263366699219	-4.62660884857178	3.04577469825745	-0.00295288790948689	-0.00197886489331722	-0.00490093370899558	-0.00165419070981443
1526	92.0263366699219	-4.62660884857178	3.63018846511841	0.000618529506027699	-0.00749832857400179	-0.0110697457566857	0.00289124972186983
1527	93.3250350952148	-5.2759575843811	3.50031876564026	0.00548864435404539	-0.0113944197073579	0.00451462110504508	0.00841071270406246
1528	92.0263366699219	-4.95128345489502	3.37044906616211	0.00938473641872406	-0.00425158534198999	-0.00814767740666866	-0.00132951640989631
1529	92.6756820678711	-4.62660884857178	3.69512343406677	0.0126314787194133	-0.00977104809135199	-0.000355493422830477	-0.00912170019000769
1530	92.0263366699219	-4.30193471908569	3.1756443977356	0.00159255252219737	0.000618529506027699	-0.00782300252467394	0.000943203864153475
1531	91.3769912719727	-3.65258598327637	2.9159049987793	-0.00522560812532902	-0.00490093370899558	-0.00555028254166245	0.00938473641872406
1532	93.9743804931641	-4.30193471908569	3.63018846511841	-0.00360223650932312	-0.00392691092565656	0.00906006153672934	0.000943203864153475
1533	92.0263366699219	-3.3279116153717	3.63018846511841	0.00289124972186983	-0.00652430532500148	-0.00230353930965066	0.00516396993771195
1534	92.6756820678711	-4.30193471908569	3.69512343406677	-0.00749832857400179	0.00711201597005129	-0.00684897974133492	0.000618529506027699
1535	93.3250350952148	-4.30193471908569	3.76005816459656	0.00256657530553639	0.00646266713738441	-0.0026282137259841	-0.00327756232582033
1536	93.3250350952148	-4.95128345489502	3.11070966720581	-0.00100484199356288	0.0132808275520802	-0.00230353930965066	-0.00197886489331722
1537	93.3250350952148	-4.95128345489502	3.1756443977356	-0.00197886489331722	0.00841071270406246	0.00808603875339031	0.00418994715437293
1538	93.9743804931641	-4.62660884857178	3.1756443977356	-0.00879702530801296	0.0136055024340749	0.00516396993771195	-0.00652430532500148
1539	91.3769912719727	-3.65258598327637	3.63018846511841	-0.00457625929266214	0.013930176384747	0.000943203864153475	-0.00425158534198999
1540	93.3250350952148	-4.30193471908569	3.88992786407471	-0.0026282137259841	0.00841071270406246	-0.00425158534198999	-0.00425158534198999
1541	93.3250350952148	-3.3279116153717	3.88992786407471	0.00613799272105098	0.01100810803473	-0.00457625929266214	-0.00749832857400179
1542	93.3250350952148	-4.62660884857178	3.82499313354492	0.00256657530553639	0.00841071270406246	-0.0107450718060136	0.0113327819854021
1543	92.0263366699219	-4.95128345489502	3.88992786407471	0.00256657530553639	-0.00782300252467394	-0.00360223650932312	-0.00717365415766835
1544	92.0263366699219	-3.97726035118103	3.63018846511841	-0.000355493422830477	-0.00100484199356288	-0.00587495695799589	-0.00522560812532902
1545	93.3250350952148	-4.95128345489502	3.82499313354492	-0.00165419070981443	0.000618529506027699	-0.00360223650932312	0.000618529506027699
1546	93.3250350952148	-4.95128345489502	4.27953720092773	-0.00165419070981443	-0.00847235135734081	-0.00912170019000769	0.00711201597005129
1547	90.0782928466797	-4.30193471908569	3.76005816459656	0.00906006153672934	-0.00197886489331722	-0.00717365415766835	0.00841071270406246
1548	90.0782928466797	-4.30193471908569	3.82499313354492	0.0123068047687411	-0.00555028254166245	-0.00684897974133492	0.00354059832170606
1549	90.7276382446289	-4.62660884857178	3.82499313354492	0.00289124972186983	0.00159255252219737	-0.00522560812532902	-0.00197886489331722
1550	90.7276382446289	-5.2759575843811	3.37044906616211	-0.0266541130840778	0.000618529506027699	-0.00619963090866804	0.00678734155371785
1551	90.0782928466797	-4.62660884857178	3.76005816459656	0.011982130818069	-3.08191010844894e-05	0.00516396993771195	0.00906006153672934
1552	91.3769912719727	-4.95128345489502	4.21460247039795	-0.00847235135734081	-0.000355493422830477	0.00289124972186983	0.00159255252219737
1553	91.3769912719727	-4.95128345489502	3.82499313354492	0.00938473641872406	-0.00522560812532902	0.00354059832170606	0.0022419011220336
1554	90.7276382446289	-3.65258598327637	3.76005816459656	-0.00652430532500148	0.00418994715437293	0.00418994715437293	-0.00295288790948689
1555	90.7276382446289	-3.3279116153717	3.76005816459656	0.00613799272105098	0.0113327819854021	-3.08191010844894e-05	0.000618529506027699
1556	92.6756820678711	-4.30193471908569	4.01979780197144	0.000293855206109583	0.00938473641872406	0.00321592413820326	0.00126787810586393
1557	91.3769912719727	-4.62660884857178	4.01979780197144	-0.00392691092565656	0.0171769186854362	0.00970941036939621	0.000293855206109583
1558	93.3250350952148	-4.62660884857178	3.43538379669189	-0.000680167751852423	0.0168522447347641	0.0100340843200684	0.00646266713738441
1559	91.3769912719727	-3.97726035118103	3.1756443977356	0.000293855206109583	0.0132808275520802	0.00906006153672934	-0.0026282137259841
1560	91.3769912719727	-4.95128345489502	3.30551409721375	0.00516396993771195	0.00841071270406246	0.00418994715437293	-0.00295288790948689
1561	92.6756820678711	-5.92530632019043	3.56525373458862	-0.00425158534198999	0.000943203864153475	0.00873538758605719	-0.00295288790948689
1562	93.3250350952148	-5.92530632019043	4.08473253250122	-0.00879702530801296	-0.00425158534198999	-0.000680167751852423	0.00126787810586393
1563	92.0263366699219	-5.60063171386719	4.27953720092773	0.0155535480007529	-0.0107450718060136	-0.00165419070981443	-0.00327756232582033
1564	91.3769912719727	-4.30193471908569	3.76005816459656	-0.00717365415766835	-0.00522560812532902	0.00126787810586393	-0.00392691092565656
1565	92.6756820678711	-4.62660884857178	3.56525373458862	-0.00457625929266214	-0.0104203969240189	-0.00652430532500148	0.000943203864153475
1566	92.6756820678711	-4.62660884857178	3.82499313354492	-0.00197886489331722	-0.00684897974133492	-0.00392691092565656	0.00743668992072344
1567	90.7276382446289	-4.30193471908569	3.30551409721375	-0.00230353930965066	-0.00749832857400179	-0.00684897974133492	0.0100340843200684
1568	93.9743804931641	-4.62660884857178	3.56525373458862	0.0022419011220336	-0.00360223650932312	-0.00749832857400179	-0.00197886489331722
1569	92.6756820678711	-3.65258598327637	3.43538379669189	-0.0113944197073579	-0.00392691092565656	-0.00652430532500148	0.000293855206109583
1570	91.3769912719727	-3.3279116153717	3.1756443977356	-0.00457625929266214	-0.000355493422830477	-0.0100957229733467	-0.00327756232582033
1571	91.3769912719727	-3.65258598327637	3.82499313354492	-0.00814767740666866	-0.00684897974133492	0.000618529506027699	-0.00132951640989631
1572	90.7276382446289	-3.3279116153717	3.69512343406677	-0.0100957229733467	-0.00749832857400179	0.00289124972186983	0.000293855206109583
1573	93.3250350952148	-4.30193471908569	3.69512343406677	-0.00425158534198999	-0.00100484199356288	-0.000680167751852423	0.00321592413820326
1574	93.3250350952148	-3.97726035118103	4.08473253250122	-0.00684897974133492	0.000943203864153475	-0.00197886489331722	-0.00749832857400179
1575	92.0263366699219	-3.00323748588562	3.76005816459656	-0.0152905117720366	-0.000680167751852423	-0.00684897974133492	-0.00197886489331722
1576	93.3250350952148	-3.97726035118103	3.63018846511841	-0.00782300252467394	-0.00230353930965066	0.00289124972186983	-0.00782300252467394
1577	93.9743804931641	-4.30193471908569	3.24057936668396	-0.0130177913233638	0.00581331877037883	-0.0026282137259841	0.00354059832170606
1578	91.3769912719727	-3.00323748588562	2.9159049987793	-0.00847235135734081	0.00808603875339031	0.00776136433705688	-0.00457625929266214
1579	92.6756820678711	-3.97726035118103	3.43538379669189	-0.0126931173726916	0.0103587592020631	-0.000680167751852423	-0.000680167751852423
1580	93.3250350952148	-3.65258598327637	4.01979780197144	-0.00295288790948689	0.00646266713738441	-0.0100957229733467	-0.00392691092565656
1581	92.0263366699219	-3.3279116153717	3.56525373458862	0.000618529506027699	-3.08191010844894e-05	-0.0130177913233638	0.000943203864153475
1582	92.0263366699219	-2.67856311798096	3.43538379669189	0.00289124972186983	-0.00165419070981443	-3.08191010844894e-05	-0.000680167751852423
1583	92.6756820678711	-3.00323748588562	3.63018846511841	-0.00555028254166245	-0.00165419070981443	-0.00652430532500148	0.00126787810586393
1584	92.6756820678711	-3.65258598327637	3.88992786407471	0.00386527273803949	0.00646266713738441	-0.00587495695799589	-0.00749832857400179
1585	93.3250350952148	-3.97726035118103	3.56525373458862	-0.000680167751852423	0.00126787810586393	-0.000355493422830477	0.00321592413820326
1586	92.6756820678711	-2.35388875007629	3.37044906616211	0.00678734155371785	-0.00100484199356288	-0.0175632312893867	-0.00619963090866804
1587	91.3769912719727	-3.00323748588562	3.76005816459656	0.00873538758605719	-0.00230353930965066	-0.00944637414067984	-0.00230353930965066
1588	92.0263366699219	-3.97726035118103	3.82499313354492	0.0155535480007529	0.000943203864153475	-0.0104203969240189	0.00418994715437293
1589	92.0263366699219	-3.97726035118103	3.50031876564026	-0.00100484199356288	-0.00100484199356288	-3.08191010844894e-05	0.00646266713738441
1590	90.7276382446289	-3.65258598327637	3.69512343406677	0.00418994715437293	0.00613799272105098	-0.00360223650932312	-0.00522560812532902
1591	91.3769912719727	-3.97726035118103	4.08473253250122	0.00841071270406246	-0.00230353930965066	-0.00100484199356288	0.0116574559360743
1592	91.3769912719727	-4.30193471908569	4.08473253250122	-0.0026282137259841	0.00808603875339031	0.000943203864153475	-0.000680167751852423
1593	90.0782928466797	-3.65258598327637	3.88992786407471	-0.000355493422830477	-0.00392691092565656	0.00256657530553639	0.00159255252219737
1594	90.7276382446289	-2.02921438217163	3.56525373458862	-0.00392691092565656	0.00289124972186983	0.00483929552137852	-0.00295288790948689
1595	92.6756820678711	-3.65258598327637	3.43538379669189	-0.00652430532500148	-0.00197886489331722	-0.00327756232582033	0.00451462110504508
1596	92.0263366699219	-2.35388875007629	3.50031876564026	-0.00652430532500148	0.00418994715437293	0.01100810803473	0.00646266713738441
1597	93.3250350952148	-3.97726035118103	3.76005816459656	-0.00814767740666866	0.00289124972186983	0.0022419011220336	0.00321592413820326
1598	92.0263366699219	-2.35388875007629	3.69512343406677	0.00126787810586393	0.00873538758605719	0.00711201597005129	-0.0026282137259841
1599	93.9743804931641	-3.65258598327637	3.76005816459656	-0.0026282137259841	0.00711201597005129	0.00321592413820326	-0.00847235135734081
1600	93.3250350952148	-3.97726035118103	3.82499313354492	0.00516396993771195	0.0106834331527352	-0.00555028254166245	-0.00619963090866804
1601	93.9743804931641	-4.30193471908569	4.08473253250122	0.00126787810586393	0.00516396993771195	-0.00684897974133492	0.000293855206109583
1602	93.3250350952148	-3.97726035118103	3.63018846511841	0.00776136433705688	-0.00100484199356288	0.00646266713738441	0.000293855206109583
1603	93.9743804931641	-5.2759575843811	3.56525373458862	-0.00587495695799589	0.000943203864153475	-0.00847235135734081	-0.0026282137259841
1604	92.0263366699219	-3.65258598327637	3.11070966720581	-0.00165419070981443	0.00516396993771195	-0.00814767740666866	0.000618529506027699
1605	94.6237335205078	-4.95128345489502	3.11070966720581	-0.00360223650932312	0.000943203864153475	-0.0117190945893526	0.000293855206109583
1606	92.0263366699219	-4.62660884857178	3.50031876564026	0.00613799272105098	-0.00847235135734081	-0.0152905117720366	-3.08191010844894e-05
1607	92.6756820678711	-3.97726035118103	3.30551409721375	0.000293855206109583	-0.00587495695799589	-0.00977104809135199	0.00256657530553639
1608	92.6756820678711	-4.62660884857178	3.69512343406677	0.00516396993771195	-0.00457625929266214	-0.017887907102704	-0.00132951640989631
1609	93.9743804931641	-4.95128345489502	3.37044906616211	-0.00490093370899558	-0.000355493422830477	-0.0130177913233638	-0.00132951640989631
1610	92.0263366699219	-2.67856311798096	3.50031876564026	-0.00425158534198999	0.00126787810586393	0.000293855206109583	-0.00197886489331722
1611	92.6756820678711	-3.3279116153717	3.69512343406677	0.00289124972186983	0.00678734155371785	0.000943203864153475	0.00711201597005129
1612	91.3769912719727	-2.67856311798096	3.63018846511841	0.00126787810586393	0.00711201597005129	0.0194496400654316	-0.0026282137259841
1613	92.6756820678711	-3.00323748588562	3.76005816459656	-0.0120437685400248	0.0116574559360743	0.0181509424000978	-0.000680167751852423
1614	93.9743804931641	-3.3279116153717	3.43538379669189	0.0175015944987535	-0.000355493422830477	0.00418994715437293	-0.00100484199356288
1615	93.3250350952148	-4.30193471908569	3.37044906616211	0.0136055024340749	0.00776136433705688	0.00256657530553639	0.0022419011220336
1616	93.3250350952148	-3.65258598327637	3.37044906616211	0.00451462110504508	0.00289124972186983	0.00678734155371785	-0.000355493422830477
1617	92.6756820678711	-3.00323748588562	2.98083996772766	0.00678734155371785	0.0103587592020631	0.0171769186854362	0.00548864435404539
1618	92.6756820678711	-3.97726035118103	3.69512343406677	0.000943203864153475	0.00451462110504508	0.00321592413820326	-0.00327756232582033
1619	93.9743804931641	-3.97726035118103	3.24057936668396	0.00159255252219737	0.00613799272105098	0.00808603875339031	-0.00879702530801296
1620	92.6756820678711	-3.3279116153717	3.1756443977356	0.00613799272105098	0.00711201597005129	-0.00165419070981443	-0.00457625929266214
1621	92.6756820678711	-2.67856311798096	2.78603529930115	0.00906006153672934	-0.00360223650932312	-0.00555028254166245	0.00418994715437293
1622	93.3250350952148	-3.97726035118103	2.98083996772766	0.00548864435404539	-0.00684897974133492	-3.08191010844894e-05	-0.00197886489331722
1623	94.6237335205078	-4.30193471908569	3.43538379669189	0.0239950809627771	-0.00555028254166245	0.00354059832170606	-0.00132951640989631
1624	92.0263366699219	-4.30193471908569	3.50031876564026	-0.00652430532500148	-0.00132951640989631	-0.00392691092565656	-0.00619963090866804
1625	92.0263366699219	-3.00323748588562	3.30551409721375	-0.00230353930965066	-0.00230353930965066	-0.000355493422830477	-0.00490093370899558
1626	92.6756820678711	-3.97726035118103	3.50031876564026	0.00418994715437293	-0.00522560812532902	-0.00879702530801296	-0.000680167751852423
1627	93.3250350952148	-4.62660884857178	3.24057936668396	0.0175015944987535	-0.0100957229733467	-0.00717365415766835	-0.000355493422830477
1628	92.6756820678711	-3.97726035118103	3.69512343406677	-0.00587495695799589	-0.0133424662053585	-0.0107450718060136	0.0022419011220336
1629	91.3769912719727	-3.3279116153717	3.63018846511841	-0.00522560812532902	0.000293855206109583	-0.00879702530801296	0.00711201597005129
1630	91.3769912719727	-4.30193471908569	3.95486283302307	-0.0146411629393697	0.00289124972186983	-0.00717365415766835	0.00581331877037883
1631	91.3769912719727	-4.62660884857178	3.76005816459656	-0.00392691092565656	0.00841071270406246	-0.00814767740666866	0.00678734155371785
1632	90.7276382446289	-4.30193471908569	3.50031876564026	-0.00912170019000769	-0.00847235135734081	-0.00392691092565656	0.00646266713738441
1633	90.7276382446289	-4.62660884857178	3.82499313354492	-0.0139918150380254	-0.00132951640989631	0.00483929552137852	0.00256657530553639
1634	89.4289398193359	-3.65258598327637	3.69512343406677	-0.0152905117720366	0.0103587592020631	0.000943203864153475	0.00386527273803949
1635	89.4289398193359	-3.00323748588562	3.30551409721375	-0.017887907102704	0.0126314787194133	-0.0104203969240189	0.00516396993771195
1636	92.0263366699219	-4.30193471908569	3.69512343406677	-0.00619963090866804	0.00483929552137852	-0.0026282137259841	0.0022419011220336
1637	90.7276382446289	-3.3279116153717	3.88992786407471	-0.00944637414067984	0.00289124972186983	0.0103587592020631	0.00873538758605719
1638	92.0263366699219	-3.97726035118103	3.30551409721375	-0.0110697457566857	-0.00165419070981443	0.00289124972186983	0.000293855206109583
1639	92.0263366699219	-3.3279116153717	3.69512343406677	-0.0117190945893526	0.00646266713738441	0.00159255252219737	-0.000355493422830477
1640	92.0263366699219	-3.65258598327637	3.24057936668396	-3.08191010844894e-05	-0.00425158534198999	-0.00977104809135199	-0.00814767740666866
1641	92.0263366699219	-3.65258598327637	3.43538379669189	-0.000680167751852423	-0.00490093370899558	-0.00327756232582033	0.00191722682211548
1642	91.3769912719727	-3.3279116153717	3.56525373458862	0.00613799272105098	-0.00100484199356288	-0.00652430532500148	-0.00100484199356288
1643	93.9743804931641	-4.95128345489502	3.24057936668396	0.00256657530553639	0.00289124972186983	0.00256657530553639	-0.00230353930965066
1644	93.9743804931641	-5.2759575843811	3.37044906616211	-3.08191010844894e-05	0.00516396993771195	-0.0026282137259841	-0.00392691092565656
1645	93.3250350952148	-4.62660884857178	3.11070966720581	0.00483929552137852	0.00451462110504508	-0.00197886489331722	-0.00749832857400179
1646	93.9743804931641	-4.62660884857178	3.76005816459656	-0.00490093370899558	-0.00392691092565656	-0.00392691092565656	0.00451462110504508
1647	93.3250350952148	-5.60063171386719	4.08473253250122	0.0162028968334198	-0.0156151866540313	-0.00717365415766835	-0.00555028254166245
1648	92.6756820678711	-4.95128345489502	4.08473253250122	-0.0169138833880424	-0.00652430532500148	-0.0026282137259841	0.00126787810586393
1649	92.6756820678711	-5.60063171386719	3.82499313354492	0.0158782228827477	-0.00652430532500148	-0.00392691092565656	-0.000680167751852423
1650	92.6756820678711	-5.2759575843811	3.69512343406677	-0.00847235135734081	-0.0133424662053585	-0.00392691092565656	-0.00100484199356288
1651	90.7276382446289	-4.62660884857178	3.69512343406677	0.00256657530553639	-0.0107450718060136	-0.00425158534198999	-0.00457625929266214
1652	92.6756820678711	-4.95128345489502	3.95486283302307	0.01100810803473	-0.00814767740666866	0.00289124972186983	-0.00230353930965066
1653	92.6756820678711	-3.97726035118103	3.43538379669189	0.0100340843200684	-0.0117190945893526	-0.00717365415766835	-0.0107450718060136
1654	92.6756820678711	-3.97726035118103	3.95486283302307	0.00126787810586393	-0.00587495695799589	-0.00847235135734081	0.00354059832170606
1655	93.9743804931641	-4.30193471908569	3.50031876564026	0.0022419011220336	-0.00425158534198999	-0.00197886489331722	-0.00457625929266214
1656	92.6756820678711	-4.95128345489502	3.56525373458862	-0.00197886489331722	0.00418994715437293	-0.00457625929266214	0.0116574559360743
1657	93.9743804931641	-4.95128345489502	4.01979780197144	0.00418994715437293	0.00678734155371785	0.00841071270406246	-0.00425158534198999
1658	93.9743804931641	-4.95128345489502	3.88992786407471	-0.00327756232582033	0.00126787810586393	-0.00165419070981443	0.00516396993771195
1659	92.6756820678711	-3.65258598327637	3.88992786407471	-0.00717365415766835	0.012956153601408	0.00418994715437293	-0.00684897974133492
1660	93.3250350952148	-3.97726035118103	3.30551409721375	-0.00425158534198999	0.0126314787194133	-0.0100957229733467	0.00289124972186983
1661	92.6756820678711	-3.97726035118103	3.50031876564026	-0.0026282137259841	0.00938473641872406	-0.000680167751852423	0.00159255252219737
1662	93.9743804931641	-4.62660884857178	3.69512343406677	-0.0113944197073579	0.00743668992072344	-0.00165419070981443	-0.00132951640989631
1663	93.3250350952148	-4.95128345489502	3.11070966720581	-0.00782300252467394	0.012956153601408	0.00451462110504508	0.00321592413820326
1664	92.6756820678711	-4.30193471908569	3.11070966720581	-0.0117190945893526	0.0142548503354192	-0.00295288790948689	0.00354059832170606
1665	93.9743804931641	-4.30193471908569	3.50031876564026	-0.0117190945893526	0.0162028968334198	0.00126787810586393	-0.00392691092565656
1666	94.6237335205078	-4.95128345489502	3.76005816459656	-0.000355493422830477	0.00256657530553639	-0.0110697457566857	0.00451462110504508
1667	92.6756820678711	-3.00323748588562	3.43538379669189	0.00776136433705688	-0.00490093370899558	-0.00717365415766835	0.00289124972186983
1668	93.3250350952148	-4.95128345489502	3.76005816459656	0.0158782228827477	-0.00230353930965066	-0.00684897974133492	0.00581331877037883
1669	93.9743804931641	-3.97726035118103	3.37044906616211	0.00711201597005129	-0.00165419070981443	-0.00814767740666866	-0.00100484199356288
1670	94.6237335205078	-3.97726035118103	3.82499313354492	0.0223717093467712	-0.00522560812532902	-0.0136671401560307	0.00289124972186983
1671	92.6756820678711	-3.00323748588562	3.88992786407471	0.00646266713738441	-0.00100484199356288	-0.0126931173726916	0.000943203864153475
1672	93.3250350952148	-4.30193471908569	3.1756443977356	0.00418994715437293	-0.0172385573387146	-3.08191010844894e-05	0.00126787810586393
1673	93.9743804931641	-3.97726035118103	3.1756443977356	0.00289124972186983	-3.08191010844894e-05	-0.00327756232582033	-3.08191010844894e-05
1674	94.6237335205078	-4.62660884857178	3.43538379669189	0.00289124972186983	-0.00944637414067984	-0.00749832857400179	0.00808603875339031
1675	92.0263366699219	-3.97726035118103	3.88992786407471	-0.0100957229733467	0.00126787810586393	-0.00847235135734081	-3.08191010844894e-05
1676	94.6237335205078	-5.60063171386719	4.21460247039795	-0.00295288790948689	-0.000355493422830477	-0.00197886489331722	0.00451462110504508
1677	90.7276382446289	-3.97726035118103	3.43538379669189	-0.00847235135734081	0.000293855206109583	0.00873538758605719	0.000293855206109583
1678	92.6756820678711	-4.95128345489502	3.24057936668396	-0.0126931173726916	-3.08191010844894e-05	0.00483929552137852	0.00354059832170606
1679	89.4289398193359	-3.65258598327637	3.11070966720581	-0.0195112787187099	-0.000680167751852423	0.00321592413820326	-0.00197886489331722
1680	90.0782928466797	-3.97726035118103	3.1756443977356	-0.0198359526693821	0.012956153601408	-0.00392691092565656	-0.0110697457566857
1681	90.0782928466797	-4.30193471908569	3.63018846511841	-0.00327756232582033	-0.000355493422830477	-0.00684897974133492	0.00970941036939621
1682	91.3769912719727	-4.95128345489502	3.63018846511841	-0.00652430532500148	0.000943203864153475	-0.00295288790948689	0.0022419011220336
1683	90.0782928466797	-3.97726035118103	3.11070966720581	-0.00619963090866804	0.00548864435404539	0.00678734155371785	-0.00165419070981443
1684	92.0263366699219	-4.30193471908569	3.24057936668396	-0.00327756232582033	0.00873538758605719	-0.00555028254166245	0.00386527273803949
1685	92.6756820678711	-4.62660884857178	3.88992786407471	-0.00392691092565656	0.0100340843200684	-0.00360223650932312	-0.00327756232582033
1686	95.273078918457	-5.60063171386719	3.95486283302307	0.0022419011220336	0.00516396993771195	-0.000355493422830477	0.00451462110504508
1687	90.7276382446289	-3.65258598327637	4.01979780197144	0.00451462110504508	-3.08191010844894e-05	-0.000680167751852423	0.00418994715437293
1688	94.6237335205078	-4.62660884857178	4.08473253250122	0.00256657530553639	-0.00197886489331722	-0.00100484199356288	0.00483929552137852
1689	92.6756820678711	-3.97726035118103	3.43538379669189	-0.0026282137259841	0.00321592413820326	-0.00555028254166245	-0.000680167751852423
1690	93.3250350952148	-4.30193471908569	3.76005816459656	0.00841071270406246	0.00548864435404539	-0.00457625929266214	0.00418994715437293
1691	92.6756820678711	-4.30193471908569	3.76005816459656	0.00289124972186983	-0.00490093370899558	0.00418994715437293	-0.00165419070981443
1692	93.3250350952148	-4.95128345489502	3.88992786407471	0.00289124972186983	-0.00782300252467394	0.00808603875339031	-0.00230353930965066
1693	92.0263366699219	-4.62660884857178	4.01979780197144	0.00938473641872406	-0.00230353930965066	0.00873538758605719	-0.000355493422830477
1694	94.6237335205078	-5.60063171386719	3.88992786407471	-0.00230353930965066	-0.00425158534198999	0.000293855206109583	-0.00230353930965066
1695	91.3769912719727	-5.60063171386719	3.82499313354492	-0.00814767740666866	-0.00490093370899558	0.00386527273803949	-3.08191010844894e-05
1696	93.3250350952148	-4.95128345489502	3.56525373458862	-0.00295288790948689	-0.00490093370899558	0.00126787810586393	0.000943203864153475
1697	93.3250350952148	-5.92530632019043	3.95486283302307	-0.0107450718060136	0.000943203864153475	0.0106834331527352	0.000293855206109583
1698	92.6756820678711	-3.97726035118103	3.11070966720581	-0.00814767740666866	-0.00555028254166245	0.00548864435404539	-0.00165419070981443
1699	93.3250350952148	-4.95128345489502	3.82499313354492	-0.0123684434220195	0.00483929552137852	0.00970941036939621	-0.00425158534198999
1700	94.6237335205078	-4.62660884857178	3.56525373458862	-0.00295288790948689	-0.00197886489331722	0.00191722682211548	-0.00749832857400179
1701	93.3250350952148	-4.30193471908569	3.95486283302307	-0.000355493422830477	-0.0026282137259841	-0.00944637414067984	0.00159255252219737
1702	93.9743804931641	-4.62660884857178	3.76005816459656	0.00159255252219737	-0.00717365415766835	-0.00652430532500148	-0.00327756232582033
1703	92.6756820678711	-4.30193471908569	4.08473253250122	0.00289124972186983	-0.00100484199356288	-0.00295288790948689	0.00256657530553639
1704	93.9743804931641	-4.62660884857178	4.14966726303101	-0.00230353930965066	0.00418994715437293	-0.00132951640989631	-0.00457625929266214
1705	92.0263366699219	-3.3279116153717	3.76005816459656	-0.00197886489331722	0.000293855206109583	-0.0107450718060136	-0.000355493422830477
1706	92.0263366699219	-3.65258598327637	2.98083996772766	0.0155535480007529	0.00126787810586393	-0.0149658378213644	0.00581331877037883
1707	93.3250350952148	-3.97726035118103	3.37044906616211	0.0210730116814375	-0.0100957229733467	-0.0123684434220195	0.0022419011220336
1708	92.0263366699219	-3.3279116153717	3.04577469825745	0.00581331877037883	-0.00490093370899558	-0.00944637414067984	-0.00327756232582033
1709	91.3769912719727	-3.3279116153717	3.04577469825745	0.00159255252219737	0.00970941036939621	-0.00100484199356288	0.00321592413820326
1710	91.3769912719727	-3.97726035118103	3.43538379669189	0.0126314787194133	0.00841071270406246	-0.00555028254166245	-0.00652430532500148
1711	91.3769912719727	-4.30193471908569	3.1756443977356	0.0100340843200684	0.0171769186854362	-0.00457625929266214	0.00191722682211548
1712	92.0263366699219	-3.3279116153717	2.9159049987793	0.00418994715437293	0.00126787810586393	-0.00295288790948689	-0.00197886489331722
1713	92.0263366699219	-3.3279116153717	3.63018846511841	-0.00100484199356288	0.00386527273803949	-0.00490093370899558	0.00938473641872406
1714	93.9743804931641	-4.30193471908569	3.88992786407471	-0.00100484199356288	0.00906006153672934	-0.00100484199356288	-0.00197886489331722
1715	92.6756820678711	-4.30193471908569	4.27953720092773	-0.0026282137259841	-0.00100484199356288	0.000293855206109583	0.00516396993771195
1716	92.0263366699219	-3.00323748588562	3.88992786407471	0.0022419011220336	-0.00425158534198999	0.00451462110504508	-0.00100484199356288
1717	91.3769912719727	-3.3279116153717	3.63018846511841	0.00646266713738441	-0.00457625929266214	-3.08191010844894e-05	0.000943203864153475
1718	91.3769912719727	-3.97726035118103	3.95486283302307	0.00126787810586393	-0.00230353930965066	0.00548864435404539	-0.00457625929266214
1719	92.6756820678711	-4.30193471908569	3.88992786407471	-0.00652430532500148	-0.00100484199356288	-0.000680167751852423	-0.00197886489331722
1720	90.0782928466797	-2.67856311798096	3.24057936668396	-0.00847235135734081	0.00126787810586393	-0.000355493422830477	-0.0026282137259841
1721	89.4289398193359	-3.00323748588562	3.63018846511841	0.00451462110504508	-0.00749832857400179	-0.0133424662053585	0.00191722682211548
1722	88.7795944213867	-2.67856311798096	3.63018846511841	-0.00165419070981443	-0.0100957229733467	0.00289124972186983	0.00451462110504508
1723	88.7795944213867	-2.67856311798096	3.76005816459656	0.00483929552137852	-0.00100484199356288	0.00386527273803949	-0.00295288790948689
1724	89.4289398193359	-3.00323748588562	3.11070966720581	0.00516396993771195	0.00873538758605719	-0.000680167751852423	-0.00457625929266214
1725	90.7276382446289	-3.97726035118103	4.08473253250122	0.00711201597005129	0.00613799272105098	-0.00684897974133492	0.00191722682211548
1726	89.4289398193359	-3.00323748588562	3.50031876564026	0.00808603875339031	-0.00230353930965066	-0.017887907102704	-3.08191010844894e-05
1727	92.0263366699219	-4.62660884857178	3.76005816459656	0.0226963832974434	-0.00392691092565656	-0.0139918150380254	0.00906006153672934
1728	90.0782928466797	-2.35388875007629	3.56525373458862	0.013930176384747	-0.00652430532500148	0.00321592413820326	-0.00912170019000769
1729	92.0263366699219	-4.30193471908569	4.01979780197144	-0.00100484199356288	0.00256657530553639	-0.0110697457566857	0.00548864435404539
1730	93.9743804931641	-3.65258598327637	3.43538379669189	0.0100340843200684	0.00354059832170606	-0.00392691092565656	-0.0026282137259841
1731	92.6756820678711	-4.62660884857178	3.63018846511841	0.00841071270406246	0.00678734155371785	-0.00327756232582033	0.00159255252219737
1732	92.6756820678711	-3.97726035118103	3.63018846511841	0.00776136433705688	-0.00165419070981443	0.00354059832170606	0.00418994715437293
1733	91.3769912719727	-3.65258598327637	3.30551409721375	0.025618452578783	-0.00522560812532902	0.00159255252219737	0.0022419011220336
1734	91.3769912719727	-3.65258598327637	3.11070966720581	0.00126787810586393	0.00970941036939621	-0.00392691092565656	0.000943203864153475
1735	93.3250350952148	-5.2759575843811	3.1756443977356	-0.00295288790948689	-0.0110697457566857	-0.00490093370899558	0.0022419011220336
1736	92.6756820678711	-4.95128345489502	4.01979780197144	-0.00814767740666866	0.00126787810586393	0.00483929552137852	0.000618529506027699
1737	92.6756820678711	-3.97726035118103	4.08473253250122	-0.0136671401560307	0.000618529506027699	0.00678734155371785	-0.00100484199356288
1738	93.3250350952148	-4.95128345489502	4.27953720092773	-0.0201606266200542	-0.00100484199356288	0.00386527273803949	-0.00749832857400179
1739	92.6756820678711	-3.65258598327637	3.69512343406677	-0.0126931173726916	0.00354059832170606	-0.00230353930965066	-0.000355493422830477
1740	91.3769912719727	-3.00323748588562	3.43538379669189	-0.0169138833880424	0.00711201597005129	-0.0110697457566857	-0.00425158534198999
1741	93.3250350952148	-4.62660884857178	3.95486283302307	-0.00977104809135199	0.00613799272105098	-0.00847235135734081	-0.00749832857400179
1742	93.3250350952148	-3.65258598327637	3.50031876564026	-0.00197886489331722	-0.00100484199356288	0.00159255252219737	0.00159255252219737
1743	92.6756820678711	-4.30193471908569	3.82499313354492	-0.00749832857400179	0.00873538758605719	-0.0156151866540313	-0.00230353930965066
1744	91.3769912719727	-2.67856311798096	3.37044906616211	0.00256657530553639	0.0123068047687411	-0.00425158534198999	0.00159255252219737
1745	92.0263366699219	-3.3279116153717	3.11070966720581	-0.000355493422830477	0.00548864435404539	-0.0130177913233638	-0.00165419070981443
1746	93.9743804931641	-3.97726035118103	3.37044906616211	0.011982130818069	0.00289124972186983	-0.0188619289547205	0.00191722682211548
1747	92.0263366699219	-2.67856311798096	3.63018846511841	0.0149041991680861	-0.0136671401560307	-0.00912170019000769	0.00159255252219737
1748	92.6756820678711	-3.3279116153717	3.37044906616211	0.013930176384747	0.00613799272105098	0.00711201597005129	0.000943203864153475
1749	93.9743804931641	-3.3279116153717	3.82499313354492	0.0178262684494257	0.00516396993771195	-0.00522560812532902	-0.00165419070981443
1750	91.3769912719727	-2.67856311798096	3.37044906616211	0.011982130818069	0.00711201597005129	-3.08191010844894e-05	-0.00230353930965066
1751	92.0263366699219	-3.00323748588562	2.9159049987793	-0.00555028254166245	0.00191722682211548	-0.00327756232582033	0.00321592413820326
1752	92.0263366699219	-2.35388875007629	2.85097002983093	0.00418994715437293	-0.00165419070981443	0.00808603875339031	0.00516396993771195
1753	93.3250350952148	-3.3279116153717	3.1756443977356	-0.00457625929266214	-0.00587495695799589	0.0158782228827477	0.00159255252219737
1754	92.6756820678711	-3.65258598327637	3.95486283302307	-0.00749832857400179	0.00678734155371785	0.00321592413820326	0.0022419011220336
1755	92.0263366699219	-2.67856311798096	3.43538379669189	-0.00749832857400179	-0.00717365415766835	-3.08191010844894e-05	-0.00100484199356288
1756	93.3250350952148	-2.67856311798096	3.50031876564026	0.000943203864153475	-0.00327756232582033	0.00581331877037883	0.00418994715437293
1757	94.6237335205078	-3.97726035118103	3.76005816459656	-0.00684897974133492	0.0022419011220336	-0.0026282137259841	0.000618529506027699
1758	91.3769912719727	-2.67856311798096	3.69512343406677	-0.00977104809135199	0.0142548503354192	0.0126314787194133	-0.00100484199356288
1759	92.6756820678711	-2.67856311798096	3.88992786407471	-0.0110697457566857	0.00418994715437293	0.00873538758605719	-0.0100957229733467
1760	92.6756820678711	-3.65258598327637	4.14966726303101	-0.0165892094373703	0.00548864435404539	-0.000680167751852423	-0.0100957229733467
1761	92.6756820678711	-3.65258598327637	4.01979780197144	-0.00879702530801296	-0.00197886489331722	0.00386527273803949	-0.00652430532500148
1762	90.7276382446289	-3.3279116153717	3.82499313354492	-0.0100957229733467	0.0022419011220336	-0.00879702530801296	0.00776136433705688
1763	92.0263366699219	-3.65258598327637	3.82499313354492	-0.0146411629393697	0.00126787810586393	0.00159255252219737	0.00711201597005129
1764	88.7795944213867	-3.3279116153717	4.01979780197144	-0.0107450718060136	0.00873538758605719	0.00354059832170606	0.000618529506027699
1765	89.4289398193359	-2.67856311798096	3.37044906616211	-0.0126931173726916	0.00938473641872406	-0.00555028254166245	0.00191722682211548
1766	90.0782928466797	-2.35388875007629	3.43538379669189	-0.00555028254166245	-0.00360223650932312	-0.00814767740666866	0.00256657530553639
1767	91.3769912719727	-3.97726035118103	3.82499313354492	-0.0100957229733467	-0.00782300252467394	-0.0149658378213644	0.00159255252219737
1768	89.4289398193359	-3.00323748588562	3.63018846511841	-0.00782300252467394	-0.00555028254166245	-0.00977104809135199	0.00321592413820326
1769	90.7276382446289	-3.00323748588562	3.69512343406677	-0.00392691092565656	0.00126787810586393	-0.0026282137259841	0.00418994715437293
1770	90.0782928466797	-3.3279116153717	4.01979780197144	-0.00814767740666866	0.000293855206109583	-0.00522560812532902	0.00678734155371785
1771	92.6756820678711	-3.65258598327637	4.14966726303101	0.00289124972186983	-0.00490093370899558	-0.00652430532500148	0.000293855206109583
1772	90.7276382446289	-3.00323748588562	3.56525373458862	-0.00522560812532902	-0.000355493422830477	0.000618529506027699	-0.000680167751852423
1773	92.0263366699219	-3.00323748588562	3.04577469825745	0.00483929552137852	-0.00749832857400179	0.000943203864153475	-0.0026282137259841
1774	92.6756820678711	-3.00323748588562	3.04577469825745	-0.00522560812532902	0.00321592413820326	0.00126787810586393	-0.00522560812532902
1775	93.3250350952148	-4.30193471908569	3.43538379669189	-0.00425158534198999	-0.0211346503347158	-0.00555028254166245	-0.00230353930965066
1776	90.7276382446289	-3.00323748588562	3.76005816459656	-0.00749832857400179	0.000943203864153475	0.00516396993771195	0.000943203864153475
1777	93.3250350952148	-3.97726035118103	4.08473253250122	0.000943203864153475	-0.00522560812532902	0.00483929552137852	-0.00327756232582033
1778	92.0263366699219	-3.65258598327637	3.76005816459656	-0.00295288790948689	-0.00619963090866804	0.00548864435404539	0.00289124972186983
1779	93.3250350952148	-4.95128345489502	3.88992786407471	0.00126787810586393	-0.00295288790948689	-0.00132951640989631	-0.00717365415766835
1780	93.3250350952148	-4.95128345489502	3.63018846511841	0.00289124972186983	-0.00717365415766835	0.00159255252219737	-0.00555028254166245
1781	91.3769912719727	-4.30193471908569	3.24057936668396	0.0103587592020631	-0.0104203969240189	-0.0156151866540313	-0.00490093370899558
1782	92.0263366699219	-3.97726035118103	3.30551409721375	0.00906006153672934	-0.00457625929266214	0.00321592413820326	-0.00197886489331722
1783	92.0263366699219	-3.65258598327637	3.95486283302307	0.0100340843200684	-0.00782300252467394	-3.08191010844894e-05	0.00451462110504508
1784	93.9743804931641	-4.62660884857178	3.30551409721375	-0.00425158534198999	0.000943203864153475	-0.00197886489331722	-0.00457625929266214
1785	93.9743804931641	-3.65258598327637	3.76005816459656	0.000618529506027699	0.00354059832170606	-0.00977104809135199	-3.08191010844894e-05
1786	90.7276382446289	-2.67856311798096	3.76005816459656	0.00289124972186983	-0.00327756232582033	-0.00360223650932312	0.00159255252219737
1787	93.3250350952148	-3.97726035118103	4.08473253250122	0.00451462110504508	-0.00197886489331722	-0.00879702530801296	0.00581331877037883
1788	92.0263366699219	-3.00323748588562	3.95486283302307	0.00321592413820326	-0.00392691092565656	-0.00165419070981443	0.00678734155371785
1789	92.0263366699219	-3.65258598327637	4.14966726303101	0.00873538758605719	-0.00197886489331722	-0.0123684434220195	0.00386527273803949
1790	92.0263366699219	-3.97726035118103	3.82499313354492	0.00354059832170606	0.0100340843200684	-0.0104203969240189	0.00354059832170606
1791	93.3250350952148	-4.30193471908569	3.76005816459656	0.01100810803473	0.00289124972186983	-0.00879702530801296	-0.00100484199356288
1792	93.9743804931641	-3.97726035118103	3.30551409721375	0.00191722682211548	0.00256657530553639	-0.00392691092565656	0.00289124972186983
1793	91.3769912719727	-3.3279116153717	3.30551409721375	0.0116574559360743	-3.08191010844894e-05	-0.000355493422830477	-0.00100484199356288
1794	91.3769912719727	-2.67856311798096	3.24057936668396	0.00678734155371785	0.00613799272105098	0.00159255252219737	0.00126787810586393
1795	93.3250350952148	-3.97726035118103	3.1756443977356	0.0158782228827477	0.0123068047687411	-0.0110697457566857	-0.0100957229733467
1796	92.0263366699219	-2.67856311798096	2.9159049987793	0.0126314787194133	0.0162028968334198	0.00354059832170606	0.00256657530553639
1797	92.0263366699219	-2.67856311798096	2.9159049987793	0.0162028968334198	0.00548864435404539	0.00841071270406246	0.00581331877037883
1798	93.3250350952148	-3.97726035118103	3.30551409721375	0.0162028968334198	0.00873538758605719	0.0178262684494257	-0.00392691092565656
1799	92.0263366699219	-3.3279116153717	3.11070966720581	0.00191722682211548	0.0113327819854021	0.00938473641872406	-0.00230353930965066
1800	91.3769912719727	-3.00323748588562	4.01979780197144	0.0100340843200684	0.00321592413820326	-0.00100484199356288	0.00776136433705688
1801	92.6756820678711	-3.97726035118103	3.88992786407471	0.00970941036939621	-0.00782300252467394	0.00126787810586393	0.00126787810586393
1802	93.3250350952148	-3.97726035118103	3.88992786407471	0.00386527273803949	-0.00522560812532902	0.000943203864153475	0.00646266713738441
1803	92.6756820678711	-3.97726035118103	3.82499313354492	0.00256657530553639	-0.00425158534198999	0.00678734155371785	-0.00912170019000769
1804	91.3769912719727	-3.00323748588562	3.95486283302307	-0.00814767740666866	0.011982130818069	-0.00782300252467394	0.00159255252219737
1805	90.7276382446289	-2.67856311798096	3.95486283302307	-0.00977104809135199	0.01847561635077	-0.00327756232582033	-0.00490093370899558
1806	90.7276382446289	-4.30193471908569	4.21460247039795	-0.00977104809135199	0.000293855206109583	-0.00360223650932312	0.000943203864153475
1807	90.7276382446289	-3.97726035118103	3.24057936668396	-0.00587495695799589	-0.0026282137259841	-0.00522560812532902	0.00483929552137852
1808	88.7795944213867	-3.3279116153717	3.24057936668396	-0.0240567177534103	-0.00652430532500148	-0.0026282137259841	0.00483929552137852
1809	88.7795944213867	-3.97726035118103	3.88992786407471	-0.017887907102704	0.00711201597005129	-0.00197886489331722	-0.00425158534198999
1810	90.7276382446289	-3.97726035118103	4.01979780197144	-0.0172385573387146	0.00613799272105098	-0.0110697457566857	-0.00295288790948689
1811	92.0263366699219	-3.65258598327637	4.34447193145752	-0.0107450718060136	0.00841071270406246	-0.00360223650932312	-0.00295288790948689
1812	90.0782928466797	-3.00323748588562	3.1756443977356	-0.00425158534198999	0.0106834331527352	0.00354059832170606	0.00126787810586393
1813	91.3769912719727	-2.35388875007629	3.1756443977356	-0.00360223650932312	0.00418994715437293	0.00776136433705688	-0.00457625929266214
1814	92.6756820678711	-4.30193471908569	3.56525373458862	-0.0143164889886975	0.0106834331527352	0.00191722682211548	-0.0026282137259841
1815	91.3769912719727	-2.67856311798096	3.24057936668396	-0.0107450718060136	0.00581331877037883	-0.00912170019000769	-0.00619963090866804
1816	92.0263366699219	-4.30193471908569	3.30551409721375	-0.00457625929266214	0.0022419011220336	0.00159255252219737	-0.000355493422830477
1817	91.3769912719727	-3.65258598327637	3.69512343406677	-0.00652430532500148	0.00743668992072344	0.00743668992072344	-0.00165419070981443
1818	93.3250350952148	-5.2759575843811	3.43538379669189	-0.0159398596733809	0.000943203864153475	0.0113327819854021	-0.00132951640989631
1819	91.3769912719727	-3.65258598327637	2.98083996772766	-0.00619963090866804	-0.0026282137259841	-0.00165419070981443	-0.0146411629393697
1820	91.3769912719727	-3.97726035118103	3.82499313354492	-0.00100484199356288	-0.0107450718060136	-0.00652430532500148	-0.00230353930965066
1821	92.0263366699219	-4.30193471908569	3.56525373458862	0.00256657530553639	-0.0182125810533762	-0.00392691092565656	-0.00684897974133492
1822	90.7276382446289	-4.62660884857178	3.56525373458862	-0.00490093370899558	-0.0172385573387146	-0.00230353930965066	-0.000680167751852423
1823	91.3769912719727	-3.65258598327637	3.82499313354492	0.000943203864153475	-0.0159398596733809	-0.00619963090866804	-0.00522560812532902
1824	91.3769912719727	-3.97726035118103	3.56525373458862	-0.00392691092565656	-0.0110697457566857	-0.0162645354866982	-0.00879702530801296
1825	93.9743804931641	-4.30193471908569	3.88992786407471	0.00646266713738441	-0.0240567177534103	-0.0120437685400248	-0.00555028254166245
1826	93.9743804931641	-3.97726035118103	3.37044906616211	0.0145795252174139	-0.023407369852066	-0.0191866029053926	0.00159255252219737
1827	92.6756820678711	-4.30193471908569	4.01979780197144	0.0149041991680861	-0.0198359526693821	-0.0253554154187441	0.00516396993771195
1828	92.0263366699219	-3.3279116153717	4.01979780197144	0.0113327819854021	-0.0188619289547205	-0.0143164889886975	-0.00490093370899558
1829	91.3769912719727	-3.00323748588562	3.56525373458862	0.0106834331527352	-0.0149658378213644	-0.0117190945893526	-0.00425158534198999
1830	93.9743804931641	-4.62660884857178	3.95486283302307	0.0165275707840919	0.0103587592020631	-0.0110697457566857	0.0022419011220336
1831	93.3250350952148	-3.97726035118103	3.37044906616211	0.0142548503354192	0.00646266713738441	-0.00717365415766835	0.00483929552137852
1832	93.3250350952148	-4.30193471908569	3.76005816459656	0.0123068047687411	-0.00230353930965066	-0.0110697457566857	0.00678734155371785
1833	93.3250350952148	-3.65258598327637	3.95486283302307	0.00126787810586393	0.00418994715437293	0.000618529506027699	0.00483929552137852
1834	91.3769912719727	-3.65258598327637	3.69512343406677	-3.08191010844894e-05	0.00776136433705688	0.00581331877037883	0.000293855206109583
1835	92.6756820678711	-3.00323748588562	3.1756443977356	-0.00230353930965066	0.0152288740500808	0.00873538758605719	-0.00522560812532902
1836	92.6756820678711	-3.65258598327637	3.43538379669189	-0.00717365415766835	0.012956153601408	0.00970941036939621	-0.000355493422830477
1837	93.3250350952148	-3.97726035118103	3.76005816459656	-0.00684897974133492	0.0142548503354192	0.00516396993771195	0.000943203864153475
1838	92.0263366699219	-3.00323748588562	3.1756443977356	-0.00879702530801296	0.011982130818069	0.00970941036939621	-0.000355493422830477
1839	92.0263366699219	-3.3279116153717	3.50031876564026	-0.0136671401560307	0.0213976856321096	0.00451462110504508	-0.00912170019000769
1840	93.3250350952148	-4.30193471908569	3.76005816459656	-0.00977104809135199	0.0100340843200684	-0.00132951640989631	-0.00522560812532902
1841	92.6756820678711	-4.30193471908569	3.82499313354492	-0.0026282137259841	0.0175015944987535	0.00126787810586393	-0.00425158534198999
1842	92.6756820678711	-4.30193471908569	3.24057936668396	-3.08191010844894e-05	0.00906006153672934	0.00776136433705688	0.00646266713738441
1843	91.3769912719727	-3.97726035118103	3.43538379669189	-0.00132951640989631	0.00386527273803949	-0.000680167751852423	0.00386527273803949
1844	91.3769912719727	-3.00323748588562	3.88992786407471	-0.0117190945893526	-0.000355493422830477	-0.00879702530801296	-0.000680167751852423
1845	92.0263366699219	-3.97726035118103	4.01979780197144	-0.00814767740666866	0.00711201597005129	-0.00327756232582033	0.00646266713738441
1846	90.7276382446289	-3.00323748588562	3.11070966720581	0.000293855206109583	-0.00392691092565656	-0.0149658378213644	0.00613799272105098
1847	90.0782928466797	-3.65258598327637	3.11070966720581	-0.00100484199356288	-0.0250307414680719	-0.017887907102704	0.00321592413820326
1848	89.4289398193359	-3.00323748588562	3.24057936668396	-0.00132951640989631	-0.0100957229733467	-0.00165419070981443	0.00159255252219737
1849	91.3769912719727	-3.65258598327637	4.01979780197144	-0.00165419070981443	0.000293855206109583	0.0022419011220336	-0.00132951640989631
1850	91.3769912719727	-4.62660884857178	3.56525373458862	-0.00360223650932312	0.000293855206109583	0.000943203864153475	-0.00295288790948689
1851	90.0782928466797	-3.3279116153717	3.04577469825745	0.00548864435404539	-0.0169138833880424	0.00256657530553639	0.00548864435404539
1852	90.7276382446289	-3.3279116153717	3.04577469825745	0.00321592413820326	0.00581331877037883	0.00386527273803949	0.00711201597005129
1853	92.6756820678711	-3.97726035118103	3.37044906616211	0.00289124972186983	0.000943203864153475	-0.00165419070981443	0.00516396993771195
1854	92.6756820678711	-3.97726035118103	3.50031876564026	-0.00457625929266214	0.00418994715437293	0.00873538758605719	0.00386527273803949
1855	91.3769912719727	-3.3279116153717	3.76005816459656	0.0243197549134493	0.00646266713738441	-0.00652430532500148	0.00646266713738441
1856	91.3769912719727	-3.00323748588562	3.43538379669189	-0.00327756232582033	0.00841071270406246	0.00678734155371785	-3.08191010844894e-05
1857	92.6756820678711	-3.3279116153717	3.50031876564026	0.00321592413820326	0.0155535480007529	0.0116574559360743	0.000943203864153475
1858	92.0263366699219	-3.3279116153717	3.69512343406677	-0.00100484199356288	0.00776136433705688	0.00711201597005129	-3.08191010844894e-05
1859	93.3250350952148	-4.30193471908569	3.95486283302307	-0.00684897974133492	0.00743668992072344	0.00646266713738441	-0.000355493422830477
1860	93.3250350952148	-4.62660884857178	4.01979780197144	-0.00425158534198999	0.00873538758605719	-0.00587495695799589	-0.00782300252467394
1861	93.3250350952148	-4.62660884857178	4.08473253250122	-0.00165419070981443	-0.00132951640989631	0.00191722682211548	-0.00327756232582033
1862	93.9743804931641	-5.2759575843811	3.37044906616211	-0.000355493422830477	-0.00295288790948689	-0.00165419070981443	0.00808603875339031
1863	92.6756820678711	-5.2759575843811	3.88992786407471	0.0022419011220336	-0.00652430532500148	0.00548864435404539	-0.00100484199356288
1864	92.0263366699219	-4.95128345489502	3.43538379669189	0.00483929552137852	-0.00457625929266214	-0.00360223650932312	-0.00522560812532902
1865	90.7276382446289	-3.65258598327637	3.69512343406677	0.00548864435404539	-0.00814767740666866	-0.00327756232582033	-0.0133424662053585
1866	92.6756820678711	-4.95128345489502	3.50031876564026	0.0123068047687411	-0.0185372550040483	-0.0100957229733467	0.000618529506027699
1867	91.3769912719727	-3.3279116153717	3.37044906616211	0.00516396993771195	-0.0136671401560307	-0.0113944197073579	0.00581331877037883
1868	93.3250350952148	-3.97726035118103	3.30551409721375	0.0116574559360743	-0.00619963090866804	-0.00684897974133492	-0.000355493422830477
1869	91.3769912719727	-3.3279116153717	3.24057936668396	0.0194496400654316	0.000618529506027699	-0.00457625929266214	-3.08191010844894e-05
1870	91.3769912719727	-3.3279116153717	3.30551409721375	0.00906006153672934	0.00581331877037883	-0.00295288790948689	-0.00490093370899558
1871	90.7276382446289	-3.00323748588562	3.95486283302307	0.01847561635077	0.0136055024340749	-0.00197886489331722	-0.00230353930965066
1872	91.3769912719727	-3.3279116153717	4.14966726303101	0.013930176384747	0.0142548503354192	0.00743668992072344	-0.00230353930965066
1873	91.3769912719727	-3.00323748588562	3.76005816459656	0.0178262684494257	0.0155535480007529	0.00321592413820326	0.00386527273803949
1874	91.3769912719727	-2.35388875007629	3.43538379669189	0.00873538758605719	0.0171769186854362	-0.000680167751852423	-0.00490093370899558
1875	93.3250350952148	-3.97726035118103	3.76005816459656	0.0178262684494257	0.0200989879667759	-0.000355493422830477	0.00126787810586393
1876	93.3250350952148	-3.97726035118103	3.63018846511841	-0.00619963090866804	0.0207483377307653	0.0106834331527352	0.000293855206109583
1877	90.7276382446289	-2.35388875007629	3.63018846511841	-0.0104203969240189	0.0243197549134493	0.0181509424000978	-0.00490093370899558
1878	93.3250350952148	-3.97726035118103	4.08473253250122	-0.0130177913233638	0.0236704051494598	0.01100810803473	0.00321592413820326
1879	92.6756820678711	-3.65258598327637	3.63018846511841	-0.0237320438027382	0.0220470335334539	0.00711201597005129	-0.00165419070981443
1880	92.6756820678711	-3.00323748588562	3.43538379669189	-0.00847235135734081	0.00938473641872406	-0.000680167751852423	-0.0110697457566857
1881	91.3769912719727	-3.00323748588562	3.56525373458862	-0.0165892094373703	-0.00197886489331722	-0.00457625929266214	0.00159255252219737
1882	92.0263366699219	-3.00323748588562	3.11070966720581	-0.0172385573387146	-0.00165419070981443	0.00256657530553639	-0.00457625929266214
1883	92.6756820678711	-3.97726035118103	3.69512343406677	-0.0162645354866982	-0.000680167751852423	-0.0026282137259841	0.00321592413820326
1884	93.3250350952148	-3.97726035118103	4.01979780197144	-0.0221086721867323	-0.00197886489331722	-0.00457625929266214	-0.00392691092565656
1885	91.3769912719727	-3.00323748588562	3.88992786407471	-0.00652430532500148	-0.0026282137259841	-0.00782300252467394	0.000293855206109583
1886	93.3250350952148	-3.97726035118103	3.88992786407471	-0.00230353930965066	-0.0126931173726916	-0.0136671401560307	0.00548864435404539
1887	92.0263366699219	-3.65258598327637	4.08473253250122	0.00289124972186983	-0.0136671401560307	-0.0169138833880424	-0.00327756232582033
1888	92.6756820678711	-3.3279116153717	3.37044906616211	-0.00100484199356288	-0.017887907102704	-0.0188619289547205	-0.0026282137259841
1889	90.0782928466797	-3.00323748588562	4.14966726303101	0.00289124972186983	-0.0156151866540313	-0.0172385573387146	0.00256657530553639
1890	91.3769912719727	-3.65258598327637	3.37044906616211	-0.00912170019000769	-0.0104203969240189	-0.023407369852066	-0.00490093370899558
1891	91.3769912719727	-3.97726035118103	3.88992786407471	0.00126787810586393	0.00970941036939621	-0.0237320438027382	0.00418994715437293
1892	89.4289398193359	-3.00323748588562	3.37044906616211	-0.00684897974133492	-0.00132951640989631	-0.0026282137259841	-0.00100484199356288
1893	90.7276382446289	-3.97726035118103	3.50031876564026	0.00159255252219737	-0.0149658378213644	-0.0123684434220195	0.00386527273803949
1894	88.7795944213867	-2.67856311798096	4.01979780197144	-0.00879702530801296	-0.0136671401560307	-0.00132951640989631	-0.00327756232582033
1895	89.4289398193359	-3.00323748588562	3.88992786407471	-0.0133424662053585	-0.00652430532500148	-0.0126931173726916	-0.0026282137259841
1896	92.0263366699219	-3.00323748588562	3.69512343406677	0.000618529506027699	-0.00490093370899558	-0.0104203969240189	0.00256657530553639
1897	90.7276382446289	-3.3279116153717	3.82499313354492	-0.0149658378213644	-0.00197886489331722	-0.00230353930965066	-0.00425158534198999
1898	92.6756820678711	-3.65258598327637	4.01979780197144	-0.0139918150380254	-0.00165419070981443	0.00126787810586393	0.0022419011220336
1899	91.3769912719727	-2.67856311798096	3.37044906616211	-0.0188619289547205	0.013930176384747	0.0113327819854021	-0.00587495695799589
1900	90.7276382446289	-2.67856311798096	3.43538379669189	-0.00457625929266214	0.00418994715437293	0.00808603875339031	-0.00619963090866804
1901	91.3769912719727	-3.00323748588562	3.30551409721375	-0.00197886489331722	0.00483929552137852	0.0149041991680861	-0.00132951640989631
1902	90.7276382446289	-2.35388875007629	3.04577469825745	-0.00295288790948689	0.00970941036939621	0.0113327819854021	0.00126787810586393
1903	93.3250350952148	-3.3279116153717	3.04577469825745	-0.00457625929266214	0.00970941036939621	0.00711201597005129	0.00970941036939621
1904	93.3250350952148	-4.30193471908569	3.50031876564026	-0.00879702530801296	0.00970941036939621	0.00354059832170606	-0.00327756232582033
1905	91.3769912719727	-3.97726035118103	3.88992786407471	-0.00100484199356288	0.00646266713738441	0.00159255252219737	0.00321592413820326
1906	92.6756820678711	-4.95128345489502	4.01979780197144	0.0103587592020631	-0.00749832857400179	-0.0026282137259841	0.00191722682211548
1907	93.3250350952148	-5.60063171386719	3.95486283302307	0.00776136433705688	-0.00912170019000769	-0.00295288790948689	-3.08191010844894e-05
1908	90.7276382446289	-3.97726035118103	3.63018846511841	0.00873538758605719	-0.00847235135734081	-0.00490093370899558	0.000618529506027699
1909	93.9743804931641	-5.2759575843811	3.43538379669189	0.00906006153672934	-0.00587495695799589	-0.00555028254166245	-0.00684897974133492
1910	92.0263366699219	-3.00323748588562	3.24057936668396	-0.00197886489331722	-0.00295288790948689	-0.00230353930965066	-0.00197886489331722
1911	92.0263366699219	-3.3279116153717	3.43538379669189	0.00970941036939621	-0.00100484199356288	-0.00490093370899558	0.000943203864153475
1912	91.3769912719727	-2.67856311798096	3.24057936668396	0.00646266713738441	0.00354059832170606	-0.00197886489331722	0.00386527273803949
1913	92.6756820678711	-3.00323748588562	3.1756443977356	0.00613799272105098	-0.000355493422830477	-0.00457625929266214	0.00581331877037883
1914	90.7276382446289	-2.02921438217163	3.63018846511841	-0.00490093370899558	0.00613799272105098	0.00418994715437293	-0.00490093370899558
1915	93.3250350952148	-3.97726035118103	3.95486283302307	-0.00587495695799589	0.00386527273803949	-0.00684897974133492	-0.00360223650932312
1916	92.6756820678711	-3.65258598327637	4.08473253250122	-0.00522560812532902	0.00841071270406246	-0.000355493422830477	0.00386527273803949
1917	92.0263366699219	-3.3279116153717	4.21460247039795	-0.00587495695799589	0.00906006153672934	0.00970941036939621	0.00321592413820326
1918	92.6756820678711	-3.3279116153717	3.69512343406677	-0.00490093370899558	0.00808603875339031	0.00451462110504508	0.000943203864153475
1919	92.0263366699219	-3.00323748588562	3.37044906616211	-0.00749832857400179	0.00970941036939621	0.000943203864153475	-0.00847235135734081
1920	92.0263366699219	-2.67856311798096	3.43538379669189	-0.000680167751852423	0.000618529506027699	-0.0126931173726916	-0.0026282137259841
1921	92.0263366699219	-2.67856311798096	3.43538379669189	0.000293855206109583	-0.00230353930965066	-0.0143164889886975	0.00191722682211548
1922	92.6756820678711	-3.00323748588562	3.88992786407471	0.0103587592020631	-0.0120437685400248	-0.00392691092565656	0.00386527273803949
1923	93.3250350952148	-3.65258598327637	3.88992786407471	-0.00100484199356288	-0.00782300252467394	-0.0149658378213644	0.00646266713738441
1924	90.7276382446289	-2.35388875007629	3.04577469825745	-0.00425158534198999	-0.000355493422830477	-0.00490093370899558	-0.00197886489331722
1925	93.9743804931641	-3.65258598327637	3.30551409721375	0.00126787810586393	-0.00197886489331722	-0.00425158534198999	-0.00327756232582033
1926	92.6756820678711	-3.65258598327637	3.76005816459656	0.00386527273803949	-0.00555028254166245	-0.0120437685400248	0.00289124972186983
1927	92.6756820678711	-3.00323748588562	3.69512343406677	0.0100340843200684	-0.00360223650932312	-0.0126931173726916	-0.00295288790948689
1928	91.3769912719727	-2.67856311798096	4.08473253250122	0.0142548503354192	0.000293855206109583	-0.00652430532500148	0.00743668992072344
1929	93.9743804931641	-3.65258598327637	3.95486283302307	0.0175015944987535	-0.00684897974133492	-3.08191010844894e-05	0.00743668992072344
1930	92.6756820678711	-3.65258598327637	3.56525373458862	-0.00100484199356288	0.000293855206109583	0.00646266713738441	0.000293855206109583
1931	93.3250350952148	-2.67856311798096	3.69512343406677	0.00126787810586393	-0.000680167751852423	-0.00295288790948689	0.00289124972186983
1932	92.0263366699219	-3.00323748588562	3.11070966720581	0.00354059832170606	-0.0104203969240189	-3.08191010844894e-05	0.00451462110504508
1933	92.6756820678711	-3.65258598327637	3.56525373458862	-0.00197886489331722	-0.00522560812532902	-0.00392691092565656	0.00418994715437293
1934	90.7276382446289	-3.65258598327637	3.82499313354492	-0.0104203969240189	-0.00522560812532902	-0.00749832857400179	-0.00814767740666866
1935	89.4289398193359	-3.00323748588562	3.69512343406677	-0.00522560812532902	0.00776136433705688	0.00354059832170606	-0.00132951640989631
1936	90.7276382446289	-3.3279116153717	3.24057936668396	-0.00230353930965066	0.0113327819854021	-0.00619963090866804	0.0022419011220336
1937	88.7795944213867	-2.67856311798096	3.11070966720581	-0.0110697457566857	0.01100810803473	0.0116574559360743	0.00289124972186983
1938	90.0782928466797	-3.65258598327637	3.43538379669189	-0.00295288790948689	0.0181509424000978	0.01100810803473	-3.08191010844894e-05
1939	90.0782928466797	-2.67856311798096	3.1756443977356	-0.00814767740666866	0.0194496400654316	0.012956153601408	-0.00425158534198999
1940	90.7276382446289	-1.70454013347626	3.50031876564026	-0.00100484199356288	0.0168522447347641	-0.00197886489331722	-0.00522560812532902
1941	90.7276382446289	-3.3279116153717	3.24057936668396	0.00418994715437293	0.0155535480007529	-0.00684897974133492	0.00548864435404539
1942	90.0782928466797	-3.65258598327637	3.37044906616211	-0.00132951640989631	0.0113327819854021	0.00191722682211548	0.00418994715437293
1943	90.7276382446289	-2.67856311798096	3.30551409721375	0.00256657530553639	0.0103587592020631	-0.00490093370899558	0.00321592413820326
1944	91.3769912719727	-2.67856311798096	3.24057936668396	-0.00457625929266214	0.0226963832974434	0.0022419011220336	-0.00847235135734081
1945	92.6756820678711	-3.97726035118103	3.56525373458862	0.00289124972186983	0.0178262684494257	-0.00977104809135199	0.000943203864153475
1946	92.6756820678711	-4.30193471908569	3.43538379669189	0.00581331877037883	0.00256657530553639	-0.017887907102704	-0.000355493422830477
1947	92.0263366699219	-3.3279116153717	3.04577469825745	-0.0100957229733467	-0.0208099745213985	-0.0133424662053585	-3.08191010844894e-05
1948	92.6756820678711	-4.62660884857178	3.95486283302307	0.0100340843200684	-0.00619963090866804	-0.00555028254166245	0.00678734155371785
1949	93.3250350952148	-3.97726035118103	3.69512343406677	-0.00360223650932312	-0.0136671401560307	-0.00392691092565656	0.00191722682211548
1950	90.7276382446289	-3.65258598327637	3.95486283302307	-0.0026282137259841	-0.00684897974133492	0.0136055024340749	-0.0026282137259841
1951	91.3769912719727	-3.3279116153717	4.01979780197144	-0.000355493422830477	-0.0162645354866982	0.00581331877037883	0.000293855206109583
1952	91.3769912719727	-2.67856311798096	3.76005816459656	0.00289124972186983	-0.0149658378213644	-0.00814767740666866	0.00451462110504508
1953	92.6756820678711	-3.3279116153717	3.69512343406677	-0.00619963090866804	-0.000355493422830477	-0.0165892094373703	0.00191722682211548
1954	92.6756820678711	-3.97726035118103	3.95486283302307	-0.00295288790948689	-0.00327756232582033	-0.0104203969240189	-0.0026282137259841
1955	91.3769912719727	-2.02921438217163	3.30551409721375	-0.00327756232582033	-0.00132951640989631	-0.0130177913233638	-3.08191010844894e-05
1956	92.6756820678711	-3.3279116153717	4.21460247039795	0.00289124972186983	0.00386527273803949	-0.0120437685400248	-0.000680167751852423
1957	93.3250350952148	-3.00323748588562	3.95486283302307	-0.00295288790948689	0.00678734155371785	0.00743668992072344	-3.08191010844894e-05
1958	91.3769912719727	-2.02921438217163	3.69512343406677	0.000618529506027699	0.00581331877037883	-3.08191010844894e-05	-0.000355493422830477
1959	91.3769912719727	-2.35388875007629	3.82499313354492	-0.00619963090866804	0.0123068047687411	0.0145795252174139	-0.00684897974133492
1960	93.3250350952148	-3.3279116153717	3.37044906616211	0.00256657530553639	0.00938473641872406	0.00321592413820326	-3.08191010844894e-05
1961	93.3250350952148	-3.65258598327637	3.76005816459656	0.00613799272105098	0.0022419011220336	-0.000355493422830477	-0.00230353930965066
1962	92.0263366699219	-2.35388875007629	3.37044906616211	0.0178262684494257	0.00321592413820326	0.00970941036939621	-0.00360223650932312
1963	93.3250350952148	-2.35388875007629	2.85097002983093	0.0220470335334539	0.00516396993771195	0.0175015944987535	-0.0026282137259841
1964	92.6756820678711	-3.00323748588562	3.11070966720581	0.00808603875339031	0.00548864435404539	0.00126787810586393	-0.00197886489331722
1965	92.0263366699219	-3.00323748588562	3.24057936668396	0.00548864435404539	0.00191722682211548	0.00516396993771195	-0.00912170019000769
1966	91.3769912719727	-2.02921438217163	3.11070966720581	0.00646266713738441	-0.0165892094373703	-0.00814767740666866	-0.00587495695799589
1967	90.7276382446289	-1.70454013347626	3.69512343406677	0.00711201597005129	-0.0198359526693821	-0.00652430532500148	-0.000680167751852423
1968	93.9743804931641	-3.3279116153717	4.14966726303101	0.00256657530553639	-0.0156151866540313	-0.00230353930965066	0.00711201597005129
1969	93.3250350952148	-3.00323748588562	3.76005816459656	0.00970941036939621	-0.0107450718060136	0.00354059832170606	-0.00230353930965066
1970	93.3250350952148	-3.3279116153717	3.63018846511841	-0.0182125810533762	-0.0195112787187099	-0.00652430532500148	-3.08191010844894e-05
1971	92.6756820678711	-3.3279116153717	3.11070966720581	0.00451462110504508	-0.0195112787187099	-0.00327756232582033	0.00126787810586393
1972	93.3250350952148	-3.00323748588562	3.50031876564026	-0.00814767740666866	0.0103587592020631	0.00126787810586393	0.00873538758605719
1973	91.3769912719727	-2.67856311798096	3.63018846511841	-0.0211346503347158	-0.0175632312893867	-0.0152905117720366	0.00581331877037883
1974	88.7795944213867	-2.02921438217163	3.76005816459656	-0.0195112787187099	0.00386527273803949	-0.0136671401560307	0.00126787810586393
1975	88.7795944213867	-1.70454013347626	3.56525373458862	-0.0273034609854221	0.00159255252219737	-0.00879702530801296	-0.00425158534198999
1976	90.0782928466797	-2.35388875007629	3.56525373458862	-0.023407369852066	0.00386527273803949	-0.0120437685400248	0.00451462110504508
1977	90.7276382446289	-2.67856311798096	3.82499313354492	-0.0247060675173998	0.0158782228827477	0.00743668992072344	0.00191722682211548
1978	90.0782928466797	-2.35388875007629	4.14966726303101	-0.0208099745213985	0.0152288740500808	0.00678734155371785	-0.00555028254166245
1979	91.3769912719727	-2.67856311798096	4.01979780197144	-0.0308748781681061	0.00970941036939621	0.0022419011220336	-0.00392691092565656
1980	90.0782928466797	-2.02921438217163	3.63018846511841	-0.0133424662053585	0.0165275707840919	0.0181509424000978	0.00483929552137852
1981	90.7276382446289	-2.35388875007629	3.1756443977356	-0.00327756232582033	0.0220470335334539	0.0113327819854021	0.00581331877037883
1982	91.3769912719727	-2.67856311798096	3.30551409721375	-3.08191010844894e-05	0.0168522447347641	0.012956153601408	0.00354059832170606
1983	91.3769912719727	-2.35388875007629	3.37044906616211	0.000943203864153475	0.0230210572481155	0.0103587592020631	-0.00425158534198999
1984	92.0263366699219	-2.35388875007629	3.43538379669189	-0.00392691092565656	0.0213976856321096	0.00678734155371785	-0.00457625929266214
1985	92.0263366699219	-2.35388875007629	3.24057936668396	-0.00327756232582033	0.0175015944987535	-3.08191010844894e-05	-0.00457625929266214
1986	93.9743804931641	-3.65258598327637	3.50031876564026	0.0116574559360743	0.000293855206109583	-0.00425158534198999	0.00678734155371785
1987	93.3250350952148	-3.3279116153717	3.37044906616211	0.0168522447347641	-0.0117190945893526	-0.00230353930965066	0.00711201597005129
1988	93.3250350952148	-3.00323748588562	3.24057936668396	-0.00457625929266214	-0.000355493422830477	0.0022419011220336	0.00321592413820326
1989	90.7276382446289	-3.3279116153717	3.30551409721375	0.0100340843200684	-0.00425158534198999	0.00483929552137852	-0.00197886489331722
1990	92.0263366699219	-3.65258598327637	3.50031876564026	0.000943203864153475	-0.0130177913233638	0.00418994715437293	0.0022419011220336
1991	90.0782928466797	-3.3279116153717	3.04577469825745	-0.0120437685400248	-0.0133424662053585	0.00191722682211548	0.00548864435404539
1992	92.6756820678711	-3.65258598327637	3.1756443977356	0.020423661917448	-0.0315242260694504	-0.00814767740666866	0.0116574559360743
1993	93.3250350952148	-3.3279116153717	3.1756443977356	0.00548864435404539	-0.0230826959013939	-0.0123684434220195	-0.00327756232582033
1994	93.3250350952148	-3.97726035118103	3.50031876564026	0.0116574559360743	-0.0204853005707264	-0.0221086721867323	-0.00100484199356288
1995	92.6756820678711	-3.3279116153717	3.69512343406677	0.0191249661147594	-0.0165892094373703	-0.0175632312893867	-0.000680167751852423
1996	93.9743804931641	-3.00323748588562	4.14966726303101	0.00289124972186983	-0.0139918150380254	-0.00392691092565656	0.00581331877037883
1997	91.3769912719727	-2.02921438217163	3.11070966720581	0.000293855206109583	-0.00782300252467394	0.00906006153672934	-0.00327756232582033
1998	93.3250350952148	-3.3279116153717	3.95486283302307	-0.00814767740666866	0.00159255252219737	0.00581331877037883	0.00451462110504508
1999	92.0263366699219	-2.02921438217163	3.76005816459656	-0.0143164889886975	0.000943203864153475	0.00743668992072344	-0.00555028254166245
2000	91.3769912719727	-2.02921438217163	3.76005816459656	-3.08191010844894e-05	-0.00717365415766835	-0.00587495695799589	-0.00619963090866804
[truncated: 6,360 more rows]
