# Supplementary material for: Precise instruction and consideration of the vertical and horizontal force component increases validity and reliability of the 90:20 Isometric Posterior Chain Test
Source: PLoS One. 2024 Oct 28;19(10):e0312843. doi: 10.1371/journal.pone.0312843 (PMC11515970; doi:10.1371/journal.pone.0312843)
Supplement: S1 File — (ZIP) [file pone.0312843.s001.zip › S1_Raw_Data/M1_P21_v_3.csv]

1	95.273078918457	-7.54867792129517	3.63018846511841	0.0113327819854021	0.00483929552137852	0.00191722682211548	0.00191722682211548
2	97.2211227416992	-9.1720495223999	3.82499313354492	0.00906006153672934	0.00289124972186983	-0.0110697457566857	0.00159255252219737
3	93.3250350952148	-7.54867792129517	3.88992786407471	-0.00132951640989631	-0.00879702530801296	-0.00782300252467394	0.00516396993771195
4	97.2211227416992	-9.1720495223999	4.14966726303101	0.000293855206109583	-0.00587495695799589	-0.0156151866540313	0.00678734155371785
5	93.9743804931641	-8.19802665710449	3.88992786407471	0.01100810803473	-0.0117190945893526	-0.0146411629393697	0.00743668992072344
6	95.273078918457	-8.84737491607666	3.82499313354492	-0.000355493422830477	-0.00782300252467394	-0.000355493422830477	0.00776136433705688
7	94.6237335205078	-10.1460723876953	3.76005816459656	-0.00295288790948689	-0.00587495695799589	-0.00100484199356288	0.00354059832170606
8	95.9224319458008	-10.4707469940186	3.95486283302307	0.00321592413820326	-0.0026282137259841	0.000293855206109583	-0.00165419070981443
9	94.6237335205078	-8.84737491607666	4.08473253250122	0.0165275707840919	-0.00100484199356288	0.00256657530553639	0.00191722682211548
10	95.273078918457	-8.84737491607666	4.08473253250122	0.00191722682211548	-0.00132951640989631	-0.00782300252467394	0.00613799272105098
11	95.273078918457	-9.49672412872314	4.14966726303101	0.0207483377307653	-0.00327756232582033	-0.00522560812532902	0.00483929552137852
12	97.2211227416992	-9.49672412872314	4.01979780197144	0.00873538758605719	-0.000355493422830477	-0.00230353930965066	0.00354059832170606
13	94.6237335205078	-7.87335205078125	3.56525373458862	-0.00944637414067984	0.00646266713738441	0.00483929552137852	0.00613799272105098
14	96.57177734375	-9.1720495223999	3.56525373458862	-0.00587495695799589	0.0181509424000978	0.00354059832170606	-0.0026282137259841
15	94.6237335205078	-7.87335205078125	3.56525373458862	-0.0104203969240189	0.00808603875339031	-0.0100957229733467	-0.00132951640989631
16	95.273078918457	-8.84737491607666	3.88992786407471	-0.0104203969240189	0.011982130818069	0.00159255252219737	-0.00392691092565656
17	96.57177734375	-8.84737491607666	3.88992786407471	-0.0107450718060136	0.0100340843200684	-0.000355493422830477	-0.00457625929266214
18	96.57177734375	-8.52270030975342	3.69512343406677	-0.00814767740666866	0.00386527273803949	0.00678734155371785	0.00159255252219737
19	95.9224319458008	-8.52270030975342	3.82499313354492	-0.00522560812532902	0.00678734155371785	-0.00327756232582033	-0.00197886489331722
20	94.6237335205078	-7.87335205078125	3.50031876564026	-0.0169138833880424	0.00581331877037883	-0.00652430532500148	0.00581331877037883
21	94.6237335205078	-7.22400331497192	3.63018846511841	-0.00587495695799589	0.000618529506027699	0.00483929552137852	0.000943203864153475
22	95.273078918457	-8.52270030975342	4.14966726303101	-0.00717365415766835	-0.00490093370899558	-0.00879702530801296	-0.00360223650932312
23	94.6237335205078	-7.22400331497192	4.34447193145752	0.00711201597005129	-0.0136671401560307	-0.00230353930965066	-0.00684897974133492
24	95.9224319458008	-8.52270030975342	3.76005816459656	-0.00132951640989631	-0.000680167751852423	-0.00619963090866804	-0.00295288790948689
25	93.9743804931641	-7.87335205078125	3.88992786407471	0.0126314787194133	-0.00327756232582033	-0.00717365415766835	-0.00100484199356288
26	93.3250350952148	-7.54867792129517	3.95486283302307	0.00289124972186983	-0.00912170019000769	-0.00100484199356288	-0.00132951640989631
27	93.3250350952148	-8.52270030975342	4.34447193145752	0.00711201597005129	0.00126787810586393	0.0022419011220336	0.000293855206109583
28	92.6756820678711	-8.52270030975342	4.21460247039795	-0.00912170019000769	-0.00490093370899558	-0.00100484199356288	-0.00782300252467394
29	92.0263366699219	-7.22400331497192	4.27953720092773	-0.00684897974133492	0.00256657530553639	-0.00847235135734081	-0.00100484199356288
30	90.7276382446289	-7.22400331497192	3.95486283302307	-0.0136671401560307	-0.00392691092565656	-0.00457625929266214	-0.00295288790948689
31	93.9743804931641	-8.52270030975342	3.88992786407471	-0.0026282137259841	-0.00522560812532902	-0.00749832857400179	0.00159255252219737
32	95.9224319458008	-8.52270030975342	3.88992786407471	-0.000680167751852423	0.00126787810586393	0.0106834331527352	-0.0130177913233638
33	94.6237335205078	-8.19802665710449	4.14966726303101	-0.00425158534198999	0.00906006153672934	0.012956153601408	-0.00587495695799589
34	95.9224319458008	-7.54867792129517	4.21460247039795	-0.00619963090866804	0.0200989879667759	0.00256657530553639	-0.0120437685400248
35	93.9743804931641	-7.54867792129517	3.82499313354492	-0.00490093370899558	0.0132808275520802	0.00126787810586393	-0.00522560812532902
36	95.273078918457	-8.84737491607666	3.88992786407471	0.00159255252219737	0.00970941036939621	0.0126314787194133	-0.00490093370899558
37	96.57177734375	-9.1720495223999	4.14966726303101	0.000618529506027699	0.00711201597005129	-0.00490093370899558	0.000943203864153475
38	95.9224319458008	-9.82139778137207	4.27953720092773	-0.000355493422830477	-0.00490093370899558	-0.00522560812532902	-0.00100484199356288
39	96.57177734375	-9.49672412872314	4.21460247039795	0.00191722682211548	-0.00132951640989631	0.00321592413820326	-0.00717365415766835
40	93.3250350952148	-8.52270030975342	4.47434186935425	0.00256657530553639	-0.00490093370899558	-0.00652430532500148	0.00483929552137852
41	94.6237335205078	-7.87335205078125	3.63018846511841	0.00581331877037883	-0.00749832857400179	-0.00295288790948689	0.000618529506027699
42	95.273078918457	-8.19802665710449	3.82499313354492	0.0145795252174139	-0.00457625929266214	-0.00132951640989631	0.00159255252219737
43	95.273078918457	-7.54867792129517	3.95486283302307	0.011982130818069	-0.0139918150380254	-0.0146411629393697	0.00321592413820326
44	95.273078918457	-6.57465505599976	3.76005816459656	0.0136055024340749	-0.0169138833880424	-0.00295288790948689	-0.00879702530801296
45	95.273078918457	-7.87335205078125	3.88992786407471	0.0210730116814375	-0.0247060675173998	-0.0146411629393697	0.00386527273803949
46	94.6237335205078	-8.19802665710449	4.08473253250122	0.00970941036939621	-0.00295288790948689	-0.0165892094373703	0.00256657530553639
47	97.2211227416992	-8.52270030975342	3.82499313354492	0.00256657530553639	-0.000355493422830477	-3.08191010844894e-05	-0.00132951640989631
48	95.273078918457	-7.87335205078125	3.69512343406677	-0.0123684434220195	0.00126787810586393	-0.0107450718060136	-0.00392691092565656
49	95.273078918457	-7.87335205078125	3.63018846511841	-0.00522560812532902	0.00386527273803949	-0.0100957229733467	-0.00814767740666866
50	93.9743804931641	-6.89932918548584	3.63018846511841	0.00548864435404539	0.00289124972186983	-0.00425158534198999	-0.0026282137259841
51	96.57177734375	-7.54867792129517	3.82499313354492	0.00548864435404539	0.00873538758605719	-0.00912170019000769	0.00613799272105098
52	96.57177734375	-7.54867792129517	3.88992786407471	0.00354059832170606	0.00873538758605719	0.00581331877037883	-0.00197886489331722
53	95.273078918457	-7.87335205078125	4.08473253250122	0.00256657530553639	0.013930176384747	0.00841071270406246	-0.00847235135734081
54	94.6237335205078	-7.22400331497192	3.88992786407471	-0.00425158534198999	0.01847561635077	0.0113327819854021	-0.00295288790948689
55	94.6237335205078	-7.54867792129517	4.27953720092773	-0.00522560812532902	0.011982130818069	0.00483929552137852	0.0022419011220336
56	95.9224319458008	-7.54867792129517	4.08473253250122	0.00970941036939621	0.00743668992072344	-0.00327756232582033	-0.00100484199356288
57	96.57177734375	-7.87335205078125	3.95486283302307	0.00354059832170606	0.00483929552137852	0.00743668992072344	-0.00132951640989631
58	94.6237335205078	-7.22400331497192	3.76005816459656	0.0168522447347641	0.00678734155371785	-0.00132951640989631	0.00191722682211548
59	95.9224319458008	-7.87335205078125	3.69512343406677	0.01847561635077	0.00678734155371785	0.00776136433705688	-0.00457625929266214
60	94.6237335205078	-7.87335205078125	3.88992786407471	-0.00879702530801296	0.00191722682211548	-0.00619963090866804	-0.00295288790948689
61	93.9743804931641	-7.87335205078125	3.95486283302307	-0.00814767740666866	-0.00457625929266214	-0.00230353930965066	0.00418994715437293
62	91.3769912719727	-6.24998044967651	3.82499313354492	-0.00619963090866804	-0.00197886489331722	0.0103587592020631	0.00126787810586393
63	92.6756820678711	-7.22400331497192	3.95486283302307	-0.00587495695799589	-0.0126931173726916	-0.0156151866540313	0.00191722682211548
64	94.6237335205078	-7.54867792129517	3.88992786407471	0.0022419011220336	-0.00100484199356288	-0.00392691092565656	-3.08191010844894e-05
65	94.6237335205078	-7.22400331497192	3.50031876564026	-0.0026282137259841	-0.000680167751852423	-0.00749832857400179	0.00808603875339031
66	92.0263366699219	-6.57465505599976	3.69512343406677	0.000943203864153475	-0.00327756232582033	-0.00197886489331722	0.00516396993771195
67	93.9743804931641	-6.89932918548584	3.76005816459656	-0.00230353930965066	0.00126787810586393	-0.00457625929266214	0.00354059832170606
68	94.6237335205078	-7.22400331497192	3.88992786407471	-0.00100484199356288	-0.00555028254166245	0.000618529506027699	-0.0026282137259841
69	93.3250350952148	-7.54867792129517	3.88992786407471	-0.00555028254166245	0.000293855206109583	0.000943203864153475	0.000943203864153475
70	95.9224319458008	-8.19802665710449	4.01979780197144	-0.00782300252467394	-0.00360223650932312	-0.00360223650932312	0.00418994715437293
71	93.9743804931641	-9.1720495223999	4.14966726303101	0.00126787810586393	-0.0100957229733467	-0.00749832857400179	0.000293855206109583
72	95.9224319458008	-7.87335205078125	3.76005816459656	0.00321592413820326	-0.00619963090866804	0.00516396993771195	-0.00132951640989631
73	94.6237335205078	-8.84737491607666	3.95486283302307	-0.00490093370899558	0.000293855206109583	0.00321592413820326	0.000943203864153475
74	94.6237335205078	-7.54867792129517	4.27953720092773	-0.00619963090866804	0.00841071270406246	0.00581331877037883	-0.00197886489331722
75	96.57177734375	-8.52270030975342	4.01979780197144	-0.00197886489331722	0.00581331877037883	-0.00100484199356288	-0.00749832857400179
76	95.9224319458008	-8.52270030975342	3.88992786407471	0.00711201597005129	0.000618529506027699	0.00191722682211548	0.00159255252219737
77	94.6237335205078	-6.57465505599976	3.50031876564026	0.00256657530553639	0.00841071270406246	0.00548864435404539	-0.00230353930965066
78	93.3250350952148	-7.22400331497192	3.82499313354492	0.00191722682211548	0.00126787810586393	-0.00522560812532902	0.000943203864153475
79	93.9743804931641	-6.89932918548584	3.69512343406677	0.00548864435404539	0.013930176384747	-0.00197886489331722	-0.0100957229733467
80	94.6237335205078	-7.54867792129517	4.27953720092773	-0.00912170019000769	0.011982130818069	-0.00100484199356288	0.00483929552137852
81	94.6237335205078	-7.54867792129517	3.88992786407471	0.00386527273803949	0.0022419011220336	-0.00360223650932312	-0.000680167751852423
82	94.6237335205078	-6.89932918548584	3.43538379669189	0.00354059832170606	0.00678734155371785	-0.00327756232582033	-0.00425158534198999
83	95.9224319458008	-7.87335205078125	3.56525373458862	0.00548864435404539	-0.00457625929266214	-0.0107450718060136	-0.00555028254166245
84	93.3250350952148	-6.89932918548584	3.56525373458862	-0.00327756232582033	0.00256657530553639	-0.0143164889886975	-0.00230353930965066
85	93.3250350952148	-6.57465505599976	3.76005816459656	0.00289124972186983	0.000618529506027699	-0.000355493422830477	-0.000355493422830477
86	94.6237335205078	-7.87335205078125	4.27953720092773	0.00418994715437293	-0.00100484199356288	-0.00944637414067984	0.00483929552137852
87	95.273078918457	-7.87335205078125	4.01979780197144	0.0106834331527352	-0.00295288790948689	-0.00847235135734081	-0.00230353930965066
88	95.9224319458008	-8.52270030975342	4.01979780197144	0.000618529506027699	-0.00132951640989631	0.000943203864153475	0.000293855206109583
89	93.9743804931641	-7.54867792129517	3.88992786407471	-0.00522560812532902	0.00386527273803949	-0.00619963090866804	-0.0110697457566857
90	93.3250350952148	-7.22400331497192	3.95486283302307	-0.0117190945893526	0.00191722682211548	-0.00295288790948689	0.0022419011220336
91	93.3250350952148	-7.87335205078125	4.21460247039795	0.00646266713738441	-0.00295288790948689	-0.0110697457566857	-0.00555028254166245
92	92.6756820678711	-7.22400331497192	4.01979780197144	-0.0123684434220195	-0.00230353930965066	-0.00490093370899558	0.0100340843200684
93	92.0263366699219	-7.54867792129517	3.88992786407471	-0.0175632312893867	0.0106834331527352	0.00516396993771195	-0.00522560812532902
94	91.3769912719727	-6.89932918548584	3.88992786407471	-0.0146411629393697	0.00970941036939621	-0.00100484199356288	-0.000680167751852423
95	92.6756820678711	-7.54867792129517	3.88992786407471	-0.0165892094373703	0.00354059832170606	0.00386527273803949	-0.00230353930965066
96	91.3769912719727	-7.22400331497192	3.69512343406677	-0.00619963090866804	0.000293855206109583	-0.0026282137259841	0.0022419011220336
97	92.0263366699219	-6.24998044967651	3.95486283302307	0.00159255252219737	-0.00912170019000769	0.0116574559360743	-0.0104203969240189
98	93.9743804931641	-7.22400331497192	4.08473253250122	0.00646266713738441	0.00159255252219737	-0.00879702530801296	0.00256657530553639
99	93.9743804931641	-6.89932918548584	3.95486283302307	-0.00522560812532902	0.00678734155371785	-0.00230353930965066	0.00159255252219737
100	93.9743804931641	-7.22400331497192	3.69512343406677	-0.00197886489331722	-0.00197886489331722	-0.00555028254166245	-0.0026282137259841
101	92.6756820678711	-6.89932918548584	3.82499313354492	0.000293855206109583	-0.00360223650932312	0.00418994715437293	0.0022419011220336
102	95.9224319458008	-8.52270030975342	4.08473253250122	0.0103587592020631	-0.00879702530801296	-0.00782300252467394	-0.00230353930965066
103	94.6237335205078	-8.52270030975342	4.21460247039795	0.0100340843200684	-0.0208099745213985	-0.00652430532500148	-0.00360223650932312
104	95.273078918457	-8.19802665710449	3.63018846511841	0.00743668992072344	-0.0146411629393697	-0.0146411629393697	0.00613799272105098
105	92.6756820678711	-8.19802665710449	3.56525373458862	0.00451462110504508	0.00354059832170606	-0.00490093370899558	-0.00392691092565656
106	93.9743804931641	-8.52270030975342	3.69512343406677	0.0113327819854021	-0.00879702530801296	-0.00360223650932312	0.00418994715437293
107	93.9743804931641	-8.52270030975342	3.88992786407471	-0.00587495695799589	-0.00100484199356288	0.000618529506027699	-0.000355493422830477
108	94.6237335205078	-7.87335205078125	3.82499313354492	-0.00197886489331722	-0.000680167751852423	-0.00425158534198999	0.000618529506027699
109	95.273078918457	-7.87335205078125	3.82499313354492	-0.00619963090866804	0.00418994715437293	-0.00132951640989631	0.00678734155371785
110	96.57177734375	-8.84737491607666	3.95486283302307	0.000943203864153475	0.00321592413820326	0.000618529506027699	0.00321592413820326
111	93.9743804931641	-8.19802665710449	3.88992786407471	-0.00717365415766835	0.00613799272105098	-0.0130177913233638	0.00646266713738441
112	94.6237335205078	-8.52270030975342	4.21460247039795	0.000293855206109583	0.0100340843200684	0.00711201597005129	0.00808603875339031
113	92.6756820678711	-7.22400331497192	4.08473253250122	-0.0143164889886975	0.0132808275520802	0.0126314787194133	0.000618529506027699
114	95.9224319458008	-8.19802665710449	4.47434186935425	-0.00457625929266214	0.0165275707840919	0.00354059832170606	-3.08191010844894e-05
115	93.3250350952148	-7.54867792129517	3.50031876564026	-0.0195112787187099	0.00808603875339031	0.00581331877037883	-0.00295288790948689
116	93.9743804931641	-7.54867792129517	3.76005816459656	0.000943203864153475	-0.00490093370899558	-0.00295288790948689	-0.00392691092565656
117	95.273078918457	-8.84737491607666	3.50031876564026	-0.00912170019000769	0.00418994715437293	0.00126787810586393	0.00386527273803949
118	96.57177734375	-8.84737491607666	3.76005816459656	-0.00977104809135199	-0.00457625929266214	0.00354059832170606	0.00516396993771195
119	95.9224319458008	-7.87335205078125	3.95486283302307	-0.00457625929266214	0.00841071270406246	-0.00717365415766835	-0.00522560812532902
120	95.273078918457	-8.52270030975342	4.08473253250122	-0.000680167751852423	0.000618529506027699	-0.0026282137259841	-0.00555028254166245
121	93.3250350952148	-7.87335205078125	3.76005816459656	0.0100340843200684	-0.000680167751852423	0.00321592413820326	0.00386527273803949
122	94.6237335205078	-7.54867792129517	3.63018846511841	0.0152288740500808	-0.00132951640989631	0.00159255252219737	-0.00100484199356288
123	95.9224319458008	-8.19802665710449	3.69512343406677	0.012956153601408	-0.0175632312893867	-0.0136671401560307	-0.000355493422830477
124	93.9743804931641	-6.89932918548584	3.24057936668396	0.012956153601408	0.00483929552137852	-0.00814767740666866	-0.00392691092565656
125	94.6237335205078	-8.52270030975342	4.21460247039795	0.00938473641872406	-0.0133424662053585	-0.00197886489331722	0.00646266713738441
126	93.3250350952148	-8.84737491607666	3.88992786407471	0.0113327819854021	-0.0133424662053585	-0.00132951640989631	-0.0026282137259841
127	93.3250350952148	-8.52270030975342	3.88992786407471	-0.0100957229733467	-0.00619963090866804	-0.00392691092565656	0.00906006153672934
128	93.3250350952148	-8.19802665710449	3.82499313354492	0.000943203864153475	-0.00295288790948689	-0.00749832857400179	0.000943203864153475
129	91.3769912719727	-7.54867792129517	4.01979780197144	-0.00814767740666866	0.000943203864153475	0.00354059832170606	0.00451462110504508
130	92.6756820678711	-7.54867792129517	4.14966726303101	-0.00684897974133492	0.00613799272105098	-0.00977104809135199	0.0022419011220336
131	93.9743804931641	-8.52270030975342	4.34447193145752	0.00256657530553639	-0.00132951640989631	-0.00197886489331722	0.00548864435404539
132	94.6237335205078	-7.87335205078125	4.08473253250122	0.00386527273803949	0.00970941036939621	0.00646266713738441	-0.00457625929266214
133	93.3250350952148	-7.87335205078125	4.14966726303101	-0.0146411629393697	0.0106834331527352	0.01847561635077	0.000943203864153475
134	95.273078918457	-7.54867792129517	3.88992786407471	-0.0143164889886975	0.0149041991680861	0.00938473641872406	-0.00652430532500148
135	93.3250350952148	-7.54867792129517	4.21460247039795	-0.00165419070981443	0.012956153601408	0.0022419011220336	0.000293855206109583
136	95.9224319458008	-9.1720495223999	4.14966726303101	-0.00490093370899558	-0.000680167751852423	0.00191722682211548	-0.00100484199356288
137	95.273078918457	-9.49672412872314	4.08473253250122	0.000618529506027699	0.00321592413820326	0.00354059832170606	0.000943203864153475
138	93.3250350952148	-7.87335205078125	3.63018846511841	-0.00587495695799589	-0.00295288790948689	-0.00684897974133492	-0.00684897974133492
139	94.6237335205078	-8.84737491607666	3.82499313354492	-0.0026282137259841	0.00548864435404539	-0.00555028254166245	-0.00555028254166245
140	95.9224319458008	-9.1720495223999	3.76005816459656	0.00126787810586393	-0.00327756232582033	-0.00555028254166245	-0.00587495695799589
141	95.273078918457	-9.1720495223999	4.08473253250122	0.000943203864153475	-0.000680167751852423	-0.00912170019000769	-0.00230353930965066
142	93.9743804931641	-7.22400331497192	4.34447193145752	-0.00230353930965066	-0.00100484199356288	0.000618529506027699	-3.08191010844894e-05
143	93.3250350952148	-7.22400331497192	4.01979780197144	0.00873538758605719	-0.00912170019000769	-0.00522560812532902	-0.00814767740666866
144	95.273078918457	-7.87335205078125	4.01979780197144	0.00548864435404539	0.00159255252219737	-0.0156151866540313	0.00451462110504508
145	96.57177734375	-8.84737491607666	4.14966726303101	0.00646266713738441	-0.00522560812532902	-0.0104203969240189	0.00841071270406246
146	95.273078918457	-8.19802665710449	3.76005816459656	0.01100810803473	-0.00782300252467394	-0.00587495695799589	0.0103587592020631
147	95.9224319458008	-8.52270030975342	3.88992786407471	-0.00490093370899558	-0.00230353930965066	-0.00327756232582033	0.00354059832170606
148	95.273078918457	-8.19802665710449	3.95486283302307	0.00354059832170606	-0.00230353930965066	-0.00587495695799589	0.00418994715437293
149	94.6237335205078	-8.52270030975342	3.63018846511841	0.0022419011220336	0.0103587592020631	-0.00749832857400179	0.00970941036939621
150	93.9743804931641	-7.22400331497192	3.30551409721375	-0.00847235135734081	0.00613799272105098	0.000943203864153475	0.00354059832170606
151	94.6237335205078	-7.54867792129517	3.43538379669189	0.00191722682211548	0.00386527273803949	-0.00879702530801296	0.00191722682211548
152	93.9743804931641	-7.22400331497192	3.56525373458862	0.00418994715437293	0.00483929552137852	0.00808603875339031	-0.00132951640989631
153	96.57177734375	-8.19802665710449	3.88992786407471	-0.00197886489331722	0.00483929552137852	0.0022419011220336	-0.00197886489331722
154	94.6237335205078	-7.22400331497192	3.82499313354492	-0.00100484199356288	0.00451462110504508	0.00289124972186983	-0.00457625929266214
155	94.6237335205078	-7.54867792129517	3.76005816459656	0.01847561635077	0.00808603875339031	0.000943203864153475	-0.00230353930965066
156	94.6237335205078	-8.19802665710449	3.82499313354492	-0.00847235135734081	0.00159255252219737	-0.00522560812532902	0.00191722682211548
157	95.273078918457	-8.19802665710449	4.01979780197144	0.00970941036939621	-0.00295288790948689	0.00841071270406246	0.00256657530553639
158	94.6237335205078	-7.87335205078125	4.21460247039795	-0.00879702530801296	0.0022419011220336	0.00256657530553639	0.000618529506027699
159	94.6237335205078	-8.19802665710449	4.47434186935425	-0.00749832857400179	-0.00197886489331722	-0.00327756232582033	0.0022419011220336
160	91.3769912719727	-7.54867792129517	3.82499313354492	-0.00944637414067984	-0.00165419070981443	0.00321592413820326	0.00581331877037883
161	91.3769912719727	-6.89932918548584	3.50031876564026	-0.0107450718060136	-0.00100484199356288	-0.00425158534198999	0.0022419011220336
162	90.7276382446289	-6.89932918548584	3.69512343406677	-0.00587495695799589	-0.00132951640989631	-0.00100484199356288	0.00711201597005129
163	93.3250350952148	-8.19802665710449	4.01979780197144	0.000293855206109583	-0.0159398596733809	-0.0117190945893526	0.0022419011220336
164	91.3769912719727	-6.57465505599976	3.69512343406677	-0.00360223650932312	0.00418994715437293	-0.00814767740666866	-0.00587495695799589
165	95.273078918457	-8.19802665710449	4.27953720092773	-0.00555028254166245	-0.00814767740666866	-0.00522560812532902	0.00776136433705688
166	95.273078918457	-8.19802665710449	3.95486283302307	0.000943203864153475	-0.00360223650932312	-0.00652430532500148	0.00873538758605719
167	94.6237335205078	-7.54867792129517	3.56525373458862	0.00938473641872406	0.00451462110504508	-0.00327756232582033	0.000943203864153475
168	96.57177734375	-7.87335205078125	3.76005816459656	0.00126787810586393	0.00646266713738441	0.00646266713738441	-0.00522560812532902
169	95.9224319458008	-8.52270030975342	4.21460247039795	0.00970941036939621	0.0100340843200684	-0.000680167751852423	-0.00652430532500148
170	95.9224319458008	-8.84737491607666	4.60421133041382	-0.0026282137259841	0.00938473641872406	0.00418994715437293	0.00321592413820326
171	93.9743804931641	-7.54867792129517	3.95486283302307	0.0188002903014421	0.00386527273803949	-0.00230353930965066	0.00418994715437293
172	93.9743804931641	-8.19802665710449	3.76005816459656	0.0162028968334198	0.00743668992072344	0.00354059832170606	0.00548864435404539
173	95.273078918457	-8.84737491607666	3.82499313354492	0.0168522447347641	0.0116574559360743	0.00808603875339031	-0.00847235135734081
174	92.6756820678711	-7.87335205078125	3.88992786407471	0.000943203864153475	0.0123068047687411	0.0136055024340749	-0.00457625929266214
175	94.6237335205078	-7.87335205078125	4.14966726303101	0.00418994715437293	0.012956153601408	0.00938473641872406	-0.00392691092565656
176	95.273078918457	-7.87335205078125	4.47434186935425	0.00678734155371785	-0.00230353930965066	-0.00165419070981443	0.00289124972186983
177	96.57177734375	-7.54867792129517	3.95486283302307	0.00256657530553639	0.00418994715437293	0.01100810803473	0.00354059832170606
178	95.273078918457	-7.87335205078125	3.82499313354492	0.00646266713738441	0.00191722682211548	-0.00782300252467394	-0.00619963090866804
179	96.57177734375	-7.22400331497192	3.88992786407471	-0.00749832857400179	0.00451462110504508	-0.00197886489331722	-0.0026282137259841
180	93.3250350952148	-7.22400331497192	3.95486283302307	0.00938473641872406	-0.0026282137259841	-0.00944637414067984	0.0106834331527352
181	93.3250350952148	-6.24998044967651	3.76005816459656	-0.00132951640989631	-0.00457625929266214	-0.0104203969240189	0.00289124972186983
182	94.6237335205078	-7.22400331497192	3.95486283302307	0.00289124972186983	-0.00392691092565656	-0.0107450718060136	0.00970941036939621
183	93.9743804931641	-6.24998044967651	3.24057936668396	0.000293855206109583	-0.0188619289547205	-0.0107450718060136	0.00159255252219737
184	94.6237335205078	-7.22400331497192	3.76005816459656	-0.00457625929266214	-0.0227580219507217	-0.0195112787187099	-0.00230353930965066
185	94.6237335205078	-7.54867792129517	3.69512343406677	-0.00132951640989631	-0.00392691092565656	-0.0120437685400248	0.00646266713738441
186	94.6237335205078	-6.89932918548584	3.56525373458862	-0.00490093370899558	-0.00360223650932312	-0.00749832857400179	0.00191722682211548
187	93.9743804931641	-6.24998044967651	4.14966726303101	-0.00684897974133492	-0.00392691092565656	0.000943203864153475	0.00646266713738441
188	95.273078918457	-7.22400331497192	4.01979780197144	-0.00392691092565656	-0.00619963090866804	-0.0100957229733467	-0.00425158534198999
189	93.9743804931641	-5.92530632019043	3.76005816459656	-0.00684897974133492	0.0103587592020631	0.00159255252219737	0.00321592413820326
190	95.9224319458008	-7.87335205078125	3.95486283302307	-0.00295288790948689	0.00483929552137852	-0.00490093370899558	-0.00230353930965066
191	95.9224319458008	-7.54867792129517	4.21460247039795	-0.00165419070981443	0.00289124972186983	-0.00684897974133492	0.00159255252219737
192	92.0263366699219	-6.89932918548584	4.27953720092773	-0.0110697457566857	0.000618529506027699	-0.000355493422830477	0.00354059832170606
193	92.6756820678711	-6.89932918548584	4.08473253250122	-0.0208099745213985	0.0168522447347641	0.00938473641872406	-0.00295288790948689
194	93.3250350952148	-7.22400331497192	4.21460247039795	-0.021459324285388	0.0100340843200684	-0.00392691092565656	-0.000680167751852423
195	92.6756820678711	-7.87335205078125	4.14966726303101	-0.0182125810533762	0.0145795252174139	0.00808603875339031	0.000618529506027699
196	94.6237335205078	-7.54867792129517	4.21460247039795	-0.00555028254166245	0.00354059832170606	-0.00295288790948689	0.00646266713738441
197	94.6237335205078	-7.54867792129517	3.82499313354492	-0.00847235135734081	-0.000355493422830477	0.00581331877037883	0.00126787810586393
198	95.9224319458008	-7.54867792129517	4.14966726303101	-0.00814767740666866	-0.00197886489331722	-0.00132951640989631	-0.000355493422830477
199	95.273078918457	-7.87335205078125	4.14966726303101	-0.00230353930965066	0.00321592413820326	-0.00295288790948689	-0.00619963090866804
200	94.6237335205078	-7.22400331497192	3.76005816459656	-0.00490093370899558	0.00321592413820326	0.000293855206109583	-0.00847235135734081
201	94.6237335205078	-6.57465505599976	3.69512343406677	-0.0162645354866982	-0.00295288790948689	-0.000355493422830477	-0.000680167751852423
202	95.9224319458008	-7.22400331497192	4.01979780197144	0.0022419011220336	-0.0107450718060136	-0.00392691092565656	0.000293855206109583
203	93.3250350952148	-7.54867792129517	4.08473253250122	0.00256657530553639	-0.0324982516467571	-0.0113944197073579	-0.0026282137259841
204	97.2211227416992	-9.1720495223999	4.14966726303101	0.000943203864153475	-0.00977104809135199	-0.0133424662053585	-0.00814767740666866
205	93.9743804931641	-8.19802665710449	4.01979780197144	-0.000355493422830477	-0.0240567177534103	-0.0026282137259841	-0.0026282137259841
206	93.9743804931641	-8.52270030975342	3.63018846511841	0.00613799272105098	-0.0149658378213644	-0.00327756232582033	-0.000680167751852423
207	93.9743804931641	-7.87335205078125	3.95486283302307	0.00678734155371785	-0.00555028254166245	-0.00327756232582033	-0.00360223650932312
208	95.273078918457	-7.87335205078125	4.01979780197144	0.00159255252219737	-0.00457625929266214	-0.00360223650932312	-0.00457625929266214
209	94.6237335205078	-7.22400331497192	4.01979780197144	-0.00230353930965066	0.00970941036939621	0.00126787810586393	0.00386527273803949
210	94.6237335205078	-7.22400331497192	3.95486283302307	0.0022419011220336	0.011982130818069	-0.0026282137259841	0.000293855206109583
211	95.9224319458008	-8.19802665710449	3.69512343406677	0.0100340843200684	0.00451462110504508	0.000293855206109583	-0.0026282137259841
212	95.9224319458008	-8.19802665710449	3.82499313354492	0.00451462110504508	0.00841071270406246	0.0142548503354192	-0.000680167751852423
213	94.6237335205078	-6.89932918548584	3.63018846511841	-0.00100484199356288	0.0158782228827477	0.0155535480007529	-0.00425158534198999
214	95.273078918457	-7.54867792129517	3.76005816459656	-0.00197886489331722	0.0249691028147936	0.0103587592020631	-0.0104203969240189
215	96.57177734375	-8.19802665710449	3.95486283302307	0.000943203864153475	0.0210730116814375	0.00483929552137852	-0.0026282137259841
216	95.9224319458008	-7.87335205078125	3.82499313354492	0.00386527273803949	0.00906006153672934	-0.00230353930965066	-0.00587495695799589
217	95.9224319458008	-8.19802665710449	3.63018846511841	0.00581331877037883	0.00841071270406246	-0.000355493422830477	-0.00100484199356288
218	95.273078918457	-7.87335205078125	3.69512343406677	-0.00295288790948689	-0.000680167751852423	0.00483929552137852	-0.00652430532500148
219	95.9224319458008	-8.19802665710449	4.08473253250122	-0.00295288790948689	0.00451462110504508	-0.00425158534198999	-0.000680167751852423
220	93.9743804931641	-6.89932918548584	3.88992786407471	0.000943203864153475	0.00776136433705688	-0.00425158534198999	-0.00652430532500148
221	94.6237335205078	-7.22400331497192	4.01979780197144	0.00159255252219737	-3.08191010844894e-05	-0.0026282137259841	0.0022419011220336
222	95.9224319458008	-7.87335205078125	3.88992786407471	0.0022419011220336	-0.00197886489331722	-0.0139918150380254	-0.00360223650932312
223	93.9743804931641	-7.22400331497192	3.37044906616211	0.0136055024340749	0.00126787810586393	-0.0143164889886975	0.000618529506027699
224	94.6237335205078	-7.54867792129517	3.82499313354492	0.00354059832170606	-3.08191010844894e-05	-0.0159398596733809	-0.00327756232582033
225	92.0263366699219	-7.54867792129517	3.76005816459656	0.00646266713738441	-0.00587495695799589	-0.0143164889886975	0.00808603875339031
226	91.3769912719727	-7.87335205078125	4.27953720092773	-0.0026282137259841	-0.00717365415766835	-0.00392691092565656	0.00159255252219737
227	93.3250350952148	-8.84737491607666	4.47434186935425	-0.00749832857400179	-0.00912170019000769	-0.0026282137259841	0.00548864435404539
228	93.9743804931641	-7.87335205078125	4.14966726303101	-0.00457625929266214	-0.000355493422830477	0.00126787810586393	0.000293855206109583
229	95.273078918457	-8.52270030975342	3.82499313354492	-0.00522560812532902	-0.000680167751852423	-0.0117190945893526	0.00613799272105098
230	93.3250350952148	-6.89932918548584	3.88992786407471	-0.00652430532500148	0.000293855206109583	0.00159255252219737	0.00418994715437293
231	94.6237335205078	-7.22400331497192	3.82499313354492	-3.08191010844894e-05	0.0022419011220336	-0.00684897974133492	0.00289124972186983
232	95.273078918457	-7.87335205078125	4.08473253250122	-0.00814767740666866	-0.0026282137259841	0.00289124972186983	-0.0026282137259841
233	93.9743804931641	-7.54867792129517	4.21460247039795	-0.00684897974133492	0.00970941036939621	0.00938473641872406	0.000943203864153475
234	95.9224319458008	-8.19802665710449	4.01979780197144	-0.0107450718060136	0.0142548503354192	-0.00425158534198999	-0.00814767740666866
235	96.57177734375	-8.52270030975342	3.63018846511841	-0.00392691092565656	0.01100810803473	0.000618529506027699	0.000618529506027699
236	93.9743804931641	-7.54867792129517	3.88992786407471	-0.00522560812532902	0.00451462110504508	-0.000680167751852423	0.0022419011220336
237	95.273078918457	-8.19802665710449	3.88992786407471	0.00483929552137852	-0.00749832857400179	-0.00132951640989631	-0.00197886489331722
238	93.9743804931641	-8.52270030975342	3.82499313354492	0.00256657530553639	-0.00587495695799589	0.00581331877037883	0.00516396993771195
239	96.57177734375	-9.49672412872314	3.95486283302307	-0.000355493422830477	-0.000355493422830477	-0.00457625929266214	-0.00100484199356288
240	96.57177734375	-9.49672412872314	3.82499313354492	-0.00197886489331722	-0.00230353930965066	-0.00295288790948689	0.00548864435404539
241	95.273078918457	-8.52270030975342	3.63018846511841	-3.08191010844894e-05	-0.00165419070981443	-0.00944637414067984	-0.00230353930965066
242	96.57177734375	-8.52270030975342	4.08473253250122	-0.000355493422830477	-0.00327756232582033	-0.00230353930965066	0.000293855206109583
243	96.57177734375	-8.52270030975342	4.14966726303101	0.0194496400654316	-0.0107450718060136	-0.0110697457566857	-0.00132951640989631
244	93.9743804931641	-7.54867792129517	3.95486283302307	-0.0139918150380254	0.00159255252219737	-0.0130177913233638	0.00581331877037883
245	96.57177734375	-8.52270030975342	3.88992786407471	0.0191249661147594	-0.00230353930965066	-0.00652430532500148	0.00321592413820326
246	96.57177734375	-8.52270030975342	3.24057936668396	0.0132808275520802	0.00418994715437293	-0.00197886489331722	0.00159255252219737
247	95.273078918457	-7.22400331497192	3.50031876564026	0.00191722682211548	0.000943203864153475	0.00711201597005129	0.00906006153672934
248	94.6237335205078	-7.22400331497192	3.56525373458862	0.00516396993771195	-0.000355493422830477	0.00126787810586393	0.000618529506027699
249	95.273078918457	-7.22400331497192	3.63018846511841	-0.00587495695799589	0.00970941036939621	-3.08191010844894e-05	-0.00490093370899558
250	95.273078918457	-6.89932918548584	3.88992786407471	0.00386527273803949	0.00516396993771195	-0.00587495695799589	-0.000680167751852423
251	97.2211227416992	-8.52270030975342	3.82499313354492	-0.00165419070981443	0.00776136433705688	-0.00652430532500148	-0.00132951640989631
252	95.273078918457	-8.19802665710449	3.76005816459656	0.00321592413820326	0.00386527273803949	0.00159255252219737	0.00289124972186983
253	95.273078918457	-7.54867792129517	3.50031876564026	-0.00555028254166245	0.0171769186854362	0.00938473641872406	-0.000355493422830477
254	95.9224319458008	-8.52270030975342	4.21460247039795	-0.00230353930965066	0.0116574559360743	0.00386527273803949	-0.00425158534198999
255	95.9224319458008	-8.84737491607666	4.14966726303101	0.0123068047687411	0.00646266713738441	0.00678734155371785	0.000618529506027699
256	95.273078918457	-8.19802665710449	4.27953720092773	-0.0026282137259841	0.00483929552137852	-0.00132951640989631	-0.00100484199356288
257	96.57177734375	-7.87335205078125	4.08473253250122	0.00711201597005129	-0.00197886489331722	0.000293855206109583	0.00581331877037883
258	95.273078918457	-8.52270030975342	3.88992786407471	-0.00100484199356288	0.000943203864153475	-0.00100484199356288	-0.00814767740666866
259	93.9743804931641	-7.87335205078125	3.76005816459656	-0.0146411629393697	0.00418994715437293	0.00159255252219737	-0.00587495695799589
260	93.3250350952148	-8.19802665710449	4.21460247039795	0.0022419011220336	-0.00360223650932312	-0.000680167751852423	0.00354059832170606
261	93.3250350952148	-8.19802665710449	4.47434186935425	0.00321592413820326	-0.00814767740666866	-0.00847235135734081	-0.00717365415766835
262	92.0263366699219	-7.54867792129517	3.88992786407471	-0.00749832857400179	-0.00587495695799589	-0.00619963090866804	0.00126787810586393
263	93.9743804931641	-8.19802665710449	3.88992786407471	0.0113327819854021	-0.0165892094373703	-0.0107450718060136	-0.000680167751852423
264	93.3250350952148	-7.22400331497192	3.76005816459656	0.00776136433705688	-0.00814767740666866	-0.00879702530801296	-0.00100484199356288
265	93.9743804931641	-7.54867792129517	3.88992786407471	0.00743668992072344	-0.00197886489331722	-0.00717365415766835	-0.0026282137259841
266	95.9224319458008	-8.52270030975342	4.21460247039795	-3.08191010844894e-05	-0.00457625929266214	-0.00977104809135199	0.00646266713738441
267	95.273078918457	-8.52270030975342	4.08473253250122	-3.08191010844894e-05	-0.00522560812532902	0.0022419011220336	0.00516396993771195
268	95.273078918457	-7.87335205078125	3.88992786407471	0.00159255252219737	0.000618529506027699	-0.00490093370899558	-0.0026282137259841
269	94.6237335205078	-7.54867792129517	3.95486283302307	0.00418994715437293	-0.000355493422830477	0.00386527273803949	-0.00327756232582033
270	93.9743804931641	-8.19802665710449	3.76005816459656	0.00873538758605719	-0.00295288790948689	0.00386527273803949	-0.000355493422830477
271	95.273078918457	-9.1720495223999	4.01979780197144	-3.08191010844894e-05	-0.000680167751852423	-0.0026282137259841	0.00451462110504508
272	94.6237335205078	-8.19802665710449	4.01979780197144	0.00938473641872406	0.00159255252219737	0.00841071270406246	-0.00392691092565656
273	94.6237335205078	-8.19802665710449	3.76005816459656	-0.0139918150380254	0.00289124972186983	-0.00132951640989631	-3.08191010844894e-05
274	95.9224319458008	-9.1720495223999	3.88992786407471	-0.00814767740666866	0.00743668992072344	0.00386527273803949	-0.00295288790948689
275	95.273078918457	-8.52270030975342	3.95486283302307	-0.00944637414067984	0.00776136433705688	0.00483929552137852	-0.00490093370899558
276	94.6237335205078	-7.22400331497192	3.76005816459656	0.00321592413820326	0.00321592413820326	-0.0139918150380254	-0.00490093370899558
277	93.9743804931641	-6.89932918548584	3.95486283302307	-0.00100484199356288	-0.00425158534198999	0.000618529506027699	0.00548864435404539
278	93.9743804931641	-6.89932918548584	4.21460247039795	-0.00295288790948689	-0.00782300252467394	-0.00977104809135199	-0.00360223650932312
279	94.6237335205078	-6.57465505599976	3.63018846511841	-0.000680167751852423	0.0022419011220336	-0.00977104809135199	-0.00327756232582033
280	95.273078918457	-7.22400331497192	3.63018846511841	-0.00652430532500148	0.000618529506027699	0.00126787810586393	0.00613799272105098
281	96.57177734375	-7.54867792129517	3.76005816459656	0.00289124972186983	0.00191722682211548	-0.0123684434220195	-0.00197886489331722
282	94.6237335205078	-6.89932918548584	3.95486283302307	0.00126787810586393	-0.00165419070981443	-0.00490093370899558	-0.00360223650932312
283	95.9224319458008	-7.54867792129517	3.95486283302307	0.0136055024340749	-0.0123684434220195	-0.00977104809135199	0.00581331877037883
284	94.6237335205078	-7.22400331497192	3.76005816459656	0.00743668992072344	-0.00814767740666866	-0.0130177913233638	-0.000680167751852423
285	96.57177734375	-7.22400331497192	3.56525373458862	0.01847561635077	-0.00132951640989631	-0.00652430532500148	0.00743668992072344
286	96.57177734375	-8.19802665710449	3.82499313354492	0.011982130818069	0.00289124972186983	-0.00912170019000769	-0.000680167751852423
287	95.273078918457	-7.87335205078125	4.01979780197144	0.00191722682211548	-0.00522560812532902	-0.0026282137259841	0.00938473641872406
288	95.9224319458008	-7.87335205078125	4.21460247039795	0.00743668992072344	0.00289124972186983	0.0022419011220336	0.00321592413820326
289	95.273078918457	-7.54867792129517	4.21460247039795	0.00678734155371785	0.0145795252174139	0.00126787810586393	-3.08191010844894e-05
290	94.6237335205078	-6.57465505599976	3.76005816459656	0.00418994715437293	0.00289124972186983	-0.00522560812532902	0.00970941036939621
291	93.9743804931641	-7.22400331497192	3.63018846511841	0.0113327819854021	0.00970941036939621	0.00126787810586393	0.00321592413820326
292	93.3250350952148	-7.87335205078125	3.88992786407471	0.00776136433705688	0.0175015944987535	-0.0107450718060136	0.00516396993771195
293	91.3769912719727	-6.57465505599976	3.69512343406677	-0.017887907102704	0.0197743140161037	0.0181509424000978	-0.00879702530801296
294	94.6237335205078	-7.87335205078125	4.14966726303101	-0.0260047651827335	0.0213976856321096	0.00776136433705688	-0.00457625929266214
295	91.3769912719727	-6.57465505599976	3.95486283302307	-0.017887907102704	0.0197743140161037	0.00711201597005129	0.00451462110504508
296	93.3250350952148	-6.57465505599976	3.69512343406677	-0.0159398596733809	0.00191722682211548	0.00516396993771195	0.00159255252219737
297	93.9743804931641	-6.57465505599976	3.69512343406677	-0.0172385573387146	0.00483929552137852	0.00743668992072344	-0.00165419070981443
298	93.9743804931641	-7.22400331497192	4.08473253250122	-0.00652430532500148	0.0103587592020631	0.00256657530553639	-0.00165419070981443
299	93.9743804931641	-6.57465505599976	3.95486283302307	-0.0201606266200542	0.0113327819854021	-0.00425158534198999	-0.00814767740666866
300	94.6237335205078	-6.89932918548584	4.01979780197144	-0.00847235135734081	0.00256657530553639	0.00159255252219737	-0.0026282137259841
301	95.273078918457	-7.87335205078125	4.01979780197144	-0.0113944197073579	0.00386527273803949	-0.00132951640989631	-0.00327756232582033
302	95.273078918457	-8.52270030975342	3.88992786407471	-0.00522560812532902	-0.00425158534198999	0.000943203864153475	0.000943203864153475
303	93.9743804931641	-7.22400331497192	3.11070966720581	-0.0026282137259841	-0.0341216214001179	-0.00327756232582033	-0.00132951640989631
304	95.273078918457	-8.84737491607666	3.50031876564026	-0.00295288790948689	-0.0273034609854221	-0.00619963090866804	-0.00555028254166245
305	96.57177734375	-9.1720495223999	4.08473253250122	-0.0026282137259841	-0.0143164889886975	-0.0204853005707264	0.00191722682211548
306	95.9224319458008	-8.84737491607666	4.21460247039795	-0.00425158534198999	-0.0143164889886975	-0.00327756232582033	-0.00327756232582033
307	96.57177734375	-8.84737491607666	3.88992786407471	-0.00814767740666866	-0.00912170019000769	-0.00327756232582033	-0.00327756232582033
308	96.57177734375	-8.84737491607666	3.82499313354492	-0.000680167751852423	-0.00132951640989631	0.000293855206109583	-0.000680167751852423
309	95.9224319458008	-8.19802665710449	4.01979780197144	-0.00587495695799589	0.00386527273803949	0.00548864435404539	-0.0026282137259841
310	94.6237335205078	-7.22400331497192	3.69512343406677	-0.00327756232582033	0.00906006153672934	-0.00360223650932312	0.000943203864153475
311	94.6237335205078	-6.57465505599976	3.95486283302307	-0.00132951640989631	-0.00165419070981443	0.00159255252219737	-0.00230353930965066
312	96.57177734375	-7.87335205078125	3.95486283302307	-0.00490093370899558	0.00126787810586393	0.0158782228827477	-0.00749832857400179
313	94.6237335205078	-7.54867792129517	3.76005816459656	-0.00814767740666866	0.0132808275520802	0.0106834331527352	-0.0026282137259841
314	95.9224319458008	-7.54867792129517	3.76005816459656	-0.00749832857400179	0.00841071270406246	0.00678734155371785	-0.00197886489331722
315	94.6237335205078	-6.57465505599976	3.56525373458862	-0.00814767740666866	0.00808603875339031	-0.00197886489331722	-0.00522560812532902
316	95.273078918457	-6.89932918548584	3.76005816459656	0.00191722682211548	-0.00360223650932312	-0.000355493422830477	-0.0126931173726916
317	95.9224319458008	-7.54867792129517	4.08473253250122	0.00516396993771195	-0.00360223650932312	0.00321592413820326	0.00451462110504508
318	97.2211227416992	-8.19802665710449	3.76005816459656	0.00516396993771195	-0.00100484199356288	-0.000680167751852423	-0.00327756232582033
319	94.6237335205078	-7.22400331497192	3.82499313354492	-0.00230353930965066	-0.00457625929266214	-0.00457625929266214	-0.00327756232582033
320	95.273078918457	-6.57465505599976	3.50031876564026	0.00256657530553639	-0.00132951640989631	-0.00879702530801296	-0.00587495695799589
321	95.9224319458008	-7.22400331497192	3.69512343406677	0.0116574559360743	0.00354059832170606	-0.00847235135734081	0.00191722682211548
322	96.57177734375	-7.54867792129517	4.01979780197144	0.0136055024340749	-0.0123684434220195	-0.0120437685400248	0.00289124972186983
323	93.3250350952148	-7.22400331497192	3.63018846511841	0.0126314787194133	-0.0159398596733809	-0.0182125810533762	-0.00392691092565656
324	94.6237335205078	-7.22400331497192	3.82499313354492	0.00451462110504508	-0.00782300252467394	0.00646266713738441	0.00126787810586393
325	95.273078918457	-8.19802665710449	3.69512343406677	0.0142548503354192	-0.0100957229733467	-0.0253554154187441	0.00483929552137852
326	92.0263366699219	-6.24998044967651	3.69512343406677	-0.00230353930965066	0.00386527273803949	-0.00295288790948689	0.00678734155371785
327	92.0263366699219	-6.57465505599976	3.76005816459656	-0.00327756232582033	-0.0104203969240189	-0.00295288790948689	-0.0026282137259841
328	92.0263366699219	-6.24998044967651	3.95486283302307	0.000618529506027699	-0.00295288790948689	0.00126787810586393	-0.00392691092565656
329	93.9743804931641	-7.54867792129517	4.08473253250122	-0.00749832857400179	0.00613799272105098	-0.00912170019000769	0.00159255252219737
330	93.9743804931641	-7.22400331497192	3.76005816459656	-0.00717365415766835	0.00418994715437293	-0.00392691092565656	0.00354059832170606
331	93.9743804931641	-6.89932918548584	3.95486283302307	0.01100810803473	0.00906006153672934	-0.00587495695799589	-0.00197886489331722
332	96.57177734375	-7.54867792129517	4.21460247039795	-0.00165419070981443	0.00581331877037883	0.00938473641872406	-0.00327756232582033
333	96.57177734375	-7.87335205078125	4.08473253250122	-3.08191010844894e-05	0.0175015944987535	0.00678734155371785	0.00451462110504508
334	95.9224319458008	-6.57465505599976	4.08473253250122	-0.00652430532500148	0.0123068047687411	0.012956153601408	-0.00587495695799589
335	93.9743804931641	-7.22400331497192	3.76005816459656	-0.00490093370899558	0.0165275707840919	0.000943203864153475	0.00548864435404539
336	95.273078918457	-8.19802665710449	3.88992786407471	0.0158782228827477	0.00354059832170606	0.00418994715437293	0.00159255252219737
337	95.9224319458008	-9.1720495223999	3.95486283302307	-0.00360223650932312	0.000293855206109583	-0.00457625929266214	0.00386527273803949
338	95.273078918457	-9.1720495223999	4.08473253250122	0.0022419011220336	-0.00327756232582033	0.0022419011220336	0.00483929552137852
339	96.57177734375	-8.84737491607666	4.14966726303101	0.00289124972186983	-0.000355493422830477	-0.00197886489331722	-0.00132951640989631
340	93.9743804931641	-7.22400331497192	3.88992786407471	0.00191722682211548	0.00256657530553639	-0.00619963090866804	0.00191722682211548
341	95.273078918457	-7.22400331497192	3.63018846511841	0.00841071270406246	0.000293855206109583	-0.00132951640989631	0.00483929552137852
342	95.273078918457	-7.54867792129517	3.88992786407471	-0.00327756232582033	-0.00912170019000769	-0.00425158534198999	-0.00555028254166245
343	95.273078918457	-6.89932918548584	3.95486283302307	0.00483929552137852	-0.00977104809135199	-0.00684897974133492	-0.00165419070981443
344	93.9743804931641	-7.54867792129517	4.01979780197144	-0.00132951640989631	-0.0117190945893526	-0.00879702530801296	-0.00327756232582033
345	93.9743804931641	-6.89932918548584	3.88992786407471	-0.000680167751852423	-0.0221086721867323	-0.00619963090866804	0.01100810803473
346	94.6237335205078	-6.89932918548584	3.69512343406677	-0.000355493422830477	-0.00295288790948689	-0.00782300252467394	0.00256657530553639
347	93.9743804931641	-7.22400331497192	3.82499313354492	0.000943203864153475	0.0100340843200684	0.00126787810586393	0.0022419011220336
348	93.9743804931641	-6.89932918548584	3.30551409721375	-0.00425158534198999	-0.00230353930965066	-0.0149658378213644	-0.00457625929266214
349	93.9743804931641	-7.22400331497192	3.43538379669189	-0.000355493422830477	0.00321592413820326	-0.00490093370899558	-0.00100484199356288
350	95.273078918457	-7.87335205078125	3.95486283302307	-0.00749832857400179	0.00321592413820326	-0.00457625929266214	0.000943203864153475
351	93.3250350952148	-7.22400331497192	4.14966726303101	0.00289124972186983	-0.00197886489331722	-0.00490093370899558	0.00548864435404539
352	95.273078918457	-6.89932918548584	3.50031876564026	-0.00230353930965066	0.00711201597005129	-0.00197886489331722	-0.00295288790948689
353	95.9224319458008	-8.19802665710449	3.88992786407471	-0.000680167751852423	0.0123068047687411	0.00646266713738441	-0.000355493422830477
354	93.3250350952148	-7.22400331497192	3.76005816459656	0.00191722682211548	0.0149041991680861	0.00906006153672934	0.00159255252219737
355	94.6237335205078	-7.87335205078125	3.88992786407471	-0.00197886489331722	0.00873538758605719	-0.00749832857400179	-0.00197886489331722
356	95.273078918457	-8.52270030975342	4.27953720092773	0.00451462110504508	0.00743668992072344	0.000618529506027699	0.00808603875339031
357	94.6237335205078	-7.54867792129517	4.14966726303101	-0.00100484199356288	0.00483929552137852	0.00159255252219737	-0.00814767740666866
358	93.9743804931641	-7.87335205078125	4.21460247039795	-0.00197886489331722	0.00126787810586393	-0.00295288790948689	0.00159255252219737
359	94.6237335205078	-7.87335205078125	3.95486283302307	-0.0191866029053926	0.00613799272105098	0.00386527273803949	-0.000680167751852423
360	91.3769912719727	-7.54867792129517	4.08473253250122	0.0100340843200684	0.00483929552137852	-0.000680167751852423	0.00451462110504508
361	92.0263366699219	-6.24998044967651	3.88992786407471	-0.000680167751852423	0.00483929552137852	0.00711201597005129	-0.00295288790948689
362	93.3250350952148	-6.57465505599976	3.95486283302307	-0.0107450718060136	-0.00425158534198999	-0.00555028254166245	0.00159255252219737
363	95.273078918457	-7.54867792129517	4.14966726303101	0.00483929552137852	-0.0159398596733809	-0.0110697457566857	0.000618529506027699
364	94.6237335205078	-6.89932918548584	3.63018846511841	0.00776136433705688	-0.00230353930965066	-0.0113944197073579	0.00581331877037883
365	95.273078918457	-6.89932918548584	3.69512343406677	-0.0237320438027382	-0.000680167751852423	-0.0113944197073579	0.00613799272105098
366	95.273078918457	-6.89932918548584	4.14966726303101	0.0116574559360743	0.000293855206109583	-0.00944637414067984	0.0022419011220336
367	94.6237335205078	-6.89932918548584	4.14966726303101	-0.00100484199356288	-0.00132951640989631	-0.00457625929266214	0.00159255252219737
368	95.273078918457	-6.89932918548584	4.08473253250122	0.00126787810586393	0.00808603875339031	-0.00717365415766835	0.00289124972186983
369	94.6237335205078	-6.24998044967651	3.56525373458862	0.000618529506027699	0.0022419011220336	-0.00360223650932312	0.00191722682211548
370	97.2211227416992	-8.52270030975342	3.82499313354492	0.00418994715437293	0.000618529506027699	-0.00912170019000769	-0.00165419070981443
371	96.57177734375	-8.52270030975342	3.88992786407471	-0.00295288790948689	-0.00425158534198999	0.00776136433705688	-0.00165419070981443
372	95.9224319458008	-7.87335205078125	3.88992786407471	0.00548864435404539	-0.000680167751852423	0.00354059832170606	-0.00197886489331722
373	95.273078918457	-8.84737491607666	4.14966726303101	-0.00132951640989631	0.01100810803473	0.00938473641872406	-0.0026282137259841
374	94.6237335205078	-8.19802665710449	3.82499313354492	0.00646266713738441	0.0142548503354192	0.0136055024340749	-0.00327756232582033
375	95.9224319458008	-7.87335205078125	3.88992786407471	-0.00360223650932312	0.0149041991680861	0.00354059832170606	-0.0104203969240189
376	95.9224319458008	-8.19802665710449	3.69512343406677	0.00451462110504508	0.00418994715437293	-0.00100484199356288	-0.00457625929266214
377	95.273078918457	-6.57465505599976	3.82499313354492	-0.0026282137259841	0.0100340843200684	0.012956153601408	-0.00197886489331722
378	93.9743804931641	-6.89932918548584	4.08473253250122	-0.00749832857400179	-0.00522560812532902	0.00483929552137852	-0.00197886489331722
379	93.3250350952148	-6.24998044967651	4.14966726303101	-0.00652430532500148	0.0106834331527352	-0.00360223650932312	-0.00392691092565656
380	95.9224319458008	-7.54867792129517	3.76005816459656	-0.00879702530801296	-0.000680167751852423	-0.0026282137259841	0.00418994715437293
381	94.6237335205078	-7.87335205078125	3.76005816459656	0.00256657530553639	-0.0100957229733467	-0.0107450718060136	0.00581331877037883
382	95.273078918457	-6.89932918548584	3.43538379669189	0.00776136433705688	-0.0169138833880424	0.00159255252219737	0.00321592413820326
383	93.9743804931641	-7.22400331497192	3.76005816459656	-0.00425158534198999	-0.00652430532500148	-0.0162645354866982	-0.00457625929266214
384	95.9224319458008	-7.54867792129517	4.08473253250122	0.00938473641872406	-0.00392691092565656	-0.00879702530801296	0.00516396993771195
385	94.6237335205078	-6.57465505599976	3.95486283302307	-0.00165419070981443	0.00483929552137852	-0.0152905117720366	0.00711201597005129
386	93.9743804931641	-6.89932918548584	3.43538379669189	0.00938473641872406	-0.00912170019000769	-0.0208099745213985	0.00776136433705688
387	93.9743804931641	-6.89932918548584	3.63018846511841	0.00483929552137852	0.000618529506027699	0.000943203864153475	0.00159255252219737
388	95.273078918457	-7.87335205078125	3.82499313354492	0.00256657530553639	-0.00295288790948689	-0.0026282137259841	-3.08191010844894e-05
389	95.273078918457	-7.87335205078125	3.95486283302307	0.00289124972186983	0.0126314787194133	-0.00295288790948689	0.00483929552137852
390	93.9743804931641	-6.89932918548584	3.95486283302307	-0.00360223650932312	0.0116574559360743	-0.0139918150380254	0.00126787810586393
391	93.3250350952148	-7.87335205078125	3.95486283302307	0.000618529506027699	0.00743668992072344	0.000943203864153475	0.00516396993771195
392	93.9743804931641	-7.22400331497192	4.08473253250122	-0.000680167751852423	0.0126314787194133	0.00711201597005129	0.00451462110504508
393	92.6756820678711	-6.57465505599976	3.88992786407471	-0.0208099745213985	0.0155535480007529	0.00743668992072344	0.00354059832170606
394	91.3769912719727	-7.87335205078125	4.01979780197144	-0.0273034609854221	0.0191249661147594	0.0132808275520802	0.000293855206109583
395	92.6756820678711	-7.54867792129517	4.34447193145752	-0.0198359526693821	0.020423661917448	-0.00165419070981443	-3.08191010844894e-05
396	90.7276382446289	-6.57465505599976	4.27953720092773	-0.00717365415766835	0.0106834331527352	0.00970941036939621	-3.08191010844894e-05
397	91.3769912719727	-6.89932918548584	3.63018846511841	-0.0026282137259841	0.00581331877037883	0.00451462110504508	0.00646266713738441
398	92.6756820678711	-6.57465505599976	3.63018846511841	-0.0113944197073579	-3.08191010844894e-05	0.0022419011220336	-0.00944637414067984
399	92.6756820678711	-6.89932918548584	3.69512343406677	-0.00944637414067984	0.00776136433705688	0.00516396993771195	-0.00327756232582033
400	93.3250350952148	-6.89932918548584	3.63018846511841	-0.0117190945893526	0.00970941036939621	0.000618529506027699	-0.00457625929266214
401	95.273078918457	-7.87335205078125	4.14966726303101	0.00191722682211548	-0.00197886489331722	-0.00132951640989631	0.000293855206109583
402	94.6237335205078	-7.87335205078125	3.69512343406677	0.000293855206109583	-0.0162645354866982	-0.00457625929266214	0.00289124972186983
403	95.273078918457	-8.19802665710449	3.43538379669189	-0.0026282137259841	-0.0188619289547205	-0.00490093370899558	0.00126787810586393
404	93.3250350952148	-7.22400331497192	3.69512343406677	0.00646266713738441	-0.00782300252467394	-0.0104203969240189	-0.00230353930965066
405	95.273078918457	-7.87335205078125	3.82499313354492	0.00906006153672934	-0.0191866029053926	-0.0104203969240189	0.000618529506027699
406	94.6237335205078	-7.87335205078125	3.95486283302307	0.00581331877037883	-0.0266541130840778	-0.00782300252467394	-0.00392691092565656
407	94.6237335205078	-8.19802665710449	4.01979780197144	0.00126787810586393	-0.00392691092565656	-0.00782300252467394	0.00126787810586393
408	95.273078918457	-7.87335205078125	3.95486283302307	-0.00100484199356288	-0.017887907102704	-0.00360223650932312	-0.000680167751852423
409	95.273078918457	-8.19802665710449	3.63018846511841	-0.00490093370899558	-0.0104203969240189	-0.00165419070981443	-0.00587495695799589
410	96.57177734375	-8.19802665710449	3.88992786407471	-0.00327756232582033	0.00191722682211548	-0.00197886489331722	-0.00100484199356288
411	97.2211227416992	-8.19802665710449	4.21460247039795	0.0022419011220336	-0.000355493422830477	-0.00295288790948689	0.00321592413820326
412	96.57177734375	-7.87335205078125	4.27953720092773	-0.00490093370899558	-0.00457625929266214	-0.00197886489331722	-0.00490093370899558
413	95.273078918457	-7.22400331497192	4.4094066619873	0.000618529506027699	0.01100810803473	-0.00392691092565656	0.00516396993771195
414	97.2211227416992	-7.54867792129517	4.14966726303101	-0.0100957229733467	0.0126314787194133	0.00516396993771195	-0.00522560812532902
415	97.2211227416992	-8.52270030975342	3.50031876564026	-0.00490093370899558	0.00776136433705688	-0.0026282137259841	0.00289124972186983
416	95.9224319458008	-6.57465505599976	3.43538379669189	0.00516396993771195	0.00970941036939621	0.00126787810586393	-0.00197886489331722
417	95.273078918457	-6.89932918548584	3.43538379669189	0.0022419011220336	0.00159255252219737	-0.00847235135734081	-0.00197886489331722
418	95.9224319458008	-6.24998044967651	3.56525373458862	-0.00587495695799589	-3.08191010844894e-05	-0.00977104809135199	-0.00717365415766835
419	97.2211227416992	-7.54867792129517	3.76005816459656	-0.00360223650932312	0.00386527273803949	-0.0104203969240189	-0.00165419070981443
420	96.57177734375	-7.54867792129517	3.76005816459656	-0.00652430532500148	-0.00132951640989631	-3.08191010844894e-05	-0.00132951640989631
421	95.9224319458008	-6.89932918548584	3.69512343406677	0.00159255252219737	-0.00652430532500148	-0.00555028254166245	-0.00425158534198999
422	96.57177734375	-8.19802665710449	4.01979780197144	0.00970941036939621	-3.08191010844894e-05	-0.00490093370899558	0.00289124972186983
423	95.9224319458008	-7.54867792129517	3.69512343406677	0.00711201597005129	-0.0146411629393697	-0.00684897974133492	-0.00327756232582033
424	96.57177734375	-7.54867792129517	4.08473253250122	-0.00165419070981443	-0.0224333461374044	-0.00749832857400179	0.00678734155371785
425	96.57177734375	-8.19802665710449	4.14966726303101	-0.00360223650932312	0.00386527273803949	-0.0107450718060136	0.00126787810586393
426	93.9743804931641	-7.22400331497192	3.56525373458862	0.00743668992072344	-0.00684897974133492	-0.00425158534198999	0.0126314787194133
427	93.9743804931641	-7.22400331497192	3.50031876564026	-0.00360223650932312	0.00418994715437293	-0.00360223650932312	-0.00392691092565656
428	92.6756820678711	-7.54867792129517	3.88992786407471	-0.00230353930965066	-0.00230353930965066	0.000293855206109583	-0.00327756232582033
429	93.9743804931641	-8.52270030975342	3.82499313354492	-0.0100957229733467	0.00906006153672934	0.00256657530553639	0.00516396993771195
430	93.9743804931641	-8.52270030975342	4.14966726303101	-0.00684897974133492	0.0126314787194133	0.00256657530553639	0.00613799272105098
431	94.6237335205078	-7.54867792129517	4.08473253250122	-0.00490093370899558	0.000618529506027699	-0.00490093370899558	0.0022419011220336
432	95.273078918457	-8.19802665710449	3.82499313354492	-0.00360223650932312	0.0181509424000978	0.00678734155371785	0.00126787810586393
433	93.9743804931641	-6.89932918548584	3.76005816459656	-0.00360223650932312	0.0126314787194133	0.00906006153672934	0.00418994715437293
434	95.9224319458008	-8.19802665710449	3.95486283302307	-0.0026282137259841	0.0158782228827477	0.0100340843200684	-0.00327756232582033
435	95.273078918457	-7.22400331497192	3.82499313354492	-0.00197886489331722	0.00841071270406246	0.00743668992072344	0.000943203864153475
436	95.273078918457	-7.22400331497192	3.88992786407471	-0.00165419070981443	0.00321592413820326	-0.00425158534198999	0.00159255252219737
437	93.9743804931641	-8.19802665710449	3.82499313354492	0.00289124972186983	-0.000680167751852423	0.00613799272105098	-0.00522560812532902
438	93.9743804931641	-7.87335205078125	3.76005816459656	-0.00230353930965066	-0.00360223650932312	0.00289124972186983	-0.00295288790948689
439	93.9743804931641	-8.52270030975342	3.63018846511841	0.00776136433705688	-0.00360223650932312	0.00581331877037883	-0.00165419070981443
440	95.9224319458008	-10.1460723876953	3.95486283302307	-0.00165419070981443	-0.00879702530801296	0.00256657530553639	-0.00197886489331722
441	94.6237335205078	-9.49672412872314	4.14966726303101	0.00613799272105098	-0.00782300252467394	-0.00555028254166245	-0.00619963090866804
442	95.9224319458008	-9.1720495223999	4.27953720092773	0.00159255252219737	-0.0266541130840778	-0.00295288790948689	-0.00132951640989631
443	93.9743804931641	-7.54867792129517	3.82499313354492	0.0165275707840919	-0.0224333461374044	-0.00490093370899558	-0.00197886489331722
444	95.9224319458008	-8.84737491607666	4.08473253250122	0.0162028968334198	-0.00749832857400179	-0.0123684434220195	0.00191722682211548
445	93.9743804931641	-7.22400331497192	3.82499313354492	0.00970941036939621	-0.00295288790948689	-0.0123684434220195	-0.00392691092565656
446	93.3250350952148	-7.22400331497192	3.88992786407471	0.00289124972186983	-0.000355493422830477	-0.00392691092565656	0.00776136433705688
447	94.6237335205078	-7.22400331497192	3.82499313354492	0.00808603875339031	0.00191722682211548	0.00938473641872406	-0.00230353930965066
448	93.3250350952148	-7.22400331497192	4.01979780197144	0.00548864435404539	0.00386527273803949	-0.00652430532500148	-0.00457625929266214
449	93.3250350952148	-6.57465505599976	3.43538379669189	-0.00132951640989631	-0.00295288790948689	-0.00749832857400179	-3.08191010844894e-05
450	95.273078918457	-8.19802665710449	3.69512343406677	-0.00360223650932312	0.000293855206109583	-0.00977104809135199	0.000293855206109583
451	94.6237335205078	-7.22400331497192	3.56525373458862	0.00711201597005129	0.0022419011220336	-0.00392691092565656	-0.00425158534198999
452	95.9224319458008	-8.52270030975342	3.76005816459656	-0.00619963090866804	0.00808603875339031	-3.08191010844894e-05	0.00678734155371785
453	95.9224319458008	-8.52270030975342	4.01979780197144	-0.00717365415766835	0.0145795252174139	-0.00165419070981443	0.00613799272105098
454	95.9224319458008	-8.52270030975342	3.56525373458862	-0.00522560812532902	0.0123068047687411	-0.00652430532500148	0.00159255252219737
455	94.6237335205078	-6.89932918548584	3.63018846511841	0.000293855206109583	0.0152288740500808	0.00191722682211548	0.0155535480007529
456	95.9224319458008	-7.54867792129517	3.69512343406677	0.00451462110504508	0.00418994715437293	-0.00522560812532902	0.0022419011220336
457	94.6237335205078	-6.24998044967651	4.01979780197144	0.0113327819854021	0.00321592413820326	0.00126787810586393	0.00711201597005129
458	94.6237335205078	-7.22400331497192	3.82499313354492	0.0142548503354192	0.00548864435404539	-0.00425158534198999	-0.00587495695799589
459	93.3250350952148	-6.24998044967651	3.95486283302307	0.00808603875339031	0.0175015944987535	0.0022419011220336	0.000293855206109583
460	94.6237335205078	-7.22400331497192	3.76005816459656	-0.00944637414067984	0.0126314787194133	-0.00197886489331722	-0.00165419070981443
461	93.3250350952148	-8.19802665710449	3.76005816459656	-0.00555028254166245	0.00321592413820326	-0.00490093370899558	0.00808603875339031
462	94.6237335205078	-8.19802665710449	3.95486283302307	0.00289124972186983	0.00418994715437293	-0.000680167751852423	0.00354059832170606
463	92.0263366699219	-7.54867792129517	3.95486283302307	0.0100340843200684	-3.08191010844894e-05	-0.00327756232582033	-0.00457625929266214
464	94.6237335205078	-7.87335205078125	4.34447193145752	-0.00457625929266214	0.0100340843200684	-0.00295288790948689	0.0022419011220336
465	93.9743804931641	-6.57465505599976	4.01979780197144	0.00743668992072344	0.00906006153672934	-0.00132951640989631	0.00581331877037883
466	95.273078918457	-6.89932918548584	3.69512343406677	0.00776136433705688	0.00678734155371785	-0.00100484199356288	0.00808603875339031
467	94.6237335205078	-6.57465505599976	3.56525373458862	0.00418994715437293	-0.00100484199356288	0.0022419011220336	0.00711201597005129
468	95.9224319458008	-7.54867792129517	3.69512343406677	-0.00327756232582033	-3.08191010844894e-05	0.00581331877037883	0.000943203864153475
469	95.273078918457	-6.57465505599976	3.69512343406677	0.00289124972186983	0.00483929552137852	-0.000680167751852423	-0.00327756232582033
470	97.870475769043	-8.52270030975342	4.01979780197144	-0.00490093370899558	-0.00392691092565656	-0.00230353930965066	0.00159255252219737
471	95.273078918457	-7.87335205078125	4.01979780197144	-0.000680167751852423	-0.00619963090866804	-0.00132951640989631	-0.00230353930965066
472	97.870475769043	-9.1720495223999	3.82499313354492	-0.00847235135734081	-0.00490093370899558	0.011982130818069	-0.00132951640989631
473	96.57177734375	-9.1720495223999	3.95486283302307	-0.0139918150380254	-0.000680167751852423	0.00483929552137852	-0.0113944197073579
474	97.870475769043	-8.19802665710449	3.82499313354492	-0.0133424662053585	-0.00912170019000769	-0.000680167751852423	-0.00555028254166245
475	94.6237335205078	-7.22400331497192	3.82499313354492	-0.0117190945893526	-0.00392691092565656	-0.0026282137259841	-0.00425158534198999
476	97.2211227416992	-8.19802665710449	4.21460247039795	-0.00814767740666866	0.00256657530553639	-0.00652430532500148	-0.00327756232582033
477	96.57177734375	-7.87335205078125	4.14966726303101	-0.000680167751852423	-0.0227580219507217	0.000943203864153475	0.000293855206109583
478	97.2211227416992	-8.19802665710449	3.88992786407471	-0.00555028254166245	-0.0136671401560307	0.00159255252219737	-0.00977104809135199
479	96.57177734375	-7.54867792129517	3.82499313354492	-0.00977104809135199	-3.08191010844894e-05	-0.0026282137259841	-0.00619963090866804
480	95.9224319458008	-7.22400331497192	3.63018846511841	-0.0107450718060136	0.00256657530553639	-0.00717365415766835	-0.00522560812532902
481	95.273078918457	-6.89932918548584	3.56525373458862	-0.00165419070981443	-0.000355493422830477	-0.0139918150380254	0.00126787810586393
482	97.2211227416992	-7.54867792129517	4.01979780197144	-0.00360223650932312	-0.0107450718060136	-0.00782300252467394	0.000618529506027699
483	93.9743804931641	-6.89932918548584	3.88992786407471	0.00418994715437293	-0.00749832857400179	-0.0107450718060136	-0.00327756232582033
484	96.57177734375	-7.54867792129517	3.30551409721375	0.00451462110504508	0.0123068047687411	-0.00879702530801296	0.000943203864153475
485	96.57177734375	-7.54867792129517	3.63018846511841	-0.00132951640989631	0.00581331877037883	-0.00944637414067984	0.000943203864153475
486	96.57177734375	-7.54867792129517	4.08473253250122	-0.00522560812532902	-0.00132951640989631	-0.00457625929266214	0.00711201597005129
487	96.57177734375	-7.87335205078125	4.34447193145752	0.0113327819854021	0.00191722682211548	0.00126787810586393	0.00191722682211548
488	95.9224319458008	-7.87335205078125	4.47434186935425	0.00451462110504508	0.0100340843200684	0.00581331877037883	-0.00327756232582033
489	94.6237335205078	-7.87335205078125	4.14966726303101	-0.00360223650932312	0.00906006153672934	-0.00879702530801296	-0.00392691092565656
490	93.9743804931641	-6.89932918548584	3.63018846511841	-0.00100484199356288	0.00646266713738441	0.00159255252219737	-0.00457625929266214
491	93.3250350952148	-6.57465505599976	3.76005816459656	-0.00652430532500148	0.00451462110504508	-0.00197886489331722	0.00159255252219737
492	93.3250350952148	-6.57465505599976	3.82499313354492	0.000618529506027699	0.0207483377307653	0.011982130818069	0.00191722682211548
493	93.9743804931641	-7.87335205078125	4.27953720092773	-0.0104203969240189	0.0200989879667759	0.00873538758605719	-0.00295288790948689
494	91.3769912719727	-6.57465505599976	3.82499313354492	-0.00814767740666866	0.0152288740500808	0.0100340843200684	-0.00717365415766835
495	92.6756820678711	-8.52270030975342	3.88992786407471	-0.0152905117720366	0.0126314787194133	-0.0026282137259841	0.00289124972186983
496	93.9743804931641	-7.87335205078125	4.01979780197144	-0.00327756232582033	0.00906006153672934	-0.00100484199356288	-0.00230353930965066
497	93.9743804931641	-6.89932918548584	4.01979780197144	-0.00327756232582033	0.00159255252219737	0.00483929552137852	0.00354059832170606
498	93.9743804931641	-6.57465505599976	3.69512343406677	-0.00457625929266214	0.000293855206109583	0.00159255252219737	-0.00912170019000769
499	93.3250350952148	-6.57465505599976	4.01979780197144	-0.00814767740666866	-0.00100484199356288	-0.00132951640989631	-0.00684897974133492
500	95.9224319458008	-7.87335205078125	3.76005816459656	-0.0100957229733467	0.00483929552137852	-0.000355493422830477	-0.00327756232582033
501	95.9224319458008	-8.52270030975342	3.88992786407471	-0.000680167751852423	0.00289124972186983	-0.00879702530801296	-0.000680167751852423
502	93.9743804931641	-7.54867792129517	3.69512343406677	0.00808603875339031	-0.00814767740666866	-0.00555028254166245	0.000943203864153475
503	93.9743804931641	-8.19802665710449	4.08473253250122	0.0207483377307653	-0.00879702530801296	-0.0139918150380254	-0.00327756232582033
504	95.9224319458008	-9.1720495223999	4.34447193145752	-0.00717365415766835	-0.0279528107494116	-0.0133424662053585	-0.00392691092565656
505	95.273078918457	-9.49672412872314	4.53927659988403	0.00808603875339031	-0.0107450718060136	-0.00912170019000769	-0.00457625929266214
506	94.6237335205078	-8.52270030975342	3.82499313354492	0.00354059832170606	-0.00879702530801296	-0.00652430532500148	-0.00619963090866804
507	95.273078918457	-8.84737491607666	3.88992786407471	0.00776136433705688	-0.0130177913233638	-0.00490093370899558	0.00451462110504508
508	93.3250350952148	-7.54867792129517	3.88992786407471	0.00289124972186983	0.000943203864153475	-0.00230353930965066	-0.00100484199356288
509	94.6237335205078	-7.87335205078125	3.76005816459656	-0.00555028254166245	-0.00100484199356288	-0.00814767740666866	-0.00652430532500148
510	95.273078918457	-7.22400331497192	3.76005816459656	-0.00165419070981443	0.00126787810586393	-0.000680167751852423	0.0022419011220336
511	95.273078918457	-8.52270030975342	4.01979780197144	0.00386527273803949	0.00321592413820326	-0.00100484199356288	0.00256657530553639
512	93.9743804931641	-7.22400331497192	3.88992786407471	0.00548864435404539	0.00906006153672934	0.00841071270406246	0.00613799272105098
513	96.57177734375	-8.19802665710449	3.69512343406677	-0.00132951640989631	0.0155535480007529	0.00808603875339031	-0.00879702530801296
514	94.6237335205078	-6.89932918548584	3.50031876564026	-0.00555028254166245	0.0145795252174139	0.00678734155371785	-0.00197886489331722
515	95.273078918457	-7.54867792129517	3.82499313354492	-0.00425158534198999	0.0103587592020631	-0.00360223650932312	0.00354059832170606
516	95.273078918457	-7.87335205078125	3.88992786407471	0.000943203864153475	0.00776136433705688	0.00386527273803949	-0.00522560812532902
517	97.2211227416992	-8.52270030975342	3.82499313354492	0.0116574559360743	0.00548864435404539	0.00321592413820326	0.00386527273803949
518	94.6237335205078	-8.19802665710449	3.69512343406677	0.000618529506027699	0.00418994715437293	0.00159255252219737	-0.00100484199356288
519	95.9224319458008	-7.22400331497192	3.63018846511841	-0.00490093370899558	-3.08191010844894e-05	-0.00555028254166245	-0.00749832857400179
520	96.57177734375	-6.89932918548584	3.69512343406677	0.00289124972186983	0.00256657530553639	-0.000355493422830477	0.00191722682211548
521	97.870475769043	-8.52270030975342	3.95486283302307	0.00386527273803949	-0.00522560812532902	-0.0152905117720366	0.0106834331527352
522	96.57177734375	-8.19802665710449	4.27953720092773	0.00613799272105098	-0.0133424662053585	-0.00327756232582033	0.00289124972186983
523	95.273078918457	-7.54867792129517	3.76005816459656	0.00418994715437293	-0.0211346503347158	-0.0169138833880424	-0.00490093370899558
524	94.6237335205078	-8.19802665710449	3.88992786407471	-0.00684897974133492	-0.000355493422830477	-0.00457625929266214	-0.00197886489331722
525	95.9224319458008	-8.52270030975342	3.76005816459656	-0.00522560812532902	0.00321592413820326	-0.00684897974133492	0.0022419011220336
526	91.3769912719727	-6.89932918548584	3.76005816459656	-0.00165419070981443	-0.00132951640989631	-0.0120437685400248	0.00159255252219737
527	92.6756820678711	-7.87335205078125	3.82499313354492	-0.00522560812532902	-0.00197886489331722	-3.08191010844894e-05	0.00548864435404539
528	92.6756820678711	-6.89932918548584	3.95486283302307	0.000293855206109583	0.00354059832170606	-0.00425158534198999	0.00516396993771195
529	94.6237335205078	-7.54867792129517	3.82499313354492	0.00613799272105098	-0.00165419070981443	-0.00555028254166245	0.00386527273803949
530	95.9224319458008	-7.87335205078125	4.01979780197144	-0.00165419070981443	0.011982130818069	0.000618529506027699	-0.00295288790948689
531	95.9224319458008	-8.19802665710449	4.01979780197144	0.00548864435404539	0.00646266713738441	0.000943203864153475	-0.00100484199356288
532	95.273078918457	-8.19802665710449	4.08473253250122	-0.00652430532500148	0.00970941036939621	0.00548864435404539	0.00159255252219737
533	94.6237335205078	-7.54867792129517	4.21460247039795	-0.00555028254166245	0.00711201597005129	0.00354059832170606	-0.000355493422830477
534	95.273078918457	-7.54867792129517	4.14966726303101	-0.00100484199356288	0.0149041991680861	-0.00327756232582033	-0.00360223650932312
535	96.57177734375	-8.84737491607666	4.08473253250122	-0.00555028254166245	0.00938473641872406	0.00483929552137852	0.00451462110504508
536	96.57177734375	-10.1460723876953	4.21460247039795	-0.0117190945893526	-0.0026282137259841	0.00256657530553639	-0.00230353930965066
537	95.9224319458008	-9.49672412872314	3.95486283302307	-3.08191010844894e-05	-0.0188619289547205	0.00256657530553639	0.00191722682211548
538	96.57177734375	-10.4707469940186	4.21460247039795	-0.00230353930965066	-0.0126931173726916	0.00613799272105098	-0.000355493422830477
539	93.9743804931641	-8.84737491607666	3.76005816459656	0.00548864435404539	-0.00132951640989631	-0.0120437685400248	-0.00555028254166245
540	94.6237335205078	-8.19802665710449	3.69512343406677	-0.00165419070981443	0.00354059832170606	-0.00652430532500148	-0.000680167751852423
541	96.57177734375	-8.84737491607666	3.76005816459656	0.00970941036939621	0.000943203864153475	-0.00522560812532902	0.00321592413820326
542	95.9224319458008	-9.1720495223999	4.01979780197144	0.0158782228827477	-0.00619963090866804	-0.0120437685400248	-0.00100484199356288
543	94.6237335205078	-8.19802665710449	4.08473253250122	0.0350340083241463	-0.00230353930965066	-0.00652430532500148	-0.00522560812532902
544	96.57177734375	-9.1720495223999	4.47434186935425	0.00613799272105098	0.00451462110504508	-0.00230353930965066	0.00678734155371785
545	94.6237335205078	-8.19802665710449	3.69512343406677	0.00970941036939621	0.00418994715437293	-0.00295288790948689	-0.000680167751852423
546	93.3250350952148	-7.54867792129517	3.63018846511841	-0.00360223650932312	0.0022419011220336	-0.0100957229733467	0.00646266713738441
547	94.6237335205078	-7.87335205078125	3.50031876564026	0.00581331877037883	-0.00230353930965066	0.00159255252219737	0.00711201597005129
548	94.6237335205078	-7.87335205078125	3.43538379669189	0.0022419011220336	0.00354059832170606	0.00418994715437293	0.00126787810586393
549	93.9743804931641	-8.19802665710449	3.56525373458862	-0.00360223650932312	0.000943203864153475	0.00613799272105098	-0.00847235135734081
550	95.273078918457	-8.19802665710449	3.88992786407471	0.0142548503354192	0.00418994715437293	-0.00392691092565656	0.00516396993771195
551	95.273078918457	-8.52270030975342	3.69512343406677	0.00126787810586393	-0.00197886489331722	0.000293855206109583	-0.0100957229733467
552	95.273078918457	-9.49672412872314	3.76005816459656	-0.00295288790948689	0.00321592413820326	0.00289124972186983	0.00321592413820326
553	93.3250350952148	-7.54867792129517	3.63018846511841	-0.00684897974133492	0.00386527273803949	0.00678734155371785	-0.00977104809135199
554	95.9224319458008	-9.1720495223999	4.01979780197144	-0.0026282137259841	0.00938473641872406	-0.00132951640989631	-0.00684897974133492
555	95.273078918457	-8.52270030975342	4.08473253250122	-0.00100484199356288	0.0116574559360743	0.0022419011220336	-0.00555028254166245
556	95.9224319458008	-8.84737491607666	3.82499313354492	0.00256657530553639	-0.00360223650932312	-0.0123684434220195	-0.00360223650932312
557	94.6237335205078	-8.52270030975342	3.69512343406677	-0.00457625929266214	0.00516396993771195	-0.0026282137259841	-0.000680167751852423
558	94.6237335205078	-9.49672412872314	3.88992786407471	0.00841071270406246	0.00970941036939621	-0.00197886489331722	-0.0026282137259841
559	92.0263366699219	-8.52270030975342	4.27953720092773	-0.0156151866540313	0.00483929552137852	-0.00457625929266214	0.00321592413820326
560	92.0263366699219	-7.54867792129517	3.82499313354492	0.00126787810586393	0.00256657530553639	0.000293855206109583	0.00906006153672934
561	91.3769912719727	-7.87335205078125	3.82499313354492	-0.00587495695799589	-0.00652430532500148	-0.00100484199356288	0.00289124972186983
562	93.3250350952148	-7.87335205078125	4.21460247039795	0.0165275707840919	-0.0117190945893526	-0.0104203969240189	0.00289124972186983
563	93.3250350952148	-8.84737491607666	4.01979780197144	0.00581331877037883	0.013930176384747	-0.00392691092565656	0.0022419011220336
564	94.6237335205078	-8.84737491607666	3.76005816459656	-0.00684897974133492	-0.00749832857400179	-0.0162645354866982	0.00613799272105098
565	93.3250350952148	-7.87335205078125	3.69512343406677	-0.00717365415766835	0.00776136433705688	-0.00684897974133492	-0.00100484199356288
566	93.9743804931641	-8.84737491607666	3.88992786407471	0.00126787810586393	-0.00912170019000769	-0.00814767740666866	0.00191722682211548
567	95.273078918457	-8.84737491607666	4.14966726303101	-0.0026282137259841	-0.000680167751852423	0.00451462110504508	-0.00132951640989631
568	95.9224319458008	-9.1720495223999	4.21460247039795	0.00256657530553639	-0.00522560812532902	-0.0107450718060136	-0.00490093370899558
569	95.273078918457	-7.87335205078125	4.08473253250122	-0.00619963090866804	0.000943203864153475	-0.00425158534198999	-0.00132951640989631
570	95.9224319458008	-8.52270030975342	3.63018846511841	-0.00879702530801296	-0.00879702530801296	-0.00619963090866804	0.00516396993771195
571	95.273078918457	-9.49672412872314	3.88992786407471	0.000943203864153475	-0.00100484199356288	-0.00360223650932312	0.00191722682211548
572	97.2211227416992	-10.1460723876953	4.01979780197144	-0.00684897974133492	0.0022419011220336	0.00938473641872406	-3.08191010844894e-05
573	93.9743804931641	-9.1720495223999	3.95486283302307	-0.0139918150380254	0.00451462110504508	0.00808603875339031	-0.00782300252467394
574	97.870475769043	-10.1460723876953	4.21460247039795	-0.0146411629393697	0.00289124972186983	0.00841071270406246	-0.00684897974133492
575	96.57177734375	-9.49672412872314	4.14966726303101	-0.0117190945893526	0.00548864435404539	0.000943203864153475	-0.00132951640989631
576	96.57177734375	-9.1720495223999	3.69512343406677	-0.00619963090866804	0.00451462110504508	0.00548864435404539	-0.00197886489331722
577	97.2211227416992	-8.84737491607666	3.76005816459656	-0.00425158534198999	0.0022419011220336	-0.00100484199356288	-0.00165419070981443
578	97.2211227416992	-9.1720495223999	4.08473253250122	0.000618529506027699	0.00516396993771195	0.00548864435404539	-0.00619963090866804
579	97.2211227416992	-9.1720495223999	4.14966726303101	-0.00327756232582033	0.00678734155371785	0.00256657530553639	-0.00425158534198999
580	95.273078918457	-7.87335205078125	3.50031876564026	0.000293855206109583	0.00256657530553639	-0.0104203969240189	-0.00132951640989631
581	95.273078918457	-7.54867792129517	3.56525373458862	0.00581331877037883	-0.00652430532500148	-0.00197886489331722	0.00970941036939621
582	95.9224319458008	-7.87335205078125	3.43538379669189	-0.00165419070981443	-0.00392691092565656	-0.0126931173726916	-0.00132951640989631
583	97.2211227416992	-9.1720495223999	3.76005816459656	0.000943203864153475	-0.0159398596733809	-0.0107450718060136	0.00126787810586393
584	95.9224319458008	-7.87335205078125	3.63018846511841	0.00386527273803949	-0.0110697457566857	-0.00847235135734081	-0.00197886489331722
585	97.2211227416992	-9.1720495223999	4.21460247039795	-0.000355493422830477	-0.00847235135734081	-0.0113944197073579	0.00581331877037883
586	97.870475769043	-9.49672412872314	3.82499313354492	0.0252937767654657	-0.0182125810533762	-0.0130177913233638	0.00289124972186983
587	96.57177734375	-8.19802665710449	3.69512343406677	0.0155535480007529	-0.00132951640989631	-0.00782300252467394	-0.00100484199356288
588	95.9224319458008	-8.52270030975342	3.63018846511841	-3.08191010844894e-05	0.00743668992072344	0.00159255252219737	-0.00619963090866804
589	96.57177734375	-8.52270030975342	3.82499313354492	0.000618529506027699	0.000943203864153475	-0.0120437685400248	-0.00165419070981443
590	97.2211227416992	-9.1720495223999	4.14966726303101	-0.00327756232582033	0.00516396993771195	-0.00977104809135199	-0.0026282137259841
591	95.273078918457	-8.84737491607666	4.08473253250122	0.00938473641872406	0.00678734155371785	0.00354059832170606	0.00289124972186983
592	93.3250350952148	-7.87335205078125	3.56525373458862	-0.0126931173726916	0.000618529506027699	0.011982130818069	-0.00522560812532902
593	92.0263366699219	-8.19802665710449	3.82499313354492	-0.0149658378213644	0.0113327819854021	0.00613799272105098	0.000618529506027699
594	94.6237335205078	-8.84737491607666	3.95486283302307	-0.0221086721867323	0.0158782228827477	-0.00230353930965066	-0.00912170019000769
595	93.3250350952148	-8.84737491607666	4.21460247039795	-0.0139918150380254	0.00646266713738441	0.0022419011220336	-0.00197886489331722
596	93.9743804931641	-8.84737491607666	4.27953720092773	-0.00425158534198999	0.011982130818069	-0.00425158534198999	0.000618529506027699
597	95.9224319458008	-8.84737491607666	4.14966726303101	0.00256657530553639	0.00126787810586393	-0.00165419070981443	0.0022419011220336
598	94.6237335205078	-7.54867792129517	3.76005816459656	-0.000680167751852423	0.00970941036939621	0.00354059832170606	-0.00392691092565656
599	95.273078918457	-8.19802665710449	3.69512343406677	-0.00132951640989631	0.00743668992072344	0.00418994715437293	-0.00782300252467394
600	95.273078918457	-7.87335205078125	3.63018846511841	-0.00555028254166245	0.00906006153672934	0.00646266713738441	-0.00132951640989631
601	96.57177734375	-9.1720495223999	4.01979780197144	0.00873538758605719	0.00516396993771195	-0.00977104809135199	0.00191722682211548
602	93.9743804931641	-8.52270030975342	4.27953720092773	0.00743668992072344	-0.0126931173726916	-0.00197886489331722	0.00581331877037883
603	95.9224319458008	-9.82139778137207	3.95486283302307	-0.00782300252467394	-0.00912170019000769	-0.0133424662053585	0.00126787810586393
604	94.6237335205078	-8.52270030975342	3.69512343406677	0.0194496400654316	-0.00652430532500148	-0.00360223650932312	-0.00425158534198999
605	95.273078918457	-9.49672412872314	3.95486283302307	0.00386527273803949	-0.00230353930965066	-0.00360223650932312	0.00646266713738441
606	95.9224319458008	-10.4707469940186	4.01979780197144	0.00873538758605719	-0.00782300252467394	-0.00360223650932312	0.00711201597005129
607	95.9224319458008	-10.1460723876953	4.14966726303101	0.00548864435404539	-0.00392691092565656	-0.00457625929266214	0.00354059832170606
608	95.273078918457	-9.49672412872314	4.14966726303101	0.00418994715437293	0.00191722682211548	0.000293855206109583	-0.00132951640989631
609	95.273078918457	-8.19802665710449	3.50031876564026	-0.00392691092565656	0.012956153601408	0.00191722682211548	0.000943203864153475
610	94.6237335205078	-8.19802665710449	3.63018846511841	-0.00457625929266214	0.0126314787194133	-0.0100957229733467	-0.00197886489331722
611	95.9224319458008	-9.1720495223999	4.01979780197144	0.0022419011220336	0.00646266713738441	-0.000680167751852423	0.00159255252219737
612	95.273078918457	-8.84737491607666	4.01979780197144	0.0022419011220336	0.0155535480007529	0.0149041991680861	0.00386527273803949
613	95.273078918457	-7.87335205078125	4.08473253250122	-0.00392691092565656	0.00548864435404539	0.00938473641872406	0.0022419011220336
614	94.6237335205078	-8.84737491607666	3.88992786407471	-0.00587495695799589	0.012956153601408	0.000618529506027699	-0.00457625929266214
615	97.2211227416992	-9.1720495223999	3.56525373458862	-0.000355493422830477	0.0162028968334198	0.00256657530553639	0.00581331877037883
616	95.9224319458008	-8.52270030975342	3.43538379669189	-0.000355493422830477	0.00646266713738441	0.00613799272105098	0.00354059832170606
617	95.273078918457	-8.19802665710449	3.50031876564026	0.00678734155371785	-0.000355493422830477	-0.00392691092565656	0.00191722682211548
618	95.9224319458008	-7.87335205078125	3.50031876564026	0.0123068047687411	-0.00749832857400179	0.00126787810586393	-0.00555028254166245
619	97.2211227416992	-8.84737491607666	3.56525373458862	0.00418994715437293	0.00159255252219737	-0.000680167751852423	-0.00977104809135199
620	97.2211227416992	-8.84737491607666	3.24057936668396	-0.00165419070981443	-0.00132951640989631	-0.0110697457566857	0.00418994715437293
621	95.273078918457	-7.87335205078125	3.11070966720581	0.00873538758605719	-0.000680167751852423	-0.00457625929266214	-0.00327756232582033
622	94.6237335205078	-8.19802665710449	3.95486283302307	0.00841071270406246	-0.00327756232582033	-0.00977104809135199	0.00483929552137852
623	95.273078918457	-7.54867792129517	3.69512343406677	0.0142548503354192	-0.0185372550040483	-0.0026282137259841	-0.00360223650932312
624	95.273078918457	-7.87335205078125	3.95486283302307	-0.00197886489331722	-0.00944637414067984	-0.0169138833880424	0.00516396993771195
625	96.57177734375	-8.19802665710449	4.14966726303101	0.000618529506027699	-0.0133424662053585	-0.00912170019000769	-0.00457625929266214
626	95.273078918457	-9.1720495223999	3.88992786407471	-3.08191010844894e-05	-0.0263294391334057	-0.0175632312893867	0.00906006153672934
627	95.9224319458008	-8.19802665710449	3.1756443977356	-0.0026282137259841	-0.00100484199356288	-0.00392691092565656	-0.00327756232582033
628	94.6237335205078	-8.52270030975342	3.56525373458862	-0.00977104809135199	-0.00392691092565656	-0.00587495695799589	0.00354059832170606
629	91.3769912719727	-7.54867792129517	3.95486283302307	-0.00425158534198999	-0.00132951640989631	0.000943203864153475	-0.00132951640989631
630	92.0263366699219	-7.22400331497192	4.08473253250122	-0.0165892094373703	0.00483929552137852	-0.00717365415766835	0.00126787810586393
631	95.273078918457	-8.19802665710449	3.95486283302307	-0.0117190945893526	-0.00392691092565656	0.00126787810586393	0.00483929552137852
632	95.273078918457	-8.52270030975342	3.95486283302307	-0.0107450718060136	0.0142548503354192	0.00678734155371785	-3.08191010844894e-05
633	93.9743804931641	-7.54867792129517	3.63018846511841	-0.00717365415766835	0.0175015944987535	0.00289124972186983	-0.00230353930965066
634	96.57177734375	-8.19802665710449	3.95486283302307	-0.0159398596733809	0.0197743140161037	0.00711201597005129	0.0022419011220336
635	97.2211227416992	-8.19802665710449	3.76005816459656	-0.00230353930965066	0.011982130818069	-0.00782300252467394	-0.0026282137259841
636	95.273078918457	-6.89932918548584	4.08473253250122	-0.00230353930965066	0.00548864435404539	-0.00457625929266214	0.00711201597005129
637	95.9224319458008	-6.57465505599976	3.76005816459656	-0.00782300252467394	-0.00425158534198999	-0.00360223650932312	-0.00132951640989631
638	95.273078918457	-7.87335205078125	3.63018846511841	0.00191722682211548	-0.00457625929266214	0.0022419011220336	0.00256657530553639
639	97.2211227416992	-7.22400331497192	3.88992786407471	-0.00425158534198999	0.00289124972186983	0.000943203864153475	-0.00555028254166245
640	97.2211227416992	-9.1720495223999	4.47434186935425	-0.00327756232582033	-0.00425158534198999	-0.00457625929266214	-0.000355493422830477
641	95.273078918457	-7.87335205078125	3.88992786407471	0.00451462110504508	-0.00847235135734081	-0.00425158534198999	-0.00295288790948689
642	95.273078918457	-9.1720495223999	4.27953720092773	0.00191722682211548	-0.0198359526693821	-0.0123684434220195	0.00126787810586393
643	95.273078918457	-7.54867792129517	3.63018846511841	-0.0195112787187099	-0.0107450718060136	-0.0136671401560307	-0.0026282137259841
644	98.5198211669922	-8.84737491607666	3.95486283302307	0.0126314787194133	0.00256657530553639	-0.00490093370899558	-0.0026282137259841
645	96.57177734375	-7.87335205078125	3.95486283302307	0.0132808275520802	-0.00327756232582033	-0.0123684434220195	0.00126787810586393
646	96.57177734375	-8.52270030975342	4.01979780197144	-0.00132951640989631	-0.00490093370899558	-0.00522560812532902	0.000943203864153475
647	96.57177734375	-7.22400331497192	4.08473253250122	-0.000355493422830477	0.00256657530553639	0.0022419011220336	0.00256657530553639
648	97.2211227416992	-7.87335205078125	4.21460247039795	-0.00230353930965066	0.00386527273803949	-0.00782300252467394	0.0022419011220336
649	96.57177734375	-7.22400331497192	3.88992786407471	0.000618529506027699	0.00970941036939621	0.00289124972186983	-0.00100484199356288
650	95.9224319458008	-6.57465505599976	3.69512343406677	-0.00425158534198999	0.00451462110504508	-0.0104203969240189	0.00159255252219737
651	94.6237335205078	-6.89932918548584	3.69512343406677	0.00581331877037883	0.00678734155371785	-0.00327756232582033	0.00613799272105098
652	98.5198211669922	-7.22400331497192	3.63018846511841	-0.0026282137259841	0.0123068047687411	0.0103587592020631	-3.08191010844894e-05
653	95.273078918457	-7.22400331497192	3.95486283302307	-0.00782300252467394	0.00841071270406246	-0.000355493422830477	-0.00100484199356288
654	97.2211227416992	-7.22400331497192	3.63018846511841	-0.00230353930965066	0.011982130818069	0.000293855206109583	-3.08191010844894e-05
655	94.6237335205078	-6.24998044967651	3.37044906616211	-0.00847235135734081	0.00451462110504508	-0.00555028254166245	0.0022419011220336
656	94.6237335205078	-6.57465505599976	3.43538379669189	0.00386527273803949	0.000943203864153475	-0.00457625929266214	0.000943203864153475
657	93.9743804931641	-5.92530632019043	3.63018846511841	0.00516396993771195	-0.00555028254166245	-3.08191010844894e-05	-0.00165419070981443
658	93.9743804931641	-6.24998044967651	3.88992786407471	0.00159255252219737	-0.00490093370899558	-0.00652430532500148	0.0022419011220336
659	93.9743804931641	-5.92530632019043	4.01979780197144	-0.00392691092565656	0.00548864435404539	0.000293855206109583	-0.00619963090866804
660	97.2211227416992	-7.87335205078125	3.88992786407471	0.00581331877037883	0.00581331877037883	-0.00782300252467394	0.000293855206109583
661	95.9224319458008	-6.57465505599976	3.82499313354492	0.00321592413820326	-0.0123684434220195	-0.00619963090866804	-0.00132951640989631
662	95.9224319458008	-7.22400331497192	3.82499313354492	0.00159255252219737	-0.0117190945893526	-0.00555028254166245	0.00841071270406246
663	93.3250350952148	-5.60063171386719	3.76005816459656	0.000618529506027699	-0.0175632312893867	-0.0139918150380254	0.00516396993771195
664	93.9743804931641	-7.87335205078125	4.14966726303101	-0.0149658378213644	-0.0227580219507217	-0.00749832857400179	0.000943203864153475
665	93.3250350952148	-7.22400331497192	3.56525373458862	-0.00392691092565656	-0.0156151866540313	-0.00749832857400179	0.00938473641872406
666	93.3250350952148	-6.24998044967651	3.11070966720581	-0.00555028254166245	0.000618529506027699	-0.000680167751852423	0.00191722682211548
667	92.6756820678711	-6.24998044967651	3.76005816459656	-0.00814767740666866	-0.00814767740666866	-3.08191010844894e-05	0.00646266713738441
668	93.9743804931641	-7.22400331497192	4.08473253250122	-0.00327756232582033	0.00191722682211548	-0.00327756232582033	-0.00165419070981443
669	95.273078918457	-7.22400331497192	4.08473253250122	-0.00425158534198999	0.0022419011220336	0.00256657530553639	0.00711201597005129
670	94.6237335205078	-6.24998044967651	4.01979780197144	-3.08191010844894e-05	0.00711201597005129	-0.00295288790948689	0.00289124972186983
671	93.9743804931641	-5.92530632019043	3.95486283302307	-0.00327756232582033	0.00581331877037883	0.00548864435404539	0.00548864435404539
672	94.6237335205078	-5.92530632019043	3.56525373458862	-0.00100484199356288	0.00841071270406246	0.0149041991680861	-3.08191010844894e-05
673	95.9224319458008	-7.54867792129517	3.95486283302307	-0.0026282137259841	0.00613799272105098	0.011982130818069	0.00418994715437293
674	96.57177734375	-7.54867792129517	3.63018846511841	-0.00197886489331722	0.00711201597005129	0.0022419011220336	0.00289124972186983
675	93.9743804931641	-6.57465505599976	3.82499313354492	0.000293855206109583	0.00418994715437293	0.00873538758605719	0.000618529506027699
676	95.9224319458008	-7.22400331497192	4.21460247039795	0.00516396993771195	0.00418994715437293	0.0022419011220336	0.00483929552137852
677	94.6237335205078	-7.54867792129517	4.08473253250122	-0.00132951640989631	-0.00165419070981443	0.00289124972186983	0.00418994715437293
678	95.9224319458008	-7.22400331497192	3.69512343406677	-0.000680167751852423	-0.00425158534198999	-0.00295288790948689	-0.00197886489331722
679	95.273078918457	-6.57465505599976	3.69512343406677	0.00256657530553639	0.000618529506027699	-0.0026282137259841	-0.000680167751852423
680	96.57177734375	-7.22400331497192	3.82499313354492	0.00159255252219737	0.00451462110504508	-0.0107450718060136	0.00613799272105098
681	96.57177734375	-7.87335205078125	4.08473253250122	-3.08191010844894e-05	0.0022419011220336	0.00711201597005129	-0.000355493422830477
682	96.57177734375	-7.54867792129517	4.01979780197144	0.00126787810586393	-0.00197886489331722	-0.00684897974133492	-0.00100484199356288
683	96.57177734375	-7.22400331497192	3.95486283302307	-0.00197886489331722	-0.00652430532500148	-0.0172385573387146	-0.00230353930965066
684	97.2211227416992	-6.89932918548584	3.88992786407471	0.000293855206109583	-0.00360223650932312	-0.0107450718060136	-0.00392691092565656
685	95.9224319458008	-5.92530632019043	3.63018846511841	-0.00132951640989631	-0.00684897974133492	-0.00749832857400179	0.00548864435404539
686	95.9224319458008	-5.92530632019043	3.82499313354492	0.0022419011220336	-0.00490093370899558	-0.0133424662053585	-0.00522560812532902
687	95.9224319458008	-6.24998044967651	3.63018846511841	-0.00132951640989631	-0.00132951640989631	-0.0130177913233638	-0.00100484199356288
688	95.273078918457	-5.92530632019043	3.88992786407471	-0.000355493422830477	-0.00555028254166245	-0.0211346503347158	-0.0110697457566857
689	99.1691741943359	-7.22400331497192	4.01979780197144	0.00354059832170606	0.00289124972186983	-0.0292515084147453	-0.00684897974133492
690	96.57177734375	-6.57465505599976	3.63018846511841	0.000943203864153475	0.00321592413820326	-0.0204853005707264	-0.00782300252467394
691	96.57177734375	-6.57465505599976	3.95486283302307	0.00516396993771195	-0.0026282137259841	-0.0188619289547205	-0.00457625929266214
692	97.2211227416992	-6.24998044967651	3.82499313354492	-0.00717365415766835	0.00418994715437293	-0.00587495695799589	-0.00295288790948689
693	97.870475769043	-8.19802665710449	4.47434186935425	-0.00327756232582033	0.01100810803473	0.00191722682211548	-0.0110697457566857
694	96.57177734375	-5.92530632019043	3.76005816459656	0.0022419011220336	0.00841071270406246	-0.00619963090866804	-0.0100957229733467
695	96.57177734375	-6.24998044967651	3.69512343406677	0.00191722682211548	0.00126787810586393	0.000943203864153475	-0.00749832857400179
696	95.9224319458008	-7.54867792129517	3.88992786407471	0.00386527273803949	-0.00132951640989631	0.00321592413820326	-0.00944637414067984
697	95.9224319458008	-7.54867792129517	3.88992786407471	-0.00522560812532902	-0.000355493422830477	0.0100340843200684	-0.00230353930965066
698	95.273078918457	-7.22400331497192	3.95486283302307	-0.00555028254166245	-0.00490093370899558	0.000618529506027699	-0.00490093370899558
699	93.3250350952148	-6.89932918548584	4.08473253250122	-0.00652430532500148	0.01100810803473	0.00613799272105098	-0.00457625929266214
700	92.0263366699219	-5.60063171386719	3.63018846511841	-0.0139918150380254	0.00776136433705688	-0.00587495695799589	0.00289124972186983
701	95.9224319458008	-7.87335205078125	4.01979780197144	-0.00360223650932312	-0.000355493422830477	0.00159255252219737	-0.00197886489331722
702	93.3250350952148	-6.89932918548584	3.69512343406677	-0.00132951640989631	-0.00457625929266214	-0.0026282137259841	-0.00100484199356288
703	96.57177734375	-8.52270030975342	3.95486283302307	-0.00197886489331722	-0.00132951640989631	-0.00587495695799589	-0.00457625929266214
704	94.6237335205078	-6.89932918548584	3.76005816459656	-0.0026282137259841	0.0022419011220336	-0.00555028254166245	-0.000355493422830477
705	96.57177734375	-7.22400331497192	3.95486283302307	0.000293855206109583	0.00159255252219737	-0.00327756232582033	-0.000680167751852423
706	94.6237335205078	-7.22400331497192	3.82499313354492	-0.00132951640989631	-0.00197886489331722	-0.0026282137259841	-0.00197886489331722
707	95.273078918457	-7.54867792129517	3.82499313354492	-0.0026282137259841	-3.08191010844894e-05	0.0116574559360743	0.00776136433705688
708	93.9743804931641	-7.87335205078125	3.69512343406677	-0.000355493422830477	-0.00230353930965066	-0.00100484199356288	-0.00457625929266214
709	95.273078918457	-8.52270030975342	3.76005816459656	-0.00100484199356288	-0.00457625929266214	0.00776136433705688	-0.00100484199356288
710	96.57177734375	-10.1460723876953	4.21460247039795	-0.0026282137259841	0.00581331877037883	0.00451462110504508	0.00711201597005129
711	97.2211227416992	-9.1720495223999	4.47434186935425	0.00191722682211548	-0.0026282137259841	-0.00100484199356288	0.0022419011220336
712	95.273078918457	-8.52270030975342	3.69512343406677	0.00191722682211548	0.00743668992072344	0.0175015944987535	0.00354059832170606
713	97.2211227416992	-8.84737491607666	3.69512343406677	-0.00100484199356288	0.0152288740500808	0.0175015944987535	-0.00555028254166245
714	95.273078918457	-7.54867792129517	3.69512343406677	0.00386527273803949	0.0136055024340749	0.0171769186854362	0.00321592413820326
715	97.2211227416992	-9.1720495223999	4.14966726303101	-0.00392691092565656	0.0132808275520802	0.00776136433705688	0.000293855206109583
716	97.2211227416992	-8.84737491607666	4.47434186935425	0.00906006153672934	0.00581331877037883	0.00548864435404539	0.00678734155371785
717	98.5198211669922	-9.49672412872314	3.95486283302307	0.00548864435404539	0.00808603875339031	0.00873538758605719	-0.00327756232582033
718	97.2211227416992	-9.1720495223999	3.88992786407471	-0.00165419070981443	0.00126787810586393	-0.0026282137259841	0.000618529506027699
719	97.870475769043	-8.84737491607666	3.76005816459656	-0.000680167751852423	0.00678734155371785	0.00126787810586393	-0.00717365415766835
720	95.9224319458008	-7.87335205078125	3.63018846511841	-0.00230353930965066	0.0022419011220336	0.00256657530553639	0.00354059832170606
721	98.5198211669922	-8.84737491607666	3.50031876564026	0.00386527273803949	-0.00327756232582033	-0.00165419070981443	-0.00360223650932312
722	95.9224319458008	-8.19802665710449	3.88992786407471	0.00191722682211548	-3.08191010844894e-05	-0.00327756232582033	0.00386527273803949
723	97.870475769043	-8.84737491607666	3.43538379669189	0.0191249661147594	-0.00555028254166245	-0.00652430532500148	0.00159255252219737
724	95.9224319458008	-8.19802665710449	3.50031876564026	0.00906006153672934	0.00256657530553639	-0.00944637414067984	-0.000355493422830477
725	96.57177734375	-9.1720495223999	3.88992786407471	0.00873538758605719	0.00516396993771195	-0.00782300252467394	0.00159255252219737
726	98.5198211669922	-9.49672412872314	4.01979780197144	0.00159255252219737	0.00711201597005129	0.00159255252219737	0.00646266713738441
727	98.5198211669922	-9.1720495223999	4.08473253250122	0.00516396993771195	0.00808603875339031	0.00354059832170606	-0.00490093370899558
728	95.9224319458008	-9.49672412872314	4.4094066619873	0.00191722682211548	0.0106834331527352	-0.00165419070981443	0.000293855206109583
729	95.9224319458008	-8.19802665710449	3.56525373458862	0.00743668992072344	0.00906006153672934	0.00646266713738441	-0.000680167751852423
730	97.2211227416992	-8.52270030975342	3.69512343406677	-0.0136671401560307	0.0022419011220336	-0.000355493422830477	0.000293855206109583
731	95.9224319458008	-8.84737491607666	3.88992786407471	-0.00457625929266214	0.00711201597005129	0.00613799272105098	0.00159255252219737
732	96.57177734375	-9.1720495223999	4.4094066619873	-0.00879702530801296	0.0181509424000978	0.00776136433705688	0.00159255252219737
733	93.9743804931641	-7.54867792129517	4.21460247039795	-0.0172385573387146	0.00808603875339031	0.0149041991680861	-0.00684897974133492
734	93.9743804931641	-9.1720495223999	4.4094066619873	-0.0133424662053585	0.013930176384747	0.00711201597005129	-0.00197886489331722
735	95.273078918457	-8.52270030975342	3.76005816459656	-0.00814767740666866	0.00418994715437293	-0.000680167751852423	-0.00230353930965066
736	95.9224319458008	-9.1720495223999	3.95486283302307	-0.00490093370899558	-0.00717365415766835	-0.00457625929266214	-0.00295288790948689
737	97.2211227416992	-9.1720495223999	4.01979780197144	-0.00360223650932312	-0.0117190945893526	-0.000680167751852423	0.00483929552137852
738	97.870475769043	-9.1720495223999	4.21460247039795	-0.000680167751852423	-0.0100957229733467	-0.00457625929266214	-0.00587495695799589
739	98.5198211669922	-9.1720495223999	4.21460247039795	-0.00490093370899558	-0.000680167751852423	0.00386527273803949	-0.0107450718060136
740	95.9224319458008	-8.52270030975342	3.76005816459656	0.00159255252219737	-0.00360223650932312	-0.0123684434220195	-3.08191010844894e-05
741	96.57177734375	-8.84737491607666	3.63018846511841	0.00581331877037883	-0.0240567177534103	-0.00944637414067984	-0.00522560812532902
742	98.5198211669922	-10.1460723876953	3.88992786407471	0.00516396993771195	-0.021459324285388	-0.0191866029053926	0.00191722682211548
743	96.57177734375	-9.1720495223999	3.82499313354492	0.00321592413820326	-0.0292515084147453	-0.0188619289547205	-0.00327756232582033
744	97.2211227416992	-10.7954206466675	4.21460247039795	0.0132808275520802	-0.0159398596733809	-0.00944637414067984	-0.00522560812532902
745	96.57177734375	-10.1460723876953	4.08473253250122	0.00678734155371785	-0.0100957229733467	-0.00944637414067984	0.000943203864153475
746	98.5198211669922	-11.1200952529907	3.76005816459656	-0.00684897974133492	-0.0208099745213985	-0.0107450718060136	0.012956153601408
747	95.9224319458008	-10.4707469940186	3.76005816459656	0.00841071270406246	-0.0113944197073579	-0.00295288790948689	0.00776136433705688
748	97.870475769043	-10.1460723876953	3.82499313354492	0.00289124972186983	0.0022419011220336	-0.00814767740666866	-0.00490093370899558
749	96.57177734375	-9.49672412872314	3.88992786407471	0.013930176384747	0.00451462110504508	-0.00197886489331722	0.00256657530553639
750	97.2211227416992	-8.84737491607666	4.27953720092773	0.00548864435404539	0.00256657530553639	-0.0100957229733467	0.00516396993771195
751	95.273078918457	-8.19802665710449	4.14966726303101	0.000618529506027699	-0.00619963090866804	-0.00619963090866804	0.000293855206109583
752	97.2211227416992	-9.49672412872314	4.08473253250122	0.0022419011220336	0.0158782228827477	0.00289124972186983	0.00711201597005129
753	95.9224319458008	-8.52270030975342	3.69512343406677	-3.08191010844894e-05	0.0149041991680861	0.00418994715437293	0.00451462110504508
754	97.2211227416992	-9.1720495223999	3.88992786407471	-0.00360223650932312	0.0178262684494257	0.00126787810586393	-0.00132951640989631
755	96.57177734375	-9.1720495223999	3.95486283302307	-0.00457625929266214	0.0100340843200684	-0.000355493422830477	-0.00295288790948689
756	97.2211227416992	-7.87335205078125	3.69512343406677	-0.00360223650932312	0.01100810803473	-0.00360223650932312	-0.0026282137259841
757	95.9224319458008	-8.52270030975342	3.30551409721375	-0.000355493422830477	0.0113327819854021	0.00516396993771195	-0.00360223650932312
758	97.2211227416992	-9.1720495223999	3.30551409721375	0.00159255252219737	0.011982130818069	-3.08191010844894e-05	-0.00522560812532902
759	96.57177734375	-9.49672412872314	3.82499313354492	0.00159255252219737	0.0152288740500808	0.00126787810586393	-0.000355493422830477
760	96.57177734375	-9.1720495223999	4.08473253250122	-0.00327756232582033	0.011982130818069	0.0022419011220336	-0.00327756232582033
761	95.273078918457	-8.84737491607666	3.88992786407471	-3.08191010844894e-05	0.00418994715437293	-0.00977104809135199	0.000618529506027699
762	97.870475769043	-9.49672412872314	4.01979780197144	0.0152288740500808	-0.00295288790948689	-0.00165419070981443	-0.00392691092565656
763	94.6237335205078	-8.52270030975342	3.76005816459656	-0.00522560812532902	-0.00295288790948689	-0.0026282137259841	-0.00360223650932312
764	97.870475769043	-9.49672412872314	3.88992786407471	-0.00230353930965066	0.00159255252219737	-0.0139918150380254	-0.000680167751852423
765	95.9224319458008	-9.1720495223999	3.69512343406677	-0.00847235135734081	-3.08191010844894e-05	-0.00912170019000769	0.00256657530553639
766	95.273078918457	-8.84737491607666	3.88992786407471	-0.0100957229733467	0.000943203864153475	-0.0026282137259841	0.00386527273803949
767	93.9743804931641	-8.52270030975342	3.88992786407471	-0.00619963090866804	-0.00327756232582033	0.00678734155371785	0.00711201597005129
768	95.9224319458008	-9.49672412872314	3.63018846511841	-0.00847235135734081	0.000943203864153475	-0.00425158534198999	0.00678734155371785
769	95.273078918457	-9.1720495223999	3.95486283302307	-0.00912170019000769	0.000293855206109583	0.00321592413820326	0.0022419011220336
770	95.273078918457	-7.87335205078125	3.82499313354492	-0.00684897974133492	0.00256657530553639	-0.00847235135734081	0.00289124972186983
771	93.9743804931641	-8.19802665710449	3.95486283302307	-0.00327756232582033	0.00711201597005129	-0.00360223650932312	0.00256657530553639
772	97.2211227416992	-8.19802665710449	3.88992786407471	-0.00490093370899558	0.00516396993771195	0.013930176384747	-0.00165419070981443
773	98.5198211669922	-9.49672412872314	4.21460247039795	-0.0130177913233638	0.00743668992072344	0.00938473641872406	-0.00295288790948689
774	97.870475769043	-9.49672412872314	3.82499313354492	-0.00392691092565656	0.00678734155371785	0.000943203864153475	-0.00230353930965066
775	97.2211227416992	-8.19802665710449	3.69512343406677	-0.00457625929266214	0.00548864435404539	0.000293855206109583	0.00191722682211548
776	96.57177734375	-8.52270030975342	3.56525373458862	0.00451462110504508	-0.00197886489331722	0.000943203864153475	-0.00457625929266214
777	97.2211227416992	-9.1720495223999	3.88992786407471	-0.000355493422830477	-0.00944637414067984	-0.00522560812532902	-0.00100484199356288
778	96.57177734375	-9.1720495223999	3.95486283302307	-0.00295288790948689	-0.0026282137259841	0.00354059832170606	-0.00717365415766835
779	98.5198211669922	-10.4707469940186	3.82499313354492	-0.00652430532500148	-0.00879702530801296	-0.00457625929266214	-0.00165419070981443
780	99.1691741943359	-10.4707469940186	3.95486283302307	-0.00555028254166245	-0.00619963090866804	-0.0104203969240189	-0.00360223650932312
781	96.57177734375	-9.49672412872314	3.82499313354492	0.000293855206109583	-0.0204853005707264	-0.00652430532500148	-0.00327756232582033
782	97.870475769043	-8.84737491607666	3.69512343406677	-0.0117190945893526	-0.0126931173726916	-0.0100957229733467	-0.00165419070981443
783	97.870475769043	-9.49672412872314	4.14966726303101	0.0145795252174139	0.00289124972186983	-0.00847235135734081	-0.00360223650932312
784	98.5198211669922	-9.49672412872314	4.08473253250122	0.00808603875339031	-0.00457625929266214	-0.0146411629393697	-3.08191010844894e-05
785	96.57177734375	-8.19802665710449	3.88992786407471	0.00386527273803949	0.00938473641872406	-0.00944637414067984	-0.00295288790948689
786	95.9224319458008	-8.19802665710449	3.82499313354492	0.00451462110504508	-0.00977104809135199	-0.0120437685400248	-0.00392691092565656
787	97.2211227416992	-7.87335205078125	3.82499313354492	0.0116574559360743	-0.00587495695799589	-0.000680167751852423	0.00321592413820326
788	95.9224319458008	-7.87335205078125	3.56525373458862	0.00191722682211548	0.00126787810586393	-0.00327756232582033	-0.00587495695799589
789	98.5198211669922	-8.52270030975342	3.69512343406677	0.00386527273803949	0.00483929552137852	-0.00132951640989631	0.00289124972186983
790	99.1691741943359	-8.84737491607666	3.95486283302307	-0.00879702530801296	0.011982130818069	-0.00522560812532902	-0.00619963090866804
791	96.57177734375	-8.19802665710449	3.82499313354492	-0.000680167751852423	0.00906006153672934	-0.00814767740666866	0.0022419011220336
792	95.273078918457	-7.54867792129517	3.50031876564026	-0.0100957229733467	0.012956153601408	0.00386527273803949	-0.00392691092565656
793	97.870475769043	-9.1720495223999	4.21460247039795	-0.00392691092565656	0.0178262684494257	-0.00132951640989631	-0.00457625929266214
794	97.870475769043	-7.87335205078125	3.69512343406677	-0.0104203969240189	0.0191249661147594	0.00873538758605719	-0.00197886489331722
795	96.57177734375	-8.19802665710449	3.95486283302307	-0.00522560812532902	0.0230210572481155	-0.00392691092565656	0.000293855206109583
796	97.2211227416992	-7.54867792129517	3.95486283302307	-0.00327756232582033	0.0158782228827477	-0.0026282137259841	0.000943203864153475
797	95.9224319458008	-8.52270030975342	3.63018846511841	-0.00230353930965066	0.00873538758605719	0.00321592413820326	-0.00100484199356288
798	93.9743804931641	-7.54867792129517	3.56525373458862	-0.00295288790948689	0.00581331877037883	-0.00132951640989631	-0.00749832857400179
799	93.9743804931641	-8.19802665710449	3.76005816459656	0.000943203864153475	0.0022419011220336	-0.00684897974133492	0.00354059832170606
800	95.273078918457	-8.52270030975342	3.88992786407471	-0.00944637414067984	-0.00100484199356288	0.00289124972186983	0.00126787810586393
801	95.273078918457	-9.1720495223999	4.14966726303101	-0.00619963090866804	-0.0107450718060136	-0.00392691092565656	0.00159255252219737
802	93.3250350952148	-7.87335205078125	3.95486283302307	0.00126787810586393	-0.0162645354866982	0.00548864435404539	0.00289124972186983
803	95.9224319458008	-9.1720495223999	3.82499313354492	0.00451462110504508	-0.00782300252467394	-0.000355493422830477	-0.000355493422830477
804	95.9224319458008	-7.87335205078125	3.69512343406677	-0.00295288790948689	-0.000680167751852423	-0.00522560812532902	0.00289124972186983
805	95.9224319458008	-8.19802665710449	3.76005816459656	-0.000680167751852423	-0.00619963090866804	0.00256657530553639	0.000943203864153475
806	95.273078918457	-7.54867792129517	3.76005816459656	-3.08191010844894e-05	-0.00977104809135199	-0.00782300252467394	0.0022419011220336
807	97.2211227416992	-7.87335205078125	4.34447193145752	0.000293855206109583	0.00418994715437293	-0.0026282137259841	0.00548864435404539
808	95.273078918457	-7.87335205078125	3.95486283302307	-0.00392691092565656	-0.0243813935667276	0.00548864435404539	-0.00392691092565656
809	96.57177734375	-9.1720495223999	3.56525373458862	0.00743668992072344	-0.00587495695799589	-0.00555028254166245	-0.00684897974133492
810	96.57177734375	-9.82139778137207	3.95486283302307	-0.00490093370899558	-0.00847235135734081	0.00159255252219737	0.000618529506027699
811	97.870475769043	-10.4707469940186	3.95486283302307	0.00711201597005129	-0.00100484199356288	-0.00360223650932312	0.00776136433705688
812	95.273078918457	-8.84737491607666	3.88992786407471	-0.00555028254166245	-0.000680167751852423	0.00841071270406246	0.00256657530553639
813	99.1691741943359	-10.4707469940186	4.27953720092773	-0.0110697457566857	0.00289124972186983	0.00354059832170606	-3.08191010844894e-05
814	95.9224319458008	-8.84737491607666	3.56525373458862	-0.0156151866540313	0.00483929552137852	-0.00100484199356288	-0.00230353930965066
815	97.2211227416992	-8.52270030975342	3.50031876564026	-0.000680167751852423	0.00808603875339031	-0.00392691092565656	-0.0026282137259841
816	95.273078918457	-9.1720495223999	3.95486283302307	-0.00912170019000769	0.00451462110504508	-0.00165419070981443	0.000943203864153475
817	95.9224319458008	-9.49672412872314	4.01979780197144	0.0116574559360743	0.00159255252219737	0.00678734155371785	0.00646266713738441
818	94.6237335205078	-7.87335205078125	4.01979780197144	0.00418994715437293	-0.00165419070981443	-0.0100957229733467	-0.00392691092565656
819	95.273078918457	-8.19802665710449	3.76005816459656	0.00354059832170606	0.00159255252219737	-0.00587495695799589	0.00256657530553639
820	96.57177734375	-9.1720495223999	3.56525373458862	0.00516396993771195	0.000293855206109583	-0.0139918150380254	0.00321592413820326
821	97.870475769043	-8.84737491607666	3.69512343406677	0.00808603875339031	-0.00555028254166245	-0.00977104809135199	0.00159255252219737
822	95.273078918457	-7.87335205078125	3.50031876564026	0.0132808275520802	0.00808603875339031	-0.000355493422830477	0.0113327819854021
823	97.2211227416992	-9.1720495223999	3.69512343406677	-0.00457625929266214	0.00938473641872406	-0.00944637414067984	-0.00197886489331722
824	94.6237335205078	-7.54867792129517	3.76005816459656	0.0100340843200684	-0.00425158534198999	-0.0208099745213985	0.00743668992072344
825	95.9224319458008	-7.87335205078125	3.56525373458862	0.000293855206109583	-0.0165892094373703	-0.00360223650932312	0.000943203864153475
826	95.9224319458008	-8.84737491607666	3.76005816459656	0.00776136433705688	0.00483929552137852	-0.0162645354866982	0.0106834331527352
827	96.57177734375	-9.1720495223999	3.82499313354492	0.00516396993771195	-0.00327756232582033	0.00841071270406246	0.00711201597005129
828	95.9224319458008	-7.87335205078125	3.76005816459656	0.00678734155371785	0.000293855206109583	0.00581331877037883	0.000943203864153475
829	94.6237335205078	-7.54867792129517	3.95486283302307	-0.00295288790948689	0.00873538758605719	0.000293855206109583	-0.00392691092565656
830	97.870475769043	-8.84737491607666	4.27953720092773	0.000943203864153475	0.00289124972186983	-0.00457625929266214	0.00613799272105098
831	97.2211227416992	-8.84737491607666	3.76005816459656	0.00191722682211548	0.000943203864153475	0.00126787810586393	-0.00619963090866804
832	94.6237335205078	-8.19802665710449	3.88992786407471	-0.000355493422830477	0.0123068047687411	0.00483929552137852	0.0100340843200684
833	94.6237335205078	-7.87335205078125	3.63018846511841	-0.00847235135734081	0.0113327819854021	0.00678734155371785	-0.00522560812532902
834	91.3769912719727	-7.54867792129517	3.82499313354492	-0.00977104809135199	0.01100810803473	0.00256657530553639	0.00256657530553639
835	93.9743804931641	-8.52270030975342	4.14966726303101	-0.00879702530801296	0.00873538758605719	-0.00100484199356288	-0.00100484199356288
836	93.3250350952148	-8.52270030975342	4.4094066619873	-0.0026282137259841	0.00776136433705688	0.0022419011220336	0.00321592413820326
837	93.9743804931641	-8.52270030975342	3.82499313354492	-0.00717365415766835	0.00776136433705688	-0.00165419070981443	0.00256657530553639
838	95.273078918457	-8.52270030975342	4.08473253250122	-0.00360223650932312	0.0126314787194133	0.00906006153672934	-0.00230353930965066
839	94.6237335205078	-7.22400331497192	3.69512343406677	-0.00197886489331722	0.0149041991680861	-0.0026282137259841	-0.00717365415766835
840	94.6237335205078	-7.22400331497192	3.82499313354492	0.00191722682211548	0.00938473641872406	0.00548864435404539	0.00354059832170606
841	95.9224319458008	-7.54867792129517	4.27953720092773	0.00678734155371785	0.00256657530553639	-0.00425158534198999	-0.00132951640989631
842	95.9224319458008	-8.52270030975342	4.27953720092773	0.0136055024340749	-0.0253554154187441	-0.00879702530801296	0.000293855206109583
843	93.9743804931641	-7.22400331497192	3.43538379669189	-0.00295288790948689	-0.00717365415766835	-0.00749832857400179	-0.00457625929266214
844	94.6237335205078	-7.22400331497192	3.82499313354492	0.0200989879667759	-0.00457625929266214	-3.08191010844894e-05	0.00386527273803949
845	95.9224319458008	-8.84737491607666	4.08473253250122	-3.08191010844894e-05	-0.00425158534198999	-0.0107450718060136	0.00126787810586393
846	95.9224319458008	-8.84737491607666	4.14966726303101	0.00354059832170606	-0.00944637414067984	-0.00425158534198999	0.00483929552137852
847	97.2211227416992	-8.84737491607666	4.27953720092773	0.00256657530553639	-0.0123684434220195	-0.00457625929266214	0.00581331877037883
848	95.273078918457	-8.84737491607666	3.95486283302307	-0.00360223650932312	-0.00522560812532902	-0.00197886489331722	0.00646266713738441
849	94.6237335205078	-7.54867792129517	3.56525373458862	-0.00425158534198999	-0.00652430532500148	-0.00587495695799589	0.00289124972186983
850	95.9224319458008	-7.22400331497192	3.69512343406677	0.00548864435404539	0.00646266713738441	-0.00814767740666866	0.00613799272105098
851	95.9224319458008	-7.54867792129517	3.82499313354492	-0.0026282137259841	0.00386527273803949	-0.00165419070981443	-0.000355493422830477
852	95.9224319458008	-7.87335205078125	4.08473253250122	-0.000355493422830477	0.0106834331527352	0.0123068047687411	0.00548864435404539
853	94.6237335205078	-6.57465505599976	3.88992786407471	-0.00425158534198999	0.0136055024340749	0.0100340843200684	-0.00100484199356288
854	94.6237335205078	-7.22400331497192	4.27953720092773	-0.000680167751852423	0.0210730116814375	0.00548864435404539	-0.000680167751852423
855	95.9224319458008	-7.22400331497192	4.08473253250122	0.00126787810586393	0.00938473641872406	-0.00425158534198999	-0.00230353930965066
856	96.57177734375	-7.87335205078125	3.82499313354492	0.00613799272105098	0.00906006153672934	-0.00555028254166245	-0.00392691092565656
857	96.57177734375	-6.89932918548584	3.88992786407471	0.00581331877037883	0.000293855206109583	0.00418994715437293	-0.00132951640989631
858	97.2211227416992	-7.54867792129517	3.95486283302307	-0.0107450718060136	0.00256657530553639	-0.00782300252467394	-0.00619963090866804
859	95.273078918457	-6.57465505599976	3.50031876564026	-0.00522560812532902	0.00873538758605719	0.00191722682211548	-0.00360223650932312
860	94.6237335205078	-6.24998044967651	3.37044906616211	-0.00360223650932312	0.00581331877037883	-0.0117190945893526	0.00159255252219737
861	94.6237335205078	-5.92530632019043	3.30551409721375	-0.00457625929266214	-0.00392691092565656	-0.00555028254166245	-0.00490093370899558
862	97.2211227416992	-7.22400331497192	3.88992786407471	-0.00425158534198999	-0.0221086721867323	-0.0143164889886975	0.00289124972186983
863	93.9743804931641	-6.24998044967651	3.82499313354492	0.0100340843200684	0.00289124972186983	-0.00977104809135199	-0.00555028254166245
864	94.6237335205078	-6.24998044967651	4.21460247039795	-0.00652430532500148	-0.000355493422830477	-0.00425158534198999	0.00418994715437293
865	95.273078918457	-7.22400331497192	3.88992786407471	0.00873538758605719	0.00159255252219737	-0.0133424662053585	-0.000355493422830477
866	96.57177734375	-7.22400331497192	4.08473253250122	0.0022419011220336	-0.00425158534198999	-0.00717365415766835	0.00289124972186983
867	93.9743804931641	-7.54867792129517	3.82499313354492	0.000943203864153475	-0.0026282137259841	-0.00165419070981443	0.0123068047687411
868	94.6237335205078	-7.22400331497192	4.01979780197144	-0.0110697457566857	0.00483929552137852	0.00159255252219737	-0.000355493422830477
869	91.3769912719727	-5.92530632019043	4.01979780197144	-0.00619963090866804	0.00938473641872406	-0.00717365415766835	-0.000355493422830477
870	92.0263366699219	-6.24998044967651	3.69512343406677	-0.00652430532500148	0.0100340843200684	-0.000355493422830477	0.00354059832170606
871	91.3769912719727	-5.92530632019043	3.69512343406677	-0.00457625929266214	0.00613799272105098	0.00386527273803949	0.00126787810586393
872	94.6237335205078	-7.54867792129517	3.95486283302307	-0.00490093370899558	0.0106834331527352	0.0113327819854021	0.00646266713738441
873	92.6756820678711	-6.24998044967651	3.76005816459656	-0.0133424662053585	0.012956153601408	0.00581331877037883	-0.00295288790948689
874	95.9224319458008	-6.89932918548584	4.34447193145752	-0.0136671401560307	0.0188002903014421	-0.00165419070981443	0.0022419011220336
875	93.9743804931641	-6.24998044967651	4.21460247039795	-0.0146411629393697	0.00743668992072344	-0.00490093370899558	0.00159255252219737
876	95.9224319458008	-5.92530632019043	3.56525373458862	-0.00717365415766835	-0.000680167751852423	-0.0113944197073579	-0.00132951640989631
877	95.273078918457	-5.92530632019043	3.50031876564026	-0.0123684434220195	-0.000355493422830477	0.00678734155371785	0.00256657530553639
878	96.57177734375	-7.22400331497192	3.69512343406677	-0.00684897974133492	-0.00132951640989631	0.00321592413820326	-0.00522560812532902
879	95.273078918457	-7.22400331497192	4.01979780197144	-0.00165419070981443	-0.00100484199356288	0.00191722682211548	0.00191722682211548
880	95.273078918457	-6.89932918548584	3.95486283302307	-0.00717365415766835	-0.00197886489331722	-0.00295288790948689	-0.00197886489331722
881	94.6237335205078	-6.24998044967651	4.21460247039795	-0.00360223650932312	-0.0136671401560307	-0.017887907102704	-0.00295288790948689
882	95.273078918457	-7.87335205078125	3.76005816459656	-0.00392691092565656	-0.0302255302667618	-0.00425158534198999	-0.00457625929266214
883	93.9743804931641	-6.57465505599976	3.69512343406677	0.012956153601408	-0.0221086721867323	-0.00165419070981443	-0.00165419070981443
884	95.273078918457	-7.22400331497192	3.88992786407471	0.0171769186854362	-0.0159398596733809	-0.00879702530801296	-0.00327756232582033
885	95.9224319458008	-6.89932918548584	4.01979780197144	-0.00132951640989631	-0.00132951640989631	-0.00912170019000769	0.00159255252219737
886	95.273078918457	-6.57465505599976	4.14966726303101	0.00548864435404539	-0.00360223650932312	0.000293855206109583	-0.000355493422830477
887	97.2211227416992	-6.57465505599976	3.56525373458862	-3.08191010844894e-05	-0.00230353930965066	-0.00197886489331722	0.000943203864153475
888	96.57177734375	-6.24998044967651	3.76005816459656	0.00191722682211548	-0.000680167751852423	-0.00100484199356288	-0.0100957229733467
889	95.9224319458008	-6.57465505599976	4.21460247039795	-0.00360223650932312	0.0022419011220336	-0.0100957229733467	-0.00100484199356288
890	93.9743804931641	-4.62660884857178	3.88992786407471	-0.00230353930965066	-0.000680167751852423	-0.00392691092565656	-0.00100484199356288
891	94.6237335205078	-4.95128345489502	3.88992786407471	0.00289124972186983	-0.00230353930965066	0.00289124972186983	-0.00295288790948689
892	97.2211227416992	-5.92530632019043	4.08473253250122	-0.0123684434220195	0.0175015944987535	0.0106834331527352	-0.00132951640989631
893	93.9743804931641	-4.95128345489502	3.63018846511841	-0.00555028254166245	0.0022419011220336	0.00743668992072344	-0.00425158534198999
894	95.273078918457	-5.92530632019043	3.63018846511841	-0.00944637414067984	0.00841071270406246	-0.0026282137259841	0.000943203864153475
895	94.6237335205078	-5.2759575843811	3.50031876564026	-0.00457625929266214	0.011982130818069	0.00256657530553639	-0.00490093370899558
896	94.6237335205078	-4.62660884857178	3.69512343406677	0.00191722682211548	0.00159255252219737	-0.000680167751852423	-0.000355493422830477
897	94.6237335205078	-4.95128345489502	3.95486283302307	0.00321592413820326	-0.00457625929266214	-0.00587495695799589	0.00516396993771195
898	93.9743804931641	-4.62660884857178	3.82499313354492	0.00418994715437293	-3.08191010844894e-05	0.000618529506027699	0.000618529506027699
899	94.6237335205078	-5.2759575843811	3.69512343406677	0.000618529506027699	0.000618529506027699	-0.00814767740666866	-0.00132951640989631
900	95.9224319458008	-4.95128345489502	3.82499313354492	-0.00360223650932312	-0.000680167751852423	-0.00100484199356288	-0.00100484199356288
901	94.6237335205078	-5.60063171386719	4.27953720092773	0.00289124972186983	-0.0230826959013939	-0.0110697457566857	0.00613799272105098
902	95.273078918457	-4.95128345489502	4.01979780197144	0.00256657530553639	-0.00555028254166245	-0.0120437685400248	-0.00100484199356288
903	93.3250350952148	-4.95128345489502	3.95486283302307	0.00483929552137852	-0.00555028254166245	-0.017887907102704	-0.00132951640989631
904	92.6756820678711	-4.95128345489502	3.63018846511841	0.000943203864153475	-3.08191010844894e-05	-0.00522560812532902	0.00354059832170606
905	92.6756820678711	-6.24998044967651	4.08473253250122	-0.00587495695799589	-3.08191010844894e-05	-0.0120437685400248	0.00743668992072344
906	92.6756820678711	-5.60063171386719	3.82499313354492	-0.00522560812532902	-0.000355493422830477	-0.00490093370899558	0.000293855206109583
907	93.3250350952148	-5.2759575843811	4.01979780197144	0.00516396993771195	0.00256657530553639	0.00386527273803949	0.00711201597005129
908	92.6756820678711	-4.62660884857178	3.95486283302307	0.00354059832170606	-3.08191010844894e-05	-0.00684897974133492	-0.00230353930965066
909	95.9224319458008	-5.60063171386719	4.08473253250122	-0.00132951640989631	0.00581331877037883	-0.00327756232582033	0.00451462110504508
910	95.273078918457	-6.24998044967651	3.82499313354492	-0.000355493422830477	0.00548864435404539	-0.00490093370899558	0.00289124972186983
911	94.6237335205078	-4.95128345489502	3.63018846511841	0.00808603875339031	0.00776136433705688	0.00256657530553639	0.00711201597005129
912	94.6237335205078	-4.95128345489502	3.63018846511841	-0.00717365415766835	0.0171769186854362	0.00711201597005129	-3.08191010844894e-05
913	95.9224319458008	-6.57465505599976	3.43538379669189	-0.00619963090866804	0.0136055024340749	0.00159255252219737	-0.00522560812532902
914	94.6237335205078	-5.92530632019043	3.95486283302307	-0.00522560812532902	0.00451462110504508	0.011982130818069	-3.08191010844894e-05
915	94.6237335205078	-5.92530632019043	3.88992786407471	-0.00295288790948689	-0.00100484199356288	-0.00230353930965066	0.00289124972186983
916	94.6237335205078	-7.54867792129517	3.95486283302307	0.000943203864153475	-0.00197886489331722	0.00354059832170606	-3.08191010844894e-05
917	95.9224319458008	-7.87335205078125	4.21460247039795	-3.08191010844894e-05	-0.00555028254166245	-0.00165419070981443	-0.00392691092565656
918	95.273078918457	-7.87335205078125	4.27953720092773	0.00516396993771195	-0.000680167751852423	0.00711201597005129	-0.00457625929266214
919	95.9224319458008	-7.22400331497192	3.95486283302307	0.00321592413820326	0.00613799272105098	0.000293855206109583	0.0022419011220336
920	93.3250350952148	-5.60063171386719	4.08473253250122	-0.00295288790948689	0.00613799272105098	-0.00197886489331722	-0.000355493422830477
921	95.273078918457	-5.92530632019043	3.69512343406677	0.013930176384747	-0.00100484199356288	-0.0113944197073579	0.00126787810586393
922	94.6237335205078	-6.89932918548584	3.95486283302307	0.0145795252174139	-0.00814767740666866	-0.00684897974133492	-0.00165419070981443
923	93.9743804931641	-5.60063171386719	3.63018846511841	0.012956153601408	-0.00684897974133492	-0.00977104809135199	-0.00327756232582033
924	93.9743804931641	-5.60063171386719	3.63018846511841	0.00711201597005129	0.00581331877037883	-0.00327756232582033	0.000618529506027699
925	93.9743804931641	-5.92530632019043	4.21460247039795	0.0126314787194133	0.00191722682211548	-0.00425158534198999	0.00970941036939621
926	94.6237335205078	-5.60063171386719	4.08473253250122	0.00126787810586393	0.00646266713738441	-0.00684897974133492	0.00418994715437293
927	93.9743804931641	-5.60063171386719	3.43538379669189	0.00646266713738441	0.00516396993771195	0.00354059832170606	0.000293855206109583
928	95.9224319458008	-5.60063171386719	3.43538379669189	0.00126787810586393	-0.00230353930965066	0.00451462110504508	-0.00132951640989631
929	95.9224319458008	-6.24998044967651	3.69512343406677	-0.0126931173726916	0.00743668992072344	-0.00522560812532902	-0.00392691092565656
930	95.9224319458008	-5.60063171386719	3.56525373458862	0.00516396993771195	0.00678734155371785	-0.00814767740666866	0.00126787810586393
931	95.273078918457	-6.24998044967651	4.21460247039795	0.00191722682211548	0.00516396993771195	0.00613799272105098	0.00711201597005129
932	93.3250350952148	-5.92530632019043	3.76005816459656	-0.00100484199356288	0.00613799272105098	0.0100340843200684	0.00516396993771195
933	95.9224319458008	-6.57465505599976	3.69512343406677	-0.00490093370899558	0.00483929552137852	0.00581331877037883	-0.00392691092565656
934	95.9224319458008	-5.92530632019043	3.69512343406677	-0.0110697457566857	0.00776136433705688	0.00743668992072344	0.000618529506027699
935	93.9743804931641	-5.60063171386719	3.76005816459656	-0.00360223650932312	0.000943203864153475	-0.00132951640989631	-0.0026282137259841
936	93.3250350952148	-6.24998044967651	3.82499313354492	0.00321592413820326	0.000618529506027699	0.000618529506027699	0.00581331877037883
937	93.3250350952148	-5.92530632019043	4.01979780197144	0.000943203864153475	0.00581331877037883	0.00386527273803949	-0.00619963090866804
938	92.6756820678711	-5.92530632019043	3.69512343406677	-0.0120437685400248	0.000293855206109583	0.00289124972186983	0.0022419011220336
939	93.3250350952148	-7.22400331497192	3.82499313354492	-0.00847235135734081	0.000943203864153475	0.00191722682211548	-0.00327756232582033
940	92.6756820678711	-6.89932918548584	4.01979780197144	-0.0139918150380254	0.00321592413820326	-0.0100957229733467	0.00678734155371785
941	93.3250350952148	-6.57465505599976	3.88992786407471	-0.00587495695799589	-0.00782300252467394	-0.00847235135734081	-0.000355493422830477
942	94.6237335205078	-6.89932918548584	4.21460247039795	-0.00652430532500148	-0.0204853005707264	-0.00814767740666866	-0.00392691092565656
943	95.273078918457	-5.92530632019043	4.01979780197144	0.00321592413820326	-0.0026282137259841	-0.00360223650932312	0.00126787810586393
944	93.3250350952148	-6.24998044967651	3.88992786407471	0.00354059832170606	-0.0026282137259841	-0.00944637414067984	-0.00100484199356288
945	95.273078918457	-7.22400331497192	4.08473253250122	-0.000680167751852423	-0.00619963090866804	-0.0107450718060136	-0.00327756232582033
946	96.57177734375	-7.22400331497192	4.01979780197144	0.00321592413820326	-0.00197886489331722	-0.0169138833880424	0.000943203864153475
947	96.57177734375	-6.57465505599976	4.01979780197144	0.00581331877037883	-0.00749832857400179	-0.00132951640989631	0.00191722682211548
948	97.2211227416992	-7.54867792129517	4.34447193145752	0.0022419011220336	-0.00977104809135199	-0.00295288790948689	0.000618529506027699
949	95.273078918457	-6.57465505599976	4.08473253250122	0.00256657530553639	-0.00652430532500148	-0.00847235135734081	-0.00619963090866804
950	95.273078918457	-7.22400331497192	3.69512343406677	0.00678734155371785	-0.0100957229733467	-0.0146411629393697	-0.00327756232582033
951	96.57177734375	-8.19802665710449	3.76005816459656	-0.000680167751852423	-0.00197886489331722	0.00159255252219737	0.00483929552137852
952	95.273078918457	-8.19802665710449	3.95486283302307	-0.00327756232582033	-0.0026282137259841	0.00938473641872406	0.000293855206109583
953	95.9224319458008	-7.54867792129517	3.69512343406677	-0.0143164889886975	-0.000680167751852423	0.0126314787194133	-0.000680167751852423
954	95.273078918457	-7.22400331497192	4.08473253250122	-0.0107450718060136	0.0152288740500808	0.00483929552137852	0.000618529506027699
955	95.273078918457	-6.24998044967651	3.69512343406677	-0.00360223650932312	0.00678734155371785	0.00354059832170606	-0.00425158534198999
956	95.273078918457	-6.57465505599976	3.63018846511841	0.00354059832170606	0.00678734155371785	0.00516396993771195	0.00354059832170606
957	94.6237335205078	-6.24998044967651	3.76005816459656	0.000618529506027699	0.00483929552137852	-3.08191010844894e-05	-0.00165419070981443
958	95.9224319458008	-6.89932918548584	3.82499313354492	0.000293855206109583	-0.000680167751852423	-3.08191010844894e-05	-0.00100484199356288
959	95.273078918457	-7.22400331497192	3.82499313354492	-0.00197886489331722	0.00646266713738441	0.00191722682211548	-0.000355493422830477
960	96.57177734375	-7.87335205078125	4.47434186935425	-0.00197886489331722	0.00256657530553639	-0.00782300252467394	-0.00132951640989631
961	95.9224319458008	-7.22400331497192	3.30551409721375	0.0100340843200684	-0.000355493422830477	-0.00555028254166245	0.00256657530553639
962	95.9224319458008	-8.19802665710449	3.76005816459656	-0.00360223650932312	-0.00457625929266214	-0.0120437685400248	-0.00360223650932312
963	94.6237335205078	-6.57465505599976	3.37044906616211	0.0213976856321096	-0.00522560812532902	-0.00457625929266214	-0.00392691092565656
964	96.57177734375	-7.22400331497192	3.76005816459656	0.0483456552028656	0.00126787810586393	-0.0107450718060136	0.00711201597005129
965	95.9224319458008	-7.54867792129517	4.01979780197144	-0.00360223650932312	0.00516396993771195	-0.00684897974133492	0.00678734155371785
966	96.57177734375	-7.87335205078125	3.69512343406677	0.00354059832170606	-0.00392691092565656	-0.00619963090866804	-0.000355493422830477
967	97.2211227416992	-7.22400331497192	3.63018846511841	-0.00327756232582033	0.0022419011220336	-0.00457625929266214	-3.08191010844894e-05
968	96.57177734375	-7.87335205078125	4.08473253250122	0.00321592413820326	0.00191722682211548	-0.0152905117720366	-0.00197886489331722
969	95.9224319458008	-7.54867792129517	3.95486283302307	-0.000680167751852423	0.0022419011220336	0.00289124972186983	-0.00717365415766835
970	95.273078918457	-6.89932918548584	3.95486283302307	-0.000680167751852423	0.00321592413820326	-0.0100957229733467	0.000943203864153475
971	93.3250350952148	-6.57465505599976	3.95486283302307	-0.00132951640989631	0.00678734155371785	0.00321592413820326	0.00548864435404539
972	95.9224319458008	-7.87335205078125	3.95486283302307	-0.00847235135734081	0.0106834331527352	0.0103587592020631	-0.00749832857400179
973	92.0263366699219	-6.89932918548584	3.63018846511841	-0.0107450718060136	0.0126314787194133	-0.000355493422830477	-0.00230353930965066
974	92.6756820678711	-6.89932918548584	3.76005816459656	-0.00652430532500148	0.0142548503354192	0.00873538758605719	-0.00490093370899558
975	92.0263366699219	-7.54867792129517	4.27953720092773	-0.0117190945893526	0.0106834331527352	0.0022419011220336	-0.000355493422830477
976	93.3250350952148	-7.87335205078125	4.4094066619873	-0.00392691092565656	-0.0026282137259841	-0.000355493422830477	0.00776136433705688
977	93.3250350952148	-7.22400331497192	4.14966726303101	0.00126787810586393	0.00126787810586393	-0.00490093370899558	0.000618529506027699
978	92.6756820678711	-6.57465505599976	3.88992786407471	-0.00392691092565656	-0.00587495695799589	-0.00912170019000769	0.00743668992072344
979	94.6237335205078	-6.89932918548584	3.63018846511841	-0.00197886489331722	0.000618529506027699	-0.00457625929266214	0.00191722682211548
980	95.9224319458008	-7.87335205078125	3.95486283302307	0.00159255252219737	-0.00912170019000769	-0.0126931173726916	-0.00197886489331722
981	93.9743804931641	-6.57465505599976	4.21460247039795	-0.00555028254166245	-0.0292515084147453	-0.0026282137259841	0.00256657530553639
982	96.57177734375	-7.22400331497192	4.27953720092773	0.00613799272105098	-0.0227580219507217	-0.00619963090866804	-0.00295288790948689
983	93.9743804931641	-7.87335205078125	4.01979780197144	0.0103587592020631	-0.0120437685400248	-0.00197886489331722	0.00548864435404539
984	95.9224319458008	-9.1720495223999	3.88992786407471	-3.08191010844894e-05	-0.00555028254166245	-0.00165419070981443	-0.00425158534198999
985	95.9224319458008	-8.84737491607666	3.82499313354492	0.0181509424000978	-0.00944637414067984	-0.0110697457566857	0.0022419011220336
986	95.273078918457	-8.52270030975342	3.63018846511841	0.00159255252219737	-0.0221086721867323	-0.00132951640989631	0.0022419011220336
987	95.273078918457	-8.52270030975342	3.95486283302307	-0.00392691092565656	-0.00684897974133492	-0.00749832857400179	-0.00555028254166245
988	95.273078918457	-7.54867792129517	3.88992786407471	0.00613799272105098	-0.00977104809135199	-0.00165419070981443	-0.00360223650932312
989	96.57177734375	-8.52270030975342	4.01979780197144	0.00126787810586393	0.000618529506027699	0.00938473641872406	-0.0026282137259841
990	97.2211227416992	-7.87335205078125	3.95486283302307	-0.00457625929266214	0.00159255252219737	-0.0026282137259841	-0.0026282137259841
991	95.273078918457	-7.54867792129517	4.01979780197144	-0.00684897974133492	0.00678734155371785	0.00841071270406246	-0.00295288790948689
992	97.2211227416992	-8.19802665710449	4.21460247039795	0.00678734155371785	0.0106834331527352	0.00516396993771195	-0.00457625929266214
993	95.273078918457	-7.22400331497192	4.27953720092773	-0.00392691092565656	0.0103587592020631	0.000618529506027699	-0.0026282137259841
994	96.57177734375	-7.87335205078125	4.21460247039795	0.00126787810586393	0.01847561635077	0.0022419011220336	-0.00587495695799589
995	96.57177734375	-7.87335205078125	3.76005816459656	-0.0123684434220195	0.00970941036939621	-0.0117190945893526	-0.00132951640989631
996	97.2211227416992	-7.54867792129517	3.69512343406677	0.00743668992072344	0.00321592413820326	0.00483929552137852	0.00516396993771195
997	97.2211227416992	-8.19802665710449	4.01979780197144	0.00841071270406246	0.00191722682211548	-0.00230353930965066	0.00289124972186983
998	96.57177734375	-7.54867792129517	4.08473253250122	0.00159255252219737	0.00711201597005129	0.00808603875339031	-0.00457625929266214
999	95.273078918457	-7.22400331497192	3.69512343406677	0.000943203864153475	0.00613799272105098	-0.00230353930965066	-0.00165419070981443
1000	97.2211227416992	-8.19802665710449	3.69512343406677	0.000618529506027699	0.0100340843200684	-0.00100484199356288	-0.0026282137259841
1001	96.57177734375	-7.54867792129517	3.82499313354492	0.00581331877037883	0.000943203864153475	-0.0126931173726916	-0.0026282137259841
1002	95.9224319458008	-6.89932918548584	3.69512343406677	0.00776136433705688	-0.0100957229733467	-0.00490093370899558	-0.0026282137259841
1003	97.870475769043	-8.52270030975342	4.34447193145752	0.00289124972186983	-0.00132951640989631	-0.00717365415766835	-0.0026282137259841
1004	97.2211227416992	-7.22400331497192	4.14966726303101	0.00548864435404539	-0.00230353930965066	-0.000355493422830477	-0.00230353930965066
1005	95.9224319458008	-7.22400331497192	4.14966726303101	-0.00360223650932312	-0.00295288790948689	-0.00847235135734081	0.00321592413820326
1006	93.9743804931641	-6.89932918548584	3.63018846511841	-0.00652430532500148	0.000293855206109583	0.00711201597005129	0.00646266713738441
1007	94.6237335205078	-7.87335205078125	3.88992786407471	-0.00327756232582033	0.00354059832170606	-0.00555028254166245	0.00841071270406246
1008	92.6756820678711	-6.89932918548584	3.56525373458862	-0.00782300252467394	0.000943203864153475	0.00743668992072344	0.00289124972186983
1009	92.6756820678711	-7.54867792129517	3.82499313354492	-0.0139918150380254	0.0106834331527352	-0.00457625929266214	0.00289124972186983
1010	95.273078918457	-7.87335205078125	4.27953720092773	-0.0156151866540313	0.00743668992072344	-0.0133424662053585	-3.08191010844894e-05
1011	94.6237335205078	-8.19802665710449	3.56525373458862	-0.00944637414067984	0.00646266713738441	-0.000355493422830477	0.00516396993771195
1012	93.9743804931641	-6.57465505599976	3.69512343406677	-0.00684897974133492	0.0116574559360743	0.0132808275520802	0.00483929552137852
1013	95.9224319458008	-8.52270030975342	3.82499313354492	-0.00749832857400179	0.00743668992072344	0.00289124972186983	-0.00619963090866804
1014	96.57177734375	-7.87335205078125	3.37044906616211	-0.00392691092565656	0.0149041991680861	0.00386527273803949	-0.00165419070981443
1015	97.2211227416992	-8.19802665710449	4.08473253250122	-0.00165419070981443	0.0022419011220336	-0.00490093370899558	-0.00230353930965066
1016	96.57177734375	-8.52270030975342	4.08473253250122	-0.00230353930965066	0.00711201597005129	-0.00230353930965066	0.00289124972186983
1017	97.2211227416992	-9.1720495223999	3.69512343406677	0.000943203864153475	0.00743668992072344	-0.00230353930965066	0.00354059832170606
1018	96.57177734375	-9.49672412872314	3.82499313354492	-0.00717365415766835	-3.08191010844894e-05	-0.00100484199356288	-0.00360223650932312
1019	96.57177734375	-8.84737491607666	3.88992786407471	0.00256657530553639	0.00678734155371785	-0.00360223650932312	0.00159255252219737
1020	94.6237335205078	-8.84737491607666	3.69512343406677	-0.00392691092565656	0.00126787810586393	-0.00490093370899558	-0.00295288790948689
1021	97.870475769043	-10.4707469940186	4.53927659988403	0.00483929552137852	0.000293855206109583	-0.00425158534198999	0.00873538758605719
1022	95.273078918457	-9.1720495223999	4.01979780197144	0.00321592413820326	-0.0126931173726916	-0.00392691092565656	0.000943203864153475
1023	97.2211227416992	-9.82139778137207	3.88992786407471	0.0113327819854021	-0.0120437685400248	-0.00392691092565656	-0.00197886489331722
1024	95.273078918457	-7.87335205078125	3.69512343406677	-0.00132951640989631	-0.00230353930965066	-0.00197886489331722	-0.00392691092565656
1025	95.9224319458008	-8.19802665710449	3.95486283302307	0.00613799272105098	-0.00879702530801296	-0.00425158534198999	0.00191722682211548
1026	95.273078918457	-9.1720495223999	4.01979780197144	0.00483929552137852	-0.0126931173726916	-0.00847235135734081	0.000293855206109583
1027	96.57177734375	-9.1720495223999	4.47434186935425	0.0142548503354192	-0.000355493422830477	0.0022419011220336	0.00321592413820326
1028	93.9743804931641	-8.84737491607666	3.69512343406677	0.00126787810586393	-0.00814767740666866	-0.00587495695799589	0.0022419011220336
1029	95.9224319458008	-7.87335205078125	3.56525373458862	-0.00425158534198999	0.00354059832170606	-0.00295288790948689	0.000943203864153475
1030	95.9224319458008	-7.87335205078125	3.95486283302307	0.000618529506027699	0.0126314787194133	-0.00717365415766835	-0.00327756232582033
1031	97.870475769043	-8.84737491607666	4.14966726303101	-0.00522560812532902	0.00678734155371785	0.00418994715437293	0.00418994715437293
1032	94.6237335205078	-8.19802665710449	3.82499313354492	-0.00490093370899558	0.00386527273803949	0.00808603875339031	-0.00165419070981443
1033	96.57177734375	-9.1720495223999	3.82499313354492	-0.00327756232582033	0.00646266713738441	0.00289124972186983	-0.00652430532500148
1034	97.2211227416992	-8.84737491607666	3.50031876564026	-0.00230353930965066	0.0126314787194133	0.00548864435404539	-0.00165419070981443
1035	96.57177734375	-8.19802665710449	3.50031876564026	-0.00230353930965066	0.00548864435404539	0.00126787810586393	-0.00782300252467394
1036	94.6237335205078	-7.87335205078125	3.63018846511841	0.00159255252219737	-0.00165419070981443	-0.0120437685400248	0.0116574559360743
1037	95.9224319458008	-7.87335205078125	3.63018846511841	0.00646266713738441	0.00289124972186983	0.00808603875339031	0.00191722682211548
1038	96.57177734375	-9.1720495223999	4.34447193145752	-0.000680167751852423	0.00418994715437293	-0.00717365415766835	0.00451462110504508
1039	95.273078918457	-8.84737491607666	3.88992786407471	0.00126787810586393	0.00906006153672934	0.00191722682211548	-0.00587495695799589
1040	93.3250350952148	-7.87335205078125	3.95486283302307	0.000618529506027699	0.00289124972186983	-0.00165419070981443	0.000618529506027699
1041	95.9224319458008	-9.1720495223999	4.27953720092773	-0.00197886489331722	-0.00814767740666866	-0.00847235135734081	0.00289124972186983
1042	93.9743804931641	-8.84737491607666	4.34447193145752	0.0197743140161037	-0.0208099745213985	-0.00392691092565656	0.00711201597005129
1043	93.9743804931641	-8.19802665710449	3.82499313354492	0.00873538758605719	-0.00230353930965066	-0.00197886489331722	-0.00132951640989631
1044	92.0263366699219	-7.87335205078125	4.34447193145752	-0.0133424662053585	-0.00717365415766835	-0.00717365415766835	0.00256657530553639
1045	95.273078918457	-8.84737491607666	4.08473253250122	0.00678734155371785	0.00581331877037883	-0.00847235135734081	0.00451462110504508
1046	95.9224319458008	-8.84737491607666	4.14966726303101	0.0113327819854021	0.0022419011220336	-0.00814767740666866	0.00938473641872406
1047	95.9224319458008	-9.49672412872314	4.21460247039795	0.000293855206109583	-0.00425158534198999	0.00256657530553639	-0.000355493422830477
1048	95.273078918457	-9.1720495223999	4.27953720092773	0.00191722682211548	0.00418994715437293	0.000943203864153475	0.00321592413820326
1049	94.6237335205078	-7.87335205078125	4.47434186935425	-0.00522560812532902	0.00354059832170606	0.00289124972186983	-0.00652430532500148
1050	95.273078918457	-8.19802665710449	4.21460247039795	0.000293855206109583	0.00321592413820326	-0.000355493422830477	0.00548864435404539
1051	97.870475769043	-9.1720495223999	4.01979780197144	-0.00425158534198999	0.01100810803473	-0.0026282137259841	0.00256657530553639
1052	95.9224319458008	-8.19802665710449	3.88992786407471	-0.00749832857400179	0.0100340843200684	0.00678734155371785	0.00743668992072344
1053	96.57177734375	-9.1720495223999	3.82499313354492	-0.000680167751852423	-0.00230353930965066	0.00289124972186983	-0.00327756232582033
1054	95.273078918457	-9.1720495223999	3.88992786407471	-0.0117190945893526	-0.00360223650932312	0.00321592413820326	0.00126787810586393
1055	94.6237335205078	-8.84737491607666	3.95486283302307	-0.00684897974133492	-0.00392691092565656	-0.00490093370899558	-0.00425158534198999
1056	95.273078918457	-8.19802665710449	3.24057936668396	-0.00327756232582033	-0.00490093370899558	-0.00912170019000769	0.00646266713738441
1057	95.9224319458008	-8.19802665710449	3.69512343406677	-0.00425158534198999	-0.00684897974133492	0.00841071270406246	-0.00392691092565656
1058	95.273078918457	-8.52270030975342	3.69512343406677	-0.00457625929266214	-0.00879702530801296	-0.00555028254166245	-0.00295288790948689
1059	96.57177734375	-8.52270030975342	3.95486283302307	-0.00522560812532902	0.000618529506027699	-0.00197886489331722	-0.0117190945893526
1060	95.273078918457	-7.54867792129517	4.27953720092773	-0.0026282137259841	-0.000355493422830477	-0.00425158534198999	0.00418994715437293
1061	94.6237335205078	-7.22400331497192	3.88992786407471	0.000943203864153475	0.00256657530553639	-0.00295288790948689	-0.00684897974133492
1062	96.57177734375	-8.19802665710449	3.82499313354492	0.00906006153672934	-0.0110697457566857	-0.00782300252467394	0.000293855206109583
1063	95.273078918457	-6.89932918548584	3.56525373458862	0.00451462110504508	-0.0156151866540313	-0.00782300252467394	-0.00717365415766835
1064	97.2211227416992	-8.52270030975342	3.69512343406677	-0.00814767740666866	-0.0260047651827335	-0.0211346503347158	-0.000355493422830477
1065	95.9224319458008	-7.87335205078125	3.69512343406677	0.00451462110504508	0.00126787810586393	-0.00360223650932312	-0.00132951640989631
1066	96.57177734375	-8.52270030975342	3.95486283302307	0.00191722682211548	-0.00782300252467394	-0.00749832857400179	-3.08191010844894e-05
1067	95.273078918457	-7.22400331497192	3.63018846511841	0.0103587592020631	0.000618529506027699	0.00191722682211548	-0.00360223650932312
1068	97.2211227416992	-8.52270030975342	3.88992786407471	0.00289124972186983	-0.0100957229733467	-0.0110697457566857	-0.00197886489331722
1069	95.9224319458008	-8.19802665710449	3.88992786407471	0.00289124972186983	-3.08191010844894e-05	-0.00555028254166245	-0.00425158534198999
1070	95.273078918457	-7.22400331497192	3.69512343406677	-0.00197886489331722	0.00516396993771195	-0.0026282137259841	-0.00230353930965066
1071	93.9743804931641	-6.89932918548584	3.76005816459656	0.000293855206109583	-0.000355493422830477	-0.000355493422830477	-0.00100484199356288
1072	95.9224319458008	-8.19802665710449	4.27953720092773	-0.00522560812532902	0.00159255252219737	0.00418994715437293	0.00483929552137852
1073	95.273078918457	-6.57465505599976	3.50031876564026	-0.00717365415766835	0.0132808275520802	-0.00100484199356288	-0.0107450718060136
1074	94.6237335205078	-7.22400331497192	3.95486283302307	-0.0110697457566857	0.012956153601408	0.00483929552137852	-0.00457625929266214
1075	93.3250350952148	-6.57465505599976	3.95486283302307	-0.00587495695799589	0.0100340843200684	-0.00132951640989631	-0.00782300252467394
1076	93.9743804931641	-6.57465505599976	4.08473253250122	-0.00522560812532902	0.00906006153672934	-0.00684897974133492	0.00711201597005129
1077	92.6756820678711	-6.57465505599976	4.21460247039795	-0.00360223650932312	0.00841071270406246	0.000618529506027699	-0.000680167751852423
1078	92.0263366699219	-6.89932918548584	3.88992786407471	-0.00197886489331722	0.0100340843200684	-0.00360223650932312	0.00483929552137852
1079	92.6756820678711	-7.54867792129517	3.76005816459656	-0.00782300252467394	0.00613799272105098	0.00386527273803949	-0.00295288790948689
1080	92.0263366699219	-7.54867792129517	3.88992786407471	-0.00197886489331722	0.00321592413820326	-0.0110697457566857	0.00711201597005129
1081	92.6756820678711	-6.57465505599976	3.69512343406677	0.000943203864153475	-0.00165419070981443	-0.00360223650932312	0.000293855206109583
1082	94.6237335205078	-6.89932918548584	3.76005816459656	0.0152288740500808	-0.0139918150380254	-0.00392691092565656	0.000293855206109583
1083	93.9743804931641	-7.22400331497192	4.27953720092773	-0.000680167751852423	-0.00587495695799589	-0.00457625929266214	-0.00717365415766835
1084	95.9224319458008	-7.87335205078125	3.88992786407471	0.000618529506027699	-0.00555028254166245	-0.00295288790948689	0.00289124972186983
1085	93.9743804931641	-6.89932918548584	3.63018846511841	-0.00717365415766835	0.00126787810586393	-0.00132951640989631	0.000618529506027699
1086	95.9224319458008	-7.22400331497192	3.76005816459656	0.00548864435404539	-0.00295288790948689	-0.00684897974133492	0.00776136433705688
1087	94.6237335205078	-7.87335205078125	3.95486283302307	0.00678734155371785	0.00159255252219737	0.00678734155371785	0.000943203864153475
1088	95.273078918457	-8.84737491607666	4.08473253250122	0.000943203864153475	-0.00360223650932312	-0.00230353930965066	-0.000680167751852423
1089	94.6237335205078	-7.87335205078125	3.95486283302307	-0.00619963090866804	0.00191722682211548	-0.0026282137259841	0.000943203864153475
1090	94.6237335205078	-8.19802665710449	3.69512343406677	-0.0100957229733467	-0.00587495695799589	-0.00522560812532902	0.00386527273803949
1091	95.273078918457	-8.52270030975342	3.88992786407471	0.00159255252219737	0.000618529506027699	-0.00327756232582033	0.000618529506027699
1092	97.2211227416992	-8.52270030975342	3.95486283302307	-0.00684897974133492	0.000943203864153475	0.00126787810586393	0.000618529506027699
1093	94.6237335205078	-7.22400331497192	3.88992786407471	-0.00814767740666866	0.00516396993771195	0.00938473641872406	0.00159255252219737
1094	95.273078918457	-7.22400331497192	4.14966726303101	-0.00944637414067984	0.000618529506027699	0.000293855206109583	-0.00100484199356288
1095	93.3250350952148	-5.92530632019043	4.21460247039795	-0.00165419070981443	0.00873538758605719	0.00159255252219737	0.000618529506027699
1096	94.6237335205078	-6.57465505599976	3.56525373458862	0.0103587592020631	0.00548864435404539	-0.00327756232582033	0.00483929552137852
1097	96.57177734375	-7.87335205078125	3.76005816459656	0.00321592413820326	-3.08191010844894e-05	0.00613799272105098	-0.00392691092565656
1098	96.57177734375	-7.54867792129517	3.95486283302307	0.00256657530553639	0.00289124972186983	-0.00814767740666866	0.000618529506027699
1099	94.6237335205078	-5.92530632019043	3.63018846511841	0.00321592413820326	0.000943203864153475	0.00516396993771195	-0.000680167751852423
1100	96.57177734375	-7.22400331497192	4.27953720092773	0.00483929552137852	-0.00165419070981443	-0.0100957229733467	0.000943203864153475
1101	95.9224319458008	-6.89932918548584	3.88992786407471	0.0123068047687411	0.00776136433705688	-0.0107450718060136	-0.0026282137259841
1102	95.9224319458008	-5.92530632019043	3.43538379669189	0.0136055024340749	-0.0130177913233638	-0.00782300252467394	-0.000680167751852423
1103	97.2211227416992	-6.89932918548584	3.76005816459656	-0.00132951640989631	-0.00425158534198999	-0.00879702530801296	-0.00165419070981443
1104	95.273078918457	-6.57465505599976	3.82499313354492	-0.00360223650932312	-0.00392691092565656	-0.00652430532500148	0.00159255252219737
1105	94.6237335205078	-6.24998044967651	4.08473253250122	0.0132808275520802	0.00516396993771195	-0.00490093370899558	-0.00717365415766835
1106	95.273078918457	-7.54867792129517	4.34447193145752	-0.00295288790948689	-0.00490093370899558	-3.08191010844894e-05	0.0106834331527352
1107	94.6237335205078	-6.89932918548584	3.88992786407471	-3.08191010844894e-05	0.00743668992072344	-0.00425158534198999	0.00191722682211548
1108	95.9224319458008	-6.57465505599976	3.43538379669189	-0.00619963090866804	0.00581331877037883	-0.00425158534198999	-0.00619963090866804
1109	93.9743804931641	-6.24998044967651	3.76005816459656	-0.00132951640989631	0.00386527273803949	0.000293855206109583	-0.00295288790948689
1110	97.2211227416992	-7.22400331497192	3.69512343406677	-0.0133424662053585	0.0165275707840919	0.00256657530553639	0.00613799272105098
1111	94.6237335205078	-6.89932918548584	4.21460247039795	-0.00814767740666866	0.0223717093467712	0.01100810803473	-0.0026282137259841
1112	92.6756820678711	-5.92530632019043	3.76005816459656	-0.0152905117720366	0.0194496400654316	0.00743668992072344	0.00483929552137852
1113	93.3250350952148	-6.89932918548584	3.76005816459656	-0.0250307414680719	0.0239950809627771	0.0100340843200684	0.00159255252219737
1114	93.9743804931641	-7.22400331497192	4.14966726303101	-0.0227580219507217	0.0155535480007529	0.00256657530553639	-3.08191010844894e-05
1115	93.3250350952148	-6.89932918548584	4.27953720092773	-0.0117190945893526	0.0181509424000978	0.0106834331527352	0.00841071270406246
1116	94.6237335205078	-6.89932918548584	4.08473253250122	-0.0104203969240189	0.00386527273803949	0.00256657530553639	-0.000355493422830477
1117	94.6237335205078	-7.22400331497192	4.34447193145752	-0.00197886489331722	-0.0026282137259841	0.00418994715437293	0.012956153601408
1118	93.9743804931641	-7.22400331497192	3.88992786407471	-0.0026282137259841	-0.0149658378213644	0.00743668992072344	0.000293855206109583
1119	93.3250350952148	-5.92530632019043	3.82499313354492	-0.00555028254166245	-0.00814767740666866	-0.0113944197073579	0.00159255252219737
1120	94.6237335205078	-5.92530632019043	3.69512343406677	-0.00360223650932312	0.00354059832170606	-0.00327756232582033	0.00548864435404539
1121	95.273078918457	-6.57465505599976	3.82499313354492	0.00776136433705688	-0.0136671401560307	-0.00749832857400179	0.00548864435404539
1122	95.273078918457	-7.22400331497192	4.08473253250122	0.012956153601408	-0.0250307414680719	-0.00295288790948689	-0.000355493422830477
1123	95.9224319458008	-6.89932918548584	3.95486283302307	0.00321592413820326	-0.0263294391334057	-0.0026282137259841	-0.00327756232582033
1124	93.9743804931641	-6.57465505599976	3.63018846511841	0.00711201597005129	-0.0331475995481014	-0.00977104809135199	-0.00100484199356288
1125	94.6237335205078	-8.52270030975342	4.01979780197144	-0.00100484199356288	-0.032173577696085	-0.0110697457566857	0.000293855206109583
1126	95.9224319458008	-8.84737491607666	4.27953720092773	0.0022419011220336	-0.0454852245748043	-0.00230353930965066	-0.00197886489331722
1127	95.9224319458008	-8.19802665710449	4.34447193145752	0.00970941036939621	-0.0354203209280968	-0.00587495695799589	-0.00425158534198999
1128	95.273078918457	-8.52270030975342	4.60421133041382	0.0116574559360743	-0.0266541130840778	-0.00425158534198999	-0.00587495695799589
1129	93.9743804931641	-7.22400331497192	3.69512343406677	-0.0026282137259841	-0.0146411629393697	0.00386527273803949	0.00159255252219737
1130	95.273078918457	-6.89932918548584	3.63018846511841	0.00354059832170606	-0.00100484199356288	0.0022419011220336	-0.00717365415766835
1131	96.57177734375	-6.89932918548584	3.95486283302307	-0.00522560812532902	0.0106834331527352	-0.0026282137259841	-3.08191010844894e-05
1132	93.9743804931641	-6.57465505599976	3.88992786407471	-0.00425158534198999	0.0165275707840919	0.0113327819854021	-0.00490093370899558
1133	95.9224319458008	-6.89932918548584	4.21460247039795	0.00938473641872406	0.0259431265294552	0.0132808275520802	-0.00360223650932312
1134	93.9743804931641	-6.24998044967651	3.95486283302307	-0.00555028254166245	0.0340599827468395	0.00386527273803949	-0.00619963090866804
1135	93.9743804931641	-6.24998044967651	3.76005816459656	0.000943203864153475	0.0369820520281792	0.00516396993771195	0.00321592413820326
1136	93.9743804931641	-5.92530632019043	2.98083996772766	-0.00100484199356288	0.029189869761467	-0.00295288790948689	-0.00717365415766835
1137	94.6237335205078	-6.24998044967651	3.50031876564026	-3.08191010844894e-05	0.0136055024340749	0.00418994715437293	-0.000680167751852423
1138	95.273078918457	-7.22400331497192	3.69512343406677	-0.00132951640989631	0.0106834331527352	-0.00230353930965066	-0.00457625929266214
1139	95.273078918457	-7.87335205078125	4.14966726303101	-0.00392691092565656	0.0145795252174139	-0.00100484199356288	-0.00230353930965066
1140	92.6756820678711	-6.24998044967651	3.63018846511841	0.00256657530553639	0.00159255252219737	-0.0110697457566857	-0.00100484199356288
1141	93.9743804931641	-6.24998044967651	3.63018846511841	0.000943203864153475	-0.021459324285388	-0.0100957229733467	-0.00587495695799589
1142	95.273078918457	-6.57465505599976	3.88992786407471	0.0188002903014421	-0.0126931173726916	-0.00587495695799589	-0.00555028254166245
1143	93.3250350952148	-6.57465505599976	4.01979780197144	-0.000680167751852423	-0.0221086721867323	-0.00165419070981443	0.00418994715437293
1144	93.9743804931641	-6.89932918548584	4.01979780197144	-0.00295288790948689	-0.0208099745213985	-0.00912170019000769	-0.00522560812532902
1145	95.273078918457	-7.22400331497192	4.4094066619873	-0.00197886489331722	-0.0126931173726916	-0.00944637414067984	0.00678734155371785
1146	94.6237335205078	-6.89932918548584	4.01979780197144	0.00256657530553639	-0.0113944197073579	-0.00522560812532902	0.00126787810586393
1147	93.9743804931641	-7.22400331497192	4.08473253250122	-0.00684897974133492	-0.00847235135734081	-0.000355493422830477	0.0022419011220336
1148	93.9743804931641	-6.57465505599976	4.14966726303101	-0.00100484199356288	-0.00749832857400179	-0.00879702530801296	-0.00555028254166245
1149	92.0263366699219	-8.19802665710449	4.27953720092773	-0.00230353930965066	0.0123068047687411	-0.00619963090866804	0.00256657530553639
1150	91.3769912719727	-6.24998044967651	3.82499313354492	-0.00879702530801296	0.0175015944987535	-0.00944637414067984	0.000293855206109583
1151	93.3250350952148	-6.57465505599976	3.88992786407471	-0.00295288790948689	0.0191249661147594	-0.00490093370899558	0.00581331877037883
1152	94.6237335205078	-6.57465505599976	3.88992786407471	-0.00977104809135199	0.0308132413774729	0.00386527273803949	0.00256657530553639
1153	95.9224319458008	-6.89932918548584	3.76005816459656	-0.00392691092565656	0.0175015944987535	0.00321592413820326	0.00483929552137852
1154	95.273078918457	-5.60063171386719	3.69512343406677	-0.00652430532500148	0.0324366129934788	-0.00555028254166245	-0.00425158534198999
1155	95.9224319458008	-6.57465505599976	3.82499313354492	-0.00132951640989631	0.020423661917448	0.000618529506027699	0.00386527273803949
1156	94.6237335205078	-5.60063171386719	3.88992786407471	0.00841071270406246	0.0113327819854021	-0.0152905117720366	-0.00100484199356288
1157	95.273078918457	-6.24998044967651	3.88992786407471	0.0207483377307653	0.00678734155371785	-0.00782300252467394	0.00289124972186983
1158	95.9224319458008	-7.54867792129517	3.69512343406677	0.011982130818069	-0.00100484199356288	0.000293855206109583	-0.0026282137259841
1159	97.2211227416992	-8.52270030975342	4.01979780197144	0.00581331877037883	-0.00555028254166245	-0.0100957229733467	-0.00132951640989631
1160	93.9743804931641	-8.19802665710449	4.21460247039795	-0.00457625929266214	-0.00327756232582033	-0.00749832857400179	0.00483929552137852
1161	95.273078918457	-7.87335205078125	4.14966726303101	-0.00360223650932312	-0.00717365415766835	-0.0230826959013939	-0.000680167751852423
1162	95.9224319458008	-8.19802665710449	4.14966726303101	0.00191722682211548	-0.0172385573387146	-0.00912170019000769	0.00159255252219737
1163	94.6237335205078	-7.87335205078125	3.69512343406677	0.00126787810586393	-0.0253554154187441	-0.00749832857400179	0.00548864435404539
1164	96.57177734375	-8.84737491607666	3.76005816459656	0.00126787810586393	-0.0104203969240189	-0.00684897974133492	0.00289124972186983
1165	97.2211227416992	-7.87335205078125	3.82499313354492	-0.00392691092565656	-0.0208099745213985	-0.0110697457566857	0.00321592413820326
1166	94.6237335205078	-6.89932918548584	3.69512343406677	-0.00457625929266214	-3.08191010844894e-05	-0.00619963090866804	0.00191722682211548
1167	96.57177734375	-6.24998044967651	3.95486283302307	-0.000680167751852423	-0.00230353930965066	-0.000355493422830477	0.00451462110504508
1168	96.57177734375	-6.57465505599976	3.95486283302307	0.00256657530553639	0.0022419011220336	-0.00197886489331722	0.00354059832170606
1169	97.2211227416992	-7.87335205078125	3.43538379669189	-0.00652430532500148	-0.000355493422830477	-0.00457625929266214	-0.00230353930965066
1170	94.6237335205078	-6.89932918548584	3.24057936668396	-0.00165419070981443	0.000618529506027699	0.00126787810586393	0.00256657530553639
1171	96.57177734375	-7.22400331497192	2.98083996772766	-0.00295288790948689	0.00191722682211548	-0.00327756232582033	0.00191722682211548
1172	95.9224319458008	-7.54867792129517	3.76005816459656	0.00159255252219737	0.01100810803473	0.00354059832170606	0.00646266713738441
1173	96.57177734375	-6.89932918548584	3.56525373458862	-0.00619963090866804	0.0249691028147936	0.00873538758605719	0.000293855206109583
1174	95.273078918457	-6.24998044967651	3.95486283302307	-0.0026282137259841	0.0113327819854021	0.00451462110504508	-0.00847235135734081
1175	95.273078918457	-6.89932918548584	3.69512343406677	0.000943203864153475	0.00808603875339031	0.00581331877037883	0.000943203864153475
1176	95.273078918457	-7.22400331497192	3.63018846511841	-0.00392691092565656	0.00808603875339031	-0.00457625929266214	0.00159255252219737
1177	94.6237335205078	-6.57465505599976	3.69512343406677	0.00451462110504508	0.0103587592020631	0.00126787810586393	0.00159255252219737
1178	95.273078918457	-6.24998044967651	4.08473253250122	-0.00327756232582033	0.00873538758605719	0.00418994715437293	-0.00230353930965066
1179	95.9224319458008	-7.54867792129517	4.27953720092773	0.00451462110504508	0.00776136433705688	-0.00132951640989631	-3.08191010844894e-05
1180	96.57177734375	-7.87335205078125	4.01979780197144	-0.00392691092565656	0.0145795252174139	-0.00392691092565656	-0.00295288790948689
1181	95.273078918457	-7.87335205078125	3.82499313354492	0.00191722682211548	0.0132808275520802	-0.0165892094373703	0.00321592413820326
1182	92.6756820678711	-6.24998044967651	3.69512343406677	-0.00100484199356288	-0.00684897974133492	-0.0139918150380254	0.00354059832170606
1183	93.9743804931641	-7.54867792129517	3.95486283302307	-0.00425158534198999	-0.0256800893694162	-0.0104203969240189	-0.00132951640989631
1184	93.3250350952148	-8.19802665710449	4.08473253250122	-0.00944637414067984	0.00841071270406246	-0.00977104809135199	0.00191722682211548
1185	92.6756820678711	-6.57465505599976	3.82499313354492	-0.0146411629393697	0.0103587592020631	-0.00587495695799589	0.000943203864153475
1186	92.6756820678711	-6.89932918548584	3.56525373458862	0.000618529506027699	-0.00425158534198999	-0.00490093370899558	0.00256657530553639
1187	93.3250350952148	-6.89932918548584	3.63018846511841	-0.00522560812532902	-0.00652430532500148	-0.00295288790948689	0.00321592413820326
1188	93.9743804931641	-6.89932918548584	3.76005816459656	0.00256657530553639	-0.00912170019000769	0.00613799272105098	0.00386527273803949
1189	95.9224319458008	-7.87335205078125	4.08473253250122	-0.00197886489331722	0.00451462110504508	-0.00912170019000769	-0.00912170019000769
1190	95.9224319458008	-7.87335205078125	4.34447193145752	0.0022419011220336	0.00354059832170606	0.00289124972186983	0.000293855206109583
1191	93.9743804931641	-6.57465505599976	3.95486283302307	0.000618529506027699	0.00613799272105098	0.00938473641872406	-0.00132951640989631
1192	94.6237335205078	-6.89932918548584	3.63018846511841	-0.0110697457566857	0.0145795252174139	0.00711201597005129	0.00646266713738441
1193	94.6237335205078	-6.89932918548584	3.76005816459656	-0.00717365415766835	0.00906006153672934	0.0194496400654316	-0.00295288790948689
1194	96.57177734375	-8.84737491607666	4.27953720092773	-0.00782300252467394	0.0149041991680861	0.00581331877037883	-0.00230353930965066
1195	96.57177734375	-8.84737491607666	4.4094066619873	-0.00360223650932312	0.00841071270406246	-0.000680167751852423	-0.00165419070981443
1196	95.9224319458008	-9.1720495223999	4.66914653778076	0.00256657530553639	-0.000680167751852423	0.00191722682211548	0.000293855206109583
1197	95.9224319458008	-8.84737491607666	4.08473253250122	-0.00197886489331722	-0.00230353930965066	0.00386527273803949	0.000293855206109583
1198	95.273078918457	-7.87335205078125	4.14966726303101	0.00386527273803949	0.00386527273803949	0.00516396993771195	0.00516396993771195
1199	95.273078918457	-6.57465505599976	4.01979780197144	-0.00392691092565656	0.0022419011220336	0.00646266713738441	-0.0104203969240189
1200	95.9224319458008	-8.52270030975342	4.14966726303101	0.00256657530553639	0.00613799272105098	-0.00425158534198999	-0.00100484199356288
1201	95.9224319458008	-7.87335205078125	4.14966726303101	0.00776136433705688	-0.00879702530801296	-0.0107450718060136	-0.0026282137259841
1202	94.6237335205078	-6.89932918548584	3.88992786407471	0.0152288740500808	-0.0104203969240189	-0.0120437685400248	-0.00392691092565656
1203	97.2211227416992	-7.54867792129517	3.82499313354492	0.0132808275520802	-0.00684897974133492	-0.00847235135734081	-0.00425158534198999
1204	94.6237335205078	-6.57465505599976	3.88992786407471	0.0126314787194133	-0.0256800893694162	-0.00977104809135199	0.00386527273803949
1205	95.273078918457	-6.57465505599976	3.88992786407471	-0.00912170019000769	-0.00327756232582033	-0.00587495695799589	-0.0026282137259841
1206	95.273078918457	-7.22400331497192	4.14966726303101	0.0168522447347641	-0.00490093370899558	-0.00944637414067984	0.00483929552137852
1207	95.273078918457	-6.24998044967651	4.21460247039795	0.0103587592020631	-0.00555028254166245	0.000293855206109583	0.000943203864153475
1208	95.273078918457	-6.57465505599976	3.50031876564026	-0.00457625929266214	0.00386527273803949	-0.00197886489331722	-3.08191010844894e-05
1209	94.6237335205078	-6.57465505599976	3.56525373458862	0.0243197549134493	-0.000355493422830477	-0.00847235135734081	-0.00652430532500148
1210	96.57177734375	-7.87335205078125	4.01979780197144	-0.0026282137259841	-0.00100484199356288	-0.00879702530801296	0.000943203864153475
1211	96.57177734375	-7.54867792129517	3.82499313354492	-0.00132951640989631	0.00548864435404539	-0.00652430532500148	-0.000355493422830477
1212	96.57177734375	-7.22400331497192	3.95486283302307	-0.00555028254166245	0.00776136433705688	0.00873538758605719	0.00418994715437293
1213	96.57177734375	-7.22400331497192	4.14966726303101	-0.00360223650932312	0.00548864435404539	0.0100340843200684	-0.00457625929266214
1214	97.870475769043	-8.19802665710449	3.76005816459656	-0.00295288790948689	0.00808603875339031	0.000293855206109583	-0.00295288790948689
1215	95.9224319458008	-7.87335205078125	3.88992786407471	-0.00490093370899558	0.00646266713738441	-0.00944637414067984	0.00516396993771195
1216	96.57177734375	-8.19802665710449	3.43538379669189	-0.00522560812532902	0.00841071270406246	0.00126787810586393	0.000293855206109583
1217	95.273078918457	-7.87335205078125	3.43538379669189	-0.00295288790948689	0.00256657530553639	0.00191722682211548	0.00386527273803949
1218	95.273078918457	-8.19802665710449	4.21460247039795	-0.00717365415766835	0.00548864435404539	0.00906006153672934	-0.00749832857400179
1219	92.6756820678711	-6.57465505599976	3.82499313354492	-0.0126931173726916	0.00548864435404539	-0.00327756232582033	-0.00327756232582033
1220	95.273078918457	-7.22400331497192	3.63018846511841	-0.00490093370899558	0.00386527273803949	0.000618529506027699	0.00613799272105098
1221	95.273078918457	-8.19802665710449	3.88992786407471	0.01100810803473	-0.0165892094373703	-0.00619963090866804	0.0022419011220336
1222	94.6237335205078	-8.19802665710449	4.01979780197144	0.0132808275520802	-0.00652430532500148	-0.0100957229733467	0.000943203864153475
1223	94.6237335205078	-6.89932918548584	4.01979780197144	0.00970941036939621	-0.00392691092565656	-0.000355493422830477	-0.000355493422830477
1224	95.9224319458008	-6.89932918548584	4.21460247039795	0.0103587592020631	-0.00490093370899558	-0.000355493422830477	-0.00165419070981443
1225	96.57177734375	-7.87335205078125	3.82499313354492	0.000943203864153475	0.00354059832170606	0.000293855206109583	0.00970941036939621
1226	97.2211227416992	-8.52270030975342	3.82499313354492	0.00548864435404539	-0.00392691092565656	-0.00619963090866804	0.0106834331527352
1227	95.9224319458008	-7.54867792129517	3.76005816459656	0.000943203864153475	0.00126787810586393	-0.0026282137259841	0.00418994715437293
1228	97.870475769043	-8.84737491607666	3.82499313354492	-0.00555028254166245	0.00483929552137852	0.00970941036939621	0.00451462110504508
1229	96.57177734375	-8.84737491607666	4.14966726303101	-0.00360223650932312	0.00191722682211548	0.0022419011220336	0.00159255252219737
1230	97.870475769043	-9.82139778137207	4.14966726303101	-0.00490093370899558	0.00451462110504508	-0.000680167751852423	-0.00392691092565656
1231	93.9743804931641	-7.87335205078125	3.76005816459656	0.000293855206109583	0.00678734155371785	0.00678734155371785	-0.00814767740666866
1232	95.9224319458008	-8.52270030975342	3.63018846511841	-0.0162645354866982	0.00581331877037883	0.00906006153672934	0.00581331877037883
1233	95.9224319458008	-9.1720495223999	3.82499313354492	-0.00814767740666866	0.0132808275520802	0.00289124972186983	0.000943203864153475
1234	97.2211227416992	-9.1720495223999	4.14966726303101	-0.0143164889886975	0.00938473641872406	0.00938473641872406	-0.00360223650932312
1235	97.2211227416992	-8.19802665710449	4.47434186935425	-0.00587495695799589	0.00970941036939621	-0.00587495695799589	-0.00360223650932312
1236	96.57177734375	-8.52270030975342	4.08473253250122	0.00483929552137852	0.00451462110504508	-0.00165419070981443	-0.0107450718060136
1237	95.273078918457	-7.22400331497192	3.63018846511841	-0.00230353930965066	0.00386527273803949	0.000943203864153475	0.00159255252219737
1238	96.57177734375	-7.87335205078125	3.76005816459656	0.012956153601408	-0.00522560812532902	-0.00457625929266214	0.00289124972186983
1239	96.57177734375	-8.52270030975342	3.88992786407471	-0.00230353930965066	0.00646266713738441	-0.00619963090866804	-0.0026282137259841
1240	97.2211227416992	-8.84737491607666	3.30551409721375	0.00548864435404539	-0.00230353930965066	-0.00587495695799589	-0.00100484199356288
1241	94.6237335205078	-7.54867792129517	3.88992786407471	-0.000680167751852423	0.00970941036939621	-0.0136671401560307	0.00256657530553639
1242	97.2211227416992	-8.19802665710449	3.50031876564026	0.00321592413820326	-0.00977104809135199	-0.0149658378213644	0.00386527273803949
1243	95.273078918457	-7.22400331497192	3.37044906616211	-0.00717365415766835	-0.0182125810533762	-0.00587495695799589	0.00418994715437293
1244	95.9224319458008	-7.54867792129517	3.63018846511841	0.0142548503354192	-0.00100484199356288	-0.00717365415766835	-0.00327756232582033
1245	94.6237335205078	-7.87335205078125	3.95486283302307	-0.000355493422830477	-0.00879702530801296	-0.00619963090866804	0.00191722682211548
1246	95.273078918457	-8.19802665710449	4.14966726303101	0.0022419011220336	-0.00717365415766835	-0.00619963090866804	-0.0026282137259841
1247	94.6237335205078	-7.54867792129517	4.27953720092773	-3.08191010844894e-05	-0.0100957229733467	0.000943203864153475	0.00191722682211548
1248	95.273078918457	-7.22400331497192	3.88992786407471	0.0223717093467712	-0.00360223650932312	0.00354059832170606	-0.00457625929266214
1249	96.57177734375	-8.84737491607666	4.21460247039795	0.00191722682211548	-0.000355493422830477	0.00126787810586393	-0.000355493422830477
1250	97.870475769043	-9.49672412872314	4.27953720092773	-0.00360223650932312	0.000618529506027699	-0.00522560812532902	0.000943203864153475
1251	93.9743804931641	-7.22400331497192	4.27953720092773	-0.00295288790948689	-0.000680167751852423	0.00256657530553639	0.00126787810586393
1252	92.6756820678711	-7.22400331497192	4.21460247039795	-0.00425158534198999	0.0022419011220336	0.00581331877037883	-0.00425158534198999
1253	92.6756820678711	-7.54867792129517	4.08473253250122	-0.0117190945893526	-0.00587495695799589	0.00418994715437293	-0.00360223650932312
1254	94.6237335205078	-7.87335205078125	3.76005816459656	-0.0188619289547205	0.00289124972186983	0.01100810803473	-0.0120437685400248
1255	93.3250350952148	-7.87335205078125	3.88992786407471	-0.0221086721867323	-0.00100484199356288	-0.00425158534198999	0.00321592413820326
1256	93.3250350952148	-7.54867792129517	3.76005816459656	-0.00555028254166245	-0.00555028254166245	-0.00490093370899558	0.000293855206109583
1257	93.3250350952148	-7.54867792129517	4.14966726303101	-0.00717365415766835	-0.00782300252467394	-0.00392691092565656	-0.00230353930965066
1258	96.57177734375	-8.52270030975342	4.4094066619873	-0.00425158534198999	-0.00295288790948689	-0.00165419070981443	-0.00749832857400179
1259	95.273078918457	-8.84737491607666	3.95486283302307	-0.00197886489331722	0.00613799272105098	-0.00197886489331722	-0.00100484199356288
1260	95.273078918457	-7.22400331497192	3.56525373458862	-0.00295288790948689	0.0022419011220336	-0.00912170019000769	-0.00425158534198999
1261	95.273078918457	-6.89932918548584	3.82499313354492	0.00548864435404539	-0.00295288790948689	-0.00522560812532902	0.0106834331527352
1262	96.57177734375	-8.19802665710449	4.21460247039795	0.00289124972186983	-0.00522560812532902	-0.00847235135734081	-0.00295288790948689
1263	95.273078918457	-7.87335205078125	4.14966726303101	0.000943203864153475	-0.00295288790948689	-0.0165892094373703	0.00451462110504508
1264	95.9224319458008	-7.54867792129517	3.95486283302307	0.00126787810586393	-0.000680167751852423	-0.000355493422830477	-0.00197886489331722
1265	96.57177734375	-9.1720495223999	3.95486283302307	0.0022419011220336	0.000943203864153475	-0.0104203969240189	-0.0026282137259841
1266	97.2211227416992	-8.84737491607666	3.82499313354492	-0.000680167751852423	0.00126787810586393	-0.000355493422830477	0.00678734155371785
1267	95.9224319458008	-8.52270030975342	3.88992786407471	0.00321592413820326	0.000943203864153475	0.000618529506027699	0.0022419011220336
1268	94.6237335205078	-8.19802665710449	3.82499313354492	-0.00587495695799589	0.000293855206109583	0.0106834331527352	-0.00327756232582033
1269	96.57177734375	-9.49672412872314	4.14966726303101	-3.08191010844894e-05	0.00776136433705688	0.000943203864153475	-0.00230353930965066
1270	96.57177734375	-8.52270030975342	3.82499313354492	0.00743668992072344	0.0123068047687411	-0.00100484199356288	-0.000680167751852423
1271	97.2211227416992	-8.84737491607666	3.88992786407471	0.00646266713738441	0.0200989879667759	0.00711201597005129	-0.000680167751852423
1272	95.273078918457	-7.54867792129517	3.69512343406677	-0.00782300252467394	0.00613799272105098	0.00386527273803949	0.000293855206109583
1273	97.870475769043	-8.19802665710449	4.08473253250122	-0.00619963090866804	0.011982130818069	0.0136055024340749	-0.00457625929266214
1274	97.2211227416992	-8.19802665710449	3.95486283302307	-0.00522560812532902	0.0155535480007529	0.00548864435404539	-0.00749832857400179
1275	96.57177734375	-7.54867792129517	3.69512343406677	-0.00782300252467394	0.00906006153672934	-0.00457625929266214	0.00321592413820326
1276	94.6237335205078	-6.57465505599976	3.76005816459656	-0.00165419070981443	0.00159255252219737	0.000618529506027699	-0.00555028254166245
1277	95.9224319458008	-7.54867792129517	3.76005816459656	0.00776136433705688	0.00126787810586393	0.000293855206109583	-0.00717365415766835
1278	96.57177734375	-6.89932918548584	3.63018846511841	-0.00295288790948689	0.00354059832170606	-0.00327756232582033	-0.0026282137259841
1279	97.870475769043	-8.19802665710449	3.76005816459656	0.00289124972186983	0.00581331877037883	-0.00587495695799589	-0.00295288790948689
1280	95.9224319458008	-7.54867792129517	4.34447193145752	-0.00717365415766835	-0.00295288790948689	-0.0110697457566857	0.000618529506027699
1281	95.273078918457	-7.87335205078125	4.08473253250122	0.00678734155371785	-0.0152905117720366	-0.0159398596733809	0.00678734155371785
1282	95.273078918457	-7.22400331497192	3.56525373458862	0.0340599827468395	-0.0162645354866982	-0.00230353930965066	-0.00392691092565656
1283	95.9224319458008	-7.22400331497192	3.69512343406677	-3.08191010844894e-05	-0.0165892094373703	-0.0113944197073579	-0.000680167751852423
1284	97.2211227416992	-8.19802665710449	3.95486283302307	0.00191722682211548	-0.0117190945893526	-0.0104203969240189	-0.00100484199356288
1285	99.1691741943359	-8.52270030975342	4.08473253250122	-0.000680167751852423	-0.0107450718060136	-0.0139918150380254	0.00581331877037883
1286	97.2211227416992	-8.52270030975342	4.21460247039795	0.00516396993771195	0.00191722682211548	-0.00197886489331722	0.00581331877037883
1287	96.57177734375	-8.19802665710449	4.01979780197144	0.000293855206109583	-0.00490093370899558	-0.00360223650932312	-0.000680167751852423
1288	93.3250350952148	-7.22400331497192	3.76005816459656	-0.0104203969240189	0.00354059832170606	0.00548864435404539	0.00191722682211548
1289	95.273078918457	-6.89932918548584	3.82499313354492	-0.00425158534198999	0.00418994715437293	-0.00847235135734081	-3.08191010844894e-05
1290	93.9743804931641	-7.87335205078125	3.76005816459656	-0.0126931173726916	0.00289124972186983	0.00289124972186983	-0.000355493422830477
1291	95.273078918457	-8.52270030975342	4.34447193145752	-0.0133424662053585	0.0145795252174139	0.00873538758605719	0.00451462110504508
1292	93.9743804931641	-7.54867792129517	3.82499313354492	-0.0143164889886975	0.0168522447347641	0.0113327819854021	-0.00327756232582033
1293	96.57177734375	-8.19802665710449	3.82499313354492	-0.00555028254166245	0.01847561635077	0.00386527273803949	0.00516396993771195
1294	93.9743804931641	-6.89932918548584	3.63018846511841	-0.00717365415766835	0.0188002903014421	0.00354059832170606	-0.00100484199356288
1295	95.273078918457	-7.22400331497192	3.69512343406677	-0.00425158534198999	0.01100810803473	-0.0136671401560307	0.00418994715437293
1296	95.273078918457	-7.22400331497192	3.76005816459656	-0.00132951640989631	0.0155535480007529	0.00581331877037883	-0.000355493422830477
1297	95.9224319458008	-7.54867792129517	3.95486283302307	-0.00230353930965066	0.00970941036939621	0.00354059832170606	0.000293855206109583
1298	94.6237335205078	-7.22400331497192	3.56525373458862	-0.00230353930965066	0.00159255252219737	0.00386527273803949	-0.00327756232582033
1299	97.2211227416992	-9.1720495223999	3.82499313354492	-0.00230353930965066	0.00711201597005129	0.00516396993771195	-3.08191010844894e-05
1300	95.9224319458008	-9.49672412872314	4.34447193145752	-0.00392691092565656	-0.00847235135734081	0.000618529506027699	-0.00490093370899558
1301	96.57177734375	-9.49672412872314	3.95486283302307	0.00678734155371785	-0.00457625929266214	-0.00165419070981443	0.00256657530553639
1302	95.273078918457	-8.52270030975342	4.14966726303101	0.0194496400654316	-0.0146411629393697	-0.000355493422830477	0.00386527273803949
1303	95.273078918457	-8.52270030975342	4.34447193145752	0.00451462110504508	-0.00197886489331722	-0.00360223650932312	-0.00230353930965066
1304	97.2211227416992	-8.52270030975342	4.14966726303101	-0.00392691092565656	0.00256657530553639	-0.00522560812532902	0.00776136433705688
1305	95.9224319458008	-8.19802665710449	4.08473253250122	0.00191722682211548	0.00646266713738441	-0.00782300252467394	-0.0026282137259841
1306	97.2211227416992	-8.52270030975342	4.27953720092773	0.00386527273803949	-0.00360223650932312	0.00516396993771195	0.00256657530553639
1307	96.57177734375	-7.87335205078125	4.21460247039795	0.000618529506027699	0.000293855206109583	-0.00490093370899558	0.00289124972186983
1308	95.273078918457	-7.22400331497192	4.60421133041382	-0.00197886489331722	-0.00652430532500148	0.000293855206109583	0.00483929552137852
1309	95.273078918457	-6.89932918548584	3.69512343406677	-0.000680167751852423	0.00970941036939621	-0.00132951640989631	-0.00392691092565656
1310	94.6237335205078	-6.89932918548584	3.56525373458862	-0.00684897974133492	0.00126787810586393	-0.00327756232582033	0.00581331877037883
1311	95.9224319458008	-8.19802665710449	3.50031876564026	0.000618529506027699	0.00970941036939621	0.00451462110504508	-0.000355493422830477
1312	94.6237335205078	-7.54867792129517	3.82499313354492	-0.0104203969240189	0.00289124972186983	0.00418994715437293	0.00354059832170606
1313	96.57177734375	-7.87335205078125	3.76005816459656	-0.0117190945893526	0.00808603875339031	-0.00522560812532902	-0.00457625929266214
1314	95.273078918457	-6.89932918548584	3.95486283302307	-0.00619963090866804	0.011982130818069	-0.000680167751852423	0.00191722682211548
1315	95.273078918457	-6.89932918548584	3.69512343406677	-0.00425158534198999	-0.000355493422830477	-0.0143164889886975	-0.00197886489331722
1316	94.6237335205078	-7.22400331497192	3.56525373458862	0.00711201597005129	0.000618529506027699	-0.00717365415766835	0.00613799272105098
1317	95.273078918457	-6.89932918548584	3.69512343406677	0.0116574559360743	-0.00522560812532902	0.00418994715437293	-0.00490093370899558
1318	94.6237335205078	-7.22400331497192	3.69512343406677	0.00126787810586393	-0.00912170019000769	0.000943203864153475	-3.08191010844894e-05
1319	96.57177734375	-7.22400331497192	4.01979780197144	0.00483929552137852	-0.00132951640989631	-0.00490093370899558	-0.00522560812532902
1320	97.2211227416992	-7.87335205078125	4.14966726303101	0.00191722682211548	-0.0107450718060136	-0.00425158534198999	-0.000355493422830477
1321	96.57177734375	-7.54867792129517	3.95486283302307	0.0103587592020631	-0.0159398596733809	-0.0107450718060136	0.000943203864153475
1322	93.9743804931641	-7.22400331497192	3.69512343406677	0.0145795252174139	-0.0191866029053926	-0.0133424662053585	-0.00132951640989631
1323	94.6237335205078	-7.87335205078125	4.01979780197144	0.00776136433705688	-0.0136671401560307	-0.0100957229733467	-0.000680167751852423
1324	94.6237335205078	-8.19802665710449	4.14966726303101	0.00354059832170606	-0.00879702530801296	-0.00782300252467394	-0.00197886489331722
1325	92.6756820678711	-6.89932918548584	3.95486283302307	-0.00717365415766835	-0.00587495695799589	-0.00555028254166245	0.000943203864153475
1326	92.6756820678711	-6.89932918548584	3.76005816459656	0.0116574559360743	-3.08191010844894e-05	-0.00132951640989631	0.00613799272105098
1327	94.6237335205078	-7.87335205078125	3.82499313354492	-0.00717365415766835	-0.00295288790948689	-0.00100484199356288	-0.00230353930965066
1328	95.9224319458008	-8.52270030975342	4.27953720092773	-0.00230353930965066	-0.0026282137259841	-0.00327756232582033	-0.00295288790948689
1329	93.9743804931641	-6.24998044967651	3.88992786407471	-0.00490093370899558	0.00386527273803949	-0.00132951640989631	-0.00392691092565656
1330	95.273078918457	-6.57465505599976	4.08473253250122	-0.00782300252467394	0.00256657530553639	-0.00977104809135199	-0.00295288790948689
1331	95.273078918457	-6.57465505599976	3.95486283302307	0.000943203864153475	0.00938473641872406	0.00808603875339031	-0.00165419070981443
1332	97.2211227416992	-7.87335205078125	3.88992786407471	-0.00717365415766835	0.0126314787194133	0.0022419011220336	0.00808603875339031
1333	96.57177734375	-6.57465505599976	3.56525373458862	-0.00490093370899558	0.0123068047687411	0.000618529506027699	-0.00490093370899558
1334	94.6237335205078	-7.22400331497192	3.76005816459656	-0.00977104809135199	0.0145795252174139	0.00289124972186983	-0.000355493422830477
1335	95.273078918457	-7.87335205078125	4.08473253250122	-0.0026282137259841	0.00548864435404539	-0.000680167751852423	-0.000680167751852423
1336	97.2211227416992	-8.84737491607666	4.21460247039795	0.000943203864153475	0.00126787810586393	-0.00457625929266214	0.0142548503354192
1337	95.273078918457	-8.84737491607666	3.88992786407471	0.000293855206109583	-0.00327756232582033	0.00548864435404539	0.00191722682211548
1338	95.9224319458008	-8.52270030975342	3.82499313354492	-0.00327756232582033	-0.0130177913233638	-0.00814767740666866	0.00289124972186983
1339	95.273078918457	-7.87335205078125	3.69512343406677	-0.00749832857400179	-0.00555028254166245	0.00256657530553639	-0.00587495695799589
1340	95.9224319458008	-9.49672412872314	4.08473253250122	-0.00360223650932312	0.000618529506027699	-0.0156151866540313	0.000618529506027699
1341	96.57177734375	-8.52270030975342	4.27953720092773	0.00938473641872406	-0.00652430532500148	-0.0100957229733467	0.00483929552137852
1342	95.9224319458008	-8.52270030975342	4.01979780197144	0.0213976856321096	-0.00522560812532902	-0.0107450718060136	0.00516396993771195
1343	95.9224319458008	-8.19802665710449	3.82499313354492	0.0116574559360743	-0.00490093370899558	-0.00619963090866804	0.00451462110504508
1344	96.57177734375	-7.54867792129517	3.56525373458862	0.0022419011220336	0.00776136433705688	-0.00782300252467394	0.0113327819854021
1345	93.9743804931641	-6.89932918548584	3.69512343406677	-0.00295288790948689	0.0106834331527352	0.00321592413820326	0.00483929552137852
1346	94.6237335205078	-6.57465505599976	3.69512343406677	0.00516396993771195	-0.00165419070981443	-0.00490093370899558	0.0113327819854021
1347	94.6237335205078	-6.24998044967651	3.1756443977356	0.00516396993771195	0.00548864435404539	0.000943203864153475	0.00548864435404539
1348	97.2211227416992	-8.19802665710449	3.69512343406677	-0.00490093370899558	-0.00100484199356288	-0.0104203969240189	-0.00457625929266214
1349	94.6237335205078	-7.54867792129517	3.63018846511841	0.00581331877037883	0.013930176384747	-0.000680167751852423	-0.00230353930965066
1350	95.9224319458008	-6.89932918548584	3.88992786407471	-0.0107450718060136	0.00808603875339031	-0.00360223650932312	0.000618529506027699
1351	94.6237335205078	-7.22400331497192	3.95486283302307	-3.08191010844894e-05	0.00483929552137852	0.00516396993771195	0.00289124972186983
1352	97.2211227416992	-8.19802665710449	4.27953720092773	0.000618529506027699	0.0165275707840919	0.00743668992072344	0.00354059832170606
1353	94.6237335205078	-6.89932918548584	4.01979780197144	-0.00587495695799589	0.00873538758605719	0.00451462110504508	-0.00490093370899558
1354	95.9224319458008	-7.54867792129517	4.08473253250122	-0.00619963090866804	0.00743668992072344	0.00678734155371785	0.00613799272105098
1355	95.9224319458008	-7.54867792129517	4.60421133041382	-0.000680167751852423	0.00516396993771195	-0.00392691092565656	-0.00717365415766835
1356	95.9224319458008	-7.54867792129517	4.21460247039795	0.000943203864153475	-0.00197886489331722	-0.00392691092565656	-0.00327756232582033
1357	95.9224319458008	-7.54867792129517	4.34447193145752	-0.00132951640989631	-0.00132951640989631	0.00354059832170606	-3.08191010844894e-05
1358	95.273078918457	-8.19802665710449	4.14966726303101	-0.00132951640989631	0.00516396993771195	0.000618529506027699	0.000618529506027699
1359	92.6756820678711	-6.57465505599976	3.69512343406677	-0.00425158534198999	0.00613799272105098	-0.0026282137259841	-0.00555028254166245
1360	95.9224319458008	-7.54867792129517	3.63018846511841	-0.00749832857400179	-3.08191010844894e-05	-0.0117190945893526	-0.00457625929266214
1361	92.6756820678711	-6.89932918548584	3.63018846511841	0.00289124972186983	-0.00327756232582033	-0.00490093370899558	0.00159255252219737
1362	94.6237335205078	-7.87335205078125	4.01979780197144	-0.0156151866540313	-0.0247060675173998	-0.0026282137259841	0.00191722682211548
1363	93.3250350952148	-6.57465505599976	3.95486283302307	-0.00327756232582033	-0.000355493422830477	-0.00165419070981443	-0.00555028254166245
1364	92.6756820678711	-7.22400331497192	3.88992786407471	0.00126787810586393	-0.0026282137259841	-0.00749832857400179	-0.00165419070981443
1365	93.3250350952148	-6.57465505599976	3.63018846511841	-0.00749832857400179	0.0106834331527352	-0.00100484199356288	-0.00230353930965066
1366	95.273078918457	-7.22400331497192	3.50031876564026	0.00126787810586393	-0.00360223650932312	0.0022419011220336	0.00418994715437293
1367	94.6237335205078	-6.89932918548584	3.63018846511841	-0.00912170019000769	0.000618529506027699	0.000618529506027699	-0.00132951640989631
1368	97.2211227416992	-8.19802665710449	4.14966726303101	0.00938473641872406	0.0116574559360743	-0.00490093370899558	-0.00587495695799589
1369	95.273078918457	-8.19802665710449	4.14966726303101	-0.00944637414067984	0.0100340843200684	0.00613799272105098	0.000943203864153475
1370	95.9224319458008	-8.19802665710449	4.14966726303101	0.0022419011220336	0.012956153601408	0.012956153601408	-0.000355493422830477
1371	94.6237335205078	-8.19802665710449	3.88992786407471	-0.0123684434220195	0.0162028968334198	0.00321592413820326	-0.00425158534198999
1372	97.2211227416992	-8.52270030975342	3.63018846511841	-0.00132951640989631	0.0022419011220336	0.0136055024340749	-0.00684897974133492
1373	95.273078918457	-8.19802665710449	3.82499313354492	-0.00197886489331722	0.00581331877037883	0.00418994715437293	-0.000680167751852423
1374	96.57177734375	-9.49672412872314	4.01979780197144	-0.00944637414067984	0.00354059832170606	0.00743668992072344	-0.00360223650932312
1375	95.9224319458008	-8.84737491607666	4.34447193145752	-0.0026282137259841	-0.00587495695799589	-0.00619963090866804	-0.00100484199356288
1376	95.273078918457	-7.87335205078125	3.88992786407471	-0.000680167751852423	0.00548864435404539	0.000943203864153475	-0.00230353930965066
1377	96.57177734375	-8.19802665710449	3.88992786407471	0.00483929552137852	-0.00814767740666866	-0.00327756232582033	-3.08191010844894e-05
1378	96.57177734375	-7.87335205078125	3.88992786407471	-0.00295288790948689	-0.00619963090866804	-0.00555028254166245	-0.0026282137259841
1379	95.273078918457	-7.87335205078125	4.34447193145752	0.00321592413820326	-0.000680167751852423	0.000943203864153475	0.000943203864153475
1380	94.6237335205078	-6.57465505599976	3.88992786407471	0.000293855206109583	-0.00392691092565656	-0.000680167751852423	0.000943203864153475
1381	94.6237335205078	-6.89932918548584	4.01979780197144	0.0178262684494257	-0.0217839982360601	-0.0237320438027382	0.00289124972186983
1382	97.2211227416992	-7.54867792129517	3.76005816459656	0.0165275707840919	-0.0156151866540313	-0.00392691092565656	-0.00749832857400179
1383	95.273078918457	-6.89932918548584	3.63018846511841	0.0136055024340749	-0.028926832601428	-0.0169138833880424	0.00354059832170606
1384	95.9224319458008	-7.22400331497192	3.76005816459656	0.0249691028147936	-0.0169138833880424	-0.00977104809135199	0.00613799272105098
1385	96.57177734375	-7.22400331497192	3.56525373458862	0.00159255252219737	0.00256657530553639	-0.0159398596733809	-0.0026282137259841
1386	95.273078918457	-6.89932918548584	3.69512343406677	0.00191722682211548	-0.00555028254166245	-0.0126931173726916	0.00451462110504508
1387	95.273078918457	-6.89932918548584	4.14966726303101	0.000943203864153475	-0.00132951640989631	-0.0100957229733467	0.00126787810586393
1388	96.57177734375	-6.89932918548584	3.50031876564026	-0.0110697457566857	0.000943203864153475	-0.00555028254166245	-0.00165419070981443
1389	97.2211227416992	-7.54867792129517	3.82499313354492	0.00808603875339031	-3.08191010844894e-05	-0.0107450718060136	0.00354059832170606
1390	95.9224319458008	-7.87335205078125	3.88992786407471	0.000293855206109583	0.00256657530553639	-0.00132951640989631	-0.00360223650932312
1391	95.273078918457	-7.54867792129517	3.95486283302307	-0.0026282137259841	-0.000355493422830477	0.000943203864153475	-0.00197886489331722
1392	95.273078918457	-6.89932918548584	3.88992786407471	-0.00522560812532902	0.00548864435404539	0.00191722682211548	0.00841071270406246
1393	94.6237335205078	-7.54867792129517	4.01979780197144	-0.0126931173726916	0.00808603875339031	0.00126787810586393	-0.00165419070981443
1394	94.6237335205078	-7.87335205078125	3.82499313354492	-0.0130177913233638	0.00483929552137852	-0.00295288790948689	0.00386527273803949
1395	93.9743804931641	-7.54867792129517	3.63018846511841	-0.0126931173726916	-0.00165419070981443	-0.00230353930965066	-0.00230353930965066
1396	92.0263366699219	-7.22400331497192	3.82499313354492	-0.0100957229733467	-0.00165419070981443	-0.00944637414067984	0.00321592413820326
1397	93.9743804931641	-7.22400331497192	3.88992786407471	-0.00490093370899558	-0.00165419070981443	0.000943203864153475	0.00321592413820326
1398	92.6756820678711	-7.22400331497192	3.88992786407471	-0.0026282137259841	0.00256657530553639	0.000943203864153475	-0.000355493422830477
1399	95.9224319458008	-8.19802665710449	3.63018846511841	-0.00360223650932312	0.00289124972186983	-0.00652430532500148	0.00256657530553639
1400	95.273078918457	-7.87335205078125	3.76005816459656	0.00126787810586393	-0.00100484199356288	-0.00782300252467394	-0.00295288790948689
1401	94.6237335205078	-7.54867792129517	4.01979780197144	0.00451462110504508	-0.0104203969240189	-0.0198359526693821	0.00613799272105098
1402	96.57177734375	-8.52270030975342	4.4094066619873	0.0149041991680861	0.00906006153672934	-0.00425158534198999	0.00321592413820326
1403	96.57177734375	-7.54867792129517	4.14966726303101	0.00256657530553639	-0.00197886489331722	-0.0100957229733467	-0.00132951640989631
1404	95.273078918457	-7.54867792129517	4.08473253250122	0.00483929552137852	-0.00392691092565656	-0.00327756232582033	0.00289124972186983
1405	95.273078918457	-7.54867792129517	3.82499313354492	-0.00100484199356288	-0.0026282137259841	-0.00490093370899558	0.00159255252219737
1406	95.9224319458008	-8.52270030975342	3.88992786407471	0.000943203864153475	0.00191722682211548	-0.0100957229733467	-0.00132951640989631
1407	97.870475769043	-9.49672412872314	4.21460247039795	0.00938473641872406	-0.00587495695799589	0.00451462110504508	0.00191722682211548
1408	94.6237335205078	-9.1720495223999	4.14966726303101	-0.00360223650932312	-0.00360223650932312	-0.00392691092565656	0.00451462110504508
1409	94.6237335205078	-8.52270030975342	4.01979780197144	0.00354059832170606	0.00613799272105098	-0.00230353930965066	-0.000355493422830477
1410	94.6237335205078	-8.19802665710449	3.63018846511841	-0.00490093370899558	0.00386527273803949	0.000293855206109583	0.012956153601408
1411	96.57177734375	-8.84737491607666	3.69512343406677	0.000293855206109583	0.00970941036939621	0.00289124972186983	0.00191722682211548
1412	95.273078918457	-7.87335205078125	3.76005816459656	-0.00295288790948689	0.0132808275520802	0.0165275707840919	0.00321592413820326
1413	95.9224319458008	-8.84737491607666	4.14966726303101	-0.00165419070981443	0.00483929552137852	0.00418994715437293	-0.0107450718060136
1414	95.273078918457	-8.19802665710449	4.47434186935425	-0.00619963090866804	0.012956153601408	0.00418994715437293	0.00159255252219737
1415	96.57177734375	-8.52270030975342	4.14966726303101	-0.00132951640989631	0.00289124972186983	0.000943203864153475	-0.00360223650932312
1416	96.57177734375	-7.54867792129517	3.69512343406677	-0.00555028254166245	-0.00132951640989631	-0.00652430532500148	-0.00684897974133492
1417	95.9224319458008	-8.52270030975342	3.69512343406677	0.0022419011220336	-0.00684897974133492	-0.00522560812532902	0.00289124972186983
1418	96.57177734375	-8.52270030975342	4.14966726303101	-0.00295288790948689	-0.00327756232582033	-0.000680167751852423	-0.00327756232582033
1419	95.273078918457	-7.54867792129517	3.76005816459656	-0.00490093370899558	-0.00165419070981443	-0.00522560812532902	-0.00327756232582033
1420	94.6237335205078	-7.54867792129517	3.69512343406677	0.00646266713738441	0.00159255252219737	-0.00749832857400179	0.0022419011220336
1421	95.9224319458008	-7.87335205078125	3.50031876564026	0.0155535480007529	-0.0139918150380254	-0.0143164889886975	-0.00360223650932312
1422	94.6237335205078	-7.54867792129517	3.50031876564026	0.0252937767654657	-0.00977104809135199	-0.00295288790948689	0.00159255252219737
1423	95.9224319458008	-8.84737491607666	3.69512343406677	0.0158782228827477	-0.0139918150380254	-0.0120437685400248	-0.00879702530801296
1424	95.273078918457	-8.84737491607666	3.43538379669189	0.00289124972186983	-0.0286021586507559	-0.00814767740666866	0.000618529506027699
1425	93.9743804931641	-7.22400331497192	3.88992786407471	0.0022419011220336	0.00873538758605719	-0.00100484199356288	-0.000680167751852423
1426	94.6237335205078	-7.87335205078125	3.88992786407471	0.000943203864153475	-0.00749832857400179	-0.00132951640989631	0.00548864435404539
1427	95.9224319458008	-7.54867792129517	3.56525373458862	-0.00100484199356288	-0.00717365415766835	-0.00360223650932312	-0.00555028254166245
1428	96.57177734375	-8.52270030975342	4.21460247039795	-0.00100484199356288	-0.00132951640989631	-0.00749832857400179	0.00354059832170606
1429	95.273078918457	-8.19802665710449	4.21460247039795	-0.00392691092565656	-0.00197886489331722	-0.00619963090866804	-0.00717365415766835
1430	93.9743804931641	-7.87335205078125	4.21460247039795	-0.00717365415766835	-0.000355493422830477	-0.00522560812532902	0.00451462110504508
1431	94.6237335205078	-7.87335205078125	4.4094066619873	-0.0117190945893526	0.0152288740500808	-0.000680167751852423	-0.00392691092565656
1432	92.0263366699219	-8.19802665710449	4.08473253250122	-0.0113944197073579	0.00613799272105098	0.00483929552137852	0.00354059832170606
1433	93.3250350952148	-8.52270030975342	4.27953720092773	-0.0185372550040483	0.00938473641872406	0.00743668992072344	0.000618529506027699
1434	94.6237335205078	-8.52270030975342	4.14966726303101	-0.0175632312893867	0.0126314787194133	0.0113327819854021	0.00126787810586393
1435	93.3250350952148	-7.22400331497192	3.95486283302307	-0.00912170019000769	0.0171769186854362	-0.00555028254166245	-0.0026282137259841
1436	95.9224319458008	-7.54867792129517	3.95486283302307	-0.00782300252467394	0.00126787810586393	-0.00132951640989631	0.00191722682211548
1437	95.273078918457	-7.87335205078125	3.95486283302307	-3.08191010844894e-05	0.00418994715437293	0.00256657530553639	0.00743668992072344
1438	96.57177734375	-8.19802665710449	3.88992786407471	-0.00522560812532902	0.00451462110504508	-0.00555028254166245	-0.00132951640989631
1439	94.6237335205078	-7.54867792129517	3.95486283302307	-0.0139918150380254	0.000293855206109583	0.00191722682211548	0.00354059832170606
1440	95.9224319458008	-7.87335205078125	3.82499313354492	-0.00230353930965066	0.00776136433705688	-0.0139918150380254	-0.00165419070981443
1441	96.57177734375	-8.52270030975342	3.82499313354492	0.00646266713738441	-0.0211346503347158	-0.00327756232582033	0.00321592413820326
1442	95.9224319458008	-9.82139778137207	4.27953720092773	0.0103587592020631	-0.0337969474494457	-0.00782300252467394	0.000618529506027699
1443	95.9224319458008	-9.1720495223999	4.14966726303101	-0.00100484199356288	-0.00619963090866804	-0.0100957229733467	-0.00165419070981443
1444	95.273078918457	-8.84737491607666	3.69512343406677	-0.00132951640989631	-0.00977104809135199	-0.0120437685400248	0.00516396993771195
1445	94.6237335205078	-8.84737491607666	3.69512343406677	-3.08191010844894e-05	-0.00619963090866804	0.000293855206109583	-0.00132951640989631
1446	95.273078918457	-8.84737491607666	3.63018846511841	0.00126787810586393	-0.0123684434220195	-0.00652430532500148	0.00906006153672934
1447	95.273078918457	-8.52270030975342	3.82499313354492	-0.000355493422830477	-0.0149658378213644	0.00126787810586393	0.00386527273803949
1448	95.9224319458008	-7.87335205078125	4.01979780197144	0.00743668992072344	0.00451462110504508	0.000943203864153475	-0.000355493422830477
1449	95.273078918457	-8.52270030975342	3.82499313354492	-0.0026282137259841	0.00191722682211548	-0.000355493422830477	-0.00165419070981443
1450	95.273078918457	-8.19802665710449	3.88992786407471	-0.00392691092565656	0.0136055024340749	0.00483929552137852	-0.00295288790948689
1451	95.9224319458008	-8.84737491607666	4.08473253250122	-0.00132951640989631	0.00321592413820326	0.00808603875339031	0.00126787810586393
1452	94.6237335205078	-8.52270030975342	3.88992786407471	-0.00555028254166245	0.013930176384747	0.00678734155371785	0.00289124972186983
1453	95.9224319458008	-8.19802665710449	4.08473253250122	0.00321592413820326	0.00906006153672934	0.00516396993771195	-0.00197886489331722
1454	97.2211227416992	-8.19802665710449	3.82499313354492	-0.00847235135734081	0.00841071270406246	0.000618529506027699	-0.00360223650932312
1455	95.273078918457	-7.54867792129517	3.43538379669189	-0.00165419070981443	0.0106834331527352	-0.00230353930965066	-0.000680167751852423
1456	94.6237335205078	-7.22400331497192	3.56525373458862	-0.000680167751852423	0.00613799272105098	-0.000355493422830477	-0.000355493422830477
1457	95.9224319458008	-8.84737491607666	3.56525373458862	0.000618529506027699	-0.000680167751852423	-0.00132951640989631	0.00418994715437293
1458	95.273078918457	-8.52270030975342	3.95486283302307	0.00256657530553639	0.00418994715437293	-0.00717365415766835	0.00354059832170606
1459	94.6237335205078	-7.54867792129517	4.21460247039795	-0.00490093370899558	0.0113327819854021	-0.00587495695799589	-0.00652430532500148
1460	93.3250350952148	-7.22400331497192	3.95486283302307	0.00743668992072344	0.00841071270406246	-0.00327756232582033	0.00126787810586393
1461	93.9743804931641	-7.22400331497192	3.82499313354492	0.0158782228827477	-0.00327756232582033	-0.00425158534198999	-0.00100484199356288
1462	95.273078918457	-8.52270030975342	4.14966726303101	0.0100340843200684	-0.00555028254166245	0.000943203864153475	-0.00132951640989631
1463	96.57177734375	-7.54867792129517	4.08473253250122	0.0246444288641214	-0.00165419070981443	-0.00490093370899558	0.00516396993771195
1464	94.6237335205078	-7.54867792129517	3.82499313354492	0.000293855206109583	0.0022419011220336	-0.00555028254166245	-0.00165419070981443
1465	93.9743804931641	-7.54867792129517	4.4094066619873	-0.00230353930965066	0.00548864435404539	-0.00490093370899558	-0.000680167751852423
1466	94.6237335205078	-8.84737491607666	3.88992786407471	0.00289124972186983	-0.00100484199356288	-0.00555028254166245	-0.00197886489331722
1467	93.9743804931641	-7.22400331497192	4.01979780197144	0.011982130818069	0.00548864435404539	0.00126787810586393	0.000293855206109583
1468	92.6756820678711	-7.54867792129517	3.76005816459656	0.000293855206109583	0.00451462110504508	0.00386527273803949	0.00159255252219737
1469	93.3250350952148	-7.54867792129517	3.82499313354492	-0.00977104809135199	0.0213976856321096	-0.00165419070981443	-0.00522560812532902
1470	93.3250350952148	-8.84737491607666	4.08473253250122	-0.0159398596733809	0.0223717093467712	0.000293855206109583	0.000293855206109583
1471	93.3250350952148	-7.87335205078125	4.27953720092773	-0.0143164889886975	0.0243197549134493	0.00873538758605719	0.00841071270406246
1472	93.3250350952148	-7.87335205078125	3.82499313354492	-0.0130177913233638	0.0220470335334539	0.01100810803473	0.000618529506027699
1473	94.6237335205078	-8.19802665710449	3.50031876564026	-0.0169138833880424	0.01847561635077	0.00776136433705688	-0.00197886489331722
1474	93.9743804931641	-7.22400331497192	3.1756443977356	-0.0139918150380254	0.013930176384747	-0.00132951640989631	-0.00230353930965066
1475	94.6237335205078	-7.22400331497192	3.30551409721375	-0.00879702530801296	0.013930176384747	0.00906006153672934	0.00159255252219737
1476	94.6237335205078	-6.57465505599976	3.95486283302307	-0.00392691092565656	0.00321592413820326	0.000943203864153475	-0.00295288790948689
1477	95.9224319458008	-8.19802665710449	4.08473253250122	-0.00425158534198999	-3.08191010844894e-05	-0.00132951640989631	0.00841071270406246
1478	95.273078918457	-7.87335205078125	3.82499313354492	0.00159255252219737	-0.00197886489331722	-0.00165419070981443	-0.00295288790948689
1479	93.9743804931641	-7.87335205078125	3.76005816459656	-0.00360223650932312	-0.00879702530801296	-0.0110697457566857	-0.00490093370899558
1480	94.6237335205078	-8.19802665710449	4.21460247039795	0.000943203864153475	-0.0123684434220195	0.00354059832170606	-0.00879702530801296
1481	94.6237335205078	-8.19802665710449	4.14966726303101	0.00873538758605719	-0.00782300252467394	-0.0217839982360601	-0.00132951640989631
1482	95.9224319458008	-9.1720495223999	4.21460247039795	0.00386527273803949	-0.0295761823654175	-0.00555028254166245	-0.00132951640989631
1483	94.6237335205078	-8.52270030975342	3.88992786407471	0.0171769186854362	-0.0100957229733467	-0.0104203969240189	-0.00165419070981443
1484	95.9224319458008	-9.1720495223999	3.82499313354492	-0.00652430532500148	-0.0237320438027382	-0.0113944197073579	0.0103587592020631
1485	97.2211227416992	-8.84737491607666	4.08473253250122	0.00776136433705688	-0.0169138833880424	-0.0149658378213644	-0.00522560812532902
1486	95.9224319458008	-8.52270030975342	4.14966726303101	0.00256657530553639	0.00613799272105098	-0.00360223650932312	0.00548864435404539
1487	96.57177734375	-8.52270030975342	4.21460247039795	-0.000355493422830477	-0.00619963090866804	-0.00619963090866804	-0.00295288790948689
1488	94.6237335205078	-8.19802665710449	4.60421133041382	0.000943203864153475	-0.00327756232582033	-0.00100484199356288	0.00516396993771195
1489	95.9224319458008	-7.22400331497192	3.76005816459656	-0.00327756232582033	0.00321592413820326	-0.00944637414067984	0.00321592413820326
1490	97.2211227416992	-8.19802665710449	3.50031876564026	-0.00977104809135199	0.00776136433705688	-0.00425158534198999	-0.00555028254166245
1491	95.9224319458008	-7.22400331497192	3.63018846511841	-0.00132951640989631	0.0162028968334198	0.00873538758605719	0.000293855206109583
1492	95.9224319458008	-8.19802665710449	3.88992786407471	-0.00944637414067984	0.00386527273803949	0.00451462110504508	0.00126787810586393
1493	97.870475769043	-7.22400331497192	3.63018846511841	-0.00717365415766835	-0.000355493422830477	0.00581331877037883	0.00159255252219737
1494	95.273078918457	-7.22400331497192	3.76005816459656	-0.0100957229733467	0.00386527273803949	-0.00100484199356288	-0.0100957229733467
1495	95.9224319458008	-7.22400331497192	3.37044906616211	-0.00165419070981443	-0.0172385573387146	-0.0104203969240189	0.00126787810586393
1496	94.6237335205078	-7.22400331497192	3.37044906616211	0.00841071270406246	-0.00327756232582033	-0.00652430532500148	-0.000680167751852423
1497	96.57177734375	-7.54867792129517	3.56525373458862	0.00581331877037883	-0.00327756232582033	-0.00165419070981443	-0.00360223650932312
1498	96.57177734375	-8.19802665710449	4.01979780197144	0.000943203864153475	-0.000680167751852423	-0.000355493422830477	-0.00392691092565656
1499	95.9224319458008	-7.22400331497192	3.95486283302307	0.000943203864153475	-0.00814767740666866	-0.00230353930965066	-0.000680167751852423
1500	97.2211227416992	-8.84737491607666	4.01979780197144	-0.00132951640989631	-0.0276281367987394	-0.00652430532500148	0.00581331877037883
1501	97.2211227416992	-8.19802665710449	3.82499313354492	0.0188002903014421	-0.0110697457566857	-0.00977104809135199	0.00354059832170606
1502	95.9224319458008	-7.54867792129517	3.63018846511841	0.0152288740500808	-0.00425158534198999	-0.00814767740666866	0.00126787810586393
1503	94.6237335205078	-7.22400331497192	4.01979780197144	0.00289124972186983	-0.00295288790948689	-0.00230353930965066	0.000618529506027699
1504	95.273078918457	-8.84737491607666	4.27953720092773	-0.00295288790948689	0.00776136433705688	-0.00814767740666866	-0.00295288790948689
1505	93.9743804931641	-8.52270030975342	4.27953720092773	-0.00490093370899558	-0.00944637414067984	-0.00782300252467394	-0.00100484199356288
1506	94.6237335205078	-7.54867792129517	4.08473253250122	-0.00522560812532902	-0.00425158534198999	-0.00230353930965066	0.0100340843200684
1507	94.6237335205078	-8.19802665710449	3.88992786407471	-0.00782300252467394	-0.0201606266200542	0.00613799272105098	0.000943203864153475
1508	93.9743804931641	-8.52270030975342	4.21460247039795	-0.00555028254166245	-0.0152905117720366	0.000618529506027699	0.00743668992072344
1509	94.6237335205078	-8.84737491607666	4.21460247039795	-0.0126931173726916	-0.00782300252467394	0.00711201597005129	-0.00490093370899558
1510	93.3250350952148	-7.54867792129517	4.14966726303101	-0.0130177913233638	-0.00555028254166245	0.00613799272105098	-0.000355493422830477
1511	93.9743804931641	-7.54867792129517	4.01979780197144	-0.00165419070981443	0.000943203864153475	0.0149041991680861	0.000618529506027699
1512	95.273078918457	-8.52270030975342	3.82499313354492	-0.0130177913233638	-0.00360223650932312	0.0158782228827477	-0.00197886489331722
1513	93.9743804931641	-7.54867792129517	3.69512343406677	-0.00295288790948689	0.000293855206109583	0.00548864435404539	-0.00782300252467394
1514	94.6237335205078	-7.54867792129517	3.88992786407471	-0.0136671401560307	-0.0120437685400248	0.000293855206109583	-0.00457625929266214
1515	95.273078918457	-7.54867792129517	3.95486283302307	-0.00132951640989631	-0.00879702530801296	0.00191722682211548	0.00256657530553639
1516	94.6237335205078	-7.87335205078125	4.27953720092773	-3.08191010844894e-05	0.0158782228827477	0.00776136433705688	-0.00360223650932312
1517	94.6237335205078	-8.19802665710449	4.21460247039795	-0.00360223650932312	0.00613799272105098	-0.00132951640989631	-0.00165419070981443
1518	96.57177734375	-10.1460723876953	3.88992786407471	0.00418994715437293	0.0220470335334539	0.00159255252219737	-0.00360223650932312
1519	93.9743804931641	-9.1720495223999	3.88992786407471	-0.00782300252467394	0.0246444288641214	-3.08191010844894e-05	-0.0126931173726916
1520	96.57177734375	-9.82139778137207	3.30551409721375	0.000293855206109583	0.0265924744307995	-0.00912170019000769	0.0022419011220336
1521	95.9224319458008	-10.4707469940186	3.88992786407471	0.00841071270406246	0.011982130818069	-0.00912170019000769	-0.00555028254166245
1522	93.9743804931641	-9.1720495223999	4.01979780197144	0.00451462110504508	0.0175015944987535	0.00126787810586393	0.000943203864153475
1523	96.57177734375	-9.1720495223999	4.08473253250122	0.0171769186854362	0.0175015944987535	-0.00619963090866804	-0.00132951640989631
1524	97.2211227416992	-9.82139778137207	3.88992786407471	0.00418994715437293	0.0175015944987535	-0.0113944197073579	0.00483929552137852
1525	94.6237335205078	-7.87335205078125	3.63018846511841	0.00516396993771195	0.00873538758605719	-0.00717365415766835	-0.00230353930965066
1526	94.6237335205078	-7.87335205078125	3.69512343406677	0.01100810803473	-3.08191010844894e-05	-0.00814767740666866	0.0022419011220336
1527	95.273078918457	-7.54867792129517	3.69512343406677	0.00646266713738441	-0.0107450718060136	-0.00490093370899558	-0.0120437685400248
1528	95.9224319458008	-8.84737491607666	4.34447193145752	0.00970941036939621	-0.00684897974133492	-0.00619963090866804	0.00354059832170606
1529	95.9224319458008	-8.84737491607666	3.82499313354492	-0.00555028254166245	-0.00652430532500148	-0.00619963090866804	-0.00652430532500148
1530	94.6237335205078	-7.54867792129517	3.50031876564026	-0.00652430532500148	0.00873538758605719	-0.00490093370899558	0.000293855206109583
1531	95.9224319458008	-8.84737491607666	3.69512343406677	-0.0026282137259841	0.00613799272105098	0.00548864435404539	0.000943203864153475
1532	95.273078918457	-7.87335205078125	3.37044906616211	0.000943203864153475	-3.08191010844894e-05	-0.00457625929266214	0.00354059832170606
1533	94.6237335205078	-7.54867792129517	3.82499313354492	-0.00814767740666866	-0.00230353930965066	0.00938473641872406	-3.08191010844894e-05
1534	96.57177734375	-8.84737491607666	4.21460247039795	-0.00652430532500148	0.000943203864153475	0.000943203864153475	-0.00684897974133492
1535	95.273078918457	-8.84737491607666	3.76005816459656	0.0022419011220336	-0.0120437685400248	-0.0152905117720366	-0.0026282137259841
1536	97.870475769043	-9.1720495223999	3.82499313354492	0.00743668992072344	0.00646266713738441	-0.00782300252467394	0.00126787810586393
1537	94.6237335205078	-8.52270030975342	3.95486283302307	0.0265924744307995	-0.0331475995481014	0.00548864435404539	0.000293855206109583
1538	94.6237335205078	-8.19802665710449	3.95486283302307	0.0022419011220336	-0.0139918150380254	-0.00425158534198999	0.000293855206109583
1539	95.9224319458008	-8.84737491607666	4.27953720092773	0.000293855206109583	-0.0208099745213985	-0.0026282137259841	-0.00425158534198999
1540	95.273078918457	-7.87335205078125	4.27953720092773	-0.00295288790948689	-0.0266541130840778	-0.0165892094373703	0.00289124972186983
1541	94.6237335205078	-7.54867792129517	3.82499313354492	-3.08191010844894e-05	-0.0217839982360601	-0.0146411629393697	0.00386527273803949
1542	93.9743804931641	-8.84737491607666	3.88992786407471	0.0171769186854362	-0.0182125810533762	-0.00717365415766835	0.0022419011220336
1543	93.9743804931641	-8.52270030975342	4.01979780197144	-0.00555028254166245	-0.0136671401560307	-0.0152905117720366	0.00938473641872406
1544	92.6756820678711	-8.19802665710449	3.76005816459656	-0.00684897974133492	-0.00425158534198999	-0.00652430532500148	0.00483929552137852
1545	92.0263366699219	-8.19802665710449	3.88992786407471	-0.0165892094373703	-0.0107450718060136	-0.00847235135734081	-3.08191010844894e-05
1546	92.6756820678711	-7.87335205078125	3.88992786407471	-0.00392691092565656	0.0103587592020631	-3.08191010844894e-05	0.00289124972186983
1547	93.3250350952148	-7.87335205078125	3.63018846511841	-0.00555028254166245	0.00646266713738441	0.00289124972186983	0.00159255252219737
1548	93.9743804931641	-8.19802665710449	3.56525373458862	-3.08191010844894e-05	0.00841071270406246	0.00191722682211548	0.00451462110504508
1549	95.273078918457	-9.1720495223999	3.88992786407471	-0.00619963090866804	0.0265924744307995	0.00126787810586393	-0.00555028254166245
1550	97.870475769043	-9.49672412872314	4.08473253250122	-0.00425158534198999	0.0217223595827818	-0.00327756232582033	0.00483929552137852
1551	96.57177734375	-9.1720495223999	4.21460247039795	-0.00879702530801296	0.029189869761467	0.00776136433705688	0.00191722682211548
1552	95.273078918457	-8.19802665710449	3.88992786407471	-0.00879702530801296	0.0210730116814375	0.00938473641872406	0.000293855206109583
1553	95.273078918457	-9.1720495223999	3.88992786407471	-0.00977104809135199	0.0324366129934788	0.00418994715437293	-0.00684897974133492
1554	97.2211227416992	-9.82139778137207	3.95486283302307	-0.00555028254166245	0.0324366129934788	0.00808603875339031	-0.00327756232582033
1555	95.9224319458008	-10.1460723876953	3.95486283302307	-0.00684897974133492	0.0330859608948231	0.00581331877037883	-0.00100484199356288
1556	96.57177734375	-10.4707469940186	4.01979780197144	0.0103587592020631	0.0308132413774729	-0.000680167751852423	0.00191722682211548
1557	95.9224319458008	-10.7954206466675	4.53927659988403	0.00289124972186983	0.025618452578783	0.00386527273803949	0.00354059832170606
1558	95.9224319458008	-9.49672412872314	3.88992786407471	0.000293855206109583	0.0194496400654316	-0.000680167751852423	0.000293855206109583
1559	95.9224319458008	-9.49672412872314	4.08473253250122	-3.08191010844894e-05	0.0252937767654657	-0.00360223650932312	-0.00230353930965066
1560	94.6237335205078	-8.84737491607666	4.21460247039795	-0.00425158534198999	0.00354059832170606	-0.0100957229733467	0.00613799272105098
1561	94.6237335205078	-8.84737491607666	4.21460247039795	0.00483929552137852	-0.0120437685400248	-0.0026282137259841	0.000293855206109583
1562	96.57177734375	-9.1720495223999	4.14966726303101	0.0210730116814375	-0.00197886489331722	-0.0110697457566857	-0.000355493422830477
1563	95.273078918457	-7.87335205078125	4.01979780197144	0.01847561635077	-0.00230353930965066	-0.000680167751852423	0.00808603875339031
1564	95.273078918457	-7.54867792129517	3.69512343406677	0.0191249661147594	0.0113327819854021	-0.00619963090866804	0.00191722682211548
1565	96.57177734375	-8.84737491607666	4.27953720092773	0.0200989879667759	0.00906006153672934	-0.00327756232582033	0.00354059832170606
1566	96.57177734375	-8.84737491607666	4.14966726303101	0.00256657530553639	0.00386527273803949	0.0022419011220336	-0.0126931173726916
1567	95.9224319458008	-9.1720495223999	4.01979780197144	0.00873538758605719	-0.0156151866540313	0.0022419011220336	0.000293855206109583
1568	95.273078918457	-7.54867792129517	3.76005816459656	0.00256657530553639	-0.0198359526693821	0.00159255252219737	-0.00652430532500148
1569	95.273078918457	-7.87335205078125	3.69512343406677	-0.00717365415766835	-0.0191866029053926	-0.00717365415766835	-0.00944637414067984
1570	96.57177734375	-8.52270030975342	3.69512343406677	-0.00295288790948689	-0.0191866029053926	-0.0130177913233638	-0.00619963090866804
1571	95.273078918457	-7.54867792129517	3.43538379669189	-0.00295288790948689	-0.00295288790948689	-0.00490093370899558	-0.000355493422830477
1572	95.9224319458008	-9.1720495223999	3.82499313354492	-0.00977104809135199	-0.00619963090866804	0.0168522447347641	-0.00295288790948689
1573	95.273078918457	-9.49672412872314	3.95486283302307	0.00289124972186983	-0.00425158534198999	0.00516396993771195	0.000618529506027699
1574	95.273078918457	-8.52270030975342	3.95486283302307	-0.00619963090866804	0.0022419011220336	0.00321592413820326	-0.00457625929266214
1575	96.57177734375	-8.19802665710449	3.76005816459656	-0.0026282137259841	0.00516396993771195	-0.00749832857400179	-0.00425158534198999
1576	96.57177734375	-8.19802665710449	3.76005816459656	-0.00132951640989631	-0.00132951640989631	-0.00879702530801296	-0.00230353930965066
1577	96.57177734375	-8.52270030975342	4.01979780197144	0.00256657530553639	-0.0120437685400248	-0.000355493422830477	0.00678734155371785
1578	95.273078918457	-8.19802665710449	4.01979780197144	0.00191722682211548	-0.0208099745213985	-0.00977104809135199	-0.00132951640989631
1579	94.6237335205078	-8.19802665710449	3.88992786407471	-0.0026282137259841	-0.0133424662053585	-0.0110697457566857	-0.00165419070981443
1580	93.9743804931641	-8.84737491607666	4.34447193145752	-0.00197886489331722	-0.0247060675173998	-0.00814767740666866	-0.0026282137259841
1581	93.9743804931641	-9.1720495223999	3.95486283302307	-3.08191010844894e-05	-0.0305502042174339	-0.0143164889886975	0.00743668992072344
1582	93.3250350952148	-8.19802665710449	3.50031876564026	0.000943203864153475	-0.0224333461374044	0.00126787810586393	0.000943203864153475
1583	92.6756820678711	-7.87335205078125	3.76005816459656	0.00126787810586393	-0.0185372550040483	-0.0204853005707264	0.00678734155371785
1584	94.6237335205078	-8.52270030975342	4.08473253250122	-3.08191010844894e-05	-0.00327756232582033	0.000293855206109583	0.00451462110504508
1585	95.273078918457	-8.84737491607666	4.34447193145752	-0.00165419070981443	-0.0195112787187099	-0.00977104809135199	0.00289124972186983
1586	94.6237335205078	-8.52270030975342	4.34447193145752	-0.00457625929266214	0.0113327819854021	-0.00619963090866804	0.00743668992072344
1587	96.57177734375	-9.1720495223999	4.01979780197144	-0.000355493422830477	-0.00100484199356288	0.00159255252219737	0.00191722682211548
1588	95.9224319458008	-9.49672412872314	4.21460247039795	0.00126787810586393	0.00418994715437293	0.00451462110504508	-0.0026282137259841
1589	94.6237335205078	-7.87335205078125	4.01979780197144	-0.0107450718060136	0.0162028968334198	-0.00717365415766835	-0.00457625929266214
1590	96.57177734375	-7.87335205078125	4.08473253250122	-0.00587495695799589	0.0175015944987535	-0.00197886489331722	-0.000680167751852423
1591	95.9224319458008	-8.19802665710449	3.82499313354492	-0.0026282137259841	0.0243197549134493	0.01100810803473	-0.00230353930965066
1592	95.273078918457	-9.49672412872314	4.01979780197144	-0.00814767740666866	0.0116574559360743	0.00516396993771195	0.00581331877037883
1593	95.9224319458008	-8.84737491607666	3.50031876564026	-0.00100484199356288	0.013930176384747	0.00386527273803949	-0.00100484199356288
1594	95.273078918457	-9.49672412872314	3.69512343406677	-0.0146411629393697	0.0162028968334198	0.00776136433705688	-0.00522560812532902
1595	95.9224319458008	-10.1460723876953	3.76005816459656	-0.00717365415766835	0.00256657530553639	-0.00879702530801296	-0.00392691092565656
1596	94.6237335205078	-9.1720495223999	3.82499313354492	0.00354059832170606	0.00743668992072344	0.00354059832170606	-0.00100484199356288
1597	97.2211227416992	-9.49672412872314	4.01979780197144	0.00159255252219737	-0.00619963090866804	0.000943203864153475	-0.00327756232582033
1598	96.57177734375	-10.1460723876953	3.88992786407471	-0.00165419070981443	0.000293855206109583	-0.000680167751852423	0.00354059832170606
1599	96.57177734375	-9.49672412872314	3.76005816459656	-0.000680167751852423	0.0132808275520802	-0.0026282137259841	-3.08191010844894e-05
1600	96.57177734375	-9.49672412872314	3.95486283302307	-0.00295288790948689	0.0126314787194133	-0.00814767740666866	-3.08191010844894e-05
1601	97.870475769043	-9.82139778137207	4.27953720092773	0.00321592413820326	-3.08191010844894e-05	-0.00587495695799589	0.00159255252219737
1602	95.273078918457	-8.52270030975342	3.88992786407471	0.00289124972186983	-0.00425158534198999	-0.00100484199356288	0.00321592413820326
1603	97.2211227416992	-9.49672412872314	4.14966726303101	0.0236704051494598	0.000618529506027699	-0.00684897974133492	-0.00165419070981443
1604	97.870475769043	-9.82139778137207	3.88992786407471	-0.0146411629393697	0.00743668992072344	-0.000355493422830477	0.0103587592020631
1605	97.2211227416992	-9.49672412872314	3.63018846511841	0.00516396993771195	0.00776136433705688	-0.00490093370899558	0.000943203864153475
1606	95.9224319458008	-8.84737491607666	3.88992786407471	0.0126314787194133	0.011982130818069	0.00516396993771195	0.00483929552137852
1607	96.57177734375	-9.49672412872314	3.88992786407471	0.00776136433705688	0.00776136433705688	0.0022419011220336	-0.00100484199356288
1608	96.57177734375	-9.82139778137207	4.21460247039795	0.00646266713738441	0.00354059832170606	0.00418994715437293	-3.08191010844894e-05
1609	95.9224319458008	-9.49672412872314	3.69512343406677	0.00938473641872406	0.00354059832170606	-0.00165419070981443	-0.00392691092565656
1610	95.9224319458008	-8.52270030975342	3.76005816459656	-0.0100957229733467	0.00321592413820326	-0.00100484199356288	0.000293855206109583
1611	95.9224319458008	-9.49672412872314	3.88992786407471	-0.00392691092565656	0.0116574559360743	0.00906006153672934	-0.00165419070981443
1612	96.57177734375	-9.1720495223999	3.88992786407471	-0.00619963090866804	0.00970941036939621	0.00711201597005129	-0.00684897974133492
1613	96.57177734375	-8.84737491607666	4.01979780197144	-0.00782300252467394	0.00386527273803949	0.00451462110504508	-0.0107450718060136
1614	95.9224319458008	-8.84737491607666	4.08473253250122	-0.0117190945893526	0.00743668992072344	0.00581331877037883	-0.00912170019000769
1615	95.9224319458008	-8.52270030975342	3.82499313354492	-0.00652430532500148	-0.000680167751852423	0.00256657530553639	-0.00392691092565656
1616	95.273078918457	-8.84737491607666	3.69512343406677	-0.000355493422830477	0.000293855206109583	-0.00100484199356288	-0.00100484199356288
1617	96.57177734375	-8.84737491607666	3.56525373458862	0.00581331877037883	-0.0100957229733467	0.00289124972186983	0.00126787810586393
1618	97.2211227416992	-9.82139778137207	3.95486283302307	0.00126787810586393	0.00321592413820326	-0.00652430532500148	0.000618529506027699
1619	95.9224319458008	-10.1460723876953	4.01979780197144	-0.00555028254166245	0.00808603875339031	0.00126787810586393	-0.00814767740666866
1620	93.3250350952148	-8.19802665710449	3.95486283302307	-0.00490093370899558	0.00678734155371785	-0.0117190945893526	-0.00749832857400179
1621	95.273078918457	-9.49672412872314	3.50031876564026	-0.00360223650932312	-0.0117190945893526	-0.0156151866540313	-0.000355493422830477
1622	93.9743804931641	-9.1720495223999	3.76005816459656	-0.00132951640989631	-0.00944637414067984	-0.00879702530801296	0.00483929552137852
1623	95.273078918457	-9.82139778137207	3.95486283302307	-0.00652430532500148	-0.0104203969240189	-0.00749832857400179	-0.00490093370899558
1624	95.273078918457	-9.49672412872314	3.95486283302307	-0.0120437685400248	-0.00100484199356288	-0.00977104809135199	0.00548864435404539
1625	93.9743804931641	-8.52270030975342	3.88992786407471	-0.00814767740666866	0.00841071270406246	-0.00652430532500148	0.00516396993771195
1626	95.9224319458008	-9.1720495223999	4.01979780197144	0.00516396993771195	-0.00490093370899558	-0.00782300252467394	0.00159255252219737
1627	95.273078918457	-8.84737491607666	3.56525373458862	-0.000680167751852423	-0.00749832857400179	0.00776136433705688	0.00126787810586393
1628	97.870475769043	-10.4707469940186	3.88992786407471	-3.08191010844894e-05	-0.00814767740666866	0.00354059832170606	-0.00425158534198999
1629	96.57177734375	-10.1460723876953	3.82499313354492	-0.00230353930965066	0.000293855206109583	-0.00782300252467394	-0.00425158534198999
1630	95.9224319458008	-9.82139778137207	3.82499313354492	-0.00522560812532902	-0.00749832857400179	-0.00490093370899558	0.00483929552137852
1631	97.2211227416992	-10.7954206466675	4.27953720092773	-0.0026282137259841	-0.00555028254166245	0.00289124972186983	-0.000680167751852423
1632	96.57177734375	-10.1460723876953	3.69512343406677	-0.00197886489331722	-0.00912170019000769	0.011982130818069	0.00418994715437293
1633	97.870475769043	-10.7954206466675	3.95486283302307	-0.00197886489331722	-0.00522560812532902	0.00191722682211548	-0.00295288790948689
1634	98.5198211669922	-12.0941181182861	3.95486283302307	-0.00457625929266214	-0.00457625929266214	-3.08191010844894e-05	-0.00457625929266214
1635	98.5198211669922	-11.7694435119629	3.95486283302307	0.00418994715437293	-0.0110697457566857	-0.00587495695799589	-0.00360223650932312
1636	97.870475769043	-11.444769859314	4.34447193145752	0.00256657530553639	-0.0117190945893526	-0.00360223650932312	0.000293855206109583
1637	97.2211227416992	-11.444769859314	4.4094066619873	0.00386527273803949	-0.0204853005707264	0.00451462110504508	-0.00392691092565656
1638	97.2211227416992	-9.82139778137207	3.76005816459656	-0.00392691092565656	-0.0172385573387146	-0.00230353930965066	-0.00814767740666866
1639	97.2211227416992	-10.7954206466675	3.95486283302307	0.00711201597005129	0.000293855206109583	-0.00847235135734081	-0.00490093370899558
1640	97.870475769043	-9.49672412872314	3.95486283302307	-0.00132951640989631	-0.0133424662053585	-0.0133424662053585	0.000618529506027699
1641	96.57177734375	-9.82139778137207	3.95486283302307	0.0136055024340749	-0.0146411629393697	-0.0156151866540313	-0.00457625929266214
1642	98.5198211669922	-10.4707469940186	4.27953720092773	0.0123068047687411	-0.0169138833880424	-0.00847235135734081	0.01100810803473
1643	96.57177734375	-9.49672412872314	3.82499313354492	-0.00684897974133492	-0.0165892094373703	-0.00749832857400179	0.00743668992072344
1644	96.57177734375	-9.82139778137207	3.50031876564026	0.00483929552137852	-0.0107450718060136	-0.0130177913233638	0.00386527273803949
1645	96.57177734375	-9.82139778137207	3.69512343406677	0.00321592413820326	-0.00652430532500148	-0.0110697457566857	-0.000355493422830477
1646	97.2211227416992	-10.4707469940186	3.63018846511841	0.00159255252219737	-0.00652430532500148	-0.00327756232582033	0.00581331877037883
1647	95.9224319458008	-9.82139778137207	3.69512343406677	0.00256657530553639	-0.00425158534198999	-0.0107450718060136	-3.08191010844894e-05
1648	96.57177734375	-9.49672412872314	3.69512343406677	-0.0100957229733467	0.00841071270406246	0.00159255252219737	0.00191722682211548
1649	97.2211227416992	-9.1720495223999	3.37044906616211	-0.00230353930965066	0.0168522447347641	-0.00749832857400179	0.00483929552137852
1650	99.1691741943359	-10.4707469940186	3.63018846511841	-0.00490093370899558	0.0171769186854362	0.00418994715437293	0.00354059832170606
1651	98.5198211669922	-9.49672412872314	3.63018846511841	-0.00782300252467394	0.0262678004801273	0.00386527273803949	0.00451462110504508
1652	97.2211227416992	-10.4707469940186	3.95486283302307	-0.00749832857400179	0.0149041991680861	0.00938473641872406	0.000618529506027699
1653	98.5198211669922	-10.7954206466675	4.01979780197144	-0.00912170019000769	0.0233457311987877	0.01100810803473	-0.00132951640989631
1654	99.1691741943359	-10.7954206466675	4.21460247039795	-0.000680167751852423	0.0132808275520802	-0.00100484199356288	-0.00879702530801296
1655	97.870475769043	-10.7954206466675	3.95486283302307	-0.00100484199356288	0.0142548503354192	-0.00295288790948689	0.00191722682211548
1656	97.870475769043	-11.1200952529907	3.88992786407471	-0.0117190945893526	0.00191722682211548	-0.00360223650932312	0.000943203864153475
1657	96.57177734375	-10.7954206466675	4.27953720092773	-0.000355493422830477	0.0106834331527352	-3.08191010844894e-05	0.00159255252219737
1658	95.273078918457	-9.1720495223999	3.95486283302307	-0.0100957229733467	-0.00327756232582033	0.000618529506027699	0.00159255252219737
1659	93.9743804931641	-10.1460723876953	4.08473253250122	-0.0104203969240189	0.00841071270406246	-0.00132951640989631	0.000293855206109583
1660	95.9224319458008	-10.1460723876953	4.47434186935425	-0.00522560812532902	-0.00295288790948689	-0.0149658378213644	-0.00197886489331722
1661	94.6237335205078	-10.1460723876953	4.08473253250122	0.00256657530553639	-0.0224333461374044	-0.0120437685400248	0.00678734155371785
1662	95.9224319458008	-10.7954206466675	3.69512343406677	0.00483929552137852	-0.0143164889886975	-0.00749832857400179	0.01100810803473
1663	95.273078918457	-9.49672412872314	4.01979780197144	0.0103587592020631	-0.017887907102704	-0.00652430532500148	-3.08191010844894e-05
1664	97.2211227416992	-10.4707469940186	4.21460247039795	0.012956153601408	-0.0100957229733467	-0.00100484199356288	-0.00132951640989631
1665	97.2211227416992	-10.4707469940186	4.47434186935425	-0.00360223650932312	0.00451462110504508	-0.00814767740666866	-0.00230353930965066
1666	97.870475769043	-10.7954206466675	4.21460247039795	0.00548864435404539	0.00743668992072344	-0.00132951640989631	0.00289124972186983
1667	97.2211227416992	-10.4707469940186	4.01979780197144	0.00483929552137852	0.00483929552137852	0.00418994715437293	0.00321592413820326
1668	96.57177734375	-10.4707469940186	4.08473253250122	0.00516396993771195	0.000943203864153475	0.00808603875339031	-0.00944637414067984
1669	95.9224319458008	-10.1460723876953	3.88992786407471	-0.00360223650932312	0.00873538758605719	-0.00327756232582033	-0.00165419070981443
1670	97.870475769043	-11.444769859314	4.01979780197144	-0.00392691092565656	0.00841071270406246	0.00646266713738441	0.0132808275520802
1671	97.2211227416992	-10.7954206466675	4.14966726303101	-0.00652430532500148	0.00841071270406246	0.0171769186854362	0.00126787810586393
1672	97.870475769043	-11.7694435119629	3.88992786407471	-0.00392691092565656	0.00256657530553639	0.0132808275520802	0.00191722682211548
1673	97.870475769043	-11.1200952529907	3.69512343406677	0.000618529506027699	-0.00327756232582033	0.00613799272105098	-0.0026282137259841
1674	95.9224319458008	-10.4707469940186	3.69512343406677	-0.000680167751852423	0.00321592413820326	0.00743668992072344	-0.00587495695799589
1675	96.57177734375	-10.1460723876953	3.82499313354492	-0.00619963090866804	-0.00392691092565656	-0.00360223650932312	-0.00749832857400179
1676	97.2211227416992	-9.82139778137207	3.88992786407471	0.000618529506027699	-0.00100484199356288	0.000943203864153475	-0.000355493422830477
1677	98.5198211669922	-10.7954206466675	4.21460247039795	-0.000355493422830477	0.00483929552137852	0.00483929552137852	-3.08191010844894e-05
1678	97.870475769043	-10.4707469940186	3.82499313354492	-0.00717365415766835	0.00159255252219737	-3.08191010844894e-05	-0.00457625929266214
1679	95.9224319458008	-9.49672412872314	3.76005816459656	0.00548864435404539	0.00191722682211548	-0.00197886489331722	-0.00587495695799589
1680	97.870475769043	-10.1460723876953	4.01979780197144	0.00776136433705688	0.00321592413820326	-0.0126931173726916	-0.00132951640989631
1681	97.870475769043	-10.7954206466675	4.08473253250122	0.00516396993771195	-0.0292515084147453	-0.0143164889886975	0.00191722682211548
1682	96.57177734375	-9.1720495223999	3.88992786407471	0.0149041991680861	-0.021459324285388	-0.0104203969240189	-0.000680167751852423
1683	97.2211227416992	-9.82139778137207	3.88992786407471	0.00354059832170606	-0.0126931173726916	-0.0113944197073579	0.00386527273803949
1684	99.1691741943359	-9.49672412872314	3.43538379669189	-0.00132951640989631	-0.00879702530801296	-0.0126931173726916	0.00581331877037883
1685	96.57177734375	-9.1720495223999	3.50031876564026	0.00289124972186983	-0.0130177913233638	-0.0165892094373703	0.00191722682211548
1686	95.9224319458008	-8.52270030975342	3.82499313354492	-0.000355493422830477	-0.0130177913233638	-0.0126931173726916	-0.000355493422830477
1687	95.9224319458008	-9.1720495223999	3.69512343406677	0.00516396993771195	-0.0110697457566857	-0.00879702530801296	-0.00197886489331722
1688	95.273078918457	-8.84737491607666	3.88992786407471	0.000293855206109583	-0.00230353930965066	-0.00197886489331722	0.00386527273803949
1689	98.5198211669922	-9.82139778137207	3.82499313354492	-0.00197886489331722	0.00873538758605719	-0.00879702530801296	-0.00652430532500148
1690	96.57177734375	-9.82139778137207	4.01979780197144	0.000618529506027699	0.00970941036939621	0.0022419011220336	0.00289124972186983
1691	97.2211227416992	-8.84737491607666	3.95486283302307	-0.00522560812532902	0.00938473641872406	0.00126787810586393	-0.0026282137259841
1692	96.57177734375	-9.1720495223999	4.01979780197144	-0.00425158534198999	0.00646266713738441	0.00841071270406246	-0.00327756232582033
1693	98.5198211669922	-9.1720495223999	4.14966726303101	-0.00392691092565656	0.00451462110504508	0.00289124972186983	-0.00425158534198999
1694	97.2211227416992	-8.19802665710449	3.82499313354492	-0.00230353930965066	0.020423661917448	-0.000355493422830477	-0.00165419070981443
1695	96.57177734375	-9.82139778137207	3.56525373458862	-0.00165419070981443	0.00938473641872406	-0.00587495695799589	-0.00132951640989631
1696	95.9224319458008	-9.82139778137207	3.82499313354492	-0.0104203969240189	0.0145795252174139	-3.08191010844894e-05	-0.00132951640989631
1697	95.273078918457	-9.49672412872314	4.08473253250122	-0.00490093370899558	0.0106834331527352	-0.00295288790948689	0.00873538758605719
1698	93.9743804931641	-8.52270030975342	3.69512343406677	-0.0104203969240189	0.01100810803473	0.00581331877037883	0.00678734155371785
1699	95.273078918457	-10.1460723876953	4.27953720092773	-0.00587495695799589	0.00256657530553639	-0.00392691092565656	0.00386527273803949
1700	94.6237335205078	-8.19802665710449	3.43538379669189	-0.0100957229733467	0.00451462110504508	-0.00100484199356288	0.00191722682211548
1701	97.2211227416992	-9.49672412872314	3.37044906616211	0.0191249661147594	-0.0198359526693821	-0.00782300252467394	0.00289124972186983
1702	95.273078918457	-8.84737491607666	3.69512343406677	0.00711201597005129	0.00646266713738441	0.00159255252219737	-0.000355493422830477
1703	97.870475769043	-9.49672412872314	3.95486283302307	-0.00165419070981443	0.00321592413820326	-0.00879702530801296	-0.000355493422830477
1704	98.5198211669922	-9.49672412872314	4.01979780197144	-0.00295288790948689	0.00906006153672934	-0.00555028254166245	0.00126787810586393
1705	98.5198211669922	-9.49672412872314	4.14966726303101	0.000943203864153475	0.0145795252174139	-0.00132951640989631	-0.00295288790948689
1706	96.57177734375	-9.82139778137207	3.76005816459656	-0.00684897974133492	0.0116574559360743	-0.00782300252467394	0.00418994715437293
1707	98.5198211669922	-9.82139778137207	3.76005816459656	0.00451462110504508	0.00354059832170606	-0.00197886489331722	-0.00100484199356288
1708	96.57177734375	-9.82139778137207	3.69512343406677	-0.00100484199356288	0.0142548503354192	-0.00360223650932312	-0.00425158534198999
1709	97.2211227416992	-9.82139778137207	4.08473253250122	-0.00197886489331722	0.0181509424000978	-0.00100484199356288	0.00321592413820326
1710	95.9224319458008	-9.82139778137207	3.95486283302307	-0.00230353930965066	0.01100810803473	-0.00165419070981443	0.000618529506027699
1711	96.57177734375	-9.82139778137207	4.14966726303101	-0.00490093370899558	0.012956153601408	0.00256657530553639	-0.00652430532500148
1712	97.2211227416992	-10.1460723876953	4.01979780197144	-0.00555028254166245	0.0126314787194133	0.0022419011220336	0.00678734155371785
1713	97.870475769043	-10.4707469940186	3.88992786407471	-0.00782300252467394	0.00906006153672934	0.0162028968334198	-0.000355493422830477
1714	95.273078918457	-8.84737491607666	4.01979780197144	-0.00132951640989631	0.0132808275520802	0.00646266713738441	-0.00814767740666866
1715	95.273078918457	-9.1720495223999	3.82499313354492	-3.08191010844894e-05	0.00776136433705688	-0.000355493422830477	0.00126787810586393
1716	95.273078918457	-8.52270030975342	3.95486283302307	-3.08191010844894e-05	0.00776136433705688	0.000618529506027699	0.00191722682211548
1717	95.9224319458008	-8.52270030975342	3.82499313354492	0.00191722682211548	0.000293855206109583	0.00289124972186983	-3.08191010844894e-05
1718	97.870475769043	-9.1720495223999	3.63018846511841	0.00483929552137852	-0.00490093370899558	-0.00327756232582033	-0.00100484199356288
1719	98.5198211669922	-9.82139778137207	3.82499313354492	-0.0026282137259841	0.00581331877037883	-0.00490093370899558	-0.00652430532500148
1720	95.273078918457	-8.52270030975342	3.88992786407471	-0.00132951640989631	0.00743668992072344	-0.0100957229733467	0.00938473641872406
1721	96.57177734375	-8.84737491607666	3.82499313354492	0.01100810803473	0.00548864435404539	-0.0100957229733467	-0.000355493422830477
1722	95.9224319458008	-9.82139778137207	4.01979780197144	0.011982130818069	-0.00295288790948689	-0.00749832857400179	0.000293855206109583
1723	97.870475769043	-9.49672412872314	3.69512343406677	-3.08191010844894e-05	-0.00425158534198999	-0.00490093370899558	-0.00230353930965066
1724	98.5198211669922	-9.82139778137207	3.63018846511841	-0.00814767740666866	-0.00619963090866804	-0.00100484199356288	0.00483929552137852
1725	97.870475769043	-9.1720495223999	3.50031876564026	0.00386527273803949	0.00256657530553639	-0.00197886489331722	-0.00684897974133492
1726	98.5198211669922	-10.1460723876953	3.88992786407471	0.00126787810586393	-0.00392691092565656	-0.00684897974133492	-0.000355493422830477
1727	98.5198211669922	-9.82139778137207	3.95486283302307	0.0116574559360743	-0.00165419070981443	0.00321592413820326	-0.00165419070981443
1728	96.57177734375	-9.49672412872314	4.14966726303101	-0.00490093370899558	-0.00327756232582033	-0.00457625929266214	0.00548864435404539
1729	96.57177734375	-9.1720495223999	3.56525373458862	-3.08191010844894e-05	-0.000355493422830477	-0.000355493422830477	-0.00132951640989631
1730	96.57177734375	-9.82139778137207	4.01979780197144	-0.00360223650932312	0.00451462110504508	-0.00360223650932312	-0.00327756232582033
1731	95.9224319458008	-8.52270030975342	3.76005816459656	-0.0107450718060136	-3.08191010844894e-05	0.000943203864153475	-0.0026282137259841
1732	96.57177734375	-9.49672412872314	4.14966726303101	-0.0146411629393697	-0.00295288790948689	-0.00100484199356288	0.00906006153672934
1733	93.9743804931641	-9.1720495223999	4.01979780197144	-0.0182125810533762	-0.00230353930965066	-0.00619963090866804	-0.00392691092565656
1734	92.6756820678711	-8.84737491607666	3.88992786407471	-0.0146411629393697	-0.0208099745213985	-0.0126931173726916	0.00841071270406246
1735	93.9743804931641	-9.1720495223999	3.82499313354492	-0.00782300252467394	-0.00327756232582033	-0.0204853005707264	0.00321592413820326
1736	95.273078918457	-9.1720495223999	3.82499313354492	-0.0133424662053585	-0.032173577696085	-0.0117190945893526	0.00191722682211548
1737	94.6237335205078	-8.52270030975342	3.76005816459656	-0.0026282137259841	0.00256657530553639	-0.00555028254166245	-0.00327756232582033
1738	95.273078918457	-8.84737491607666	4.21460247039795	0.000293855206109583	-0.00944637414067984	-0.0149658378213644	-0.00652430532500148
1739	97.870475769043	-9.82139778137207	4.53927659988403	-0.00555028254166245	-0.00944637414067984	-0.0165892094373703	-0.00295288790948689
1740	97.2211227416992	-10.4707469940186	4.27953720092773	0.00516396993771195	-0.0123684434220195	-0.0165892094373703	0.00321592413820326
1741	95.273078918457	-9.1720495223999	3.88992786407471	0.00808603875339031	-0.0165892094373703	-0.00652430532500148	-0.00490093370899558
1742	98.5198211669922	-10.7954206466675	3.95486283302307	-0.00230353930965066	0.000618529506027699	0.00873538758605719	0.00516396993771195
1743	97.2211227416992	-10.4707469940186	3.69512343406677	0.00938473641872406	0.00321592413820326	0.00354059832170606	-0.00912170019000769
1744	97.2211227416992	-10.4707469940186	3.95486283302307	-0.00749832857400179	0.000293855206109583	0.000618529506027699	0.00289124972186983
1745	96.57177734375	-10.4707469940186	3.88992786407471	-3.08191010844894e-05	0.0106834331527352	0.00581331877037883	-0.00425158534198999
1746	96.57177734375	-11.1200952529907	3.56525373458862	0.020423661917448	0.00776136433705688	-0.000680167751852423	0.00418994715437293
1747	97.870475769043	-11.444769859314	4.01979780197144	0.00386527273803949	-0.00425158534198999	0.01100810803473	0.00776136433705688
1748	99.1691741943359	-11.444769859314	3.88992786407471	0.00776136433705688	0.0194496400654316	-0.000680167751852423	-0.00327756232582033
1749	96.57177734375	-10.1460723876953	3.69512343406677	-0.000680167751852423	0.0194496400654316	0.00159255252219737	0.000943203864153475
1750	98.5198211669922	-10.7954206466675	4.27953720092773	0.000618529506027699	0.011982130818069	0.00970941036939621	0.000293855206109583
1751	97.870475769043	-10.4707469940186	3.63018846511841	-0.0104203969240189	0.0207483377307653	0.0103587592020631	0.000293855206109583
1752	97.2211227416992	-9.49672412872314	3.04577469825745	0.00126787810586393	0.00548864435404539	0.0181509424000978	0.00613799272105098
1753	96.57177734375	-9.49672412872314	3.1756443977356	-0.00165419070981443	0.00646266713738441	0.00776136433705688	-0.00392691092565656
1754	99.1691741943359	-10.4707469940186	3.24057936668396	-0.00879702530801296	-0.00230353930965066	-0.0107450718060136	-0.00425158534198999
1755	98.5198211669922	-10.4707469940186	3.88992786407471	-0.00360223650932312	-0.00522560812532902	-0.0143164889886975	0.00418994715437293
1756	99.1691741943359	-10.4707469940186	4.08473253250122	-0.00879702530801296	-0.0156151866540313	-0.0123684434220195	-0.000680167751852423
1757	97.2211227416992	-10.4707469940186	3.76005816459656	-0.00165419070981443	-0.00879702530801296	-0.00879702530801296	0.00743668992072344
1758	98.5198211669922	-10.4707469940186	3.88992786407471	0.0022419011220336	-0.00100484199356288	-0.00522560812532902	-0.0026282137259841
1759	96.57177734375	-9.49672412872314	3.69512343406677	0.0022419011220336	0.0123068047687411	-0.00847235135734081	-0.00295288790948689
1760	98.5198211669922	-10.7954206466675	3.76005816459656	0.00678734155371785	0.00516396993771195	-0.0110697457566857	0.0022419011220336
1761	96.57177734375	-9.82139778137207	4.08473253250122	0.00938473641872406	-0.0204853005707264	-0.00977104809135199	0.00483929552137852
1762	99.1691741943359	-10.4707469940186	4.27953720092773	0.00743668992072344	-0.0299008563160896	-0.00749832857400179	0.00678734155371785
1763	95.9224319458008	-9.1720495223999	3.88992786407471	0.00938473641872406	-0.0188619289547205	-3.08191010844894e-05	0.00581331877037883
1764	97.2211227416992	-9.49672412872314	3.88992786407471	-0.00782300252467394	-0.00457625929266214	-0.0136671401560307	0.00289124972186983
1765	96.57177734375	-9.49672412872314	3.95486283302307	0.00516396993771195	0.00354059832170606	0.00289124972186983	0.00126787810586393
1766	95.9224319458008	-9.49672412872314	3.76005816459656	-0.00165419070981443	0.000943203864153475	-0.00555028254166245	0.000943203864153475
1767	94.6237335205078	-9.82139778137207	4.08473253250122	-0.00100484199356288	0.00451462110504508	0.0149041991680861	-0.000680167751852423
1768	95.9224319458008	-10.4707469940186	4.4094066619873	-0.00944637414067984	0.00548864435404539	0.00841071270406246	0.000293855206109583
1769	93.9743804931641	-10.1460723876953	3.95486283302307	-0.0104203969240189	0.0103587592020631	0.00548864435404539	-0.00295288790948689
1770	93.3250350952148	-9.49672412872314	3.56525373458862	0.00451462110504508	0.0272418223321438	0.00743668992072344	-3.08191010844894e-05
1771	95.9224319458008	-10.7954206466675	4.21460247039795	-0.0136671401560307	0.0236704051494598	0.0210730116814375	0.00548864435404539
1772	93.9743804931641	-9.1720495223999	3.69512343406677	-0.0026282137259841	0.0100340843200684	0.0155535480007529	-3.08191010844894e-05
1773	97.2211227416992	-10.1460723876953	4.21460247039795	0.0103587592020631	0.0168522447347641	0.0103587592020631	-0.00425158534198999
1774	96.57177734375	-10.1460723876953	4.34447193145752	0.00159255252219737	0.013930176384747	-0.000355493422830477	-0.00555028254166245
1775	96.57177734375	-10.7954206466675	3.30551409721375	-3.08191010844894e-05	0.0100340843200684	-0.000355493422830477	0.00743668992072344
1776	97.870475769043	-10.4707469940186	3.30551409721375	0.00548864435404539	0.00289124972186983	0.00191722682211548	-0.00457625929266214
1777	97.870475769043	-10.4707469940186	4.01979780197144	0.00581331877037883	-0.00230353930965066	-0.00457625929266214	-0.00490093370899558
1778	97.2211227416992	-10.1460723876953	3.95486283302307	-0.00295288790948689	-0.00814767740666866	0.00516396993771195	-0.00619963090866804
1779	96.57177734375	-10.1460723876953	4.01979780197144	-0.00197886489331722	-0.00360223650932312	-0.00879702530801296	-0.00490093370899558
1780	96.57177734375	-9.82139778137207	3.76005816459656	0.00321592413820326	-0.021459324285388	-0.0113944197073579	-0.00360223650932312
1781	98.5198211669922	-11.7694435119629	3.76005816459656	0.0145795252174139	-0.0208099745213985	-0.00619963090866804	0.00516396993771195
1782	96.57177734375	-9.1720495223999	3.69512343406677	0.00873538758605719	-0.00457625929266214	-0.0126931173726916	-0.00100484199356288
1783	96.57177734375	-10.1460723876953	3.76005816459656	0.00548864435404539	-0.0117190945893526	-0.00490093370899558	0.00711201597005129
1784	97.870475769043	-10.1460723876953	3.95486283302307	-0.00490093370899558	0.00841071270406246	-0.00457625929266214	-0.00327756232582033
1785	97.870475769043	-10.4707469940186	4.34447193145752	-0.00392691092565656	0.00711201597005129	-0.00717365415766835	0.00613799272105098
1786	96.57177734375	-9.1720495223999	4.01979780197144	-0.00100484199356288	0.00289124972186983	-0.00555028254166245	-0.00132951640989631
1787	97.870475769043	-8.84737491607666	3.63018846511841	-0.0026282137259841	-0.00749832857400179	-0.00977104809135199	0.00386527273803949
1788	96.57177734375	-8.52270030975342	3.50031876564026	0.000943203864153475	-0.00132951640989631	-0.00652430532500148	-0.00360223650932312
1789	99.1691741943359	-10.1460723876953	3.82499313354492	-0.00814767740666866	0.00873538758605719	-0.00912170019000769	-0.00587495695799589
1790	95.9224319458008	-8.19802665710449	3.88992786407471	-0.00782300252467394	0.0113327819854021	0.00289124972186983	-0.00100484199356288
1791	98.5198211669922	-8.84737491607666	4.01979780197144	-0.00684897974133492	0.025618452578783	0.00256657530553639	0.0022419011220336
1792	95.9224319458008	-8.19802665710449	3.43538379669189	-0.0117190945893526	0.00581331877037883	0.00711201597005129	-0.00230353930965066
1793	99.1691741943359	-9.82139778137207	3.69512343406677	-0.0120437685400248	0.0103587592020631	0.00386527273803949	-0.00360223650932312
1794	97.870475769043	-8.84737491607666	3.95486283302307	-0.0130177913233638	0.00906006153672934	0.000943203864153475	-0.00652430532500148
1795	97.2211227416992	-8.84737491607666	3.95486283302307	-0.00392691092565656	0.00808603875339031	-0.00100484199356288	-0.00457625929266214
1796	95.9224319458008	-8.84737491607666	4.14966726303101	-0.000680167751852423	-0.00327756232582033	-0.00879702530801296	-0.0026282137259841
1797	98.5198211669922	-8.84737491607666	3.95486283302307	0.00191722682211548	-0.00295288790948689	-0.00977104809135199	0.00776136433705688
1798	97.870475769043	-9.82139778137207	3.82499313354492	-0.00100484199356288	0.000293855206109583	-0.00717365415766835	-0.00197886489331722
1799	95.273078918457	-9.49672412872314	4.08473253250122	-0.00847235135734081	-0.00360223650932312	-0.0107450718060136	-0.00132951640989631
1800	93.9743804931641	-9.1720495223999	3.76005816459656	0.01100810803473	0.00126787810586393	-0.0123684434220195	0.00451462110504508
1801	95.9224319458008	-9.82139778137207	3.88992786407471	0.00743668992072344	-0.0104203969240189	-0.0146411629393697	0.0022419011220336
1802	94.6237335205078	-8.84737491607666	4.01979780197144	-0.00457625929266214	0.000618529506027699	-0.00295288790948689	0.00548864435404539
1803	95.9224319458008	-9.82139778137207	4.01979780197144	-0.00814767740666866	-0.000355493422830477	-0.00230353930965066	-0.00619963090866804
1804	95.273078918457	-9.82139778137207	3.88992786407471	-0.0126931173726916	0.011982130818069	0.00289124972186983	-0.00360223650932312
1805	95.9224319458008	-9.82139778137207	3.95486283302307	-0.00490093370899558	0.012956153601408	0.011982130818069	0.00873538758605719
1806	97.2211227416992	-9.49672412872314	4.01979780197144	0.00483929552137852	0.0103587592020631	0.0197743140161037	0.00808603875339031
1807	95.9224319458008	-9.49672412872314	4.08473253250122	-0.00100484199356288	0.00841071270406246	0.00970941036939621	-0.00165419070981443
1808	95.273078918457	-8.52270030975342	4.08473253250122	0.000943203864153475	0.0152288740500808	0.00906006153672934	-0.00295288790948689
1809	98.5198211669922	-9.49672412872314	3.88992786407471	-0.00522560812532902	0.020423661917448	0.00906006153672934	-3.08191010844894e-05
1810	95.9224319458008	-10.4707469940186	3.95486283302307	-0.0026282137259841	0.0145795252174139	0.00386527273803949	-0.00132951640989631
1811	95.273078918457	-9.1720495223999	3.69512343406677	-0.00425158534198999	0.0175015944987535	0.011982130818069	-0.00100484199356288
1812	97.870475769043	-11.1200952529907	4.21460247039795	-0.00749832857400179	0.00191722682211548	0.00516396993771195	0.00743668992072344
1813	98.5198211669922	-11.1200952529907	4.08473253250122	-0.0123684434220195	-3.08191010844894e-05	0.00321592413820326	-0.00587495695799589
1814	96.57177734375	-9.82139778137207	4.34447193145752	-0.0149658378213644	-0.00749832857400179	-0.00457625929266214	-0.00165419070981443
1815	95.9224319458008	-9.49672412872314	3.95486283302307	0.00256657530553639	-3.08191010844894e-05	-0.00197886489331722	-0.00360223650932312
1816	97.2211227416992	-8.84737491607666	4.14966726303101	-0.00295288790948689	-0.00782300252467394	-0.00197886489331722	0.00126787810586393
1817	95.9224319458008	-8.19802665710449	3.95486283302307	-0.000680167751852423	-0.0139918150380254	-0.00555028254166245	-0.000355493422830477
1818	97.2211227416992	-9.49672412872314	3.88992786407471	0.00581331877037883	-0.0104203969240189	-0.0026282137259841	-0.00749832857400179
1819	97.870475769043	-8.84737491607666	4.21460247039795	0.00483929552137852	0.00126787810586393	-0.00944637414067984	-0.0104203969240189
1820	95.9224319458008	-8.52270030975342	4.21460247039795	0.00451462110504508	-0.0149658378213644	-0.0120437685400248	0.00256657530553639
1821	96.57177734375	-8.19802665710449	3.82499313354492	0.00126787810586393	-0.0182125810533762	-0.00717365415766835	-0.00132951640989631
1822	97.2211227416992	-9.49672412872314	3.76005816459656	0.0217223595827818	-0.0204853005707264	-0.0191866029053926	0.00386527273803949
1823	98.5198211669922	-9.1720495223999	3.88992786407471	0.00841071270406246	-0.0169138833880424	-0.0100957229733467	0.00678734155371785
1824	97.870475769043	-10.1460723876953	3.82499313354492	-0.00100484199356288	-0.0120437685400248	-0.0120437685400248	-0.00100484199356288
1825	97.870475769043	-9.49672412872314	4.08473253250122	-0.00327756232582033	-0.0172385573387146	-0.00944637414067984	0.00483929552137852
1826	98.5198211669922	-9.49672412872314	3.69512343406677	0.00841071270406246	-0.00555028254166245	-0.00847235135734081	0.00743668992072344
1827	98.5198211669922	-9.1720495223999	3.82499313354492	-0.00490093370899558	-0.0169138833880424	-0.00587495695799589	0.00451462110504508
1828	96.57177734375	-8.52270030975342	3.63018846511841	0.00581331877037883	-0.000355493422830477	-0.00490093370899558	-0.00457625929266214
1829	96.57177734375	-8.19802665710449	3.63018846511841	-0.00132951640989631	-0.00717365415766835	0.00386527273803949	-0.00587495695799589
1830	98.5198211669922	-9.82139778137207	4.08473253250122	-0.0120437685400248	0.0106834331527352	-0.000355493422830477	-0.00100484199356288
1831	96.57177734375	-8.52270030975342	4.14966726303101	-0.00782300252467394	0.00906006153672934	0.00354059832170606	0.00126787810586393
1832	97.870475769043	-9.82139778137207	3.82499313354492	-0.00652430532500148	-0.00847235135734081	0.00970941036939621	0.00126787810586393
1833	95.273078918457	-8.52270030975342	3.69512343406677	-0.00392691092565656	-0.00522560812532902	-0.00132951640989631	-0.0026282137259841
1834	95.273078918457	-8.19802665710449	3.63018846511841	-0.0136671401560307	0.00256657530553639	0.0022419011220336	-0.00847235135734081
1835	93.9743804931641	-8.52270030975342	4.01979780197144	-0.00749832857400179	-0.00457625929266214	-0.000355493422830477	-0.000355493422830477
1836	94.6237335205078	-9.1720495223999	4.34447193145752	-0.00555028254166245	-0.00100484199356288	0.00191722682211548	0.00711201597005129
1837	94.6237335205078	-8.52270030975342	3.82499313354492	-0.00814767740666866	-0.00197886489331722	-0.00230353930965066	0.00289124972186983
1838	95.9224319458008	-8.52270030975342	3.88992786407471	0.011982130818069	0.00678734155371785	-0.00619963090866804	-3.08191010844894e-05
1839	96.57177734375	-9.49672412872314	4.21460247039795	0.000293855206109583	0.0113327819854021	0.00418994715437293	-0.00165419070981443
1840	98.5198211669922	-9.82139778137207	3.88992786407471	0.00970941036939621	-0.000680167751852423	-0.0152905117720366	0.00483929552137852
1841	95.9224319458008	-8.84737491607666	3.88992786407471	0.0191249661147594	-0.00684897974133492	-0.017887907102704	-0.00197886489331722
1842	98.5198211669922	-9.82139778137207	4.27953720092773	0.0171769186854362	-0.0282774847000837	-0.000680167751852423	0.00289124972186983
1843	97.870475769043	-9.49672412872314	3.63018846511841	0.0171769186854362	-0.0107450718060136	-0.00165419070981443	-0.00132951640989631
1844	96.57177734375	-9.1720495223999	3.56525373458862	-0.00165419070981443	0.00418994715437293	-0.00717365415766835	-0.000680167751852423
1845	96.57177734375	-9.1720495223999	3.69512343406677	-3.08191010844894e-05	0.00289124972186983	-0.00490093370899558	0.00548864435404539
1846	95.9224319458008	-9.82139778137207	3.95486283302307	0.00418994715437293	-3.08191010844894e-05	0.00418994715437293	-0.00425158534198999
1847	97.2211227416992	-10.7954206466675	4.14966726303101	-0.00132951640989631	-0.00327756232582033	-0.00295288790948689	-0.000355493422830477
1848	97.870475769043	-10.7954206466675	4.27953720092773	0.00256657530553639	0.000618529506027699	0.00191722682211548	-0.00295288790948689
1849	95.9224319458008	-10.1460723876953	3.76005816459656	-0.00132951640989631	0.00451462110504508	-0.00327756232582033	0.00418994715437293
1850	97.2211227416992	-10.4707469940186	3.76005816459656	-0.00944637414067984	0.0100340843200684	-0.00165419070981443	-0.00782300252467394
1851	97.870475769043	-10.4707469940186	3.95486283302307	-0.00912170019000769	0.0155535480007529	0.00678734155371785	-3.08191010844894e-05
1852	97.870475769043	-8.84737491607666	3.69512343406677	-0.0133424662053585	0.0126314787194133	0.00678734155371785	0.00289124972186983
1853	95.9224319458008	-8.84737491607666	4.01979780197144	-0.0104203969240189	0.00743668992072344	-0.0026282137259841	-0.00555028254166245
1854	97.2211227416992	-9.1720495223999	4.27953720092773	-0.00782300252467394	0.0113327819854021	-0.00684897974133492	-0.0107450718060136
1855	97.2211227416992	-10.1460723876953	4.21460247039795	-0.00360223650932312	0.000618529506027699	-0.0126931173726916	0.000293855206109583
1856	97.2211227416992	-9.49672412872314	3.76005816459656	0.00386527273803949	0.0106834331527352	0.000618529506027699	-0.000680167751852423
1857	96.57177734375	-9.49672412872314	3.95486283302307	0.00613799272105098	0.013930176384747	0.000293855206109583	-0.000680167751852423
1858	95.9224319458008	-8.19802665710449	3.50031876564026	0.011982130818069	0.00581331877037883	-0.00717365415766835	-0.00295288790948689
1859	95.9224319458008	-8.84737491607666	3.95486283302307	-0.00327756232582033	0.0116574559360743	0.00256657530553639	-0.00360223650932312
1860	96.57177734375	-9.1720495223999	4.21460247039795	0.00256657530553639	-0.00327756232582033	-0.0191866029053926	-0.00360223650932312
1861	95.273078918457	-9.49672412872314	3.88992786407471	0.00938473641872406	-0.00944637414067984	-0.0104203969240189	0.000293855206109583
1862	97.2211227416992	-9.49672412872314	3.88992786407471	0.0226963832974434	-0.00100484199356288	-0.0117190945893526	-0.000680167751852423
1863	95.9224319458008	-8.19802665710449	4.01979780197144	0.00191722682211548	0.00126787810586393	0.000293855206109583	0.00159255252219737
1864	95.273078918457	-8.19802665710449	3.95486283302307	-0.00197886489331722	0.00841071270406246	-0.00132951640989631	0.000293855206109583
1865	95.9224319458008	-8.52270030975342	4.4094066619873	-0.00360223650932312	0.0113327819854021	-0.0123684434220195	0.000943203864153475
1866	95.273078918457	-8.19802665710449	4.08473253250122	-0.00100484199356288	0.0100340843200684	0.00938473641872406	-0.00132951640989631
1867	95.9224319458008	-8.84737491607666	3.82499313354492	0.00483929552137852	0.00159255252219737	0.00159255252219737	0.00516396993771195
1868	95.9224319458008	-9.1720495223999	4.08473253250122	-3.08191010844894e-05	0.00613799272105098	0.00126787810586393	0.00256657530553639
1869	95.273078918457	-9.82139778137207	4.21460247039795	-0.00392691092565656	0.0149041991680861	-0.0100957229733467	0.01100810803473
1870	93.9743804931641	-8.19802665710449	3.69512343406677	-0.00749832857400179	0.00289124972186983	-0.000355493422830477	-0.00197886489331722
1871	95.9224319458008	-9.82139778137207	4.34447193145752	-0.00814767740666866	0.0126314787194133	0.00256657530553639	-0.000355493422830477
1872	92.6756820678711	-7.87335205078125	3.63018846511841	-0.0100957229733467	0.0123068047687411	0.0103587592020631	0.000943203864153475
1873	92.6756820678711	-9.82139778137207	3.95486283302307	-0.0130177913233638	0.00938473641872406	0.00256657530553639	0.00613799272105098
1874	94.6237335205078	-9.1720495223999	4.01979780197144	-0.00327756232582033	0.0132808275520802	0.00808603875339031	-3.08191010844894e-05
1875	95.9224319458008	-9.82139778137207	4.27953720092773	-0.00197886489331722	0.0155535480007529	-0.00425158534198999	0.00483929552137852
1876	96.57177734375	-9.49672412872314	4.4094066619873	0.00613799272105098	0.012956153601408	0.00159255252219737	0.00126787810586393
1877	97.2211227416992	-9.49672412872314	4.34447193145752	0.000293855206109583	0.00711201597005129	0.00354059832170606	-0.00100484199356288
1878	95.273078918457	-8.52270030975342	3.88992786407471	0.00776136433705688	0.013930176384747	0.00873538758605719	0.00483929552137852
1879	96.57177734375	-8.52270030975342	3.63018846511841	-0.00555028254166245	0.0136055024340749	-0.0026282137259841	0.00256657530553639
1880	96.57177734375	-8.84737491607666	3.69512343406677	0.00159255252219737	0.00743668992072344	-0.0126931173726916	-0.00587495695799589
1881	98.5198211669922	-10.4707469940186	3.82499313354492	0.0249691028147936	-0.00912170019000769	-0.0117190945893526	0.00516396993771195
1882	95.9224319458008	-9.49672412872314	4.01979780197144	-0.00587495695799589	-0.0104203969240189	-0.00295288790948689	-0.00327756232582033
1883	96.57177734375	-9.82139778137207	3.95486283302307	0.00483929552137852	-0.0152905117720366	-0.00587495695799589	-0.0110697457566857
1884	95.9224319458008	-10.4707469940186	3.37044906616211	-0.00619963090866804	-0.0117190945893526	-0.00977104809135199	-0.00295288790948689
1885	97.2211227416992	-10.7954206466675	3.50031876564026	-0.00749832857400179	-0.0221086721867323	-0.0107450718060136	0.00418994715437293
1886	95.273078918457	-9.1720495223999	4.01979780197144	-0.000680167751852423	-0.0152905117720366	-0.00652430532500148	0.00516396993771195
1887	96.57177734375	-9.1720495223999	3.82499313354492	-0.00522560812532902	-0.0117190945893526	-0.0026282137259841	0.00743668992072344
1888	97.870475769043	-9.1720495223999	3.95486283302307	0.0022419011220336	-0.0243813935667276	-0.00392691092565656	0.00289124972186983
1889	97.870475769043	-10.1460723876953	3.95486283302307	-0.00425158534198999	-0.0120437685400248	-0.00619963090866804	-0.00165419070981443
1890	95.273078918457	-8.19802665710449	3.50031876564026	-0.00814767740666866	0.00354059832170606	-0.0026282137259841	0.00354059832170606
1891	98.5198211669922	-9.1720495223999	3.69512343406677	-0.00425158534198999	0.00808603875339031	0.00711201597005129	-0.00165419070981443
1892	95.273078918457	-8.19802665710449	3.63018846511841	-0.00392691092565656	0.00354059832170606	0.0100340843200684	0.00191722682211548
1893	97.870475769043	-9.49672412872314	4.21460247039795	-0.0026282137259841	0.00321592413820326	0.00776136433705688	-0.000355493422830477
1894	97.2211227416992	-9.49672412872314	4.34447193145752	-0.00879702530801296	0.00289124972186983	0.0103587592020631	-0.00684897974133492
1895	96.57177734375	-8.84737491607666	3.50031876564026	0.0181509424000978	-0.00197886489331722	0.00321592413820326	0.00256657530553639
1896	96.57177734375	-8.84737491607666	3.63018846511841	0.01100810803473	0.000618529506027699	0.00354059832170606	0.00321592413820326
1897	97.2211227416992	-9.1720495223999	3.69512343406677	-0.00360223650932312	-0.00197886489331722	-0.000680167751852423	-0.00425158534198999
1898	97.870475769043	-9.1720495223999	3.88992786407471	0.012956153601408	-0.00100484199356288	-0.00619963090866804	-0.00522560812532902
1899	95.273078918457	-8.19802665710449	3.69512343406677	0.000618529506027699	-0.00327756232582033	-0.00197886489331722	-0.00684897974133492
1900	95.273078918457	-7.87335205078125	4.01979780197144	-0.00295288790948689	0.00483929552137852	-0.0130177913233638	-0.000355493422830477
1901	96.57177734375	-9.1720495223999	3.63018846511841	0.01100810803473	-0.00230353930965066	-0.0123684434220195	0.00418994715437293
1902	95.9224319458008	-8.52270030975342	3.69512343406677	-0.000680167751852423	-0.0126931173726916	-0.0172385573387146	0.00321592413820326
1903	95.273078918457	-9.1720495223999	4.01979780197144	-0.00230353930965066	-0.00392691092565656	-0.00230353930965066	-0.00717365415766835
1904	97.2211227416992	-9.49672412872314	4.14966726303101	0.000618529506027699	0.00354059832170606	-0.00847235135734081	-0.00230353930965066
1905	97.2211227416992	-9.1720495223999	4.08473253250122	-0.00749832857400179	0.00126787810586393	-0.00587495695799589	0.00321592413820326
1906	97.2211227416992	-9.49672412872314	4.21460247039795	-0.00457625929266214	-0.000680167751852423	-0.00392691092565656	0.00321592413820326
1907	94.6237335205078	-8.19802665710449	3.88992786407471	-0.0113944197073579	0.00354059832170606	0.00776136433705688	0.00321592413820326
1908	93.3250350952148	-7.87335205078125	3.76005816459656	-0.0117190945893526	-0.000355493422830477	-0.000355493422830477	0.00776136433705688
1909	95.273078918457	-9.1720495223999	3.95486283302307	-0.0117190945893526	0.00646266713738441	0.00581331877037883	-0.00295288790948689
1910	92.6756820678711	-8.52270030975342	4.01979780197144	-0.00879702530801296	0.0168522447347641	0.00289124972186983	-0.00392691092565656
1911	92.6756820678711	-7.22400331497192	3.95486283302307	-0.0146411629393697	0.00938473641872406	0.00451462110504508	-0.00847235135734081
1912	93.9743804931641	-9.1720495223999	4.08473253250122	-0.0130177913233638	0.01100810803473	0.0123068047687411	0.00548864435404539
1913	94.6237335205078	-8.52270030975342	3.82499313354492	-0.00197886489331722	-0.00944637414067984	0.00483929552137852	-0.00230353930965066
1914	96.57177734375	-8.52270030975342	3.95486283302307	-0.00717365415766835	0.00418994715437293	-0.00684897974133492	0.00321592413820326
1915	95.273078918457	-7.54867792129517	4.01979780197144	-0.00555028254166245	0.0178262684494257	-0.00782300252467394	-0.00555028254166245
1916	95.9224319458008	-7.87335205078125	4.66914653778076	0.0022419011220336	0.0116574559360743	-0.0107450718060136	0.00256657530553639
1917	95.273078918457	-8.52270030975342	4.79901599884033	-0.000680167751852423	-0.00847235135734081	0.00548864435404539	-0.00197886489331722
1918	97.870475769043	-9.82139778137207	4.08473253250122	0.000618529506027699	-0.00490093370899558	0.00289124972186983	0.00159255252219737
1919	96.57177734375	-8.84737491607666	3.69512343406677	0.00289124972186983	0.00126787810586393	0.00159255252219737	-0.00100484199356288
1920	95.9224319458008	-8.84737491607666	4.21460247039795	-0.00652430532500148	0.0217223595827818	-0.0156151866540313	0.00159255252219737
1921	95.273078918457	-8.84737491607666	4.08473253250122	-0.00490093370899558	-0.032173577696085	-0.0133424662053585	0.000618529506027699
1922	96.57177734375	-10.1460723876953	4.34447193145752	0.0162028968334198	-0.0263294391334057	-0.0149658378213644	0.00289124972186983
1923	97.870475769043	-10.4707469940186	4.27953720092773	0.0022419011220336	-0.0117190945893526	-0.00457625929266214	0.00386527273803949
1924	97.2211227416992	-10.7954206466675	4.01979780197144	0.000293855206109583	0.00159255252219737	-0.00392691092565656	0.00191722682211548
1925	96.57177734375	-9.49672412872314	3.95486283302307	-0.00457625929266214	0.00483929552137852	-0.0100957229733467	-0.00165419070981443
1926	97.2211227416992	-9.49672412872314	4.21460247039795	0.00548864435404539	0.0142548503354192	-0.00295288790948689	0.0132808275520802
1927	98.5198211669922	-9.82139778137207	3.95486283302307	0.00516396993771195	0.0106834331527352	-0.00587495695799589	0.00873538758605719
1928	96.57177734375	-8.52270030975342	3.95486283302307	0.00418994715437293	0.0188002903014421	-0.00197886489331722	0.000943203864153475
1929	95.9224319458008	-7.87335205078125	3.76005816459656	-0.00230353930965066	0.0194496400654316	0.00354059832170606	-0.00522560812532902
1930	98.5198211669922	-9.49672412872314	3.43538379669189	-0.00879702530801296	0.0278911720961332	0.00321592413820326	-0.00230353930965066
1931	94.6237335205078	-8.19802665710449	3.69512343406677	-0.00587495695799589	0.0278911720961332	0.0103587592020631	-0.00230353930965066
1932	98.5198211669922	-9.82139778137207	4.01979780197144	0.000943203864153475	0.0168522447347641	0.00841071270406246	0.00354059832170606
1933	96.57177734375	-8.84737491607666	3.69512343406677	-0.00749832857400179	0.0142548503354192	0.00354059832170606	-0.00295288790948689
1934	95.9224319458008	-8.52270030975342	3.76005816459656	-0.00490093370899558	0.01847561635077	0.000943203864153475	-0.00165419070981443
1935	94.6237335205078	-7.87335205078125	3.43538379669189	-0.00490093370899558	0.00873538758605719	-0.00522560812532902	0.00256657530553639
1936	95.9224319458008	-8.84737491607666	3.37044906616211	0.00386527273803949	0.0116574559360743	-0.0117190945893526	0.00613799272105098
1937	95.9224319458008	-8.19802665710449	3.37044906616211	0.0116574559360743	0.00451462110504508	0.00159255252219737	0.00516396993771195
1938	97.2211227416992	-9.1720495223999	3.88992786407471	-0.00197886489331722	0.00126787810586393	-0.00457625929266214	0.000943203864153475
1939	95.273078918457	-8.84737491607666	4.01979780197144	0.000943203864153475	0.0116574559360743	-0.00132951640989631	0.00289124972186983
1940	97.2211227416992	-9.49672412872314	4.01979780197144	-0.00230353930965066	-0.00392691092565656	-0.0169138833880424	0.00289124972186983
1941	94.6237335205078	-8.19802665710449	3.63018846511841	0.0145795252174139	-0.00749832857400179	-0.0120437685400248	0.000943203864153475
1942	96.57177734375	-9.1720495223999	3.88992786407471	0.0194496400654316	-0.0195112787187099	-0.00847235135734081	-0.000355493422830477
1943	96.57177734375	-9.49672412872314	3.88992786407471	0.0113327819854021	0.00126787810586393	-0.0107450718060136	0.00483929552137852
1944	94.6237335205078	-8.19802665710449	4.01979780197144	0.0142548503354192	-0.00132951640989631	-0.00197886489331722	-0.00360223650932312
1945	93.3250350952148	-8.19802665710449	4.21460247039795	0.00191722682211548	0.00126787810586393	-0.00749832857400179	0.00613799272105098
1946	93.9743804931641	-8.84737491607666	3.88992786407471	-0.000680167751852423	0.00386527273803949	-0.00295288790948689	0.00841071270406246
1947	93.9743804931641	-10.1460723876953	3.69512343406677	0.00711201597005129	0.00159255252219737	0.00386527273803949	0.0022419011220336
1948	94.6237335205078	-9.49672412872314	3.82499313354492	-0.00425158534198999	0.00743668992072344	0.00970941036939621	0.000943203864153475
1949	93.3250350952148	-8.52270030975342	3.88992786407471	-0.0133424662053585	0.0162028968334198	0.00970941036939621	0.00191722682211548
1950	93.9743804931641	-9.1720495223999	4.14966726303101	-0.0201606266200542	0.0149041991680861	0.0126314787194133	-0.000355493422830477
1951	93.9743804931641	-9.1720495223999	4.34447193145752	-0.00814767740666866	0.0188002903014421	0.0168522447347641	-0.00717365415766835
1952	95.9224319458008	-9.49672412872314	3.82499313354492	-0.00327756232582033	0.0145795252174139	0.013930176384747	-0.00555028254166245
1953	95.273078918457	-7.87335205078125	3.76005816459656	-0.00717365415766835	0.0100340843200684	0.0162028968334198	-0.00814767740666866
1954	95.273078918457	-7.87335205078125	3.76005816459656	-0.00522560812532902	0.00678734155371785	-0.000680167751852423	-0.00587495695799589
1955	93.9743804931641	-8.52270030975342	3.88992786407471	-0.00392691092565656	0.0103587592020631	-0.00425158534198999	-0.00457625929266214
1956	94.6237335205078	-8.52270030975342	3.95486283302307	0.00159255252219737	-0.00230353930965066	-0.00327756232582033	-0.00132951640989631
1957	94.6237335205078	-9.1720495223999	3.82499313354492	-0.00814767740666866	-0.00132951640989631	0.00321592413820326	0.00581331877037883
1958	95.9224319458008	-9.82139778137207	3.50031876564026	-0.00132951640989631	-0.0133424662053585	-0.00490093370899558	-0.00425158534198999
1959	95.9224319458008	-10.4707469940186	3.95486283302307	-0.00522560812532902	-0.0107450718060136	-0.0104203969240189	0.0022419011220336
1960	95.9224319458008	-9.82139778137207	3.88992786407471	0.0220470335334539	-0.028926832601428	-0.0104203969240189	-0.00684897974133492
1961	96.57177734375	-9.82139778137207	4.21460247039795	0.000943203864153475	-0.0211346503347158	-0.0182125810533762	0.011982130818069
1962	95.9224319458008	-9.1720495223999	4.21460247039795	0.0207483377307653	-0.0191866029053926	-0.00327756232582033	-0.00522560812532902
1963	94.6237335205078	-8.52270030975342	3.76005816459656	0.0158782228827477	-0.0117190945893526	-0.0107450718060136	0.00516396993771195
1964	95.273078918457	-7.87335205078125	3.95486283302307	0.000618529506027699	-0.00555028254166245	-0.00100484199356288	-0.00100484199356288
1965	94.6237335205078	-8.52270030975342	4.01979780197144	0.000943203864153475	0.000293855206109583	-0.00717365415766835	0.000943203864153475
1966	95.273078918457	-7.87335205078125	3.95486283302307	-0.00197886489331722	-0.00100484199356288	0.00678734155371785	0.000618529506027699
1967	95.273078918457	-7.87335205078125	4.08473253250122	0.00743668992072344	-0.00425158534198999	-0.00587495695799589	0.00289124972186983
1968	96.57177734375	-8.84737491607666	4.47434186935425	0.00646266713738441	-0.000680167751852423	-0.00977104809135199	-0.00814767740666866
1969	96.57177734375	-8.84737491607666	4.14966726303101	-0.00230353930965066	-0.00165419070981443	-0.00490093370899558	0.00256657530553639
1970	95.9224319458008	-7.87335205078125	3.82499313354492	-0.000355493422830477	0.011982130818069	0.00386527273803949	-0.00392691092565656
1971	96.57177734375	-9.1720495223999	3.95486283302307	0.00451462110504508	0.00841071270406246	-0.00295288790948689	-0.00327756232582033
1972	94.6237335205078	-7.87335205078125	3.63018846511841	0.00321592413820326	0.00354059832170606	-0.00165419070981443	0.0022419011220336
1973	95.273078918457	-7.54867792129517	4.01979780197144	-0.00717365415766835	0.00126787810586393	0.00386527273803949	-0.00360223650932312
1974	95.273078918457	-8.19802665710449	4.21460247039795	0.0022419011220336	0.00191722682211548	-0.00490093370899558	-3.08191010844894e-05
1975	96.57177734375	-8.52270030975342	3.76005816459656	0.00289124972186983	0.0022419011220336	-0.0143164889886975	-0.00555028254166245
1976	94.6237335205078	-7.87335205078125	3.76005816459656	0.00256657530553639	0.00581331877037883	-0.00717365415766835	0.00516396993771195
1977	95.273078918457	-7.87335205078125	3.69512343406677	0.0100340843200684	-0.00100484199356288	-3.08191010844894e-05	0.00321592413820326
1978	93.9743804931641	-7.54867792129517	3.82499313354492	0.00483929552137852	-0.00814767740666866	0.0022419011220336	0.000293855206109583
1979	97.2211227416992	-9.1720495223999	4.14966726303101	0.00191722682211548	-0.00490093370899558	0.000618529506027699	-0.00100484199356288
1980	94.6237335205078	-7.54867792129517	3.69512343406677	0.00354059832170606	-0.00652430532500148	-0.00619963090866804	0.00354059832170606
1981	97.2211227416992	-9.1720495223999	3.88992786407471	0.00841071270406246	-0.0165892094373703	-0.0159398596733809	0.000293855206109583
1982	93.9743804931641	-7.87335205078125	3.63018846511841	0.00354059832170606	-0.023407369852066	-0.00684897974133492	-0.0026282137259841
1983	95.273078918457	-7.87335205078125	3.76005816459656	0.00711201597005129	-3.08191010844894e-05	-0.00360223650932312	-0.00652430532500148
1984	94.6237335205078	-8.52270030975342	4.08473253250122	0.00613799272105098	0.00289124972186983	0.000943203864153475	0.00451462110504508
1985	95.273078918457	-8.52270030975342	4.27953720092773	-0.00749832857400179	0.00938473641872406	-0.00457625929266214	-3.08191010844894e-05
1986	92.6756820678711	-8.84737491607666	4.08473253250122	-0.0113944197073579	0.01100810803473	-0.00295288790948689	0.00386527273803949
1987	92.6756820678711	-8.52270030975342	3.1756443977356	-0.00847235135734081	0.0022419011220336	-0.00522560812532902	0.00516396993771195
1988	92.6756820678711	-7.54867792129517	3.11070966720581	-0.0107450718060136	0.00776136433705688	-0.00132951640989631	-0.00457625929266214
1989	93.3250350952148	-8.19802665710449	4.08473253250122	-0.0100957229733467	0.00938473641872406	-3.08191010844894e-05	-0.00197886489331722
1990	92.6756820678711	-7.87335205078125	3.95486283302307	-0.0149658378213644	0.0165275707840919	0.00483929552137852	-0.000355493422830477
1991	94.6237335205078	-8.84737491607666	4.08473253250122	-0.00944637414067984	0.01847561635077	0.00483929552137852	-0.00165419070981443
1992	94.6237335205078	-7.87335205078125	3.63018846511841	-0.0110697457566857	0.0136055024340749	0.00938473641872406	-0.0026282137259841
1993	95.273078918457	-7.54867792129517	3.50031876564026	-0.00782300252467394	0.00841071270406246	0.00451462110504508	-0.0026282137259841
1994	95.9224319458008	-8.52270030975342	3.95486283302307	-0.00425158534198999	0.00548864435404539	0.00354059832170606	-0.00165419070981443
1995	95.9224319458008	-8.84737491607666	4.14966726303101	-0.00392691092565656	0.000293855206109583	-0.00717365415766835	-0.00392691092565656
1996	94.6237335205078	-8.84737491607666	4.34447193145752	0.0022419011220336	-0.00652430532500148	0.00159255252219737	0.00354059832170606
1997	95.273078918457	-7.87335205078125	3.95486283302307	-0.00100484199356288	-0.00619963090866804	-0.00165419070981443	0.00191722682211548
1998	95.273078918457	-8.52270030975342	3.95486283302307	0.000943203864153475	-0.00912170019000769	0.00354059832170606	-0.00360223650932312
1999	96.57177734375	-9.82139778137207	4.01979780197144	-0.00360223650932312	-0.00457625929266214	-0.00717365415766835	-0.00360223650932312
2000	94.6237335205078	-8.84737491607666	3.69512343406677	0.00678734155371785	-0.00392691092565656	-0.0104203969240189	-3.08191010844894e-05
[truncated: 5,280 more rows]
