# Supplementary material for: Precise instruction and consideration of the vertical and horizontal force component increases validity and reliability of the 90:20 Isometric Posterior Chain Test
Source: PLoS One. 2024 Oct 28;19(10):e0312843. doi: 10.1371/journal.pone.0312843 (PMC11515970; doi:10.1371/journal.pone.0312843)
Supplement: S1 File — (ZIP) [file pone.0312843.s001.zip › S1_Raw_Data/M1_P22_iso_1.csv]

1	0.498699754476547	0.460712850093842	-18.1879253387451	-0.00425158534198999	-0.00457625929266214	-0.00425158534198999	-0.000680167751852423
2	-0.150648877024651	-0.188635781407356	-17.9931201934814	0.000618529506027699	0.00386527273803949	-0.00295288790948689	-3.08191010844894e-05
3	-0.799997508525848	1.4347357749939	-18.0580558776855	-0.00230353930965066	-0.00425158534198999	-3.08191010844894e-05	0.00451462110504508
4	-0.150648877024651	0.78538715839386	-17.7333812713623	0.00548864435404539	-0.0026282137259841	-0.00555028254166245	0.00483929552137852
5	-0.150648877024651	-0.513310074806213	-17.9931201934814	-0.000680167751852423	0.000618529506027699	-0.0139918150380254	-0.00684897974133492
6	-2.09869480133057	-0.188635781407356	-18.1229915618896	-0.0104203969240189	0.00483929552137852	-0.00814767740666866	-0.00100484199356288
7	-0.150648877024651	0.78538715839386	-18.3177947998047	-0.00132951640989631	0.00126787810586393	-0.00165419070981443	-0.000355493422830477
8	0.498699754476547	0.460712850093842	-18.0580558776855	0.000293855206109583	-0.00749832857400179	0.00256657530553639	0.000943203864153475
9	1.14804840087891	0.136038541793823	-17.7983169555664	-0.00717365415766835	-0.00555028254166245	-0.00490093370899558	0.00873538758605719
10	-0.150648877024651	0.460712850093842	-17.8632507324219	0.00256657530553639	0.0136055024340749	0.000618529506027699	-0.0026282137259841
11	3.09609436988831	-0.188635781407356	-17.7983169555664	-0.000355493422830477	0.00418994715437293	-0.00912170019000769	-0.00457625929266214
12	-0.799997508525848	0.136038541793823	-18.1229915618896	-0.00490093370899558	0.00354059832170606	0.00354059832170606	-0.00944637414067984
13	-2.74804329872131	0.78538715839386	-18.1229915618896	-0.00165419070981443	-0.00197886489331722	0.00386527273803949	0.00321592413820326
14	1.14804840087891	0.460712850093842	-18.4476642608643	0.00841071270406246	0.00354059832170606	-0.000680167751852423	-0.00522560812532902
15	1.79739701747894	-1.16265869140625	-18.2528610229492	-0.00490093370899558	0.000943203864153475	-0.00652430532500148	-0.0026282137259841
16	2.44674563407898	-0.188635781407356	-18.1879253387451	-0.00555028254166245	0.00256657530553639	-0.00555028254166245	0.000293855206109583
17	1.79739701747894	-0.188635781407356	-17.928186416626	0.000943203864153475	-0.000355493422830477	-0.000680167751852423	-0.00327756232582033
18	1.79739701747894	0.136038541793823	-17.6684474945068	0.000618529506027699	0.000618529506027699	0.000943203864153475	0.00548864435404539
19	-0.799997508525848	-0.513310074806213	-18.0580558776855	0.00776136433705688	-0.00717365415766835	0.0022419011220336	-0.0026282137259841
20	-1.44934618473053	-0.188635781407356	-18.1879253387451	-0.0156151866540313	0.00483929552137852	-0.00457625929266214	0.000293855206109583
21	1.79739701747894	0.78538715839386	-18.2528610229492	-0.00165419070981443	-0.000680167751852423	-0.00392691092565656	0.00289124972186983
22	1.79739701747894	-0.513310074806213	-17.7333812713623	0.00289124972186983	-0.00619963090866804	-0.0117190945893526	-0.00879702530801296
23	-0.799997508525848	0.78538715839386	-18.2528610229492	0.000943203864153475	-0.00749832857400179	0.00743668992072344	0.00970941036939621
24	-0.150648877024651	0.136038541793823	-17.7333812713623	-0.000355493422830477	-0.00197886489331722	-0.00457625929266214	0.00646266713738441
25	1.79739701747894	-0.188635781407356	-17.7333812713623	0.00516396993771195	0.00581331877037883	-0.0130177913233638	0.00483929552137852
26	2.44674563407898	-1.16265869140625	-18.0580558776855	-0.0104203969240189	-0.00619963090866804	-0.00847235135734081	-0.00100484199356288
27	-2.74804329872131	0.460712850093842	-17.9931201934814	-0.00555028254166245	0.00354059832170606	-0.00977104809135199	-0.00327756232582033
28	0.498699754476547	1.11006152629852	-18.5125999450684	0.00581331877037883	-0.00392691092565656	0.00451462110504508	0.0106834331527352
29	2.44674563407898	-0.188635781407356	-18.3177947998047	0.011982130818069	-0.00522560812532902	0.00386527273803949	-0.00587495695799589
30	0.498699754476547	0.136038541793823	-17.9931201934814	0.000618529506027699	0.00516396993771195	-0.00425158534198999	0.00776136433705688
31	1.79739701747894	0.460712850093842	-18.1229915618896	-0.00522560812532902	0.00191722682211548	-0.00652430532500148	-0.00555028254166245
32	-0.150648877024651	1.4347357749939	-17.7983169555664	0.000943203864153475	-0.00295288790948689	-0.000355493422830477	-0.00522560812532902
33	1.14804840087891	-1.48733305931091	-17.7983169555664	-0.00555028254166245	-0.00847235135734081	-0.00132951640989631	0.00548864435404539
34	-0.799997508525848	0.460712850093842	-17.9931201934814	-0.00652430532500148	0.00256657530553639	-0.00360223650932312	0.00159255252219737
35	1.79739701747894	0.78538715839386	-18.3827304840088	-0.00457625929266214	0.000293855206109583	0.00159255252219737	-0.00457625929266214
36	-0.150648877024651	0.136038541793823	-18.3177947998047	-0.00782300252467394	0.00256657530553639	-0.00944637414067984	-0.00879702530801296
37	1.79739701747894	1.11006152629852	-18.2528610229492	0.00159255252219737	-0.00684897974133492	-0.00230353930965066	-0.00360223650932312
38	0.498699754476547	0.136038541793823	-17.928186416626	0.00159255252219737	-0.00165419070981443	-0.00295288790948689	0.00126787810586393
39	-0.799997508525848	0.136038541793823	-17.8632507324219	0.00321592413820326	-0.00457625929266214	-0.00392691092565656	0.000293855206109583
40	1.14804840087891	-0.837984383106232	-17.8632507324219	0.00548864435404539	0.00289124972186983	-0.000680167751852423	-0.00425158534198999
41	-1.44934618473053	-0.188635781407356	-18.0580558776855	-0.0110697457566857	-0.00360223650932312	0.00126787810586393	-0.00457625929266214
42	1.14804840087891	0.460712850093842	-18.3827304840088	-0.00587495695799589	0.00159255252219737	-0.00392691092565656	-0.00132951640989631
43	1.14804840087891	-0.188635781407356	-18.3827304840088	-0.00327756232582033	0.00516396993771195	0.00841071270406246	0.00548864435404539
44	0.498699754476547	1.11006152629852	-17.928186416626	-0.00132951640989631	0.00386527273803949	0.000293855206109583	-3.08191010844894e-05
45	-0.799997508525848	-0.188635781407356	-17.8632507324219	0.00516396993771195	0.00126787810586393	-0.00749832857400179	0.00418994715437293
46	1.79739701747894	-0.513310074806213	-17.8632507324219	0.000943203864153475	0.00256657530553639	-0.00814767740666866	-0.00457625929266214
47	-0.150648877024651	-0.837984383106232	-17.928186416626	-3.08191010844894e-05	-0.0120437685400248	-0.0026282137259841	-0.00230353930965066
48	-2.09869480133057	0.460712850093842	-18.0580558776855	0.00289124972186983	0.0022419011220336	0.00354059832170606	0.00613799272105098
49	-0.150648877024651	0.460712850093842	-18.1879253387451	-0.00652430532500148	0.00159255252219737	-0.00684897974133492	-0.00100484199356288
50	3.09609436988831	-0.513310074806213	-18.0580558776855	0.00808603875339031	0.00613799272105098	0.00256657530553639	0.000293855206109583
51	0.498699754476547	0.460712850093842	-18.3177947998047	-0.00360223650932312	0.000618529506027699	-0.00327756232582033	-0.00684897974133492
52	-1.44934618473053	0.460712850093842	-17.8632507324219	-0.00165419070981443	0.000618529506027699	-0.00749832857400179	-0.00165419070981443
53	0.498699754476547	0.460712850093842	-17.8632507324219	0.00418994715437293	-0.00132951640989631	0.00548864435404539	0.00613799272105098
54	1.79739701747894	-1.81200730800629	-17.7983169555664	0.000293855206109583	-0.00587495695799589	0.00516396993771195	0.0113327819854021
55	0.498699754476547	0.136038541793823	-18.1879253387451	-0.00327756232582033	0.00289124972186983	-0.00847235135734081	-0.00132951640989631
56	1.14804840087891	-0.188635781407356	-18.1229915618896	-0.00132951640989631	-0.00100484199356288	-0.000680167751852423	-0.00879702530801296
57	1.14804840087891	0.136038541793823	-18.1229915618896	0.00418994715437293	-0.00749832857400179	0.00386527273803949	0.000943203864153475
58	-0.150648877024651	0.136038541793823	-17.8632507324219	0.00289124972186983	0.000618529506027699	0.0022419011220336	0.00256657530553639
59	-0.799997508525848	0.78538715839386	-18.1229915618896	-0.00360223650932312	0.00418994715437293	-0.00717365415766835	0.00548864435404539
60	3.09609436988831	-0.188635781407356	-17.928186416626	0.01100810803473	0.00354059832170606	-0.00295288790948689	-0.00295288790948689
61	0.498699754476547	0.136038541793823	-18.1879253387451	-0.00912170019000769	-0.00717365415766835	-0.00814767740666866	-0.00490093370899558
62	-0.150648877024651	-0.188635781407356	-17.928186416626	-0.00717365415766835	0.00386527273803949	-0.00295288790948689	0.00711201597005129
63	-0.799997508525848	1.11006152629852	-18.2528610229492	-0.00392691092565656	-3.08191010844894e-05	0.00451462110504508	0.00159255252219737
64	1.14804840087891	-0.188635781407356	-17.9931201934814	-0.00327756232582033	0.00516396993771195	-0.00295288790948689	0.00548864435404539
65	2.44674563407898	-0.837984383106232	-17.7983169555664	0.00678734155371785	0.00321592413820326	-0.00197886489331722	0.000943203864153475
66	0.498699754476547	0.136038541793823	-17.9931201934814	-0.00749832857400179	0.00386527273803949	-0.00847235135734081	-0.0126931173726916
67	1.14804840087891	0.136038541793823	-18.0580558776855	-0.00490093370899558	0.00678734155371785	-0.00425158534198999	0.000293855206109583
68	0.498699754476547	-0.188635781407356	-18.1229915618896	0.00354059832170606	-0.00132951640989631	-0.00490093370899558	0.000943203864153475
69	-1.44934618473053	1.11006152629852	-18.0580558776855	-0.00295288790948689	0.00548864435404539	-0.00230353930965066	0.00581331877037883
70	3.09609436988831	0.136038541793823	-18.1879253387451	0.000293855206109583	0.00289124972186983	-0.00100484199356288	-0.00944637414067984
71	1.14804840087891	1.11006152629852	-18.3827304840088	-0.00165419070981443	0.00483929552137852	0.00321592413820326	-0.0026282137259841
72	1.14804840087891	-0.188635781407356	-18.0580558776855	-0.00197886489331722	-3.08191010844894e-05	-0.00132951640989631	-0.00360223650932312
73	-2.09869480133057	-0.188635781407356	-17.5385761260986	-0.0130177913233638	0.00548864435404539	0.00418994715437293	0.00516396993771195
74	2.44674563407898	0.136038541793823	-17.928186416626	0.00256657530553639	0.00321592413820326	0.0022419011220336	-0.000680167751852423
75	2.44674563407898	-1.16265869140625	-18.1229915618896	0.000618529506027699	-0.0026282137259841	-0.00132951640989631	-0.000680167751852423
76	1.14804840087891	-0.188635781407356	-18.3177947998047	-0.00425158534198999	0.00516396993771195	0.00159255252219737	-0.0100957229733467
77	1.79739701747894	0.136038541793823	-18.1229915618896	0.00159255252219737	-0.000355493422830477	-0.00490093370899558	-0.00684897974133492
78	1.79739701747894	-0.188635781407356	-18.0580558776855	-3.08191010844894e-05	0.00548864435404539	0.00646266713738441	0.00289124972186983
79	1.14804840087891	-0.188635781407356	-18.1879253387451	0.000293855206109583	-0.000680167751852423	-0.00684897974133492	0.00418994715437293
80	-0.799997508525848	-0.513310074806213	-17.8632507324219	0.0123068047687411	0.00873538758605719	-0.00977104809135199	0.000293855206109583
81	0.498699754476547	1.11006152629852	-18.2528610229492	-0.00457625929266214	0.000618529506027699	-0.0026282137259841	-0.00847235135734081
82	1.79739701747894	-0.837984383106232	-17.928186416626	-0.00327756232582033	-0.00522560812532902	-0.00132951640989631	-0.00100484199356288
83	-0.150648877024651	0.78538715839386	-18.1879253387451	0.00581331877037883	-0.000680167751852423	0.00386527273803949	0.00289124972186983
84	2.44674563407898	-0.188635781407356	-17.9931201934814	0.0100340843200684	0.00256657530553639	-0.00814767740666866	0.00321592413820326
85	1.79739701747894	-0.513310074806213	-18.1879253387451	-0.00132951640989631	0.00841071270406246	-0.00457625929266214	0.00483929552137852
86	1.14804840087891	-0.513310074806213	-18.1229915618896	-0.00197886489331722	-0.00327756232582033	-0.00360223650932312	-0.0130177913233638
87	-0.799997508525848	-0.513310074806213	-17.9931201934814	-0.00814767740666866	0.00256657530553639	-0.00392691092565656	-0.00100484199356288
88	-0.150648877024651	0.460712850093842	-17.7983169555664	0.000943203864153475	-0.0026282137259841	0.000618529506027699	0.00321592413820326
89	-0.150648877024651	-0.188635781407356	-17.8632507324219	-0.0026282137259841	-3.08191010844894e-05	-0.00684897974133492	0.011982130818069
90	1.14804840087891	-0.513310074806213	-17.8632507324219	-3.08191010844894e-05	0.00418994715437293	-0.00717365415766835	-0.00295288790948689
91	0.498699754476547	1.4347357749939	-18.3827304840088	0.00126787810586393	0.00938473641872406	-0.0117190945893526	-0.00717365415766835
92	2.44674563407898	-0.188635781407356	-18.0580558776855	0.00159255252219737	0.00418994715437293	0.000293855206109583	0.000943203864153475
93	1.79739701747894	-1.48733305931091	-17.6684474945068	-0.00100484199356288	0.000293855206109583	0.000943203864153475	0.00646266713738441
94	-0.150648877024651	0.460712850093842	-17.8632507324219	-0.00847235135734081	-0.00490093370899558	-0.0026282137259841	0.00126787810586393
95	1.14804840087891	0.460712850093842	-17.9931201934814	0.00516396993771195	0.00841071270406246	0.0022419011220336	-0.00587495695799589
96	0.498699754476547	0.78538715839386	-17.8632507324219	-0.00749832857400179	-0.000680167751852423	-0.00327756232582033	-0.0143164889886975
97	1.79739701747894	-0.513310074806213	-18.1229915618896	-0.000680167751852423	-0.00230353930965066	-0.00360223650932312	0.00256657530553639
98	1.79739701747894	-0.188635781407356	-17.6684474945068	0.00743668992072344	0.00906006153672934	0.00841071270406246	0.00159255252219737
99	2.44674563407898	1.11006152629852	-18.1879253387451	0.0022419011220336	0.0022419011220336	-0.00814767740666866	0.00354059832170606
100	2.44674563407898	-1.48733305931091	-18.1229915618896	-0.00100484199356288	0.00386527273803949	-0.0026282137259841	-0.00684897974133492
101	-2.74804329872131	1.4347357749939	-18.2528610229492	-0.0156151866540313	0.000293855206109583	-0.00165419070981443	-0.00457625929266214
102	2.44674563407898	-0.513310074806213	-17.7983169555664	-0.00587495695799589	0.000293855206109583	-0.00100484199356288	-0.00392691092565656
103	-0.150648877024651	0.460712850093842	-17.7983169555664	0.00451462110504508	0.000943203864153475	-0.00327756232582033	-0.00457625929266214
104	3.09609436988831	-0.513310074806213	-18.2528610229492	-0.00100484199356288	0.00613799272105098	-0.0026282137259841	-0.00132951640989631
105	-0.150648877024651	0.136038541793823	-18.1229915618896	0.00159255252219737	0.00451462110504508	0.00289124972186983	-0.00230353930965066
106	1.79739701747894	0.136038541793823	-18.2528610229492	-0.00165419070981443	0.00386527273803949	-0.0113944197073579	-0.0100957229733467
107	1.79739701747894	-1.16265869140625	-18.0580558776855	-0.00327756232582033	-0.00522560812532902	0.0022419011220336	0.000293855206109583
108	-1.44934618473053	-0.188635781407356	-17.8632507324219	-0.00814767740666866	0.00321592413820326	0.00354059832170606	-0.00165419070981443
109	1.79739701747894	0.136038541793823	-17.9931201934814	0.00808603875339031	0.000293855206109583	-0.00684897974133492	-0.00327756232582033
110	2.44674563407898	-0.513310074806213	-17.928186416626	-3.08191010844894e-05	0.00678734155371785	-0.00847235135734081	-0.00912170019000769
111	-0.150648877024651	0.78538715839386	-18.5125999450684	0.00191722682211548	0.00613799272105098	0.00451462110504508	-0.00814767740666866
112	0.498699754476547	-0.513310074806213	-18.0580558776855	0.00354059832170606	-0.00197886489331722	0.00613799272105098	-0.00555028254166245
113	1.79739701747894	-0.513310074806213	-17.8632507324219	0.000293855206109583	0.00289124972186983	-0.00457625929266214	0.00711201597005129
114	1.79739701747894	-0.188635781407356	-18.1879253387451	-0.00132951640989631	-0.00360223650932312	-0.00425158534198999	0.00191722682211548
115	-1.44934618473053	0.78538715839386	-17.9931201934814	0.00321592413820326	-0.000355493422830477	-3.08191010844894e-05	-0.00912170019000769
116	-0.150648877024651	1.4347357749939	-17.7983169555664	-0.00425158534198999	0.000943203864153475	-0.00652430532500148	-0.00490093370899558
117	0.498699754476547	0.460712850093842	-17.928186416626	-0.00360223650932312	0.000943203864153475	-0.00132951640989631	-0.00522560812532902
118	1.79739701747894	-0.837984383106232	-18.1229915618896	0.000293855206109583	-0.00360223650932312	-0.00457625929266214	-0.00490093370899558
119	-0.150648877024651	0.78538715839386	-17.928186416626	-0.00555028254166245	0.00289124972186983	-0.00392691092565656	-0.00522560812532902
120	1.79739701747894	-0.188635781407356	-18.3177947998047	0.00256657530553639	0.00613799272105098	-0.0123684434220195	-0.0104203969240189
121	-0.799997508525848	0.136038541793823	-18.1879253387451	-0.00100484199356288	-0.00197886489331722	0.00354059832170606	0.00321592413820326
122	-0.150648877024651	-0.513310074806213	-17.928186416626	-0.00522560812532902	0.00386527273803949	0.00159255252219737	-0.00425158534198999
123	0.498699754476547	0.78538715839386	-17.928186416626	-0.00230353930965066	0.00321592413820326	0.00126787810586393	0.00938473641872406
124	2.44674563407898	-0.837984383106232	-17.9931201934814	-0.0026282137259841	0.000293855206109583	-0.00295288790948689	0.00159255252219737
125	1.14804840087891	-1.16265869140625	-18.1229915618896	-0.000355493422830477	0.00516396993771195	-0.00295288790948689	-0.0120437685400248
126	-1.44934618473053	-0.188635781407356	-17.9931201934814	-0.00944637414067984	0.00548864435404539	-3.08191010844894e-05	-0.00847235135734081
127	1.79739701747894	0.136038541793823	-18.2528610229492	-0.00490093370899558	0.0022419011220336	0.000293855206109583	-0.00295288790948689
128	-0.150648877024651	-0.513310074806213	-17.9931201934814	0.00678734155371785	-0.00619963090866804	-0.00165419070981443	0.00483929552137852
129	-0.150648877024651	1.11006152629852	-18.1229915618896	0.00613799272105098	0.000943203864153475	0.0106834331527352	0.00256657530553639
130	1.79739701747894	0.460712850093842	-17.4087066650391	0.00678734155371785	0.000618529506027699	-0.0143164889886975	-0.00944637414067984
131	-0.150648877024651	1.4347357749939	-18.2528610229492	-0.00100484199356288	-0.000680167751852423	0.00483929552137852	0.00386527273803949
132	2.44674563407898	-1.81200730800629	-18.0580558776855	0.000293855206109583	-0.00879702530801296	-0.00782300252467394	-0.00327756232582033
133	-0.799997508525848	-0.188635781407356	-18.1229915618896	-0.0123684434220195	-0.00165419070981443	0.00646266713738441	-0.00165419070981443
134	-0.150648877024651	0.460712850093842	-18.5125999450684	0.0022419011220336	-0.00522560812532902	-0.00879702530801296	-0.00425158534198999
135	-0.150648877024651	0.78538715839386	-18.1879253387451	-0.00587495695799589	-3.08191010844894e-05	-0.00425158534198999	-0.00717365415766835
136	-0.150648877024651	1.11006152629852	-18.0580558776855	-0.00392691092565656	0.00126787810586393	-0.0130177913233638	-0.00522560812532902
137	-0.799997508525848	0.460712850093842	-17.6035118103027	-0.00327756232582033	0.000943203864153475	0.00159255252219737	0.00418994715437293
138	3.09609436988831	-0.837984383106232	-17.8632507324219	0.00776136433705688	-0.00652430532500148	-0.00295288790948689	0.00581331877037883
139	1.14804840087891	-1.48733305931091	-18.1229915618896	0.00613799272105098	0.00451462110504508	0.000618529506027699	0.00289124972186983
140	-1.44934618473053	1.11006152629852	-18.1879253387451	-0.00879702530801296	0.00354059832170606	-0.00652430532500148	-0.00490093370899558
141	-0.799997508525848	0.136038541793823	-18.1879253387451	-0.00100484199356288	0.00418994715437293	-0.00587495695799589	-0.00490093370899558
142	0.498699754476547	-0.513310074806213	-18.2528610229492	-0.00327756232582033	-0.00457625929266214	-0.00782300252467394	0.000943203864153475
143	-0.150648877024651	1.11006152629852	-17.7983169555664	-0.00165419070981443	0.000618529506027699	-0.000355493422830477	0.00451462110504508
144	1.14804840087891	-0.188635781407356	-17.5385761260986	-0.000355493422830477	-3.08191010844894e-05	-0.00392691092565656	0.0022419011220336
145	1.79739701747894	0.136038541793823	-17.8632507324219	-3.08191010844894e-05	-0.000355493422830477	-0.00392691092565656	-0.00587495695799589
146	1.14804840087891	-1.48733305931091	-18.1229915618896	-0.00684897974133492	-0.00197886489331722	-0.0123684434220195	-0.00749832857400179
147	-1.44934618473053	-0.513310074806213	-17.9931201934814	-0.00879702530801296	0.00159255252219737	-0.00360223650932312	0.00516396993771195
148	2.44674563407898	-0.188635781407356	-18.1229915618896	0.00483929552137852	0.000293855206109583	-0.00879702530801296	0.00938473641872406
149	1.14804840087891	0.460712850093842	-18.1229915618896	0.00191722682211548	-0.00619963090866804	0.00548864435404539	-0.00100484199356288
150	0.498699754476547	0.136038541793823	-17.8632507324219	-0.00165419070981443	0.00646266713738441	-0.0107450718060136	-0.00555028254166245
151	-0.799997508525848	0.78538715839386	-17.9931201934814	-0.00197886489331722	0.00159255252219737	-0.000680167751852423	-0.000355493422830477
152	1.14804840087891	-0.837984383106232	-17.8632507324219	-0.00490093370899558	-0.00457625929266214	-0.00587495695799589	0.000943203864153475
153	1.79739701747894	-2.13668155670166	-17.9931201934814	-0.00360223650932312	-0.00814767740666866	0.00548864435404539	0.00159255252219737
154	-2.74804329872131	0.460712850093842	-18.4476642608643	-0.00295288790948689	-0.00230353930965066	0.00191722682211548	0.00126787810586393
155	-0.150648877024651	1.4347357749939	-18.5125999450684	0.000293855206109583	0.00548864435404539	-0.00360223650932312	-0.00132951640989631
156	0.498699754476547	0.460712850093842	-18.3177947998047	-0.00100484199356288	0.00354059832170606	-0.00977104809135199	0.00256657530553639
157	-0.150648877024651	1.11006152629852	-17.928186416626	0.0022419011220336	-0.00230353930965066	0.00159255252219737	-0.00490093370899558
158	1.14804840087891	-0.188635781407356	-17.7333812713623	0.00159255252219737	0.000943203864153475	-0.00327756232582033	0.00906006153672934
159	0.498699754476547	0.460712850093842	-18.1229915618896	0.00516396993771195	0.00386527273803949	0.00126787810586393	0.00451462110504508
160	-0.799997508525848	-0.188635781407356	-18.4476642608643	-0.00295288790948689	-0.00652430532500148	-0.00197886489331722	-0.00522560812532902
161	-0.799997508525848	-0.188635781407356	-17.8632507324219	-0.00327756232582033	0.00613799272105098	-0.00360223650932312	-0.00327756232582033
162	1.14804840087891	0.460712850093842	-18.1229915618896	-0.00684897974133492	0.00191722682211548	0.000618529506027699	-0.00392691092565656
163	-0.150648877024651	0.136038541793823	-17.928186416626	0.00418994715437293	0.00386527273803949	-0.000355493422830477	0.00159255252219737
164	1.79739701747894	-0.513310074806213	-17.8632507324219	-0.00457625929266214	0.00678734155371785	-0.000355493422830477	0.000618529506027699
165	0.498699754476547	0.460712850093842	-17.7333812713623	-0.00749832857400179	0.00256657530553639	-0.00619963090866804	-0.00490093370899558
166	1.79739701747894	-0.188635781407356	-18.707405090332	-0.00425158534198999	0.00613799272105098	-0.00814767740666866	0.00321592413820326
167	2.44674563407898	-1.81200730800629	-17.9931201934814	0.000293855206109583	0.0022419011220336	0.000618529506027699	-0.00230353930965066
168	-0.799997508525848	0.460712850093842	-18.1229915618896	-0.0026282137259841	-0.00197886489331722	-0.00555028254166245	0.00841071270406246
169	0.498699754476547	0.78538715839386	-18.4476642608643	0.00841071270406246	0.000943203864153475	0.00646266713738441	0.00516396993771195
170	1.79739701747894	-0.188635781407356	-17.9931201934814	-0.000680167751852423	0.00483929552137852	-0.00132951640989631	0.00483929552137852
171	-0.799997508525848	0.78538715839386	-18.1229915618896	-0.00132951640989631	0.00743668992072344	-0.00327756232582033	0.000293855206109583
172	0.498699754476547	-0.188635781407356	-17.6684474945068	-0.00619963090866804	-0.0113944197073579	-0.0117190945893526	0.00581331877037883
173	2.44674563407898	-0.188635781407356	-18.1879253387451	0.00711201597005129	-0.000680167751852423	0.00289124972186983	-0.00132951640989631
174	-0.799997508525848	-0.188635781407356	-18.3177947998047	-0.00555028254166245	0.00321592413820326	0.000293855206109583	-0.0026282137259841
175	-0.799997508525848	1.4347357749939	-18.3827304840088	-0.00977104809135199	0.00321592413820326	-0.00717365415766835	0.00289124972186983
176	-1.44934618473053	0.460712850093842	-18.3177947998047	-0.00327756232582033	0.00841071270406246	-0.00782300252467394	0.00289124972186983
177	1.14804840087891	0.460712850093842	-18.1229915618896	-0.00100484199356288	0.00289124972186983	-0.00100484199356288	-0.00132951640989631
178	2.44674563407898	-0.188635781407356	-18.1229915618896	-0.00132951640989631	-0.00457625929266214	0.000293855206109583	0.00743668992072344
179	0.498699754476547	-0.513310074806213	-17.6684474945068	-0.00230353930965066	-0.000680167751852423	0.00516396993771195	-3.08191010844894e-05
180	-0.150648877024651	1.11006152629852	-18.2528610229492	-0.00749832857400179	0.00711201597005129	0.000943203864153475	-3.08191010844894e-05
181	1.79739701747894	-1.48733305931091	-17.8632507324219	-0.00522560812532902	-0.00652430532500148	0.00418994715437293	0.00256657530553639
182	-2.09869480133057	0.460712850093842	-17.928186416626	0.00191722682211548	-0.00490093370899558	-0.0026282137259841	0.00646266713738441
183	0.498699754476547	0.136038541793823	-18.3177947998047	0.00906006153672934	-0.00522560812532902	-0.000355493422830477	0.000618529506027699
184	0.498699754476547	0.136038541793823	-17.8632507324219	0.0022419011220336	-0.00295288790948689	-0.00684897974133492	-0.0026282137259841
185	1.14804840087891	0.136038541793823	-18.0580558776855	-0.00619963090866804	0.00581331877037883	0.000618529506027699	-0.00132951640989631
186	1.14804840087891	-0.513310074806213	-17.6035118103027	0.00126787810586393	-3.08191010844894e-05	-0.00360223650932312	-0.00619963090866804
187	1.79739701747894	-0.188635781407356	-18.1879253387451	0.00354059832170606	-0.000355493422830477	-0.00652430532500148	0.00516396993771195
188	0.498699754476547	-1.48733305931091	-18.0580558776855	0.00256657530553639	-0.0100957229733467	0.00548864435404539	0.00418994715437293
189	-2.74804329872131	1.11006152629852	-18.1229915618896	-0.00814767740666866	-0.000355493422830477	0.00646266713738441	-0.00100484199356288
190	1.79739701747894	0.136038541793823	-18.1229915618896	-3.08191010844894e-05	0.00418994715437293	-0.00360223650932312	-0.00132951640989631
191	-0.150648877024651	0.136038541793823	-18.0580558776855	0.00321592413820326	-0.00555028254166245	-0.00360223650932312	-0.0026282137259841
192	2.44674563407898	-0.188635781407356	-17.8632507324219	-0.00490093370899558	-0.00457625929266214	-0.00522560812532902	-3.08191010844894e-05
193	1.79739701747894	-0.513310074806213	-17.8632507324219	-0.00295288790948689	0.000618529506027699	0.00289124972186983	0.00516396993771195
194	-0.150648877024651	0.78538715839386	-18.4476642608643	0.00711201597005129	0.00613799272105098	0.00321592413820326	0.00646266713738441
195	-0.150648877024651	-0.188635781407356	-18.4476642608643	-0.000680167751852423	-0.00425158534198999	-0.0026282137259841	-0.00295288790948689
196	-2.09869480133057	0.460712850093842	-17.9931201934814	0.000618529506027699	0.00548864435404539	-0.00879702530801296	0.00126787810586393
197	1.79739701747894	0.78538715839386	-17.9931201934814	-0.00425158534198999	0.00289124972186983	-0.0026282137259841	0.00613799272105098
198	0.498699754476547	0.460712850093842	-18.1879253387451	0.00321592413820326	-0.00652430532500148	-0.00392691092565656	0.00938473641872406
199	1.14804840087891	-0.188635781407356	-17.8632507324219	0.000618529506027699	-0.000680167751852423	0.00581331877037883	0.000293855206109583
200	-1.44934618473053	0.78538715839386	-17.9931201934814	-0.00197886489331722	0.00354059832170606	-0.00392691092565656	0.00256657530553639
201	0.498699754476547	-0.513310074806213	-18.707405090332	0.00418994715437293	0.00321592413820326	-0.00522560812532902	-0.000355493422830477
202	-0.150648877024651	-0.188635781407356	-18.4476642608643	0.000293855206109583	-0.0126931173726916	-0.00555028254166245	0.00321592413820326
203	-0.799997508525848	0.78538715839386	-18.0580558776855	-0.00847235135734081	-0.00749832857400179	-0.0026282137259841	0.00321592413820326
204	2.44674563407898	0.136038541793823	-18.1229915618896	0.00646266713738441	-0.00197886489331722	-0.000680167751852423	-0.00457625929266214
205	1.14804840087891	-0.513310074806213	-18.0580558776855	-0.000680167751852423	0.00548864435404539	-0.00587495695799589	0.00289124972186983
206	1.79739701747894	-0.188635781407356	-17.6684474945068	-0.00295288790948689	-0.0026282137259841	-0.00197886489331722	-0.0026282137259841
207	0.498699754476547	-0.513310074806213	-17.7983169555664	0.000943203864153475	-0.00457625929266214	-0.00944637414067984	0.000943203864153475
208	-0.799997508525848	-0.188635781407356	-18.7723388671875	-0.00230353930965066	-0.000355493422830477	-0.00165419070981443	0.00289124972186983
209	0.498699754476547	0.136038541793823	-18.4476642608643	0.00613799272105098	-0.00132951640989631	0.00321592413820326	-0.00425158534198999
210	0.498699754476547	-0.513310074806213	-18.1229915618896	-0.00619963090866804	0.00191722682211548	-0.00295288790948689	0.00289124972186983
211	-0.799997508525848	0.78538715839386	-18.1229915618896	-3.08191010844894e-05	0.00483929552137852	-0.00555028254166245	0.00354059832170606
212	2.44674563407898	-0.837984383106232	-17.7333812713623	-0.00100484199356288	-3.08191010844894e-05	-0.0123684434220195	0.00906006153672934
213	1.79739701747894	-0.188635781407356	-17.7983169555664	0.00678734155371785	0.000293855206109583	0.000943203864153475	0.00256657530553639
214	-2.09869480133057	1.4347357749939	-17.6684474945068	-0.00522560812532902	0.00613799272105098	-0.00230353930965066	0.00646266713738441
215	-0.799997508525848	0.78538715839386	-18.2528610229492	-0.00652430532500148	0.00354059832170606	0.00418994715437293	-0.0026282137259841
216	0.498699754476547	-0.513310074806213	-18.2528610229492	0.00386527273803949	-0.00619963090866804	-0.0188619289547205	-0.00457625929266214
217	-0.799997508525848	0.460712850093842	-18.4476642608643	-0.00652430532500148	0.00386527273803949	-0.000355493422830477	0.00256657530553639
218	-0.150648877024651	0.78538715839386	-18.3177947998047	-3.08191010844894e-05	0.00354059832170606	-0.000355493422830477	0.00581331877037883
219	1.14804840087891	0.136038541793823	-18.0580558776855	-0.0026282137259841	-0.000355493422830477	-0.00230353930965066	0.00581331877037883
220	-0.799997508525848	0.460712850093842	-17.9931201934814	0.00418994715437293	0.0106834331527352	-0.00425158534198999	0.00841071270406246
221	0.498699754476547	-0.513310074806213	-17.6035118103027	-0.00230353930965066	0.00581331877037883	-0.0104203969240189	-0.000680167751852423
222	-0.799997508525848	0.460712850093842	-18.3177947998047	0.00451462110504508	0.000943203864153475	-0.00619963090866804	-3.08191010844894e-05
223	-0.150648877024651	-1.16265869140625	-18.1229915618896	-0.00197886489331722	-0.00587495695799589	0.0022419011220336	0.00548864435404539
224	0.498699754476547	0.136038541793823	-18.1229915618896	-0.00652430532500148	0.00321592413820326	0.00354059832170606	0.00841071270406246
225	1.79739701747894	0.136038541793823	-18.1879253387451	-0.00295288790948689	0.0022419011220336	-0.00490093370899558	-0.000355493422830477
226	1.79739701747894	-0.188635781407356	-18.0580558776855	0.000293855206109583	-0.00132951640989631	-0.00879702530801296	0.00743668992072344
227	1.14804840087891	-1.16265869140625	-17.8632507324219	-0.00197886489331722	0.00354059832170606	0.00938473641872406	-0.00360223650932312
228	0.498699754476547	0.136038541793823	-17.7983169555664	-0.000680167751852423	0.00289124972186983	0.000943203864153475	0.00548864435404539
229	0.498699754476547	1.11006152629852	-18.2528610229492	0.00841071270406246	0.011982130818069	-0.00425158534198999	-0.00652430532500148
230	1.79739701747894	-1.48733305931091	-17.928186416626	0.0022419011220336	-0.00555028254166245	-0.000355493422830477	0.00191722682211548
231	-0.150648877024651	1.11006152629852	-18.2528610229492	-0.00392691092565656	-0.00230353930965066	-0.0100957229733467	-0.00619963090866804
232	2.44674563407898	-0.513310074806213	-18.1879253387451	-0.00132951640989631	-0.00132951640989631	0.00256657530553639	-0.00490093370899558
233	0.498699754476547	1.4347357749939	-18.3177947998047	0.00289124972186983	0.00516396993771195	-0.00230353930965066	-0.00327756232582033
234	0.498699754476547	0.136038541793823	-17.6684474945068	0.00191722682211548	0.00321592413820326	0.00613799272105098	-0.000355493422830477
235	-0.150648877024651	-0.188635781407356	-17.5385761260986	-0.0104203969240189	0.0116574559360743	-0.00782300252467394	0.00126787810586393
236	1.14804840087891	-0.188635781407356	-18.2528610229492	-0.00392691092565656	0.00483929552137852	-0.0139918150380254	-0.00814767740666866
237	1.14804840087891	-1.48733305931091	-18.1229915618896	-0.00100484199356288	-0.00977104809135199	-0.0026282137259841	-0.00197886489331722
238	-1.44934618473053	1.11006152629852	-18.3177947998047	-0.00619963090866804	0.00386527273803949	0.00159255252219737	-0.00392691092565656
239	0.498699754476547	0.460712850093842	-18.3827304840088	-0.00230353930965066	-0.00555028254166245	0.000618529506027699	-0.00230353930965066
240	1.14804840087891	-0.513310074806213	-17.8632507324219	-0.00425158534198999	0.00646266713738441	-0.000355493422830477	0.00159255252219737
241	1.14804840087891	-0.188635781407356	-18.1229915618896	0.00873538758605719	0.00873538758605719	-0.0188619289547205	-0.00555028254166245
242	-1.44934618473053	0.78538715839386	-17.8632507324219	-0.00652430532500148	0.0022419011220336	-0.00197886489331722	-0.0104203969240189
243	1.79739701747894	-0.188635781407356	-18.3827304840088	0.00289124972186983	0.000293855206109583	-0.00522560812532902	0.00321592413820326
244	1.79739701747894	-1.48733305931091	-18.2528610229492	0.00646266713738441	-0.00684897974133492	-0.00619963090866804	0.0123068047687411
245	0.498699754476547	0.136038541793823	-17.9931201934814	-0.00425158534198999	0.00678734155371785	-0.00295288790948689	-0.00295288790948689
246	2.44674563407898	0.460712850093842	-17.928186416626	-0.00555028254166245	-0.00425158534198999	-0.0130177913233638	-0.00782300252467394
247	1.79739701747894	-0.188635781407356	-18.1879253387451	-0.000680167751852423	-0.00165419070981443	0.00516396993771195	-0.00457625929266214
248	0.498699754476547	-0.188635781407356	-17.9931201934814	0.00191722682211548	0.00386527273803949	0.00451462110504508	0.00581331877037883
249	-2.09869480133057	0.78538715839386	-17.8632507324219	0.00289124972186983	-0.00717365415766835	-0.0026282137259841	0.00711201597005129
250	1.14804840087891	-0.513310074806213	-18.2528610229492	-0.0026282137259841	0.000618529506027699	-0.00555028254166245	-0.00684897974133492
251	1.14804840087891	-0.188635781407356	-18.5125999450684	-0.00100484199356288	-0.00717365415766835	-0.00360223650932312	0.00126787810586393
252	1.14804840087891	-0.188635781407356	-18.1879253387451	-0.0026282137259841	0.00646266713738441	-0.0026282137259841	-0.00944637414067984
253	-0.799997508525848	1.11006152629852	-18.3827304840088	-0.0026282137259841	-0.00132951640989631	0.00386527273803949	0.00906006153672934
254	1.14804840087891	-0.513310074806213	-17.6035118103027	0.00873538758605719	-0.0026282137259841	0.00354059832170606	0.0022419011220336
255	1.14804840087891	-0.837984383106232	-17.7983169555664	0.0022419011220336	-0.00100484199356288	-0.00847235135734081	-3.08191010844894e-05
256	0.498699754476547	-0.513310074806213	-17.6684474945068	-0.000680167751852423	0.000618529506027699	-0.00717365415766835	-0.00165419070981443
257	2.44674563407898	0.136038541793823	-18.1879253387451	-0.00392691092565656	0.00516396993771195	0.00126787810586393	0.00191722682211548
258	-0.150648877024651	0.136038541793823	-18.3177947998047	-0.000355493422830477	-0.00717365415766835	0.000943203864153475	0.00776136433705688
259	-1.44934618473053	0.78538715839386	-18.2528610229492	0.0022419011220336	0.00354059832170606	0.00483929552137852	0.00386527273803949
260	3.09609436988831	-0.188635781407356	-17.9931201934814	0.000293855206109583	0.00678734155371785	-0.00717365415766835	0.0100340843200684
261	0.498699754476547	1.11006152629852	-18.5125999450684	-0.00100484199356288	0.000618529506027699	-0.0100957229733467	0.000293855206109583
262	1.79739701747894	-0.513310074806213	-17.928186416626	0.00256657530553639	-0.00814767740666866	-0.00555028254166245	0.00126787810586393
263	-0.799997508525848	0.136038541793823	-17.6684474945068	-0.00100484199356288	-0.00100484199356288	-0.000355493422830477	0.0113327819854021
264	2.44674563407898	-0.188635781407356	-18.3827304840088	0.00191722682211548	-3.08191010844894e-05	0.00289124972186983	-0.000680167751852423
265	2.44674563407898	-0.188635781407356	-18.3827304840088	0.0158782228827477	-0.00360223650932312	-0.00749832857400179	-0.00327756232582033
266	1.79739701747894	-0.513310074806213	-18.2528610229492	0.000943203864153475	-0.00165419070981443	-0.00230353930965066	0.00256657530553639
267	1.14804840087891	0.136038541793823	-18.1229915618896	-0.00717365415766835	0.00354059832170606	0.00191722682211548	-0.00197886489331722
268	1.14804840087891	-0.188635781407356	-18.1229915618896	0.0022419011220336	-0.00587495695799589	0.00776136433705688	0.00321592413820326
269	-0.799997508525848	-0.188635781407356	-17.928186416626	0.00516396993771195	-0.00457625929266214	-0.00425158534198999	0.00191722682211548
270	1.14804840087891	-1.16265869140625	-17.4087066650391	-0.0107450718060136	0.00321592413820326	-0.0123684434220195	0.00354059832170606
271	1.14804840087891	0.460712850093842	-18.2528610229492	-0.000680167751852423	0.000293855206109583	-0.00555028254166245	-0.00782300252467394
272	2.44674563407898	-0.188635781407356	-17.8632507324219	-0.00360223650932312	-3.08191010844894e-05	-0.00132951640989631	0.00321592413820326
273	-0.799997508525848	0.78538715839386	-18.1229915618896	-0.00230353930965066	-0.000355493422830477	0.00386527273803949	0.00646266713738441
274	1.79739701747894	0.136038541793823	-17.8632507324219	-0.00327756232582033	0.00678734155371785	0.00321592413820326	0.00516396993771195
275	3.74544286727905	-0.188635781407356	-17.928186416626	-0.00132951640989631	0.00613799272105098	-0.0107450718060136	-0.00295288790948689
276	1.14804840087891	-1.48733305931091	-17.928186416626	-0.00360223650932312	-0.00392691092565656	-0.00490093370899558	-0.00717365415766835
277	-1.44934618473053	0.136038541793823	-17.4736423492432	-0.0117190945893526	0.00581331877037883	0.00646266713738441	-0.00490093370899558
278	0.498699754476547	-0.188635781407356	-17.928186416626	-0.00457625929266214	0.0022419011220336	-0.00100484199356288	0.00873538758605719
279	-0.799997508525848	0.460712850093842	-18.2528610229492	0.00354059832170606	-0.00100484199356288	-0.00490093370899558	-3.08191010844894e-05
280	2.44674563407898	-0.188635781407356	-18.1229915618896	0.00159255252219737	0.00386527273803949	0.00159255252219737	0.00159255252219737
281	-0.150648877024651	0.78538715839386	-18.2528610229492	0.000293855206109583	0.00873538758605719	-0.00944637414067984	-0.00749832857400179
282	1.79739701747894	-0.188635781407356	-18.1229915618896	-0.000680167751852423	0.00711201597005129	0.00354059832170606	-0.00652430532500148
283	2.44674563407898	-1.81200730800629	-17.5385761260986	0.031137915328145	-0.00522560812532902	0.00191722682211548	0.00256657530553639
284	-1.44934618473053	0.460712850093842	-17.8632507324219	-0.00749832857400179	0.000618529506027699	-0.00392691092565656	0.00159255252219737
285	1.14804840087891	0.78538715839386	-18.3827304840088	0.0022419011220336	0.00646266713738441	0.00191722682211548	-0.00360223650932312
286	-0.150648877024651	0.460712850093842	-18.3177947998047	-0.00457625929266214	0.00256657530553639	-0.00327756232582033	-0.00717365415766835
287	1.79739701747894	0.136038541793823	-18.1229915618896	0.000943203864153475	0.00159255252219737	0.00743668992072344	-0.00555028254166245
288	0.498699754476547	-0.837984383106232	-17.7983169555664	0.00289124972186983	-3.08191010844894e-05	0.00646266713738441	0.00483929552137852
289	-0.150648877024651	0.78538715839386	-18.4476642608643	0.000293855206109583	-0.000680167751852423	-0.0100957229733467	-0.00165419070981443
290	2.44674563407898	-1.48733305931091	-17.8632507324219	0.00516396993771195	-0.0104203969240189	0.00711201597005129	0.000293855206109583
291	-2.74804329872131	1.11006152629852	-17.928186416626	-0.00782300252467394	-0.00197886489331722	-0.00879702530801296	-0.00717365415766835
292	1.79739701747894	0.136038541793823	-18.1879253387451	0.00354059832170606	-0.00327756232582033	0.00191722682211548	-0.000680167751852423
293	-0.150648877024651	-0.188635781407356	-18.0580558776855	-0.00165419070981443	-0.00652430532500148	-0.00522560812532902	0.00711201597005129
294	1.79739701747894	-0.188635781407356	-18.1229915618896	-0.00197886489331722	0.00613799272105098	-0.00847235135734081	0.00613799272105098
295	1.14804840087891	-0.188635781407356	-17.7333812713623	-0.00132951640989631	0.0106834331527352	-0.00912170019000769	0.00321592413820326
296	1.14804840087891	-0.188635781407356	-18.0580558776855	-0.00879702530801296	0.00516396993771195	-0.00100484199356288	-0.00230353930965066
297	1.79739701747894	-1.48733305931091	-17.6035118103027	0.00159255252219737	-0.00977104809135199	0.00354059832170606	-0.00100484199356288
298	-1.44934618473053	-0.513310074806213	-17.5385761260986	0.00159255252219737	0.00256657530553639	0.01100810803473	0.0100340843200684
299	0.498699754476547	0.460712850093842	-18.3177947998047	0.00483929552137852	0.00159255252219737	-0.00490093370899558	-3.08191010844894e-05
300	1.79739701747894	-0.188635781407356	-18.3827304840088	0.00646266713738441	0.00418994715437293	-0.00392691092565656	0.00191722682211548
301	-0.150648877024651	0.460712850093842	-17.8632507324219	-0.00165419070981443	0.00483929552137852	-0.00684897974133492	-0.00717365415766835
302	1.14804840087891	-0.188635781407356	-17.928186416626	-0.00165419070981443	-0.00197886489331722	0.00126787810586393	-0.0026282137259841
303	1.79739701747894	-0.188635781407356	-18.1229915618896	0.00743668992072344	0.00191722682211548	-0.00327756232582033	0.00743668992072344
304	1.14804840087891	0.136038541793823	-18.2528610229492	0.00126787810586393	-0.00587495695799589	-0.00425158534198999	0.00516396993771195
305	-2.09869480133057	1.11006152629852	-17.8632507324219	-0.00879702530801296	0.00678734155371785	-0.00327756232582033	-0.00522560812532902
306	-0.150648877024651	1.11006152629852	-18.4476642608643	-0.000680167751852423	0.00678734155371785	-0.0107450718060136	-0.00197886489331722
307	-0.150648877024651	0.136038541793823	-18.1879253387451	-0.00100484199356288	-0.00165419070981443	0.000293855206109583	-0.00132951640989631
308	1.79739701747894	-0.513310074806213	-17.7333812713623	0.00613799272105098	0.000618529506027699	-0.0026282137259841	0.00581331877037883
309	-0.150648877024651	1.11006152629852	-18.3177947998047	-0.00619963090866804	0.00126787810586393	-0.00230353930965066	0.00483929552137852
310	1.79739701747894	-0.513310074806213	-18.2528610229492	-0.0026282137259841	0.00711201597005129	0.00711201597005129	-0.00814767740666866
311	-0.150648877024651	-0.188635781407356	-17.7983169555664	-0.0026282137259841	-0.00457625929266214	-0.00879702530801296	-0.00717365415766835
312	-0.799997508525848	0.136038541793823	-18.0580558776855	-0.00619963090866804	0.00451462110504508	0.00191722682211548	0.00126787810586393
313	1.14804840087891	-0.513310074806213	-17.9931201934814	0.00581331877037883	0.00256657530553639	-0.00197886489331722	-3.08191010844894e-05
314	3.09609436988831	-0.513310074806213	-18.1879253387451	0.00256657530553639	-0.000680167751852423	-0.00522560812532902	-0.00230353930965066
315	1.14804840087891	0.460712850093842	-18.3827304840088	0.00451462110504508	0.00678734155371785	-0.00197886489331722	-0.00814767740666866
316	-0.150648877024651	1.4347357749939	-18.0580558776855	-0.00295288790948689	0.0022419011220336	0.0022419011220336	-0.000355493422830477
317	2.44674563407898	0.78538715839386	-18.3827304840088	-0.00327756232582033	0.00191722682211548	-0.00490093370899558	-0.00100484199356288
318	2.44674563407898	-1.81200730800629	-17.8632507324219	0.00191722682211548	-0.0026282137259841	0.00354059832170606	0.00256657530553639
319	-0.150648877024651	-0.513310074806213	-17.7333812713623	0.000618529506027699	0.00418994715437293	0.0022419011220336	-3.08191010844894e-05
320	-0.799997508525848	1.11006152629852	-18.3177947998047	0.00354059832170606	0.00613799272105098	0.00126787810586393	-0.00684897974133492
321	1.14804840087891	-0.188635781407356	-18.0580558776855	-0.00619963090866804	0.00418994715437293	-0.00100484199356288	-0.00360223650932312
322	-0.150648877024651	0.78538715839386	-18.0580558776855	-0.00132951640989631	0.00483929552137852	-0.00749832857400179	-0.00425158534198999
323	1.14804840087891	-0.513310074806213	-18.0580558776855	-0.00522560812532902	0.00483929552137852	0.00873538758605719	0.00678734155371785
324	0.498699754476547	0.78538715839386	-18.3827304840088	0.00289124972186983	-0.00295288790948689	-0.00490093370899558	0.0022419011220336
325	-0.150648877024651	-0.188635781407356	-18.1229915618896	-0.00360223650932312	-0.00749832857400179	-0.00360223650932312	-0.00684897974133492
326	-2.09869480133057	0.78538715839386	-17.928186416626	-0.0165892094373703	0.00386527273803949	-0.0104203969240189	-3.08191010844894e-05
327	0.498699754476547	0.460712850093842	-18.1879253387451	0.00289124972186983	0.00451462110504508	-0.00587495695799589	-0.00977104809135199
328	2.44674563407898	-0.837984383106232	-17.928186416626	-0.00457625929266214	0.00418994715437293	0.00256657530553639	0.00906006153672934
329	-0.150648877024651	0.460712850093842	-18.0580558776855	-0.00490093370899558	-0.00132951640989631	-0.00457625929266214	0.0116574559360743
330	1.14804840087891	0.136038541793823	-18.0580558776855	-0.00619963090866804	0.00289124972186983	-0.0026282137259841	-0.0123684434220195
331	-0.150648877024651	0.78538715839386	-18.2528610229492	-0.00814767740666866	0.00451462110504508	0.00159255252219737	-0.00295288790948689
332	-0.150648877024651	-0.837984383106232	-18.1879253387451	-0.00457625929266214	-0.00522560812532902	-0.00782300252467394	0.000293855206109583
333	-0.799997508525848	-0.188635781407356	-17.7983169555664	-0.0117190945893526	-0.000355493422830477	0.00418994715437293	0.0103587592020631
334	2.44674563407898	0.460712850093842	-18.4476642608643	0.000293855206109583	0.0022419011220336	0.00418994715437293	-0.00522560812532902
335	0.498699754476547	0.78538715839386	-18.3177947998047	-0.00555028254166245	0.00516396993771195	-0.00619963090866804	-0.00619963090866804
336	-0.799997508525848	1.11006152629852	-18.1879253387451	-0.00230353930965066	0.00970941036939621	0.00386527273803949	-0.00457625929266214
337	-0.799997508525848	0.460712850093842	-17.928186416626	-0.00230353930965066	0.000943203864153475	0.000618529506027699	0.00386527273803949
338	1.14804840087891	0.460712850093842	-18.1229915618896	0.00289124972186983	0.000943203864153475	-0.00230353930965066	0.00646266713738441
339	1.79739701747894	-1.81200730800629	-17.928186416626	0.00386527273803949	-0.0133424662053585	-0.000680167751852423	0.0106834331527352
340	-3.39739203453064	1.4347357749939	-17.7983169555664	-0.00977104809135199	0.00451462110504508	-0.00327756232582033	-0.00652430532500148
341	0.498699754476547	-0.188635781407356	-18.1229915618896	-0.00295288790948689	-0.00230353930965066	0.00289124972186983	-0.0026282137259841
342	-0.150648877024651	0.460712850093842	-18.0580558776855	0.00191722682211548	-0.0026282137259841	-0.00717365415766835	0.000943203864153475
343	2.44674563407898	-0.188635781407356	-18.1229915618896	0.00678734155371785	0.000293855206109583	-0.000355493422830477	0.00776136433705688
344	-0.150648877024651	0.460712850093842	-18.1229915618896	0.00289124972186983	0.00483929552137852	-0.00977104809135199	0.00548864435404539
345	-0.799997508525848	1.11006152629852	-18.5125999450684	-0.00392691092565656	0.00581331877037883	-0.00782300252467394	-0.0026282137259841
346	-0.150648877024651	0.136038541793823	-17.8632507324219	-0.00132951640989631	-3.08191010844894e-05	-0.00522560812532902	-0.00392691092565656
347	-1.44934618473053	0.460712850093842	-17.7333812713623	-0.0182125810533762	0.00126787810586393	-0.00944637414067984	-0.00392691092565656
348	1.14804840087891	-0.188635781407356	-18.2528610229492	0.00516396993771195	0.00256657530553639	-0.00879702530801296	0.00776136433705688
349	-0.150648877024651	0.460712850093842	-18.3827304840088	0.00159255252219737	0.00906006153672934	-0.00457625929266214	0.0022419011220336
350	0.498699754476547	0.460712850093842	-18.2528610229492	-0.00295288790948689	0.00906006153672934	-0.00230353930965066	-0.00327756232582033
351	-1.44934618473053	0.78538715839386	-18.3177947998047	-0.00749832857400179	0.00678734155371785	0.000618529506027699	-0.00197886489331722
352	-0.799997508525848	1.11006152629852	-18.3177947998047	-0.00197886489331722	0.00678734155371785	-0.00132951640989631	-0.00684897974133492
353	1.79739701747894	-1.81200730800629	-17.8632507324219	0.00646266713738441	-0.00392691092565656	0.000943203864153475	0.0116574559360743
354	-2.09869480133057	1.11006152629852	-18.3827304840088	-0.00782300252467394	-0.000355493422830477	0.00256657530553639	0.00776136433705688
355	-0.150648877024651	1.4347357749939	-18.3827304840088	0.00126787810586393	0.00613799272105098	-0.00360223650932312	-0.00912170019000769
356	-1.44934618473053	0.78538715839386	-18.3827304840088	0.00256657530553639	0.0113327819854021	-0.00814767740666866	-0.00555028254166245
357	-0.799997508525848	0.136038541793823	-18.2528610229492	-0.00814767740666866	-0.00587495695799589	0.00321592413820326	-0.00425158534198999
358	0.498699754476547	0.78538715839386	-18.0580558776855	0.00873538758605719	0.000618529506027699	-0.00717365415766835	0.00386527273803949
359	2.44674563407898	-0.188635781407356	-17.928186416626	0.00386527273803949	-0.00197886489331722	-0.00457625929266214	-0.000355493422830477
360	1.14804840087891	-1.16265869140625	-17.8632507324219	0.0103587592020631	-0.00230353930965066	0.000943203864153475	-0.00230353930965066
361	-2.74804329872131	0.460712850093842	-17.8632507324219	-0.00814767740666866	0.000943203864153475	-0.00230353930965066	-0.00295288790948689
362	-0.150648877024651	0.460712850093842	-18.1229915618896	0.000293855206109583	-0.00327756232582033	-0.00425158534198999	0.00841071270406246
363	1.79739701747894	0.78538715839386	-18.2528610229492	-0.00132951640989631	-0.00165419070981443	0.00191722682211548	0.00354059832170606
364	1.14804840087891	0.460712850093842	-18.1229915618896	-3.08191010844894e-05	0.00386527273803949	0.00548864435404539	0.00321592413820326
365	-0.150648877024651	0.460712850093842	-18.1229915618896	-0.00100484199356288	0.00483929552137852	-0.00425158534198999	-0.000680167751852423
366	-0.150648877024651	0.78538715839386	-18.3177947998047	-0.00230353930965066	0.00289124972186983	-0.00782300252467394	0.000618529506027699
367	-0.150648877024651	-0.513310074806213	-17.928186416626	0.00289124972186983	-0.00652430532500148	-0.00360223650932312	-0.00165419070981443
368	0.498699754476547	-0.188635781407356	-17.928186416626	-0.00587495695799589	-0.00100484199356288	-0.00425158534198999	0.0103587592020631
369	1.79739701747894	-0.513310074806213	-18.2528610229492	0.00516396993771195	0.000293855206109583	0.00386527273803949	0.00321592413820326
370	0.498699754476547	1.11006152629852	-18.3827304840088	0.00581331877037883	0.00483929552137852	-0.00295288790948689	-0.00587495695799589
371	-0.150648877024651	0.78538715839386	-18.1229915618896	-0.00490093370899558	-0.00197886489331722	-0.00814767740666866	-0.00327756232582033
372	-0.799997508525848	0.460712850093842	-18.1879253387451	-0.00587495695799589	0.00418994715437293	-0.00522560812532902	-0.00392691092565656
373	3.09609436988831	-0.188635781407356	-18.2528610229492	0.000618529506027699	-0.00295288790948689	0.00873538758605719	-0.00230353930965066
374	1.14804840087891	-0.513310074806213	-18.0580558776855	0.00289124972186983	-0.00327756232582033	0.00906006153672934	0.00711201597005129
375	-1.44934618473053	0.136038541793823	-17.7983169555664	-0.00814767740666866	0.00126787810586393	-0.0026282137259841	-0.00522560812532902
376	1.14804840087891	-0.837984383106232	-18.2528610229492	0.00191722682211548	-3.08191010844894e-05	-0.00360223650932312	-0.00360223650932312
377	1.14804840087891	-0.837984383106232	-18.1229915618896	-0.00132951640989631	-0.00717365415766835	-0.00555028254166245	0.00256657530553639
378	1.79739701747894	-0.188635781407356	-17.9931201934814	0.00321592413820326	-0.00197886489331722	-3.08191010844894e-05	0.00451462110504508
379	-0.799997508525848	0.460712850093842	-17.7983169555664	-3.08191010844894e-05	-0.00100484199356288	-0.00490093370899558	0.00321592413820326
380	1.14804840087891	0.78538715839386	-18.2528610229492	-0.00230353930965066	-0.00165419070981443	-0.00587495695799589	-0.0026282137259841
381	1.14804840087891	-1.81200730800629	-17.5385761260986	0.000618529506027699	-0.00490093370899558	0.00159255252219737	-0.00360223650932312
382	-0.150648877024651	0.78538715839386	-17.9931201934814	-0.0117190945893526	0.00418994715437293	-0.00782300252467394	0.00516396993771195
383	2.44674563407898	1.11006152629852	-18.2528610229492	0.00451462110504508	0.00613799272105098	0.00386527273803949	0.00289124972186983
384	0.498699754476547	1.11006152629852	-18.3827304840088	0.0106834331527352	-0.00392691092565656	-0.00327756232582033	0.00451462110504508
385	-0.799997508525848	0.78538715839386	-18.2528610229492	0.00126787810586393	0.00516396993771195	-0.000680167751852423	-0.00717365415766835
386	-2.74804329872131	0.460712850093842	-18.2528610229492	-0.00944637414067984	0.00711201597005129	-0.00977104809135199	-0.00360223650932312
387	1.79739701747894	0.136038541793823	-17.9931201934814	-3.08191010844894e-05	-0.000680167751852423	-0.00555028254166245	-0.00847235135734081
388	2.44674563407898	-1.16265869140625	-17.4736423492432	0.0106834331527352	-0.0110697457566857	-0.00230353930965066	0.000618529506027699
389	-0.799997508525848	0.78538715839386	-17.7983169555664	-0.00197886489331722	0.00483929552137852	-0.000355493422830477	-0.00490093370899558
390	0.498699754476547	0.136038541793823	-18.1229915618896	0.00646266713738441	0.000293855206109583	0.00191722682211548	-0.00360223650932312
391	0.498699754476547	0.460712850093842	-18.3177947998047	-0.00652430532500148	-3.08191010844894e-05	-0.00132951640989631	-0.00165419070981443
392	1.79739701747894	-0.513310074806213	-18.1879253387451	-0.00847235135734081	0.000293855206109583	-0.00490093370899558	-0.0026282137259841
393	-0.150648877024651	0.78538715839386	-18.2528610229492	0.00159255252219737	0.00126787810586393	0.011982130818069	0.00906006153672934
394	1.79739701747894	-0.188635781407356	-17.9931201934814	0.00126787810586393	-0.00230353930965066	0.00321592413820326	-0.00360223650932312
395	0.498699754476547	-0.837984383106232	-17.6035118103027	0.00354059832170606	-0.00490093370899558	-0.00360223650932312	-0.00619963090866804
396	-0.150648877024651	-0.188635781407356	-17.8632507324219	0.00191722682211548	0.00483929552137852	0.000618529506027699	-0.00165419070981443
397	2.44674563407898	-0.513310074806213	-18.3177947998047	0.000618529506027699	-0.00944637414067984	0.000618529506027699	0.000618529506027699
398	1.79739701747894	1.11006152629852	-18.3827304840088	-0.000355493422830477	0.00126787810586393	0.0022419011220336	-0.0026282137259841
399	0.498699754476547	0.460712850093842	-18.3827304840088	0.00776136433705688	-0.000680167751852423	-0.000355493422830477	0.00451462110504508
400	0.498699754476547	-0.188635781407356	-17.9931201934814	-0.00132951640989631	0.00776136433705688	-0.000680167751852423	-0.00132951640989631
401	-0.799997508525848	0.78538715839386	-18.2528610229492	0.000293855206109583	-3.08191010844894e-05	-0.00490093370899558	-0.00457625929266214
402	2.44674563407898	-2.13668155670166	-17.6035118103027	-0.00912170019000769	-0.00879702530801296	-0.0100957229733467	-0.00327756232582033
403	-0.150648877024651	-0.188635781407356	-17.8632507324219	-0.00327756232582033	-3.08191010844894e-05	0.00938473641872406	0.0158782228827477
404	1.14804840087891	1.11006152629852	-18.5775356292725	-0.00230353930965066	0.00256657530553639	-0.0120437685400248	-0.00100484199356288
405	-0.150648877024651	1.11006152629852	-18.4476642608643	0.00191722682211548	0.00516396993771195	-0.0026282137259841	0.00516396993771195
406	0.498699754476547	0.78538715839386	-18.3177947998047	-0.00522560812532902	0.00483929552137852	-0.00295288790948689	-0.00782300252467394
407	1.79739701747894	-0.513310074806213	-18.1879253387451	0.000293855206109583	0.00159255252219737	-0.0113944197073579	-0.000680167751852423
408	2.44674563407898	-0.188635781407356	-18.1229915618896	0.00873538758605719	-0.00230353930965066	0.00321592413820326	0.00386527273803949
409	0.498699754476547	-0.513310074806213	-17.928186416626	0.00418994715437293	-0.00327756232582033	-0.000355493422830477	0.00483929552137852
410	0.498699754476547	0.136038541793823	-17.9931201934814	-0.0130177913233638	0.00321592413820326	-0.00782300252467394	-0.000680167751852423
411	0.498699754476547	0.460712850093842	-18.3827304840088	-0.00295288790948689	0.00321592413820326	-0.0120437685400248	-0.00490093370899558
412	2.44674563407898	-0.513310074806213	-17.8632507324219	0.0022419011220336	0.00159255252219737	-0.00977104809135199	0.00418994715437293
413	0.498699754476547	0.78538715839386	-18.3177947998047	0.00581331877037883	0.000618529506027699	0.00191722682211548	0.00418994715437293
414	1.79739701747894	-0.188635781407356	-18.0580558776855	0.000943203864153475	-0.00165419070981443	0.00418994715437293	-3.08191010844894e-05
415	1.14804840087891	0.136038541793823	-17.928186416626	0.0022419011220336	-0.00100484199356288	-0.00490093370899558	-3.08191010844894e-05
416	1.79739701747894	-1.81200730800629	-17.6684474945068	-0.0026282137259841	-0.00360223650932312	-0.00295288790948689	0.000293855206109583
417	0.498699754476547	0.136038541793823	-17.7333812713623	-0.0107450718060136	-0.00587495695799589	-0.0107450718060136	0.00256657530553639
418	2.44674563407898	-0.513310074806213	-18.2528610229492	0.00483929552137852	-0.00360223650932312	0.000293855206109583	0.00646266713738441
419	-0.150648877024651	0.78538715839386	-18.3827304840088	0.00386527273803949	-0.00327756232582033	0.00451462110504508	-0.00749832857400179
420	1.14804840087891	0.136038541793823	-18.3177947998047	-0.00360223650932312	-0.000680167751852423	-0.00230353930965066	-0.00230353930965066
421	-1.44934618473053	0.136038541793823	-17.928186416626	-0.0136671401560307	0.0022419011220336	-0.0113944197073579	0.00386527273803949
422	2.44674563407898	-0.188635781407356	-18.1229915618896	-3.08191010844894e-05	-0.00555028254166245	-0.0126931173726916	-3.08191010844894e-05
423	0.498699754476547	-1.81200730800629	-17.4736423492432	0.00451462110504508	-0.00165419070981443	0.00126787810586393	0.00906006153672934
424	-0.799997508525848	-0.188635781407356	-17.928186416626	-0.0107450718060136	0.00418994715437293	-0.00132951640989631	0.00548864435404539
425	1.79739701747894	0.136038541793823	-18.1879253387451	0.00451462110504508	0.000943203864153475	0.00159255252219737	-0.00457625929266214
426	1.79739701747894	-0.188635781407356	-17.928186416626	-0.0026282137259841	0.00711201597005129	-0.00327756232582033	0.00418994715437293
427	2.44674563407898	-0.513310074806213	-17.7983169555664	-0.00522560812532902	-0.000680167751852423	-0.00522560812532902	-0.00360223650932312
428	-0.150648877024651	0.78538715839386	-18.0580558776855	0.0022419011220336	-0.0026282137259841	0.0022419011220336	0.00256657530553639
429	1.79739701747894	-0.188635781407356	-17.928186416626	0.00159255252219737	0.00386527273803949	0.00321592413820326	-0.00132951640989631
430	0.498699754476547	0.136038541793823	-17.928186416626	-0.00425158534198999	-0.00555028254166245	-0.00912170019000769	-0.00392691092565656
431	0.498699754476547	-0.188635781407356	-17.928186416626	-0.00717365415766835	0.000293855206109583	-0.0117190945893526	0.00646266713738441
432	2.44674563407898	-0.513310074806213	-18.1229915618896	-0.00360223650932312	-0.00425158534198999	-0.00490093370899558	-0.00197886489331722
433	1.14804840087891	1.4347357749939	-18.4476642608643	0.00613799272105098	0.00386527273803949	-0.00197886489331722	0.00451462110504508
434	1.79739701747894	-0.513310074806213	-17.928186416626	0.00289124972186983	-0.00197886489331722	0.0022419011220336	-0.00230353930965066
435	-0.799997508525848	-0.188635781407356	-18.1879253387451	-0.0159398596733809	-0.00165419070981443	-0.00425158534198999	-0.000355493422830477
436	0.498699754476547	0.460712850093842	-18.3177947998047	-0.00392691092565656	0.00483929552137852	-0.0123684434220195	0.00354059832170606
437	1.14804840087891	-0.188635781407356	-17.6684474945068	0.000293855206109583	-0.00684897974133492	0.00126787810586393	0.00354059832170606
438	1.79739701747894	0.460712850093842	-18.0580558776855	-0.00100484199356288	-0.00587495695799589	-0.00132951640989631	0.000943203864153475
439	1.14804840087891	0.136038541793823	-18.2528610229492	0.00711201597005129	-0.00360223650932312	0.000618529506027699	0.0022419011220336
440	0.498699754476547	0.136038541793823	-18.0580558776855	-0.00490093370899558	0.00646266713738441	-0.00944637414067984	-3.08191010844894e-05
441	-0.799997508525848	0.136038541793823	-18.1229915618896	-0.0026282137259841	0.00191722682211548	-0.00652430532500148	0.0022419011220336
442	-0.150648877024651	-0.188635781407356	-18.0580558776855	-0.0107450718060136	-0.00360223650932312	-0.00619963090866804	-0.00197886489331722
443	2.44674563407898	0.136038541793823	-18.3827304840088	0.00321592413820326	0.00191722682211548	-0.00684897974133492	0.00354059832170606
444	1.79739701747894	-0.837984383106232	-17.7983169555664	-0.00230353930965066	-0.00717365415766835	0.000618529506027699	0.0022419011220336
445	-0.150648877024651	-0.188635781407356	-18.1229915618896	-0.0104203969240189	0.00873538758605719	-0.00814767740666866	0.000943203864153475
446	1.79739701747894	-0.513310074806213	-18.5775356292725	-0.00327756232582033	0.00256657530553639	-0.00490093370899558	0.000618529506027699
447	1.14804840087891	0.460712850093842	-18.2528610229492	-0.00327756232582033	0.0022419011220336	-0.0162645354866982	0.00386527273803949
448	0.498699754476547	0.136038541793823	-18.1229915618896	0.00808603875339031	-0.0133424662053585	-0.00879702530801296	0.000943203864153475
449	-1.44934618473053	0.136038541793823	-17.928186416626	-0.0100957229733467	0.00451462110504508	0.00159255252219737	0.00418994715437293
450	1.14804840087891	-0.188635781407356	-18.2528610229492	0.00159255252219737	0.00191722682211548	-0.0146411629393697	-0.00490093370899558
451	1.79739701747894	-0.837984383106232	-17.6035118103027	0.000943203864153475	-0.00132951640989631	-0.00555028254166245	-0.00619963090866804
452	-0.150648877024651	0.460712850093842	-18.1229915618896	-0.0107450718060136	0.00516396993771195	-0.00165419070981443	0.00289124972186983
453	2.44674563407898	-0.188635781407356	-18.3177947998047	0.00613799272105098	0.00321592413820326	0.00516396993771195	0.00483929552137852
454	1.14804840087891	1.11006152629852	-18.3177947998047	0.00354059832170606	-0.00165419070981443	0.00743668992072344	0.00159255252219737
455	-0.799997508525848	0.136038541793823	-18.1229915618896	0.00321592413820326	0.00159255252219737	0.00191722682211548	-0.00327756232582033
456	-2.74804329872131	0.78538715839386	-17.7983169555664	-0.00619963090866804	0.00126787810586393	-0.00490093370899558	-0.00100484199356288
457	1.79739701747894	0.78538715839386	-18.3827304840088	0.0022419011220336	0.000293855206109583	-0.00295288790948689	0.000618529506027699
458	1.14804840087891	-1.16265869140625	-17.8632507324219	0.0022419011220336	-0.00100484199356288	0.000618529506027699	0.000618529506027699
459	-0.150648877024651	0.460712850093842	-18.0580558776855	0.00321592413820326	0.000943203864153475	0.00289124972186983	-0.000680167751852423
460	0.498699754476547	1.11006152629852	-18.3827304840088	0.000943203864153475	-3.08191010844894e-05	-0.00457625929266214	-0.00327756232582033
461	1.14804840087891	0.136038541793823	-17.7983169555664	-0.000680167751852423	0.00581331877037883	-0.00814767740666866	-0.00392691092565656
462	2.44674563407898	-0.837984383106232	-18.3177947998047	-0.00132951640989631	-0.00652430532500148	-0.00522560812532902	0.000618529506027699
463	-2.74804329872131	0.78538715839386	-17.9931201934814	-0.00490093370899558	0.00321592413820326	0.00289124972186983	0.000618529506027699
464	1.14804840087891	-0.188635781407356	-18.0580558776855	0.00321592413820326	0.00841071270406246	-0.0026282137259841	0.00159255252219737
465	1.79739701747894	-1.16265869140625	-17.6035118103027	0.00159255252219737	0.00418994715437293	-0.000680167751852423	-0.00587495695799589
466	1.79739701747894	-0.513310074806213	-17.928186416626	-0.00717365415766835	0.00386527273803949	-0.0139918150380254	-0.00132951640989631
467	2.44674563407898	-0.837984383106232	-17.9931201934814	0.00126787810586393	0.00386527273803949	0.00581331877037883	0.0022419011220336
468	-0.150648877024651	0.78538715839386	-18.5125999450684	0.00256657530553639	-0.00457625929266214	0.00418994715437293	-0.000680167751852423
469	-0.150648877024651	0.460712850093842	-18.3827304840088	-0.000355493422830477	0.00354059832170606	0.00451462110504508	-0.000355493422830477
470	-1.44934618473053	-0.513310074806213	-17.8632507324219	-0.00522560812532902	0.00938473641872406	-0.00425158534198999	-0.00100484199356288
471	0.498699754476547	0.78538715839386	-18.1229915618896	0.00159255252219737	0.00483929552137852	-0.00749832857400179	-0.00782300252467394
472	0.498699754476547	-1.16265869140625	-17.6684474945068	-0.00977104809135199	-0.00782300252467394	-0.00490093370899558	0.00548864435404539
473	0.498699754476547	0.460712850093842	-18.1229915618896	0.00451462110504508	0.0022419011220336	0.00873538758605719	-0.0026282137259841
474	-0.799997508525848	1.11006152629852	-18.4476642608643	0.00581331877037883	-3.08191010844894e-05	0.00418994715437293	0.00581331877037883
475	-0.799997508525848	0.78538715839386	-18.3177947998047	0.00808603875339031	-0.00457625929266214	-3.08191010844894e-05	-3.08191010844894e-05
476	0.498699754476547	0.136038541793823	-18.1879253387451	-0.00360223650932312	0.00386527273803949	-0.0100957229733467	-0.00490093370899558
477	-2.09869480133057	0.78538715839386	-18.1879253387451	-0.00392691092565656	0.00289124972186983	-0.00295288790948689	-0.00522560812532902
478	1.79739701747894	-0.188635781407356	-18.3177947998047	0.00126787810586393	-0.00230353930965066	-0.00360223650932312	-0.000355493422830477
479	1.79739701747894	-0.513310074806213	-17.6035118103027	0.00191722682211548	-0.000355493422830477	-3.08191010844894e-05	0.00289124972186983
480	-0.799997508525848	0.460712850093842	-18.1879253387451	-0.00652430532500148	0.00354059832170606	-0.00717365415766835	-3.08191010844894e-05
481	1.79739701747894	-0.513310074806213	-18.1879253387451	0.00418994715437293	0.00256657530553639	-0.00749832857400179	-0.00555028254166245
482	0.498699754476547	1.11006152629852	-18.3827304840088	0.00386527273803949	-0.00100484199356288	-0.00327756232582033	-0.00230353930965066
483	-0.799997508525848	0.460712850093842	-18.2528610229492	-0.000355493422830477	-0.00977104809135199	-0.00230353930965066	0.000618529506027699
484	-0.799997508525848	-0.513310074806213	-17.8632507324219	-0.00749832857400179	0.00516396993771195	-0.000680167751852423	0.0113327819854021
485	1.14804840087891	-0.188635781407356	-18.0580558776855	0.0022419011220336	0.00938473641872406	-0.00749832857400179	-0.00165419070981443
486	3.09609436988831	-0.837984383106232	-17.6684474945068	-0.00555028254166245	0.00159255252219737	-0.0107450718060136	-0.00782300252467394
487	1.79739701747894	-0.513310074806213	-17.928186416626	-0.00782300252467394	0.00581331877037883	0.000943203864153475	0.000943203864153475
488	-0.150648877024651	1.11006152629852	-18.4476642608643	-3.08191010844894e-05	-0.00100484199356288	-0.00327756232582033	0.00516396993771195
489	1.14804840087891	0.460712850093842	-18.4476642608643	0.000293855206109583	-0.00100484199356288	0.000943203864153475	0.00321592413820326
490	-0.150648877024651	-1.48733305931091	-17.9931201934814	0.00289124972186983	0.00581331877037883	-0.00587495695799589	0.00386527273803949
491	-0.799997508525848	-0.188635781407356	-18.1879253387451	-0.0123684434220195	0.00906006153672934	-0.00522560812532902	-0.00457625929266214
492	-0.150648877024651	0.136038541793823	-18.0580558776855	-0.00197886489331722	0.000618529506027699	-0.0026282137259841	-0.00165419070981443
493	1.79739701747894	0.136038541793823	-17.9931201934814	0.00321592413820326	-0.00814767740666866	0.000293855206109583	0.00354059832170606
494	0.498699754476547	0.78538715839386	-18.2528610229492	0.00451462110504508	-0.00230353930965066	0.00289124972186983	-0.00619963090866804
495	-0.150648877024651	0.136038541793823	-18.3827304840088	0.00483929552137852	0.00289124972186983	-0.0133424662053585	0.00354059832170606
496	1.14804840087891	0.460712850093842	-18.3827304840088	0.00256657530553639	0.0126314787194133	-0.0165892094373703	-0.00230353930965066
497	0.498699754476547	-0.513310074806213	-18.3177947998047	0.00159255252219737	-0.0104203969240189	0.00548864435404539	-0.00977104809135199
498	-2.09869480133057	1.11006152629852	-18.2528610229492	-0.000680167751852423	-0.00132951640989631	-0.00230353930965066	0.00646266713738441
499	0.498699754476547	-0.188635781407356	-17.928186416626	0.00646266713738441	-0.0026282137259841	-0.00165419070981443	0.0022419011220336
500	0.498699754476547	0.78538715839386	-17.7983169555664	-0.00165419070981443	-0.000355493422830477	-0.00944637414067984	0.00678734155371785
501	2.44674563407898	-0.188635781407356	-18.1229915618896	-0.00619963090866804	-0.000355493422830477	-0.00944637414067984	-0.00782300252467394
502	-0.799997508525848	1.11006152629852	-18.5125999450684	-0.000680167751852423	-0.00522560812532902	0.012956153601408	-0.00230353930965066
503	-0.150648877024651	0.78538715839386	-18.5775356292725	0.00548864435404539	-0.00717365415766835	0.00808603875339031	0.0152288740500808
504	1.79739701747894	-1.48733305931091	-17.9931201934814	0.00711201597005129	-0.00652430532500148	-0.000680167751852423	0.00548864435404539
505	-0.799997508525848	-0.188635781407356	-17.6684474945068	-0.00425158534198999	0.000293855206109583	-0.00619963090866804	0.00126787810586393
506	1.79739701747894	-0.188635781407356	-17.6684474945068	-0.00360223650932312	-0.00132951640989631	-0.0159398596733809	-0.00197886489331722
507	1.14804840087891	-0.837984383106232	-17.6684474945068	-3.08191010844894e-05	-0.000680167751852423	0.00906006153672934	-0.00425158534198999
508	0.498699754476547	1.11006152629852	-18.1229915618896	0.00126787810586393	-3.08191010844894e-05	-0.00749832857400179	0.00548864435404539
509	0.498699754476547	0.136038541793823	-18.3177947998047	-0.00295288790948689	-0.000355493422830477	0.00451462110504508	0.0142548503354192
510	0.498699754476547	-0.188635781407356	-18.1879253387451	-0.00165419070981443	0.00678734155371785	-0.00132951640989631	0.0022419011220336
511	2.44674563407898	-1.81200730800629	-18.3177947998047	-0.0026282137259841	-0.00100484199356288	-0.00944637414067984	-0.00717365415766835
512	-0.150648877024651	0.460712850093842	-18.0580558776855	-0.00230353930965066	0.000293855206109583	0.00483929552137852	-0.00230353930965066
513	1.14804840087891	0.78538715839386	-18.0580558776855	0.00841071270406246	0.0022419011220336	-0.00327756232582033	-0.00132951640989631
514	0.498699754476547	0.460712850093842	-17.4087066650391	0.00191722682211548	0.00451462110504508	0.00483929552137852	0.00841071270406246
515	1.14804840087891	-0.188635781407356	-17.9931201934814	0.00386527273803949	-0.000355493422830477	-0.0156151866540313	0.000293855206109583
516	0.498699754476547	-0.188635781407356	-18.3177947998047	-0.00717365415766835	0.00808603875339031	0.000293855206109583	0.00159255252219737
517	0.498699754476547	0.78538715839386	-18.4476642608643	-0.000355493422830477	0.00516396993771195	-0.00230353930965066	-0.00295288790948689
518	-0.150648877024651	-0.188635781407356	-18.2528610229492	0.00808603875339031	-0.0110697457566857	0.00776136433705688	-0.00230353930965066
519	-0.150648877024651	0.136038541793823	-18.1879253387451	-0.00230353930965066	0.00159255252219737	0.00548864435404539	0.0113327819854021
520	1.14804840087891	-0.188635781407356	-17.8632507324219	-0.00230353930965066	0.00483929552137852	-0.00490093370899558	-0.00132951640989631
521	0.498699754476547	1.11006152629852	-17.9931201934814	-0.000355493422830477	-0.000680167751852423	0.00126787810586393	-0.0026282137259841
522	-0.150648877024651	0.460712850093842	-18.3827304840088	0.000618529506027699	0.00191722682211548	-0.00165419070981443	-0.00132951640989631
523	-2.09869480133057	1.11006152629852	-18.3177947998047	-0.00782300252467394	-0.00132951640989631	-0.000680167751852423	0.00678734155371785
524	1.79739701747894	-0.513310074806213	-18.2528610229492	0.00711201597005129	0.00776136433705688	-0.00652430532500148	0.00159255252219737
525	3.09609436988831	-1.48733305931091	-17.9931201934814	0.00321592413820326	-0.000680167751852423	-0.0107450718060136	0.00321592413820326
526	1.79739701747894	0.136038541793823	-17.9931201934814	-0.00587495695799589	0.00646266713738441	-0.0159398596733809	-0.00295288790948689
527	2.44674563407898	-0.188635781407356	-17.928186416626	-0.00230353930965066	-0.00100484199356288	0.000618529506027699	0.00159255252219737
528	0.498699754476547	1.11006152629852	-17.7333812713623	0.00451462110504508	-0.00490093370899558	0.00159255252219737	0.00678734155371785
529	0.498699754476547	-0.188635781407356	-18.1879253387451	0.00321592413820326	0.00256657530553639	-0.00230353930965066	-0.000680167751852423
530	-0.799997508525848	-0.188635781407356	-17.928186416626	-0.00392691092565656	0.0022419011220336	-0.0136671401560307	0.00743668992072344
531	2.44674563407898	0.460712850093842	-18.2528610229492	0.0022419011220336	0.00451462110504508	-0.00522560812532902	-0.0100957229733467
532	1.14804840087891	-0.513310074806213	-18.1229915618896	-0.00197886489331722	-0.00100484199356288	-0.00295288790948689	-0.00782300252467394
533	-0.799997508525848	0.78538715839386	-18.3827304840088	-0.00230353930965066	0.00613799272105098	0.000943203864153475	0.0100340843200684
534	0.498699754476547	0.78538715839386	-17.8632507324219	0.00581331877037883	0.00159255252219737	0.00289124972186983	0.00159255252219737
535	1.79739701747894	-0.188635781407356	-17.7333812713623	-0.00684897974133492	0.00613799272105098	-0.00392691092565656	-0.00132951640989631
536	1.79739701747894	-0.513310074806213	-18.0580558776855	-0.00490093370899558	0.00386527273803949	-0.0146411629393697	-0.00392691092565656
537	-1.44934618473053	0.460712850093842	-18.1879253387451	-0.00230353930965066	0.00548864435404539	0.000618529506027699	-0.0026282137259841
538	0.498699754476547	0.78538715839386	-18.5775356292725	0.00418994715437293	-0.00230353930965066	-0.000680167751852423	0.00743668992072344
539	1.14804840087891	0.136038541793823	-18.1879253387451	0.00451462110504508	-0.00327756232582033	-0.00522560812532902	-0.00197886489331722
540	1.14804840087891	-0.837984383106232	-17.7333812713623	-0.00100484199356288	0.00418994715437293	-0.00327756232582033	0.00678734155371785
541	0.498699754476547	1.11006152629852	-17.8632507324219	-0.00457625929266214	0.00289124972186983	-0.00165419070981443	-0.00912170019000769
542	0.498699754476547	-0.188635781407356	-17.4736423492432	0.000293855206109583	0.00678734155371785	-0.000680167751852423	-0.00490093370899558
543	-0.150648877024651	-0.188635781407356	-17.8632507324219	-0.000680167751852423	-0.00684897974133492	-0.00425158534198999	-0.00100484199356288
544	-0.799997508525848	-0.837984383106232	-17.8632507324219	-0.00749832857400179	-0.00295288790948689	0.00418994715437293	-3.08191010844894e-05
545	3.09609436988831	-0.513310074806213	-18.3177947998047	-3.08191010844894e-05	0.00483929552137852	-0.00490093370899558	-0.00197886489331722
546	2.44674563407898	-0.837984383106232	-17.8632507324219	-0.00782300252467394	-0.00197886489331722	-0.00619963090866804	-0.0146411629393697
547	1.14804840087891	0.136038541793823	-17.8632507324219	-0.00295288790948689	0.0022419011220336	-0.0026282137259841	-0.00197886489331722
548	-0.150648877024651	0.78538715839386	-18.1879253387451	0.00289124972186983	0.00483929552137852	-0.0026282137259841	0.00581331877037883
549	1.14804840087891	-0.188635781407356	-18.0580558776855	0.00159255252219737	0.00126787810586393	0.000293855206109583	0.000618529506027699
550	-0.150648877024651	-0.513310074806213	-17.7983169555664	-0.000355493422830477	-0.00814767740666866	-0.00392691092565656	0.00321592413820326
551	-1.44934618473053	-0.188635781407356	-18.1879253387451	-0.0100957229733467	0.000293855206109583	-0.0113944197073579	-0.00587495695799589
552	1.79739701747894	-0.188635781407356	-18.3177947998047	0.00613799272105098	-0.00717365415766835	-0.000355493422830477	-0.00587495695799589
553	-0.150648877024651	0.78538715839386	-18.2528610229492	-0.00165419070981443	-0.00782300252467394	0.00256657530553639	0.00581331877037883
554	0.498699754476547	-0.513310074806213	-17.928186416626	-0.00165419070981443	-0.00684897974133492	0.00256657530553639	0.00418994715437293
555	1.14804840087891	-0.188635781407356	-17.7983169555664	-0.00197886489331722	0.00354059832170606	0.00516396993771195	-0.00197886489331722
556	1.79739701747894	-0.188635781407356	-17.4736423492432	-0.00619963090866804	-0.00295288790948689	-0.0026282137259841	-0.00327756232582033
557	1.79739701747894	-0.837984383106232	-17.7983169555664	-0.00295288790948689	0.000293855206109583	0.00321592413820326	-0.00587495695799589
558	-2.09869480133057	-0.188635781407356	-18.0580558776855	-0.00619963090866804	-0.00522560812532902	0.00646266713738441	-0.00100484199356288
559	0.498699754476547	0.78538715839386	-18.3827304840088	0.00289124972186983	0.00191722682211548	0.00354059832170606	0.000618529506027699
560	3.09609436988831	-0.837984383106232	-17.928186416626	0.000943203864153475	-0.00100484199356288	0.000618529506027699	0.000943203864153475
561	1.14804840087891	0.78538715839386	-18.2528610229492	-0.00132951640989631	0.0022419011220336	-0.00814767740666866	-0.00425158534198999
562	1.14804840087891	0.136038541793823	-17.928186416626	-0.00555028254166245	-0.000680167751852423	-0.00619963090866804	0.000293855206109583
563	0.498699754476547	-0.188635781407356	-17.7333812713623	0.00321592413820326	-0.00717365415766835	-0.00165419070981443	-0.00230353930965066
564	1.79739701747894	-1.48733305931091	-17.7983169555664	0.00321592413820326	-0.00457625929266214	-0.00782300252467394	-3.08191010844894e-05
565	0.498699754476547	-0.188635781407356	-18.1879253387451	-0.00912170019000769	0.00548864435404539	-0.00912170019000769	0.00289124972186983
566	0.498699754476547	-0.188635781407356	-18.2528610229492	-0.00165419070981443	-3.08191010844894e-05	-0.00717365415766835	-0.0104203969240189
567	1.79739701747894	-0.513310074806213	-18.0580558776855	0.00451462110504508	0.0022419011220336	-0.00100484199356288	-0.00360223650932312
568	-0.150648877024651	0.460712850093842	-17.9931201934814	-0.00197886489331722	0.0022419011220336	-0.00619963090866804	0.00159255252219737
569	-0.150648877024651	0.460712850093842	-17.9931201934814	0.00678734155371785	0.00289124972186983	-0.0104203969240189	-0.00100484199356288
570	2.44674563407898	0.136038541793823	-18.0580558776855	-0.00197886489331722	0.00516396993771195	-0.00717365415766835	-0.00230353930965066
571	1.79739701747894	-1.48733305931091	-18.1879253387451	-0.00100484199356288	-0.00555028254166245	0.00191722682211548	-0.00522560812532902
572	-0.150648877024651	-0.188635781407356	-18.1229915618896	-0.00360223650932312	-0.000355493422830477	-0.00165419070981443	-0.000680167751852423
573	1.14804840087891	0.78538715839386	-18.2528610229492	0.00159255252219737	-0.000680167751852423	0.00354059832170606	0.000943203864153475
574	2.44674563407898	-0.188635781407356	-18.0580558776855	0.00548864435404539	0.00126787810586393	-0.0110697457566857	-0.000680167751852423
575	1.79739701747894	-0.513310074806213	-17.8632507324219	0.00289124972186983	0.000293855206109583	-0.00587495695799589	0.00516396993771195
576	-0.150648877024651	0.136038541793823	-17.8632507324219	-0.00587495695799589	-0.000355493422830477	-0.000680167751852423	-0.00684897974133492
577	1.14804840087891	0.136038541793823	-18.0580558776855	0.00516396993771195	0.00321592413820326	-0.00522560812532902	-0.00522560812532902
578	1.79739701747894	-1.48733305931091	-17.928186416626	0.00256657530553639	-0.00652430532500148	-0.00132951640989631	0.00451462110504508
579	-0.150648877024651	1.11006152629852	-18.3827304840088	0.00191722682211548	-0.00100484199356288	0.00191722682211548	0.00159255252219737
580	2.44674563407898	0.136038541793823	-18.3827304840088	0.00321592413820326	0.00873538758605719	0.00418994715437293	-0.00327756232582033
581	-0.150648877024651	1.11006152629852	-18.1229915618896	-0.00132951640989631	0.00678734155371785	-0.00360223650932312	-0.0133424662053585
582	1.14804840087891	-1.16265869140625	-18.0580558776855	-0.000680167751852423	-0.00782300252467394	0.00191722682211548	0.00418994715437293
583	-1.44934618473053	-0.188635781407356	-17.7983169555664	-0.00392691092565656	0.00289124972186983	0.00159255252219737	0.0106834331527352
584	2.44674563407898	0.136038541793823	-18.1879253387451	0.00451462110504508	0.00483929552137852	-3.08191010844894e-05	-0.00230353930965066
585	1.14804840087891	-0.188635781407356	-18.2528610229492	0.00613799272105098	-0.00490093370899558	-0.00295288790948689	-0.000355493422830477
586	0.498699754476547	0.78538715839386	-18.1229915618896	-0.0104203969240189	0.00483929552137852	-0.00425158534198999	-0.00327756232582033
587	1.14804840087891	-0.188635781407356	-18.1879253387451	-0.00555028254166245	0.00159255252219737	-0.00360223650932312	0.0022419011220336
588	0.498699754476547	-0.188635781407356	-17.9931201934814	0.00159255252219737	0.00159255252219737	0.00321592413820326	0.00581331877037883
589	1.14804840087891	0.136038541793823	-18.3827304840088	0.00516396993771195	-0.000355493422830477	-0.00197886489331722	0.00321592413820326
590	-0.799997508525848	-0.513310074806213	-17.7333812713623	-0.00555028254166245	0.00711201597005129	-0.00197886489331722	0.0022419011220336
591	2.44674563407898	1.11006152629852	-17.8632507324219	-0.00197886489331722	0.00321592413820326	-0.0026282137259841	-0.00814767740666866
592	1.14804840087891	-0.837984383106232	-17.928186416626	0.00906006153672934	-0.0100957229733467	0.0022419011220336	0.00483929552137852
593	-0.150648877024651	-0.513310074806213	-18.1879253387451	-0.000355493422830477	-0.00782300252467394	0.00159255252219737	-0.00165419070981443
594	3.09609436988831	-0.188635781407356	-18.2528610229492	-0.00230353930965066	0.00483929552137852	-0.0110697457566857	0.00256657530553639
595	1.14804840087891	-0.188635781407356	-18.3177947998047	0.00451462110504508	0.0116574559360743	-0.00295288790948689	-0.000680167751852423
596	1.14804840087891	0.78538715839386	-18.2528610229492	-0.00165419070981443	-0.00230353930965066	0.000943203864153475	0.00126787810586393
597	-1.44934618473053	0.460712850093842	-18.0580558776855	-0.0123684434220195	0.00126787810586393	-0.00782300252467394	0.00386527273803949
598	1.14804840087891	-0.188635781407356	-17.928186416626	0.000943203864153475	-0.00197886489331722	0.00516396993771195	0.00938473641872406
599	2.44674563407898	-1.48733305931091	-17.7333812713623	0.00613799272105098	-0.00392691092565656	-0.00814767740666866	0.00581331877037883
600	-0.150648877024651	1.11006152629852	-18.3177947998047	0.000943203864153475	0.00711201597005129	0.00451462110504508	0.0022419011220336
601	2.44674563407898	-0.188635781407356	-18.1229915618896	-0.00392691092565656	0.000618529506027699	-0.00749832857400179	-0.000680167751852423
602	0.498699754476547	0.460712850093842	-18.3177947998047	-0.00457625929266214	-0.00327756232582033	0.00321592413820326	0.00906006153672934
603	2.44674563407898	-0.513310074806213	-17.9931201934814	-0.00132951640989631	-0.00132951640989631	-0.00295288790948689	0.00418994715437293
604	-1.44934618473053	0.460712850093842	-18.0580558776855	-0.00490093370899558	-0.00425158534198999	-0.00392691092565656	0.011982130818069
605	-0.150648877024651	1.4347357749939	-17.9931201934814	-0.00522560812532902	-0.000355493422830477	0.000943203864153475	-0.00100484199356288
606	1.14804840087891	0.460712850093842	-17.6035118103027	-0.00165419070981443	-0.00684897974133492	-0.000680167751852423	0.00159255252219737
607	1.14804840087891	-0.513310074806213	-18.1229915618896	0.00354059832170606	-0.00197886489331722	-0.00555028254166245	-0.00197886489331722
608	1.14804840087891	0.136038541793823	-18.2528610229492	-0.00230353930965066	-0.00587495695799589	0.00613799272105098	0.00191722682211548
609	1.14804840087891	1.11006152629852	-18.5125999450684	-0.00327756232582033	-0.0026282137259841	0.000618529506027699	0.0103587592020631
610	1.14804840087891	-0.837984383106232	-18.1229915618896	0.00191722682211548	-0.00165419070981443	-0.00230353930965066	-0.00814767740666866
611	-2.74804329872131	1.11006152629852	-18.0580558776855	-0.0156151866540313	0.00418994715437293	-0.000355493422830477	0.00516396993771195
612	1.14804840087891	-0.188635781407356	-17.7333812713623	0.000293855206109583	-0.00165419070981443	-0.00522560812532902	-0.00230353930965066
613	0.498699754476547	-0.837984383106232	-17.7333812713623	-0.000355493422830477	-0.00587495695799589	-0.00457625929266214	0.00289124972186983
614	1.79739701747894	-0.188635781407356	-18.2528610229492	0.00873538758605719	0.00451462110504508	-0.00327756232582033	-3.08191010844894e-05
615	0.498699754476547	0.78538715839386	-18.3177947998047	0.00386527273803949	0.0123068047687411	-0.0107450718060136	-0.00879702530801296
616	-0.150648877024651	0.460712850093842	-18.1229915618896	-0.00425158534198999	0.00386527273803949	-0.00425158534198999	-0.00814767740666866
617	0.498699754476547	0.136038541793823	-18.2528610229492	0.00483929552137852	-0.00197886489331722	-0.0113944197073579	-0.00230353930965066
618	-1.44934618473053	0.78538715839386	-18.1229915618896	-0.000355493422830477	-0.00132951640989631	-0.0026282137259841	0.00289124972186983
619	2.44674563407898	-0.513310074806213	-17.8632507324219	0.00808603875339031	0.00418994715437293	-0.00782300252467394	0.000618529506027699
620	1.79739701747894	-0.188635781407356	-17.2788372039795	-0.00749832857400179	0.00483929552137852	-0.00165419070981443	-0.000680167751852423
621	-0.799997508525848	1.11006152629852	-17.928186416626	-0.00230353930965066	0.00711201597005129	-0.00717365415766835	-0.000680167751852423
622	1.79739701747894	-0.188635781407356	-18.1879253387451	0.00451462110504508	-0.00100484199356288	-0.000355493422830477	-0.00684897974133492
623	1.14804840087891	0.460712850093842	-18.5125999450684	0.000943203864153475	0.00386527273803949	-0.00100484199356288	0.00678734155371785
624	2.44674563407898	-0.513310074806213	-18.2528610229492	0.000293855206109583	-0.00555028254166245	-0.00490093370899558	-0.00197886489331722
625	-0.799997508525848	1.11006152629852	-18.2528610229492	-0.00490093370899558	0.00970941036939621	-0.00360223650932312	-0.00457625929266214
626	1.79739701747894	0.136038541793823	-18.0580558776855	-0.00749832857400179	0.00451462110504508	-0.0126931173726916	-3.08191010844894e-05
627	0.498699754476547	-0.513310074806213	-17.7333812713623	0.00516396993771195	-0.00132951640989631	0.000618529506027699	0.00126787810586393
628	0.498699754476547	0.78538715839386	-18.2528610229492	0.00711201597005129	0.00418994715437293	0.00256657530553639	0.00354059832170606
629	2.44674563407898	-0.513310074806213	-18.2528610229492	-0.00360223650932312	0.00483929552137852	-0.00490093370899558	0.00354059832170606
630	0.498699754476547	1.11006152629852	-18.4476642608643	0.000293855206109583	0.00711201597005129	0.00548864435404539	-0.00295288790948689
631	0.498699754476547	-1.16265869140625	-18.0580558776855	0.00321592413820326	-0.000355493422830477	0.00159255252219737	-0.00977104809135199
632	-2.09869480133057	-0.513310074806213	-17.7983169555664	-0.00749832857400179	0.00191722682211548	-0.00457625929266214	0.000293855206109583
633	2.44674563407898	-0.513310074806213	-18.0580558776855	-0.00814767740666866	0.00873538758605719	0.00516396993771195	-0.00295288790948689
634	1.14804840087891	0.460712850093842	-18.0580558776855	0.00386527273803949	-0.00425158534198999	-0.00100484199356288	-0.00652430532500148
635	0.498699754476547	1.11006152629852	-18.2528610229492	-0.00197886489331722	0.000293855206109583	-0.00555028254166245	-0.00327756232582033
636	-0.799997508525848	0.78538715839386	-18.4476642608643	-0.00327756232582033	0.00386527273803949	-0.00197886489331722	-0.00165419070981443
637	0.498699754476547	0.78538715839386	-18.4476642608643	-0.00295288790948689	0.000618529506027699	-0.00652430532500148	-0.00392691092565656
638	1.14804840087891	-1.48733305931091	-18.1229915618896	0.000618529506027699	-0.00977104809135199	0.00256657530553639	0.00776136433705688
639	-2.74804329872131	0.460712850093842	-18.0580558776855	-0.00360223650932312	0.000618529506027699	-0.0107450718060136	0.000943203864153475
640	1.79739701747894	1.4347357749939	-18.3177947998047	-0.00132951640989631	0.000618529506027699	-0.00457625929266214	-0.00619963090866804
641	-0.150648877024651	0.460712850093842	-17.7333812713623	-0.0026282137259841	0.00289124972186983	-0.00100484199356288	-0.00425158534198999
642	0.498699754476547	-0.188635781407356	-18.1229915618896	0.000943203864153475	-0.0026282137259841	-0.00652430532500148	-0.00684897974133492
643	-0.799997508525848	0.78538715839386	-18.1229915618896	0.000293855206109583	0.00126787810586393	0.000943203864153475	0.0145795252174139
644	1.14804840087891	-0.188635781407356	-18.2528610229492	-0.00360223650932312	0.00191722682211548	-0.00490093370899558	0.00711201597005129
645	1.79739701747894	-1.16265869140625	-17.9931201934814	0.00159255252219737	-0.00197886489331722	-0.000680167751852423	-0.00684897974133492
646	-0.799997508525848	-0.188635781407356	-17.9931201934814	-0.00684897974133492	0.000618529506027699	-0.0026282137259841	0.00126787810586393
647	1.79739701747894	-0.513310074806213	-17.928186416626	-0.00230353930965066	-0.00652430532500148	-0.00490093370899558	-0.00295288790948689
648	2.44674563407898	-0.188635781407356	-17.7333812713623	0.0022419011220336	0.00126787810586393	-0.0026282137259841	0.00451462110504508
649	0.498699754476547	0.78538715839386	-18.1229915618896	-0.000680167751852423	-0.000680167751852423	-0.000355493422830477	0.00191722682211548
650	1.14804840087891	0.136038541793823	-18.1879253387451	-0.00360223650932312	0.000618529506027699	-0.000680167751852423	-0.00684897974133492
651	-0.150648877024651	0.78538715839386	-18.2528610229492	-0.000355493422830477	0.00938473641872406	-0.00165419070981443	-0.0107450718060136
652	1.79739701747894	-1.16265869140625	-18.0580558776855	0.000943203864153475	-0.00717365415766835	-0.00879702530801296	-0.0026282137259841
653	-0.150648877024651	-0.513310074806213	-18.0580558776855	-0.00100484199356288	-0.00197886489331722	0.00581331877037883	0.0126314787194133
654	-0.150648877024651	0.78538715839386	-18.3827304840088	0.00256657530553639	-0.000680167751852423	-0.00717365415766835	-0.00295288790948689
655	-0.150648877024651	0.78538715839386	-17.6684474945068	0.00581331877037883	0.0022419011220336	0.00548864435404539	-0.00944637414067984
656	0.498699754476547	0.78538715839386	-18.1879253387451	-0.000680167751852423	0.00873538758605719	-0.00327756232582033	-0.00490093370899558
657	-2.09869480133057	0.78538715839386	-18.0580558776855	-0.00490093370899558	-0.000355493422830477	-0.00490093370899558	-0.0117190945893526
658	1.79739701747894	-0.513310074806213	-18.3177947998047	0.00321592413820326	-0.00132951640989631	-3.08191010844894e-05	0.00159255252219737
659	1.79739701747894	-1.81200730800629	-18.0580558776855	0.00126787810586393	-0.00457625929266214	0.00613799272105098	0.00418994715437293
660	-2.09869480133057	1.4347357749939	-18.1229915618896	-0.00392691092565656	0.00418994715437293	-0.00490093370899558	-0.00847235135734081
661	2.44674563407898	-0.513310074806213	-17.9931201934814	-0.0026282137259841	0.00841071270406246	-0.0139918150380254	0.00321592413820326
662	1.79739701747894	0.460712850093842	-17.7983169555664	0.00386527273803949	-0.00132951640989631	0.0022419011220336	-0.0100957229733467
663	1.14804840087891	0.136038541793823	-17.928186416626	0.00289124972186983	0.00743668992072344	0.0022419011220336	0.00646266713738441
664	0.498699754476547	-0.513310074806213	-18.2528610229492	0.00613799272105098	-0.000355493422830477	-0.0026282137259841	-0.00132951640989631
665	1.79739701747894	0.136038541793823	-18.1879253387451	0.00678734155371785	-0.00490093370899558	0.00191722682211548	0.000293855206109583
666	1.14804840087891	-1.16265869140625	-17.7333812713623	0.00159255252219737	0.0022419011220336	-0.00165419070981443	0.00289124972186983
667	-0.150648877024651	-0.188635781407356	-18.1229915618896	-0.00814767740666866	0.000943203864153475	0.00191722682211548	0.000618529506027699
668	1.79739701747894	-0.188635781407356	-18.0580558776855	-0.000680167751852423	0.00678734155371785	-0.00100484199356288	0.00483929552137852
669	-0.799997508525848	1.11006152629852	-17.8632507324219	0.00516396993771195	-0.000680167751852423	0.00776136433705688	-0.00132951640989631
670	0.498699754476547	0.136038541793823	-17.8632507324219	0.0022419011220336	0.00321592413820326	0.00841071270406246	-0.00392691092565656
671	-2.09869480133057	0.78538715839386	-18.4476642608643	-0.00327756232582033	0.00646266713738441	0.00321592413820326	0.000943203864153475
672	1.79739701747894	-0.513310074806213	-18.3177947998047	0.00646266713738441	-0.00879702530801296	-0.0120437685400248	-0.00717365415766835
673	2.44674563407898	-0.837984383106232	-18.3177947998047	-0.00197886489331722	-0.00619963090866804	0.00548864435404539	0.00321592413820326
674	-0.799997508525848	0.78538715839386	-18.1879253387451	0.00159255252219737	0.00191722682211548	0.00711201597005129	-0.00587495695799589
675	0.498699754476547	1.11006152629852	-18.1229915618896	-0.000355493422830477	0.00418994715437293	-0.0026282137259841	-0.00879702530801296
676	0.498699754476547	0.460712850093842	-17.8632507324219	0.00321592413820326	0.00386527273803949	-0.00944637414067984	-0.00944637414067984
677	0.498699754476547	0.136038541793823	-18.1879253387451	-0.00814767740666866	0.00386527273803949	-0.00522560812532902	-0.00457625929266214
678	-0.799997508525848	0.460712850093842	-18.5125999450684	0.000943203864153475	-0.00197886489331722	0.00483929552137852	0.00451462110504508
679	3.09609436988831	-0.188635781407356	-18.2528610229492	0.00548864435404539	-0.00587495695799589	0.000943203864153475	0.00483929552137852
680	-0.150648877024651	-0.513310074806213	-18.1879253387451	0.00191722682211548	-0.000680167751852423	0.00289124972186983	-0.00944637414067984
681	-0.150648877024651	-0.188635781407356	-18.0580558776855	-0.00749832857400179	0.00159255252219737	0.00289124972186983	-0.00425158534198999
682	-0.150648877024651	0.78538715839386	-18.2528610229492	0.00191722682211548	-0.00360223650932312	-0.0182125810533762	-0.00652430532500148
683	1.14804840087891	-0.188635781407356	-17.6684474945068	0.000293855206109583	0.000943203864153475	0.00191722682211548	0.00354059832170606
684	1.79739701747894	-0.188635781407356	-17.928186416626	0.00418994715437293	0.0022419011220336	-0.00457625929266214	0.00256657530553639
685	-0.799997508525848	-0.188635781407356	-18.3827304840088	0.00191722682211548	0.00386527273803949	-0.00197886489331722	-0.00425158534198999
686	1.14804840087891	-0.513310074806213	-18.5775356292725	0.000618529506027699	0.00451462110504508	-0.00425158534198999	0.000293855206109583
687	1.14804840087891	-1.48733305931091	-17.9931201934814	0.0022419011220336	-0.00814767740666866	0.00126787810586393	0.00289124972186983
688	1.79739701747894	-0.188635781407356	-18.0580558776855	-0.0026282137259841	0.00159255252219737	-0.00490093370899558	0.00970941036939621
689	-0.799997508525848	0.78538715839386	-18.1879253387451	0.00126787810586393	-3.08191010844894e-05	0.000293855206109583	-0.00522560812532902
690	1.14804840087891	-0.188635781407356	-17.6684474945068	-0.000680167751852423	0.00191722682211548	0.000943203864153475	-0.000680167751852423
691	-0.799997508525848	0.78538715839386	-18.0580558776855	-0.00619963090866804	0.00646266713738441	-0.00360223650932312	-0.00197886489331722
692	1.14804840087891	-0.837984383106232	-18.2528610229492	-0.00555028254166245	-0.000355493422830477	-0.00295288790948689	0.00126787810586393
693	1.14804840087891	0.78538715839386	-18.6424694061279	0.00516396993771195	0.00808603875339031	0.0022419011220336	0.0123068047687411
694	0.498699754476547	0.136038541793823	-18.1879253387451	-0.00165419070981443	-0.00684897974133492	0.00451462110504508	0.00159255252219737
695	-0.799997508525848	-0.188635781407356	-17.928186416626	-0.00392691092565656	0.00386527273803949	-0.000680167751852423	-0.00230353930965066
696	0.498699754476547	-0.188635781407356	-17.7333812713623	0.00191722682211548	0.00808603875339031	-0.00587495695799589	0.00126787810586393
697	0.498699754476547	0.460712850093842	-17.7333812713623	0.00483929552137852	-0.00457625929266214	-0.00619963090866804	0.00906006153672934
698	0.498699754476547	-0.188635781407356	-18.2528610229492	-0.00132951640989631	0.00516396993771195	0.0022419011220336	0.00516396993771195
699	-0.799997508525848	0.136038541793823	-18.2528610229492	-0.0107450718060136	0.00289124972186983	0.00321592413820326	0.00646266713738441
700	-0.150648877024651	0.78538715839386	-18.3827304840088	-0.00392691092565656	0.00451462110504508	-0.00912170019000769	0.000293855206109583
701	1.14804840087891	-0.513310074806213	-18.0580558776855	0.00191722682211548	0.00743668992072344	0.000943203864153475	-0.00717365415766835
702	0.498699754476547	0.78538715839386	-18.2528610229492	0.00256657530553639	-0.0026282137259841	-0.00425158534198999	-0.00782300252467394
703	1.14804840087891	-0.188635781407356	-17.6684474945068	-0.00100484199356288	0.00743668992072344	0.0022419011220336	-3.08191010844894e-05
704	1.14804840087891	-0.188635781407356	-18.0580558776855	0.000293855206109583	0.00418994715437293	-0.000355493422830477	-0.000680167751852423
705	0.498699754476547	-0.513310074806213	-18.1229915618896	-0.000355493422830477	0.0022419011220336	-0.00392691092565656	-0.000355493422830477
706	-0.150648877024651	0.136038541793823	-18.1879253387451	-0.00912170019000769	0.00289124972186983	-0.00652430532500148	0.000943203864153475
707	2.44674563407898	-0.513310074806213	-18.1879253387451	-0.00132951640989631	-3.08191010844894e-05	-0.00555028254166245	-0.00555028254166245
708	1.79739701747894	-0.837984383106232	-18.0580558776855	0.00321592413820326	-0.00197886489331722	0.00451462110504508	0.000293855206109583
709	-0.150648877024651	1.11006152629852	-18.2528610229492	-0.00457625929266214	-0.00132951640989631	0.00970941036939621	-0.000680167751852423
710	0.498699754476547	-0.188635781407356	-17.928186416626	-0.0026282137259841	0.00418994715437293	-0.00360223650932312	0.000618529506027699
711	-0.799997508525848	1.11006152629852	-18.0580558776855	0.0022419011220336	0.00451462110504508	0.00516396993771195	-0.00360223650932312
712	2.44674563407898	-1.48733305931091	-17.6035118103027	-0.00652430532500148	-0.00782300252467394	-0.0110697457566857	-0.0026282137259841
713	-2.09869480133057	0.460712850093842	-18.4476642608643	-0.00619963090866804	0.000618529506027699	-0.00197886489331722	0.000943203864153475
714	0.498699754476547	0.136038541793823	-18.3827304840088	0.00548864435404539	0.000293855206109583	0.00256657530553639	-0.00230353930965066
715	1.14804840087891	0.136038541793823	-18.0580558776855	-0.000355493422830477	-0.00360223650932312	-0.00652430532500148	0.00386527273803949
716	1.79739701747894	-0.513310074806213	-17.9931201934814	-0.00360223650932312	0.00191722682211548	-0.00490093370899558	0.00126787810586393
717	-0.150648877024651	-0.513310074806213	-17.7983169555664	-0.0026282137259841	-0.00295288790948689	-0.00360223650932312	-0.00457625929266214
718	-0.150648877024651	0.78538715839386	-18.1879253387451	0.00386527273803949	-0.00555028254166245	0.000293855206109583	0.00678734155371785
719	0.498699754476547	0.460712850093842	-17.9931201934814	-0.00100484199356288	-0.00490093370899558	0.00873538758605719	0.00159255252219737
720	1.14804840087891	-0.188635781407356	-18.1879253387451	-0.00392691092565656	0.000943203864153475	-0.00652430532500148	0.000943203864153475
721	1.14804840087891	0.460712850093842	-18.3177947998047	0.00126787810586393	0.00613799272105098	-0.00295288790948689	-0.00977104809135199
722	0.498699754476547	0.78538715839386	-18.0580558776855	0.000293855206109583	0.00126787810586393	-0.0133424662053585	-0.000355493422830477
723	2.44674563407898	-1.48733305931091	-17.9931201934814	-0.000680167751852423	-0.00522560812532902	0.00289124972186983	0.00808603875339031
724	-1.44934618473053	0.460712850093842	-18.2528610229492	-0.0026282137259841	-0.00360223650932312	0.0022419011220336	0.00418994715437293
725	1.14804840087891	0.460712850093842	-18.2528610229492	-0.00165419070981443	0.00191722682211548	-0.00457625929266214	-0.0026282137259841
726	1.14804840087891	-0.188635781407356	-17.6684474945068	-0.00360223650932312	-0.00132951640989631	-0.00912170019000769	-0.00522560812532902
727	1.79739701747894	-0.513310074806213	-17.8632507324219	-0.00295288790948689	0.00906006153672934	-0.00165419070981443	-0.00230353930965066
728	1.79739701747894	-0.188635781407356	-17.7983169555664	0.00386527273803949	-0.00295288790948689	0.00581331877037883	0.00516396993771195
729	-0.799997508525848	1.11006152629852	-18.1879253387451	0.00354059832170606	0.00159255252219737	-0.00555028254166245	0.00159255252219737
730	1.79739701747894	-1.16265869140625	-17.8632507324219	-0.00295288790948689	-0.00490093370899558	-0.00392691092565656	-0.00555028254166245
731	-2.09869480133057	1.11006152629852	-18.1879253387451	-0.00814767740666866	0.00743668992072344	-0.00490093370899558	-3.08191010844894e-05
732	1.79739701747894	-0.188635781407356	-17.8632507324219	0.00451462110504508	-0.00425158534198999	-0.00587495695799589	-0.00132951640989631
733	0.498699754476547	0.78538715839386	-17.7983169555664	0.00126787810586393	-0.000355493422830477	0.00386527273803949	-0.00587495695799589
734	1.79739701747894	-0.188635781407356	-17.928186416626	0.0022419011220336	-0.00165419070981443	0.00548864435404539	0.00386527273803949
735	0.498699754476547	-0.513310074806213	-18.1229915618896	-0.00360223650932312	0.00386527273803949	-0.00749832857400179	-0.0026282137259841
736	1.14804840087891	-0.188635781407356	-18.1879253387451	0.00354059832170606	-0.000355493422830477	-0.00684897974133492	-3.08191010844894e-05
737	1.79739701747894	-1.81200730800629	-17.9931201934814	-3.08191010844894e-05	-0.0104203969240189	0.00159255252219737	-0.00684897974133492
738	-0.799997508525848	-0.188635781407356	-17.6684474945068	0.00581331877037883	-0.00197886489331722	-0.00197886489331722	0.00451462110504508
739	0.498699754476547	1.11006152629852	-17.7333812713623	0.00289124972186983	0.00354059832170606	-0.00490093370899558	-0.00490093370899558
740	1.79739701747894	-0.188635781407356	-17.6035118103027	0.00776136433705688	-0.00425158534198999	-0.00944637414067984	-0.00457625929266214
741	-0.150648877024651	0.460712850093842	-18.0580558776855	-0.00230353930965066	0.00126787810586393	-0.00327756232582033	-0.00165419070981443
742	1.14804840087891	-0.513310074806213	-17.928186416626	-0.00652430532500148	-0.00392691092565656	0.00418994715437293	-0.0026282137259841
743	2.44674563407898	-0.188635781407356	-17.9931201934814	0.00613799272105098	-0.00749832857400179	-0.00360223650932312	0.00451462110504508
744	0.498699754476547	-0.513310074806213	-18.2528610229492	0.000293855206109583	-0.0130177913233638	0.00386527273803949	-0.00327756232582033
745	-0.150648877024651	0.78538715839386	-18.0580558776855	-0.00360223650932312	-0.00360223650932312	-0.00230353930965066	0.00256657530553639
746	2.44674563407898	0.460712850093842	-17.928186416626	-3.08191010844894e-05	-0.000680167751852423	-0.00360223650932312	-0.00392691092565656
747	1.14804840087891	-0.513310074806213	-17.9931201934814	0.00483929552137852	-0.00457625929266214	-0.00684897974133492	-0.00619963090866804
748	1.14804840087891	-0.513310074806213	-18.1879253387451	0.000943203864153475	-0.0169138833880424	-0.00295288790948689	0.00126787810586393
749	-2.74804329872131	1.11006152629852	-18.0580558776855	0.000293855206109583	0.00418994715437293	0.00126787810586393	0.000943203864153475
750	1.79739701747894	0.136038541793823	-18.1229915618896	-0.00197886489331722	-0.00360223650932312	-0.00457625929266214	-0.00425158534198999
751	0.498699754476547	0.136038541793823	-18.1879253387451	-0.000355493422830477	0.00191722682211548	-0.00814767740666866	0.000618529506027699
752	1.79739701747894	-0.188635781407356	-17.8632507324219	0.000293855206109583	0.000293855206109583	-0.00197886489331722	-0.000680167751852423
753	1.14804840087891	0.460712850093842	-17.6684474945068	-0.000355493422830477	-0.00749832857400179	0.00678734155371785	-0.00587495695799589
754	1.79739701747894	-0.188635781407356	-17.9931201934814	0.00386527273803949	0.00354059832170606	0.00841071270406246	0.00289124972186983
755	1.14804840087891	-1.48733305931091	-18.1879253387451	-0.00230353930965066	-0.00490093370899558	-0.00717365415766835	-0.00295288790948689
756	-0.799997508525848	-0.513310074806213	-18.4476642608643	-0.00879702530801296	0.00386527273803949	-0.00555028254166245	-0.00295288790948689
757	2.44674563407898	-0.188635781407356	-18.2528610229492	-0.00717365415766835	-0.00132951640989631	-0.00360223650932312	0.00191722682211548
758	2.44674563407898	-0.513310074806213	-17.9931201934814	0.00386527273803949	-0.00457625929266214	0.000293855206109583	-0.00555028254166245
759	0.498699754476547	0.460712850093842	-17.7333812713623	0.000618529506027699	0.00646266713738441	0.00483929552137852	0.00191722682211548
760	0.498699754476547	0.78538715839386	-17.6035118103027	0.000293855206109583	-0.00165419070981443	-0.000355493422830477	-0.00522560812532902
761	1.79739701747894	0.136038541793823	-17.7333812713623	-0.00327756232582033	0.00159255252219737	-0.0123684434220195	-0.00392691092565656
762	1.14804840087891	-1.48733305931091	-18.4476642608643	0.00321592413820326	-0.0100957229733467	-0.00197886489331722	-0.00749832857400179
763	0.498699754476547	0.136038541793823	-18.0580558776855	-0.00490093370899558	0.0022419011220336	0.00386527273803949	0.00354059832170606
764	1.14804840087891	1.11006152629852	-18.4476642608643	0.00289124972186983	0.00646266713738441	0.000618529506027699	0.000943203864153475
765	1.14804840087891	0.136038541793823	-18.1879253387451	-0.00230353930965066	0.00678734155371785	-0.00425158534198999	-0.00490093370899558
766	1.14804840087891	0.78538715839386	-18.1879253387451	0.0113327819854021	0.00418994715437293	-0.00847235135734081	-0.00165419070981443
767	0.498699754476547	-0.188635781407356	-17.7333812713623	-0.000680167751852423	-0.0026282137259841	-0.0139918150380254	0.00126787810586393
768	2.44674563407898	0.136038541793823	-18.0580558776855	0.00256657530553639	-0.00555028254166245	-0.0104203969240189	0.00548864435404539
769	-0.150648877024651	-0.188635781407356	-18.3827304840088	0.00516396993771195	0.00256657530553639	0.0022419011220336	-0.00587495695799589
770	-0.799997508525848	-0.513310074806213	-17.9931201934814	-0.00327756232582033	0.00418994715437293	-0.00912170019000769	-0.000355493422830477
771	1.79739701747894	0.460712850093842	-18.5125999450684	0.00418994715437293	0.00256657530553639	-0.00879702530801296	-3.08191010844894e-05
772	2.44674563407898	-0.513310074806213	-18.0580558776855	0.000618529506027699	-0.000680167751852423	-0.0026282137259841	-0.00165419070981443
773	1.79739701747894	-0.188635781407356	-18.3177947998047	-0.00555028254166245	0.00516396993771195	-0.00295288790948689	0.00191722682211548
774	0.498699754476547	-0.513310074806213	-17.6035118103027	-0.00132951640989631	0.00548864435404539	0.000618529506027699	0.00808603875339031
775	0.498699754476547	0.460712850093842	-18.3177947998047	0.000618529506027699	0.00613799272105098	-0.00587495695799589	-0.00684897974133492
776	0.498699754476547	-0.188635781407356	-18.4476642608643	0.00256657530553639	0.00159255252219737	-0.00425158534198999	-0.00749832857400179
777	-2.09869480133057	0.460712850093842	-18.3177947998047	0.00126787810586393	-0.00295288790948689	0.00159255252219737	-0.00457625929266214
778	1.14804840087891	1.4347357749939	-18.3827304840088	-0.00230353930965066	0.000943203864153475	-0.000680167751852423	0.000293855206109583
779	1.14804840087891	-0.188635781407356	-17.7983169555664	-0.00100484199356288	0.00678734155371785	0.00289124972186983	0.00418994715437293
780	1.14804840087891	-0.513310074806213	-17.7983169555664	0.000293855206109583	-0.00132951640989631	-0.0165892094373703	-0.00392691092565656
781	-1.44934618473053	0.78538715839386	-17.9931201934814	-0.000355493422830477	0.00581331877037883	-0.00132951640989631	-0.00587495695799589
782	2.44674563407898	-0.188635781407356	-18.0580558776855	0.00256657530553639	0.00743668992072344	0.000293855206109583	-0.000355493422830477
783	1.79739701747894	-0.188635781407356	-18.1879253387451	0.00321592413820326	-0.0143164889886975	0.00321592413820326	0.00386527273803949
784	1.14804840087891	-0.513310074806213	-18.3177947998047	0.00678734155371785	0.00256657530553639	-0.00132951640989631	0.00678734155371785
785	1.79739701747894	0.136038541793823	-18.2528610229492	-0.00457625929266214	0.00386527273803949	-0.00522560812532902	0.0022419011220336
786	2.44674563407898	-0.513310074806213	-18.1229915618896	-0.00132951640989631	-3.08191010844894e-05	-3.08191010844894e-05	-0.00457625929266214
787	0.498699754476547	0.136038541793823	-17.9931201934814	-0.000355493422830477	-0.00392691092565656	0.00483929552137852	-0.000680167751852423
788	-1.44934618473053	1.4347357749939	-17.8632507324219	-0.00555028254166245	0.00126787810586393	0.00418994715437293	0.00613799272105098
789	1.79739701747894	0.460712850093842	-18.6424694061279	0.000943203864153475	0.00516396993771195	-0.00392691092565656	0.00451462110504508
790	1.79739701747894	-0.837984383106232	-18.7723388671875	-0.00425158534198999	0.00321592413820326	-0.00847235135734081	0.00289124972186983
791	2.44674563407898	-0.188635781407356	-18.1879253387451	0.00743668992072344	0.00581331877037883	-0.00100484199356288	-0.000680167751852423
792	-0.150648877024651	-0.188635781407356	-18.0580558776855	-0.000680167751852423	0.00743668992072344	-0.00587495695799589	-0.00197886489331722
793	1.79739701747894	0.460712850093842	-18.1229915618896	0.00516396993771195	-0.00749832857400179	-0.00392691092565656	0.00516396993771195
794	1.79739701747894	-0.188635781407356	-17.7983169555664	0.00548864435404539	-0.00879702530801296	-0.000355493422830477	0.00386527273803949
795	-2.09869480133057	1.11006152629852	-17.8632507324219	0.00873538758605719	-0.000355493422830477	-0.0130177913233638	-0.00100484199356288
796	1.14804840087891	1.11006152629852	-18.3177947998047	0.00711201597005129	0.00613799272105098	-0.00165419070981443	-0.00425158534198999
797	-0.150648877024651	0.78538715839386	-18.3827304840088	-0.00295288790948689	-0.00619963090866804	0.00418994715437293	-0.00360223650932312
798	1.14804840087891	0.136038541793823	-18.1879253387451	-0.000355493422830477	-0.00392691092565656	0.00321592413820326	-0.000355493422830477
799	-0.150648877024651	0.136038541793823	-17.9931201934814	-0.00652430532500148	0.000618529506027699	-0.00327756232582033	0.00613799272105098
800	0.498699754476547	0.460712850093842	-18.4476642608643	-0.00392691092565656	0.00418994715437293	-0.00749832857400179	0.00126787810586393
801	1.14804840087891	-1.16265869140625	-17.7983169555664	0.000943203864153475	0.00256657530553639	-0.00555028254166245	-0.000680167751852423
802	-0.799997508525848	0.136038541793823	-17.8632507324219	-0.0136671401560307	0.00613799272105098	-0.00327756232582033	-0.00392691092565656
803	0.498699754476547	1.4347357749939	-18.1879253387451	0.000293855206109583	-0.00165419070981443	-3.08191010844894e-05	0.000618529506027699
804	2.44674563407898	-0.513310074806213	-18.1229915618896	0.0113327819854021	0.00743668992072344	-0.0026282137259841	0.0113327819854021
805	1.14804840087891	-0.188635781407356	-18.0580558776855	-0.000680167751852423	0.00711201597005129	-0.0110697457566857	-0.00165419070981443
806	1.79739701747894	0.136038541793823	-18.1229915618896	-3.08191010844894e-05	0.00256657530553639	-0.00327756232582033	-0.00977104809135199
807	1.79739701747894	-0.188635781407356	-18.1879253387451	0.00256657530553639	0.00516396993771195	-3.08191010844894e-05	-0.00522560812532902
808	-0.150648877024651	-1.16265869140625	-17.8632507324219	0.0239950809627771	-0.0133424662053585	-0.00197886489331722	-0.00230353930965066
809	-2.74804329872131	0.78538715839386	-17.8632507324219	-0.0104203969240189	-0.000680167751852423	0.000943203864153475	0.00808603875339031
810	3.09609436988831	-0.188635781407356	-17.928186416626	0.0226963832974434	0.00354059832170606	-0.0133424662053585	-0.00847235135734081
811	0.498699754476547	0.78538715839386	-18.4476642608643	-0.00425158534198999	0.00516396993771195	-0.0107450718060136	-0.000355493422830477
812	-0.150648877024651	-0.513310074806213	-18.0580558776855	-0.00522560812532902	-0.000355493422830477	-0.00619963090866804	-0.00295288790948689
813	0.498699754476547	-0.188635781407356	-18.0580558776855	-0.00490093370899558	-0.000355493422830477	0.00646266713738441	-0.00132951640989631
814	1.14804840087891	0.78538715839386	-18.5125999450684	0.00646266713738441	-0.000680167751852423	-0.00425158534198999	-3.08191010844894e-05
815	0.498699754476547	-0.513310074806213	-17.928186416626	-0.00684897974133492	-0.00522560812532902	-0.00912170019000769	-0.00587495695799589
816	-1.44934618473053	0.460712850093842	-17.8632507324219	-0.0026282137259841	0.00808603875339031	-0.0133424662053585	-0.00457625929266214
817	-0.799997508525848	1.11006152629852	-18.0580558776855	-0.00360223650932312	-0.00360223650932312	0.00321592413820326	-0.00522560812532902
818	1.79739701747894	-0.188635781407356	-18.1229915618896	-0.00230353930965066	0.000293855206109583	-0.000355493422830477	-3.08191010844894e-05
819	1.14804840087891	-0.513310074806213	-18.0580558776855	0.00386527273803949	-0.00327756232582033	0.00256657530553639	0.00906006153672934
820	-0.799997508525848	1.11006152629852	-18.3827304840088	-0.0126931173726916	0.00548864435404539	-0.0026282137259841	0.00256657530553639
821	-0.150648877024651	-0.188635781407356	-18.1879253387451	-0.00100484199356288	0.00581331877037883	0.000293855206109583	0.00321592413820326
822	0.498699754476547	-0.188635781407356	-18.2528610229492	0.00289124972186983	-0.00555028254166245	-0.00522560812532902	0.000618529506027699
823	-0.799997508525848	1.4347357749939	-17.8632507324219	-0.00100484199356288	0.000293855206109583	-0.00295288790948689	0.00808603875339031
824	1.14804840087891	-0.513310074806213	-17.8632507324219	0.000618529506027699	0.00321592413820326	0.00256657530553639	0.00321592413820326
825	2.44674563407898	-0.513310074806213	-18.2528610229492	0.000618529506027699	0.00613799272105098	-0.0133424662053585	0.00516396993771195
826	1.79739701747894	-1.16265869140625	-18.1229915618896	-0.00327756232582033	-0.000680167751852423	-0.00555028254166245	-0.0026282137259841
827	-0.150648877024651	-0.188635781407356	-17.7333812713623	-0.00814767740666866	-0.00197886489331722	-3.08191010844894e-05	0.00159255252219737
828	0.498699754476547	0.136038541793823	-18.2528610229492	-0.0026282137259841	-0.00522560812532902	-0.000680167751852423	-0.00165419070981443
829	0.498699754476547	0.136038541793823	-17.9931201934814	0.00354059832170606	-0.00132951640989631	-3.08191010844894e-05	0.00678734155371785
830	1.79739701747894	-0.837984383106232	-17.6684474945068	0.00126787810586393	0.00483929552137852	-0.00944637414067984	0.00483929552137852
831	1.14804840087891	0.78538715839386	-18.2528610229492	-0.00197886489331722	0.00451462110504508	-0.00717365415766835	0.000618529506027699
832	1.79739701747894	-0.188635781407356	-18.2528610229492	0.00483929552137852	0.00451462110504508	0.000618529506027699	0.000943203864153475
833	1.14804840087891	-1.16265869140625	-18.0580558776855	-3.08191010844894e-05	-0.0100957229733467	-0.00197886489331722	0.0022419011220336
834	-2.74804329872131	0.78538715839386	-18.0580558776855	0.00191722682211548	-0.00100484199356288	0.00354059832170606	0.0188002903014421
835	1.14804840087891	1.11006152629852	-18.3177947998047	-0.00717365415766835	0.00126787810586393	-0.0182125810533762	0.00678734155371785
836	-0.150648877024651	0.460712850093842	-18.1879253387451	0.00711201597005129	-0.00360223650932312	-0.00619963090866804	0.000293855206109583
837	-0.150648877024651	1.11006152629852	-18.0580558776855	-0.00490093370899558	-0.000680167751852423	0.00321592413820326	-0.00522560812532902
838	1.79739701747894	-0.513310074806213	-18.1879253387451	-0.000355493422830477	-0.000680167751852423	0.00776136433705688	0.00289124972186983
839	1.79739701747894	-0.188635781407356	-18.1879253387451	-0.00100484199356288	0.0022419011220336	0.00418994715437293	0.00483929552137852
840	-0.150648877024651	-0.837984383106232	-18.3177947998047	-0.0133424662053585	-0.0026282137259841	-0.00457625929266214	0.00646266713738441
841	-0.150648877024651	0.136038541793823	-18.0580558776855	-0.0123684434220195	0.00159255252219737	-0.00814767740666866	-0.00165419070981443
842	-0.150648877024651	1.4347357749939	-18.3827304840088	-0.00392691092565656	0.00516396993771195	0.00289124972186983	-0.00490093370899558
843	-0.799997508525848	0.460712850093842	-17.8632507324219	-0.000355493422830477	-0.00165419070981443	0.00613799272105098	0.0103587592020631
844	1.79739701747894	-0.837984383106232	-17.4087066650391	-0.00490093370899558	0.00354059832170606	0.00581331877037883	0.00354059832170606
845	1.79739701747894	-0.188635781407356	-17.9931201934814	-0.000680167751852423	0.01100810803473	-0.00295288790948689	-3.08191010844894e-05
846	2.44674563407898	-0.513310074806213	-18.3827304840088	-0.00327756232582033	0.00516396993771195	-0.00587495695799589	-0.00100484199356288
847	1.79739701747894	-1.81200730800629	-17.8632507324219	-0.00457625929266214	-0.00230353930965066	0.00191722682211548	0.0022419011220336
848	-1.44934618473053	-0.188635781407356	-17.9931201934814	0.00126787810586393	0.00354059832170606	-0.000680167751852423	0.00451462110504508
849	0.498699754476547	0.78538715839386	-18.1879253387451	0.00646266713738441	0.00126787810586393	0.00126787810586393	0.00646266713738441
850	3.09609436988831	-0.837984383106232	-17.7333812713623	-0.00132951640989631	0.00321592413820326	-0.00295288790948689	-0.00295288790948689
851	-0.150648877024651	0.460712850093842	-17.928186416626	0.000293855206109583	0.000618529506027699	-0.00587495695799589	-0.00360223650932312
852	-0.150648877024651	0.136038541793823	-18.1229915618896	-0.00717365415766835	0.000293855206109583	0.00646266713738441	0.00613799272105098
853	1.79739701747894	-0.188635781407356	-18.4476642608643	-0.00132951640989631	-0.00782300252467394	-0.00684897974133492	0.00321592413820326
854	-0.150648877024651	0.136038541793823	-18.3177947998047	0.00516396993771195	0.0022419011220336	-0.00490093370899558	0.00776136433705688
855	-0.150648877024651	0.78538715839386	-18.2528610229492	-0.00944637414067984	0.00451462110504508	-0.00327756232582033	0.00451462110504508
856	1.14804840087891	1.11006152629852	-18.0580558776855	0.000293855206109583	0.00321592413820326	-0.0143164889886975	-0.00327756232582033
857	0.498699754476547	1.11006152629852	-17.8632507324219	-0.00165419070981443	-0.00457625929266214	-0.000680167751852423	0.00451462110504508
858	1.79739701747894	-1.48733305931091	-17.4736423492432	0.00256657530553639	-0.00587495695799589	0.000293855206109583	0.00711201597005129
859	-1.44934618473053	-0.837984383106232	-17.6684474945068	-0.00555028254166245	0.0022419011220336	-0.00132951640989631	-0.000355493422830477
860	1.14804840087891	1.11006152629852	-18.3177947998047	-0.00197886489331722	0.00581331877037883	-0.00197886489331722	0.0022419011220336
861	1.14804840087891	-0.188635781407356	-17.7983169555664	-0.00165419070981443	-0.000680167751852423	-0.00522560812532902	-0.00717365415766835
862	1.14804840087891	1.4347357749939	-18.1229915618896	0.000293855206109583	0.00191722682211548	-0.00522560812532902	0.00321592413820326
863	1.14804840087891	-0.513310074806213	-17.8632507324219	-0.00100484199356288	-0.00165419070981443	0.00126787810586393	0.00581331877037883
864	0.498699754476547	0.78538715839386	-17.8632507324219	0.00354059832170606	0.00581331877037883	0.00256657530553639	0.00743668992072344
865	1.14804840087891	-0.188635781407356	-17.4087066650391	-0.00165419070981443	0.00159255252219737	-0.00360223650932312	0.00418994715437293
866	-2.09869480133057	1.11006152629852	-18.2528610229492	-0.00977104809135199	0.00483929552137852	-0.00977104809135199	-0.00912170019000769
867	0.498699754476547	0.78538715839386	-18.5775356292725	-3.08191010844894e-05	-0.00100484199356288	0.000943203864153475	0.00646266713738441
868	0.498699754476547	0.460712850093842	-18.0580558776855	-0.000355493422830477	-0.0026282137259841	-0.000355493422830477	-0.00230353930965066
869	1.79739701747894	-0.188635781407356	-17.7333812713623	0.00873538758605719	-0.00457625929266214	-0.0100957229733467	-0.00197886489331722
870	-0.799997508525848	0.460712850093842	-17.928186416626	0.00321592413820326	0.012956153601408	-0.00684897974133492	-0.0026282137259841
871	1.14804840087891	0.460712850093842	-18.1229915618896	-0.00360223650932312	0.00776136433705688	-0.00684897974133492	-0.00522560812532902
872	-0.150648877024651	0.136038541793823	-17.6035118103027	-3.08191010844894e-05	-0.00684897974133492	0.000293855206109583	-0.0026282137259841
873	-0.799997508525848	-0.188635781407356	-17.928186416626	-0.00425158534198999	0.00256657530553639	0.00613799272105098	0.00548864435404539
874	2.44674563407898	-0.188635781407356	-18.1229915618896	-0.0026282137259841	0.000293855206109583	0.00418994715437293	0.000943203864153475
875	2.44674563407898	0.136038541793823	-18.3827304840088	0.00321592413820326	0.00451462110504508	-0.00327756232582033	0.000618529506027699
876	1.79739701747894	-0.837984383106232	-18.3177947998047	-0.00295288790948689	-0.00197886489331722	-0.00847235135734081	-0.00587495695799589
877	-0.799997508525848	-0.188635781407356	-17.8632507324219	-0.00457625929266214	0.00613799272105098	0.000618529506027699	-0.000680167751852423
878	1.79739701747894	-0.188635781407356	-17.9931201934814	-0.00295288790948689	0.00386527273803949	0.00289124972186983	0.00613799272105098
879	1.14804840087891	0.136038541793823	-17.8632507324219	0.0022419011220336	0.00289124972186983	-0.00392691092565656	0.00159255252219737
880	2.44674563407898	-0.513310074806213	-18.1229915618896	0.00483929552137852	0.0132808275520802	0.00126787810586393	-0.00100484199356288
881	-0.799997508525848	1.4347357749939	-18.3827304840088	-0.00619963090866804	0.00418994715437293	-0.0143164889886975	-0.0130177913233638
882	1.14804840087891	-0.188635781407356	-18.2528610229492	0.00548864435404539	0.00256657530553639	0.00159255252219737	-0.00555028254166245
883	1.14804840087891	-0.513310074806213	-18.1879253387451	-0.000680167751852423	-0.00912170019000769	0.00678734155371785	0.0162028968334198
884	-2.09869480133057	0.78538715839386	-18.0580558776855	-0.00717365415766835	0.00418994715437293	0.000293855206109583	0.00289124972186983
885	-0.150648877024651	0.460712850093842	-17.9931201934814	-0.0026282137259841	0.00873538758605719	-0.000355493422830477	0.0022419011220336
886	0.498699754476547	0.78538715839386	-17.8632507324219	-0.00132951640989631	-0.00100484199356288	-0.00814767740666866	-0.00814767740666866
887	-0.799997508525848	0.78538715839386	-18.3177947998047	-0.00295288790948689	0.00354059832170606	0.000618529506027699	0.00548864435404539
888	-0.150648877024651	0.460712850093842	-18.2528610229492	0.000293855206109583	-0.00555028254166245	0.00678734155371785	0.00548864435404539
889	3.09609436988831	-0.513310074806213	-18.2528610229492	0.000618529506027699	-0.00847235135734081	-0.00977104809135199	0.0100340843200684
890	-0.150648877024651	-0.513310074806213	-18.3177947998047	0.00646266713738441	-3.08191010844894e-05	-0.00100484199356288	-0.00782300252467394
891	-0.150648877024651	-0.188635781407356	-18.0580558776855	-0.00814767740666866	0.00776136433705688	-0.00197886489331722	-0.00197886489331722
892	-0.150648877024651	0.78538715839386	-18.1879253387451	-0.00132951640989631	0.00613799272105098	0.00159255252219737	-0.00522560812532902
893	1.14804840087891	-0.188635781407356	-17.4736423492432	0.00354059832170606	-3.08191010844894e-05	0.00191722682211548	0.00873538758605719
894	3.09609436988831	-0.188635781407356	-18.0580558776855	-0.00165419070981443	-0.000355493422830477	-0.000355493422830477	0.00289124972186983
895	0.498699754476547	-0.188635781407356	-18.1879253387451	-0.00327756232582033	0.00906006153672934	-0.00652430532500148	-0.00425158534198999
896	1.79739701747894	0.136038541793823	-18.4476642608643	0.000618529506027699	0.00159255252219737	-0.00684897974133492	-0.00652430532500148
897	1.14804840087891	-1.16265869140625	-18.1229915618896	-0.00100484199356288	-0.00814767740666866	-0.00100484199356288	-3.08191010844894e-05
898	1.14804840087891	-0.188635781407356	-17.928186416626	-3.08191010844894e-05	0.00386527273803949	0.000618529506027699	0.00386527273803949
899	1.79739701747894	0.460712850093842	-18.1229915618896	0.00126787810586393	-0.00392691092565656	-0.00749832857400179	0.00548864435404539
900	1.79739701747894	-0.188635781407356	-17.5385761260986	-0.00230353930965066	0.00646266713738441	0.00938473641872406	-0.00457625929266214
901	-0.799997508525848	0.78538715839386	-18.0580558776855	-0.00392691092565656	0.00321592413820326	-0.00944637414067984	-0.000680167751852423
902	-1.44934618473053	-0.188635781407356	-18.1879253387451	-0.00977104809135199	0.00191722682211548	0.000943203864153475	0.00678734155371785
903	1.14804840087891	0.78538715839386	-18.4476642608643	0.00289124972186983	0.00321592413820326	-0.0026282137259841	0.00418994715437293
904	1.14804840087891	-0.513310074806213	-18.2528610229492	0.00354059832170606	-0.00782300252467394	0.00256657530553639	0.00451462110504508
905	-0.799997508525848	1.11006152629852	-17.928186416626	-0.00782300252467394	0.00841071270406246	-0.000355493422830477	0.00126787810586393
906	1.14804840087891	1.4347357749939	-17.8632507324219	-0.00392691092565656	0.00354059832170606	-0.00522560812532902	-0.0113944197073579
907	0.498699754476547	0.460712850093842	-18.0580558776855	-3.08191010844894e-05	0.012956153601408	0.00711201597005129	-0.00132951640989631
908	-0.150648877024651	0.136038541793823	-17.9931201934814	-0.00425158534198999	0.0022419011220336	0.00678734155371785	0.00418994715437293
909	-0.150648877024651	-0.513310074806213	-18.0580558776855	-0.00782300252467394	0.00418994715437293	-0.00490093370899558	0.00613799272105098
910	-0.150648877024651	1.11006152629852	-18.5775356292725	0.00126787810586393	0.00386527273803949	-0.00684897974133492	-0.0100957229733467
911	1.79739701747894	-0.837984383106232	-18.1879253387451	-0.00360223650932312	-0.00522560812532902	-0.0146411629393697	-0.00587495695799589
912	-0.150648877024651	1.4347357749939	-18.1879253387451	0.00191722682211548	0.00191722682211548	0.00256657530553639	-0.00295288790948689
913	1.79739701747894	0.136038541793823	-17.7333812713623	0.00548864435404539	-0.00327756232582033	-3.08191010844894e-05	0.000293855206109583
914	2.44674563407898	-0.837984383106232	-17.9931201934814	0.00451462110504508	-0.00457625929266214	-0.0117190945893526	0.00191722682211548
915	1.79739701747894	-0.188635781407356	-18.4476642608643	0.00386527273803949	-0.00782300252467394	-0.00327756232582033	-0.00619963090866804
916	-2.09869480133057	1.4347357749939	-18.3177947998047	-0.0100957229733467	0.00581331877037883	-0.00392691092565656	-0.00392691092565656
917	0.498699754476547	-0.513310074806213	-18.2528610229492	-3.08191010844894e-05	-0.00327756232582033	-3.08191010844894e-05	-0.00132951640989631
918	1.79739701747894	-1.16265869140625	-17.6684474945068	0.00289124972186983	-0.00490093370899558	-0.00100484199356288	0.00354059832170606
919	1.14804840087891	0.78538715839386	-18.1229915618896	0.013930176384747	0.00126787810586393	-0.00230353930965066	-0.00230353930965066
920	1.14804840087891	0.136038541793823	-17.8632507324219	-0.00132951640989631	0.00126787810586393	-0.00684897974133492	-0.00587495695799589
921	0.498699754476547	1.11006152629852	-18.1879253387451	-0.00327756232582033	-0.00490093370899558	-0.00230353930965066	-0.0026282137259841
922	3.09609436988831	-1.16265869140625	-18.1229915618896	-0.00425158534198999	-0.000680167751852423	0.00159255252219737	-0.000355493422830477
923	-2.74804329872131	0.460712850093842	-18.3177947998047	-0.00912170019000769	0.00451462110504508	-0.00230353930965066	0.00841071270406246
924	0.498699754476547	0.460712850093842	-18.1879253387451	0.00678734155371785	0.00126787810586393	0.000618529506027699	-0.00132951640989631
925	-0.150648877024651	-0.513310074806213	-17.928186416626	-0.00197886489331722	0.00516396993771195	-0.000680167751852423	-0.00100484199356288
926	-0.150648877024651	0.460712850093842	-17.7333812713623	-0.00327756232582033	0.00808603875339031	0.00451462110504508	-0.00555028254166245
927	-0.799997508525848	0.78538715839386	-17.7333812713623	-0.00425158534198999	0.00516396993771195	-0.00555028254166245	-0.00327756232582033
928	-0.799997508525848	0.460712850093842	-18.2528610229492	-0.000680167751852423	0.00256657530553639	0.00289124972186983	0.000943203864153475
929	1.79739701747894	-1.16265869140625	-18.1879253387451	0.00516396993771195	-0.00912170019000769	0.00516396993771195	-0.00197886489331722
930	-2.74804329872131	1.11006152629852	-18.4476642608643	-0.00977104809135199	0.00646266713738441	-0.00132951640989631	0.00126787810586393
931	0.498699754476547	-0.188635781407356	-18.1229915618896	-0.00165419070981443	-0.000680167751852423	-0.00619963090866804	-0.00652430532500148
932	-0.799997508525848	0.78538715839386	-18.2528610229492	-0.000680167751852423	0.00256657530553639	-0.00100484199356288	0.000293855206109583
933	1.79739701747894	-0.513310074806213	-17.6035118103027	0.00354059832170606	0.00256657530553639	0.000943203864153475	0.00743668992072344
934	1.14804840087891	0.460712850093842	-17.7333812713623	-0.00230353930965066	-0.00197886489331722	0.00321592413820326	0.00354059832170606
935	0.498699754476547	1.11006152629852	-18.0580558776855	0.00191722682211548	-3.08191010844894e-05	-0.00555028254166245	-0.00425158534198999
936	-0.150648877024651	0.136038541793823	-18.4476642608643	-0.00295288790948689	0.000293855206109583	-0.00522560812532902	-0.00327756232582033
937	0.498699754476547	0.136038541793823	-18.2528610229492	-0.00425158534198999	0.00354059832170606	-0.00360223650932312	0.000293855206109583
938	1.79739701747894	-0.513310074806213	-17.8632507324219	0.000293855206109583	0.00159255252219737	0.00613799272105098	0.00289124972186983
939	0.498699754476547	0.460712850093842	-17.928186416626	0.00256657530553639	-0.0026282137259841	-3.08191010844894e-05	0.00191722682211548
940	2.44674563407898	-0.513310074806213	-17.9931201934814	-0.00360223650932312	0.00548864435404539	0.00548864435404539	-0.00814767740666866
941	-2.09869480133057	0.78538715839386	-18.0580558776855	-0.00717365415766835	0.00808603875339031	-0.00490093370899558	0.000293855206109583
942	0.498699754476547	-0.188635781407356	-17.9931201934814	-0.00587495695799589	-0.00555028254166245	-0.00457625929266214	-0.00684897974133492
943	1.14804840087891	-0.188635781407356	-18.3827304840088	-0.000355493422830477	-0.000680167751852423	0.00191722682211548	-0.000355493422830477
944	-0.799997508525848	0.78538715839386	-18.2528610229492	-0.00879702530801296	0.00613799272105098	0.000618529506027699	0.00289124972186983
945	-0.150648877024651	0.460712850093842	-18.0580558776855	-0.000680167751852423	0.00678734155371785	-0.00197886489331722	-0.00132951640989631
946	0.498699754476547	-0.188635781407356	-18.0580558776855	-0.00522560812532902	0.00354059832170606	-0.00717365415766835	-0.00912170019000769
947	0.498699754476547	0.460712850093842	-18.1879253387451	0.00159255252219737	0.00678734155371785	-0.00165419070981443	0.0022419011220336
948	-1.44934618473053	0.78538715839386	-18.1229915618896	-0.00555028254166245	0.00418994715437293	-0.00132951640989631	0.0113327819854021
949	1.79739701747894	0.136038541793823	-17.928186416626	0.000943203864153475	-0.00197886489331722	-0.00619963090866804	-0.00392691092565656
950	-0.150648877024651	0.136038541793823	-18.1229915618896	-0.00327756232582033	-0.00327756232582033	0.00321592413820326	-0.00392691092565656
951	-0.150648877024651	-0.188635781407356	-18.1879253387451	-0.00457625929266214	0.00646266713738441	-0.00587495695799589	-0.000355493422830477
952	0.498699754476547	0.78538715839386	-18.2528610229492	0.000943203864153475	0.00613799272105098	-0.00295288790948689	-0.00717365415766835
953	1.79739701747894	-0.188635781407356	-17.9931201934814	0.00808603875339031	0.00289124972186983	-0.00490093370899558	0.000618529506027699
954	1.79739701747894	-0.513310074806213	-18.1879253387451	0.000943203864153475	-0.00360223650932312	-0.00457625929266214	-3.08191010844894e-05
955	-2.74804329872131	1.11006152629852	-18.0580558776855	-0.00392691092565656	0.0126314787194133	-0.0026282137259841	-0.00782300252467394
956	-0.150648877024651	0.460712850093842	-18.2528610229492	-0.00490093370899558	-0.00100484199356288	-0.0156151866540313	-0.00392691092565656
957	1.14804840087891	-0.188635781407356	-18.2528610229492	-0.00132951640989631	-0.00717365415766835	-0.00555028254166245	-0.000680167751852423
958	2.44674563407898	-0.188635781407356	-18.1879253387451	-0.000355493422830477	-0.00457625929266214	0.00191722682211548	0.000293855206109583
959	-0.150648877024651	0.78538715839386	-18.2528610229492	0.000943203864153475	0.00483929552137852	0.00126787810586393	0.0022419011220336
960	1.79739701747894	0.78538715839386	-17.7983169555664	0.00354059832170606	0.00354059832170606	-0.00490093370899558	0.00289124972186983
961	1.14804840087891	-0.188635781407356	-18.0580558776855	-0.00165419070981443	0.00321592413820326	-0.0026282137259841	-0.0123684434220195
962	-0.150648877024651	-0.513310074806213	-17.8632507324219	-0.00555028254166245	0.00386527273803949	-0.00522560812532902	0.00613799272105098
963	1.14804840087891	0.78538715839386	-18.3177947998047	0.00289124972186983	0.00191722682211548	-0.00100484199356288	0.00581331877037883
964	-0.150648877024651	-0.513310074806213	-18.0580558776855	0.00678734155371785	-0.00879702530801296	-3.08191010844894e-05	0.00256657530553639
965	0.498699754476547	0.78538715839386	-18.1229915618896	0.00743668992072344	0.0165275707840919	-0.00749832857400179	-0.00425158534198999
966	-0.150648877024651	-0.188635781407356	-18.0580558776855	-0.00555028254166245	0.00321592413820326	0.00418994715437293	-0.00522560812532902
967	0.498699754476547	0.78538715839386	-18.3177947998047	-0.0026282137259841	0.00126787810586393	-0.00457625929266214	-0.00619963090866804
968	0.498699754476547	-0.513310074806213	-17.9931201934814	0.00321592413820326	-0.00522560812532902	0.00483929552137852	0.00191722682211548
969	-0.799997508525848	-0.188635781407356	-17.5385761260986	-0.000355493422830477	0.000293855206109583	-3.08191010844894e-05	-0.000355493422830477
970	0.498699754476547	1.4347357749939	-17.928186416626	-0.00295288790948689	0.0106834331527352	-0.00100484199356288	-0.000680167751852423
971	1.14804840087891	-0.188635781407356	-18.0580558776855	-0.000355493422830477	0.00548864435404539	-0.00749832857400179	-0.00327756232582033
972	-0.150648877024651	0.460712850093842	-18.3177947998047	-0.00490093370899558	0.00386527273803949	-0.00100484199356288	0.000618529506027699
973	1.79739701747894	-0.513310074806213	-17.8632507324219	-0.00230353930965066	0.000618529506027699	0.000618529506027699	0.000293855206109583
974	0.498699754476547	0.460712850093842	-18.5775356292725	0.000293855206109583	0.00191722682211548	-0.00814767740666866	0.000293855206109583
975	0.498699754476547	-0.513310074806213	-18.1879253387451	-0.00197886489331722	-0.000680167751852423	-0.00100484199356288	-0.00360223650932312
976	-0.799997508525848	0.78538715839386	-18.0580558776855	-0.00197886489331722	0.000293855206109583	0.00191722682211548	-0.00944637414067984
977	1.14804840087891	0.460712850093842	-17.7983169555664	0.000943203864153475	0.00581331877037883	-0.00717365415766835	-0.000680167751852423
978	3.09609436988831	-0.188635781407356	-17.9931201934814	0.00451462110504508	-3.08191010844894e-05	-0.00457625929266214	0.0022419011220336
979	0.498699754476547	-0.188635781407356	-18.1879253387451	0.00256657530553639	0.00613799272105098	0.00191722682211548	0.00289124972186983
980	-0.799997508525848	1.75941014289856	-18.1879253387451	-0.00749832857400179	0.00841071270406246	0.00386527273803949	-0.000355493422830477
981	0.498699754476547	-0.188635781407356	-18.3177947998047	0.00613799272105098	0.00516396993771195	-0.00587495695799589	0.00386527273803949
982	1.79739701747894	-1.48733305931091	-18.2528610229492	-3.08191010844894e-05	-0.00944637414067984	-0.0149658378213644	-0.00652430532500148
983	-1.44934618473053	0.78538715839386	-18.1229915618896	0.00159255252219737	0.00841071270406246	-0.000680167751852423	0.00354059832170606
984	1.14804840087891	-0.188635781407356	-17.7333812713623	0.00418994715437293	-0.00132951640989631	0.00386527273803949	-0.00295288790948689
985	1.14804840087891	0.136038541793823	-18.3827304840088	0.0022419011220336	0.00191722682211548	-0.00360223650932312	0.00159255252219737
986	1.14804840087891	-0.837984383106232	-18.0580558776855	0.00776136433705688	0.00191722682211548	-0.00847235135734081	0.000293855206109583
987	-2.74804329872131	0.136038541793823	-18.1229915618896	-0.0266541130840778	-0.00652430532500148	-0.00684897974133492	-0.00132951640989631
988	1.79739701747894	0.460712850093842	-18.6424694061279	0.00938473641872406	0.000943203864153475	-0.00230353930965066	0.00841071270406246
989	1.79739701747894	-0.837984383106232	-17.9931201934814	-0.000355493422830477	-0.00100484199356288	-0.00912170019000769	-0.00879702530801296
990	0.498699754476547	1.11006152629852	-17.9931201934814	-0.00555028254166245	0.00354059832170606	-0.00944637414067984	0.00256657530553639
991	1.14804840087891	-0.188635781407356	-17.6035118103027	0.00126787810586393	0.00938473641872406	-0.00749832857400179	-0.00457625929266214
992	0.498699754476547	0.78538715839386	-17.9931201934814	0.00159255252219737	-0.00392691092565656	-0.0139918150380254	-0.00165419070981443
993	2.44674563407898	-1.16265869140625	-18.2528610229492	0.00159255252219737	-0.00165419070981443	-0.00555028254166245	0.00418994715437293
994	-2.09869480133057	1.11006152629852	-18.4476642608643	-0.00587495695799589	0.0022419011220336	-0.00295288790948689	-0.00230353930965066
995	0.498699754476547	1.11006152629852	-18.5775356292725	0.000293855206109583	0.0022419011220336	-0.00749832857400179	-0.00392691092565656
996	0.498699754476547	0.136038541793823	-18.2528610229492	-0.00230353930965066	0.00191722682211548	-0.00587495695799589	0.000618529506027699
997	0.498699754476547	0.78538715839386	-18.0580558776855	-0.00555028254166245	0.00581331877037883	-0.00425158534198999	-0.00132951640989631
998	2.44674563407898	-0.837984383106232	-17.7333812713623	0.00646266713738441	0.00126787810586393	-0.00522560812532902	0.00678734155371785
999	1.14804840087891	-0.188635781407356	-17.9931201934814	0.00873538758605719	-0.00457625929266214	-0.0026282137259841	-0.00197886489331722
1000	0.498699754476547	-0.513310074806213	-18.4476642608643	-0.000680167751852423	0.0022419011220336	-0.00717365415766835	0.00126787810586393
1001	-0.799997508525848	-0.513310074806213	-18.0580558776855	-0.0130177913233638	0.000943203864153475	-0.00392691092565656	-0.00457625929266214
1002	1.79739701747894	0.136038541793823	-18.0580558776855	-0.00555028254166245	0.00386527273803949	-0.0130177913233638	0.00159255252219737
1003	0.498699754476547	0.136038541793823	-17.9931201934814	0.00386527273803949	0.000293855206109583	-3.08191010844894e-05	-0.00100484199356288
1004	1.79739701747894	-0.837984383106232	-18.4476642608643	0.00483929552137852	0.00256657530553639	0.00613799272105098	-0.000355493422830477
1005	1.14804840087891	-0.188635781407356	-17.7333812713623	0.00191722682211548	0.00418994715437293	-0.00197886489331722	0.00581331877037883
1006	1.79739701747894	-0.513310074806213	-17.9931201934814	-0.00457625929266214	-0.00197886489331722	-0.00295288790948689	-0.00197886489331722
1007	1.79739701747894	-1.81200730800629	-17.9931201934814	-0.00100484199356288	-0.0110697457566857	-0.00879702530801296	0.00289124972186983
1008	-2.09869480133057	0.78538715839386	-18.2528610229492	-3.08191010844894e-05	0.000293855206109583	0.00646266713738441	0.0116574559360743
1009	1.14804840087891	0.460712850093842	-18.3827304840088	0.00321592413820326	-0.00392691092565656	-0.00619963090866804	0.00126787810586393
1010	1.14804840087891	-0.188635781407356	-18.1879253387451	0.00483929552137852	0.0100340843200684	-0.00295288790948689	0.000293855206109583
1011	1.14804840087891	0.460712850093842	-18.1879253387451	-0.000355493422830477	0.00256657530553639	-0.00230353930965066	-0.00295288790948689
1012	-0.799997508525848	0.136038541793823	-17.6684474945068	-0.00522560812532902	-0.00100484199356288	-0.0120437685400248	-0.00490093370899558
1013	1.14804840087891	0.136038541793823	-18.1879253387451	0.00354059832170606	0.0022419011220336	-0.00457625929266214	0.000293855206109583
1014	-0.150648877024651	0.136038541793823	-18.4476642608643	0.00321592413820326	-0.0117190945893526	0.00289124972186983	-0.00295288790948689
1015	-2.09869480133057	0.78538715839386	-18.3827304840088	0.00516396993771195	0.00191722682211548	-0.00392691092565656	-0.0026282137259841
1016	0.498699754476547	1.11006152629852	-18.1879253387451	-0.00295288790948689	0.000943203864153475	-0.00295288790948689	-0.00360223650932312
1017	0.498699754476547	0.78538715839386	-17.9931201934814	-0.00587495695799589	-0.00360223650932312	-0.00717365415766835	0.000618529506027699
1018	1.79739701747894	0.460712850093842	-18.1229915618896	0.0103587592020631	0.00418994715437293	0.00938473641872406	-0.00327756232582033
1019	-0.150648877024651	0.136038541793823	-17.7983169555664	-0.00100484199356288	-0.00132951640989631	0.000293855206109583	0.00191722682211548
1020	-0.150648877024651	1.11006152629852	-18.2528610229492	-0.00360223650932312	0.00613799272105098	-0.00522560812532902	-0.00619963090866804
1021	1.79739701747894	-1.48733305931091	-18.0580558776855	-0.00425158534198999	-0.00847235135734081	-0.00490093370899558	-0.00587495695799589
1022	0.498699754476547	0.78538715839386	-18.3827304840088	-0.00684897974133492	0.00126787810586393	-0.00847235135734081	0.00711201597005129
1023	1.14804840087891	0.460712850093842	-18.1229915618896	0.000293855206109583	-0.00457625929266214	0.00126787810586393	0.00451462110504508
1024	1.14804840087891	0.136038541793823	-17.7983169555664	-0.00197886489331722	-0.000355493422830477	-0.00230353930965066	-0.00425158534198999
1025	1.79739701747894	-0.188635781407356	-17.7983169555664	-0.00425158534198999	0.00191722682211548	0.000943203864153475	0.000943203864153475
1026	1.14804840087891	0.136038541793823	-17.6035118103027	-0.00197886489331722	-0.00132951640989631	0.00126787810586393	-0.00814767740666866
1027	1.79739701747894	-0.513310074806213	-18.2528610229492	-0.000355493422830477	0.00159255252219737	-0.00555028254166245	-0.00165419070981443
1028	-0.150648877024651	0.136038541793823	-18.2528610229492	0.0022419011220336	0.000943203864153475	0.00191722682211548	0.00321592413820326
1029	-0.799997508525848	1.4347357749939	-18.8372745513916	-0.00230353930965066	0.00126787810586393	0.00841071270406246	0.00191722682211548
1030	0.498699754476547	-0.188635781407356	-18.6424694061279	-0.00100484199356288	0.00418994715437293	-0.0110697457566857	0.00159255252219737
1031	-0.799997508525848	0.460712850093842	-18.1229915618896	-0.00132951640989631	0.00191722682211548	-0.00165419070981443	0.000293855206109583
1032	1.14804840087891	-0.837984383106232	-17.928186416626	-0.00197886489331722	-0.00457625929266214	-0.00490093370899558	0.000618529506027699
1033	-0.799997508525848	-0.188635781407356	-17.928186416626	-0.0107450718060136	-0.00165419070981443	-0.00360223650932312	0.00743668992072344
1034	-0.150648877024651	1.4347357749939	-18.3177947998047	0.00354059832170606	0.00678734155371785	0.00256657530553639	-0.00522560812532902
1035	-0.799997508525848	-0.188635781407356	-18.3177947998047	-0.00295288790948689	-0.00782300252467394	-0.00490093370899558	-0.00132951640989631
1036	-0.799997508525848	0.460712850093842	-18.1879253387451	0.000943203864153475	-0.00197886489331722	-0.00425158534198999	-0.00197886489331722
1037	0.498699754476547	0.460712850093842	-18.0580558776855	-0.00295288790948689	-0.000355493422830477	-0.0026282137259841	-0.00555028254166245
1038	0.498699754476547	0.460712850093842	-18.0580558776855	0.00191722682211548	-0.000680167751852423	0.00159255252219737	0.00418994715437293
1039	1.79739701747894	0.136038541793823	-17.7333812713623	-0.00100484199356288	0.00321592413820326	0.00289124972186983	-0.00425158534198999
1040	-2.74804329872131	0.78538715839386	-17.928186416626	-0.00490093370899558	0.00354059832170606	0.000618529506027699	-0.00749832857400179
1041	1.79739701747894	-0.513310074806213	-18.0580558776855	-0.000355493422830477	-0.00197886489331722	-0.00782300252467394	0.00613799272105098
1042	-0.150648877024651	-0.188635781407356	-18.3177947998047	0.00256657530553639	-0.00425158534198999	-0.0110697457566857	-0.00619963090866804
1043	-0.799997508525848	0.78538715839386	-18.1879253387451	0.000943203864153475	-0.00230353930965066	0.00451462110504508	0.00126787810586393
1044	1.79739701747894	0.460712850093842	-18.1879253387451	0.00386527273803949	0.000293855206109583	-0.00132951640989631	0.0022419011220336
1045	1.14804840087891	-0.513310074806213	-18.0580558776855	-0.00360223650932312	0.00938473641872406	-0.00555028254166245	0.00126787810586393
1046	1.14804840087891	-0.837984383106232	-17.4736423492432	-0.00392691092565656	-0.00100484199356288	-0.000680167751852423	0.0022419011220336
1047	0.498699754476547	0.136038541793823	-17.6684474945068	-0.0113944197073579	-0.00652430532500148	-0.00912170019000769	-0.00100484199356288
1048	0.498699754476547	0.78538715839386	-18.3827304840088	0.00906006153672934	-0.00100484199356288	0.00808603875339031	0.00548864435404539
1049	0.498699754476547	0.78538715839386	-18.3177947998047	0.00516396993771195	-0.00100484199356288	0.00354059832170606	0.00678734155371785
1050	1.14804840087891	-0.188635781407356	-18.0580558776855	-0.00165419070981443	0.00743668992072344	0.00418994715437293	0.000293855206109583
1051	0.498699754476547	0.78538715839386	-18.2528610229492	-0.00587495695799589	0.00646266713738441	-0.00782300252467394	-0.00490093370899558
1052	3.09609436988831	-0.188635781407356	-17.9931201934814	0.000293855206109583	0.000618529506027699	-0.00619963090866804	0.000618529506027699
1053	-0.150648877024651	-0.188635781407356	-18.0580558776855	0.00711201597005129	-0.00425158534198999	0.000618529506027699	-3.08191010844894e-05
1054	-2.74804329872131	0.78538715839386	-17.7333812713623	-0.000680167751852423	-0.00230353930965066	0.0022419011220336	0.00613799272105098
1055	-0.150648877024651	0.460712850093842	-18.3177947998047	-0.00327756232582033	0.00386527273803949	-0.0026282137259841	-0.00132951640989631
1056	-0.150648877024651	-0.837984383106232	-18.1879253387451	-0.00132951640989631	-0.00165419070981443	-0.00912170019000769	-0.00977104809135199
1057	0.498699754476547	0.78538715839386	-18.1879253387451	-0.00425158534198999	-3.08191010844894e-05	-3.08191010844894e-05	0.00354059832170606
1058	-0.150648877024651	1.11006152629852	-18.1879253387451	0.00516396993771195	0.00191722682211548	-0.00814767740666866	-0.00165419070981443
1059	0.498699754476547	-0.188635781407356	-18.1229915618896	0.00483929552137852	0.00354059832170606	-0.00230353930965066	0.00483929552137852
1060	-0.799997508525848	-0.513310074806213	-17.6684474945068	-0.00814767740666866	0.00126787810586393	-0.00652430532500148	-0.00457625929266214
1061	-0.150648877024651	-0.188635781407356	-17.928186416626	-0.00977104809135199	0.011982130818069	-0.00197886489331722	-0.00652430532500148
1062	1.79739701747894	1.11006152629852	-18.5125999450684	-0.00230353930965066	0.00516396993771195	-0.0110697457566857	-0.00165419070981443
1063	-0.150648877024651	0.460712850093842	-18.0580558776855	0.00418994715437293	0.00321592413820326	0.0022419011220336	0.00126787810586393
1064	1.14804840087891	0.460712850093842	-18.1229915618896	-0.000355493422830477	0.00678734155371785	-3.08191010844894e-05	0.00711201597005129
1065	1.14804840087891	0.136038541793823	-17.9931201934814	-0.00392691092565656	0.00711201597005129	-0.0026282137259841	0.00321592413820326
1066	2.44674563407898	-0.188635781407356	-17.9931201934814	0.00159255252219737	-0.00100484199356288	-0.00197886489331722	-0.00165419070981443
1067	2.44674563407898	-1.48733305931091	-17.7333812713623	0.00256657530553639	-0.00652430532500148	-0.00652430532500148	-0.00100484199356288
1068	-2.74804329872131	0.78538715839386	-17.8632507324219	-0.00555028254166245	0.000293855206109583	0.00483929552137852	0.00321592413820326
1069	0.498699754476547	0.78538715839386	-18.4476642608643	-0.00457625929266214	0.00808603875339031	0.00581331877037883	0.00159255252219737
1070	1.79739701747894	-0.513310074806213	-18.0580558776855	0.0022419011220336	0.000618529506027699	-0.00327756232582033	-0.00879702530801296
1071	1.79739701747894	0.136038541793823	-18.3177947998047	0.000293855206109583	0.00613799272105098	-0.00457625929266214	-0.000355493422830477
1072	1.14804840087891	-0.837984383106232	-18.1229915618896	-0.00814767740666866	-0.00782300252467394	0.0022419011220336	-0.00132951640989631
1073	0.498699754476547	1.4347357749939	-18.3177947998047	-0.00230353930965066	-0.00392691092565656	0.00256657530553639	0.000618529506027699
1074	0.498699754476547	-0.513310074806213	-17.5385761260986	0.00516396993771195	-0.00944637414067984	0.0022419011220336	0.00386527273803949
1075	-1.44934618473053	-0.188635781407356	-17.4736423492432	-0.0123684434220195	0.00841071270406246	-0.00879702530801296	-0.00327756232582033
1076	2.44674563407898	-0.188635781407356	-18.2528610229492	-0.00587495695799589	0.00451462110504508	-0.00490093370899558	-0.00717365415766835
1077	1.14804840087891	-0.188635781407356	-18.1229915618896	-0.00652430532500148	-0.00490093370899558	-0.00392691092565656	0.000943203864153475
1078	0.498699754476547	1.11006152629852	-18.3177947998047	0.00191722682211548	0.00256657530553639	0.000943203864153475	-0.0026282137259841
1079	-0.150648877024651	0.78538715839386	-18.2528610229492	0.00126787810586393	-3.08191010844894e-05	-0.00165419070981443	0.00126787810586393
1080	1.79739701747894	-0.188635781407356	-18.1229915618896	-0.00230353930965066	0.00548864435404539	-0.00944637414067984	0.00354059832170606
1081	1.79739701747894	-0.513310074806213	-17.7333812713623	0.00126787810586393	0.000293855206109583	-0.0026282137259841	-0.0026282137259841
1082	-0.799997508525848	0.460712850093842	-17.6035118103027	-3.08191010844894e-05	0.00289124972186983	0.00386527273803949	0.0022419011220336
1083	-0.150648877024651	0.460712850093842	-17.928186416626	0.00841071270406246	0.00191722682211548	-0.00230353930965066	0.00418994715437293
1084	1.14804840087891	-0.513310074806213	-17.928186416626	0.00581331877037883	0.00581331877037883	0.00386527273803949	0.00776136433705688
1085	1.79739701747894	-1.16265869140625	-18.1879253387451	-0.00619963090866804	-3.08191010844894e-05	-0.00652430532500148	-0.000355493422830477
1086	0.498699754476547	0.136038541793823	-18.0580558776855	-0.000680167751852423	0.00776136433705688	-0.00782300252467394	0.00191722682211548
1087	1.79739701747894	0.136038541793823	-18.2528610229492	0.00126787810586393	-0.00165419070981443	0.000943203864153475	0.00516396993771195
1088	0.498699754476547	-0.837984383106232	-17.7333812713623	0.00516396993771195	-0.00684897974133492	0.00126787810586393	0.00159255252219737
1089	-0.799997508525848	0.460712850093842	-18.0580558776855	0.00289124972186983	-0.000680167751852423	0.00126787810586393	0.00418994715437293
1090	1.79739701747894	-0.513310074806213	-18.0580558776855	-0.00327756232582033	0.00354059832170606	-0.00555028254166245	-3.08191010844894e-05
1091	1.14804840087891	0.460712850093842	-18.2528610229492	-0.0026282137259841	0.00581331877037883	-0.00684897974133492	-0.00392691092565656
1092	1.14804840087891	-0.837984383106232	-18.0580558776855	-0.00327756232582033	0.0022419011220336	0.000618529506027699	-0.0130177913233638
1093	-1.44934618473053	1.11006152629852	-18.3177947998047	-0.00295288790948689	0.000618529506027699	-0.00295288790948689	0.00191722682211548
1094	1.79739701747894	-0.188635781407356	-18.2528610229492	0.00418994715437293	0.00841071270406246	0.000943203864153475	0.00159255252219737
1095	2.44674563407898	-0.837984383106232	-17.7333812713623	-0.00132951640989631	-0.00425158534198999	-0.00522560812532902	0.00256657530553639
1096	1.79739701747894	-0.188635781407356	-17.6684474945068	0.00386527273803949	0.0106834331527352	-0.00360223650932312	0.000618529506027699
1097	1.14804840087891	-0.188635781407356	-18.1229915618896	-0.00197886489331722	-0.0026282137259841	-0.00587495695799589	-0.00749832857400179
1098	-0.150648877024651	0.78538715839386	-18.1229915618896	0.00418994715437293	0.00191722682211548	-0.000680167751852423	-0.00132951640989631
1099	-0.150648877024651	0.136038541793823	-18.3177947998047	-3.08191010844894e-05	-0.000680167751852423	-0.00165419070981443	0.00159255252219737
1100	-0.799997508525848	-0.188635781407356	-17.9931201934814	-0.00847235135734081	0.00711201597005129	0.00191722682211548	-0.00555028254166245
1101	0.498699754476547	0.460712850093842	-18.4476642608643	-0.00100484199356288	0.0022419011220336	-0.00879702530801296	-0.00555028254166245
1102	2.44674563407898	-0.837984383106232	-17.7983169555664	-0.00165419070981443	-0.00360223650932312	0.00548864435404539	-0.00847235135734081
1103	1.14804840087891	-0.188635781407356	-17.6684474945068	0.00191722682211548	0.00126787810586393	0.00354059832170606	0.00711201597005129
1104	2.44674563407898	0.136038541793823	-18.1879253387451	0.00516396993771195	0.00126787810586393	0.00451462110504508	0.00418994715437293
1105	1.79739701747894	-0.513310074806213	-18.3827304840088	0.00289124972186983	0.000293855206109583	-0.0104203969240189	0.000943203864153475
1106	1.14804840087891	-0.837984383106232	-18.1229915618896	-0.00132951640989631	0.00354059832170606	-0.00490093370899558	-0.00100484199356288
1107	-1.44934618473053	0.136038541793823	-17.928186416626	-0.0026282137259841	-0.00684897974133492	-0.00717365415766835	0.00159255252219737
1108	0.498699754476547	0.78538715839386	-18.2528610229492	0.0022419011220336	-0.00425158534198999	-0.0026282137259841	0.00354059832170606
1109	1.14804840087891	0.460712850093842	-17.8632507324219	0.00386527273803949	0.00159255252219737	0.000618529506027699	-3.08191010844894e-05
1110	1.14804840087891	-0.513310074806213	-17.4736423492432	0.000618529506027699	0.00581331877037883	-3.08191010844894e-05	0.00483929552137852
1111	1.14804840087891	-0.188635781407356	-18.3177947998047	0.00678734155371785	0.00613799272105098	-0.00197886489331722	-0.00944637414067984
1112	1.79739701747894	0.460712850093842	-18.2528610229492	-0.00457625929266214	0.00321592413820326	-0.00717365415766835	-0.00555028254166245
1113	0.498699754476547	0.136038541793823	-18.1879253387451	-3.08191010844894e-05	-0.0162645354866982	-0.00100484199356288	0.00451462110504508
1114	-0.799997508525848	-0.188635781407356	-17.928186416626	0.000943203864153475	0.000293855206109583	-0.000355493422830477	0.0123068047687411
1115	2.44674563407898	-0.837984383106232	-18.1879253387451	-0.00197886489331722	0.0100340843200684	-0.00392691092565656	-0.00912170019000769
1116	2.44674563407898	-0.837984383106232	-17.7983169555664	-0.0026282137259841	-0.0120437685400248	-0.000355493422830477	-0.00360223650932312
1117	1.79739701747894	0.136038541793823	-17.7333812713623	-0.0104203969240189	0.00191722682211548	-0.00684897974133492	-0.00100484199356288
1118	2.44674563407898	-0.188635781407356	-18.707405090332	0.00841071270406246	0.00321592413820326	0.00126787810586393	0.00321592413820326
1119	0.498699754476547	0.460712850093842	-18.8372745513916	0.00159255252219737	0.00321592413820326	-0.0026282137259841	0.00191722682211548
1120	1.14804840087891	-0.837984383106232	-18.4476642608643	-0.00100484199356288	-0.00457625929266214	-0.00782300252467394	0.000293855206109583
1121	-0.799997508525848	-0.513310074806213	-18.1229915618896	-0.0185372550040483	0.00386527273803949	-0.00360223650932312	-0.00782300252467394
1122	3.09609436988831	-0.188635781407356	-17.9931201934814	-3.08191010844894e-05	-0.00425158534198999	0.00548864435404539	-0.00684897974133492
1123	2.44674563407898	-0.513310074806213	-17.6035118103027	-0.00652430532500148	-0.00522560812532902	-0.00360223650932312	0.000293855206109583
1124	0.498699754476547	0.136038541793823	-17.8632507324219	-0.00425158534198999	0.00483929552137852	0.00126787810586393	0.00678734155371785
1125	1.14804840087891	0.460712850093842	-18.3827304840088	0.00289124972186983	0.00289124972186983	-0.00814767740666866	0.00418994715437293
1126	1.79739701747894	-0.513310074806213	-18.6424694061279	0.00483929552137852	0.00483929552137852	-0.00392691092565656	-0.00230353930965066
1127	1.14804840087891	-0.837984383106232	-18.2528610229492	-0.00360223650932312	-0.00327756232582033	-0.00197886489331722	0.00386527273803949
1128	-2.09869480133057	0.78538715839386	-18.0580558776855	-0.00132951640989631	-0.00230353930965066	0.00159255252219737	0.00646266713738441
1129	-0.150648877024651	0.78538715839386	-18.2528610229492	0.00581331877037883	0.00483929552137852	-0.00522560812532902	0.000943203864153475
1130	1.14804840087891	-0.513310074806213	-17.6035118103027	-0.00392691092565656	0.00256657530553639	-0.00587495695799589	0.00321592413820326
1131	1.14804840087891	-0.188635781407356	-17.7333812713623	0.00289124972186983	0.00581331877037883	0.00516396993771195	-0.00457625929266214
1132	1.14804840087891	0.78538715839386	-18.1879253387451	-0.00230353930965066	0.000293855206109583	-0.00587495695799589	0.00126787810586393
1133	1.79739701747894	-0.513310074806213	-18.2528610229492	0.000293855206109583	-0.000680167751852423	0.00354059832170606	0.00581331877037883
1134	1.79739701747894	-1.81200730800629	-18.0580558776855	0.00451462110504508	-3.08191010844894e-05	-0.00360223650932312	0.00548864435404539
1135	-0.150648877024651	0.460712850093842	-18.2528610229492	-0.00912170019000769	0.00191722682211548	-3.08191010844894e-05	0.0022419011220336
1136	0.498699754476547	1.11006152629852	-18.3177947998047	0.00386527273803949	0.00418994715437293	-0.00619963090866804	-0.0139918150380254
1137	-0.150648877024651	1.11006152629852	-17.9931201934814	0.00386527273803949	0.000618529506027699	-0.00295288790948689	-0.00197886489331722
1138	2.44674563407898	-0.188635781407356	-17.8632507324219	0.00191722682211548	0.00418994715437293	0.00678734155371785	0.00159255252219737
1139	0.498699754476547	-0.513310074806213	-17.9931201934814	-0.00392691092565656	0.00289124972186983	-0.0100957229733467	0.00678734155371785
1140	0.498699754476547	0.460712850093842	-18.5775356292725	-0.0026282137259841	0.00776136433705688	-0.0117190945893526	0.0022419011220336
1141	2.44674563407898	-1.48733305931091	-18.1879253387451	-0.000355493422830477	-0.0026282137259841	0.00321592413820326	-0.0107450718060136
1142	-2.09869480133057	1.4347357749939	-18.3827304840088	-0.00360223650932312	0.00548864435404539	0.00841071270406246	-0.00360223650932312
1143	1.14804840087891	-0.513310074806213	-18.1229915618896	0.00159255252219737	-0.0026282137259841	-0.00717365415766835	0.00516396993771195
1144	-0.150648877024651	0.78538715839386	-17.928186416626	0.000293855206109583	0.00191722682211548	0.00646266713738441	0.00418994715437293
1145	1.14804840087891	0.78538715839386	-17.9931201934814	-0.00457625929266214	0.00126787810586393	0.00256657530553639	0.00386527273803949
1146	-0.799997508525848	0.78538715839386	-18.3827304840088	-0.00619963090866804	0.00938473641872406	-0.00684897974133492	-0.00360223650932312
1147	1.14804840087891	0.136038541793823	-18.3827304840088	-0.00684897974133492	0.0022419011220336	0.00126787810586393	-0.000680167751852423
1148	1.14804840087891	-1.48733305931091	-17.9931201934814	0.0022419011220336	-0.00717365415766835	-0.00392691092565656	0.000943203864153475
1149	-0.799997508525848	0.460712850093842	-18.1879253387451	-0.00977104809135199	-3.08191010844894e-05	-0.00295288790948689	0.0123068047687411
1150	2.44674563407898	-0.188635781407356	-18.0580558776855	-0.00522560812532902	0.00483929552137852	-0.00587495695799589	0.000293855206109583
1151	1.14804840087891	-0.513310074806213	-17.9931201934814	0.00776136433705688	0.00354059832170606	-0.00100484199356288	0.00354059832170606
1152	0.498699754476547	0.78538715839386	-17.928186416626	-0.00360223650932312	-0.00100484199356288	-0.00100484199356288	-0.000680167751852423
1153	-0.799997508525848	-0.513310074806213	-17.928186416626	-0.00749832857400179	-0.00684897974133492	0.0103587592020631	0.00516396993771195
1154	0.498699754476547	0.78538715839386	-18.4476642608643	-0.000680167751852423	-0.00132951640989631	-0.0104203969240189	0.0171769186854362
1155	0.498699754476547	-0.513310074806213	-18.0580558776855	-0.0104203969240189	-0.00944637414067984	-0.00100484199356288	-0.000355493422830477
1156	-0.799997508525848	0.78538715839386	-18.1229915618896	-0.0113944197073579	-0.000680167751852423	-0.0126931173726916	0.000618529506027699
1157	0.498699754476547	1.11006152629852	-18.1879253387451	-0.00360223650932312	-0.00132951640989631	0.00483929552137852	-0.00490093370899558
1158	0.498699754476547	0.78538715839386	-17.7983169555664	-0.00100484199356288	-0.000355493422830477	-0.0143164889886975	0.0022419011220336
1159	1.79739701747894	-0.188635781407356	-17.6684474945068	0.0022419011220336	-0.00652430532500148	-0.00295288790948689	0.00256657530553639
1160	-0.150648877024651	0.460712850093842	-18.3177947998047	0.00386527273803949	0.000618529506027699	-0.0117190945893526	0.00159255252219737
1161	1.14804840087891	0.136038541793823	-18.4476642608643	-0.00230353930965066	0.00970941036939621	-0.00490093370899558	-0.00230353930965066
1162	-0.150648877024651	-0.188635781407356	-18.0580558776855	-0.00490093370899558	-0.00490093370899558	-0.00684897974133492	0.00354059832170606
1163	-0.150648877024651	0.460712850093842	-17.928186416626	-0.00295288790948689	-0.00717365415766835	0.00354059832170606	0.00581331877037883
1164	1.14804840087891	0.460712850093842	-17.9931201934814	0.0123068047687411	-0.00132951640989631	-0.00684897974133492	0.00906006153672934
1165	1.79739701747894	0.78538715839386	-17.7983169555664	0.0022419011220336	-0.00132951640989631	-0.000355493422830477	0.00516396993771195
1166	-0.150648877024651	0.460712850093842	-17.928186416626	0.00191722682211548	0.00646266713738441	-0.00230353930965066	-0.00619963090866804
1167	-2.74804329872131	1.4347357749939	-18.2528610229492	0.000293855206109583	0.00126787810586393	0.00289124972186983	-0.00197886489331722
1168	2.44674563407898	-0.513310074806213	-18.8372745513916	0.0022419011220336	-0.00587495695799589	-0.00425158534198999	0.000943203864153475
1169	1.14804840087891	0.460712850093842	-18.8372745513916	0.0103587592020631	-0.00782300252467394	-0.00360223650932312	0.00191722682211548
1170	2.44674563407898	-0.188635781407356	-17.928186416626	-3.08191010844894e-05	0.00873538758605719	-0.00619963090866804	0.00451462110504508
1171	0.498699754476547	1.11006152629852	-17.8632507324219	-0.0026282137259841	0.00386527273803949	-0.00197886489331722	-0.00912170019000769
1172	0.498699754476547	1.11006152629852	-17.9931201934814	0.00906006153672934	-3.08191010844894e-05	-0.00490093370899558	-0.00717365415766835
1173	1.79739701747894	-0.188635781407356	-17.7333812713623	-0.00132951640989631	-0.00360223650932312	0.00516396993771195	0.00646266713738441
1174	-2.09869480133057	0.460712850093842	-17.9931201934814	-0.00197886489331722	0.00354059832170606	-0.00522560812532902	-3.08191010844894e-05
1175	0.498699754476547	0.78538715839386	-18.5775356292725	0.00613799272105098	0.00906006153672934	-0.00587495695799589	-0.00522560812532902
1176	0.498699754476547	-0.188635781407356	-18.1229915618896	-0.0107450718060136	-0.00165419070981443	-0.00782300252467394	-0.0126931173726916
1177	-0.150648877024651	0.78538715839386	-18.0580558776855	-0.000355493422830477	0.00451462110504508	-0.0026282137259841	-0.00100484199356288
1178	-0.150648877024651	0.460712850093842	-18.1229915618896	0.000293855206109583	-0.00360223650932312	-0.00522560812532902	0.00386527273803949
1179	1.79739701747894	0.78538715839386	-18.2528610229492	0.00483929552137852	-0.00717365415766835	-0.00555028254166245	-0.00425158534198999
1180	2.44674563407898	-1.81200730800629	-17.6684474945068	0.00354059832170606	-0.00197886489331722	-0.00912170019000769	-0.00652430532500148
1181	-2.09869480133057	1.11006152629852	-17.928186416626	-0.00879702530801296	0.00483929552137852	-0.00814767740666866	-0.00782300252467394
1182	1.79739701747894	-0.188635781407356	-18.2528610229492	-0.00425158534198999	0.00548864435404539	-0.00295288790948689	0.000293855206109583
1183	-0.150648877024651	0.460712850093842	-18.0580558776855	0.00743668992072344	0.00126787810586393	-0.00360223650932312	0.00126787810586393
1184	1.14804840087891	0.136038541793823	-17.9931201934814	0.00613799272105098	0.00646266713738441	-0.0026282137259841	0.00289124972186983
1185	0.498699754476547	-0.188635781407356	-17.8632507324219	-0.00327756232582033	0.00354059832170606	0.00126787810586393	-0.00587495695799589
1186	0.498699754476547	1.4347357749939	-18.3177947998047	-0.00100484199356288	0.00743668992072344	-0.00619963090866804	-0.00684897974133492
1187	-0.150648877024651	-0.188635781407356	-17.928186416626	-0.00684897974133492	-0.000680167751852423	-0.000680167751852423	-0.00327756232582033
1188	-0.799997508525848	-0.513310074806213	-17.8632507324219	-0.00912170019000769	-0.00814767740666866	0.00418994715437293	0.00516396993771195
1189	1.14804840087891	0.136038541793823	-18.3177947998047	0.000943203864153475	0.00321592413820326	-0.0133424662053585	0.00191722682211548
1190	1.79739701747894	-0.513310074806213	-18.1879253387451	-0.00652430532500148	0.0022419011220336	-0.000355493422830477	-0.00717365415766835
1191	-0.799997508525848	1.4347357749939	-18.1879253387451	0.00321592413820326	0.00873538758605719	-0.00425158534198999	-0.00555028254166245
1192	0.498699754476547	-0.188635781407356	-18.0580558776855	-0.00457625929266214	0.00548864435404539	0.000618529506027699	-0.0026282137259841
1193	-0.150648877024651	0.78538715839386	-18.2528610229492	-0.00132951640989631	-0.00717365415766835	0.00841071270406246	0.00191722682211548
1194	0.498699754476547	-0.837984383106232	-17.7983169555664	-3.08191010844894e-05	-0.017887907102704	-0.00100484199356288	-0.0026282137259841
1195	0.498699754476547	-0.188635781407356	-17.7983169555664	-0.00360223650932312	0.00483929552137852	0.00354059832170606	-0.00392691092565656
1196	1.79739701747894	-0.188635781407356	-18.2528610229492	-0.000355493422830477	-0.00132951640989631	-0.0123684434220195	-0.00392691092565656
1197	2.44674563407898	-0.513310074806213	-18.0580558776855	0.00191722682211548	0.00808603875339031	0.00191722682211548	-0.00555028254166245
1198	1.14804840087891	-0.513310074806213	-17.928186416626	-0.00457625929266214	-0.00749832857400179	0.00841071270406246	0.000293855206109583
1199	-1.44934618473053	0.78538715839386	-17.8632507324219	-0.00782300252467394	0.00126787810586393	-0.00425158534198999	0.00126787810586393
1200	3.09609436988831	0.136038541793823	-18.3177947998047	0.000293855206109583	0.0022419011220336	0.00289124972186983	-0.00457625929266214
1201	-0.150648877024651	0.460712850093842	-18.0580558776855	-0.00587495695799589	-0.0104203969240189	-0.00684897974133492	-0.00749832857400179
1202	1.14804840087891	-0.513310074806213	-17.7333812713623	-0.00814767740666866	0.00191722682211548	-0.00457625929266214	0.00418994715437293
1203	0.498699754476547	1.11006152629852	-18.1879253387451	-0.00100484199356288	-0.000680167751852423	-0.00425158534198999	-0.000680167751852423
1204	2.44674563407898	-0.513310074806213	-18.1229915618896	0.00841071270406246	0.00354059832170606	-0.00392691092565656	0.00126787810586393
1205	1.79739701747894	-1.16265869140625	-17.8632507324219	0.000943203864153475	0.0022419011220336	-0.00165419070981443	-0.0026282137259841
1206	-0.150648877024651	0.460712850093842	-17.928186416626	-0.0139918150380254	-0.00197886489331722	-0.00522560812532902	-0.00652430532500148
1207	-0.150648877024651	0.78538715839386	-18.3177947998047	-0.00392691092565656	-0.000680167751852423	-0.00944637414067984	-0.00522560812532902
1208	0.498699754476547	0.136038541793823	-17.9931201934814	-0.00165419070981443	-0.00230353930965066	0.00126787810586393	0.00354059832170606
1209	2.44674563407898	-0.837984383106232	-17.6684474945068	0.00256657530553639	0.00581331877037883	-0.00100484199356288	-0.000680167751852423
1210	1.14804840087891	0.78538715839386	-18.5125999450684	-0.00100484199356288	0.00970941036939621	0.00289124972186983	-0.00522560812532902
1211	1.14804840087891	0.78538715839386	-18.1879253387451	-0.00619963090866804	0.00354059832170606	-0.00652430532500148	-0.0165892094373703
1212	1.14804840087891	-0.837984383106232	-17.5385761260986	0.00159255252219737	0.00321592413820326	-0.00100484199356288	0.0022419011220336
1213	-1.44934618473053	0.460712850093842	-17.928186416626	-0.00522560812532902	-0.00230353930965066	0.00126787810586393	0.00386527273803949
1214	3.09609436988831	0.136038541793823	-18.3177947998047	0.00841071270406246	0.00646266713738441	-0.00132951640989631	-0.00295288790948689
1215	1.79739701747894	-1.16265869140625	-17.7983169555664	0.00191722682211548	-0.00132951640989631	-0.00132951640989631	0.00256657530553639
1216	0.498699754476547	0.136038541793823	-17.8632507324219	-0.00814767740666866	0.00418994715437293	-0.00522560812532902	-0.00490093370899558
1217	2.44674563407898	0.460712850093842	-18.3177947998047	0.000618529506027699	0.00808603875339031	-0.00587495695799589	-0.00717365415766835
1218	2.44674563407898	-0.513310074806213	-17.8632507324219	0.00256657530553639	0.00841071270406246	0.00289124972186983	0.00873538758605719
1219	2.44674563407898	-1.16265869140625	-18.0580558776855	-3.08191010844894e-05	-0.00100484199356288	0.00970941036939621	0.00613799272105098
1220	-2.74804329872131	1.4347357749939	-18.0580558776855	-0.0107450718060136	0.00581331877037883	-0.00392691092565656	-0.00327756232582033
1221	2.44674563407898	-0.188635781407356	-17.9931201934814	-0.00165419070981443	-0.00100484199356288	-0.0123684434220195	-0.00132951640989631
1222	1.14804840087891	0.460712850093842	-17.6684474945068	-3.08191010844894e-05	-0.0026282137259841	-0.00197886489331722	-0.00100484199356288
1223	1.14804840087891	-0.513310074806213	-17.7333812713623	0.00418994715437293	-0.00652430532500148	-0.0026282137259841	0.00938473641872406
1224	2.44674563407898	-0.837984383106232	-18.1229915618896	-0.00327756232582033	0.00906006153672934	-0.000355493422830477	0.00808603875339031
1225	2.44674563407898	0.136038541793823	-18.2528610229492	0.00516396993771195	0.013930176384747	-0.00197886489331722	0.000943203864153475
1226	-0.150648877024651	0.136038541793823	-17.9931201934814	-0.00392691092565656	-0.00132951640989631	-0.00425158534198999	-0.00360223650932312
1227	-3.39739203453064	0.460712850093842	-18.0580558776855	-0.00230353930965066	0.01100810803473	-0.00684897974133492	-0.00100484199356288
1228	2.44674563407898	-0.513310074806213	-18.1229915618896	0.0100340843200684	-0.00360223650932312	-0.00977104809135199	0.00613799272105098
1229	-0.150648877024651	0.460712850093842	-17.8632507324219	-0.00230353930965066	0.00451462110504508	0.000943203864153475	0.00126787810586393
1230	1.14804840087891	0.460712850093842	-17.7333812713623	-0.00619963090866804	0.00678734155371785	0.00159255252219737	0.00418994715437293
1231	1.14804840087891	-0.188635781407356	-17.928186416626	-0.00522560812532902	0.00126787810586393	-0.00295288790948689	-0.0100957229733467
1232	-0.150648877024651	0.78538715839386	-18.3827304840088	-0.00684897974133492	0.00613799272105098	-0.000680167751852423	-0.00197886489331722
1233	3.09609436988831	-1.16265869140625	-17.928186416626	0.00516396993771195	-0.00165419070981443	-3.08191010844894e-05	0.00451462110504508
1234	-0.150648877024651	-0.188635781407356	-18.1229915618896	-0.00847235135734081	-0.00100484199356288	0.00191722682211548	0.000618529506027699
1235	1.79739701747894	0.136038541793823	-18.2528610229492	0.00483929552137852	0.01100810803473	-0.00360223650932312	-0.00425158534198999
1236	1.14804840087891	-1.16265869140625	-17.6035118103027	-0.0026282137259841	0.00678734155371785	0.00126787810586393	-0.00392691092565656
1237	1.79739701747894	0.136038541793823	-17.6684474945068	0.00126787810586393	0.00289124972186983	0.000618529506027699	-0.00197886489331722
1238	0.498699754476547	-0.188635781407356	-17.8632507324219	-0.00684897974133492	0.0022419011220336	0.00256657530553639	-0.000355493422830477
1239	1.14804840087891	1.11006152629852	-18.5125999450684	0.00159255252219737	-0.00132951640989631	-0.00230353930965066	-0.00327756232582033
1240	1.14804840087891	-0.837984383106232	-18.1229915618896	0.0022419011220336	-0.00587495695799589	0.000943203864153475	-0.00782300252467394
1241	-1.44934618473053	1.11006152629852	-18.2528610229492	-0.00652430532500148	0.00386527273803949	-0.00360223650932312	-0.00360223650932312
1242	1.14804840087891	-0.188635781407356	-18.1229915618896	0.000618529506027699	-0.000680167751852423	0.00126787810586393	0.00483929552137852
1243	0.498699754476547	0.78538715839386	-18.3177947998047	0.00483929552137852	-0.00425158534198999	0.00808603875339031	0.00646266713738441
1244	0.498699754476547	-0.188635781407356	-17.6684474945068	-0.00165419070981443	0.000943203864153475	-0.00522560812532902	0.00483929552137852
1245	0.498699754476547	0.136038541793823	-17.7983169555664	-0.00522560812532902	0.00841071270406246	-0.00100484199356288	0.000943203864153475
1246	1.79739701747894	-0.188635781407356	-18.3177947998047	0.00646266713738441	0.00548864435404539	-0.00652430532500148	-0.00132951640989631
1247	-0.150648877024651	-1.16265869140625	-17.7983169555664	0.00159255252219737	-0.0110697457566857	0.00159255252219737	0.00159255252219737
1248	-0.799997508525848	0.78538715839386	-18.3177947998047	-0.00782300252467394	0.000618529506027699	0.00354059832170606	0.0106834331527352
1249	2.44674563407898	0.136038541793823	-18.7723388671875	0.00581331877037883	-0.000355493422830477	0.0022419011220336	0.00418994715437293
1250	0.498699754476547	0.136038541793823	-18.5125999450684	0.00386527273803949	0.00191722682211548	0.00581331877037883	0.00581331877037883
1251	1.79739701747894	0.460712850093842	-18.0580558776855	-0.00782300252467394	0.00418994715437293	-0.00392691092565656	-0.0026282137259841
1252	-1.44934618473053	0.78538715839386	-17.7983169555664	-0.00457625929266214	0.00321592413820326	-0.00457625929266214	0.000293855206109583
1253	3.09609436988831	-0.188635781407356	-18.3177947998047	0.00289124972186983	0.0022419011220336	-0.00619963090866804	0.00678734155371785
1254	2.44674563407898	-1.48733305931091	-18.2528610229492	0.00646266713738441	-0.000680167751852423	0.00581331877037883	-0.00425158534198999
1255	1.14804840087891	0.78538715839386	-18.3177947998047	-0.00295288790948689	0.00841071270406246	-0.00392691092565656	0.00256657530553639
1256	1.14804840087891	0.136038541793823	-18.4476642608643	-0.0026282137259841	0.00418994715437293	0.00289124972186983	-0.00912170019000769
1257	2.44674563407898	-0.513310074806213	-17.9931201934814	0.00191722682211548	-0.00132951640989631	-0.00555028254166245	-0.00132951640989631
1258	1.79739701747894	-1.16265869140625	-17.7983169555664	0.00386527273803949	0.000293855206109583	0.00256657530553639	0.00516396993771195
1259	-3.39739203453064	1.11006152629852	-17.6684474945068	-0.00782300252467394	-0.0026282137259841	-0.00100484199356288	0.0022419011220336
1260	1.79739701747894	0.460712850093842	-18.3177947998047	0.00678734155371785	0.00126787810586393	-0.000355493422830477	0.00451462110504508
1261	0.498699754476547	0.460712850093842	-18.3177947998047	-0.00295288790948689	0.00321592413820326	-0.00457625929266214	-0.0026282137259841
1262	2.44674563407898	-0.513310074806213	-18.1229915618896	0.00191722682211548	-0.00197886489331722	-0.0113944197073579	-0.00197886489331722
1263	1.14804840087891	0.78538715839386	-18.2528610229492	-0.00100484199356288	0.00548864435404539	-0.00717365415766835	-0.00197886489331722
1264	1.14804840087891	-0.188635781407356	-17.8632507324219	0.000943203864153475	-0.00425158534198999	-0.00619963090866804	-0.0026282137259841
1265	2.44674563407898	-1.48733305931091	-17.6684474945068	-0.00230353930965066	0.00451462110504508	-0.000355493422830477	-0.00327756232582033
1266	-0.150648877024651	-0.513310074806213	-17.6684474945068	-0.0113944197073579	0.00678734155371785	0.00841071270406246	-0.0026282137259841
1267	2.44674563407898	-0.513310074806213	-17.7983169555664	-0.00132951640989631	0.000618529506027699	-0.00490093370899558	-0.00425158534198999
1268	1.79739701747894	0.136038541793823	-18.0580558776855	0.0022419011220336	-0.00425158534198999	0.01100810803473	0.0106834331527352
1269	0.498699754476547	1.11006152629852	-18.3827304840088	-3.08191010844894e-05	0.00289124972186983	0.00711201597005129	0.000293855206109583
1270	1.79739701747894	0.136038541793823	-18.1879253387451	0.00191722682211548	0.00743668992072344	0.00289124972186983	-0.00392691092565656
1271	1.14804840087891	0.78538715839386	-18.2528610229492	0.000618529506027699	0.00321592413820326	-0.00749832857400179	-0.00230353930965066
1272	1.14804840087891	-1.16265869140625	-17.6035118103027	0.0178262684494257	-0.0104203969240189	-0.00392691092565656	-0.00360223650932312
1273	-1.44934618473053	-0.837984383106232	-17.3437728881836	-0.00684897974133492	-0.000680167751852423	0.00354059832170606	0.00678734155371785
1274	1.14804840087891	-0.188635781407356	-18.1879253387451	-0.000680167751852423	-0.00100484199356288	-0.00230353930965066	0.00451462110504508
1275	1.14804840087891	0.78538715839386	-18.3177947998047	-0.00100484199356288	0.00581331877037883	-0.00197886489331722	-0.000355493422830477
1276	1.14804840087891	-0.513310074806213	-18.2528610229492	0.0142548503354192	0.000293855206109583	-0.00100484199356288	-0.00749832857400179
1277	2.44674563407898	-0.837984383106232	-18.1229915618896	-0.00392691092565656	0.00646266713738441	-0.00165419070981443	-0.00392691092565656
1278	2.44674563407898	-0.513310074806213	-17.8632507324219	0.000618529506027699	0.00386527273803949	-0.00392691092565656	0.00386527273803949
1279	-0.799997508525848	-0.188635781407356	-17.928186416626	0.0022419011220336	-0.00717365415766835	-0.00100484199356288	0.00451462110504508
1280	-0.150648877024651	-0.188635781407356	-17.6684474945068	-0.00457625929266214	0.00776136433705688	-0.00782300252467394	-0.00457625929266214
1281	-0.150648877024651	0.78538715839386	-18.1229915618896	-0.0107450718060136	0.00159255252219737	-0.00327756232582033	-0.00295288790948689
1282	2.44674563407898	-0.513310074806213	-18.0580558776855	0.00483929552137852	-0.00100484199356288	-0.0130177913233638	-0.0026282137259841
1283	-0.150648877024651	0.460712850093842	-18.1879253387451	0.00938473641872406	-0.00295288790948689	0.00873538758605719	0.00776136433705688
1284	1.14804840087891	0.136038541793823	-17.9931201934814	0.00191722682211548	-0.00522560812532902	-0.00230353930965066	-0.00327756232582033
1285	2.44674563407898	0.136038541793823	-18.3827304840088	-0.00100484199356288	0.00126787810586393	-0.00782300252467394	0.00483929552137852
1286	1.79739701747894	-0.513310074806213	-17.7983169555664	-0.00132951640989631	0.000943203864153475	-0.00197886489331722	-0.00814767740666866
1287	0.498699754476547	-0.513310074806213	-17.7333812713623	-0.0110697457566857	-0.00522560812532902	-0.0136671401560307	-3.08191010844894e-05
1288	0.498699754476547	0.460712850093842	-18.1229915618896	-0.00327756232582033	0.000618529506027699	0.00386527273803949	0.00418994715437293
1289	0.498699754476547	0.78538715839386	-18.4476642608643	0.00483929552137852	-0.00684897974133492	0.00646266713738441	-0.00165419070981443
1290	1.79739701747894	-0.513310074806213	-18.1229915618896	-0.000680167751852423	-0.00587495695799589	-0.0100957229733467	-0.00782300252467394
1291	-2.09869480133057	0.78538715839386	-18.1879253387451	-0.0107450718060136	-3.08191010844894e-05	-0.00490093370899558	0.000293855206109583
1292	1.79739701747894	-0.188635781407356	-17.928186416626	-0.0026282137259841	0.00256657530553639	-0.00749832857400179	-0.0026282137259841
1293	0.498699754476547	-1.81200730800629	-17.6684474945068	0.00191722682211548	-0.0113944197073579	0.0022419011220336	0.00711201597005129
1294	-0.150648877024651	1.11006152629852	-17.6684474945068	0.0022419011220336	0.00126787810586393	-0.00100484199356288	-0.00360223650932312
1295	0.498699754476547	0.78538715839386	-18.1229915618896	0.00386527273803949	-0.00165419070981443	-0.000680167751852423	0.00159255252219737
1296	0.498699754476547	0.460712850093842	-18.3827304840088	-0.00652430532500148	-0.00230353930965066	-0.00912170019000769	-0.0130177913233638
1297	1.79739701747894	-0.837984383106232	-18.3177947998047	0.000293855206109583	0.00289124972186983	-0.00392691092565656	0.00354059832170606
1298	0.498699754476547	-0.513310074806213	-17.9931201934814	-0.00684897974133492	-0.00327756232582033	0.00678734155371785	0.000943203864153475
1299	0.498699754476547	1.4347357749939	-18.3827304840088	-0.00425158534198999	-0.00132951640989631	-0.00717365415766835	0.00354059832170606
1300	1.79739701747894	-1.16265869140625	-17.9931201934814	0.0100340843200684	-0.00522560812532902	-0.00684897974133492	-0.000355493422830477
1301	-0.799997508525848	1.11006152629852	-17.928186416626	-0.00230353930965066	0.000618529506027699	-0.00717365415766835	-0.000355493422830477
1302	2.44674563407898	-0.188635781407356	-17.6035118103027	-0.000355493422830477	-0.00327756232582033	-0.0149658378213644	-0.00392691092565656
1303	-0.150648877024651	0.78538715839386	-18.1229915618896	0.00354059832170606	-0.00132951640989631	0.00581331877037883	0.00386527273803949
1304	0.498699754476547	-0.513310074806213	-18.0580558776855	0.000618529506027699	0.00354059832170606	0.000293855206109583	-0.00327756232582033
1305	-0.799997508525848	-0.188635781407356	-17.928186416626	-0.0026282137259841	0.00970941036939621	0.00289124972186983	-0.00360223650932312
1306	1.79739701747894	-0.188635781407356	-18.2528610229492	-0.00230353930965066	0.000293855206109583	-0.0107450718060136	-0.00360223650932312
1307	2.44674563407898	-1.16265869140625	-17.8632507324219	0.000293855206109583	-0.00490093370899558	-0.00327756232582033	0.000943203864153475
1308	-0.150648877024651	-0.188635781407356	-17.6035118103027	0.00483929552137852	0.00159255252219737	0.00159255252219737	0.00354059832170606
1309	0.498699754476547	1.11006152629852	-18.0580558776855	-0.000680167751852423	0.00159255252219737	-0.00360223650932312	-0.00587495695799589
1310	1.79739701747894	-0.513310074806213	-18.1229915618896	-0.00360223650932312	0.00808603875339031	-0.00652430532500148	0.00126787810586393
1311	-0.799997508525848	-0.188635781407356	-18.1229915618896	-0.00587495695799589	0.000943203864153475	-0.00749832857400179	-0.00457625929266214
1312	-0.799997508525848	-0.513310074806213	-18.0580558776855	-0.00749832857400179	0.000943203864153475	-0.00749832857400179	0.000618529506027699
1313	3.09609436988831	-0.837984383106232	-18.2528610229492	0.00289124972186983	0.00418994715437293	-0.000680167751852423	-0.00230353930965066
1314	-0.150648877024651	0.78538715839386	-17.8632507324219	0.00386527273803949	-0.00327756232582033	-0.00425158534198999	-0.00360223650932312
1315	-0.150648877024651	1.11006152629852	-17.8632507324219	0.000618529506027699	0.00191722682211548	0.00159255252219737	0.00483929552137852
1316	-0.150648877024651	0.78538715839386	-17.8632507324219	-0.00555028254166245	-0.00165419070981443	-0.0117190945893526	-0.000355493422830477
1317	1.79739701747894	-0.188635781407356	-18.2528610229492	-0.00165419070981443	0.0022419011220336	-0.00555028254166245	0.00581331877037883
1318	1.79739701747894	-1.16265869140625	-18.2528610229492	0.00321592413820326	-0.00847235135734081	0.00873538758605719	0.000293855206109583
1319	-2.09869480133057	1.11006152629852	-18.3177947998047	0.00483929552137852	-0.000355493422830477	-0.000355493422830477	0.0106834331527352
1320	1.79739701747894	-0.188635781407356	-18.1879253387451	0.00516396993771195	0.00711201597005129	-0.00587495695799589	0.00354059832170606
1321	0.498699754476547	0.460712850093842	-17.8632507324219	-0.00522560812532902	-0.00165419070981443	-0.00782300252467394	0.00159255252219737
1322	1.79739701747894	-0.188635781407356	-17.4736423492432	-0.00197886489331722	0.00289124972186983	0.00386527273803949	-3.08191010844894e-05
1323	1.14804840087891	0.136038541793823	-17.6035118103027	0.00321592413820326	0.000618529506027699	0.00548864435404539	0.00678734155371785
1324	2.44674563407898	0.78538715839386	-18.1879253387451	0.000618529506027699	-0.00684897974133492	0.000943203864153475	0.00418994715437293
1325	1.14804840087891	-1.16265869140625	-18.0580558776855	0.00516396993771195	-0.000680167751852423	-0.00587495695799589	0.00483929552137852
1326	-0.799997508525848	-0.188635781407356	-18.0580558776855	-0.00749832857400179	0.00354059832170606	-0.00912170019000769	-0.0026282137259841
1327	3.09609436988831	-0.513310074806213	-18.2528610229492	-0.00327756232582033	0.000943203864153475	-0.0172385573387146	0.00483929552137852
1328	2.44674563407898	-0.837984383106232	-17.8632507324219	0.00386527273803949	-0.00619963090866804	-0.00132951640989631	0.00321592413820326
1329	-0.799997508525848	1.4347357749939	-17.928186416626	-3.08191010844894e-05	0.00808603875339031	-0.00327756232582033	0.00646266713738441
1330	1.79739701747894	-0.513310074806213	-17.928186416626	-0.0026282137259841	0.00970941036939621	-0.0123684434220195	-0.00555028254166245
1331	-0.150648877024651	0.78538715839386	-18.8372745513916	-0.000680167751852423	0.0022419011220336	-0.0026282137259841	-0.00132951640989631
1332	2.44674563407898	-1.48733305931091	-18.3827304840088	0.00418994715437293	-0.00425158534198999	-0.0026282137259841	-0.00132951640989631
1333	-0.799997508525848	-0.188635781407356	-18.0580558776855	0.00191722682211548	0.00776136433705688	0.0175015944987535	0.0103587592020631
1334	-0.150648877024651	1.4347357749939	-18.5125999450684	0.00451462110504508	0.00418994715437293	-0.00230353930965066	-0.00165419070981443
1335	-0.150648877024651	0.460712850093842	-18.2528610229492	0.00386527273803949	0.00418994715437293	0.00289124972186983	0.00581331877037883
1336	0.498699754476547	0.78538715839386	-17.8632507324219	0.00970941036939621	0.0022419011220336	-0.0026282137259841	-0.00165419070981443
1337	1.79739701747894	-0.513310074806213	-17.928186416626	-0.00587495695799589	0.00581331877037883	-0.00652430532500148	-0.00100484199356288
1338	2.44674563407898	0.136038541793823	-18.2528610229492	0.00386527273803949	-0.00230353930965066	0.00256657530553639	-0.00587495695799589
1339	-0.799997508525848	-0.513310074806213	-18.3177947998047	0.00159255252219737	-0.00295288790948689	-0.00684897974133492	0.00516396993771195
1340	-1.44934618473053	0.136038541793823	-18.0580558776855	-0.00977104809135199	0.0142548503354192	-0.00100484199356288	0.00191722682211548
1341	-0.150648877024651	1.11006152629852	-18.3177947998047	-0.00230353930965066	0.00646266713738441	-0.00555028254166245	-0.0026282137259841
1342	2.44674563407898	-0.513310074806213	-18.0580558776855	-0.00165419070981443	-0.00522560812532902	-0.00425158534198999	-0.00360223650932312
1343	0.498699754476547	0.460712850093842	-17.4087066650391	-0.00295288790948689	0.000293855206109583	-0.00197886489331722	0.000618529506027699
1344	0.498699754476547	-0.188635781407356	-18.0580558776855	-0.00295288790948689	-0.00360223650932312	0.00451462110504508	0.000618529506027699
1345	1.14804840087891	-0.513310074806213	-18.3827304840088	0.00581331877037883	0.01100810803473	0.000293855206109583	-0.00165419070981443
1346	2.44674563407898	-1.81200730800629	-18.1879253387451	0.00256657530553639	-0.00425158534198999	-0.000680167751852423	-0.00490093370899558
1347	-0.150648877024651	-0.188635781407356	-17.9931201934814	-0.0182125810533762	0.000293855206109583	-0.00197886489331722	-0.00165419070981443
1348	1.79739701747894	0.136038541793823	-17.9931201934814	0.00354059832170606	0.00581331877037883	0.00548864435404539	-0.00425158534198999
1349	-0.150648877024651	0.460712850093842	-17.9931201934814	-0.00327756232582033	0.00483929552137852	0.00841071270406246	-0.00717365415766835
1350	0.498699754476547	-0.188635781407356	-17.6684474945068	0.00516396993771195	0.00159255252219737	-0.00847235135734081	-0.00197886489331722
1351	-0.799997508525848	0.78538715839386	-18.2528610229492	0.00483929552137852	0.00873538758605719	-0.000680167751852423	-0.00587495695799589
1352	0.498699754476547	-0.188635781407356	-18.3827304840088	-0.00684897974133492	-0.00749832857400179	-0.0100957229733467	-0.00684897974133492
1353	1.79739701747894	-1.16265869140625	-18.1879253387451	0.000293855206109583	-0.0026282137259841	0.00841071270406246	-0.00165419070981443
1354	-2.74804329872131	1.11006152629852	-18.2528610229492	-0.00522560812532902	0.000618529506027699	-0.00555028254166245	0.00516396993771195
1355	-0.150648877024651	1.11006152629852	-18.2528610229492	0.00354059832170606	0.00743668992072344	-0.00587495695799589	-0.00295288790948689
1356	1.14804840087891	0.78538715839386	-18.1879253387451	-0.00197886489331722	0.000943203864153475	0.00256657530553639	-3.08191010844894e-05
1357	1.79739701747894	0.460712850093842	-17.8632507324219	0.000293855206109583	-0.00100484199356288	0.00289124972186983	-0.00749832857400179
1358	1.79739701747894	-0.188635781407356	-17.928186416626	-0.00132951640989631	0.00289124972186983	0.00841071270406246	-0.00425158534198999
1359	-0.150648877024651	1.11006152629852	-18.5125999450684	-0.00490093370899558	0.000293855206109583	0.00191722682211548	-0.00100484199356288
1360	1.79739701747894	-1.16265869140625	-18.0580558776855	-0.00132951640989631	-0.000355493422830477	-3.08191010844894e-05	0.00548864435404539
1361	-1.44934618473053	0.78538715839386	-18.3177947998047	-0.00652430532500148	0.00711201597005129	-3.08191010844894e-05	-0.0026282137259841
1362	1.79739701747894	0.136038541793823	-18.1229915618896	-0.00100484199356288	0.00126787810586393	-3.08191010844894e-05	-0.00977104809135199
1363	-0.150648877024651	-0.188635781407356	-17.6035118103027	-0.000355493422830477	-0.00490093370899558	0.00646266713738441	0.00256657530553639
1364	2.44674563407898	-0.837984383106232	-17.4087066650391	0.000618529506027699	-0.00490093370899558	0.00613799272105098	-0.00555028254166245
1365	1.14804840087891	-0.513310074806213	-17.7333812713623	0.00354059832170606	-0.00132951640989631	-0.00619963090866804	-0.00197886489331722
1366	3.09609436988831	0.136038541793823	-18.3177947998047	-0.00457625929266214	0.000943203864153475	-0.0104203969240189	-0.000680167751852423
1367	1.14804840087891	-1.81200730800629	-18.1879253387451	0.00289124972186983	-0.00490093370899558	-0.000355493422830477	-0.00684897974133492
1368	-0.150648877024651	0.136038541793823	-17.928186416626	-0.00522560812532902	-0.00522560812532902	-0.00392691092565656	-3.08191010844894e-05
1369	-0.799997508525848	0.78538715839386	-18.0580558776855	0.00646266713738441	0.00483929552137852	-0.0026282137259841	0.000618529506027699
1370	1.14804840087891	-0.837984383106232	-17.8632507324219	0.00548864435404539	-0.00360223650932312	-0.0117190945893526	-0.00360223650932312
1371	0.498699754476547	0.460712850093842	-17.928186416626	-0.00749832857400179	0.00191722682211548	0.000293855206109583	-0.00555028254166245
1372	-0.150648877024651	-0.188635781407356	-17.928186416626	-0.0117190945893526	0.000943203864153475	-0.0107450718060136	-0.00392691092565656
1373	1.14804840087891	0.136038541793823	-18.3827304840088	0.00743668992072344	-0.00295288790948689	0.00126787810586393	0.000293855206109583
1374	-0.150648877024651	-0.513310074806213	-18.2528610229492	-0.00717365415766835	-0.00684897974133492	-0.00360223650932312	0.0022419011220336
1375	-2.09869480133057	0.460712850093842	-18.3827304840088	-0.00782300252467394	0.00516396993771195	-0.0139918150380254	0.000293855206109583
1376	0.498699754476547	0.460712850093842	-17.9931201934814	-0.00100484199356288	0.00678734155371785	-0.00165419070981443	-0.00197886489331722
1377	1.79739701747894	0.460712850093842	-17.8632507324219	0.000293855206109583	-0.00457625929266214	-0.00652430532500148	-0.0113944197073579
1378	1.79739701747894	-0.837984383106232	-17.4736423492432	0.00159255252219737	-0.00490093370899558	-3.08191010844894e-05	0.00256657530553639
1379	-0.150648877024651	0.78538715839386	-18.0580558776855	-0.00295288790948689	0.00386527273803949	-0.00490093370899558	0.00451462110504508
1380	1.79739701747894	-0.513310074806213	-18.3177947998047	0.00516396993771195	-0.00522560812532902	-0.00652430532500148	-0.00782300252467394
1381	1.14804840087891	-0.837984383106232	-18.1879253387451	-0.000355493422830477	-0.00879702530801296	-0.00100484199356288	-0.00327756232582033
1382	-0.150648877024651	1.11006152629852	-18.3177947998047	-0.00814767740666866	0.000943203864153475	0.0022419011220336	-0.00327756232582033
1383	1.14804840087891	0.136038541793823	-18.1879253387451	0.00451462110504508	-0.000355493422830477	0.00581331877037883	-0.000680167751852423
1384	1.14804840087891	-0.188635781407356	-17.5385761260986	0.00808603875339031	0.00743668992072344	-0.00132951640989631	-0.000680167751852423
1385	2.44674563407898	0.136038541793823	-17.6684474945068	-0.000680167751852423	0.00646266713738441	-0.00944637414067984	0.00191722682211548
1386	1.14804840087891	0.460712850093842	-17.7983169555664	-0.00295288790948689	0.00938473641872406	0.00126787810586393	-0.00522560812532902
1387	0.498699754476547	-0.188635781407356	-18.4476642608643	-0.00555028254166245	-0.00165419070981443	-0.00847235135734081	-0.00944637414067984
1388	2.44674563407898	-1.16265869140625	-17.7983169555664	0.00938473641872406	-0.0126931173726916	-3.08191010844894e-05	-0.00360223650932312
1389	-1.44934618473053	0.78538715839386	-18.0580558776855	-0.00457625929266214	0.00743668992072344	0.00191722682211548	0.00191722682211548
1390	2.44674563407898	0.460712850093842	-18.3827304840088	0.00321592413820326	0.00548864435404539	-0.00717365415766835	-0.00457625929266214
1391	0.498699754476547	-0.188635781407356	-17.6035118103027	0.00126787810586393	0.000293855206109583	-0.00132951640989631	-0.00847235135734081
1392	1.14804840087891	-0.188635781407356	-17.8632507324219	-0.00132951640989631	-0.00165419070981443	-0.00295288790948689	-0.00619963090866804
1393	0.498699754476547	-0.513310074806213	-17.8632507324219	-0.00522560812532902	-0.00100484199356288	-0.00749832857400179	0.00548864435404539
1394	0.498699754476547	0.460712850093842	-18.4476642608643	-3.08191010844894e-05	0.00191722682211548	0.000293855206109583	0.00548864435404539
1395	1.79739701747894	-0.513310074806213	-18.2528610229492	-0.00165419070981443	-0.00295288790948689	-0.00652430532500148	-3.08191010844894e-05
1396	-1.44934618473053	0.460712850093842	-18.1229915618896	-0.00327756232582033	0.00159255252219737	-0.0026282137259841	-0.00555028254166245
1397	0.498699754476547	1.4347357749939	-18.2528610229492	-0.00100484199356288	-0.00425158534198999	-0.00782300252467394	-0.00814767740666866
1398	1.79739701747894	-0.188635781407356	-17.9931201934814	0.00418994715437293	-0.0026282137259841	0.00386527273803949	0.00256657530553639
1399	-0.150648877024651	0.78538715839386	-17.6684474945068	0.000618529506027699	0.00256657530553639	-0.0026282137259841	0.00841071270406246
1400	0.498699754476547	-0.188635781407356	-17.8632507324219	-0.00490093370899558	0.00581331877037883	-0.00295288790948689	0.00841071270406246
1401	0.498699754476547	0.78538715839386	-18.5775356292725	-0.00555028254166245	0.00354059832170606	-0.00977104809135199	-0.00132951640989631
1402	-0.799997508525848	0.136038541793823	-18.4476642608643	-0.00782300252467394	-0.00717365415766835	-0.00230353930965066	-0.00587495695799589
1403	-0.150648877024651	-0.188635781407356	-18.0580558776855	0.000943203864153475	0.00386527273803949	-0.00392691092565656	0.00354059832170606
1404	1.14804840087891	-0.513310074806213	-18.1879253387451	0.00808603875339031	-0.00360223650932312	-0.00327756232582033	0.00516396993771195
1405	1.14804840087891	0.460712850093842	-18.0580558776855	-0.0026282137259841	-0.00782300252467394	-0.00392691092565656	0.000943203864153475
1406	-0.150648877024651	0.78538715839386	-17.9931201934814	0.000618529506027699	0.00418994715437293	-0.00197886489331722	0.000293855206109583
1407	-0.150648877024651	0.78538715839386	-18.0580558776855	-0.00782300252467394	0.00581331877037883	0.00321592413820326	0.0022419011220336
1408	1.79739701747894	-0.513310074806213	-18.3827304840088	0.00451462110504508	0.00126787810586393	0.0022419011220336	0.00321592413820326
1409	1.14804840087891	-1.81200730800629	-18.0580558776855	-0.00132951640989631	-0.00392691092565656	-3.08191010844894e-05	0.0103587592020631
1410	-0.799997508525848	0.460712850093842	-18.3177947998047	-0.00425158534198999	0.00159255252219737	-0.00392691092565656	-0.00132951640989631
1411	-0.150648877024651	-0.513310074806213	-17.7983169555664	-0.000680167751852423	0.00418994715437293	0.00289124972186983	-0.00749832857400179
1412	2.44674563407898	0.460712850093842	-18.1229915618896	-0.00587495695799589	-0.00230353930965066	-0.000355493422830477	-0.00555028254166245
1413	1.14804840087891	-0.188635781407356	-17.9931201934814	0.00126787810586393	0.00126787810586393	0.00386527273803949	0.0103587592020631
1414	-2.74804329872131	0.78538715839386	-18.1229915618896	0.0022419011220336	-0.00522560812532902	0.00354059832170606	0.00386527273803949
1415	0.498699754476547	1.11006152629852	-18.707405090332	0.0022419011220336	0.00808603875339031	-0.00522560812532902	-0.00457625929266214
1416	-0.150648877024651	-0.188635781407356	-18.3827304840088	-0.00490093370899558	-0.00847235135734081	-0.00490093370899558	-0.00652430532500148
1417	-1.44934618473053	1.4347357749939	-18.3827304840088	0.00646266713738441	-0.00912170019000769	0.00159255252219737	0.00354059832170606
1418	1.79739701747894	0.460712850093842	-18.1229915618896	0.00516396993771195	-0.000355493422830477	-0.00197886489331722	0.00548864435404539
1419	-0.150648877024651	-0.188635781407356	-17.6035118103027	0.00159255252219737	0.00126787810586393	-0.00652430532500148	0.00191722682211548
1420	3.09609436988831	-0.188635781407356	-17.928186416626	0.00548864435404539	0.00256657530553639	-0.00490093370899558	0.000943203864153475
1421	-0.799997508525848	0.460712850093842	-17.8632507324219	-0.00587495695799589	-3.08191010844894e-05	-0.00295288790948689	-0.0104203969240189
1422	0.498699754476547	1.4347357749939	-18.3827304840088	-0.00619963090866804	0.00451462110504508	0.000943203864153475	-0.00230353930965066
1423	1.14804840087891	-1.16265869140625	-18.0580558776855	0.00386527273803949	-0.00879702530801296	-0.00392691092565656	0.00159255252219737
1424	-0.799997508525848	0.460712850093842	-18.3177947998047	-0.0104203969240189	-0.00197886489331722	0.000293855206109583	0.0116574559360743
1425	1.14804840087891	0.460712850093842	-18.3177947998047	-0.00457625929266214	0.00548864435404539	-0.000355493422830477	-0.00847235135734081
1426	-0.150648877024651	0.460712850093842	-17.8632507324219	-0.00165419070981443	0.0022419011220336	0.00191722682211548	-0.00912170019000769
1427	-1.44934618473053	1.11006152629852	-17.928186416626	-0.00295288790948689	0.000943203864153475	-0.0026282137259841	-0.00490093370899558
1428	-0.150648877024651	-0.188635781407356	-17.928186416626	-0.000680167751852423	0.00191722682211548	0.00516396993771195	-0.00360223650932312
1429	2.44674563407898	-0.188635781407356	-18.3177947998047	0.0022419011220336	0.00289124972186983	-0.00230353930965066	-0.00100484199356288
1430	0.498699754476547	-0.188635781407356	-18.4476642608643	0.000293855206109583	-0.000680167751852423	-0.00977104809135199	0.00516396993771195
1431	-1.44934618473053	-0.188635781407356	-18.1879253387451	-0.00652430532500148	0.00256657530553639	0.00354059832170606	-0.00490093370899558
1432	-0.150648877024651	0.78538715839386	-18.3827304840088	-0.00522560812532902	-0.00132951640989631	-0.00425158534198999	-0.000680167751852423
1433	1.14804840087891	0.78538715839386	-18.0580558776855	0.00354059832170606	0.00418994715437293	0.00191722682211548	-0.00425158534198999
1434	1.14804840087891	0.78538715839386	-17.8632507324219	-0.00490093370899558	0.00548864435404539	-0.00944637414067984	0.00646266713738441
1435	-1.44934618473053	1.11006152629852	-17.928186416626	-0.00457625929266214	-0.000355493422830477	0.00451462110504508	0.00743668992072344
1436	-0.150648877024651	1.4347357749939	-18.6424694061279	-0.00197886489331722	0.00548864435404539	-0.00717365415766835	-0.00230353930965066
1437	-0.150648877024651	0.136038541793823	-18.2528610229492	-0.00295288790948689	-0.00230353930965066	-0.00230353930965066	-0.00944637414067984
1438	-0.150648877024651	-0.513310074806213	-18.1879253387451	-0.00619963090866804	0.00126787810586393	0.00776136433705688	0.0113327819854021
1439	2.44674563407898	-0.188635781407356	-17.928186416626	0.00743668992072344	0.000943203864153475	-0.000680167751852423	0.0113327819854021
1440	1.14804840087891	0.460712850093842	-18.1229915618896	0.000293855206109583	0.00289124972186983	-0.00684897974133492	-0.00165419070981443
1441	-0.150648877024651	0.78538715839386	-17.928186416626	0.00321592413820326	0.00743668992072344	-0.00327756232582033	-0.0133424662053585
1442	-2.09869480133057	0.78538715839386	-18.1229915618896	-0.00100484199356288	0.0022419011220336	-0.00652430532500148	-0.000680167751852423
1443	1.79739701747894	0.460712850093842	-18.0580558776855	-0.000680167751852423	-0.000680167751852423	0.00256657530553639	0.00418994715437293
1444	1.14804840087891	0.136038541793823	-18.3177947998047	-0.00327756232582033	-0.0107450718060136	0.00354059832170606	-0.000680167751852423
1445	-0.799997508525848	1.11006152629852	-18.2528610229492	-0.00717365415766835	0.00451462110504508	-0.0120437685400248	-0.0107450718060136
1446	-0.150648877024651	1.4347357749939	-18.4476642608643	-0.000355493422830477	-0.00165419070981443	-0.000355493422830477	-0.00619963090866804
1447	-0.799997508525848	0.78538715839386	-18.1229915618896	-0.00782300252467394	0.000943203864153475	-0.00392691092565656	-0.00360223650932312
1448	1.14804840087891	0.460712850093842	-17.8632507324219	0.00418994715437293	-0.0100957229733467	-0.00327756232582033	0.00516396993771195
1449	1.79739701747894	-0.188635781407356	-17.9931201934814	0.000618529506027699	-0.000680167751852423	-0.00230353930965066	0.00548864435404539
1450	-0.150648877024651	0.78538715839386	-18.5775356292725	0.00126787810586393	0.00321592413820326	-0.00327756232582033	-0.00457625929266214
1451	1.14804840087891	-1.48733305931091	-18.0580558776855	-0.0026282137259841	-0.00230353930965066	-0.00782300252467394	0.00321592413820326
1452	-2.09869480133057	0.460712850093842	-18.2528610229492	0.0022419011220336	0.00159255252219737	-0.000680167751852423	-0.00132951640989631
1453	-0.799997508525848	0.78538715839386	-18.1879253387451	-0.000680167751852423	0.00256657530553639	-0.00912170019000769	0.00873538758605719
1454	1.14804840087891	0.136038541793823	-17.7983169555664	-0.00457625929266214	0.00256657530553639	-0.00490093370899558	0.00516396993771195
1455	-0.150648877024651	-0.188635781407356	-17.3437728881836	0.00256657530553639	0.0116574559360743	-0.00360223650932312	0.00159255252219737
1456	-1.44934618473053	0.78538715839386	-17.7983169555664	0.00126787810586393	0.00776136433705688	-0.00555028254166245	-0.00977104809135199
1457	-0.150648877024651	0.78538715839386	-18.3827304840088	-0.00132951640989631	0.00613799272105098	-0.00327756232582033	0.00483929552137852
1458	0.498699754476547	-0.188635781407356	-18.0580558776855	0.00776136433705688	-0.0110697457566857	-0.00197886489331722	0.00289124972186983
1459	0.498699754476547	-0.188635781407356	-17.9931201934814	-0.00912170019000769	0.00289124972186983	0.00451462110504508	0.00873538758605719
1460	0.498699754476547	1.11006152629852	-18.1229915618896	0.000293855206109583	0.00581331877037883	-0.00165419070981443	-0.000680167751852423
1461	2.44674563407898	-0.188635781407356	-17.7333812713623	0.00321592413820326	0.00646266713738441	-0.00392691092565656	0.000618529506027699
1462	-0.799997508525848	0.460712850093842	-17.928186416626	0.00126787810586393	0.00126787810586393	0.00191722682211548	0.00256657530553639
1463	1.14804840087891	-0.188635781407356	-18.3827304840088	0.00289124972186983	-0.00360223650932312	-0.00360223650932312	0.00646266713738441
1464	-0.150648877024651	0.78538715839386	-18.6424694061279	0.0022419011220336	0.00613799272105098	-0.00132951640989631	0.00970941036939621
1465	-0.150648877024651	-0.188635781407356	-18.1879253387451	0.00354059832170606	-0.00165419070981443	-3.08191010844894e-05	-0.00197886489331722
1466	-2.09869480133057	0.78538715839386	-18.1879253387451	-0.0104203969240189	0.00126787810586393	-0.0120437685400248	-0.0026282137259841
1467	-0.799997508525848	1.11006152629852	-18.2528610229492	0.00841071270406246	0.000943203864153475	-3.08191010844894e-05	-0.000680167751852423
1468	0.498699754476547	0.460712850093842	-18.0580558776855	0.00873538758605719	-0.00197886489331722	0.00386527273803949	0.00808603875339031
1469	1.79739701747894	-0.188635781407356	-17.7333812713623	0.00451462110504508	-0.00295288790948689	0.00548864435404539	0.00711201597005129
1470	-0.799997508525848	1.11006152629852	-18.3177947998047	-0.00652430532500148	0.00159255252219737	0.00516396993771195	0.00289124972186983
1471	2.44674563407898	-0.513310074806213	-18.1229915618896	-0.00295288790948689	-0.00165419070981443	-0.00490093370899558	0.00126787810586393
1472	-0.150648877024651	-0.837984383106232	-18.0580558776855	-0.00652430532500148	-0.00360223650932312	0.00808603875339031	-0.00132951640989631
1473	-1.44934618473053	0.78538715839386	-17.928186416626	-0.0126931173726916	-0.00717365415766835	-0.00230353930965066	0.0132808275520802
1474	0.498699754476547	-0.188635781407356	-18.1229915618896	-0.00295288790948689	0.00354059832170606	0.000618529506027699	-0.00490093370899558
1475	1.14804840087891	0.136038541793823	-17.8632507324219	0.000618529506027699	0.000618529506027699	-0.00587495695799589	0.00159255252219737
1476	-0.799997508525848	0.136038541793823	-17.6035118103027	-0.00425158534198999	0.00159255252219737	-0.00782300252467394	0.000293855206109583
1477	-1.44934618473053	0.78538715839386	-18.2528610229492	-0.00425158534198999	-0.00392691092565656	0.0022419011220336	-0.00100484199356288
1478	2.44674563407898	0.460712850093842	-18.707405090332	-0.00490093370899558	-0.00587495695799589	-0.0133424662053585	0.00256657530553639
1479	1.79739701747894	-1.48733305931091	-17.8632507324219	0.00646266713738441	0.000943203864153475	-3.08191010844894e-05	-0.00425158534198999
1480	-1.44934618473053	1.4347357749939	-17.9931201934814	-0.000355493422830477	0.00321592413820326	-0.000355493422830477	0.00418994715437293
1481	-0.150648877024651	0.460712850093842	-18.0580558776855	0.00159255252219737	0.00321592413820326	-0.00652430532500148	-0.00165419070981443
1482	-0.150648877024651	0.460712850093842	-17.7983169555664	0.00386527273803949	-0.00230353930965066	-0.00782300252467394	-3.08191010844894e-05
1483	1.14804840087891	0.78538715839386	-17.8632507324219	-0.000680167751852423	-0.00457625929266214	-0.00360223650932312	0.0155535480007529
1484	-0.799997508525848	0.78538715839386	-18.3177947998047	0.0022419011220336	0.00256657530553639	0.000618529506027699	0.000943203864153475
1485	-0.150648877024651	0.78538715839386	-18.3827304840088	0.00646266713738441	-0.00230353930965066	-0.00587495695799589	-3.08191010844894e-05
1486	0.498699754476547	-1.81200730800629	-17.9931201934814	0.00191722682211548	-0.00165419070981443	-0.00522560812532902	-0.000355493422830477
1487	-2.09869480133057	0.78538715839386	-17.6035118103027	-0.00619963090866804	-0.00717365415766835	-0.00619963090866804	0.000943203864153475
1488	1.79739701747894	1.11006152629852	-18.0580558776855	0.00321592413820326	-0.00490093370899558	0.00354059832170606	0.0116574559360743
1489	2.44674563407898	0.78538715839386	-18.0580558776855	0.00256657530553639	0.00386527273803949	-3.08191010844894e-05	-0.00490093370899558
1490	1.79739701747894	-0.513310074806213	-17.7983169555664	0.000618529506027699	0.00776136433705688	-0.00522560812532902	-0.00555028254166245
1491	-0.799997508525848	0.78538715839386	-18.3177947998047	-0.00749832857400179	0.00159255252219737	-3.08191010844894e-05	-0.00522560812532902
1492	1.79739701747894	-0.188635781407356	-18.1229915618896	-0.00425158534198999	-0.000355493422830477	-0.00490093370899558	0.000943203864153475
1493	1.14804840087891	-0.837984383106232	-18.3827304840088	-0.00392691092565656	-0.00684897974133492	0.00126787810586393	0.00483929552137852
1494	-0.150648877024651	-0.188635781407356	-17.7983169555664	-0.00295288790948689	-0.00652430532500148	0.00191722682211548	0.00321592413820326
1495	1.14804840087891	0.78538715839386	-17.8632507324219	0.000293855206109583	-0.000355493422830477	0.00354059832170606	-3.08191010844894e-05
1496	0.498699754476547	-0.513310074806213	-17.7983169555664	0.000618529506027699	0.00613799272105098	-0.00717365415766835	-0.00619963090866804
1497	1.14804840087891	0.460712850093842	-17.928186416626	-0.00197886489331722	0.00126787810586393	-0.00197886489331722	-0.00132951640989631
1498	-0.799997508525848	1.11006152629852	-18.3177947998047	0.00126787810586393	0.00191722682211548	0.00289124972186983	-3.08191010844894e-05
1499	1.14804840087891	-0.188635781407356	-18.4476642608643	0.00743668992072344	0.00711201597005129	-0.00847235135734081	-0.0026282137259841
1500	-1.44934618473053	-0.513310074806213	-18.3177947998047	-0.00197886489331722	0.00418994715437293	-0.00814767740666866	-0.00132951640989631
1501	-1.44934618473053	-0.188635781407356	-17.928186416626	-0.0107450718060136	0.00906006153672934	-0.00490093370899558	-0.00100484199356288
1502	1.79739701747894	-0.837984383106232	-18.0580558776855	0.000618529506027699	0.00711201597005129	-0.00749832857400179	0.000293855206109583
1503	-0.150648877024651	0.78538715839386	-18.0580558776855	-0.00165419070981443	-0.00165419070981443	-0.00230353930965066	-0.00230353930965066
1504	-0.150648877024651	0.78538715839386	-17.7333812713623	0.00321592413820326	0.00646266713738441	0.00289124972186983	-0.00327756232582033
1505	0.498699754476547	-0.513310074806213	-18.0580558776855	-0.000680167751852423	0.00808603875339031	-0.00100484199356288	-0.0026282137259841
1506	2.44674563407898	-0.513310074806213	-18.3177947998047	0.000943203864153475	0.0103587592020631	-0.00912170019000769	-0.00814767740666866
1507	3.09609436988831	-1.81200730800629	-17.9931201934814	-0.00619963090866804	-0.000680167751852423	-0.00490093370899558	0.00418994715437293
1508	-2.09869480133057	0.78538715839386	-17.8632507324219	-3.08191010844894e-05	0.00581331877037883	0.00711201597005129	0.00548864435404539
1509	0.498699754476547	1.4347357749939	-17.9931201934814	-0.00100484199356288	0.00970941036939621	0.00516396993771195	0.000943203864153475
1510	1.79739701747894	-0.513310074806213	-17.7983169555664	0.00126787810586393	0.00743668992072344	-3.08191010844894e-05	-0.000355493422830477
1511	-0.150648877024651	0.78538715839386	-18.0580558776855	-0.00132951640989631	0.0149041991680861	0.000293855206109583	-0.00587495695799589
1512	1.14804840087891	-0.188635781407356	-18.2528610229492	-0.00749832857400179	0.00678734155371785	-0.00749832857400179	-0.00717365415766835
1513	0.498699754476547	1.11006152629852	-18.4476642608643	0.011982130818069	0.00646266713738441	0.00386527273803949	0.00743668992072344
1514	0.498699754476547	-1.48733305931091	-18.0580558776855	0.00289124972186983	-0.00977104809135199	0.00418994715437293	-0.00652430532500148
1515	0.498699754476547	-0.188635781407356	-18.1229915618896	-0.00684897974133492	0.000293855206109583	0.00126787810586393	-0.000680167751852423
1516	1.14804840087891	-0.513310074806213	-18.0580558776855	-0.00749832857400179	0.00613799272105098	-0.00230353930965066	-0.00619963090866804
1517	1.14804840087891	0.136038541793823	-17.7983169555664	-0.00587495695799589	-0.00165419070981443	0.00159255252219737	0.000293855206109583
1518	-0.799997508525848	1.11006152629852	-17.8632507324219	0.00159255252219737	-0.000355493422830477	0.00808603875339031	-0.00944637414067984
1519	0.498699754476547	0.136038541793823	-17.928186416626	-0.00295288790948689	0.00386527273803949	-0.00165419070981443	-0.000355493422830477
1520	-0.150648877024651	0.78538715839386	-18.6424694061279	-0.00522560812532902	0.0116574559360743	-0.00652430532500148	-0.00230353930965066
1521	1.79739701747894	-1.48733305931091	-17.9931201934814	0.00126787810586393	-0.00814767740666866	-0.00360223650932312	-0.00327756232582033
1522	0.498699754476547	-0.513310074806213	-18.0580558776855	-0.00587495695799589	-0.00392691092565656	-0.00392691092565656	-0.00425158534198999
1523	0.498699754476547	1.11006152629852	-18.0580558776855	0.00256657530553639	-3.08191010844894e-05	0.00451462110504508	0.00678734155371785
1524	1.79739701747894	0.136038541793823	-17.7983169555664	0.00159255252219737	0.000293855206109583	0.00159255252219737	0.00256657530553639
1525	1.14804840087891	-0.837984383106232	-17.5385761260986	-0.0026282137259841	0.00808603875339031	-0.00457625929266214	-0.00132951640989631
1526	-0.150648877024651	-0.188635781407356	-17.928186416626	-0.00749832857400179	0.00126787810586393	-0.00490093370899558	-0.00490093370899558
1527	1.14804840087891	-0.837984383106232	-18.3827304840088	-0.000680167751852423	0.000618529506027699	-0.00425158534198999	0.00126787810586393
1528	0.498699754476547	-0.513310074806213	-18.1879253387451	0.00938473641872406	-0.00717365415766835	0.0022419011220336	0.00321592413820326
1529	-1.44934618473053	1.4347357749939	-18.3827304840088	0.00159255252219737	-0.00392691092565656	0.00418994715437293	0.00678734155371785
1530	1.14804840087891	-0.188635781407356	-17.7333812713623	-0.00522560812532902	0.00743668992072344	-0.00295288790948689	0.00613799272105098
1531	1.14804840087891	1.4347357749939	-17.9931201934814	0.00646266713738441	0.00159255252219737	-0.00392691092565656	0.00386527273803949
1532	1.14804840087891	-0.513310074806213	-17.7333812713623	-0.00197886489331722	-0.00100484199356288	-0.000355493422830477	0.00581331877037883
1533	-2.74804329872131	0.78538715839386	-18.1229915618896	-0.00684897974133492	-0.00132951640989631	0.00126787810586393	0.00678734155371785
1534	1.79739701747894	-0.188635781407356	-18.3827304840088	0.00159255252219737	0.00354059832170606	-0.00782300252467394	0.00451462110504508
1535	1.14804840087891	-0.837984383106232	-18.0580558776855	0.00126787810586393	0.00256657530553639	-0.00360223650932312	0.00289124972186983
1536	2.44674563407898	-0.188635781407356	-17.8632507324219	-0.0100957229733467	0.000618529506027699	-0.0156151866540313	-0.00360223650932312
1537	1.14804840087891	-0.513310074806213	-17.7333812713623	0.00451462110504508	-3.08191010844894e-05	-0.00457625929266214	-0.0026282137259841
1538	-0.150648877024651	1.11006152629852	-18.0580558776855	0.00516396993771195	-0.00490093370899558	0.0116574559360743	0.00548864435404539
1539	1.79739701747894	-0.513310074806213	-17.6684474945068	0.00354059832170606	-0.0026282137259841	-0.00749832857400179	0.00743668992072344
1540	-2.09869480133057	0.78538715839386	-18.2528610229492	-0.00230353930965066	0.00841071270406246	0.000943203864153475	0.00418994715437293
1541	3.09609436988831	-0.188635781407356	-18.3177947998047	-0.00165419070981443	0.00776136433705688	-0.00814767740666866	-3.08191010844894e-05
1542	2.44674563407898	-0.837984383106232	-17.928186416626	-0.00684897974133492	-0.0117190945893526	-0.00749832857400179	-0.000680167751852423
1543	-0.799997508525848	1.4347357749939	-18.1879253387451	0.00548864435404539	-3.08191010844894e-05	0.00776136433705688	0.00483929552137852
1544	1.79739701747894	-0.513310074806213	-18.0580558776855	0.00289124972186983	0.00191722682211548	-0.00555028254166245	0.00418994715437293
1545	1.79739701747894	-0.188635781407356	-17.7333812713623	0.00256657530553639	-0.0026282137259841	-0.00944637414067984	0.000618529506027699
1546	2.44674563407898	-0.837984383106232	-17.7333812713623	-0.00555028254166245	0.000293855206109583	-0.017887907102704	-0.0026282137259841
1547	-0.150648877024651	0.136038541793823	-18.1879253387451	-0.00619963090866804	-3.08191010844894e-05	-0.00717365415766835	-0.00197886489331722
1548	1.79739701747894	0.136038541793823	-18.4476642608643	0.00191722682211548	-0.00100484199356288	-0.0026282137259841	0.0106834331527352
1549	-0.150648877024651	-0.188635781407356	-18.2528610229492	0.00646266713738441	-0.00944637414067984	0.00256657530553639	-0.00165419070981443
1550	0.498699754476547	-0.188635781407356	-17.8632507324219	-0.00295288790948689	0.00159255252219737	0.00451462110504508	0.00613799272105098
1551	1.79739701747894	0.460712850093842	-18.2528610229492	-0.00197886489331722	-0.00197886489331722	-0.0026282137259841	-0.000355493422830477
1552	1.79739701747894	0.136038541793823	-17.7983169555664	0.000943203864153475	-0.00360223650932312	0.0022419011220336	-0.00619963090866804
1553	1.14804840087891	-0.837984383106232	-17.6684474945068	0.00321592413820326	-0.00360223650932312	0.000618529506027699	0.013930176384747
1554	-0.799997508525848	-0.513310074806213	-18.2528610229492	0.00256657530553639	-0.00814767740666866	-0.00132951640989631	0.00191722682211548
1555	2.44674563407898	-0.513310074806213	-18.3827304840088	-0.00555028254166245	0.01100810803473	-0.0026282137259841	0.00516396993771195
1556	1.79739701747894	-1.48733305931091	-18.1879253387451	0.00646266713738441	-0.00555028254166245	-0.00555028254166245	-0.00132951640989631
1557	1.14804840087891	-0.513310074806213	-17.9931201934814	-0.00555028254166245	-0.00197886489331722	-0.00132951640989631	-0.00295288790948689
1558	0.498699754476547	0.78538715839386	-18.1229915618896	-0.00295288790948689	-0.000680167751852423	-0.000355493422830477	0.00743668992072344
1559	1.14804840087891	0.136038541793823	-17.7983169555664	-0.000355493422830477	-0.00555028254166245	0.00191722682211548	-0.000355493422830477
1560	1.14804840087891	0.136038541793823	-17.7983169555664	0.00548864435404539	-3.08191010844894e-05	-0.0133424662053585	0.00646266713738441
1561	-0.799997508525848	-0.188635781407356	-18.1229915618896	-0.0130177913233638	0.000618529506027699	-0.00392691092565656	-0.0026282137259841
1562	1.14804840087891	0.460712850093842	-18.4476642608643	-0.00230353930965066	0.00646266713738441	0.000618529506027699	-0.00814767740666866
1563	-0.799997508525848	-0.513310074806213	-18.1229915618896	-0.00165419070981443	0.000618529506027699	0.000618529506027699	0.00483929552137852
1564	0.498699754476547	-0.188635781407356	-17.9931201934814	0.00159255252219737	-0.00522560812532902	0.0113327819854021	0.00483929552137852
1565	3.09609436988831	-0.188635781407356	-17.928186416626	0.00159255252219737	0.00711201597005129	-0.00684897974133492	0.00126787810586393
1566	1.14804840087891	-0.188635781407356	-18.0580558776855	0.000293855206109583	0.00289124972186983	-0.0104203969240189	-0.00847235135734081
1567	1.79739701747894	-0.837984383106232	-17.8632507324219	0.00289124972186983	-0.00977104809135199	-0.00847235135734081	-0.00749832857400179
1568	-0.799997508525848	-0.188635781407356	-18.2528610229492	-0.00230353930965066	-0.00197886489331722	0.000943203864153475	0.00646266713738441
1569	-0.150648877024651	0.78538715839386	-18.5125999450684	0.00126787810586393	0.00256657530553639	-0.0104203969240189	0.000618529506027699
1570	1.79739701747894	0.136038541793823	-18.2528610229492	-3.08191010844894e-05	-0.00165419070981443	-0.00197886489331722	0.00354059832170606
1571	0.498699754476547	-0.513310074806213	-18.0580558776855	-0.0136671401560307	0.000618529506027699	-0.00782300252467394	0.00256657530553639
1572	3.09609436988831	0.136038541793823	-17.7983169555664	0.000293855206109583	-0.0026282137259841	-0.00132951640989631	-0.0117190945893526
1573	2.44674563407898	-0.513310074806213	-17.7983169555664	0.000943203864153475	0.00289124972186983	0.00451462110504508	0.00354059832170606
1574	0.498699754476547	-0.513310074806213	-17.9931201934814	0.00418994715437293	0.00126787810586393	-0.00165419070981443	-3.08191010844894e-05
1575	-1.44934618473053	0.78538715839386	-18.2528610229492	-0.00814767740666866	0.00418994715437293	0.000618529506027699	0.00159255252219737
1576	1.79739701747894	-0.188635781407356	-18.5775356292725	-0.0026282137259841	0.0132808275520802	-0.0130177913233638	-0.00619963090866804
1577	1.79739701747894	-0.188635781407356	-18.1879253387451	-0.00197886489331722	0.00354059832170606	-0.00944637414067984	-0.00555028254166245
1578	-0.799997508525848	-0.188635781407356	-18.0580558776855	0.00483929552137852	0.00191722682211548	0.00548864435404539	0.01100810803473
1579	0.498699754476547	1.11006152629852	-18.1879253387451	0.00354059832170606	0.00159255252219737	-0.00197886489331722	0.00289124972186983
1580	2.44674563407898	-0.513310074806213	-17.7983169555664	0.00126787810586393	0.013930176384747	-0.000355493422830477	-3.08191010844894e-05
1581	1.14804840087891	-0.837984383106232	-17.6684474945068	-0.000355493422830477	-0.00165419070981443	-0.00230353930965066	-0.00425158534198999
1582	-1.44934618473053	1.4347357749939	-18.0580558776855	-0.0162645354866982	-0.000355493422830477	0.00191722682211548	0.000618529506027699
1583	1.79739701747894	-0.188635781407356	-18.0580558776855	0.0106834331527352	0.00483929552137852	-0.000355493422830477	0.00938473641872406
1584	1.14804840087891	-0.513310074806213	-17.7333812713623	0.00711201597005129	-0.00295288790948689	-0.00749832857400179	0.00516396993771195
1585	2.44674563407898	0.460712850093842	-18.2528610229492	-0.0026282137259841	0.00906006153672934	-0.00619963090866804	0.00581331877037883
1586	-0.150648877024651	1.11006152629852	-18.1879253387451	-0.000355493422830477	0.00873538758605719	-0.00392691092565656	-0.00295288790948689
1587	1.14804840087891	0.460712850093842	-18.0580558776855	0.00256657530553639	0.00159255252219737	-0.00392691092565656	0.000293855206109583
1588	1.79739701747894	-1.81200730800629	-17.6035118103027	0.00613799272105098	-0.00457625929266214	-0.00522560812532902	-0.000680167751852423
1589	-0.150648877024651	-0.513310074806213	-18.1229915618896	-0.00879702530801296	-0.00197886489331722	-0.00360223650932312	0.00776136433705688
1590	0.498699754476547	0.78538715839386	-18.5775356292725	0.00256657530553639	0.00938473641872406	0.00126787810586393	0.00581331877037883
1591	1.79739701747894	-0.513310074806213	-17.8632507324219	-0.00490093370899558	0.0022419011220336	-0.00879702530801296	-0.00912170019000769
1592	-0.150648877024651	0.78538715839386	-18.1879253387451	-0.00457625929266214	0.00743668992072344	-0.000355493422830477	-0.00879702530801296
1593	1.14804840087891	-0.513310074806213	-17.8632507324219	0.00548864435404539	-0.000680167751852423	0.00841071270406246	0.012956153601408
1594	1.14804840087891	1.11006152629852	-18.1879253387451	0.00548864435404539	0.00321592413820326	-0.00587495695799589	-0.000355493422830477
1595	0.498699754476547	-0.188635781407356	-17.7983169555664	0.00386527273803949	0.0022419011220336	-0.00619963090866804	0.00548864435404539
1596	-1.44934618473053	0.78538715839386	-18.3827304840088	-0.0133424662053585	0.00743668992072344	0.00516396993771195	-0.00522560812532902
1597	2.44674563407898	-0.188635781407356	-18.3827304840088	-0.00132951640989631	0.00126787810586393	-0.00132951640989631	-0.0113944197073579
1598	1.79739701747894	-0.837984383106232	-17.9931201934814	0.00613799272105098	0.00191722682211548	0.00906006153672934	0.00743668992072344
1599	-0.799997508525848	0.78538715839386	-18.2528610229492	0.00126787810586393	0.00354059832170606	-0.00327756232582033	0.00646266713738441
1600	1.14804840087891	-0.188635781407356	-17.8632507324219	0.00289124972186983	0.00808603875339031	-0.0113944197073579	-0.00555028254166245
1601	1.14804840087891	0.136038541793823	-18.0580558776855	-0.00132951640989631	0.000943203864153475	-0.0026282137259841	-0.00522560812532902
1602	1.79739701747894	-1.16265869140625	-17.8632507324219	-0.00652430532500148	-0.0152905117720366	-0.00717365415766835	0.00126787810586393
1603	-1.44934618473053	-0.513310074806213	-18.0580558776855	-0.00392691092565656	-0.00295288790948689	-0.00587495695799589	0.000618529506027699
1604	3.09609436988831	-0.188635781407356	-18.5775356292725	0.0142548503354192	0.00159255252219737	-0.0143164889886975	-0.00295288790948689
1605	-0.799997508525848	0.136038541793823	-18.3827304840088	0.000293855206109583	-3.08191010844894e-05	0.00548864435404539	-0.000355493422830477
1606	0.498699754476547	1.4347357749939	-18.1879253387451	-0.00457625929266214	0.00418994715437293	-0.00100484199356288	-0.00522560812532902
1607	-0.799997508525848	0.78538715839386	-18.0580558776855	-0.00457625929266214	0.00581331877037883	-0.00684897974133492	-0.00100484199356288
1608	-0.150648877024651	0.78538715839386	-18.0580558776855	-3.08191010844894e-05	0.00581331877037883	0.000943203864153475	0.0106834331527352
1609	1.79739701747894	-1.16265869140625	-17.8632507324219	0.00126787810586393	-0.00197886489331722	-3.08191010844894e-05	-3.08191010844894e-05
1610	-1.44934618473053	-0.188635781407356	-17.7333812713623	-0.00782300252467394	0.00808603875339031	-0.00457625929266214	-0.00522560812532902
1611	-0.799997508525848	1.4347357749939	-18.4476642608643	-0.00749832857400179	0.00548864435404539	-3.08191010844894e-05	0.00256657530553639
1612	1.79739701747894	-0.513310074806213	-18.0580558776855	-0.00587495695799589	0.000943203864153475	-0.000355493422830477	-0.00555028254166245
1613	0.498699754476547	0.460712850093842	-18.2528610229492	0.0022419011220336	-0.00165419070981443	0.00451462110504508	0.00483929552137852
1614	1.79739701747894	0.460712850093842	-18.1879253387451	-3.08191010844894e-05	-0.000355493422830477	-3.08191010844894e-05	-0.00100484199356288
1615	1.14804840087891	0.78538715839386	-18.2528610229492	0.000618529506027699	0.00451462110504508	-0.00165419070981443	-0.00587495695799589
1616	1.14804840087891	-1.16265869140625	-17.7333812713623	-0.00425158534198999	-0.00425158534198999	-0.00944637414067984	-0.00425158534198999
1617	-2.09869480133057	-0.188635781407356	-17.6035118103027	-0.00230353930965066	-0.00197886489331722	0.00159255252219737	-3.08191010844894e-05
1618	0.498699754476547	0.78538715839386	-18.5125999450684	0.000293855206109583	-0.00490093370899558	-0.00425158534198999	0.000943203864153475
1619	3.09609436988831	-0.513310074806213	-18.0580558776855	-0.00555028254166245	0.000293855206109583	-0.00944637414067984	0.00711201597005129
1620	0.498699754476547	1.11006152629852	-18.3827304840088	0.00191722682211548	0.00483929552137852	-0.00197886489331722	-0.00425158534198999
1621	1.14804840087891	0.136038541793823	-17.928186416626	-0.00132951640989631	0.00159255252219737	-0.00490093370899558	0.000618529506027699
1622	0.498699754476547	-0.188635781407356	-17.7983169555664	0.00159255252219737	-3.08191010844894e-05	-0.000680167751852423	-0.00522560812532902
1623	2.44674563407898	-1.48733305931091	-17.7333812713623	0.00451462110504508	-0.0104203969240189	0.00289124972186983	0.00581331877037883
1624	-1.44934618473053	0.78538715839386	-18.3177947998047	-0.00327756232582033	0.0022419011220336	0.000943203864153475	0.00256657530553639
1625	-0.150648877024651	1.11006152629852	-18.5775356292725	0.00516396993771195	0.00516396993771195	-0.00847235135734081	-0.00197886489331722
1626	-0.150648877024651	0.78538715839386	-18.4476642608643	-0.00392691092565656	0.0106834331527352	-0.0130177913233638	-0.0026282137259841
1627	1.14804840087891	1.11006152629852	-18.2528610229492	0.00678734155371785	0.00159255252219737	-0.00912170019000769	0.00191722682211548
1628	0.498699754476547	-0.513310074806213	-18.1229915618896	-0.00847235135734081	-0.00132951640989631	-0.00100484199356288	-0.000355493422830477
1629	1.14804840087891	-0.513310074806213	-18.0580558776855	-0.00230353930965066	0.00126787810586393	-0.00652430532500148	0.00126787810586393
1630	1.14804840087891	-0.188635781407356	-17.928186416626	0.00354059832170606	-0.00717365415766835	0.000943203864153475	-0.00457625929266214
1631	-0.799997508525848	-0.188635781407356	-17.8632507324219	-0.00555028254166245	-0.000355493422830477	-0.00295288790948689	-0.00327756232582033
1632	1.79739701747894	0.460712850093842	-18.3827304840088	0.0022419011220336	0.00646266713738441	-0.0123684434220195	0.000943203864153475
1633	1.14804840087891	0.78538715839386	-18.3177947998047	0.00418994715437293	0.000943203864153475	-0.00230353930965066	0.00159255252219737
1634	1.79739701747894	-0.188635781407356	-18.1879253387451	-0.00619963090866804	-0.00230353930965066	0.0022419011220336	-0.00522560812532902
1635	-0.150648877024651	0.460712850093842	-18.0580558776855	0.00646266713738441	-0.00587495695799589	-0.00717365415766835	0.000943203864153475
1636	1.14804840087891	-0.188635781407356	-18.1229915618896	-0.00230353930965066	0.00516396993771195	-0.00197886489331722	-0.00425158534198999
1637	1.14804840087891	-1.81200730800629	-17.7333812713623	0.00289124972186983	-0.00847235135734081	-0.00717365415766835	0.00256657530553639
1638	0.498699754476547	0.78538715839386	-17.928186416626	-0.00749832857400179	0.000293855206109583	0.000943203864153475	0.00613799272105098
1639	1.79739701747894	0.78538715839386	-18.3827304840088	0.00646266713738441	0.00126787810586393	0.00126787810586393	-0.00165419070981443
1640	1.14804840087891	0.136038541793823	-18.2528610229492	0.00159255252219737	0.00289124972186983	-0.000680167751852423	-0.00782300252467394
1641	1.14804840087891	-0.188635781407356	-18.2528610229492	-0.00230353930965066	0.00256657530553639	0.00289124972186983	-0.00522560812532902
1642	-2.74804329872131	0.460712850093842	-17.9931201934814	-0.00490093370899558	-0.000355493422830477	-0.00847235135734081	-0.00100484199356288
1643	2.44674563407898	-0.188635781407356	-18.2528610229492	-0.000355493422830477	0.00289124972186983	-0.00360223650932312	0.000293855206109583
1644	-0.150648877024651	-0.188635781407356	-18.0580558776855	0.00191722682211548	-0.00782300252467394	0.0022419011220336	0.00321592413820326
1645	-0.799997508525848	1.11006152629852	-17.928186416626	0.00483929552137852	0.00354059832170606	-0.00165419070981443	-0.00522560812532902
1646	0.498699754476547	0.78538715839386	-18.3177947998047	-0.00879702530801296	0.00711201597005129	-0.00100484199356288	-0.00392691092565656
1647	1.79739701747894	1.11006152629852	-18.3177947998047	-0.00100484199356288	-0.00327756232582033	-0.00749832857400179	0.00289124972186983
1648	2.44674563407898	-1.16265869140625	-18.0580558776855	0.00386527273803949	-0.00619963090866804	-0.000355493422830477	0.00646266713738441
1649	-2.09869480133057	1.11006152629852	-18.1229915618896	-0.00392691092565656	0.000943203864153475	0.00386527273803949	-0.00100484199356288
1650	1.14804840087891	0.78538715839386	-18.5775356292725	0.000618529506027699	-0.00132951640989631	-0.00457625929266214	-0.00197886489331722
1651	-0.150648877024651	0.460712850093842	-17.928186416626	-0.00587495695799589	0.00548864435404539	-0.00132951640989631	0.000943203864153475
1652	1.79739701747894	-0.513310074806213	-17.6684474945068	0.00483929552137852	-0.00132951640989631	-0.00879702530801296	-0.00132951640989631
1653	0.498699754476547	0.78538715839386	-18.1879253387451	0.00776136433705688	0.00321592413820326	0.00841071270406246	0.000618529506027699
1654	2.44674563407898	0.460712850093842	-17.9931201934814	-3.08191010844894e-05	-0.00555028254166245	0.00289124972186983	0.000293855206109583
1655	2.44674563407898	-1.16265869140625	-18.3177947998047	-0.00587495695799589	-0.00230353930965066	0.00321592413820326	0.000618529506027699
1656	-1.44934618473053	-0.188635781407356	-17.6035118103027	-0.00977104809135199	0.01100810803473	-0.00749832857400179	-0.00457625929266214
1657	1.79739701747894	-0.513310074806213	-17.928186416626	-0.0104203969240189	-0.000680167751852423	-0.00652430532500148	0.00548864435404539
1658	0.498699754476547	0.460712850093842	-17.8632507324219	0.00126787810586393	-0.00782300252467394	0.00938473641872406	0.00451462110504508
1659	2.44674563407898	1.11006152629852	-17.928186416626	0.0022419011220336	-0.00360223650932312	0.00289124972186983	0.00516396993771195
1660	0.498699754476547	-0.513310074806213	-17.928186416626	-0.000355493422830477	0.00289124972186983	-0.00977104809135199	0.000943203864153475
1661	1.14804840087891	0.460712850093842	-18.3827304840088	0.000943203864153475	0.000293855206109583	-0.0146411629393697	-0.0026282137259841
1662	1.14804840087891	-0.513310074806213	-18.1229915618896	-0.00457625929266214	-0.00879702530801296	-0.0100957229733467	-0.00425158534198999
1663	-0.150648877024651	-0.188635781407356	-17.928186416626	-0.0026282137259841	-0.00392691092565656	-0.00360223650932312	0.00970941036939621
1664	0.498699754476547	1.4347357749939	-18.3177947998047	-0.00425158534198999	0.00126787810586393	0.000293855206109583	-0.00490093370899558
1665	1.14804840087891	0.460712850093842	-17.8632507324219	-0.000680167751852423	0.00321592413820326	-0.00425158534198999	0.00159255252219737
1666	0.498699754476547	1.11006152629852	-17.4736423492432	-3.08191010844894e-05	0.00906006153672934	-0.00684897974133492	-0.00522560812532902
1667	2.44674563407898	-0.188635781407356	-18.1229915618896	0.000618529506027699	0.000293855206109583	-0.00944637414067984	-0.00587495695799589
1668	1.14804840087891	-0.188635781407356	-18.3827304840088	0.00613799272105098	0.00191722682211548	0.000943203864153475	0.00159255252219737
1669	-0.150648877024651	0.136038541793823	-18.3827304840088	0.00841071270406246	-0.0113944197073579	0.00776136433705688	0.00613799272105098
1670	-0.799997508525848	-0.188635781407356	-18.3177947998047	-0.00684897974133492	0.00970941036939621	-0.0143164889886975	0.000618529506027699
1671	-0.799997508525848	0.78538715839386	-18.2528610229492	-0.00327756232582033	-0.00132951640989631	-0.00912170019000769	-0.00490093370899558
1672	3.09609436988831	-0.837984383106232	-17.7333812713623	-0.00100484199356288	-0.00587495695799589	-0.00717365415766835	-0.00360223650932312
1673	0.498699754476547	1.11006152629852	-17.8632507324219	0.00678734155371785	0.00354059832170606	0.00191722682211548	0.00386527273803949
1674	1.14804840087891	0.136038541793823	-17.928186416626	-3.08191010844894e-05	-0.00165419070981443	-0.00652430532500148	-0.00392691092565656
1675	1.79739701747894	-0.188635781407356	-18.3827304840088	-0.000355493422830477	0.00256657530553639	-0.0026282137259841	-0.00717365415766835
1676	2.44674563407898	-1.81200730800629	-17.9931201934814	-0.00587495695799589	-0.00230353930965066	-0.0113944197073579	0.00548864435404539
1677	0.498699754476547	-0.188635781407356	-18.0580558776855	-0.0139918150380254	0.00613799272105098	-0.00230353930965066	-0.000355493422830477
1678	-0.150648877024651	0.78538715839386	-18.4476642608643	0.00938473641872406	-3.08191010844894e-05	0.00613799272105098	0.0022419011220336
1679	0.498699754476547	0.78538715839386	-18.1229915618896	0.00256657530553639	-0.00522560812532902	0.00678734155371785	0.00613799272105098
1680	1.14804840087891	-0.513310074806213	-17.8632507324219	0.00516396993771195	0.00159255252219737	0.0022419011220336	-0.0026282137259841
1681	-0.799997508525848	0.460712850093842	-17.7983169555664	-0.00490093370899558	0.00808603875339031	-0.00814767740666866	0.000293855206109583
1682	1.14804840087891	0.136038541793823	-18.3177947998047	-0.00587495695799589	-3.08191010844894e-05	-0.0143164889886975	-0.00360223650932312
1683	1.14804840087891	-1.16265869140625	-18.1229915618896	0.00451462110504508	-0.00717365415766835	-0.00100484199356288	0.00483929552137852
1684	-1.44934618473053	1.4347357749939	-18.4476642608643	-0.00197886489331722	0.00289124972186983	0.00191722682211548	0.00613799272105098
1685	0.498699754476547	1.11006152629852	-18.2528610229492	-0.00100484199356288	0.00191722682211548	-0.00522560812532902	0.00613799272105098
1686	-0.799997508525848	0.78538715839386	-18.0580558776855	-0.00100484199356288	0.00321592413820326	-0.00814767740666866	-3.08191010844894e-05
1687	1.79739701747894	-0.188635781407356	-17.6684474945068	-0.00619963090866804	-0.000680167751852423	-0.00490093370899558	-0.00100484199356288
1688	-0.799997508525848	0.136038541793823	-17.9931201934814	0.0022419011220336	-0.00230353930965066	0.01100810803473	0.00354059832170606
1689	-0.150648877024651	1.11006152629852	-18.5775356292725	0.00289124972186983	0.000293855206109583	0.00159255252219737	0.000618529506027699
1690	1.79739701747894	-0.837984383106232	-18.2528610229492	-0.00360223650932312	0.000293855206109583	-0.00490093370899558	-0.00392691092565656
1691	-0.150648877024651	0.460712850093842	-18.1879253387451	0.00289124972186983	0.00613799272105098	-0.00165419070981443	-0.00814767740666866
1692	2.44674563407898	-0.513310074806213	-18.3177947998047	-0.000355493422830477	0.000618529506027699	-0.0110697457566857	-0.00490093370899558
1693	0.498699754476547	1.11006152629852	-18.1879253387451	-0.00587495695799589	0.00451462110504508	0.0022419011220336	0.00256657530553639
1694	3.09609436988831	-0.513310074806213	-17.7333812713623	0.00548864435404539	-0.00230353930965066	-0.00230353930965066	0.00191722682211548
1695	-0.150648877024651	0.136038541793823	-17.8632507324219	-0.00555028254166245	0.00354059832170606	-0.00132951640989631	-0.00522560812532902
1696	3.09609436988831	-0.513310074806213	-18.2528610229492	-0.00230353930965066	0.000943203864153475	0.000293855206109583	-0.00684897974133492
1697	1.79739701747894	-1.16265869140625	-17.9931201934814	-0.00197886489331722	-0.00165419070981443	-0.00230353930965066	-0.00555028254166245
1698	-0.799997508525848	1.4347357749939	-18.1229915618896	-0.00100484199356288	-0.00295288790948689	0.00743668992072344	-0.00100484199356288
1699	-0.150648877024651	1.11006152629852	-18.3177947998047	0.000943203864153475	0.00418994715437293	0.00711201597005129	0.00126787810586393
1700	1.14804840087891	-0.188635781407356	-17.8632507324219	0.00126787810586393	0.00386527273803949	-3.08191010844894e-05	-0.00165419070981443
1701	-0.150648877024651	-0.188635781407356	-17.9931201934814	-0.00522560812532902	-0.00555028254166245	-0.00879702530801296	-0.00782300252467394
1702	-0.799997508525848	-0.513310074806213	-17.928186416626	-0.00814767740666866	0.000943203864153475	-0.000680167751852423	-0.00425158534198999
1703	2.44674563407898	-0.188635781407356	-18.3827304840088	0.000618529506027699	-0.00522560812532902	0.00126787810586393	-0.00100484199356288
1704	-0.150648877024651	0.78538715839386	-18.3177947998047	-0.000355493422830477	0.00418994715437293	0.00418994715437293	0.00678734155371785
1705	-0.150648877024651	1.11006152629852	-18.2528610229492	-0.00197886489331722	0.00776136433705688	-0.00197886489331722	-0.00230353930965066
1706	0.498699754476547	0.460712850093842	-18.2528610229492	-0.000680167751852423	-0.00100484199356288	-0.00555028254166245	-0.0026282137259841
1707	1.14804840087891	0.460712850093842	-17.9931201934814	-0.00295288790948689	-3.08191010844894e-05	-0.00327756232582033	-0.00555028254166245
1708	1.14804840087891	-1.16265869140625	-17.4736423492432	0.00873538758605719	-0.0104203969240189	-0.00295288790948689	-3.08191010844894e-05
1709	-3.39739203453064	0.136038541793823	-17.8632507324219	-0.00392691092565656	0.000943203864153475	-0.00684897974133492	0.00678734155371785
1710	1.14804840087891	-0.188635781407356	-18.1229915618896	0.00516396993771195	0.0116574559360743	-0.00100484199356288	-0.00295288790948689
1711	1.79739701747894	0.460712850093842	-17.9931201934814	-0.00457625929266214	0.00386527273803949	-0.0026282137259841	-0.00165419070981443
1712	1.14804840087891	0.460712850093842	-18.0580558776855	-0.00132951640989631	0.00126787810586393	-0.00100484199356288	-0.00814767740666866
1713	0.498699754476547	1.11006152629852	-18.0580558776855	0.00289124972186983	0.00516396993771195	0.00548864435404539	-0.000355493422830477
1714	2.44674563407898	-0.513310074806213	-18.1229915618896	-0.00132951640989631	-0.00197886489331722	0.000943203864153475	0.00191722682211548
1715	1.14804840087891	-1.48733305931091	-17.6035118103027	-3.08191010844894e-05	-0.00457625929266214	-0.00717365415766835	-3.08191010844894e-05
1716	-0.150648877024651	-0.188635781407356	-17.928186416626	-0.00912170019000769	0.00483929552137852	-0.00717365415766835	0.000293855206109583
1717	1.79739701747894	0.136038541793823	-18.3177947998047	0.000618529506027699	-3.08191010844894e-05	-0.00977104809135199	-0.00652430532500148
1718	2.44674563407898	-0.188635781407356	-18.0580558776855	-0.00100484199356288	-0.00522560812532902	0.00516396993771195	0.012956153601408
1719	-0.150648877024651	0.78538715839386	-18.1229915618896	0.00289124972186983	0.00776136433705688	0.00516396993771195	0.0022419011220336
1720	1.79739701747894	-0.513310074806213	-18.0580558776855	0.000618529506027699	0.00191722682211548	0.00321592413820326	-0.00457625929266214
1721	1.14804840087891	0.78538715839386	-18.1879253387451	0.000293855206109583	0.00418994715437293	-0.00652430532500148	-0.00555028254166245
1722	1.79739701747894	-1.81200730800629	-17.6035118103027	-0.00100484199356288	-0.00879702530801296	-0.00652430532500148	-0.00652430532500148
1723	-0.799997508525848	-0.188635781407356	-17.9931201934814	-0.00360223650932312	-0.00100484199356288	-0.00100484199356288	-0.00100484199356288
1724	-0.150648877024651	1.11006152629852	-18.2528610229492	0.00159255252219737	-0.00132951640989631	-0.00555028254166245	0.00483929552137852
1725	-0.150648877024651	0.136038541793823	-18.3827304840088	0.0022419011220336	0.00483929552137852	-0.00197886489331722	-0.00457625929266214
1726	0.498699754476547	0.460712850093842	-18.3177947998047	0.00256657530553639	0.000618529506027699	-0.00619963090866804	-0.00490093370899558
1727	1.14804840087891	0.78538715839386	-18.1229915618896	-0.00295288790948689	0.00451462110504508	0.00256657530553639	-0.00230353930965066
1728	2.44674563407898	0.136038541793823	-17.928186416626	-0.000680167751852423	0.00126787810586393	0.00126787810586393	0.00808603875339031
1729	0.498699754476547	-0.513310074806213	-17.8632507324219	0.00289124972186983	0.000293855206109583	-0.000355493422830477	0.00418994715437293
1730	-0.150648877024651	-0.188635781407356	-18.1229915618896	-0.00522560812532902	0.00483929552137852	-0.0188619289547205	0.00386527273803949
1731	0.498699754476547	0.460712850093842	-18.4476642608643	-0.00717365415766835	0.00613799272105098	-0.00717365415766835	0.0022419011220336
1732	1.14804840087891	0.460712850093842	-18.3827304840088	-0.00327756232582033	0.00256657530553639	-0.00587495695799589	-0.00360223650932312
1733	0.498699754476547	-0.188635781407356	-17.9931201934814	0.00126787810586393	0.000293855206109583	-0.00490093370899558	0.00548864435404539
1734	0.498699754476547	-0.513310074806213	-17.928186416626	0.000293855206109583	0.000293855206109583	-0.00879702530801296	-3.08191010844894e-05
1735	3.09609436988831	0.136038541793823	-18.3177947998047	0.00516396993771195	0.00418994715437293	-0.00879702530801296	-0.00392691092565656
1736	1.14804840087891	-0.837984383106232	-17.9931201934814	-0.00392691092565656	-0.0110697457566857	-0.0172385573387146	-0.00360223650932312
1737	0.498699754476547	0.136038541793823	-18.1229915618896	-0.00619963090866804	0.00548864435404539	-0.00490093370899558	-0.00327756232582033
1738	1.79739701747894	-0.188635781407356	-18.1879253387451	0.00289124972186983	-0.00165419070981443	-0.00555028254166245	-0.00327756232582033
1739	-0.150648877024651	0.78538715839386	-18.3177947998047	-0.00360223650932312	-0.00132951640989631	-0.000355493422830477	0.00354059832170606
1740	1.79739701747894	0.136038541793823	-18.1879253387451	0.000618529506027699	0.000618529506027699	-0.00717365415766835	-0.00230353930965066
1741	-0.799997508525848	0.78538715839386	-18.0580558776855	-0.00230353930965066	0.00126787810586393	-0.00392691092565656	-0.00197886489331722
1742	3.09609436988831	0.136038541793823	-18.0580558776855	-0.00327756232582033	-0.00100484199356288	-0.00230353930965066	-0.00587495695799589
1743	1.79739701747894	-1.48733305931091	-17.7983169555664	0.000618529506027699	-0.00879702530801296	0.00483929552137852	0.000943203864153475
1744	-1.44934618473053	1.11006152629852	-18.3177947998047	-0.00197886489331722	0.000618529506027699	0.00354059832170606	0.000943203864153475
1745	1.14804840087891	0.78538715839386	-18.4476642608643	-0.00165419070981443	0.00451462110504508	-0.00197886489331722	-0.00392691092565656
1746	0.498699754476547	0.78538715839386	-18.3177947998047	-0.00360223650932312	0.00321592413820326	-0.00652430532500148	-0.0110697457566857
1747	0.498699754476547	0.460712850093842	-18.2528610229492	-0.000680167751852423	-0.00132951640989631	-0.00392691092565656	-0.00295288790948689
1748	-0.799997508525848	-0.188635781407356	-17.928186416626	-0.00425158534198999	0.00711201597005129	0.00289124972186983	0.00354059832170606
1749	-0.150648877024651	0.78538715839386	-18.2528610229492	0.00516396993771195	0.00418994715437293	-0.00814767740666866	0.0022419011220336
1750	2.44674563407898	-1.16265869140625	-17.6684474945068	0.0123068047687411	0.000293855206109583	-0.00782300252467394	-0.00165419070981443
1751	-0.799997508525848	0.78538715839386	-18.2528610229492	-0.00392691092565656	0.00938473641872406	-0.000680167751852423	-0.00360223650932312
1752	0.498699754476547	1.11006152629852	-18.4476642608643	-0.00684897974133492	-3.08191010844894e-05	-0.00490093370899558	-0.00522560812532902
1753	1.79739701747894	-0.837984383106232	-18.0580558776855	0.000943203864153475	0.00159255252219737	0.00776136433705688	0.00126787810586393
1754	1.79739701747894	-1.48733305931091	-18.707405090332	0.0123068047687411	0.00126787810586393	-0.00197886489331722	-0.00197886489331722
1755	-1.44934618473053	0.78538715839386	-18.2528610229492	-0.00522560812532902	0.00678734155371785	-0.00100484199356288	0.000293855206109583
1756	0.498699754476547	0.78538715839386	-18.3177947998047	-0.00879702530801296	0.00256657530553639	-0.00490093370899558	-0.0130177913233638
1757	0.498699754476547	0.136038541793823	-17.7983169555664	-0.00197886489331722	0.00418994715437293	-0.0107450718060136	-0.00490093370899558
1758	0.498699754476547	0.136038541793823	-17.8632507324219	-3.08191010844894e-05	0.00354059832170606	0.00776136433705688	0.00516396993771195
1759	2.44674563407898	-0.513310074806213	-18.1879253387451	0.00191722682211548	-0.000355493422830477	0.00289124972186983	0.000293855206109583
1760	-0.150648877024651	1.11006152629852	-18.5775356292725	0.00191722682211548	0.000618529506027699	-0.00392691092565656	-0.00295288790948689
1761	1.14804840087891	-0.837984383106232	-17.9931201934814	-0.000355493422830477	-0.0026282137259841	-0.0133424662053585	-0.00684897974133492
1762	-1.44934618473053	0.460712850093842	-18.2528610229492	-0.00879702530801296	0.00516396993771195	-0.00652430532500148	-0.00197886489331722
1763	1.79739701747894	-0.513310074806213	-18.1879253387451	0.00808603875339031	0.00548864435404539	-0.00100484199356288	0.00354059832170606
1764	-0.150648877024651	0.460712850093842	-17.928186416626	-0.00295288790948689	-0.00392691092565656	-0.00295288790948689	0.0136055024340749
1765	-0.150648877024651	0.78538715839386	-18.3177947998047	0.00191722682211548	-0.000680167751852423	0.00256657530553639	0.00191722682211548
1766	-0.150648877024651	1.11006152629852	-18.3827304840088	-0.00619963090866804	0.000618529506027699	-0.00847235135734081	-0.00490093370899558
1767	1.14804840087891	0.460712850093842	-18.4476642608643	0.00289124972186983	0.0100340843200684	-0.0026282137259841	-3.08191010844894e-05
1768	1.79739701747894	-1.81200730800629	-17.9931201934814	0.0022419011220336	-0.00944637414067984	-0.00814767740666866	0.00970941036939621
1769	-1.44934618473053	0.460712850093842	-17.928186416626	-0.00717365415766835	0.00581331877037883	0.000618529506027699	0.0123068047687411
1770	1.79739701747894	-0.513310074806213	-17.928186416626	-0.00295288790948689	0.00289124972186983	0.000943203864153475	-0.00230353930965066
1771	-0.150648877024651	1.11006152629852	-17.9931201934814	-0.00230353930965066	-0.00197886489331722	-0.00425158534198999	-0.00814767740666866
1772	-0.799997508525848	0.78538715839386	-18.3177947998047	0.00321592413820326	0.000293855206109583	-0.00295288790948689	0.00483929552137852
1773	0.498699754476547	-0.513310074806213	-17.7983169555664	-0.00522560812532902	-0.0026282137259841	0.00808603875339031	0.0103587592020631
1774	1.14804840087891	1.11006152629852	-18.4476642608643	0.00711201597005129	0.000293855206109583	-0.000355493422830477	0.000943203864153475
1775	-0.799997508525848	-0.513310074806213	-18.3177947998047	0.0022419011220336	0.00159255252219737	-0.0110697457566857	0.00126787810586393
1776	-2.09869480133057	0.78538715839386	-18.2528610229492	-0.0100957229733467	0.0123068047687411	-0.00912170019000769	0.00483929552137852
1777	-0.150648877024651	0.78538715839386	-18.1229915618896	0.000618529506027699	0.000293855206109583	-0.00197886489331722	-0.00392691092565656
1778	1.14804840087891	0.136038541793823	-17.6684474945068	0.00126787810586393	0.00321592413820326	-0.000680167751852423	0.01100810803473
1779	1.79739701747894	-0.513310074806213	-18.1879253387451	0.00873538758605719	-0.00717365415766835	0.00743668992072344	0.00938473641872406
1780	-1.44934618473053	1.4347357749939	-18.3827304840088	-0.00327756232582033	0.00613799272105098	0.00191722682211548	0.00711201597005129
1781	1.79739701747894	-0.188635781407356	-18.3177947998047	-0.00425158534198999	0.00613799272105098	-0.0130177913233638	0.000293855206109583
1782	0.498699754476547	0.136038541793823	-17.7983169555664	-0.000680167751852423	-0.0152905117720366	-0.00814767740666866	-0.000680167751852423
1783	-0.150648877024651	0.460712850093842	-17.928186416626	-0.0026282137259841	-0.000680167751852423	-0.0126931173726916	0.00711201597005129
1784	1.14804840087891	0.460712850093842	-18.0580558776855	0.000618529506027699	0.00126787810586393	0.00191722682211548	0.00970941036939621
1785	0.498699754476547	0.78538715839386	-17.9931201934814	0.00354059832170606	0.00581331877037883	-0.00197886489331722	0.00321592413820326
1786	0.498699754476547	0.136038541793823	-18.3827304840088	-0.00425158534198999	0.00321592413820326	-0.00847235135734081	-0.00619963090866804
1787	-2.09869480133057	1.11006152629852	-18.3177947998047	-0.0100957229733467	0.000943203864153475	0.000943203864153475	0.00126787810586393
1788	3.09609436988831	-0.513310074806213	-18.2528610229492	0.00743668992072344	-0.0026282137259841	-0.0104203969240189	0.00386527273803949
1789	0.498699754476547	0.136038541793823	-18.0580558776855	-0.00100484199356288	-0.00360223650932312	-0.0107450718060136	0.00548864435404539
1790	1.79739701747894	0.460712850093842	-17.6684474945068	-0.00555028254166245	0.00548864435404539	-0.00587495695799589	0.00548864435404539
1791	-0.799997508525848	0.78538715839386	-18.2528610229492	-0.00425158534198999	0.00906006153672934	-0.0136671401560307	-0.00944637414067984
1792	-0.150648877024651	0.78538715839386	-17.8632507324219	0.00678734155371785	0.000293855206109583	-0.00392691092565656	0.00191722682211548
1793	1.79739701747894	-0.837984383106232	-18.2528610229492	0.00808603875339031	0.00256657530553639	-0.00522560812532902	0.00289124972186983
1794	-2.74804329872131	0.460712850093842	-18.1229915618896	-0.00652430532500148	0.00711201597005129	-0.000355493422830477	0.00548864435404539
1795	-0.150648877024651	1.11006152629852	-18.5125999450684	-0.00522560812532902	0.00386527273803949	-0.0120437685400248	-0.00327756232582033
1796	-0.150648877024651	0.136038541793823	-18.1229915618896	0.00159255252219737	-0.00782300252467394	-0.00977104809135199	-0.00522560812532902
1797	-0.150648877024651	0.78538715839386	-17.8632507324219	-0.00457625929266214	0.0145795252174139	-0.00360223650932312	0.00386527273803949
1798	0.498699754476547	0.78538715839386	-17.8632507324219	-0.00327756232582033	-0.00197886489331722	-0.00652430532500148	0.00613799272105098
1799	1.79739701747894	-0.513310074806213	-17.928186416626	0.00126787810586393	0.00581331877037883	0.000943203864153475	0.00191722682211548
1800	1.14804840087891	-1.16265869140625	-18.1229915618896	0.00126787810586393	-0.00457625929266214	-0.00814767740666866	-0.00555028254166245
1801	-2.74804329872131	0.460712850093842	-18.3827304840088	-0.00814767740666866	-0.00230353930965066	0.00159255252219737	-0.00197886489331722
1802	1.14804840087891	0.460712850093842	-18.5125999450684	0.00321592413820326	-0.00327756232582033	-0.00197886489331722	0.000618529506027699
1803	0.498699754476547	0.460712850093842	-18.3177947998047	0.00159255252219737	-0.00360223650932312	-0.00652430532500148	0.00516396993771195
1804	-0.150648877024651	0.78538715839386	-17.928186416626	0.000293855206109583	0.000943203864153475	0.00581331877037883	0.00191722682211548
1805	0.498699754476547	0.460712850093842	-17.6684474945068	-0.000355493422830477	0.00581331877037883	-3.08191010844894e-05	-0.00847235135734081
1806	0.498699754476547	0.460712850093842	-17.928186416626	-0.0026282137259841	-0.00197886489331722	-0.00100484199356288	0.00256657530553639
1807	0.498699754476547	-0.188635781407356	-18.2528610229492	0.00646266713738441	-0.00879702530801296	-0.00100484199356288	-0.00327756232582033
1808	-0.150648877024651	0.136038541793823	-18.2528610229492	-0.00457625929266214	-0.00555028254166245	0.00289124972186983	0.00191722682211548
1809	-0.799997508525848	1.11006152629852	-18.5125999450684	0.00873538758605719	0.00126787810586393	0.0022419011220336	0.000618529506027699
1810	0.498699754476547	0.136038541793823	-18.0580558776855	-0.0026282137259841	0.00581331877037883	0.00159255252219737	0.00613799272105098
1811	-0.799997508525848	0.136038541793823	-18.0580558776855	-0.00457625929266214	0.00906006153672934	-0.00684897974133492	-0.00555028254166245
1812	1.14804840087891	-0.513310074806213	-17.7983169555664	-0.00457625929266214	0.00646266713738441	-0.000355493422830477	-0.00749832857400179
1813	0.498699754476547	0.78538715839386	-17.9931201934814	-0.00100484199356288	-0.00360223650932312	0.000618529506027699	0.00418994715437293
1814	1.14804840087891	-0.188635781407356	-18.1879253387451	-0.00555028254166245	-0.00977104809135199	0.00191722682211548	0.00289124972186983
1815	-2.09869480133057	-0.188635781407356	-18.1229915618896	-0.00100484199356288	0.0100340843200684	0.000618529506027699	-0.00944637414067984
1816	1.79739701747894	-0.513310074806213	-18.1879253387451	0.00386527273803949	-3.08191010844894e-05	-0.00457625929266214	-0.00490093370899558
1817	2.44674563407898	-0.513310074806213	-17.7983169555664	0.000293855206109583	-0.00587495695799589	-0.00457625929266214	0.000618529506027699
1818	0.498699754476547	0.78538715839386	-18.2528610229492	0.00191722682211548	-0.00100484199356288	0.00548864435404539	0.00516396993771195
1819	-0.799997508525848	1.11006152629852	-18.1879253387451	0.00126787810586393	-0.00295288790948689	0.00418994715437293	-0.00977104809135199
1820	1.79739701747894	-0.513310074806213	-17.7983169555664	-0.00100484199356288	0.0126314787194133	-0.00327756232582033	-0.000355493422830477
1821	-0.150648877024651	-0.513310074806213	-17.9931201934814	-0.00295288790948689	0.00289124972186983	-0.00522560812532902	-0.0026282137259841
1822	-0.150648877024651	-0.188635781407356	-18.2528610229492	-0.0156151866540313	0.0116574559360743	-0.00684897974133492	-0.0026282137259841
1823	0.498699754476547	0.78538715839386	-18.3827304840088	-0.00392691092565656	0.0022419011220336	-0.00132951640989631	0.00159255252219737
1824	1.79739701747894	0.136038541793823	-17.7983169555664	0.0106834331527352	0.00451462110504508	-0.00165419070981443	-0.00295288790948689
1825	0.498699754476547	-0.513310074806213	-18.0580558776855	0.00711201597005129	0.00581331877037883	-0.00522560812532902	0.000618529506027699
1826	0.498699754476547	-0.188635781407356	-17.8632507324219	-0.00814767740666866	0.0022419011220336	-0.00717365415766835	-0.000680167751852423
1827	1.79739701747894	0.78538715839386	-18.1229915618896	-0.00295288790948689	0.00321592413820326	-0.0110697457566857	0.000293855206109583
1828	2.44674563407898	-0.188635781407356	-17.928186416626	0.00613799272105098	-0.00132951640989631	-0.00749832857400179	0.00451462110504508
1829	-0.150648877024651	0.136038541793823	-18.0580558776855	-0.00619963090866804	0.000943203864153475	0.00418994715437293	0.0103587592020631
1830	0.498699754476547	0.78538715839386	-18.4476642608643	-0.00619963090866804	0.00938473641872406	-0.00749832857400179	0.00613799272105098
1831	-0.150648877024651	0.460712850093842	-18.2528610229492	-0.0026282137259841	0.00548864435404539	0.000943203864153475	-0.00230353930965066
1832	2.44674563407898	-0.513310074806213	-18.0580558776855	-0.00197886489331722	0.00483929552137852	0.00191722682211548	-0.0026282137259841
1833	-1.44934618473053	0.78538715839386	-18.1879253387451	-0.00165419070981443	0.0022419011220336	0.00808603875339031	-0.00392691092565656
1834	1.79739701747894	0.136038541793823	-18.0580558776855	-0.000680167751852423	0.00289124972186983	-0.00230353930965066	-0.00425158534198999
1835	2.44674563407898	-1.48733305931091	-17.4736423492432	-3.08191010844894e-05	-0.00197886489331722	0.00646266713738441	0.00159255252219737
1836	0.498699754476547	-0.188635781407356	-17.928186416626	-0.00490093370899558	0.00581331877037883	-0.00749832857400179	0.00354059832170606
1837	3.09609436988831	-0.513310074806213	-18.3827304840088	0.00386527273803949	0.000293855206109583	-0.00327756232582033	-0.000355493422830477
1838	1.14804840087891	0.460712850093842	-18.1879253387451	0.01100810803473	-0.00165419070981443	0.00483929552137852	-0.00100484199356288
1839	1.79739701747894	0.136038541793823	-18.1229915618896	0.00159255252219737	0.00451462110504508	-0.00100484199356288	-3.08191010844894e-05
1840	-2.09869480133057	1.4347357749939	-17.928186416626	-0.00392691092565656	-0.000355493422830477	0.00191722682211548	0.00581331877037883
1841	3.09609436988831	0.136038541793823	-17.7333812713623	-0.00587495695799589	0.0100340843200684	-0.0152905117720366	-0.00392691092565656
1842	0.498699754476547	-0.513310074806213	-17.6035118103027	0.000293855206109583	-0.00490093370899558	-0.00457625929266214	-0.00165419070981443
1843	0.498699754476547	-0.188635781407356	-17.6684474945068	-0.00555028254166245	0.00256657530553639	0.000293855206109583	0.00256657530553639
1844	3.09609436988831	0.136038541793823	-18.1879253387451	0.00126787810586393	0.00191722682211548	0.00191722682211548	-0.00132951640989631
1845	1.79739701747894	-0.837984383106232	-17.9931201934814	-0.00490093370899558	0.00451462110504508	0.00159255252219737	0.00354059832170606
1846	1.14804840087891	0.78538715839386	-18.1879253387451	-0.00425158534198999	0.00711201597005129	-0.0139918150380254	-0.000355493422830477
1847	-0.799997508525848	0.460712850093842	-18.2528610229492	-0.00197886489331722	0.00386527273803949	-0.00490093370899558	-0.00295288790948689
1848	1.79739701747894	-0.188635781407356	-18.1229915618896	-0.00132951640989631	0.00581331877037883	0.00321592413820326	0.00321592413820326
1849	-0.150648877024651	-0.188635781407356	-17.9931201934814	0.00646266713738441	-0.00490093370899558	-0.0026282137259841	0.00516396993771195
1850	-0.150648877024651	-0.188635781407356	-17.7983169555664	-0.00295288790948689	0.00516396993771195	0.00418994715437293	0.00548864435404539
1851	1.14804840087891	-0.188635781407356	-18.1879253387451	-0.00619963090866804	-3.08191010844894e-05	-0.0162645354866982	-0.00490093370899558
1852	0.498699754476547	0.78538715839386	-18.0580558776855	0.00841071270406246	0.00743668992072344	-3.08191010844894e-05	-3.08191010844894e-05
1853	0.498699754476547	-0.513310074806213	-18.1229915618896	0.0100340843200684	-3.08191010844894e-05	0.00354059832170606	-0.00327756232582033
1854	-0.799997508525848	-0.188635781407356	-18.1879253387451	-0.00587495695799589	-0.00490093370899558	0.00256657530553639	-0.00230353930965066
1855	1.14804840087891	-0.188635781407356	-18.2528610229492	-0.00684897974133492	0.000943203864153475	0.000618529506027699	0.00354059832170606
1856	1.79739701747894	-0.837984383106232	-17.7983169555664	-0.00327756232582033	-0.00652430532500148	0.00321592413820326	-0.00522560812532902
1857	0.498699754476547	-0.513310074806213	-17.8632507324219	-0.00912170019000769	0.00126787810586393	-0.00360223650932312	-0.00587495695799589
1858	0.498699754476547	1.4347357749939	-18.1879253387451	0.00418994715437293	0.000618529506027699	-0.000680167751852423	0.00581331877037883
1859	-0.150648877024651	0.78538715839386	-18.3177947998047	0.00418994715437293	-0.00165419070981443	0.00646266713738441	-0.000355493422830477
1860	1.79739701747894	-1.48733305931091	-17.8632507324219	-0.00425158534198999	0.00126787810586393	0.000293855206109583	0.00678734155371785
1861	-1.44934618473053	0.78538715839386	-18.1879253387451	-0.0130177913233638	0.00354059832170606	-0.00847235135734081	-0.00230353930965066
1862	1.79739701747894	-0.513310074806213	-18.1879253387451	0.00418994715437293	0.00451462110504508	-0.0146411629393697	-0.00879702530801296
1863	0.498699754476547	0.460712850093842	-17.928186416626	0.00321592413820326	-0.00555028254166245	-0.00555028254166245	0.00418994715437293
1864	-0.150648877024651	0.460712850093842	-17.7983169555664	0.00646266713738441	0.0022419011220336	-0.00100484199356288	0.00126787810586393
1865	0.498699754476547	0.460712850093842	-18.0580558776855	-0.000680167751852423	0.00970941036939621	0.00126787810586393	-0.00100484199356288
1866	1.14804840087891	0.460712850093842	-18.2528610229492	-0.00457625929266214	0.00126787810586393	0.000943203864153475	0.000293855206109583
1867	0.498699754476547	-0.188635781407356	-18.3177947998047	0.00581331877037883	-0.00132951640989631	-0.00490093370899558	-0.00360223650932312
1868	-2.74804329872131	0.78538715839386	-18.1879253387451	-0.00295288790948689	0.00289124972186983	0.00289124972186983	0.00386527273803949
1869	1.14804840087891	-0.188635781407356	-18.0580558776855	0.00418994715437293	-0.00197886489331722	-3.08191010844894e-05	-0.00522560812532902
1870	0.498699754476547	0.460712850093842	-17.9931201934814	0.000293855206109583	-0.00684897974133492	-0.0133424662053585	0.00483929552137852
1871	1.79739701747894	-0.188635781407356	-17.8632507324219	-3.08191010844894e-05	0.00126787810586393	-0.00132951640989631	-0.00490093370899558
1872	0.498699754476547	0.78538715839386	-18.5125999450684	0.00354059832170606	0.00126787810586393	-0.00360223650932312	-0.00977104809135199
1873	0.498699754476547	-0.513310074806213	-17.9931201934814	0.00191722682211548	0.00289124972186983	0.0113327819854021	0.00159255252219737
1874	1.14804840087891	-1.48733305931091	-17.928186416626	-3.08191010844894e-05	-0.00912170019000769	-0.00100484199356288	-0.00100484199356288
1875	0.498699754476547	-0.188635781407356	-18.1229915618896	-0.00879702530801296	0.00613799272105098	0.00256657530553639	-0.00197886489331722
1876	2.44674563407898	-0.188635781407356	-17.9931201934814	0.00256657530553639	0.00289124972186983	-0.00619963090866804	-0.0117190945893526
1877	2.44674563407898	-0.188635781407356	-17.7983169555664	-0.00782300252467394	-0.00327756232582033	-0.00652430532500148	-0.0110697457566857
1878	1.14804840087891	-0.513310074806213	-17.7333812713623	-0.00132951640989631	-0.00230353930965066	-0.00555028254166245	-0.00100484199356288
1879	-0.150648877024651	0.78538715839386	-18.2528610229492	0.000618529506027699	-0.00360223650932312	0.000943203864153475	-0.00230353930965066
1880	3.74544286727905	-0.837984383106232	-18.2528610229492	0.000943203864153475	0.011982130818069	-0.00490093370899558	-0.00197886489331722
1881	0.498699754476547	-0.188635781407356	-18.3827304840088	-0.00782300252467394	-0.0110697457566857	-0.00587495695799589	-0.000680167751852423
1882	-2.09869480133057	-0.188635781407356	-17.7983169555664	-0.0113944197073579	0.00126787810586393	-0.0107450718060136	-0.00490093370899558
1883	-0.150648877024651	0.78538715839386	-18.3827304840088	0.00159255252219737	-0.000355493422830477	0.00483929552137852	0.00159255252219737
1884	0.498699754476547	0.460712850093842	-17.8632507324219	-0.00165419070981443	-0.00782300252467394	-0.00100484199356288	-0.00165419070981443
1885	1.14804840087891	0.78538715839386	-17.7333812713623	0.00321592413820326	0.000293855206109583	0.00451462110504508	0.00418994715437293
1886	-0.150648877024651	0.78538715839386	-18.2528610229492	-0.00360223650932312	0.00321592413820326	-0.00132951640989631	-0.00684897974133492
1887	0.498699754476547	1.11006152629852	-18.6424694061279	-0.00490093370899558	-0.00619963090866804	-0.00977104809135199	-0.00749832857400179
1888	1.14804840087891	-0.513310074806213	-18.3827304840088	0.00354059832170606	-0.0100957229733467	0.00191722682211548	0.00418994715437293
1889	-0.799997508525848	-0.188635781407356	-17.928186416626	-0.00814767740666866	-0.00684897974133492	-0.00100484199356288	-0.00100484199356288
1890	1.79739701747894	1.11006152629852	-18.3177947998047	0.00191722682211548	-3.08191010844894e-05	-0.00522560812532902	0.00613799272105098
1891	1.79739701747894	-0.188635781407356	-17.6684474945068	0.00354059832170606	-0.00457625929266214	-0.00912170019000769	-0.00490093370899558
1892	-1.44934618473053	1.4347357749939	-17.9931201934814	-0.0126931173726916	0.000618529506027699	-0.00652430532500148	-0.0026282137259841
1893	-0.150648877024651	-0.513310074806213	-18.1229915618896	0.00354059832170606	-0.00619963090866804	-0.00165419070981443	0.00841071270406246
1894	3.09609436988831	-0.188635781407356	-18.4476642608643	0.00256657530553639	-0.00490093370899558	0.00354059832170606	-0.00100484199356288
1895	1.79739701747894	-0.837984383106232	-18.2528610229492	0.00581331877037883	-0.00392691092565656	-0.00684897974133492	-0.000680167751852423
1896	-0.799997508525848	0.78538715839386	-18.0580558776855	-0.0117190945893526	0.000943203864153475	-0.0139918150380254	0.0022419011220336
1897	2.44674563407898	-0.188635781407356	-17.928186416626	0.00386527273803949	-0.00197886489331722	-0.00230353930965066	-0.00132951640989631
1898	2.44674563407898	-0.513310074806213	-17.5385761260986	0.00711201597005129	0.00159255252219737	-0.00717365415766835	0.00548864435404539
1899	-0.150648877024651	0.460712850093842	-17.928186416626	-0.0026282137259841	0.00354059832170606	-0.00912170019000769	0.0022419011220336
1900	-0.150648877024651	-0.188635781407356	-18.0580558776855	-0.00100484199356288	0.0103587592020631	0.00126787810586393	0.00678734155371785
1901	0.498699754476547	1.11006152629852	-18.6424694061279	-0.000355493422830477	0.00386527273803949	-0.00327756232582033	-0.00360223650932312
1902	1.79739701747894	-1.16265869140625	-18.2528610229492	-0.00230353930965066	-0.00522560812532902	-0.00522560812532902	0.00191722682211548
1903	-1.44934618473053	0.78538715839386	-18.0580558776855	0.00938473641872406	0.000293855206109583	0.00159255252219737	0.011982130818069
1904	1.79739701747894	1.4347357749939	-17.7983169555664	-0.0026282137259841	-0.00392691092565656	-0.00522560812532902	0.00516396993771195
1905	-0.799997508525848	0.460712850093842	-17.7333812713623	0.00678734155371785	0.00711201597005129	-0.00425158534198999	-0.000355493422830477
1906	-0.150648877024651	0.78538715839386	-17.8632507324219	-3.08191010844894e-05	-0.00230353930965066	0.00159255252219737	-0.00490093370899558
1907	-2.09869480133057	0.78538715839386	-18.1879253387451	-0.00782300252467394	0.00613799272105098	-0.00522560812532902	0.00418994715437293
1908	-0.150648877024651	0.78538715839386	-18.2528610229492	0.000618529506027699	0.000293855206109583	-0.00132951640989631	0.0162028968334198
1909	3.09609436988831	-1.48733305931091	-18.0580558776855	0.0022419011220336	-0.00652430532500148	-0.000355493422830477	0.00613799272105098
1910	0.498699754476547	0.460712850093842	-18.3177947998047	0.00548864435404539	0.00321592413820326	-0.00457625929266214	-0.00132951640989631
1911	2.44674563407898	-0.188635781407356	-17.928186416626	-0.0107450718060136	0.00483929552137852	-0.00652430532500148	-0.00684897974133492
1912	-0.799997508525848	0.460712850093842	-18.1879253387451	-0.00100484199356288	-0.000355493422830477	-0.0100957229733467	-0.00490093370899558
1913	0.498699754476547	-1.16265869140625	-17.7983169555664	0.000943203864153475	0.00159255252219737	-0.00165419070981443	0.00841071270406246
1914	-0.150648877024651	-0.513310074806213	-17.7333812713623	-0.00490093370899558	-0.000680167751852423	-0.0130177913233638	-0.00327756232582033
1915	1.79739701747894	0.460712850093842	-18.4476642608643	0.00159255252219737	0.00483929552137852	-0.00197886489331722	-0.00555028254166245
1916	1.14804840087891	0.136038541793823	-18.4476642608643	0.00191722682211548	0.00548864435404539	-0.0026282137259841	-0.00392691092565656
1917	-0.150648877024651	0.78538715839386	-18.2528610229492	-0.00230353930965066	-0.000680167751852423	-0.00684897974133492	-0.00360223650932312
1918	1.14804840087891	-0.513310074806213	-17.7983169555664	0.00386527273803949	0.00418994715437293	0.0022419011220336	0.00418994715437293
1919	1.14804840087891	-0.188635781407356	-17.7333812713623	-0.000355493422830477	-0.00522560812532902	-0.00392691092565656	0.00126787810586393
1920	0.498699754476547	-0.188635781407356	-17.7983169555664	-0.00197886489331722	0.00256657530553639	-0.00197886489331722	-0.00619963090866804
1921	-2.09869480133057	-0.513310074806213	-17.9931201934814	-0.0113944197073579	0.00354059832170606	-0.000355493422830477	-0.000355493422830477
1922	1.79739701747894	-0.188635781407356	-18.3827304840088	-0.00327756232582033	0.00321592413820326	0.00321592413820326	-0.00522560812532902
1923	1.14804840087891	-0.837984383106232	-17.9931201934814	0.00483929552137852	-0.00652430532500148	0.00418994715437293	0.00970941036939621
1924	2.44674563407898	-0.188635781407356	-17.9931201934814	-0.00100484199356288	-0.000680167751852423	-0.00197886489331722	0.00386527273803949
1925	1.79739701747894	0.460712850093842	-17.928186416626	-0.00132951640989631	0.00126787810586393	-0.00197886489331722	-0.0126931173726916
1926	0.498699754476547	-0.513310074806213	-17.8632507324219	-0.00490093370899558	-0.00100484199356288	0.00711201597005129	-0.00165419070981443
1927	0.498699754476547	-1.16265869140625	-17.6684474945068	-0.00490093370899558	-0.00522560812532902	-0.00360223650932312	-0.00230353930965066
1928	-2.09869480133057	1.11006152629852	-18.0580558776855	-0.00782300252467394	0.00646266713738441	-0.000680167751852423	0.00776136433705688
1929	1.79739701747894	-0.188635781407356	-17.928186416626	-0.000680167751852423	-0.00327756232582033	-0.00392691092565656	0.000943203864153475
1930	1.14804840087891	0.78538715839386	-18.1879253387451	0.00841071270406246	-0.00619963090866804	0.000293855206109583	-0.0026282137259841
1931	1.14804840087891	-0.188635781407356	-18.1229915618896	-0.00587495695799589	0.00711201597005129	-0.0026282137259841	0.00418994715437293
1932	1.79739701747894	-0.188635781407356	-17.8632507324219	0.000943203864153475	0.00711201597005129	-3.08191010844894e-05	-0.00425158534198999
1933	1.14804840087891	0.78538715839386	-17.6684474945068	-0.000680167751852423	-0.00197886489331722	-0.00749832857400179	-3.08191010844894e-05
1934	2.44674563407898	-0.837984383106232	-17.5385761260986	0.000943203864153475	-0.00230353930965066	0.00516396993771195	0.00581331877037883
1935	-0.150648877024651	-0.188635781407356	-18.1229915618896	-0.00814767740666866	0.00906006153672934	-0.0026282137259841	-0.000680167751852423
1936	0.498699754476547	0.460712850093842	-18.2528610229492	-0.00132951640989631	-0.000355493422830477	-0.00522560812532902	-0.0104203969240189
1937	0.498699754476547	0.136038541793823	-18.1879253387451	-0.00295288790948689	0.00321592413820326	-0.00197886489331722	0.000618529506027699
1938	1.79739701747894	-0.513310074806213	-18.2528610229492	0.000618529506027699	0.00321592413820326	0.00191722682211548	0.0022419011220336
1939	1.14804840087891	-0.513310074806213	-17.928186416626	-0.0026282137259841	-0.00522560812532902	0.00743668992072344	-0.00392691092565656
1940	-0.150648877024651	1.11006152629852	-18.3177947998047	0.00841071270406246	0.00451462110504508	-0.00132951640989631	-0.00457625929266214
1941	1.14804840087891	-1.81200730800629	-17.7983169555664	0.00743668992072344	-0.00392691092565656	0.00159255252219737	-0.00327756232582033
1942	-1.44934618473053	1.11006152629852	-17.928186416626	-0.00587495695799589	-3.08191010844894e-05	-0.00749832857400179	0.00256657530553639
1943	1.79739701747894	-0.188635781407356	-17.8632507324219	0.00191722682211548	-0.00847235135734081	-0.00100484199356288	0.00516396993771195
1944	1.14804840087891	0.136038541793823	-18.0580558776855	0.00776136433705688	0.00386527273803949	-0.0026282137259841	0.00321592413820326
1945	1.79739701747894	0.460712850093842	-18.0580558776855	-0.00555028254166245	0.00386527273803949	-0.00132951640989631	-0.00684897974133492
1946	-0.150648877024651	0.136038541793823	-17.7983169555664	-0.00912170019000769	0.00191722682211548	-0.0026282137259841	-0.00295288790948689
1947	-0.799997508525848	0.460712850093842	-17.8632507324219	-0.00717365415766835	-0.00165419070981443	-0.00652430532500148	-0.00522560812532902
1948	2.44674563407898	-1.16265869140625	-17.7333812713623	0.00678734155371785	-0.0104203969240189	-0.00457625929266214	0.00678734155371785
1949	-2.74804329872131	0.78538715839386	-18.2528610229492	-0.00684897974133492	-0.00230353930965066	0.00483929552137852	-0.00230353930965066
1950	1.79739701747894	0.136038541793823	-17.928186416626	-0.00295288790948689	0.000293855206109583	-0.00490093370899558	0.00256657530553639
1951	1.79739701747894	-0.513310074806213	-17.8632507324219	-0.00522560812532902	0.00191722682211548	-0.00522560812532902	-0.00295288790948689
1952	-0.150648877024651	0.78538715839386	-17.7983169555664	0.0022419011220336	0.00126787810586393	-0.00587495695799589	-0.0026282137259841
1953	1.79739701747894	-0.513310074806213	-17.7333812713623	-0.00100484199356288	-0.00327756232582033	0.00483929552137852	0.00483929552137852
1954	0.498699754476547	-0.513310074806213	-18.1879253387451	0.00191722682211548	-0.00360223650932312	-0.00132951640989631	0.000293855206109583
1955	1.14804840087891	-0.188635781407356	-18.0580558776855	0.00386527273803949	-0.00717365415766835	0.00386527273803949	-0.00652430532500148
1956	-1.44934618473053	0.78538715839386	-18.3177947998047	-0.0172385573387146	0.00126787810586393	0.00159255252219737	0.00126787810586393
1957	1.14804840087891	-0.513310074806213	-18.1229915618896	-0.00619963090866804	0.00418994715437293	0.00646266713738441	-0.00912170019000769
1958	2.44674563407898	-0.188635781407356	-17.928186416626	0.00354059832170606	0.00321592413820326	0.00483929552137852	0.00321592413820326
1959	-0.150648877024651	1.11006152629852	-18.3177947998047	0.000618529506027699	-0.00100484199356288	-0.00814767740666866	-0.000355493422830477
1960	1.14804840087891	0.460712850093842	-18.1229915618896	0.00386527273803949	-0.000680167751852423	-0.00847235135734081	-0.00425158534198999
1961	-0.150648877024651	0.78538715839386	-18.1229915618896	-0.00392691092565656	0.00808603875339031	0.00191722682211548	0.00451462110504508
1962	2.44674563407898	-1.48733305931091	-17.6684474945068	-0.00230353930965066	-0.0110697457566857	-0.000680167751852423	-0.00717365415766835
1963	-1.44934618473053	1.11006152629852	-18.3827304840088	-0.00425158534198999	0.00321592413820326	0.00386527273803949	-0.00490093370899558
1964	0.498699754476547	0.460712850093842	-18.1879253387451	0.0100340843200684	-0.00522560812532902	-0.00425158534198999	0.00126787810586393
1965	1.79739701747894	-0.513310074806213	-18.1229915618896	0.0022419011220336	0.00256657530553639	-0.00327756232582033	-0.0026282137259841
1966	1.14804840087891	-0.188635781407356	-17.928186416626	-0.00522560812532902	0.0168522447347641	-3.08191010844894e-05	0.00256657530553639
1967	-0.150648877024651	0.78538715839386	-18.1229915618896	-0.00132951640989631	0.00159255252219737	-0.00425158534198999	-0.00619963090866804
1968	0.498699754476547	0.460712850093842	-18.2528610229492	0.00191722682211548	0.00256657530553639	-0.000680167751852423	0.000618529506027699
1969	1.14804840087891	-1.16265869140625	-17.6035118103027	0.00581331877037883	-0.00912170019000769	0.00483929552137852	-0.000355493422830477
1970	-0.799997508525848	0.78538715839386	-18.8372745513916	-0.00717365415766835	0.00581331877037883	0.000293855206109583	0.00289124972186983
1971	1.79739701747894	-0.513310074806213	-18.9022083282471	0.00256657530553639	0.0136055024340749	-0.00392691092565656	-0.00814767740666866
1972	0.498699754476547	0.136038541793823	-18.3177947998047	0.00483929552137852	-0.000355493422830477	-0.00879702530801296	0.0022419011220336
1973	0.498699754476547	-0.837984383106232	-17.928186416626	0.00289124972186983	-0.00197886489331722	0.0106834331527352	0.000293855206109583
1974	1.14804840087891	0.460712850093842	-18.1229915618896	-0.000680167751852423	0.00581331877037883	0.00743668992072344	0.00321592413820326
1975	0.498699754476547	0.78538715839386	-18.2528610229492	0.0022419011220336	0.00386527273803949	0.000943203864153475	0.00386527273803949
1976	1.14804840087891	-0.513310074806213	-17.9931201934814	0.00126787810586393	-0.00230353930965066	-0.00360223650932312	-0.00457625929266214
1977	0.498699754476547	-0.513310074806213	-17.928186416626	-0.00425158534198999	0.0022419011220336	-0.00717365415766835	-0.00522560812532902
1978	1.14804840087891	-0.513310074806213	-17.9931201934814	0.00516396993771195	-0.00327756232582033	0.00289124972186983	0.00159255252219737
1979	-0.150648877024651	1.4347357749939	-18.3177947998047	0.00321592413820326	-0.00230353930965066	0.00646266713738441	-0.00652430532500148
1980	0.498699754476547	-0.513310074806213	-18.1229915618896	0.00451462110504508	0.00841071270406246	-0.00327756232582033	-3.08191010844894e-05
1981	-0.799997508525848	0.78538715839386	-18.1879253387451	-0.00100484199356288	0.00938473641872406	-0.0113944197073579	-0.00587495695799589
1982	3.09609436988831	-0.188635781407356	-17.9931201934814	-0.000680167751852423	0.00646266713738441	-0.0107450718060136	0.00418994715437293
1983	-0.799997508525848	-0.188635781407356	-17.7983169555664	-0.000355493422830477	-0.0104203969240189	-0.000680167751852423	-0.00295288790948689
1984	-0.150648877024651	0.460712850093842	-18.0580558776855	-0.0100957229733467	0.00354059832170606	-0.00490093370899558	0.00256657530553639
1985	1.79739701747894	-0.513310074806213	-17.928186416626	0.00776136433705688	0.00386527273803949	-0.00392691092565656	0.00126787810586393
1986	2.44674563407898	-0.188635781407356	-17.7983169555664	0.00126787810586393	0.01100810803473	-0.0104203969240189	-0.00457625929266214
1987	1.14804840087891	0.460712850093842	-17.8632507324219	-0.00879702530801296	0.0022419011220336	-0.00782300252467394	-0.0026282137259841
1988	-1.44934618473053	1.11006152629852	-18.1229915618896	0.00354059832170606	-0.0026282137259841	0.00321592413820326	0.00289124972186983
1989	1.79739701747894	0.136038541793823	-18.0580558776855	0.00256657530553639	0.00678734155371785	0.00289124972186983	0.00678734155371785
1990	0.498699754476547	-0.188635781407356	-17.6684474945068	0.00354059832170606	0.000293855206109583	-0.00522560812532902	0.000293855206109583
1991	1.79739701747894	0.136038541793823	-17.928186416626	-0.00197886489331722	0.0022419011220336	-0.00555028254166245	-0.000355493422830477
1992	0.498699754476547	0.460712850093842	-18.5775356292725	0.00191722682211548	-0.00132951640989631	-0.00717365415766835	-0.00392691092565656
1993	1.79739701747894	0.460712850093842	-18.2528610229492	-0.0026282137259841	-0.000680167751852423	0.00483929552137852	-0.00165419070981443
1994	-0.150648877024651	0.460712850093842	-17.9931201934814	-0.00132951640989631	-0.00132951640989631	-0.00132951640989631	-0.00230353930965066
1995	-2.09869480133057	1.11006152629852	-17.7983169555664	-0.00132951640989631	0.00159255252219737	0.00451462110504508	0.00483929552137852
1996	1.79739701747894	0.78538715839386	-18.1879253387451	-0.0026282137259841	0.00451462110504508	-0.00814767740666866	-0.00717365415766835
1997	1.79739701747894	-0.513310074806213	-17.928186416626	0.00256657530553639	-0.00977104809135199	-0.00327756232582033	-0.00522560812532902
1998	0.498699754476547	-0.188635781407356	-17.9931201934814	-0.000680167751852423	-0.00165419070981443	0.00613799272105098	-3.08191010844894e-05
1999	0.498699754476547	1.11006152629852	-18.8372745513916	0.00451462110504508	0.00289124972186983	0.00418994715437293	0.0100340843200684
2000	1.79739701747894	-0.188635781407356	-18.2528610229492	-0.00425158534198999	0.00581331877037883	-0.00684897974133492	0.00483929552137852
[truncated: 6,560 more rows]
