# Supplementary material for: Precise instruction and consideration of the vertical and horizontal force component increases validity and reliability of the 90:20 Isometric Posterior Chain Test
Source: PLoS One. 2024 Oct 28;19(10):e0312843. doi: 10.1371/journal.pone.0312843 (PMC11515970; doi:10.1371/journal.pone.0312843)
Supplement: S1 File — (ZIP) [file pone.0312843.s001.zip › S1_Raw_Data/M1_P22_iso_2.csv]

1	-2.74804329872131	0.78538715839386	-17.5385761260986	-0.00847235135734081	0.000293855206109583	0.000943203864153475	-0.00814767740666866
2	1.14804840087891	0.136038541793823	-17.7983169555664	-3.08191010844894e-05	0.00646266713738441	0.000293855206109583	-0.000355493422830477
3	-0.150648877024651	0.460712850093842	-17.2788372039795	-0.00230353930965066	0.00711201597005129	0.0022419011220336	0.00289124972186983
4	2.44674563407898	-1.16265869140625	-16.8892288208008	0.00938473641872406	-0.00490093370899558	-0.000680167751852423	0.00451462110504508
5	-0.799997508525848	-0.513310074806213	-17.7333812713623	-0.00619963090866804	0.0022419011220336	-0.00132951640989631	0.00386527273803949
6	-0.150648877024651	1.4347357749939	-17.7333812713623	-0.00425158534198999	0.00289124972186983	-0.00652430532500148	-0.00295288790948689
7	-0.150648877024651	0.460712850093842	-17.4736423492432	0.00516396993771195	0.00354059832170606	-0.00100484199356288	-0.00165419070981443
8	1.79739701747894	-0.188635781407356	-17.5385761260986	-0.000680167751852423	-0.0139918150380254	-0.00392691092565656	0.000293855206109583
9	-2.74804329872131	0.460712850093842	-17.9931201934814	0.000293855206109583	-0.00782300252467394	0.00386527273803949	-0.00132951640989631
10	-0.799997508525848	1.4347357749939	-17.928186416626	0.00646266713738441	0.0022419011220336	-0.00295288790948689	-0.00457625929266214
11	1.14804840087891	-0.188635781407356	-16.8242931365967	-0.00230353930965066	-3.08191010844894e-05	-0.0107450718060136	-3.08191010844894e-05
12	0.498699754476547	-1.16265869140625	-17.0840320587158	0.00256657530553639	-0.00749832857400179	-0.00717365415766835	0.00451462110504508
13	-2.09869480133057	0.460712850093842	-17.6684474945068	-0.00814767740666866	-0.00360223650932312	-3.08191010844894e-05	0.00743668992072344
14	-0.150648877024651	1.11006152629852	-17.928186416626	0.00906006153672934	-0.00327756232582033	0.00159255252219737	0.00321592413820326
15	-0.150648877024651	0.136038541793823	-17.3437728881836	0.00516396993771195	-0.000680167751852423	-0.00132951640989631	0.000618529506027699
16	1.79739701747894	-1.16265869140625	-17.2788372039795	0.00581331877037883	-0.00749832857400179	-0.00717365415766835	0.000943203864153475
17	-1.44934618473053	0.78538715839386	-17.4087066650391	-0.0100957229733467	-0.00360223650932312	-0.00555028254166245	-0.0026282137259841
18	-0.799997508525848	1.11006152629852	-17.1489677429199	0.00126787810586393	-0.00197886489331722	-0.0026282137259841	0.00613799272105098
19	-0.150648877024651	1.11006152629852	-17.4736423492432	0.00451462110504508	-0.00197886489331722	-3.08191010844894e-05	0.00483929552137852
20	0.498699754476547	-0.188635781407356	-18.0580558776855	-0.00132951640989631	-0.00555028254166245	-0.00230353930965066	-0.00457625929266214
21	-0.799997508525848	-0.188635781407356	-17.928186416626	-0.00749832857400179	0.00191722682211548	-0.00327756232582033	-0.00132951640989631
22	-0.150648877024651	-0.188635781407356	-17.7983169555664	0.00418994715437293	-0.00197886489331722	-0.00912170019000769	-0.00684897974133492
23	1.79739701747894	0.460712850093842	-17.9931201934814	-0.00457625929266214	0.000293855206109583	0.00126787810586393	0.000293855206109583
24	-0.150648877024651	-0.513310074806213	-17.0190982818604	-0.000355493422830477	-0.00652430532500148	-0.0026282137259841	0.00581331877037883
25	-1.44934618473053	1.11006152629852	-17.1489677429199	-0.00392691092565656	0.00191722682211548	-0.0026282137259841	0.00483929552137852
26	1.79739701747894	0.136038541793823	-17.213903427124	0.000293855206109583	-0.00165419070981443	-0.00522560812532902	0.000293855206109583
27	1.79739701747894	0.136038541793823	-17.9931201934814	-0.00295288790948689	-0.00392691092565656	0.000943203864153475	-0.00522560812532902
28	1.79739701747894	-1.48733305931091	-17.7983169555664	-0.00132951640989631	-0.0100957229733467	0.00613799272105098	0.0100340843200684
29	-0.150648877024651	-0.513310074806213	-17.7983169555664	-0.00295288790948689	-0.00230353930965066	-0.00814767740666866	-0.00165419070981443
30	1.79739701747894	-0.188635781407356	-17.6684474945068	0.00516396993771195	0.00159255252219737	0.000943203864153475	-0.00619963090866804
31	-0.799997508525848	1.11006152629852	-17.213903427124	-3.08191010844894e-05	0.000293855206109583	-3.08191010844894e-05	-0.000680167751852423
32	1.14804840087891	-0.188635781407356	-17.0190982818604	0.000618529506027699	-0.00295288790948689	-0.00490093370899558	-0.00814767740666866
33	-1.44934618473053	-0.188635781407356	-17.4087066650391	-0.00749832857400179	-3.08191010844894e-05	-0.00132951640989631	0.00938473641872406
34	3.09609436988831	-0.188635781407356	-16.9541625976563	0.00191722682211548	-0.0026282137259841	0.00126787810586393	0.00354059832170606
35	0.498699754476547	1.4347357749939	-17.6035118103027	0.00386527273803949	0.000293855206109583	-0.00457625929266214	-3.08191010844894e-05
36	1.79739701747894	-1.48733305931091	-17.213903427124	0.00841071270406246	-0.00555028254166245	-0.00782300252467394	-0.00522560812532902
37	-0.150648877024651	-0.188635781407356	-17.0190982818604	-0.0159398596733809	0.00191722682211548	-0.00165419070981443	-0.000355493422830477
38	3.09609436988831	-0.513310074806213	-17.7333812713623	-0.00165419070981443	-0.00490093370899558	0.000293855206109583	0.00418994715437293
39	1.14804840087891	0.460712850093842	-17.4736423492432	-0.00100484199356288	0.00191722682211548	0.00581331877037883	0.000943203864153475
40	1.14804840087891	-1.16265869140625	-17.3437728881836	0.00581331877037883	0.000618529506027699	0.00191722682211548	-0.00425158534198999
41	-2.74804329872131	0.460712850093842	-17.2788372039795	-0.00912170019000769	0.00418994715437293	-0.00782300252467394	0.000618529506027699
42	0.498699754476547	0.78538715839386	-17.0840320587158	0.00126787810586393	0.000293855206109583	-0.0133424662053585	-0.00457625929266214
43	1.79739701747894	-0.188635781407356	-17.1489677429199	-0.00717365415766835	0.000618529506027699	0.00548864435404539	-0.00684897974133492
44	-0.799997508525848	0.460712850093842	-17.4736423492432	-0.000680167751852423	-0.00490093370899558	-0.00749832857400179	0.00581331877037883
45	-1.44934618473053	-0.513310074806213	-16.8892288208008	-0.00165419070981443	0.000293855206109583	-0.00457625929266214	0.00159255252219737
46	0.498699754476547	1.11006152629852	-17.2788372039795	0.00516396993771195	0.00191722682211548	-0.00847235135734081	-0.00587495695799589
47	0.498699754476547	0.460712850093842	-17.9931201934814	-0.00295288790948689	-0.00100484199356288	-0.00360223650932312	-0.00490093370899558
48	-0.150648877024651	0.460712850093842	-18.1879253387451	0.000943203864153475	-0.000355493422830477	0.00516396993771195	0.00126787810586393
49	-2.74804329872131	1.11006152629852	-17.4736423492432	-0.00814767740666866	-0.000355493422830477	-0.0120437685400248	0.00418994715437293
50	0.498699754476547	1.4347357749939	-17.6684474945068	-3.08191010844894e-05	0.00581331877037883	-3.08191010844894e-05	-0.00230353930965066
51	1.14804840087891	-0.188635781407356	-17.213903427124	-0.000355493422830477	0.000618529506027699	0.00386527273803949	-0.00165419070981443
52	-0.150648877024651	1.11006152629852	-17.1489677429199	-0.0026282137259841	0.000618529506027699	-0.000680167751852423	-0.00392691092565656
53	0.498699754476547	0.136038541793823	-16.9541625976563	-0.00522560812532902	-0.00132951640989631	-0.0026282137259841	0.00581331877037883
54	1.14804840087891	0.460712850093842	-18.3827304840088	0.00418994715437293	-0.0026282137259841	-0.00912170019000769	0.00483929552137852
55	2.44674563407898	-0.188635781407356	-17.928186416626	0.0022419011220336	0.000943203864153475	0.00386527273803949	-0.00457625929266214
56	0.498699754476547	0.78538715839386	-18.0580558776855	0.000618529506027699	0.000618529506027699	-0.00522560812532902	-0.00360223650932312
57	-0.799997508525848	0.78538715839386	-18.0580558776855	-0.00457625929266214	0.00191722682211548	0.000943203864153475	0.00354059832170606
58	-0.150648877024651	0.460712850093842	-18.0580558776855	-0.00555028254166245	0.000943203864153475	-0.0104203969240189	-0.00327756232582033
59	1.14804840087891	0.460712850093842	-17.5385761260986	0.00289124972186983	-3.08191010844894e-05	0.00711201597005129	0.00841071270406246
60	0.498699754476547	1.11006152629852	-17.7983169555664	0.00321592413820326	0.00354059832170606	0.00711201597005129	-0.00360223650932312
61	-2.09869480133057	0.78538715839386	-18.0580558776855	-0.00717365415766835	0.00483929552137852	-0.00717365415766835	0.00159255252219737
62	2.44674563407898	-0.513310074806213	-18.1229915618896	-0.00132951640989631	0.000943203864153475	-0.00944637414067984	0.000618529506027699
63	-0.150648877024651	0.460712850093842	-17.9931201934814	-0.0026282137259841	0.00451462110504508	0.00581331877037883	0.00386527273803949
64	2.44674563407898	-0.513310074806213	-17.213903427124	0.00418994715437293	0.00159255252219737	0.00126787810586393	0.00451462110504508
65	-2.74804329872131	1.11006152629852	-17.2788372039795	-0.0026282137259841	0.00711201597005129	0.000293855206109583	0.00711201597005129
66	1.79739701747894	-0.188635781407356	-17.0190982818604	-0.00425158534198999	0.00256657530553639	-0.00197886489331722	-0.00230353930965066
67	2.44674563407898	-0.188635781407356	-17.4087066650391	-0.00522560812532902	0.00159255252219737	-0.00392691092565656	-0.0026282137259841
68	1.14804840087891	-0.188635781407356	-17.6684474945068	-0.00230353930965066	-0.000355493422830477	-0.00165419070981443	0.00711201597005129
69	-0.799997508525848	-0.188635781407356	-17.4087066650391	-0.00912170019000769	0.00126787810586393	-0.00555028254166245	0.00321592413820326
70	1.79739701747894	-0.188635781407356	-17.6035118103027	-0.00197886489331722	0.00321592413820326	0.00354059832170606	0.00289124972186983
71	1.14804840087891	0.460712850093842	-17.4087066650391	-3.08191010844894e-05	-0.00132951640989631	-0.00392691092565656	-0.00165419070981443
72	1.14804840087891	-0.188635781407356	-17.3437728881836	-0.00327756232582033	0.00256657530553639	-0.00555028254166245	-0.00555028254166245
73	-2.09869480133057	1.11006152629852	-17.0840320587158	-0.00944637414067984	0.00191722682211548	0.00906006153672934	0.00418994715437293
74	1.14804840087891	-0.188635781407356	-17.3437728881836	-0.00652430532500148	0.0022419011220336	-0.00360223650932312	0.00418994715437293
75	1.14804840087891	0.136038541793823	-17.6035118103027	0.0126314787194133	0.00159255252219737	0.00743668992072344	-0.00425158534198999
76	1.79739701747894	-0.188635781407356	-17.7333812713623	-0.00295288790948689	0.00289124972186983	-0.0026282137259841	-0.00619963090866804
77	-0.150648877024651	0.136038541793823	-18.1229915618896	-0.00619963090866804	0.000618529506027699	0.00191722682211548	-0.00847235135734081
78	0.498699754476547	0.78538715839386	-17.6684474945068	0.00159255252219737	0.0022419011220336	0.00451462110504508	0.00581331877037883
79	0.498699754476547	0.460712850093842	-17.4736423492432	-0.000355493422830477	0.000943203864153475	-0.00684897974133492	0.00711201597005129
80	1.79739701747894	0.136038541793823	-17.0840320587158	0.0022419011220336	-0.00132951640989631	-0.00197886489331722	-0.000680167751852423
81	1.14804840087891	0.460712850093842	-17.1489677429199	-0.000680167751852423	0.00354059832170606	-0.00295288790948689	-0.00295288790948689
82	-0.150648877024651	0.78538715839386	-17.8632507324219	-0.00392691092565656	0.00516396993771195	-0.00619963090866804	-0.0026282137259841
83	2.44674563407898	-0.837984383106232	-17.6684474945068	-0.00425158534198999	-0.00652430532500148	0.00159255252219737	0.00289124972186983
84	-0.150648877024651	0.460712850093842	-18.0580558776855	0.00354059832170606	0.00548864435404539	0.00159255252219737	0.00581331877037883
85	0.498699754476547	0.78538715839386	-17.4736423492432	-0.00132951640989631	0.0022419011220336	0.00418994715437293	-0.00360223650932312
86	1.14804840087891	1.11006152629852	-17.5385761260986	0.000293855206109583	0.000943203864153475	-0.00977104809135199	0.0022419011220336
87	1.79739701747894	-0.837984383106232	-16.9541625976563	0.00646266713738441	-0.00132951640989631	-0.0100957229733467	-0.00132951640989631
88	2.44674563407898	-0.188635781407356	-17.213903427124	-0.00490093370899558	0.00418994715437293	-0.00100484199356288	0.00581331877037883
89	-0.799997508525848	0.78538715839386	-17.928186416626	0.00321592413820326	-0.000680167751852423	0.00354059832170606	0.00451462110504508
90	-0.799997508525848	0.78538715839386	-17.7983169555664	0.00548864435404539	0.00191722682211548	-0.000355493422830477	0.00743668992072344
91	2.44674563407898	-1.16265869140625	-17.3437728881836	0.00256657530553639	-0.00360223650932312	-0.0133424662053585	-0.00522560812532902
92	1.79739701747894	-0.837984383106232	-17.213903427124	-0.00814767740666866	0.00354059832170606	-0.00717365415766835	-0.00327756232582033
93	2.44674563407898	0.136038541793823	-17.2788372039795	0.00776136433705688	0.00418994715437293	0.000618529506027699	0.00483929552137852
94	0.498699754476547	0.136038541793823	-17.0840320587158	0.000293855206109583	-0.00327756232582033	-0.00230353930965066	0.00159255252219737
95	2.44674563407898	-0.513310074806213	-16.8242931365967	0.00581331877037883	-0.00522560812532902	0.00159255252219737	0.000618529506027699
96	1.14804840087891	0.136038541793823	-17.4736423492432	-0.00392691092565656	0.00548864435404539	-0.00490093370899558	-0.00555028254166245
97	1.14804840087891	-0.188635781407356	-17.7333812713623	0.000943203864153475	0.00613799272105098	-0.00457625929266214	-0.00619963090866804
98	1.79739701747894	0.460712850093842	-17.9931201934814	-0.00295288790948689	0.00159255252219737	-0.00847235135734081	0.000618529506027699
99	1.79739701747894	-1.48733305931091	-17.6684474945068	-0.000355493422830477	-0.00847235135734081	0.00516396993771195	0.00321592413820326
100	1.79739701747894	-0.188635781407356	-17.5385761260986	0.011982130818069	0.00354059832170606	-0.00132951640989631	0.01100810803473
101	2.44674563407898	-0.513310074806213	-17.0190982818604	-0.00522560812532902	-3.08191010844894e-05	-0.00912170019000769	-0.0104203969240189
102	-0.799997508525848	1.11006152629852	-18.3177947998047	-0.00165419070981443	-0.000680167751852423	-0.00717365415766835	-0.00392691092565656
103	1.79739701747894	-1.48733305931091	-17.7983169555664	0.0123068047687411	-0.00619963090866804	0.00548864435404539	-3.08191010844894e-05
104	-1.44934618473053	0.78538715839386	-17.7983169555664	0.00451462110504508	0.00256657530553639	0.00321592413820326	-0.00132951640989631
105	2.44674563407898	-0.513310074806213	-17.928186416626	0.000618529506027699	-0.000355493422830477	0.0022419011220336	0.00678734155371785
106	1.79739701747894	0.460712850093842	-17.6035118103027	0.00451462110504508	-0.00100484199356288	0.000618529506027699	-0.00684897974133492
107	0.498699754476547	-0.513310074806213	-17.1489677429199	-0.00327756232582033	-0.00555028254166245	-0.00977104809135199	-3.08191010844894e-05
108	-1.44934618473053	1.11006152629852	-17.213903427124	-0.00782300252467394	0.00191722682211548	0.0022419011220336	0.00581331877037883
109	2.44674563407898	-0.188635781407356	-17.6035118103027	-0.0026282137259841	0.00289124972186983	-0.00522560812532902	0.00418994715437293
110	1.14804840087891	-0.188635781407356	-17.5385761260986	0.00386527273803949	0.00289124972186983	-0.000680167751852423	-0.00425158534198999
111	-0.150648877024651	0.136038541793823	-17.5385761260986	0.00386527273803949	-0.00360223650932312	-0.00490093370899558	-0.00197886489331722
112	-0.150648877024651	-0.513310074806213	-17.2788372039795	-0.0139918150380254	0.00451462110504508	-0.0130177913233638	0.00126787810586393
113	1.14804840087891	0.78538715839386	-17.7983169555664	-3.08191010844894e-05	0.00386527273803949	-0.00652430532500148	0.000618529506027699
114	0.498699754476547	0.78538715839386	-17.6035118103027	0.00321592413820326	-0.00100484199356288	0.00776136433705688	0.00678734155371785
115	1.79739701747894	-0.837984383106232	-17.3437728881836	0.00970941036939621	-0.00197886489331722	0.000943203864153475	0.000293855206109583
116	-2.09869480133057	0.78538715839386	-17.5385761260986	-0.00977104809135199	0.00483929552137852	0.00191722682211548	-0.00555028254166245
117	0.498699754476547	0.136038541793823	-17.3437728881836	-0.00847235135734081	0.00159255252219737	-0.0113944197073579	-0.00522560812532902
118	2.44674563407898	-0.513310074806213	-17.3437728881836	-0.000680167751852423	0.00256657530553639	0.00581331877037883	0.00841071270406246
119	2.44674563407898	-0.837984383106232	-17.213903427124	-0.0026282137259841	0.00321592413820326	-0.00490093370899558	-0.00132951640989631
120	0.498699754476547	-0.188635781407356	-17.6035118103027	-0.00619963090866804	0.00354059832170606	0.00354059832170606	0.00418994715437293
121	1.79739701747894	-0.188635781407356	-16.9541625976563	-0.00165419070981443	0.00321592413820326	-0.00295288790948689	-0.00717365415766835
122	1.14804840087891	0.78538715839386	-15.2009220123291	-0.0026282137259841	0.00289124972186983	-0.00814767740666866	-0.00327756232582033
123	-0.150648877024651	0.136038541793823	-17.4736423492432	0.00354059832170606	-0.00782300252467394	-0.00197886489331722	0.00321592413820326
124	-0.799997508525848	-0.188635781407356	-17.4087066650391	-0.00392691092565656	0.00354059832170606	-3.08191010844894e-05	-0.00295288790948689
125	1.14804840087891	1.11006152629852	-17.6035118103027	-0.00132951640989631	0.00289124972186983	-0.00587495695799589	0.00191722682211548
126	3.09609436988831	-0.837984383106232	-17.7333812713623	-3.08191010844894e-05	0.00483929552137852	0.00126787810586393	-0.00295288790948689
127	1.79739701747894	-0.837984383106232	-17.5385761260986	-0.000355493422830477	-0.00555028254166245	-0.0143164889886975	-0.00555028254166245
128	-0.150648877024651	-0.513310074806213	-17.5385761260986	-0.00684897974133492	0.00191722682211548	0.000943203864153475	0.000618529506027699
129	1.14804840087891	0.136038541793823	-17.4087066650391	0.00516396993771195	0.00256657530553639	-0.00327756232582033	0.000293855206109583
130	0.498699754476547	1.11006152629852	-17.6035118103027	0.00321592413820326	0.00581331877037883	-0.00749832857400179	-0.00425158534198999
131	-0.150648877024651	-0.188635781407356	-17.5385761260986	0.00808603875339031	-0.00490093370899558	-0.00749832857400179	-0.00684897974133492
132	-0.150648877024651	0.136038541793823	-17.213903427124	-0.00912170019000769	0.000618529506027699	-0.0107450718060136	-0.00652430532500148
133	0.498699754476547	0.78538715839386	-17.213903427124	-0.00944637414067984	0.000618529506027699	-0.000355493422830477	0.00613799272105098
134	3.09609436988831	-0.513310074806213	-17.1489677429199	0.00289124972186983	0.000293855206109583	-0.00327756232582033	0.00483929552137852
135	-0.150648877024651	0.136038541793823	-17.2788372039795	0.00126787810586393	-0.000680167751852423	0.00418994715437293	-0.00230353930965066
136	-1.44934618473053	-0.188635781407356	-17.4087066650391	-0.00522560812532902	0.00418994715437293	-0.00522560812532902	-0.00100484199356288
137	1.79739701747894	-0.188635781407356	-17.4087066650391	0.00256657530553639	0.00483929552137852	0.000943203864153475	-0.00100484199356288
138	2.44674563407898	-0.188635781407356	-17.2788372039795	-0.00197886489331722	0.000618529506027699	0.00646266713738441	0.000618529506027699
139	1.79739701747894	-1.48733305931091	-17.1489677429199	0.00321592413820326	-0.00587495695799589	0.00548864435404539	0.00483929552137852
140	-1.44934618473053	0.136038541793823	-17.0840320587158	-0.00522560812532902	0.0022419011220336	0.00159255252219737	0.00711201597005129
141	-0.150648877024651	0.460712850093842	-17.213903427124	0.000293855206109583	0.00256657530553639	-0.000355493422830477	-0.00555028254166245
142	1.79739701747894	-0.513310074806213	-17.6035118103027	-0.00392691092565656	0.00256657530553639	0.00159255252219737	-0.00425158534198999
143	-0.150648877024651	0.136038541793823	-17.6684474945068	-0.000355493422830477	-0.00457625929266214	-0.00944637414067984	-0.00132951640989631
144	-1.44934618473053	0.136038541793823	-17.928186416626	-0.0107450718060136	0.00321592413820326	-0.000355493422830477	-0.00295288790948689
145	-0.150648877024651	0.78538715839386	-18.0580558776855	-0.00360223650932312	0.00126787810586393	0.00418994715437293	0.00354059832170606
146	1.14804840087891	-0.188635781407356	-17.6684474945068	0.00191722682211548	0.000618529506027699	-0.00977104809135199	-0.00392691092565656
147	2.44674563407898	-0.188635781407356	-17.8632507324219	-0.00197886489331722	0.0022419011220336	-0.00977104809135199	0.00159255252219737
148	-3.39739203453064	1.11006152629852	-17.7333812713623	-0.00944637414067984	0.00418994715437293	0.00613799272105098	-0.00425158534198999
149	-0.150648877024651	0.78538715839386	-18.2528610229492	0.00321592413820326	0.00354059832170606	-0.00392691092565656	0.00354059832170606
150	0.498699754476547	0.460712850093842	-18.0580558776855	0.00159255252219737	0.0022419011220336	-0.00230353930965066	0.00451462110504508
151	2.44674563407898	-1.16265869140625	-17.8632507324219	-0.00132951640989631	0.000618529506027699	-0.00457625929266214	-0.00360223650932312
152	-2.09869480133057	0.136038541793823	-17.6035118103027	-0.00684897974133492	0.00451462110504508	-0.00295288790948689	0.00159255252219737
153	0.498699754476547	0.78538715839386	-17.6684474945068	-0.00425158534198999	0.00321592413820326	-0.00522560812532902	0.00126787810586393
154	1.14804840087891	-0.188635781407356	-16.9541625976563	0.000943203864153475	0.00483929552137852	-0.00230353930965066	-3.08191010844894e-05
155	1.79739701747894	0.460712850093842	-17.1489677429199	0.000943203864153475	-0.000680167751852423	0.00159255252219737	0.00776136433705688
156	-2.74804329872131	1.11006152629852	-17.2788372039795	-0.00425158534198999	0.00159255252219737	-0.00392691092565656	-0.00977104809135199
157	2.44674563407898	-0.188635781407356	-17.5385761260986	-0.00490093370899558	0.00256657530553639	-0.00717365415766835	-0.0107450718060136
158	1.14804840087891	-0.837984383106232	-17.213903427124	-0.00912170019000769	0.00451462110504508	0.00548864435404539	0.00516396993771195
159	0.498699754476547	-0.513310074806213	-17.213903427124	0.000618529506027699	0.00126787810586393	-0.00425158534198999	0.00906006153672934
160	-1.44934618473053	0.78538715839386	-17.3437728881836	-0.00555028254166245	-0.000680167751852423	0.00841071270406246	0.000943203864153475
161	1.79739701747894	0.78538715839386	-17.4087066650391	0.00418994715437293	0.00678734155371785	-0.00132951640989631	0.000943203864153475
162	2.44674563407898	-0.188635781407356	-17.0840320587158	-0.00360223650932312	0.00354059832170606	-0.00295288790948689	0.0022419011220336
163	-0.150648877024651	0.78538715839386	-18.0580558776855	-0.00100484199356288	0.000618529506027699	-0.0120437685400248	-0.00132951640989631
164	-0.150648877024651	-0.188635781407356	-17.4087066650391	-0.00392691092565656	-0.000355493422830477	0.00646266713738441	0.00678734155371785
165	-0.799997508525848	1.11006152629852	-17.8632507324219	0.000618529506027699	0.00159255252219737	-0.00327756232582033	-0.00555028254166245
166	1.14804840087891	-0.513310074806213	-17.1489677429199	0.00321592413820326	0.00678734155371785	-0.00360223650932312	-0.00392691092565656
167	1.79739701747894	-0.513310074806213	-17.0840320587158	-0.0152905117720366	0.00289124972186983	-0.00944637414067984	-0.0026282137259841
168	1.14804840087891	-0.188635781407356	-17.0190982818604	-0.00782300252467394	0.00418994715437293	-0.00684897974133492	-0.00100484199356288
169	2.44674563407898	0.136038541793823	-17.2788372039795	0.00354059832170606	0.00386527273803949	0.00256657530553639	0.00159255252219737
170	2.44674563407898	-0.513310074806213	-17.213903427124	-0.00165419070981443	0.000293855206109583	-0.00684897974133492	-0.00392691092565656
171	1.14804840087891	-0.188635781407356	-17.4087066650391	-0.00360223650932312	-3.08191010844894e-05	-0.00522560812532902	-0.00295288790948689
172	-0.150648877024651	0.78538715839386	-17.5385761260986	0.000618529506027699	0.00354059832170606	-0.00912170019000769	0.00321592413820326
173	2.44674563407898	-0.188635781407356	-18.0580558776855	-0.00490093370899558	0.000293855206109583	-0.00457625929266214	0.00808603875339031
174	-0.150648877024651	0.136038541793823	-17.2788372039795	-0.000355493422830477	0.000618529506027699	0.00613799272105098	0.00678734155371785
175	1.14804840087891	-0.513310074806213	-16.8892288208008	0.0022419011220336	0.00159255252219737	0.000293855206109583	0.00678734155371785
176	-0.150648877024651	0.78538715839386	-17.213903427124	-0.00457625929266214	0.00354059832170606	-0.00879702530801296	-0.00652430532500148
177	0.498699754476547	0.136038541793823	-17.7983169555664	-0.00555028254166245	0.00256657530553639	-0.0113944197073579	-0.00425158534198999
178	0.498699754476547	0.78538715839386	-17.6035118103027	-0.00100484199356288	0.00191722682211548	-0.00132951640989631	-3.08191010844894e-05
179	-0.150648877024651	0.78538715839386	-17.4087066650391	0.000618529506027699	-0.000680167751852423	-0.00132951640989631	-0.000680167751852423
180	-0.799997508525848	0.460712850093842	-17.5385761260986	-0.0100957229733467	0.00321592413820326	0.000293855206109583	0.000293855206109583
181	1.14804840087891	0.136038541793823	-17.4736423492432	0.00386527273803949	0.00483929552137852	-0.0117190945893526	-0.00555028254166245
182	-0.150648877024651	0.460712850093842	-17.7333812713623	-0.00425158534198999	-0.0026282137259841	-0.00197886489331722	-0.00847235135734081
183	1.79739701747894	-0.188635781407356	-17.5385761260986	0.00321592413820326	0.00516396993771195	0.00743668992072344	0.00451462110504508
184	-0.799997508525848	0.460712850093842	-18.1229915618896	0.000943203864153475	0.00289124972186983	0.000618529506027699	0.00159255252219737
185	2.44674563407898	-0.513310074806213	-17.6035118103027	0.00776136433705688	0.00289124972186983	-0.00230353930965066	0.00451462110504508
186	-0.150648877024651	0.136038541793823	-17.5385761260986	0.00256657530553639	-0.00132951640989631	0.000293855206109583	-0.00814767740666866
187	0.498699754476547	0.136038541793823	-17.2788372039795	-0.00197886489331722	0.00451462110504508	-0.00977104809135199	-0.00165419070981443
188	-0.799997508525848	-0.188635781407356	-17.5385761260986	-0.00684897974133492	0.00321592413820326	-3.08191010844894e-05	0.00354059832170606
189	2.44674563407898	-0.513310074806213	-17.6684474945068	0.00386527273803949	0.00159255252219737	0.00548864435404539	0.000293855206109583
190	0.498699754476547	-0.513310074806213	-17.7333812713623	-0.00360223650932312	-0.00197886489331722	0.000293855206109583	-0.00132951640989631
191	-0.150648877024651	1.11006152629852	-18.1879253387451	-0.00132951640989631	0.00678734155371785	-0.00490093370899558	-0.00977104809135199
192	-0.150648877024651	0.136038541793823	-17.5385761260986	-0.0104203969240189	0.00516396993771195	-0.00912170019000769	-0.00197886489331722
193	2.44674563407898	-0.513310074806213	-17.5385761260986	-0.00100484199356288	0.00418994715437293	-0.00327756232582033	0.00418994715437293
194	1.14804840087891	0.136038541793823	-17.4736423492432	0.00808603875339031	-0.00230353930965066	0.00289124972186983	0.000293855206109583
195	1.14804840087891	0.136038541793823	-17.6684474945068	-0.00360223650932312	0.000293855206109583	-0.00490093370899558	-0.00197886489331722
196	1.14804840087891	-0.188635781407356	-16.8892288208008	0.00678734155371785	0.00678734155371785	-0.000355493422830477	-0.00165419070981443
197	1.14804840087891	0.460712850093842	-17.6035118103027	-0.00197886489331722	0.00451462110504508	-0.0107450718060136	-0.00327756232582033
198	0.498699754476547	-0.513310074806213	-17.5385761260986	0.00646266713738441	-0.00717365415766835	-0.00327756232582033	-0.00100484199356288
199	0.498699754476547	0.136038541793823	-17.7333812713623	0.000293855206109583	0.00483929552137852	-0.00132951640989631	-0.0026282137259841
200	1.14804840087891	0.136038541793823	-17.3437728881836	0.000943203864153475	0.00159255252219737	-0.00132951640989631	0.000293855206109583
201	0.498699754476547	0.460712850093842	-17.6684474945068	0.00483929552137852	0.00776136433705688	-0.0133424662053585	0.00386527273803949
202	3.09609436988831	-0.837984383106232	-17.3437728881836	-0.000680167751852423	-0.00392691092565656	-0.00587495695799589	-0.00197886489331722
203	-1.44934618473053	1.11006152629852	-17.0840320587158	-0.00197886489331722	0.00646266713738441	-0.00100484199356288	0.000618529506027699
204	1.14804840087891	0.460712850093842	-17.1489677429199	0.00321592413820326	0.000618529506027699	0.00646266713738441	0.00321592413820326
205	0.498699754476547	-0.188635781407356	-17.4087066650391	0.00256657530553639	-0.000355493422830477	-0.0026282137259841	0.00483929552137852
206	2.44674563407898	-0.513310074806213	-17.6684474945068	-3.08191010844894e-05	-0.00944637414067984	-0.00522560812532902	-0.0026282137259841
207	-0.799997508525848	1.11006152629852	-17.5385761260986	-0.00360223650932312	-3.08191010844894e-05	-0.0107450718060136	-0.0120437685400248
208	-0.150648877024651	1.4347357749939	-17.4087066650391	0.00646266713738441	0.00516396993771195	0.000618529506027699	0.000618529506027699
209	0.498699754476547	0.78538715839386	-17.6035118103027	0.0022419011220336	0.00191722682211548	-0.00100484199356288	0.000618529506027699
210	0.498699754476547	-0.188635781407356	-17.1489677429199	-0.00230353930965066	-0.00555028254166245	-0.00165419070981443	0.00321592413820326
211	0.498699754476547	-0.188635781407356	-17.7333812713623	0.00386527273803949	0.000943203864153475	-0.00944637414067984	-0.00717365415766835
212	1.14804840087891	-0.188635781407356	-17.8632507324219	-0.00490093370899558	0.00126787810586393	-0.00132951640989631	-0.00100484199356288
213	-0.799997508525848	1.11006152629852	-18.0580558776855	-0.00360223650932312	0.00386527273803949	0.000943203864153475	-0.00100484199356288
214	3.09609436988831	-1.81200730800629	-17.8632507324219	0.00321592413820326	-0.00749832857400179	-0.00360223650932312	-0.000680167751852423
215	-0.799997508525848	0.78538715839386	-17.9931201934814	-0.00652430532500148	-0.00327756232582033	0.00354059832170606	-0.000355493422830477
216	1.14804840087891	0.460712850093842	-17.2788372039795	0.00451462110504508	0.00613799272105098	-0.00165419070981443	-0.00749832857400179
217	2.44674563407898	-0.188635781407356	-17.0190982818604	-0.0100957229733467	0.00159255252219737	0.000293855206109583	0.00256657530553639
218	2.44674563407898	-1.81200730800629	-16.8892288208008	-0.00100484199356288	-0.00425158534198999	-0.00425158534198999	0.00776136433705688
219	-0.150648877024651	-0.188635781407356	-17.4736423492432	-0.00555028254166245	0.00386527273803949	0.00808603875339031	-0.000355493422830477
220	-0.150648877024651	1.11006152629852	-17.4736423492432	0.000943203864153475	0.00321592413820326	-0.00457625929266214	-0.00295288790948689
221	0.498699754476547	1.11006152629852	-17.6684474945068	0.00321592413820326	0.00418994715437293	-0.00814767740666866	-0.00619963090866804
222	1.14804840087891	-1.48733305931091	-17.213903427124	-0.00587495695799589	-0.00392691092565656	-0.00749832857400179	-0.00100484199356288
223	-2.74804329872131	0.78538715839386	-17.4736423492432	-0.0172385573387146	0.00321592413820326	-0.00684897974133492	-0.00132951640989631
224	1.79739701747894	-0.188635781407356	-17.0840320587158	0.00646266713738441	0.0022419011220336	-0.00555028254166245	0.00321592413820326
225	-0.150648877024651	0.460712850093842	-17.7333812713623	-0.00490093370899558	0.00191722682211548	-0.00392691092565656	-0.00132951640989631
226	2.44674563407898	-1.48733305931091	-17.2788372039795	-0.00327756232582033	-0.00295288790948689	-0.0149658378213644	-0.00782300252467394
227	0.498699754476547	-0.513310074806213	-17.4087066650391	-0.0123684434220195	0.000943203864153475	-0.00814767740666866	-0.00555028254166245
228	1.79739701747894	1.11006152629852	-17.5385761260986	-0.00360223650932312	0.00613799272105098	-0.00295288790948689	-0.00295288790948689
229	0.498699754476547	0.460712850093842	-17.6035118103027	0.00743668992072344	-0.00165419070981443	-0.0107450718060136	0.00548864435404539
230	0.498699754476547	-1.16265869140625	-17.213903427124	-0.000680167751852423	-0.00230353930965066	0.00451462110504508	0.00386527273803949
231	0.498699754476547	-0.837984383106232	-17.0190982818604	-0.00912170019000769	-0.000355493422830477	-0.00392691092565656	-0.00327756232582033
232	0.498699754476547	0.78538715839386	-17.213903427124	0.00548864435404539	0.00191722682211548	-0.00197886489331722	0.000943203864153475
233	2.44674563407898	0.460712850093842	-17.4736423492432	0.000943203864153475	0.00808603875339031	-0.0130177913233638	0.00321592413820326
234	0.498699754476547	-0.513310074806213	-17.928186416626	0.00483929552137852	-0.000680167751852423	0.00418994715437293	0.00386527273803949
235	-0.150648877024651	0.136038541793823	-17.6035118103027	-0.00684897974133492	-0.00132951640989631	-0.00490093370899558	0.000618529506027699
236	0.498699754476547	0.78538715839386	-17.6035118103027	0.00646266713738441	0.00451462110504508	-0.00749832857400179	-0.00327756232582033
237	-0.150648877024651	0.460712850093842	-17.0840320587158	-0.000680167751852423	-0.000680167751852423	-0.00197886489331722	-0.0107450718060136
238	-0.150648877024651	-0.513310074806213	-17.5385761260986	-0.00197886489331722	-0.000680167751852423	-0.00327756232582033	0.00483929552137852
239	-1.44934618473053	0.78538715839386	-17.1489677429199	-0.00522560812532902	0.0022419011220336	0.00354059832170606	0.0022419011220336
240	0.498699754476547	1.11006152629852	-17.6035118103027	0.00126787810586393	0.00581331877037883	-0.00425158534198999	0.00289124972186983
241	1.14804840087891	0.136038541793823	-17.2788372039795	0.000618529506027699	0.00289124972186983	-0.00295288790948689	-0.00879702530801296
242	0.498699754476547	-0.188635781407356	-17.4087066650391	0.00451462110504508	-0.00197886489331722	-0.00132951640989631	0.00256657530553639
243	-0.150648877024651	-0.837984383106232	-17.7333812713623	-0.0120437685400248	0.00289124972186983	-0.00652430532500148	0.00483929552137852
244	-0.150648877024651	0.136038541793823	-17.3437728881836	0.0022419011220336	0.00451462110504508	-0.00295288790948689	0.00289124972186983
245	1.79739701747894	0.78538715839386	-17.3437728881836	-0.0026282137259841	-0.00392691092565656	0.00354059832170606	-0.00230353930965066
246	1.14804840087891	0.136038541793823	-16.8242931365967	-0.00197886489331722	-0.00132951640989631	-0.00847235135734081	0.000293855206109583
247	-0.150648877024651	0.136038541793823	-17.8632507324219	-0.0113944197073579	0.00483929552137852	-0.00100484199356288	-0.00327756232582033
248	2.44674563407898	0.460712850093842	-17.4736423492432	-0.00327756232582033	0.000943203864153475	-0.00652430532500148	0.00289124972186983
249	1.79739701747894	-0.188635781407356	-17.2788372039795	0.00743668992072344	0.00126787810586393	0.00581331877037883	-0.00652430532500148
250	1.79739701747894	-0.513310074806213	-17.7983169555664	-0.00392691092565656	-0.000355493422830477	-0.00132951640989631	-0.00100484199356288
251	-2.74804329872131	0.460712850093842	-17.8632507324219	-0.0133424662053585	-0.00132951640989631	-0.00490093370899558	-0.00132951640989631
252	-0.150648877024651	0.460712850093842	-17.9931201934814	0.000618529506027699	0.00354059832170606	-0.00912170019000769	-0.00847235135734081
253	3.09609436988831	-0.188635781407356	-17.4736423492432	0.00516396993771195	0.00289124972186983	-0.00230353930965066	-0.00555028254166245
254	-0.150648877024651	0.78538715839386	-17.5385761260986	0.00451462110504508	0.00289124972186983	0.00776136433705688	-0.00230353930965066
255	1.14804840087891	0.136038541793823	-17.1489677429199	-0.00425158534198999	0.0022419011220336	-0.000680167751852423	0.00386527273803949
256	3.09609436988831	0.460712850093842	-17.7333812713623	0.00354059832170606	-0.000355493422830477	-0.0126931173726916	-0.00587495695799589
257	-0.150648877024651	0.460712850093842	-18.1229915618896	0.000943203864153475	-3.08191010844894e-05	-0.00847235135734081	-0.00132951640989631
258	-1.44934618473053	1.11006152629852	-17.9931201934814	-0.00425158534198999	0.00418994715437293	-0.00392691092565656	-3.08191010844894e-05
259	-1.44934618473053	1.11006152629852	-17.8632507324219	0.000293855206109583	0.00159255252219737	0.00354059832170606	0.0106834331527352
260	2.44674563407898	-0.513310074806213	-17.6684474945068	0.000618529506027699	0.000943203864153475	-0.0117190945893526	-0.00425158534198999
261	0.498699754476547	-0.513310074806213	-17.8632507324219	-0.00132951640989631	-0.00360223650932312	-0.00555028254166245	-0.00457625929266214
262	-0.799997508525848	0.78538715839386	-18.1879253387451	0.0103587592020631	0.00386527273803949	-0.0113944197073579	-0.00944637414067984
263	-0.799997508525848	-0.188635781407356	-17.8632507324219	-0.0165892094373703	0.00386527273803949	0.00126787810586393	0.00483929552137852
264	1.14804840087891	0.136038541793823	-18.1879253387451	0.00289124972186983	-3.08191010844894e-05	-0.00392691092565656	0.0022419011220336
265	1.79739701747894	-0.513310074806213	-17.6035118103027	0.00256657530553639	0.000618529506027699	0.00483929552137852	0.00386527273803949
266	0.498699754476547	1.4347357749939	-17.8632507324219	-0.00132951640989631	0.00159255252219737	-0.00944637414067984	-0.0100957229733467
267	-2.09869480133057	1.11006152629852	-17.7983169555664	-0.00619963090866804	0.00678734155371785	-0.00295288790948689	-0.00912170019000769
268	0.498699754476547	0.78538715839386	-17.928186416626	-0.00425158534198999	0.000943203864153475	-0.00490093370899558	-0.000680167751852423
269	0.498699754476547	-0.837984383106232	-17.8632507324219	0.00776136433705688	0.00321592413820326	0.0100340843200684	-3.08191010844894e-05
270	-0.799997508525848	0.78538715839386	-17.9931201934814	0.00191722682211548	0.00678734155371785	-0.00425158534198999	-0.00717365415766835
271	-2.74804329872131	1.11006152629852	-17.9931201934814	-0.0156151866540313	-0.00100484199356288	-0.0026282137259841	0.00711201597005129
272	1.79739701747894	0.136038541793823	-18.1879253387451	0.00289124972186983	0.00418994715437293	-0.00912170019000769	0.00256657530553639
273	2.44674563407898	-0.837984383106232	-17.0190982818604	-0.00555028254166245	-0.00360223650932312	-0.00717365415766835	0.00321592413820326
274	0.498699754476547	0.78538715839386	-17.0840320587158	0.00548864435404539	0.0022419011220336	0.00451462110504508	0.0022419011220336
275	-0.150648877024651	0.136038541793823	-17.7333812713623	0.00159255252219737	0.000618529506027699	-0.00749832857400179	-0.00360223650932312
276	-0.150648877024651	0.460712850093842	-17.5385761260986	-0.00360223650932312	0.00483929552137852	-0.00327756232582033	-0.000680167751852423
277	3.09609436988831	-1.16265869140625	-17.8632507324219	0.00289124972186983	-0.00165419070981443	0.00483929552137852	-0.000680167751852423
278	1.79739701747894	-0.513310074806213	-17.2788372039795	0.000618529506027699	0.00418994715437293	-0.00295288790948689	0.00516396993771195
279	-0.799997508525848	0.78538715839386	-17.4087066650391	-0.00100484199356288	0.00451462110504508	0.00191722682211548	-0.00132951640989631
280	-0.150648877024651	0.78538715839386	-17.4736423492432	0.000943203864153475	0.00743668992072344	0.00126787810586393	0.000618529506027699
281	1.79739701747894	-1.48733305931091	-16.7593593597412	-0.00619963090866804	-0.00749832857400179	-0.00652430532500148	0.00126787810586393
282	0.498699754476547	0.78538715839386	-17.6035118103027	-0.00197886489331722	0.00613799272105098	-0.00197886489331722	0.00581331877037883
283	2.44674563407898	-0.188635781407356	-17.4087066650391	-0.00425158534198999	0.000293855206109583	-0.00360223650932312	0.00548864435404539
284	1.14804840087891	0.136038541793823	-17.6684474945068	-0.00132951640989631	0.00646266713738441	0.00711201597005129	0.00191722682211548
285	2.44674563407898	-1.81200730800629	-17.0190982818604	0.00354059832170606	-0.00392691092565656	0.00289124972186983	0.0022419011220336
286	1.79739701747894	-0.513310074806213	-17.1489677429199	-0.00392691092565656	-0.000680167751852423	-0.00814767740666866	-0.00490093370899558
287	-0.150648877024651	1.4347357749939	-17.4087066650391	-0.00490093370899558	0.00613799272105098	-0.00490093370899558	-0.00619963090866804
288	-0.150648877024651	0.78538715839386	-17.3437728881836	-0.00782300252467394	0.00483929552137852	0.000943203864153475	0.00159255252219737
289	-0.150648877024651	-0.837984383106232	-17.4087066650391	-0.00684897974133492	-0.00100484199356288	0.013930176384747	0.00516396993771195
290	-0.150648877024651	0.78538715839386	-17.6684474945068	0.00321592413820326	-0.00100484199356288	0.00159255252219737	0.00418994715437293
291	1.79739701747894	-0.188635781407356	-17.928186416626	0.00289124972186983	-3.08191010844894e-05	0.000293855206109583	-0.00555028254166245
292	3.09609436988831	-0.513310074806213	-17.8632507324219	-0.00100484199356288	0.00548864435404539	-0.00684897974133492	-0.00652430532500148
293	-0.150648877024651	-0.837984383106232	-17.4736423492432	-0.00392691092565656	-0.00327756232582033	-0.00652430532500148	0.0113327819854021
294	1.79739701747894	-0.513310074806213	-16.8892288208008	0.000293855206109583	0.00289124972186983	0.00126787810586393	0.00159255252219737
295	-0.150648877024651	0.78538715839386	-17.7333812713623	0.00256657530553639	0.00321592413820326	-0.00392691092565656	0.00289124972186983
296	0.498699754476547	1.11006152629852	-17.9931201934814	0.00256657530553639	-0.000355493422830477	-0.00749832857400179	0.000618529506027699
297	2.44674563407898	-1.48733305931091	-17.928186416626	-0.0026282137259841	-0.000680167751852423	-0.00425158534198999	-0.0026282137259841
298	-0.150648877024651	-0.188635781407356	-17.7333812713623	-0.00944637414067984	0.00581331877037883	-0.00652430532500148	-0.00230353930965066
299	1.14804840087891	0.460712850093842	-17.213903427124	0.00126787810586393	0.00289124972186983	-0.00230353930965066	0.00743668992072344
300	-0.799997508525848	1.4347357749939	-17.5385761260986	0.00776136433705688	-3.08191010844894e-05	0.00354059832170606	0.000943203864153475
301	1.14804840087891	-1.81200730800629	-17.0840320587158	-0.00295288790948689	-0.00295288790948689	-0.0123684434220195	-0.00555028254166245
302	-2.09869480133057	0.78538715839386	-17.1489677429199	-0.00490093370899558	0.00386527273803949	-0.00684897974133492	-0.00197886489331722
303	1.79739701747894	-0.188635781407356	-17.2788372039795	-0.0026282137259841	0.00483929552137852	-0.00425158534198999	0.00451462110504508
304	1.14804840087891	0.136038541793823	-17.4087066650391	0.00354059832170606	0.00289124972186983	-0.00327756232582033	0.00256657530553639
305	0.498699754476547	-0.513310074806213	-17.6684474945068	0.00354059832170606	-0.00295288790948689	-0.00522560812532902	-0.00165419070981443
306	-0.150648877024651	-0.188635781407356	-17.213903427124	-0.000680167751852423	0.0022419011220336	-0.00684897974133492	0.00159255252219737
307	3.09609436988831	-0.188635781407356	-17.4736423492432	0.00289124972186983	0.00159255252219737	-0.00522560812532902	-0.00230353930965066
308	1.14804840087891	0.78538715839386	-17.3437728881836	-0.00457625929266214	0.000943203864153475	-0.00587495695799589	-0.00522560812532902
309	0.498699754476547	0.136038541793823	-17.6684474945068	-0.0026282137259841	-3.08191010844894e-05	0.00354059832170606	0.00678734155371785
310	-0.799997508525848	0.460712850093842	-17.8632507324219	-0.000680167751852423	-0.000355493422830477	0.000943203864153475	-0.000355493422830477
311	1.79739701747894	-0.513310074806213	-18.1229915618896	-0.00392691092565656	0.00418994715437293	-0.00684897974133492	-0.00360223650932312
312	0.498699754476547	0.136038541793823	-17.213903427124	0.00646266713738441	-3.08191010844894e-05	0.00321592413820326	0.00516396993771195
313	-0.150648877024651	0.460712850093842	-17.6035118103027	0.000943203864153475	0.00256657530553639	0.00873538758605719	0.0022419011220336
314	-1.44934618473053	-0.188635781407356	-17.0840320587158	-0.0107450718060136	0.00418994715437293	0.00841071270406246	0.00386527273803949
315	0.498699754476547	1.11006152629852	-17.3437728881836	0.00451462110504508	0.00841071270406246	-0.00555028254166245	0.000943203864153475
316	-0.150648877024651	0.78538715839386	-17.0190982818604	-0.000355493422830477	-0.00555028254166245	-0.00490093370899558	-0.00749832857400179
317	-0.799997508525848	0.78538715839386	-17.4087066650391	0.00256657530553639	0.00321592413820326	0.00354059832170606	-0.00782300252467394
318	-2.74804329872131	0.460712850093842	-17.6035118103027	-0.00879702530801296	-0.000680167751852423	-0.00132951640989631	0.00354059832170606
319	-0.150648877024651	0.78538715839386	-17.7333812713623	0.00418994715437293	0.00289124972186983	-0.00165419070981443	0.00289124972186983
320	1.14804840087891	-0.513310074806213	-17.6035118103027	0.00873538758605719	0.00354059832170606	0.00418994715437293	-0.00522560812532902
321	1.14804840087891	-0.188635781407356	-17.0840320587158	-0.00360223650932312	-0.000355493422830477	-0.00717365415766835	-0.00197886489331722
322	-2.74804329872131	0.78538715839386	-17.3437728881836	-0.00652430532500148	0.00386527273803949	0.00581331877037883	0.00483929552137852
323	1.14804840087891	-0.188635781407356	-17.1489677429199	0.00256657530553639	0.0022419011220336	-0.00230353930965066	0.0022419011220336
324	0.498699754476547	0.78538715839386	-17.0840320587158	-0.00295288790948689	0.00321592413820326	-0.0026282137259841	0.00711201597005129
325	-0.799997508525848	0.78538715839386	-17.6035118103027	0.0022419011220336	0.0022419011220336	0.00256657530553639	0.000293855206109583
326	-2.74804329872131	-0.188635781407356	-17.4087066650391	-0.00100484199356288	0.00126787810586393	-0.00425158534198999	-0.00197886489331722
327	1.79739701747894	-0.513310074806213	-17.4736423492432	-0.00132951640989631	0.00386527273803949	-0.00749832857400179	-0.00490093370899558
328	1.79739701747894	-0.837984383106232	-17.1489677429199	-0.00522560812532902	0.000618529506027699	-0.000680167751852423	0.000618529506027699
329	3.09609436988831	-0.188635781407356	-17.0840320587158	-0.00749832857400179	0.00256657530553639	0.0162028968334198	-0.00295288790948689
330	-0.150648877024651	-0.188635781407356	-17.0190982818604	0.00354059832170606	0.00191722682211548	0.000293855206109583	0.00678734155371785
331	1.14804840087891	0.136038541793823	-17.0840320587158	-0.00425158534198999	0.00321592413820326	-0.00749832857400179	-0.00847235135734081
332	0.498699754476547	0.78538715839386	-17.6684474945068	0.00354059832170606	0.00289124972186983	-0.0117190945893526	-0.00295288790948689
333	1.14804840087891	-0.188635781407356	-17.4736423492432	-0.00522560812532902	0.0022419011220336	0.00321592413820326	-0.000680167751852423
334	-3.39739203453064	1.11006152629852	-17.5385761260986	-0.00912170019000769	0.00418994715437293	0.000943203864153475	0.00418994715437293
335	2.44674563407898	-0.188635781407356	-17.3437728881836	0.00321592413820326	0.00548864435404539	-0.000355493422830477	-0.000355493422830477
336	1.79739701747894	0.136038541793823	-17.3437728881836	0.000293855206109583	-0.00360223650932312	-0.0110697457566857	-0.00684897974133492
337	-0.799997508525848	0.136038541793823	-17.7333812713623	-0.00230353930965066	0.00418994715437293	0.00451462110504508	0.000293855206109583
338	-3.39739203453064	1.11006152629852	-17.7333812713623	-0.00522560812532902	0.00126787810586393	-0.00717365415766835	0.00289124972186983
339	3.09609436988831	0.460712850093842	-18.3177947998047	0.00354059832170606	0.00516396993771195	-0.00132951640989631	0.00191722682211548
340	2.44674563407898	-0.513310074806213	-17.7983169555664	-0.000680167751852423	0.00321592413820326	-0.00717365415766835	0.0022419011220336
341	-0.150648877024651	0.78538715839386	-17.928186416626	-0.00100484199356288	0.0022419011220336	-0.00425158534198999	-0.00327756232582033
342	-1.44934618473053	0.136038541793823	-17.6035118103027	-0.00652430532500148	0.00451462110504508	-0.0026282137259841	-0.0026282137259841
343	0.498699754476547	0.78538715839386	-17.6684474945068	-0.00814767740666866	0.00191722682211548	-0.000680167751852423	0.0022419011220336
344	0.498699754476547	0.460712850093842	-17.1489677429199	0.00418994715437293	-0.000355493422830477	-0.00100484199356288	0.00906006153672934
345	1.79739701747894	-0.513310074806213	-16.8892288208008	0.00354059832170606	0.00483929552137852	-0.00295288790948689	-0.00132951640989631
346	-2.74804329872131	1.4347357749939	-17.6035118103027	-0.00879702530801296	-0.00165419070981443	-0.00230353930965066	-0.00717365415766835
347	-0.150648877024651	1.11006152629852	-18.3177947998047	-0.00392691092565656	0.000943203864153475	-0.000680167751852423	-0.00392691092565656
348	0.498699754476547	-0.513310074806213	-17.8632507324219	0.000943203864153475	0.00354059832170606	-0.00197886489331722	0.00386527273803949
349	1.79739701747894	-0.188635781407356	-17.213903427124	-0.000355493422830477	0.00386527273803949	-0.00100484199356288	-3.08191010844894e-05
350	-1.44934618473053	1.11006152629852	-17.2788372039795	-0.00295288790948689	0.00321592413820326	-0.00295288790948689	-3.08191010844894e-05
351	-0.150648877024651	1.11006152629852	-17.6035118103027	0.00159255252219737	0.000943203864153475	-0.00425158534198999	0.00321592413820326
352	0.498699754476547	-0.837984383106232	-17.4736423492432	0.000618529506027699	-0.0026282137259841	0.00126787810586393	-0.00360223650932312
353	0.498699754476547	0.460712850093842	-17.8632507324219	0.00321592413820326	0.00126787810586393	0.00256657530553639	0.00646266713738441
354	1.14804840087891	-0.513310074806213	-17.4736423492432	-0.00327756232582033	0.00451462110504508	0.000618529506027699	0.00321592413820326
355	-0.150648877024651	1.11006152629852	-17.6684474945068	0.00581331877037883	0.00808603875339031	-0.00327756232582033	0.000943203864153475
356	2.44674563407898	-0.837984383106232	-17.7333812713623	-0.000680167751852423	0.000293855206109583	0.00321592413820326	-0.00392691092565656
357	1.79739701747894	-0.513310074806213	-17.7333812713623	-0.00197886489331722	0.00321592413820326	-0.00360223650932312	-0.00684897974133492
358	0.498699754476547	-0.188635781407356	-17.7333812713623	-0.00327756232582033	0.00418994715437293	0.00776136433705688	0.00548864435404539
359	1.79739701747894	0.136038541793823	-17.213903427124	0.00191722682211548	0.00613799272105098	-0.00619963090866804	0.000293855206109583
360	0.498699754476547	-0.188635781407356	-17.0190982818604	0.00841071270406246	0.00289124972186983	0.0126314787194133	0.00354059832170606
361	0.498699754476547	0.78538715839386	-17.6684474945068	-0.00652430532500148	0.00256657530553639	-0.0143164889886975	-0.00197886489331722
362	1.14804840087891	-0.513310074806213	-17.3437728881836	0.00126787810586393	0.00808603875339031	-0.00749832857400179	0.00191722682211548
363	-0.150648877024651	1.75941014289856	-17.7333812713623	0.00159255252219737	0.00418994715437293	-3.08191010844894e-05	0.00126787810586393
364	1.79739701747894	-1.16265869140625	-17.7333812713623	0.00256657530553639	-0.000355493422830477	0.000943203864153475	0.000618529506027699
365	0.498699754476547	0.78538715839386	-17.8632507324219	-0.00230353930965066	0.00873538758605719	0.000943203864153475	-0.000680167751852423
366	2.44674563407898	-0.513310074806213	-16.9541625976563	0.00321592413820326	0.00159255252219737	-0.00295288790948689	-0.00749832857400179
367	0.498699754476547	1.4347357749939	-18.0580558776855	-0.00717365415766835	0.00970941036939621	-0.00522560812532902	-0.00944637414067984
368	-0.799997508525848	-0.188635781407356	-17.6035118103027	0.00256657530553639	-0.00327756232582033	0.0022419011220336	0.00159255252219737
369	-0.799997508525848	0.78538715839386	-17.928186416626	-0.00425158534198999	0.00646266713738441	-0.00490093370899558	0.00321592413820326
370	0.498699754476547	0.460712850093842	-17.6035118103027	0.00743668992072344	0.00646266713738441	-0.00197886489331722	-0.00230353930965066
371	1.14804840087891	0.78538715839386	-18.3177947998047	0.000293855206109583	0.00159255252219737	-0.00197886489331722	-0.00619963090866804
372	2.44674563407898	-1.16265869140625	-17.6684474945068	-0.00684897974133492	0.00256657530553639	-0.0026282137259841	-0.00912170019000769
373	-0.150648877024651	-0.188635781407356	-17.4087066650391	-0.00230353930965066	0.00678734155371785	0.00418994715437293	0.00418994715437293
374	1.79739701747894	0.460712850093842	-17.7333812713623	0.00516396993771195	-3.08191010844894e-05	-0.00490093370899558	0.00451462110504508
375	-0.150648877024651	0.78538715839386	-17.7333812713623	-3.08191010844894e-05	0.00970941036939621	0.000943203864153475	-0.00327756232582033
376	0.498699754476547	-0.188635781407356	-17.6035118103027	0.00646266713738441	-0.00587495695799589	-0.00522560812532902	-0.000355493422830477
377	-0.799997508525848	0.78538715839386	-17.9931201934814	-0.00295288790948689	0.00321592413820326	-0.00652430532500148	-0.00619963090866804
378	1.14804840087891	0.78538715839386	-17.4736423492432	-0.00392691092565656	-3.08191010844894e-05	-0.00749832857400179	0.00256657530553639
379	0.498699754476547	0.78538715839386	-18.0580558776855	0.00191722682211548	0.00418994715437293	0.000943203864153475	0.00289124972186983
380	1.14804840087891	-1.48733305931091	-17.6684474945068	0.000943203864153475	-0.00360223650932312	0.000943203864153475	0.00289124972186983
381	-2.09869480133057	1.11006152629852	-17.6684474945068	0.00256657530553639	0.00321592413820326	-3.08191010844894e-05	-0.00425158534198999
382	3.09609436988831	-0.513310074806213	-17.2788372039795	-0.00587495695799589	0.00418994715437293	-0.00782300252467394	0.00191722682211548
383	-0.150648877024651	0.460712850093842	-18.2528610229492	0.00256657530553639	0.00256657530553639	-0.00425158534198999	-0.000680167751852423
384	2.44674563407898	-1.16265869140625	-17.928186416626	0.00256657530553639	-0.00652430532500148	-0.00652430532500148	0.00386527273803949
385	-0.150648877024651	1.11006152629852	-17.8632507324219	-0.00360223650932312	0.0022419011220336	0.00646266713738441	0.00256657530553639
386	1.79739701747894	-0.513310074806213	-17.1489677429199	-3.08191010844894e-05	0.000943203864153475	-0.00847235135734081	0.000293855206109583
387	1.79739701747894	-0.513310074806213	-17.1489677429199	-0.00619963090866804	0.00256657530553639	-0.00197886489331722	-0.00327756232582033
388	1.14804840087891	-1.81200730800629	-17.0190982818604	-3.08191010844894e-05	-0.00587495695799589	0.00743668992072344	0.000293855206109583
389	0.498699754476547	0.136038541793823	-17.928186416626	-0.00360223650932312	0.00256657530553639	-0.00392691092565656	0.00613799272105098
390	1.79739701747894	-0.188635781407356	-17.7983169555664	-0.000680167751852423	0.00386527273803949	-0.00392691092565656	0.00938473641872406
391	-0.150648877024651	0.136038541793823	-17.7983169555664	-0.00165419070981443	-0.000680167751852423	-0.00555028254166245	-0.00652430532500148
392	0.498699754476547	-0.188635781407356	-17.6035118103027	0.00841071270406246	-0.00360223650932312	-0.00360223650932312	-0.0110697457566857
393	1.14804840087891	-0.188635781407356	-17.6684474945068	-0.00847235135734081	0.0022419011220336	-0.00555028254166245	0.00289124972186983
394	-0.150648877024651	0.78538715839386	-17.2788372039795	0.00354059832170606	-0.00197886489331722	0.00126787810586393	0.00191722682211548
395	2.44674563407898	0.136038541793823	-17.1489677429199	0.00126787810586393	0.0116574559360743	-0.00295288790948689	0.00646266713738441
396	1.14804840087891	-0.188635781407356	-17.3437728881836	-0.00197886489331722	-0.00490093370899558	-0.0026282137259841	-0.00555028254166245
397	-0.150648877024651	0.136038541793823	-17.2788372039795	-0.0110697457566857	0.00321592413820326	0.00613799272105098	-0.0026282137259841
398	1.79739701747894	-0.513310074806213	-17.5385761260986	0.00256657530553639	0.00483929552137852	0.000618529506027699	0.0022419011220336
399	1.14804840087891	-0.513310074806213	-17.213903427124	-0.00327756232582033	0.00289124972186983	-0.00230353930965066	0.00743668992072344
400	-0.150648877024651	-0.513310074806213	-17.4087066650391	0.00516396993771195	-3.08191010844894e-05	0.00354059832170606	-0.000355493422830477
401	-1.44934618473053	1.11006152629852	-17.7983169555664	-0.00912170019000769	0.00159255252219737	0.000943203864153475	-0.0162645354866982
402	3.09609436988831	-0.837984383106232	-17.4736423492432	0.0022419011220336	0.00483929552137852	-0.0126931173726916	-0.00490093370899558
403	1.14804840087891	0.460712850093842	-17.4736423492432	0.00159255252219737	0.00613799272105098	-0.000680167751852423	0.00256657530553639
404	2.44674563407898	-1.81200730800629	-17.2788372039795	0.000293855206109583	-0.00717365415766835	-0.00165419070981443	0.00126787810586393
405	0.498699754476547	0.136038541793823	-17.4736423492432	-0.00230353930965066	0.00321592413820326	0.0022419011220336	-3.08191010844894e-05
406	-0.150648877024651	1.11006152629852	-17.4087066650391	0.00126787810586393	-0.000355493422830477	-0.00197886489331722	-0.00165419070981443
407	0.498699754476547	0.78538715839386	-17.213903427124	-0.00425158534198999	0.00289124972186983	-0.00652430532500148	-0.0026282137259841
408	1.14804840087891	-1.16265869140625	-17.0840320587158	0.00289124972186983	-0.00619963090866804	0.000293855206109583	0.00646266713738441
409	-1.44934618473053	0.460712850093842	-16.9541625976563	-0.00619963090866804	0.000293855206109583	-0.0026282137259841	0.000293855206109583
410	-0.799997508525848	1.11006152629852	-18.0580558776855	0.0103587592020631	0.0022419011220336	-0.00977104809135199	-0.00490093370899558
411	0.498699754476547	1.11006152629852	-17.5385761260986	0.0022419011220336	-0.000355493422830477	-0.00555028254166245	0.000618529506027699
412	3.09609436988831	-1.48733305931091	-17.2788372039795	0.000618529506027699	-0.00490093370899558	-0.00652430532500148	-0.00132951640989631
413	-2.09869480133057	0.460712850093842	-17.6035118103027	-0.00522560812532902	0.00289124972186983	-0.000355493422830477	0.0022419011220336
414	1.14804840087891	0.460712850093842	-17.7333812713623	0.00191722682211548	-0.000355493422830477	-0.00230353930965066	0.00646266713738441
415	1.14804840087891	-0.513310074806213	-17.4736423492432	0.00516396993771195	0.00646266713738441	0.00841071270406246	0.00451462110504508
416	1.79739701747894	-0.188635781407356	-17.6684474945068	-3.08191010844894e-05	-0.00684897974133492	-0.00425158534198999	-0.00619963090866804
417	-2.74804329872131	0.78538715839386	-17.5385761260986	-0.00522560812532902	0.00256657530553639	-0.00782300252467394	-0.00165419070981443
418	0.498699754476547	1.4347357749939	-17.8632507324219	-0.00165419070981443	0.00386527273803949	0.0022419011220336	-0.000680167751852423
419	-0.150648877024651	1.11006152629852	-18.1229915618896	0.00386527273803949	-0.000680167751852423	0.00646266713738441	-0.00327756232582033
420	-0.150648877024651	0.136038541793823	-17.9931201934814	-0.0026282137259841	0.0022419011220336	-0.00782300252467394	0.000943203864153475
421	-0.799997508525848	-0.188635781407356	-17.7333812713623	-0.00587495695799589	0.00451462110504508	-0.0123684434220195	0.00386527273803949
422	-1.44934618473053	1.11006152629852	-17.9931201934814	-0.00522560812532902	0.00321592413820326	-0.00295288790948689	-0.0120437685400248
423	0.498699754476547	-0.188635781407356	-16.8892288208008	-0.00490093370899558	0.00256657530553639	0.00581331877037883	0.00354059832170606
424	1.14804840087891	0.460712850093842	-17.4736423492432	0.00159255252219737	-0.00522560812532902	-0.00977104809135199	-0.00132951640989631
425	-1.44934618473053	0.460712850093842	-17.213903427124	-0.00782300252467394	0.00581331877037883	0.00126787810586393	0.00516396993771195
426	1.79739701747894	0.460712850093842	-18.2528610229492	0.00483929552137852	-0.00100484199356288	-0.0149658378213644	-0.000680167751852423
427	-0.150648877024651	0.78538715839386	-18.1229915618896	-0.00652430532500148	0.00418994715437293	-0.00197886489331722	-0.000355493422830477
428	-0.799997508525848	0.78538715839386	-17.8632507324219	-0.00490093370899558	0.00548864435404539	-0.000355493422830477	0.00613799272105098
429	-1.44934618473053	0.78538715839386	-17.2788372039795	0.00354059832170606	-0.00165419070981443	0.00711201597005129	0.00516396993771195
430	1.79739701747894	-0.188635781407356	-17.0840320587158	0.0103587592020631	0.00321592413820326	0.00354059832170606	-0.00522560812532902
431	1.79739701747894	-0.188635781407356	-17.0840320587158	0.0022419011220336	-0.000680167751852423	-0.00425158534198999	-0.00587495695799589
432	-0.150648877024651	0.460712850093842	-17.4736423492432	-0.000680167751852423	-0.000355493422830477	-0.00684897974133492	0.000618529506027699
433	-0.150648877024651	-0.513310074806213	-17.3437728881836	-0.00749832857400179	0.00321592413820326	0.00321592413820326	0.00126787810586393
434	0.498699754476547	1.4347357749939	-17.6684474945068	0.0103587592020631	0.00159255252219737	-0.00132951640989631	0.00289124972186983
435	1.14804840087891	0.78538715839386	-17.5385761260986	-0.00197886489331722	0.00289124972186983	-0.00490093370899558	0.000943203864153475
436	1.14804840087891	-0.513310074806213	-17.1489677429199	0.00451462110504508	-0.00132951640989631	-0.00684897974133492	-0.000355493422830477
437	-0.799997508525848	-0.513310074806213	-16.8242931365967	-0.0123684434220195	-0.000680167751852423	-0.00749832857400179	0.00548864435404539
438	1.79739701747894	-0.188635781407356	-17.7983169555664	-0.00165419070981443	0.000293855206109583	0.00191722682211548	0.00386527273803949
439	1.14804840087891	0.136038541793823	-17.3437728881836	0.00256657530553639	-3.08191010844894e-05	-0.00230353930965066	-0.00684897974133492
440	1.14804840087891	-0.837984383106232	-17.2788372039795	-0.00457625929266214	0.00256657530553639	-0.000355493422830477	-0.000680167751852423
441	-3.39739203453064	0.460712850093842	-17.4736423492432	-0.00717365415766835	0.0022419011220336	-0.0130177913233638	-0.000680167751852423
442	1.14804840087891	0.460712850093842	-17.6684474945068	-0.0117190945893526	0.000943203864153475	-0.00327756232582033	-3.08191010844894e-05
443	1.14804840087891	-0.188635781407356	-17.213903427124	0.00256657530553639	0.0022419011220336	0.00516396993771195	0.000943203864153475
444	0.498699754476547	-0.513310074806213	-17.1489677429199	0.000618529506027699	-0.00165419070981443	-0.000680167751852423	0.00191722682211548
445	-1.44934618473053	0.136038541793823	-17.1489677429199	-0.00814767740666866	0.00386527273803949	-0.00392691092565656	0.00516396993771195
446	0.498699754476547	0.460712850093842	-17.8632507324219	0.00646266713738441	-0.00295288790948689	-0.0169138833880424	-0.0026282137259841
447	0.498699754476547	0.460712850093842	-17.6035118103027	0.00256657530553639	-0.00360223650932312	-3.08191010844894e-05	-0.00457625929266214
448	-0.799997508525848	0.460712850093842	-17.5385761260986	-0.00684897974133492	0.00126787810586393	0.00808603875339031	0.00126787810586393
449	-1.44934618473053	0.460712850093842	-17.4087066650391	0.000293855206109583	0.000618529506027699	-0.00230353930965066	0.00548864435404539
450	1.14804840087891	0.460712850093842	-17.5385761260986	0.0022419011220336	0.00289124972186983	0.00191722682211548	0.00289124972186983
451	2.44674563407898	-0.837984383106232	-16.8242931365967	-3.08191010844894e-05	0.00451462110504508	-0.0026282137259841	-0.00749832857400179
452	0.498699754476547	0.78538715839386	-17.3437728881836	-0.00132951640989631	0.00354059832170606	-0.00230353930965066	-0.0026282137259841
453	-0.799997508525848	-0.188635781407356	-17.4736423492432	-0.00684897974133492	0.00548864435404539	0.00321592413820326	0.01100810803473
454	1.14804840087891	0.78538715839386	-17.6035118103027	0.00483929552137852	-0.00457625929266214	-0.00457625929266214	-0.000680167751852423
455	1.79739701747894	-0.837984383106232	-17.7983169555664	-0.00360223650932312	0.00256657530553639	0.000618529506027699	-0.00197886489331722
456	0.498699754476547	1.4347357749939	-18.1229915618896	0.00289124972186983	0.00321592413820326	-0.00587495695799589	-0.00684897974133492
457	-1.44934618473053	0.78538715839386	-17.3437728881836	-0.00619963090866804	-0.00230353930965066	-0.00977104809135199	-0.00100484199356288
458	1.14804840087891	0.78538715839386	-17.213903427124	-0.00327756232582033	0.00711201597005129	-0.000355493422830477	0.00256657530553639
459	1.14804840087891	0.136038541793823	-17.0190982818604	0.0022419011220336	-0.00522560812532902	-0.000355493422830477	0.00126787810586393
460	-0.150648877024651	0.78538715839386	-17.6035118103027	0.00483929552137852	0.00159255252219737	0.00159255252219737	-0.00425158534198999
461	-2.09869480133057	0.78538715839386	-17.5385761260986	-0.00847235135734081	0.00418994715437293	-0.00490093370899558	-0.00782300252467394
462	3.09609436988831	-0.188635781407356	-17.4736423492432	-0.00425158534198999	0.000293855206109583	-0.0123684434220195	0.00354059832170606
463	2.44674563407898	0.78538715839386	-17.2788372039795	-0.00587495695799589	0.00256657530553639	0.00678734155371785	0.00354059832170606
464	2.44674563407898	0.136038541793823	-17.0190982818604	0.00516396993771195	-0.00230353930965066	-0.00295288790948689	-0.00132951640989631
465	-0.799997508525848	1.4347357749939	-17.1489677429199	-0.00457625929266214	0.00483929552137852	0.00354059832170606	0.00354059832170606
466	1.14804840087891	0.136038541793823	-17.213903427124	0.00711201597005129	0.00159255252219737	-0.0172385573387146	-0.0026282137259841
467	1.79739701747894	-0.188635781407356	-17.5385761260986	0.000293855206109583	-0.00652430532500148	-0.0107450718060136	-0.00327756232582033
468	0.498699754476547	0.136038541793823	-17.3437728881836	-0.00327756232582033	0.00126787810586393	0.00126787810586393	0.00191722682211548
469	-0.799997508525848	1.11006152629852	-17.3437728881836	0.000293855206109583	0.00321592413820326	-0.00295288790948689	0.00548864435404539
470	-0.150648877024651	0.460712850093842	-17.6684474945068	0.00483929552137852	0.00418994715437293	-0.00684897974133492	0.00776136433705688
471	2.44674563407898	-1.16265869140625	-17.0840320587158	0.000618529506027699	-0.000680167751852423	0.000293855206109583	-0.00132951640989631
472	0.498699754476547	0.78538715839386	-17.2788372039795	0.000943203864153475	0.00256657530553639	-0.00295288790948689	-0.00327756232582033
473	-0.150648877024651	0.460712850093842	-16.8242931365967	-0.0117190945893526	0.00386527273803949	-0.00197886489331722	-0.000355493422830477
474	2.44674563407898	-0.188635781407356	-17.6035118103027	0.00483929552137852	0.000943203864153475	-0.00100484199356288	0.00581331877037883
475	1.14804840087891	-0.837984383106232	-17.3437728881836	0.00159255252219737	0.000618529506027699	-0.00132951640989631	0.00646266713738441
476	2.44674563407898	-0.188635781407356	-17.4736423492432	0.00743668992072344	0.0022419011220336	-0.00782300252467394	-0.00360223650932312
477	-2.74804329872131	1.4347357749939	-17.4736423492432	-0.00132951640989631	-0.00360223650932312	-0.00425158534198999	-0.00749832857400179
478	0.498699754476547	0.78538715839386	-17.3437728881836	0.00289124972186983	0.00289124972186983	0.000618529506027699	0.0022419011220336
479	1.14804840087891	-0.837984383106232	-17.4736423492432	-3.08191010844894e-05	-0.00165419070981443	-0.00360223650932312	-0.00360223650932312
480	1.14804840087891	-0.188635781407356	-17.6035118103027	-0.00165419070981443	0.00354059832170606	-0.00295288790948689	0.0022419011220336
481	-0.150648877024651	1.11006152629852	-18.1229915618896	-0.00100484199356288	0.00256657530553639	-0.00327756232582033	-0.00392691092565656
482	-0.150648877024651	0.78538715839386	-18.3177947998047	0.000293855206109583	0.000618529506027699	-0.00555028254166245	0.00191722682211548
483	1.79739701747894	-1.16265869140625	-17.6684474945068	0.00548864435404539	-0.00295288790948689	0.00386527273803949	-0.000680167751852423
484	-0.150648877024651	0.78538715839386	-18.1229915618896	0.00289124972186983	0.0022419011220336	-0.00197886489331722	0.00711201597005129
485	1.14804840087891	0.136038541793823	-17.7333812713623	-0.00425158534198999	-0.000680167751852423	-0.00587495695799589	0.000293855206109583
486	0.498699754476547	1.11006152629852	-17.1489677429199	0.00678734155371785	0.000293855206109583	-0.00132951640989631	0.00159255252219737
487	0.498699754476547	-0.837984383106232	-17.4736423492432	-0.00165419070981443	-0.00587495695799589	-0.00327756232582033	-0.00100484199356288
488	-0.150648877024651	1.11006152629852	-18.1229915618896	0.00126787810586393	0.00678734155371785	-0.00360223650932312	0.00354059832170606
489	1.14804840087891	0.460712850093842	-17.6684474945068	0.0022419011220336	-0.00132951640989631	0.00354059832170606	-0.0026282137259841
490	0.498699754476547	1.11006152629852	-17.7333812713623	-0.00717365415766835	0.00354059832170606	-0.00555028254166245	0.00678734155371785
491	2.44674563407898	-1.48733305931091	-17.213903427124	-3.08191010844894e-05	-0.00327756232582033	-0.000680167751852423	-3.08191010844894e-05
492	0.498699754476547	-0.513310074806213	-17.1489677429199	-0.000355493422830477	-0.00619963090866804	-0.0100957229733467	0.00256657530553639
493	1.14804840087891	0.78538715839386	-17.1489677429199	0.000293855206109583	0.0022419011220336	0.00970941036939621	0.00776136433705688
494	1.79739701747894	0.136038541793823	-17.213903427124	0.00483929552137852	-0.00132951640989631	-0.000355493422830477	-0.00490093370899558
495	-0.799997508525848	-0.513310074806213	-18.0580558776855	-0.00684897974133492	-0.00717365415766835	0.00159255252219737	0.000618529506027699
496	1.14804840087891	-0.513310074806213	-17.4087066650391	-0.00490093370899558	0.00159255252219737	-0.00684897974133492	-0.0100957229733467
497	2.44674563407898	0.460712850093842	-18.0580558776855	-0.00879702530801296	-0.000680167751852423	-0.00717365415766835	-0.00327756232582033
498	2.44674563407898	0.460712850093842	-17.7983169555664	-0.00425158534198999	0.00289124972186983	0.000943203864153475	-0.00197886489331722
499	2.44674563407898	-1.81200730800629	-17.1489677429199	0.00581331877037883	-0.00555028254166245	-0.00360223650932312	0.00711201597005129
500	-1.44934618473053	0.136038541793823	-16.8892288208008	-0.00327756232582033	-3.08191010844894e-05	-0.000355493422830477	0.000943203864153475
501	1.14804840087891	0.460712850093842	-17.2788372039795	0.00483929552137852	0.00418994715437293	-0.00490093370899558	0.000943203864153475
502	1.14804840087891	0.136038541793823	-17.4736423492432	-0.00782300252467394	0.000618529506027699	-0.00490093370899558	-0.00490093370899558
503	-0.150648877024651	-0.188635781407356	-17.4736423492432	-0.00295288790948689	-0.00360223650932312	-0.00100484199356288	0.00418994715437293
504	0.498699754476547	-0.513310074806213	-17.7983169555664	-0.00425158534198999	0.00126787810586393	0.00418994715437293	0.00613799272105098
505	3.09609436988831	-0.513310074806213	-17.7983169555664	-0.00197886489331722	0.00159255252219737	-0.00555028254166245	0.00159255252219737
506	-0.150648877024651	1.4347357749939	-17.928186416626	0.00289124972186983	0.00516396993771195	-0.00197886489331722	-0.0107450718060136
507	-0.799997508525848	-0.188635781407356	-17.7333812713623	-0.00230353930965066	-0.0136671401560307	-0.00197886489331722	0.00191722682211548
508	-2.09869480133057	0.78538715839386	-17.6684474945068	-0.0113944197073579	0.0022419011220336	0.00386527273803949	0.000293855206109583
509	1.14804840087891	0.78538715839386	-17.7983169555664	0.00159255252219737	-0.000355493422830477	0.0022419011220336	0.00386527273803949
510	0.498699754476547	0.460712850093842	-17.4087066650391	-0.00360223650932312	0.0022419011220336	-0.00295288790948689	-0.00392691092565656
511	2.44674563407898	-0.837984383106232	-17.2788372039795	0.00776136433705688	-0.00165419070981443	-3.08191010844894e-05	0.00483929552137852
512	-3.39739203453064	0.78538715839386	-17.8632507324219	-0.0175632312893867	-0.00230353930965066	-0.00425158534198999	0.00321592413820326
513	2.44674563407898	-0.188635781407356	-17.6684474945068	-0.00490093370899558	0.00743668992072344	0.00159255252219737	0.00256657530553639
514	1.79739701747894	0.460712850093842	-17.7333812713623	0.00776136433705688	0.00289124972186983	0.0022419011220336	0.000943203864153475
515	1.14804840087891	-0.513310074806213	-17.5385761260986	0.0022419011220336	-0.00327756232582033	-0.00100484199356288	0.0022419011220336
516	-2.74804329872131	0.78538715839386	-18.1229915618896	-0.00814767740666866	0.00354059832170606	-0.00392691092565656	-0.00132951640989631
517	0.498699754476547	0.78538715839386	-17.6684474945068	-0.00457625929266214	-0.00100484199356288	-0.00717365415766835	-0.00457625929266214
518	0.498699754476547	0.460712850093842	-17.4736423492432	-0.00327756232582033	-0.00197886489331722	0.00354059832170606	-0.0026282137259841
519	-0.150648877024651	0.460712850093842	-17.4736423492432	0.00191722682211548	0.00159255252219737	0.00256657530553639	0.00678734155371785
520	-2.09869480133057	0.78538715839386	-17.4736423492432	-0.0146411629393697	-0.00100484199356288	-0.00555028254166245	-0.00132951640989631
521	1.14804840087891	0.460712850093842	-17.928186416626	0.0103587592020631	0.00289124972186983	-0.00977104809135199	-0.00587495695799589
522	1.79739701747894	-0.513310074806213	-17.5385761260986	-0.00717365415766835	-0.00587495695799589	-0.00782300252467394	-0.00392691092565656
523	0.498699754476547	0.78538715839386	-17.5385761260986	-0.00165419070981443	0.000293855206109583	0.00613799272105098	-0.00652430532500148
524	-1.44934618473053	0.460712850093842	-18.0580558776855	-0.00490093370899558	-0.000355493422830477	0.00938473641872406	0.00711201597005129
525	-0.150648877024651	0.136038541793823	-17.5385761260986	0.00321592413820326	-0.00197886489331722	0.00256657530553639	0.000943203864153475
526	2.44674563407898	-0.513310074806213	-17.3437728881836	0.00256657530553639	0.00191722682211548	-0.00327756232582033	-0.000355493422830477
527	0.498699754476547	1.11006152629852	-17.4736423492432	-0.00230353930965066	-0.00100484199356288	-0.00652430532500148	-0.00392691092565656
528	-2.09869480133057	1.4347357749939	-17.2788372039795	-0.00587495695799589	0.00289124972186983	-0.00717365415766835	0.00483929552137852
529	1.14804840087891	-0.188635781407356	-17.3437728881836	0.00906006153672934	0.00159255252219737	0.00191722682211548	0.00548864435404539
530	1.79739701747894	-0.513310074806213	-17.3437728881836	0.000618529506027699	0.00289124972186983	-0.000680167751852423	0.00646266713738441
531	-0.150648877024651	0.78538715839386	-17.4087066650391	-0.000355493422830477	0.00191722682211548	0.000943203864153475	0.00159255252219737
532	-2.09869480133057	1.4347357749939	-17.5385761260986	-0.00132951640989631	-0.000680167751852423	-0.00944637414067984	-0.00847235135734081
533	0.498699754476547	0.136038541793823	-17.5385761260986	-0.00555028254166245	0.000943203864153475	-0.00652430532500148	-0.00230353930965066
534	1.14804840087891	0.460712850093842	-17.4736423492432	0.00289124972186983	0.00159255252219737	0.00613799272105098	-0.00295288790948689
535	-0.150648877024651	0.136038541793823	-17.0190982818604	0.0022419011220336	0.00418994715437293	-0.0123684434220195	0.00321592413820326
536	0.498699754476547	0.136038541793823	-17.1489677429199	0.00289124972186983	0.00613799272105098	-0.00425158534198999	-0.00879702530801296
537	-0.150648877024651	0.78538715839386	-17.8632507324219	0.00906006153672934	-0.00230353930965066	0.000618529506027699	0.000618529506027699
538	0.498699754476547	0.136038541793823	-17.5385761260986	-0.000355493422830477	-0.00327756232582033	0.000618529506027699	0.00743668992072344
539	-0.150648877024651	0.460712850093842	-17.6684474945068	0.00613799272105098	0.000943203864153475	0.00191722682211548	0.00418994715437293
540	-0.150648877024651	0.78538715839386	-17.5385761260986	-0.00327756232582033	0.00191722682211548	-0.00555028254166245	-0.00295288790948689
541	1.14804840087891	-0.188635781407356	-17.2788372039795	0.000293855206109583	0.00776136433705688	0.00191722682211548	-0.00392691092565656
542	0.498699754476547	-0.513310074806213	-17.1489677429199	-0.000355493422830477	-0.00717365415766835	-0.00100484199356288	-0.00814767740666866
543	1.14804840087891	-0.188635781407356	-17.7983169555664	-0.00457625929266214	0.00191722682211548	-3.08191010844894e-05	0.00808603875339031
544	-0.150648877024651	1.4347357749939	-17.5385761260986	0.00321592413820326	0.00451462110504508	0.00451462110504508	0.000943203864153475
545	-0.799997508525848	0.78538715839386	-18.3827304840088	0.00159255252219737	0.00613799272105098	0.00256657530553639	-0.000680167751852423
546	1.79739701747894	-1.16265869140625	-17.8632507324219	0.00191722682211548	-0.00295288790948689	-0.00879702530801296	-0.00327756232582033
547	1.79739701747894	-0.188635781407356	-17.2788372039795	-0.00717365415766835	0.00289124972186983	-0.00360223650932312	-0.00230353930965066
548	1.79739701747894	-0.188635781407356	-17.213903427124	-0.00230353930965066	0.00256657530553639	-0.000680167751852423	-0.00522560812532902
549	2.44674563407898	0.136038541793823	-17.2788372039795	0.00516396993771195	0.00776136433705688	0.000293855206109583	-3.08191010844894e-05
550	0.498699754476547	-1.48733305931091	-16.8242931365967	-0.00717365415766835	-0.00944637414067984	-0.0026282137259841	-0.000680167751852423
551	-0.150648877024651	0.78538715839386	-17.8632507324219	-0.00360223650932312	0.00418994715437293	-0.00360223650932312	-0.00327756232582033
552	1.79739701747894	-0.513310074806213	-17.928186416626	0.000618529506027699	-0.000680167751852423	-0.00782300252467394	-0.00652430532500148
553	-0.150648877024651	1.11006152629852	-17.7983169555664	-3.08191010844894e-05	-0.000355493422830477	-0.000355493422830477	-0.000680167751852423
554	2.44674563407898	-1.16265869140625	-17.2788372039795	0.000943203864153475	-0.00295288790948689	0.00938473641872406	0.00548864435404539
555	-2.09869480133057	0.460712850093842	-17.3437728881836	-0.00457625929266214	0.000943203864153475	0.00581331877037883	0.00126787810586393
556	3.09609436988831	-0.188635781407356	-17.0840320587158	-0.00230353930965066	0.00289124972186983	-0.0126931173726916	-0.00132951640989631
557	1.79739701747894	-0.188635781407356	-16.9541625976563	-0.00197886489331722	0.000943203864153475	0.000943203864153475	-0.00814767740666866
558	1.79739701747894	-1.16265869140625	-17.4736423492432	-0.000355493422830477	-0.00522560812532902	-0.0026282137259841	0.00581331877037883
559	-0.799997508525848	-0.188635781407356	-18.1229915618896	-0.00360223650932312	0.0022419011220336	0.00191722682211548	0.00613799272105098
560	2.44674563407898	-0.513310074806213	-17.4087066650391	-0.00295288790948689	-0.00165419070981443	-0.00717365415766835	-0.00132951640989631
561	1.14804840087891	0.136038541793823	-17.213903427124	-0.00132951640989631	0.00321592413820326	-0.00392691092565656	-0.00555028254166245
562	-0.799997508525848	0.136038541793823	-17.6684474945068	0.000943203864153475	-0.00587495695799589	-0.00165419070981443	-3.08191010844894e-05
563	-1.44934618473053	-0.513310074806213	-17.0840320587158	-0.00619963090866804	0.000943203864153475	-0.00100484199356288	0.00970941036939621
564	1.14804840087891	0.78538715839386	-17.2788372039795	-0.00165419070981443	0.00354059832170606	0.00256657530553639	0.00613799272105098
565	1.79739701747894	0.136038541793823	-17.5385761260986	-0.000680167751852423	-0.00360223650932312	0.00354059832170606	0.00289124972186983
566	-0.799997508525848	0.136038541793823	-17.6684474945068	-0.00555028254166245	-0.000355493422830477	-0.0026282137259841	-0.0120437685400248
567	-2.09869480133057	-0.188635781407356	-17.3437728881836	-0.00619963090866804	-0.000355493422830477	-0.00327756232582033	-0.00587495695799589
568	1.14804840087891	-0.188635781407356	-16.8242931365967	-0.00749832857400179	0.000618529506027699	-0.00555028254166245	-0.000355493422830477
569	0.498699754476547	0.460712850093842	-17.4087066650391	0.00646266713738441	0.00386527273803949	0.00159255252219737	0.00289124972186983
570	-0.150648877024651	0.78538715839386	-17.213903427124	0.00581331877037883	-0.00555028254166245	0.00743668992072344	-0.00457625929266214
571	-0.799997508525848	-0.188635781407356	-17.1489677429199	-0.00522560812532902	0.00191722682211548	-0.00392691092565656	0.000618529506027699
572	-0.150648877024651	0.136038541793823	-17.4736423492432	-0.00587495695799589	0.0022419011220336	-3.08191010844894e-05	-0.00197886489331722
573	1.79739701747894	-0.188635781407356	-17.4087066650391	-0.000680167751852423	-0.000355493422830477	-3.08191010844894e-05	0.00159255252219737
574	-0.150648877024651	0.460712850093842	-17.9931201934814	0.00646266713738441	-0.000680167751852423	0.00678734155371785	0.00321592413820326
575	-2.09869480133057	-0.188635781407356	-17.7983169555664	-0.00522560812532902	0.00289124972186983	-0.00392691092565656	0.00256657530553639
576	0.498699754476547	0.78538715839386	-18.0580558776855	0.0181509424000978	0.00711201597005129	-0.00782300252467394	-0.00782300252467394
577	3.09609436988831	0.136038541793823	-17.0190982818604	0.000618529506027699	0.0022419011220336	-0.00782300252467394	-0.00327756232582033
578	2.44674563407898	-0.837984383106232	-17.5385761260986	-0.00555028254166245	-0.00555028254166245	-3.08191010844894e-05	-0.00327756232582033
579	-1.44934618473053	-0.188635781407356	-17.8632507324219	-0.00457625929266214	0.00516396993771195	0.00678734155371785	0.00906006153672934
580	1.79739701747894	-0.513310074806213	-17.7983169555664	0.00451462110504508	0.00289124972186983	0.000943203864153475	0.00126787810586393
581	1.14804840087891	1.11006152629852	-18.1229915618896	-0.00360223650932312	0.0022419011220336	-0.0113944197073579	-0.00490093370899558
582	-0.150648877024651	0.78538715839386	-18.0580558776855	-0.00295288790948689	-0.00392691092565656	0.00776136433705688	-0.00327756232582033
583	-0.150648877024651	0.136038541793823	-17.6035118103027	-0.00912170019000769	-0.00132951640989631	-0.00652430532500148	0.0100340843200684
584	-0.150648877024651	0.460712850093842	-17.7983169555664	0.00743668992072344	0.00613799272105098	0.000293855206109583	0.00386527273803949
585	2.44674563407898	-0.188635781407356	-16.8892288208008	0.000293855206109583	-0.000680167751852423	-0.00912170019000769	-0.00197886489331722
586	1.79739701747894	-0.188635781407356	-17.4087066650391	-0.00879702530801296	0.00386527273803949	0.00256657530553639	-0.00295288790948689
587	-1.44934618473053	0.136038541793823	-17.6684474945068	-0.00555028254166245	0.0022419011220336	-0.00912170019000769	-0.00327756232582033
588	1.79739701747894	-0.513310074806213	-17.5385761260986	-0.00619963090866804	-0.00230353930965066	0.00126787810586393	0.00581331877037883
589	1.14804840087891	-0.513310074806213	-17.1489677429199	0.00191722682211548	0.00256657530553639	0.000618529506027699	-0.00327756232582033
590	-0.150648877024651	0.78538715839386	-17.7983169555664	0.000618529506027699	0.000618529506027699	-3.08191010844894e-05	-0.0026282137259841
591	-2.09869480133057	1.11006152629852	-17.4087066650391	-0.00490093370899558	0.00483929552137852	-0.00555028254166245	-0.00327756232582033
592	0.498699754476547	-0.513310074806213	-17.213903427124	0.00386527273803949	0.00354059832170606	-0.00522560812532902	0.00159255252219737
593	1.14804840087891	0.136038541793823	-18.0580558776855	-0.0026282137259841	-0.00652430532500148	0.00354059832170606	0.00126787810586393
594	0.498699754476547	0.460712850093842	-17.5385761260986	0.00159255252219737	0.00159255252219737	0.00516396993771195	0.00970941036939621
595	-0.799997508525848	0.460712850093842	-17.4736423492432	-0.00100484199356288	-0.00132951640989631	-0.00717365415766835	-0.00522560812532902
596	0.498699754476547	1.11006152629852	-17.7983169555664	-0.00555028254166245	0.00581331877037883	-0.00587495695799589	-0.00132951640989631
597	1.14804840087891	-0.513310074806213	-17.0840320587158	-0.000355493422830477	-0.00295288790948689	-0.00490093370899558	-0.00230353930965066
598	1.79739701747894	-0.513310074806213	-17.0840320587158	-0.0026282137259841	-0.00100484199356288	-0.00555028254166245	0.00483929552137852
599	-0.799997508525848	0.136038541793823	-17.4087066650391	-0.000355493422830477	-0.00295288790948689	0.00841071270406246	-0.000355493422830477
600	1.14804840087891	0.136038541793823	-18.3177947998047	0.000293855206109583	0.00743668992072344	-0.00522560812532902	0.00256657530553639
601	1.79739701747894	-0.513310074806213	-17.7983169555664	0.000943203864153475	0.00418994715437293	-0.00652430532500148	-0.00619963090866804
602	1.14804840087891	0.78538715839386	-18.1229915618896	-0.00457625929266214	-0.000680167751852423	-0.00814767740666866	-0.00522560812532902
603	-1.44934618473053	0.78538715839386	-17.9931201934814	-0.0107450718060136	0.00289124972186983	0.00354059832170606	0.00451462110504508
604	1.79739701747894	0.136038541793823	-17.8632507324219	0.00159255252219737	0.00386527273803949	0.00256657530553639	0.00159255252219737
605	2.44674563407898	0.136038541793823	-17.7333812713623	0.00743668992072344	-0.00197886489331722	-0.00782300252467394	0.00289124972186983
606	1.79739701747894	-0.188635781407356	-16.8892288208008	-0.00230353930965066	0.00613799272105098	-0.0100957229733467	-0.00555028254166245
607	1.14804840087891	-0.513310074806213	-17.2788372039795	0.000293855206109583	-0.000355493422830477	-0.00425158534198999	-0.00392691092565656
608	2.44674563407898	0.460712850093842	-18.1879253387451	-0.00587495695799589	-0.00165419070981443	-0.000355493422830477	-0.00165419070981443
609	0.498699754476547	0.136038541793823	-17.7333812713623	-0.000355493422830477	-0.000680167751852423	-0.00132951640989631	0.00743668992072344
610	-0.150648877024651	0.78538715839386	-17.5385761260986	0.000943203864153475	0.00646266713738441	0.000618529506027699	-0.00587495695799589
611	-1.44934618473053	1.11006152629852	-18.0580558776855	-0.00912170019000769	0.00354059832170606	-0.00717365415766835	-0.0026282137259841
612	1.79739701747894	0.136038541793823	-17.928186416626	-0.0026282137259841	0.00289124972186983	-0.00814767740666866	-0.00360223650932312
613	-1.44934618473053	0.460712850093842	-17.6035118103027	0.00386527273803949	-0.00652430532500148	-0.00295288790948689	0.00354059832170606
614	1.79739701747894	-0.188635781407356	-17.6035118103027	0.000618529506027699	0.00548864435404539	0.00289124972186983	-3.08191010844894e-05
615	-0.799997508525848	0.136038541793823	-17.7333812713623	0.00126787810586393	-0.000680167751852423	-0.00587495695799589	0.000618529506027699
616	1.79739701747894	-0.188635781407356	-17.6684474945068	-0.00522560812532902	0.00418994715437293	-0.00749832857400179	-0.00879702530801296
617	1.14804840087891	-0.837984383106232	-17.213903427124	-0.000355493422830477	0.00126787810586393	-0.00230353930965066	-0.00197886489331722
618	1.14804840087891	-0.513310074806213	-17.0190982818604	-0.00912170019000769	-0.00327756232582033	-0.00230353930965066	0.00548864435404539
619	2.44674563407898	-0.513310074806213	-17.2788372039795	-3.08191010844894e-05	-0.00165419070981443	-0.00425158534198999	0.00646266713738441
620	0.498699754476547	1.11006152629852	-17.4736423492432	0.00126787810586393	0.00483929552137852	0.00841071270406246	-0.00165419070981443
621	2.44674563407898	-0.188635781407356	-17.4087066650391	-0.00684897974133492	-0.00522560812532902	-0.00782300252467394	-0.00490093370899558
622	-0.150648877024651	-0.188635781407356	-17.3437728881836	-0.00684897974133492	0.000293855206109583	-0.00749832857400179	0.0022419011220336
623	3.09609436988831	-0.188635781407356	-17.4736423492432	-0.00360223650932312	-0.00392691092565656	-0.00457625929266214	0.00256657530553639
624	1.79739701747894	0.136038541793823	-17.6684474945068	-0.0026282137259841	0.00289124972186983	0.00289124972186983	-0.00100484199356288
625	1.14804840087891	-1.16265869140625	-17.213903427124	0.000293855206109583	-0.00327756232582033	-0.00165419070981443	0.00126787810586393
626	1.14804840087891	-0.188635781407356	-17.0840320587158	-0.00749832857400179	0.00354059832170606	-0.00327756232582033	0.0022419011220336
627	-0.150648877024651	0.460712850093842	-17.0190982818604	-0.00360223650932312	0.00581331877037883	-0.00782300252467394	-0.00132951640989631
628	1.79739701747894	1.11006152629852	-18.0580558776855	-0.0026282137259841	-0.00230353930965066	0.0022419011220336	-0.00197886489331722
629	0.498699754476547	0.136038541793823	-18.1879253387451	-0.00132951640989631	-0.00165419070981443	0.00321592413820326	0.000293855206109583
630	-0.150648877024651	0.460712850093842	-18.1229915618896	0.0022419011220336	0.00256657530553639	-0.00360223650932312	0.00613799272105098
631	3.09609436988831	-0.188635781407356	-17.8632507324219	0.00126787810586393	0.00711201597005129	-0.00749832857400179	-0.00132951640989631
632	-0.150648877024651	-0.188635781407356	-17.9931201934814	-0.00457625929266214	0.00743668992072344	-0.00425158534198999	-0.00165419070981443
633	0.498699754476547	0.460712850093842	-17.9931201934814	-0.00197886489331722	-0.00490093370899558	0.00581331877037883	0.00386527273803949
634	0.498699754476547	-0.513310074806213	-17.5385761260986	0.00256657530553639	-0.00165419070981443	0.00126787810586393	0.00646266713738441
635	-0.150648877024651	0.78538715839386	-17.213903427124	0.00354059832170606	0.0022419011220336	0.00191722682211548	-0.00587495695799589
636	1.79739701747894	-0.188635781407356	-17.928186416626	0.00548864435404539	0.00126787810586393	-0.0123684434220195	0.00354059832170606
637	3.09609436988831	-0.837984383106232	-17.6035118103027	-0.00295288790948689	-0.00522560812532902	0.000618529506027699	0.00289124972186983
638	0.498699754476547	-0.513310074806213	-17.8632507324219	-0.00652430532500148	0.00354059832170606	0.00873538758605719	-0.0026282137259841
639	-0.150648877024651	-0.188635781407356	-17.7333812713623	0.0022419011220336	0.00418994715437293	-0.00327756232582033	0.00256657530553639
640	-0.150648877024651	0.78538715839386	-18.1879253387451	0.00321592413820326	0.00126787810586393	-0.00490093370899558	0.00126787810586393
641	1.14804840087891	-0.837984383106232	-17.7983169555664	0.00289124972186983	0.000943203864153475	-0.00457625929266214	-0.00977104809135199
642	-0.150648877024651	0.460712850093842	-17.4087066650391	-0.00230353930965066	-0.00165419070981443	0.00126787810586393	-0.000355493422830477
643	2.44674563407898	-0.188635781407356	-17.8632507324219	-0.00197886489331722	0.00256657530553639	0.00516396993771195	0.00418994715437293
644	1.14804840087891	-0.513310074806213	-18.0580558776855	0.00451462110504508	0.00483929552137852	-0.00555028254166245	-0.00132951640989631
645	-0.150648877024651	-0.188635781407356	-17.928186416626	0.000618529506027699	-0.00327756232582033	-0.00392691092565656	-0.00619963090866804
646	0.498699754476547	-0.188635781407356	-17.928186416626	-0.0026282137259841	0.00938473641872406	-3.08191010844894e-05	0.000293855206109583
647	2.44674563407898	-0.188635781407356	-17.6684474945068	-0.00360223650932312	-0.000355493422830477	-0.00619963090866804	0.00354059832170606
648	2.44674563407898	0.78538715839386	-17.9931201934814	-0.00100484199356288	0.00191722682211548	-0.000680167751852423	0.00191722682211548
649	1.79739701747894	-0.513310074806213	-17.6684474945068	0.00613799272105098	-0.00425158534198999	0.00386527273803949	-0.00230353930965066
650	0.498699754476547	-0.188635781407356	-17.7333812713623	0.00321592413820326	0.00289124972186983	-0.0026282137259841	-0.00100484199356288
651	1.14804840087891	-0.837984383106232	-17.7983169555664	-0.00360223650932312	0.000293855206109583	-0.00814767740666866	-0.00847235135734081
652	0.498699754476547	0.78538715839386	-17.6684474945068	-0.00392691092565656	0.00678734155371785	0.000293855206109583	0.0022419011220336
653	1.79739701747894	-1.16265869140625	-17.3437728881836	0.00159255252219737	-0.0107450718060136	-0.00425158534198999	-0.00392691092565656
654	-2.09869480133057	0.78538715839386	-17.4087066650391	-0.00425158534198999	0.00354059832170606	-0.00100484199356288	0.00126787810586393
655	1.14804840087891	0.78538715839386	-17.4087066650391	-0.00360223650932312	-0.000355493422830477	0.00548864435404539	0.00646266713738441
656	1.14804840087891	0.78538715839386	-17.2788372039795	0.00256657530553639	0.00613799272105098	-0.00165419070981443	-0.00684897974133492
657	-0.150648877024651	-1.16265869140625	-17.6684474945068	-0.0026282137259841	-0.00197886489331722	-0.0026282137259841	-0.00522560812532902
658	-0.799997508525848	1.11006152629852	-17.8632507324219	-0.00619963090866804	-0.0026282137259841	0.0022419011220336	0.00516396993771195
659	-0.150648877024651	0.78538715839386	-17.4736423492432	0.00873538758605719	-0.00295288790948689	-0.00165419070981443	0.00873538758605719
660	1.79739701747894	0.460712850093842	-17.5385761260986	0.000293855206109583	-0.00197886489331722	-0.00360223650932312	-0.00100484199356288
661	1.79739701747894	-1.81200730800629	-17.1489677429199	0.00289124972186983	-0.00587495695799589	-0.00425158534198999	-0.00230353930965066
662	-0.799997508525848	1.4347357749939	-17.4087066650391	-0.0136671401560307	0.00873538758605719	-0.00912170019000769	-0.00100484199356288
663	1.14804840087891	-0.513310074806213	-16.7593593597412	0.00159255252219737	-0.00132951640989631	0.00159255252219737	0.00548864435404539
664	0.498699754476547	0.460712850093842	-17.4087066650391	-0.0026282137259841	-0.00295288790948689	-0.00555028254166245	0.00581331877037883
665	2.44674563407898	-0.837984383106232	-18.3177947998047	0.00581331877037883	-0.00749832857400179	0.00906006153672934	0.00386527273803949
666	-2.09869480133057	0.78538715839386	-17.3437728881836	-0.00944637414067984	0.000943203864153475	-0.00847235135734081	-0.00879702530801296
667	1.79739701747894	-0.513310074806213	-17.928186416626	-0.00457625929266214	0.0123068047687411	-0.00684897974133492	0.00159255252219737
668	2.44674563407898	-0.513310074806213	-17.7983169555664	-3.08191010844894e-05	-0.00944637414067984	-0.0113944197073579	0.00126787810586393
669	2.44674563407898	-1.16265869140625	-17.0840320587158	-0.00197886489331722	-0.00555028254166245	0.00418994715437293	0.00548864435404539
670	-0.150648877024651	-0.188635781407356	-16.9541625976563	-0.00327756232582033	0.00159255252219737	-0.00457625929266214	-0.00360223650932312
671	1.79739701747894	-0.188635781407356	-17.213903427124	0.00159255252219737	0.00321592413820326	-0.0026282137259841	0.00386527273803949
672	0.498699754476547	1.11006152629852	-17.4087066650391	-0.0104203969240189	0.00581331877037883	-0.00555028254166245	-0.000680167751852423
673	3.09609436988831	-0.837984383106232	-17.5385761260986	-3.08191010844894e-05	-0.00814767740666866	0.00159255252219737	-0.00392691092565656
674	-2.09869480133057	1.4347357749939	-17.5385761260986	-0.00652430532500148	-0.00230353930965066	-0.000355493422830477	0.00548864435404539
675	1.79739701747894	0.136038541793823	-17.3437728881836	0.00581331877037883	0.00970941036939621	-0.00165419070981443	-0.00360223650932312
676	2.44674563407898	-0.513310074806213	-17.1489677429199	0.00548864435404539	-0.000680167751852423	-0.00392691092565656	-0.0026282137259841
677	2.44674563407898	-0.188635781407356	-17.2788372039795	-0.0026282137259841	0.00321592413820326	-0.00132951640989631	-0.00457625929266214
678	-0.150648877024651	-0.513310074806213	-17.0840320587158	-0.00490093370899558	0.00321592413820326	0.00743668992072344	0.00841071270406246
679	3.74544286727905	0.136038541793823	-18.0580558776855	0.00159255252219737	-0.00197886489331722	-0.00132951640989631	0.00289124972186983
680	0.498699754476547	0.460712850093842	-17.928186416626	-0.00132951640989631	0.00126787810586393	0.000618529506027699	0.00256657530553639
681	2.44674563407898	0.136038541793823	-17.4736423492432	0.00126787810586393	-0.00230353930965066	-0.0143164889886975	-0.000355493422830477
682	-1.44934618473053	0.136038541793823	-17.3437728881836	-0.0117190945893526	0.00321592413820326	0.000293855206109583	-0.00230353930965066
683	1.79739701747894	0.136038541793823	-17.6035118103027	-0.00522560812532902	0.00256657530553639	-0.00749832857400179	-0.00522560812532902
684	0.498699754476547	0.78538715839386	-17.0190982818604	0.00289124972186983	-0.00457625929266214	0.00808603875339031	0.0142548503354192
685	0.498699754476547	0.136038541793823	-17.4087066650391	-0.000355493422830477	0.00711201597005129	-0.00619963090866804	0.00191722682211548
686	-2.74804329872131	0.78538715839386	-18.0580558776855	-0.00360223650932312	0.00191722682211548	-0.0123684434220195	-0.00522560812532902
687	-0.150648877024651	0.136038541793823	-18.0580558776855	-0.00327756232582033	-3.08191010844894e-05	-0.0120437685400248	-0.00295288790948689
688	1.79739701747894	-0.513310074806213	-17.8632507324219	-0.000355493422830477	-0.00847235135734081	0.00483929552137852	-0.00360223650932312
689	1.14804840087891	-0.513310074806213	-17.6035118103027	-0.00230353930965066	0.00126787810586393	-0.00912170019000769	0.00159255252219737
690	-0.799997508525848	0.136038541793823	-17.6035118103027	0.00321592413820326	0.00191722682211548	-0.00132951640989631	0.00386527273803949
691	0.498699754476547	1.4347357749939	-17.5385761260986	0.00126787810586393	0.00483929552137852	-0.00197886489331722	-0.00749832857400179
692	1.14804840087891	-0.513310074806213	-17.0840320587158	0.00289124972186983	0.000943203864153475	-0.00197886489331722	-0.00100484199356288
693	-0.799997508525848	0.78538715839386	-17.4736423492432	-0.000355493422830477	0.0022419011220336	0.00256657530553639	0.00841071270406246
694	0.498699754476547	-0.188635781407356	-17.8632507324219	0.00159255252219737	-0.0026282137259841	-0.00360223650932312	0.0142548503354192
695	1.14804840087891	-0.513310074806213	-17.5385761260986	0.00581331877037883	0.01100810803473	-0.00132951640989631	-0.00100484199356288
696	2.44674563407898	0.460712850093842	-17.4087066650391	0.0100340843200684	-0.00230353930965066	-0.000355493422830477	-0.00197886489331722
697	-0.150648877024651	0.78538715839386	-17.2788372039795	-0.00587495695799589	0.00159255252219737	-0.00587495695799589	-0.00879702530801296
698	-0.799997508525848	0.78538715839386	-17.0840320587158	-3.08191010844894e-05	0.0022419011220336	-0.00327756232582033	0.00191722682211548
699	1.14804840087891	-0.513310074806213	-17.5385761260986	-0.00457625929266214	0.000293855206109583	0.00289124972186983	-0.00132951640989631
700	1.79739701747894	-0.188635781407356	-17.4736423492432	0.00289124972186983	0.000618529506027699	-0.00100484199356288	-0.00100484199356288
701	-0.150648877024651	0.78538715839386	-17.5385761260986	-0.00392691092565656	0.00776136433705688	-0.00165419070981443	-0.00230353930965066
702	1.14804840087891	-0.188635781407356	-17.2788372039795	-0.00425158534198999	0.00548864435404539	-0.00912170019000769	-0.00360223650932312
703	0.498699754476547	0.460712850093842	-17.7333812713623	-0.00100484199356288	0.000943203864153475	-0.00944637414067984	0.000943203864153475
704	-0.150648877024651	0.78538715839386	-17.4087066650391	0.00711201597005129	-0.00749832857400179	0.000293855206109583	-0.00165419070981443
705	1.14804840087891	-0.188635781407356	-17.5385761260986	0.000293855206109583	0.00678734155371785	0.00483929552137852	0.00191722682211548
706	-2.09869480133057	0.460712850093842	-17.4736423492432	-0.000355493422830477	-0.00197886489331722	-0.00717365415766835	-0.00490093370899558
707	1.79739701747894	0.460712850093842	-17.8632507324219	-0.0026282137259841	0.00386527273803949	-0.0107450718060136	-0.00197886489331722
708	-0.799997508525848	0.78538715839386	-17.5385761260986	0.00354059832170606	-0.0120437685400248	0.000618529506027699	-0.00230353930965066
709	-0.150648877024651	0.78538715839386	-17.6035118103027	-0.00132951640989631	-0.00197886489331722	-0.00230353930965066	0.00581331877037883
710	-2.09869480133057	1.11006152629852	-17.4087066650391	-0.00392691092565656	0.00516396993771195	-0.00587495695799589	0.00516396993771195
711	1.79739701747894	0.460712850093842	-17.5385761260986	-0.0026282137259841	0.00678734155371785	-0.00522560812532902	-0.00782300252467394
712	1.79739701747894	-0.188635781407356	-16.8892288208008	-0.00522560812532902	0.00321592413820326	-0.00392691092565656	-0.0026282137259841
713	0.498699754476547	1.4347357749939	-18.0580558776855	0.00354059832170606	0.000618529506027699	-0.00100484199356288	0.00289124972186983
714	-0.150648877024651	-0.837984383106232	-17.7333812713623	-0.00912170019000769	-0.00652430532500148	-0.00425158534198999	0.000943203864153475
715	1.79739701747894	0.78538715839386	-17.7333812713623	0.00289124972186983	0.000618529506027699	-0.00944637414067984	-0.000355493422830477
716	1.79739701747894	-1.16265869140625	-17.3437728881836	0.00256657530553639	0.00321592413820326	-0.00425158534198999	-0.0113944197073579
717	1.79739701747894	0.136038541793823	-17.1489677429199	-0.00457625929266214	0.00354059832170606	-0.00132951640989631	-0.00197886489331722
718	1.14804840087891	-0.188635781407356	-16.8892288208008	-0.00425158534198999	0.000618529506027699	0.000618529506027699	0.00321592413820326
719	3.09609436988831	-0.513310074806213	-17.3437728881836	-0.000355493422830477	-0.00619963090866804	0.00126787810586393	0.00970941036939621
720	-0.799997508525848	-0.188635781407356	-17.4736423492432	0.000293855206109583	-0.00360223650932312	0.00159255252219737	0.00191722682211548
721	-0.799997508525848	1.11006152629852	-17.6684474945068	-0.00327756232582033	0.00256657530553639	-0.00977104809135199	-0.00230353930965066
722	1.14804840087891	-0.188635781407356	-17.2788372039795	-0.00457625929266214	0.00418994715437293	-0.00814767740666866	-0.000355493422830477
723	0.498699754476547	0.78538715839386	-17.213903427124	-0.00230353930965066	0.00191722682211548	-0.00165419070981443	-3.08191010844894e-05
724	2.44674563407898	-1.16265869140625	-17.1489677429199	0.00256657530553639	-0.0126931173726916	0.000293855206109583	0.00548864435404539
725	-0.799997508525848	0.460712850093842	-17.0190982818604	-0.000355493422830477	0.0022419011220336	-0.00197886489331722	0.00126787810586393
726	1.14804840087891	-0.513310074806213	-17.0190982818604	0.00256657530553639	0.000618529506027699	0.000943203864153475	-0.00360223650932312
727	1.14804840087891	0.460712850093842	-17.6684474945068	-0.00684897974133492	0.00483929552137852	-0.00652430532500148	-0.000680167751852423
728	1.79739701747894	0.136038541793823	-17.7333812713623	-0.00814767740666866	-0.00425158534198999	-0.00327756232582033	0.00386527273803949
729	-0.799997508525848	1.4347357749939	-18.1229915618896	0.000293855206109583	-3.08191010844894e-05	0.00451462110504508	0.00581331877037883
730	0.498699754476547	0.136038541793823	-17.9931201934814	-0.00327756232582033	-0.0026282137259841	-0.00425158534198999	0.0022419011220336
731	1.14804840087891	-0.513310074806213	-17.3437728881836	0.00776136433705688	-0.000355493422830477	-0.0191866029053926	-0.00132951640989631
732	1.79739701747894	-0.513310074806213	-17.3437728881836	-0.00360223650932312	-0.00392691092565656	-0.0026282137259841	-0.0026282137259841
733	2.44674563407898	0.136038541793823	-17.1489677429199	-0.00749832857400179	-0.0026282137259841	0.00354059832170606	-0.00197886489331722
734	0.498699754476547	1.11006152629852	-18.0580558776855	-0.00197886489331722	-3.08191010844894e-05	-0.00425158534198999	-0.000680167751852423
735	0.498699754476547	0.460712850093842	-18.2528610229492	-0.00295288790948689	0.00256657530553639	-0.00457625929266214	0.00126787810586393
736	1.14804840087891	-0.188635781407356	-17.8632507324219	0.000293855206109583	-0.0120437685400248	-0.00295288790948689	-0.00717365415766835
737	1.14804840087891	-0.188635781407356	-17.1489677429199	-0.00912170019000769	0.00289124972186983	-0.00749832857400179	-0.00457625929266214
738	1.79739701747894	0.136038541793823	-17.2788372039795	-0.000355493422830477	-0.00457625929266214	-0.00165419070981443	0.000618529506027699
739	0.498699754476547	0.78538715839386	-17.3437728881836	0.00159255252219737	-0.00132951640989631	0.00191722682211548	-0.0026282137259841
740	1.14804840087891	-0.513310074806213	-17.213903427124	-0.00295288790948689	-0.0152905117720366	-3.08191010844894e-05	-0.00360223650932312
741	0.498699754476547	-0.188635781407356	-17.4087066650391	-0.00555028254166245	-0.00360223650932312	-0.00814767740666866	-0.00847235135734081
742	-0.150648877024651	0.78538715839386	-18.1229915618896	-0.00684897974133492	-3.08191010844894e-05	-0.00197886489331722	-0.00490093370899558
743	1.79739701747894	-0.513310074806213	-17.8632507324219	-0.00165419070981443	-0.00684897974133492	-0.00392691092565656	0.0100340843200684
744	3.09609436988831	-1.81200730800629	-17.213903427124	-0.00100484199356288	-0.0136671401560307	-0.00165419070981443	0.00581331877037883
745	-0.799997508525848	0.78538715839386	-17.4087066650391	-0.00555028254166245	0.00483929552137852	0.00548864435404539	-0.00132951640989631
746	0.498699754476547	-0.188635781407356	-17.5385761260986	-0.00457625929266214	0.00613799272105098	-0.00782300252467394	-0.00717365415766835
747	1.14804840087891	-0.188635781407356	-16.8892288208008	-0.00165419070981443	0.00483929552137852	-0.00782300252467394	0.00581331877037883
748	1.14804840087891	-1.81200730800629	-17.4087066650391	0.00386527273803949	-0.0104203969240189	0.00191722682211548	-0.000355493422830477
749	0.498699754476547	0.136038541793823	-17.8632507324219	-0.00197886489331722	0.00321592413820326	-0.00165419070981443	0.00191722682211548
750	2.44674563407898	0.136038541793823	-17.8632507324219	0.00256657530553639	0.00483929552137852	-0.000680167751852423	-0.000680167751852423
751	-0.799997508525848	0.460712850093842	-17.7983169555664	0.0022419011220336	0.00808603875339031	0.00191722682211548	-0.00490093370899558
752	-0.150648877024651	-0.513310074806213	-17.8632507324219	-0.00230353930965066	-0.00132951640989631	-0.00912170019000769	-3.08191010844894e-05
753	0.498699754476547	-0.513310074806213	-17.5385761260986	-0.00879702530801296	-0.00490093370899558	0.00386527273803949	-0.000355493422830477
754	1.14804840087891	1.11006152629852	-17.213903427124	0.0103587592020631	0.000943203864153475	-0.000680167751852423	-3.08191010844894e-05
755	0.498699754476547	-0.513310074806213	-17.3437728881836	0.00289124972186983	-0.000680167751852423	0.00126787810586393	-0.00327756232582033
756	0.498699754476547	-0.513310074806213	-17.928186416626	0.00646266713738441	0.00126787810586393	-0.00944637414067984	-0.00587495695799589
757	-1.44934618473053	0.78538715839386	-18.1229915618896	-0.00717365415766835	-3.08191010844894e-05	-0.0113944197073579	0.00743668992072344
758	-0.150648877024651	0.78538715839386	-17.6684474945068	0.00548864435404539	-3.08191010844894e-05	-0.00197886489331722	-0.00684897974133492
759	-0.799997508525848	1.4347357749939	-17.4736423492432	-0.00230353930965066	-0.00425158534198999	0.00516396993771195	0.00646266713738441
760	1.79739701747894	-1.16265869140625	-17.4736423492432	-0.00360223650932312	-0.000355493422830477	0.00418994715437293	0.00386527273803949
761	-2.09869480133057	0.136038541793823	-17.4087066650391	-0.00912170019000769	0.000943203864153475	-0.00360223650932312	0.000293855206109583
762	1.14804840087891	0.78538715839386	-18.2528610229492	-0.00132951640989631	0.00321592413820326	-0.00197886489331722	-0.00197886489331722
763	-0.150648877024651	1.11006152629852	-17.4736423492432	0.00418994715437293	0.00354059832170606	-0.00327756232582033	0.00516396993771195
764	-0.150648877024651	-0.188635781407356	-17.4087066650391	0.00321592413820326	-0.00717365415766835	0.00256657530553639	0.00483929552137852
765	-0.150648877024651	-0.188635781407356	-17.213903427124	-0.0113944197073579	0.00321592413820326	0.00418994715437293	0.00548864435404539
766	0.498699754476547	0.460712850093842	-17.5385761260986	0.00386527273803949	0.000618529506027699	-0.00782300252467394	-0.0104203969240189
767	-0.150648877024651	0.78538715839386	-17.0840320587158	-0.00490093370899558	-0.0026282137259841	-0.00684897974133492	-0.00360223650932312
768	0.498699754476547	-0.837984383106232	-16.8242931365967	-0.000680167751852423	0.000618529506027699	-0.00522560812532902	0.00321592413820326
769	-0.150648877024651	-0.188635781407356	-17.7333812713623	-0.00522560812532902	-3.08191010844894e-05	-0.0026282137259841	0.00808603875339031
770	1.14804840087891	-0.513310074806213	-17.4087066650391	-0.00425158534198999	0.00516396993771195	-0.00230353930965066	-0.000680167751852423
771	-0.150648877024651	1.11006152629852	-17.5385761260986	0.000618529506027699	0.00548864435404539	-0.0120437685400248	-0.00555028254166245
772	0.498699754476547	-0.513310074806213	-17.5385761260986	-0.00197886489331722	0.000293855206109583	-0.00749832857400179	-3.08191010844894e-05
773	-0.799997508525848	-0.188635781407356	-17.7333812713623	-0.00619963090866804	0.00418994715437293	-0.00100484199356288	0.00581331877037883
774	-0.799997508525848	0.78538715839386	-17.8632507324219	0.000618529506027699	0.00191722682211548	0.00321592413820326	0.000293855206109583
775	1.14804840087891	0.136038541793823	-17.0190982818604	-0.00749832857400179	0.00613799272105098	0.00418994715437293	-0.00360223650932312
776	1.14804840087891	-0.837984383106232	-17.4736423492432	0.00483929552137852	0.00289124972186983	-0.0104203969240189	-0.0133424662053585
777	-0.150648877024651	-0.188635781407356	-17.213903427124	-0.0110697457566857	-0.00490093370899558	-0.0026282137259841	-0.00295288790948689
778	2.44674563407898	0.136038541793823	-17.4736423492432	0.0022419011220336	0.00581331877037883	-0.00197886489331722	-3.08191010844894e-05
779	0.498699754476547	1.11006152629852	-17.5385761260986	0.00776136433705688	-0.00814767740666866	0.000943203864153475	0.0022419011220336
780	0.498699754476547	0.78538715839386	-17.5385761260986	-0.00555028254166245	0.00386527273803949	0.000618529506027699	0.00418994715437293
781	-1.44934618473053	-0.188635781407356	-17.4736423492432	-0.00165419070981443	0.00354059832170606	0.000943203864153475	0.0022419011220336
782	0.498699754476547	0.460712850093842	-17.928186416626	-0.00684897974133492	-0.000355493422830477	-0.00749832857400179	-0.00555028254166245
783	1.14804840087891	-0.513310074806213	-17.6684474945068	-3.08191010844894e-05	-0.00132951640989631	-0.00392691092565656	-0.00392691092565656
784	1.14804840087891	0.78538715839386	-18.1229915618896	0.00483929552137852	-0.000355493422830477	0.00483929552137852	0.00354059832170606
785	-0.799997508525848	-0.188635781407356	-17.8632507324219	-0.00847235135734081	0.00191722682211548	-3.08191010844894e-05	-0.00165419070981443
786	2.44674563407898	0.460712850093842	-17.7333812713623	0.00808603875339031	0.00548864435404539	0.00126787810586393	-0.00392691092565656
787	-0.150648877024651	0.78538715839386	-17.4087066650391	-0.00619963090866804	0.00451462110504508	-0.00230353930965066	-0.00619963090866804
788	0.498699754476547	0.78538715839386	-17.213903427124	0.00321592413820326	-3.08191010844894e-05	-0.00490093370899558	0.00483929552137852
789	-2.74804329872131	0.78538715839386	-17.6684474945068	-0.00457625929266214	-0.00360223650932312	0.0022419011220336	0.00808603875339031
790	-0.150648877024651	0.78538715839386	-18.3827304840088	-0.00717365415766835	0.00321592413820326	-0.00944637414067984	0.000618529506027699
791	3.09609436988831	-0.513310074806213	-17.928186416626	0.00841071270406246	0.00354059832170606	-0.00944637414067984	-0.00619963090866804
792	-0.150648877024651	0.460712850093842	-17.8632507324219	-0.00165419070981443	0.000943203864153475	-0.00619963090866804	-0.00847235135734081
793	-2.09869480133057	0.460712850093842	-17.8632507324219	-0.00490093370899558	0.00126787810586393	-3.08191010844894e-05	0.000943203864153475
794	0.498699754476547	1.11006152629852	-18.1879253387451	0.00581331877037883	-0.000355493422830477	-0.00327756232582033	0.00159255252219737
795	-0.150648877024651	0.460712850093842	-17.0840320587158	-3.08191010844894e-05	-0.00230353930965066	0.00191722682211548	-0.00132951640989631
796	0.498699754476547	-0.188635781407356	-17.0190982818604	0.00289124972186983	0.00386527273803949	-0.00100484199356288	-0.00814767740666866
797	0.498699754476547	-0.188635781407356	-17.213903427124	-0.00652430532500148	-0.00457625929266214	-0.00684897974133492	0.00191722682211548
798	3.09609436988831	-0.513310074806213	-18.1229915618896	-0.000355493422830477	-0.00295288790948689	-0.00522560812532902	0.00386527273803949
799	3.09609436988831	-1.16265869140625	-17.7983169555664	0.00678734155371785	0.00354059832170606	-0.00749832857400179	0.00678734155371785
800	-0.150648877024651	1.11006152629852	-17.4736423492432	-0.00555028254166245	0.000618529506027699	-0.00230353930965066	-3.08191010844894e-05
801	-0.799997508525848	0.78538715839386	-17.4087066650391	0.00126787810586393	0.00191722682211548	-0.00587495695799589	0.00191722682211548
802	1.14804840087891	-0.188635781407356	-17.5385761260986	-0.00490093370899558	-0.00327756232582033	-0.00684897974133492	-0.00100484199356288
803	1.79739701747894	-0.513310074806213	-17.928186416626	-0.00197886489331722	-0.000355493422830477	0.000618529506027699	-0.00100484199356288
804	0.498699754476547	0.136038541793823	-17.3437728881836	0.00386527273803949	-0.00717365415766835	0.01100810803473	0.000618529506027699
805	-0.150648877024651	1.4347357749939	-17.6035118103027	-0.00230353930965066	0.00159255252219737	-0.00197886489331722	0.00613799272105098
806	1.14804840087891	-0.188635781407356	-17.4736423492432	0.0022419011220336	-0.00132951640989631	0.0022419011220336	-3.08191010844894e-05
807	1.79739701747894	-1.16265869140625	-17.213903427124	-0.00100484199356288	-0.00132951640989631	-0.00814767740666866	-0.00457625929266214
808	1.79739701747894	0.136038541793823	-17.4087066650391	0.000293855206109583	-0.00360223650932312	-3.08191010844894e-05	-0.00457625929266214
809	1.79739701747894	0.136038541793823	-17.7983169555664	-0.00132951640989631	-3.08191010844894e-05	0.0022419011220336	0.00289124972186983
810	1.14804840087891	-0.513310074806213	-17.5385761260986	-0.00327756232582033	0.00321592413820326	-0.00165419070981443	-0.00814767740666866
811	1.79739701747894	-1.16265869140625	-17.928186416626	0.00321592413820326	-0.00944637414067984	-0.00165419070981443	-0.00165419070981443
812	-0.799997508525848	0.78538715839386	-18.1229915618896	0.000943203864153475	0.00321592413820326	-0.00912170019000769	-0.00100484199356288
813	1.79739701747894	0.136038541793823	-17.4087066650391	-0.00230353930965066	-0.00295288790948689	0.0100340843200684	0.000618529506027699
814	-0.150648877024651	0.78538715839386	-17.5385761260986	0.00548864435404539	-0.00327756232582033	-3.08191010844894e-05	0.00451462110504508
815	1.79739701747894	-1.81200730800629	-17.0840320587158	-0.00912170019000769	-0.0026282137259841	-0.00587495695799589	0.00126787810586393
816	-0.799997508525848	0.78538715839386	-17.7983169555664	0.00451462110504508	0.00451462110504508	0.00289124972186983	-0.00197886489331722
817	1.14804840087891	1.4347357749939	-17.8632507324219	-0.00132951640989631	0.000943203864153475	-0.00555028254166245	-0.00587495695799589
818	0.498699754476547	0.78538715839386	-18.1879253387451	0.000293855206109583	-0.00230353930965066	-0.000355493422830477	0.0100340843200684
819	1.79739701747894	-1.48733305931091	-17.7333812713623	0.00711201597005129	-0.00912170019000769	0.00289124972186983	0.00354059832170606
820	1.14804840087891	0.136038541793823	-17.928186416626	-0.0104203969240189	0.00126787810586393	-0.00425158534198999	-0.00197886489331722
821	-0.150648877024651	1.11006152629852	-18.0580558776855	0.00548864435404539	-0.00132951640989631	-0.00879702530801296	-0.00879702530801296
822	2.44674563407898	-0.188635781407356	-17.7333812713623	-0.00327756232582033	-3.08191010844894e-05	-0.0117190945893526	-0.00392691092565656
823	-0.799997508525848	-0.188635781407356	-17.6035118103027	-0.00230353930965066	-0.00684897974133492	-0.000680167751852423	0.00321592413820326
824	-0.799997508525848	0.460712850093842	-16.9541625976563	0.00354059832170606	0.00516396993771195	-3.08191010844894e-05	0.00289124972186983
825	-0.150648877024651	0.78538715839386	-18.1879253387451	-0.00392691092565656	0.000618529506027699	-0.00100484199356288	0.00483929552137852
826	1.14804840087891	0.78538715839386	-17.7983169555664	0.00386527273803949	0.0106834331527352	-0.00100484199356288	-0.00132951640989631
827	2.44674563407898	-1.81200730800629	-17.213903427124	-0.000680167751852423	-0.00652430532500148	-0.00425158534198999	0.00516396993771195
828	0.498699754476547	-0.837984383106232	-17.0840320587158	-0.00360223650932312	-3.08191010844894e-05	-0.00457625929266214	0.0022419011220336
829	1.14804840087891	-0.513310074806213	-17.8632507324219	0.0100340843200684	-0.00100484199356288	0.00289124972186983	0.00256657530553639
830	0.498699754476547	0.460712850093842	-17.0190982818604	-0.00165419070981443	-0.000680167751852423	-0.00230353930965066	0.00159255252219737
831	-0.150648877024651	-0.513310074806213	-17.5385761260986	0.00321592413820326	-0.00327756232582033	-0.00132951640989631	-0.00165419070981443
832	-1.44934618473053	0.460712850093842	-18.0580558776855	-0.00879702530801296	0.00386527273803949	-0.00619963090866804	0.00516396993771195
833	1.14804840087891	-0.513310074806213	-17.3437728881836	-0.000680167751852423	0.00321592413820326	-0.00230353930965066	0.000293855206109583
834	1.14804840087891	1.11006152629852	-17.5385761260986	0.00418994715437293	-0.00327756232582033	0.00516396993771195	0.00808603875339031
835	1.14804840087891	-1.81200730800629	-17.2788372039795	-0.00295288790948689	-0.00392691092565656	-0.00392691092565656	-0.000355493422830477
836	0.498699754476547	-0.188635781407356	-17.213903427124	-0.00457625929266214	0.00711201597005129	-0.00392691092565656	-0.00425158534198999
837	-0.150648877024651	0.460712850093842	-17.5385761260986	-0.00230353930965066	0.00418994715437293	0.00191722682211548	-0.00555028254166245
838	1.14804840087891	0.136038541793823	-17.7333812713623	-0.00425158534198999	-0.00555028254166245	0.00418994715437293	0.00126787810586393
839	3.09609436988831	-1.48733305931091	-17.4087066650391	0.00743668992072344	-0.0100957229733467	-3.08191010844894e-05	0.00321592413820326
840	-0.799997508525848	-0.513310074806213	-17.2788372039795	-0.00717365415766835	-0.000355493422830477	-0.00619963090866804	0.00451462110504508
841	0.498699754476547	0.78538715839386	-17.6035118103027	0.000943203864153475	0.0106834331527352	-0.00782300252467394	0.00159255252219737
842	1.79739701747894	0.136038541793823	-17.2788372039795	-0.00100484199356288	0.00678734155371785	-0.000355493422830477	-0.00457625929266214
843	0.498699754476547	0.136038541793823	-17.5385761260986	-0.00100484199356288	-0.00782300252467394	-0.00587495695799589	0.00548864435404539
844	-2.09869480133057	0.460712850093842	-17.6684474945068	-0.000355493422830477	-0.0026282137259841	0.00321592413820326	0.00354059832170606
845	1.79739701747894	-0.513310074806213	-17.5385761260986	-0.00587495695799589	0.00321592413820326	-0.00782300252467394	0.0103587592020631
846	-0.799997508525848	1.4347357749939	-17.6035118103027	0.00126787810586393	0.00289124972186983	0.00191722682211548	-0.00165419070981443
847	-0.150648877024651	0.460712850093842	-18.1229915618896	0.00321592413820326	-0.00392691092565656	-0.00879702530801296	-0.0026282137259841
848	-2.74804329872131	0.136038541793823	-17.7983169555664	-0.0107450718060136	0.00289124972186983	0.00289124972186983	0.00451462110504508
849	1.14804840087891	0.460712850093842	-17.3437728881836	0.00548864435404539	-0.00684897974133492	0.00354059832170606	0.00451462110504508
850	-0.150648877024651	0.78538715839386	-17.4087066650391	-0.00360223650932312	0.000293855206109583	0.000943203864153475	0.00321592413820326
851	-0.150648877024651	-0.188635781407356	-17.7983169555664	0.00191722682211548	0.00321592413820326	-3.08191010844894e-05	-0.000355493422830477
852	-0.799997508525848	-0.513310074806213	-17.4087066650391	-0.00717365415766835	0.00841071270406246	-0.00392691092565656	-0.00652430532500148
853	0.498699754476547	0.460712850093842	-17.5385761260986	-0.00295288790948689	0.00159255252219737	0.00256657530553639	0.00256657530553639
854	3.09609436988831	0.136038541793823	-17.2788372039795	0.0100340843200684	0.0022419011220336	0.0149041991680861	0.00516396993771195
855	-0.150648877024651	0.460712850093842	-17.6035118103027	-0.00490093370899558	-0.000355493422830477	-0.00425158534198999	-0.00360223650932312
856	-1.44934618473053	-0.837984383106232	-17.2788372039795	-0.00782300252467394	0.00289124972186983	-0.00230353930965066	-0.00392691092565656
857	2.44674563407898	-0.188635781407356	-17.3437728881836	0.00386527273803949	0.000943203864153475	-0.00717365415766835	-0.00522560812532902
858	1.14804840087891	0.136038541793823	-17.0840320587158	-0.00230353930965066	0.00321592413820326	0.00354059832170606	0.00873538758605719
859	1.79739701747894	-0.513310074806213	-16.9541625976563	0.00581331877037883	-0.00879702530801296	-0.00295288790948689	0.00386527273803949
860	-2.74804329872131	0.460712850093842	-17.4736423492432	-0.00684897974133492	-0.0026282137259841	-0.00457625929266214	0.000293855206109583
861	1.79739701747894	0.78538715839386	-17.928186416626	-0.000680167751852423	0.00711201597005129	-0.0156151866540313	-0.00165419070981443
862	1.14804840087891	-0.513310074806213	-17.4087066650391	-0.000355493422830477	0.00418994715437293	-0.00457625929266214	-0.00230353930965066
863	1.14804840087891	0.460712850093842	-17.3437728881836	-0.00782300252467394	-0.00490093370899558	0.0022419011220336	0.00159255252219737
864	-0.799997508525848	-0.188635781407356	-18.1229915618896	0.00126787810586393	-0.00392691092565656	0.00126787810586393	0.00126787810586393
865	1.14804840087891	-0.188635781407356	-17.2788372039795	-0.00392691092565656	0.00159255252219737	-0.00360223650932312	0.0100340843200684
866	1.14804840087891	-0.513310074806213	-16.9541625976563	-0.000355493422830477	0.000293855206109583	-0.00360223650932312	-0.00360223650932312
867	-0.150648877024651	0.78538715839386	-18.0580558776855	-0.00230353930965066	-0.00749832857400179	-0.00295288790948689	-0.00749832857400179
868	-2.74804329872131	1.11006152629852	-18.1879253387451	-0.00944637414067984	-3.08191010844894e-05	0.00808603875339031	-0.000355493422830477
869	-0.150648877024651	0.460712850093842	-17.7333812713623	0.00354059832170606	-0.00165419070981443	-0.00717365415766835	0.00126787810586393
870	1.79739701747894	0.136038541793823	-18.1229915618896	-0.00684897974133492	-0.00392691092565656	-0.00100484199356288	-0.00100484199356288
871	1.14804840087891	0.136038541793823	-17.7333812713623	0.00159255252219737	0.00841071270406246	-0.00392691092565656	-0.00295288790948689
872	-2.09869480133057	1.11006152629852	-17.7333812713623	-0.00327756232582033	0.000293855206109583	-0.0026282137259841	-0.000355493422830477
873	2.44674563407898	-0.513310074806213	-17.4736423492432	-0.00295288790948689	0.000618529506027699	-0.00879702530801296	-0.000355493422830477
874	1.79739701747894	0.460712850093842	-17.4736423492432	-3.08191010844894e-05	0.000618529506027699	0.00289124972186983	0.00321592413820326
875	0.498699754476547	1.11006152629852	-17.6035118103027	-0.00392691092565656	0.00646266713738441	-0.00684897974133492	-0.00425158534198999
876	-2.09869480133057	0.78538715839386	-17.7983169555664	-0.00749832857400179	0.00418994715437293	-0.00295288790948689	0.000293855206109583
877	0.498699754476547	-0.188635781407356	-17.8632507324219	0.00126787810586393	0.00256657530553639	-0.0133424662053585	-0.00100484199356288
878	2.44674563407898	-0.513310074806213	-17.213903427124	-0.00197886489331722	-0.00230353930965066	-0.00392691092565656	0.00256657530553639
879	0.498699754476547	0.78538715839386	-17.3437728881836	0.00256657530553639	0.00354059832170606	0.00159255252219737	0.00646266713738441
880	-2.74804329872131	0.78538715839386	-17.1489677429199	-0.00392691092565656	-0.00230353930965066	-0.00295288790948689	0.00581331877037883
881	1.79739701747894	-0.188635781407356	-17.3437728881836	-0.00100484199356288	0.00743668992072344	-0.00490093370899558	0.00159255252219737
882	1.14804840087891	0.460712850093842	-17.7333812713623	0.00516396993771195	-0.00490093370899558	-0.00879702530801296	-0.00717365415766835
883	0.498699754476547	-0.513310074806213	-17.3437728881836	0.000618529506027699	0.00970941036939621	-0.000680167751852423	-0.000355493422830477
884	-0.150648877024651	0.78538715839386	-17.213903427124	-0.0026282137259841	0.00354059832170606	0.00418994715437293	0.000943203864153475
885	-0.150648877024651	0.78538715839386	-18.1229915618896	0.0022419011220336	0.00516396993771195	-0.00490093370899558	-0.00457625929266214
886	2.44674563407898	-0.513310074806213	-17.0840320587158	-0.00782300252467394	-3.08191010844894e-05	-0.0100957229733467	0.00126787810586393
887	3.09609436988831	-0.513310074806213	-17.4087066650391	0.00321592413820326	0.00191722682211548	-0.00879702530801296	0.00159255252219737
888	-0.150648877024651	0.136038541793823	-18.0580558776855	-0.00457625929266214	-0.00360223650932312	-0.000355493422830477	-0.00132951640989631
889	1.14804840087891	0.136038541793823	-18.1879253387451	0.0022419011220336	-0.00555028254166245	0.00191722682211548	0.00126787810586393
890	1.14804840087891	-0.513310074806213	-17.6684474945068	-0.00425158534198999	-0.00944637414067984	0.00613799272105098	-0.0026282137259841
891	1.14804840087891	-0.188635781407356	-17.9931201934814	-0.00197886489331722	0.00483929552137852	-0.00749832857400179	-0.00230353930965066
892	-2.09869480133057	1.4347357749939	-18.0580558776855	-0.0026282137259841	-0.00100484199356288	-0.00652430532500148	-0.00555028254166245
893	1.14804840087891	-0.188635781407356	-17.928186416626	-0.00132951640989631	0.00581331877037883	-0.000680167751852423	0.00613799272105098
894	-0.799997508525848	0.136038541793823	-17.5385761260986	-0.00100484199356288	0.00126787810586393	0.00191722682211548	0.00516396993771195
895	1.79739701747894	-0.513310074806213	-17.8632507324219	0.0022419011220336	0.00386527273803949	-0.00425158534198999	-0.00425158534198999
896	-0.799997508525848	0.78538715839386	-18.1229915618896	-0.00457625929266214	0.00678734155371785	-0.000680167751852423	-0.0100957229733467
897	0.498699754476547	1.11006152629852	-18.4476642608643	0.00516396993771195	0.00873538758605719	-0.00684897974133492	-0.00197886489331722
898	-0.799997508525848	0.460712850093842	-14.2918338775635	-0.00555028254166245	-0.000355493422830477	-0.00879702530801296	-0.00360223650932312
899	1.14804840087891	1.11006152629852	-17.4087066650391	0.00418994715437293	0.000943203864153475	0.00516396993771195	0.00451462110504508
900	-0.150648877024651	-0.188635781407356	-17.0190982818604	-0.00197886489331722	0.000618529506027699	0.00159255252219737	-0.00360223650932312
901	0.498699754476547	1.11006152629852	-17.4087066650391	-0.00360223650932312	0.011982130818069	-0.00360223650932312	-0.00295288790948689
902	2.44674563407898	-0.188635781407356	-17.2788372039795	0.00938473641872406	0.00354059832170606	0.00354059832170606	0.000943203864153475
903	1.14804840087891	0.136038541793823	-17.6035118103027	-0.00425158534198999	-0.00425158534198999	-0.000355493422830477	0.00256657530553639
904	-1.44934618473053	0.78538715839386	-18.0580558776855	-0.00165419070981443	-0.00165419070981443	0.00256657530553639	0.013930176384747
905	0.498699754476547	1.11006152629852	-18.3827304840088	0.000943203864153475	0.00321592413820326	-0.0026282137259841	-0.00392691092565656
906	0.498699754476547	0.136038541793823	-17.928186416626	-0.00457625929266214	-0.00132951640989631	-0.0100957229733467	-0.00425158534198999
907	1.79739701747894	-0.188635781407356	-16.9541625976563	0.0022419011220336	-0.0026282137259841	-0.00782300252467394	-0.00100484199356288
908	-0.150648877024651	-0.513310074806213	-17.3437728881836	-0.00587495695799589	-0.00360223650932312	-0.00100484199356288	0.00354059832170606
909	1.14804840087891	-0.513310074806213	-18.1879253387451	0.00191722682211548	-0.00197886489331722	-0.0026282137259841	-0.0110697457566857
910	1.14804840087891	-0.513310074806213	-17.8632507324219	0.00873538758605719	-0.00392691092565656	-3.08191010844894e-05	-0.00197886489331722
911	-0.799997508525848	1.11006152629852	-17.4736423492432	-0.00684897974133492	0.00386527273803949	-0.000355493422830477	-0.000355493422830477
912	1.14804840087891	0.136038541793823	-17.9931201934814	-3.08191010844894e-05	-0.00490093370899558	-0.00814767740666866	-0.00490093370899558
913	0.498699754476547	-0.188635781407356	-17.8632507324219	-0.00230353930965066	0.00289124972186983	-0.00619963090866804	0.00321592413820326
914	1.79739701747894	-0.513310074806213	-17.3437728881836	0.00289124972186983	-0.0026282137259841	-0.00457625929266214	0.00289124972186983
915	1.79739701747894	-0.513310074806213	-17.4736423492432	0.00581331877037883	0.00581331877037883	0.000943203864153475	0.000293855206109583
916	2.44674563407898	-0.188635781407356	-17.7983169555664	-0.00782300252467394	0.00646266713738441	-0.00652430532500148	-0.00197886489331722
917	2.44674563407898	-0.188635781407356	-18.2528610229492	0.00256657530553639	0.00126787810586393	-0.0110697457566857	-0.00749832857400179
918	2.44674563407898	-0.837984383106232	-17.928186416626	-0.00457625929266214	-0.0152905117720366	-0.00100484199356288	0.00191722682211548
919	0.498699754476547	-0.188635781407356	-17.7333812713623	0.00126787810586393	0.00159255252219737	0.00289124972186983	0.00548864435404539
920	1.14804840087891	0.460712850093842	-17.213903427124	-0.00295288790948689	-0.00230353930965066	0.00548864435404539	0.00191722682211548
921	1.79739701747894	0.78538715839386	-17.5385761260986	-0.00132951640989631	0.00256657530553639	-0.0175632312893867	-0.00457625929266214
922	1.79739701747894	-0.837984383106232	-16.8892288208008	0.00191722682211548	0.00126787810586393	-0.00132951640989631	-0.00165419070981443
923	2.44674563407898	0.136038541793823	-17.4736423492432	-0.00522560812532902	0.00256657530553639	0.00191722682211548	0.000943203864153475
924	0.498699754476547	0.78538715839386	-17.6035118103027	-0.00100484199356288	-0.00100484199356288	0.000618529506027699	-0.00457625929266214
925	1.79739701747894	-0.513310074806213	-17.6035118103027	0.00321592413820326	-0.00360223650932312	0.00386527273803949	0.00126787810586393
926	0.498699754476547	-0.188635781407356	-17.4087066650391	-0.00522560812532902	-0.00587495695799589	-0.00295288790948689	0.00321592413820326
927	-1.44934618473053	0.460712850093842	-17.4736423492432	0.00613799272105098	0.00354059832170606	0.00126787810586393	-0.00132951640989631
928	-0.150648877024651	0.136038541793823	-17.0190982818604	-0.000355493422830477	-0.00295288790948689	-0.00555028254166245	0.0022419011220336
929	1.14804840087891	0.460712850093842	-17.1489677429199	0.000293855206109583	-0.00555028254166245	-0.00717365415766835	0.00516396993771195
930	-0.799997508525848	0.460712850093842	-18.1229915618896	0.000293855206109583	-0.00295288790948689	0.00256657530553639	0.000293855206109583
931	-0.799997508525848	0.78538715839386	-18.1229915618896	-0.00165419070981443	0.00711201597005129	0.00126787810586393	0.00191722682211548
932	2.44674563407898	-0.837984383106232	-17.8632507324219	0.00418994715437293	0.00126787810586393	-0.00360223650932312	-0.000680167751852423
933	0.498699754476547	0.460712850093842	-18.3177947998047	0.000293855206109583	-0.00879702530801296	-0.00555028254166245	0.000293855206109583
934	1.79739701747894	-0.513310074806213	-17.1489677429199	-0.00132951640989631	-0.00457625929266214	0.00613799272105098	-0.00165419070981443
935	-0.799997508525848	0.78538715839386	-17.1489677429199	0.00548864435404539	0.000943203864153475	0.0136055024340749	0.00354059832170606
936	1.79739701747894	-0.188635781407356	-17.6035118103027	-0.00555028254166245	0.00256657530553639	-0.0104203969240189	0.0022419011220336
937	1.79739701747894	-0.188635781407356	-18.0580558776855	-3.08191010844894e-05	0.000943203864153475	-0.00684897974133492	0.0022419011220336
938	2.44674563407898	-0.837984383106232	-17.4087066650391	-0.000680167751852423	0.00191722682211548	-0.00587495695799589	-0.00457625929266214
939	0.498699754476547	-0.188635781407356	-17.8632507324219	-0.00717365415766835	0.00581331877037883	0.0022419011220336	-0.00295288790948689
940	-0.799997508525848	0.78538715839386	-17.928186416626	0.00159255252219737	-0.00165419070981443	-0.00652430532500148	-0.00457625929266214
941	2.44674563407898	-0.188635781407356	-17.928186416626	-0.00360223650932312	0.00743668992072344	-0.00555028254166245	0.00191722682211548
942	1.14804840087891	-0.188635781407356	-17.7983169555664	0.00516396993771195	0.000618529506027699	-0.00684897974133492	-0.0100957229733467
943	1.14804840087891	0.136038541793823	-17.3437728881836	-0.00425158534198999	0.000943203864153475	0.00191722682211548	0.00418994715437293
944	1.79739701747894	0.78538715839386	-17.6035118103027	-0.00587495695799589	-0.00360223650932312	-0.00197886489331722	0.00776136433705688
945	2.44674563407898	-0.188635781407356	-17.6684474945068	0.00678734155371785	0.00126787810586393	-0.00587495695799589	0.00354059832170606
946	2.44674563407898	-0.837984383106232	-17.6035118103027	-0.00555028254166245	-0.00457625929266214	-0.00684897974133492	0.00126787810586393
947	-0.150648877024651	1.4347357749939	-17.5385761260986	0.00159255252219737	0.00289124972186983	-0.00684897974133492	-0.00490093370899558
948	-0.150648877024651	0.78538715839386	-17.4736423492432	-0.00360223650932312	-0.00360223650932312	0.000618529506027699	-3.08191010844894e-05
949	0.498699754476547	0.460712850093842	-17.4736423492432	-0.00100484199356288	-0.00230353930965066	-0.00457625929266214	0.00516396993771195
950	-0.150648877024651	0.136038541793823	-17.213903427124	0.00289124972186983	-0.0026282137259841	0.00711201597005129	-0.000355493422830477
951	1.14804840087891	0.460712850093842	-17.2788372039795	-0.00652430532500148	0.00678734155371785	-0.00652430532500148	-0.00295288790948689
952	-0.799997508525848	0.460712850093842	-17.2788372039795	-0.000355493422830477	0.00321592413820326	-0.00587495695799589	-0.00522560812532902
953	0.498699754476547	1.11006152629852	-17.928186416626	0.000293855206109583	-3.08191010844894e-05	-0.00847235135734081	-0.0026282137259841
954	-0.150648877024651	-1.16265869140625	-17.8632507324219	0.000943203864153475	-0.00879702530801296	0.00256657530553639	0.0022419011220336
955	-0.150648877024651	1.11006152629852	-17.9931201934814	0.00321592413820326	0.00159255252219737	0.00841071270406246	0.000943203864153475
956	0.498699754476547	0.136038541793823	-17.5385761260986	-0.00360223650932312	0.00711201597005129	-0.00230353930965066	-0.00132951640989631
957	2.44674563407898	-0.188635781407356	-16.9541625976563	0.00159255252219737	0.00678734155371785	-0.00619963090866804	-0.00652430532500148
958	1.79739701747894	-1.48733305931091	-17.8632507324219	-0.00197886489331722	-0.00814767740666866	-0.00587495695799589	-0.00360223650932312
959	-0.799997508525848	1.11006152629852	-18.1879253387451	-0.00555028254166245	0.000293855206109583	-3.08191010844894e-05	0.000618529506027699
960	0.498699754476547	0.78538715839386	-18.1229915618896	0.00386527273803949	-0.00392691092565656	0.000293855206109583	0.00613799272105098
961	1.14804840087891	-0.513310074806213	-17.9931201934814	-0.00230353930965066	0.00191722682211548	-0.00879702530801296	-0.00652430532500148
962	1.79739701747894	-0.513310074806213	-17.4736423492432	0.00581331877037883	-0.00132951640989631	-0.00360223650932312	-0.00327756232582033
963	1.14804840087891	-0.188635781407356	-17.0190982818604	0.00256657530553639	-0.00327756232582033	0.0022419011220336	-0.00360223650932312
964	2.44674563407898	0.136038541793823	-16.8892288208008	-0.00100484199356288	-0.00165419070981443	0.00159255252219737	0.00483929552137852
965	0.498699754476547	0.78538715839386	-17.4736423492432	0.00548864435404539	-0.00197886489331722	-0.00230353930965066	-3.08191010844894e-05
966	2.44674563407898	-1.48733305931091	-17.3437728881836	0.000618529506027699	0.000293855206109583	-0.0104203969240189	-0.00327756232582033
967	0.498699754476547	-0.188635781407356	-17.6684474945068	-0.00132951640989631	0.000618529506027699	-0.00847235135734081	-0.00327756232582033
968	-0.150648877024651	1.11006152629852	-17.5385761260986	0.00126787810586393	-0.00717365415766835	0.00743668992072344	0.000293855206109583
969	-0.150648877024651	0.460712850093842	-17.4736423492432	-0.00490093370899558	-0.000680167751852423	0.000943203864153475	0.0022419011220336
970	-0.150648877024651	-0.188635781407356	-17.4736423492432	0.00516396993771195	-0.00327756232582033	-0.00522560812532902	0.00386527273803949
971	0.498699754476547	-0.188635781407356	-17.0840320587158	-0.00749832857400179	0.00159255252219737	-0.00392691092565656	-0.00360223650932312
972	1.79739701747894	0.136038541793823	-17.2788372039795	0.00159255252219737	-0.000355493422830477	-0.00327756232582033	-0.00587495695799589
973	-0.799997508525848	0.78538715839386	-17.6684474945068	-0.00165419070981443	-0.00652430532500148	-0.00327756232582033	0.00613799272105098
974	3.09609436988831	-1.48733305931091	-17.2788372039795	-0.00327756232582033	-0.00912170019000769	-0.00619963090866804	0.0100340843200684
975	-1.44934618473053	0.78538715839386	-17.6035118103027	0.00354059832170606	-0.00197886489331722	-0.00230353930965066	-0.00490093370899558
976	1.14804840087891	1.4347357749939	-17.9931201934814	-0.00944637414067984	0.000943203864153475	0.00418994715437293	-0.00977104809135199
977	-0.150648877024651	0.78538715839386	-17.8632507324219	0.00159255252219737	0.000618529506027699	-0.00977104809135199	-0.00327756232582033
978	1.79739701747894	-0.513310074806213	-17.2788372039795	-0.000355493422830477	-0.00684897974133492	0.00321592413820326	-0.00295288790948689
979	0.498699754476547	-0.188635781407356	-17.6684474945068	-0.00977104809135199	0.000293855206109583	-0.00814767740666866	0.00256657530553639
980	0.498699754476547	1.11006152629852	-17.6035118103027	0.00418994715437293	0.00451462110504508	0.00289124972186983	0.00126787810586393
981	1.79739701747894	-0.188635781407356	-17.6035118103027	-0.00230353930965066	-0.00360223650932312	-0.00782300252467394	-0.00490093370899558
982	0.498699754476547	-0.188635781407356	-17.5385761260986	-3.08191010844894e-05	-0.00587495695799589	-0.00295288790948689	-0.00100484199356288
983	1.14804840087891	-0.513310074806213	-17.3437728881836	-0.00230353930965066	-0.00490093370899558	0.00191722682211548	0.00743668992072344
984	1.79739701747894	-0.188635781407356	-17.213903427124	0.00256657530553639	0.00418994715437293	0.00321592413820326	0.00418994715437293
985	0.498699754476547	0.78538715839386	-17.3437728881836	0.00289124972186983	-0.00132951640989631	0.00159255252219737	0.00126787810586393
986	1.14804840087891	-2.13668155670166	-16.9541625976563	-0.00230353930965066	-0.00782300252467394	-0.00912170019000769	0.00159255252219737
987	1.14804840087891	-0.513310074806213	-18.0580558776855	-0.00652430532500148	0.0022419011220336	-0.0126931173726916	-0.00230353930965066
988	-0.150648877024651	1.11006152629852	-18.1229915618896	0.00289124972186983	-0.000680167751852423	0.00126787810586393	-0.00392691092565656
989	-0.799997508525848	1.11006152629852	-18.1879253387451	-0.00360223650932312	0.00159255252219737	-0.000355493422830477	0.00321592413820326
990	-0.150648877024651	-0.188635781407356	-17.928186416626	0.0022419011220336	-0.00230353930965066	0.00776136433705688	0.000943203864153475
991	1.14804840087891	-0.188635781407356	-17.8632507324219	-0.00587495695799589	0.00451462110504508	-0.0123684434220195	-3.08191010844894e-05
992	0.498699754476547	-0.188635781407356	-17.0840320587158	-0.000680167751852423	0.00938473641872406	-0.00490093370899558	-0.00295288790948689
993	0.498699754476547	0.78538715839386	-17.3437728881836	0.00289124972186983	0.00126787810586393	0.0022419011220336	-3.08191010844894e-05
994	1.79739701747894	-1.81200730800629	-17.3437728881836	-0.00490093370899558	-0.0100957229733467	-0.00587495695799589	0.0022419011220336
995	-0.150648877024651	0.78538715839386	-17.6035118103027	0.000618529506027699	0.00451462110504508	-0.00132951640989631	0.000943203864153475
996	0.498699754476547	0.78538715839386	-17.4736423492432	0.00256657530553639	0.00418994715437293	-0.00360223650932312	-0.00619963090866804
997	-0.799997508525848	1.75941014289856	-17.6684474945068	-0.00230353930965066	0.00646266713738441	-0.00782300252467394	0.000293855206109583
998	0.498699754476547	-1.48733305931091	-17.6684474945068	0.000618529506027699	-0.00555028254166245	0.000618529506027699	0.00321592413820326
999	1.14804840087891	-0.513310074806213	-17.4736423492432	-0.00684897974133492	0.00321592413820326	0.00159255252219737	0.011982130818069
1000	2.44674563407898	-0.188635781407356	-17.1489677429199	0.00354059832170606	0.00678734155371785	0.000618529506027699	-0.00100484199356288
1001	-0.150648877024651	0.78538715839386	-17.4736423492432	-0.00100484199356288	0.00711201597005129	-0.00132951640989631	-0.00555028254166245
1002	1.14804840087891	-0.513310074806213	-17.6035118103027	-3.08191010844894e-05	-0.0100957229733467	-0.00912170019000769	0.000618529506027699
1003	0.498699754476547	-0.188635781407356	-17.213903427124	-0.0026282137259841	-0.00197886489331722	-0.00100484199356288	0.00451462110504508
1004	1.14804840087891	0.460712850093842	-17.2788372039795	0.00191722682211548	0.000943203864153475	-0.00295288790948689	0.00970941036939621
1005	2.44674563407898	-0.188635781407356	-17.2788372039795	0.00613799272105098	-3.08191010844894e-05	0.00289124972186983	-0.00360223650932312
1006	1.79739701747894	-1.81200730800629	-17.0190982818604	0.00256657530553639	-0.00425158534198999	-0.00879702530801296	-0.00555028254166245
1007	-0.150648877024651	-0.513310074806213	-17.0190982818604	-0.00652430532500148	0.00776136433705688	-0.00587495695799589	-0.00197886489331722
1008	0.498699754476547	0.136038541793823	-17.4736423492432	-0.00100484199356288	-0.00100484199356288	0.00678734155371785	0.00418994715437293
1009	0.498699754476547	1.4347357749939	-17.7333812713623	-0.000680167751852423	0.00548864435404539	-0.00555028254166245	0.0022419011220336
1010	1.14804840087891	-1.16265869140625	-17.3437728881836	0.000618529506027699	-0.00912170019000769	0.0136055024340749	0.000943203864153475
1011	-0.799997508525848	0.460712850093842	-17.4736423492432	-0.00165419070981443	0.00678734155371785	-0.0146411629393697	-0.00295288790948689
1012	3.09609436988831	-0.513310074806213	-17.213903427124	-0.0026282137259841	-0.00197886489331722	-0.00879702530801296	0.0022419011220336
1013	2.44674563407898	0.136038541793823	-16.9541625976563	0.00191722682211548	0.000618529506027699	-0.00230353930965066	-0.000680167751852423
1014	-0.150648877024651	-0.188635781407356	-17.0840320587158	-0.00165419070981443	-0.00684897974133492	0.00613799272105098	0.00743668992072344
1015	-0.150648877024651	0.460712850093842	-17.7333812713623	-0.00327756232582033	-0.00230353930965066	0.00516396993771195	0.00321592413820326
1016	0.498699754476547	0.78538715839386	-18.1229915618896	0.00418994715437293	0.00841071270406246	-3.08191010844894e-05	-0.0026282137259841
1017	-0.150648877024651	1.11006152629852	-18.1229915618896	-0.00360223650932312	0.00289124972186983	-0.00522560812532902	0.000293855206109583
1018	1.14804840087891	0.136038541793823	-17.9931201934814	-0.000355493422830477	-0.00814767740666866	0.00191722682211548	0.00256657530553639
1019	-0.799997508525848	0.78538715839386	-17.928186416626	-0.00684897974133492	0.00159255252219737	-0.0026282137259841	0.00354059832170606
1020	2.44674563407898	0.460712850093842	-17.4087066650391	0.000293855206109583	0.00548864435404539	0.00126787810586393	-0.00555028254166245
1021	3.09609436988831	-0.837984383106232	-16.9541625976563	0.00256657530553639	0.00418994715437293	-0.00587495695799589	-0.00555028254166245
1022	0.498699754476547	0.460712850093842	-17.5385761260986	-0.00522560812532902	-0.00944637414067984	-0.0133424662053585	-0.00230353930965066
1023	-0.150648877024651	0.136038541793823	-17.4736423492432	-0.00230353930965066	-0.00165419070981443	0.00711201597005129	0.000618529506027699
1024	1.14804840087891	0.460712850093842	-17.5385761260986	0.000293855206109583	-0.00327756232582033	0.00451462110504508	0.00483929552137852
1025	2.44674563407898	-0.188635781407356	-17.7333812713623	0.00321592413820326	0.00321592413820326	0.00159255252219737	0.00548864435404539
1026	3.09609436988831	-0.837984383106232	-17.7983169555664	-0.00132951640989631	0.0022419011220336	-0.00197886489331722	-0.00230353930965066
1027	-1.44934618473053	0.460712850093842	-17.8632507324219	-0.0126931173726916	0.00581331877037883	-0.00522560812532902	-0.00360223650932312
1028	1.14804840087891	0.460712850093842	-17.213903427124	-0.00327756232582033	-0.00684897974133492	-0.00165419070981443	0.00451462110504508
1029	3.09609436988831	0.136038541793823	-17.4087066650391	0.00289124972186983	-0.00879702530801296	0.00256657530553639	0.00321592413820326
1030	1.14804840087891	-0.837984383106232	-17.8632507324219	-0.00100484199356288	-0.00392691092565656	-0.0026282137259841	-0.00295288790948689
1031	-2.09869480133057	0.78538715839386	-17.6035118103027	-0.00360223650932312	0.00808603875339031	-0.00749832857400179	-0.00197886489331722
1032	1.14804840087891	0.136038541793823	-17.6035118103027	-0.00619963090866804	-0.00295288790948689	-0.0126931173726916	-0.00295288790948689
1033	1.14804840087891	0.78538715839386	-17.8632507324219	0.00646266713738441	-0.00360223650932312	-0.00587495695799589	0.000293855206109583
1034	1.79739701747894	-0.513310074806213	-17.6684474945068	-3.08191010844894e-05	-0.00392691092565656	0.00646266713738441	0.00321592413820326
1035	-2.74804329872131	0.78538715839386	-17.213903427124	-0.00392691092565656	0.000293855206109583	-0.00197886489331722	0.00776136433705688
1036	1.14804840087891	-0.188635781407356	-17.3437728881836	0.000943203864153475	0.00743668992072344	-0.0130177913233638	-0.00879702530801296
1037	3.74544286727905	-1.16265869140625	-18.1879253387451	0.000618529506027699	0.00711201597005129	-0.00749832857400179	0.00191722682211548
1038	1.79739701747894	-0.188635781407356	-18.0580558776855	0.00321592413820326	-0.000355493422830477	-0.00100484199356288	-0.000680167751852423
1039	-0.799997508525848	0.78538715839386	-17.8632507324219	-0.0107450718060136	0.00483929552137852	0.00548864435404539	0.00841071270406246
1040	1.79739701747894	-0.513310074806213	-17.928186416626	0.000618529506027699	0.0103587592020631	-0.00490093370899558	-0.00619963090866804
1041	3.09609436988831	-0.513310074806213	-17.0840320587158	-0.00230353930965066	0.000618529506027699	-0.00230353930965066	-0.00425158534198999
1042	1.14804840087891	0.136038541793823	-17.7983169555664	-0.00522560812532902	0.000943203864153475	-0.0100957229733467	-0.00457625929266214
1043	-2.09869480133057	0.460712850093842	-17.8632507324219	-0.00132951640989631	0.000943203864153475	0.000293855206109583	0.00126787810586393
1044	-0.799997508525848	0.78538715839386	-18.2528610229492	0.00126787810586393	-0.00100484199356288	0.0022419011220336	0.011982130818069
1045	2.44674563407898	-0.513310074806213	-17.2788372039795	-0.000355493422830477	-0.00100484199356288	-0.00197886489331722	-0.0026282137259841
1046	1.14804840087891	0.460712850093842	-17.4736423492432	-0.00100484199356288	0.00970941036939621	-0.00425158534198999	-0.00327756232582033
1047	-1.44934618473053	0.78538715839386	-17.4736423492432	-0.00652430532500148	0.0022419011220336	-0.00684897974133492	-0.00360223650932312
1048	0.498699754476547	1.11006152629852	-17.3437728881836	0.00386527273803949	-0.00327756232582033	-0.000680167751852423	0.000618529506027699
1049	-0.150648877024651	0.78538715839386	-17.213903427124	0.000293855206109583	-0.00327756232582033	-0.00490093370899558	-0.00100484199356288
1050	3.09609436988831	-0.513310074806213	-17.9931201934814	-3.08191010844894e-05	0.00321592413820326	-0.00555028254166245	-0.00360223650932312
1051	-2.74804329872131	1.4347357749939	-18.1229915618896	-0.00555028254166245	-0.00230353930965066	-0.000680167751852423	-0.00392691092565656
1052	2.44674563407898	-0.188635781407356	-18.1879253387451	-0.00555028254166245	0.00841071270406246	-0.0126931173726916	-0.00392691092565656
1053	0.498699754476547	0.136038541793823	-17.8632507324219	0.000943203864153475	-0.00100484199356288	-0.00555028254166245	0.000293855206109583
1054	0.498699754476547	0.78538715839386	-17.928186416626	-0.00230353930965066	-0.000355493422830477	0.00191722682211548	-3.08191010844894e-05
1055	-2.09869480133057	1.11006152629852	-17.8632507324219	-0.0104203969240189	0.00289124972186983	0.00483929552137852	0.00354059832170606
1056	0.498699754476547	0.78538715839386	-17.3437728881836	0.00256657530553639	0.0103587592020631	-0.00327756232582033	-0.00327756232582033
1057	1.79739701747894	-0.513310074806213	-17.0840320587158	-0.00230353930965066	-0.000680167751852423	-0.00327756232582033	-0.00165419070981443
1058	3.74544286727905	-0.513310074806213	-17.928186416626	0.00289124972186983	-0.000355493422830477	-0.00230353930965066	0.00548864435404539
1059	0.498699754476547	0.136038541793823	-17.928186416626	-0.00230353930965066	-0.00197886489331722	0.00159255252219737	-0.00100484199356288
1060	-0.150648877024651	0.460712850093842	-17.6035118103027	-0.000680167751852423	0.00386527273803949	-0.00165419070981443	0.00354059832170606
1061	-0.150648877024651	0.460712850093842	-17.3437728881836	0.00321592413820326	-3.08191010844894e-05	-0.00912170019000769	-0.0100957229733467
1062	1.79739701747894	-0.188635781407356	-17.0840320587158	-0.00360223650932312	0.00483929552137852	-0.00912170019000769	0.00126787810586393
1063	-0.799997508525848	0.78538715839386	-17.0840320587158	0.00191722682211548	0.00613799272105098	-0.00457625929266214	0.00159255252219737
1064	1.79739701747894	0.460712850093842	-17.5385761260986	-0.000355493422830477	0.000943203864153475	0.00646266713738441	-0.00132951640989631
1065	1.79739701747894	-1.16265869140625	-17.2788372039795	0.000293855206109583	0.00938473641872406	0.000618529506027699	0.00451462110504508
1066	2.44674563407898	-0.188635781407356	-17.5385761260986	-0.00165419070981443	0.00483929552137852	-0.00977104809135199	-0.00912170019000769
1067	1.14804840087891	1.11006152629852	-17.4736423492432	-0.00425158534198999	0.00418994715437293	0.000293855206109583	-0.00619963090866804
1068	1.79739701747894	0.78538715839386	-17.6684474945068	0.00191722682211548	-0.00555028254166245	-0.00295288790948689	-0.000355493422830477
1069	1.14804840087891	-1.16265869140625	-17.6684474945068	0.000943203864153475	-0.00132951640989631	-0.00100484199356288	-3.08191010844894e-05
1070	1.14804840087891	-0.513310074806213	-17.3437728881836	-3.08191010844894e-05	-0.00230353930965066	-0.0113944197073579	0.00256657530553639
1071	-0.799997508525848	0.78538715839386	-17.8632507324219	0.00191722682211548	0.00548864435404539	-0.00392691092565656	-0.00457625929266214
1072	1.14804840087891	0.136038541793823	-17.6035118103027	-0.00197886489331722	-0.00165419070981443	-0.00652430532500148	-0.00457625929266214
1073	-0.150648877024651	0.460712850093842	-17.6684474945068	0.0022419011220336	0.000293855206109583	0.00354059832170606	0.000618529506027699
1074	-0.799997508525848	0.460712850093842	-17.3437728881836	0.000293855206109583	-0.00749832857400179	-3.08191010844894e-05	-0.00100484199356288
1075	1.79739701747894	-0.837984383106232	-17.5385761260986	0.000293855206109583	0.00418994715437293	0.00126787810586393	-0.00360223650932312
1076	0.498699754476547	1.11006152629852	-17.6035118103027	0.00354059832170606	0.00581331877037883	-0.00457625929266214	-0.0139918150380254
1077	0.498699754476547	-0.513310074806213	-17.0190982818604	-0.000355493422830477	0.000618529506027699	0.000618529506027699	-0.00977104809135199
1078	0.498699754476547	-0.188635781407356	-17.0840320587158	-0.00165419070981443	-0.000680167751852423	0.00126787810586393	0.00548864435404539
1079	1.79739701747894	-0.188635781407356	-17.4087066650391	0.00386527273803949	0.00159255252219737	0.00678734155371785	0.00711201597005129
1080	-0.799997508525848	1.11006152629852	-18.3177947998047	-0.0026282137259841	-0.00717365415766835	-0.000680167751852423	-0.00230353930965066
1081	-0.150648877024651	-0.188635781407356	-18.0580558776855	0.00418994715437293	-0.00392691092565656	0.00126787810586393	-0.00392691092565656
1082	0.498699754476547	-0.188635781407356	-17.213903427124	-0.00587495695799589	0.00646266713738441	-0.00619963090866804	-0.00197886489331722
1083	0.498699754476547	0.460712850093842	-17.4087066650391	0.00159255252219737	0.00159255252219737	-0.00100484199356288	0.00256657530553639
1084	1.14804840087891	-0.188635781407356	-17.2788372039795	0.00581331877037883	-0.000355493422830477	0.00354059832170606	0.00159255252219737
1085	0.498699754476547	-0.837984383106232	-17.2788372039795	0.00191722682211548	-0.00230353930965066	-0.00230353930965066	0.000293855206109583
1086	1.14804840087891	-0.188635781407356	-17.7333812713623	0.00451462110504508	0.000618529506027699	0.00386527273803949	-0.00230353930965066
1087	1.79739701747894	-0.188635781407356	-17.5385761260986	-0.00587495695799589	0.000293855206109583	-0.0149658378213644	-0.00490093370899558
1088	1.79739701747894	-0.513310074806213	-17.5385761260986	-0.00197886489331722	-0.00425158534198999	0.00841071270406246	-0.00230353930965066
1089	0.498699754476547	-1.48733305931091	-17.7983169555664	0.00321592413820326	-0.00619963090866804	-0.00132951640989631	-0.00230353930965066
1090	-0.799997508525848	0.460712850093842	-17.3437728881836	-0.0104203969240189	-0.00100484199356288	-0.0026282137259841	0.00516396993771195
1091	1.79739701747894	-0.188635781407356	-17.0840320587158	-0.00490093370899558	0.00191722682211548	-0.0185372550040483	-0.00360223650932312
1092	0.498699754476547	0.78538715839386	-17.3437728881836	0.000293855206109583	0.00841071270406246	-0.0152905117720366	-0.00457625929266214
1093	1.14804840087891	-0.837984383106232	-17.2788372039795	-3.08191010844894e-05	-0.0113944197073579	0.00483929552137852	-0.00197886489331722
1094	-1.44934618473053	0.78538715839386	-17.4736423492432	0.000293855206109583	-0.00327756232582033	-0.00522560812532902	-0.00100484199356288
1095	2.44674563407898	-0.513310074806213	-17.3437728881836	-0.00327756232582033	0.00256657530553639	-0.00100484199356288	0.00581331877037883
1096	0.498699754476547	0.78538715839386	-17.8632507324219	0.00678734155371785	-0.000355493422830477	-3.08191010844894e-05	-0.00944637414067984
1097	0.498699754476547	-0.188635781407356	-17.5385761260986	-0.00100484199356288	-0.00717365415766835	0.000293855206109583	-0.00425158534198999
1098	-0.799997508525848	0.460712850093842	-17.1489677429199	-0.00327756232582033	-0.000680167751852423	-0.00100484199356288	0.00711201597005129
1099	1.14804840087891	-0.188635781407356	-16.8242931365967	-0.000355493422830477	0.00289124972186983	0.00418994715437293	0.00776136433705688
1100	0.498699754476547	0.460712850093842	-17.6035118103027	0.00256657530553639	0.00776136433705688	-0.00457625929266214	0.00159255252219737
1101	1.14804840087891	-0.188635781407356	-17.6684474945068	-0.00197886489331722	-0.00684897974133492	-0.00295288790948689	-0.00457625929266214
1102	1.14804840087891	-0.188635781407356	-17.4087066650391	-0.00619963090866804	0.00548864435404539	-0.0026282137259841	-0.0026282137259841
1103	-0.150648877024651	0.78538715839386	-17.7983169555664	-0.000680167751852423	-0.00100484199356288	-0.00652430532500148	0.000293855206109583
1104	3.09609436988831	-0.513310074806213	-18.0580558776855	0.000293855206109583	-0.00230353930965066	0.00354059832170606	0.00386527273803949
1105	-0.799997508525848	-0.513310074806213	-17.6684474945068	-0.00132951640989631	-0.0104203969240189	-0.00132951640989631	-0.00165419070981443
1106	0.498699754476547	0.136038541793823	-16.9541625976563	-0.00522560812532902	0.00841071270406246	-0.00295288790948689	-0.00327756232582033
1107	1.79739701747894	-0.837984383106232	-16.9541625976563	-0.00327756232582033	0.00289124972186983	-0.00490093370899558	-0.000355493422830477
1108	2.44674563407898	-0.513310074806213	-17.5385761260986	-0.00684897974133492	-0.00197886489331722	-0.00555028254166245	0.01100810803473
1109	1.79739701747894	-0.188635781407356	-17.4736423492432	0.00581331877037883	-0.0107450718060136	0.00613799272105098	0.000618529506027699
1110	-0.150648877024651	1.11006152629852	-18.1229915618896	0.000943203864153475	0.00613799272105098	0.0022419011220336	0.00354059832170606
1111	1.14804840087891	-0.513310074806213	-17.1489677429199	0.00256657530553639	0.00646266713738441	-0.00555028254166245	-0.000680167751852423
1112	2.44674563407898	0.78538715839386	-17.4736423492432	-0.00490093370899558	0.00256657530553639	-0.00847235135734081	-0.0136671401560307
1113	1.79739701747894	-1.81200730800629	-17.2788372039795	0.000618529506027699	-0.0107450718060136	-0.00490093370899558	-0.00425158534198999
1114	-1.44934618473053	1.4347357749939	-17.4087066650391	0.00646266713738441	-0.00457625929266214	0.00289124972186983	-0.000680167751852423
1115	1.14804840087891	-0.188635781407356	-17.4087066650391	-0.00295288790948689	-3.08191010844894e-05	-3.08191010844894e-05	0.00613799272105098
1116	1.14804840087891	0.460712850093842	-17.6035118103027	-0.0026282137259841	0.00548864435404539	-0.00847235135734081	-0.00457625929266214
1117	0.498699754476547	-0.837984383106232	-17.4736423492432	0.00418994715437293	-0.00457625929266214	-0.00100484199356288	0.000943203864153475
1118	-2.09869480133057	1.4347357749939	-18.0580558776855	-0.00684897974133492	0.00711201597005129	0.000293855206109583	0.000618529506027699
1119	-0.150648877024651	0.78538715839386	-17.928186416626	0.00321592413820326	-0.00392691092565656	0.000943203864153475	0.00711201597005129
1120	0.498699754476547	0.460712850093842	-17.213903427124	0.00191722682211548	0.000943203864153475	0.00191722682211548	-3.08191010844894e-05
1121	3.09609436988831	-0.513310074806213	-17.1489677429199	-0.00100484199356288	-0.00197886489331722	0.000618529506027699	-0.00555028254166245
1122	-1.44934618473053	0.460712850093842	-17.4736423492432	-0.00360223650932312	0.00451462110504508	-0.00879702530801296	-0.00652430532500148
1123	-0.150648877024651	1.11006152629852	-17.7333812713623	0.000618529506027699	0.00581331877037883	-0.0026282137259841	-3.08191010844894e-05
1124	1.14804840087891	-0.188635781407356	-17.3437728881836	0.00548864435404539	-0.000680167751852423	-0.00132951640989631	0.00646266713738441
1125	-0.150648877024651	-0.188635781407356	-17.4087066650391	0.000618529506027699	-0.0026282137259841	0.00678734155371785	0.000618529506027699
1126	-0.799997508525848	-0.188635781407356	-17.7333812713623	-0.00652430532500148	0.00354059832170606	0.00191722682211548	-0.00132951640989631
1127	1.79739701747894	-0.188635781407356	-17.6035118103027	-0.00132951640989631	0.000618529506027699	-0.00457625929266214	-0.00425158534198999
1128	1.79739701747894	-0.513310074806213	-16.8892288208008	0.00451462110504508	-0.00197886489331722	-0.00847235135734081	0.00126787810586393
1129	1.14804840087891	-0.188635781407356	-17.6035118103027	-0.00132951640989631	-0.00132951640989631	-0.00425158534198999	-3.08191010844894e-05
1130	-2.09869480133057	1.11006152629852	-18.0580558776855	-0.00522560812532902	-0.00165419070981443	-0.00392691092565656	-0.00132951640989631
1131	2.44674563407898	-0.188635781407356	-18.0580558776855	0.00743668992072344	0.00938473641872406	-0.00230353930965066	-0.00165419070981443
1132	-0.150648877024651	0.78538715839386	-17.928186416626	-0.00230353930965066	0.00159255252219737	-0.00652430532500148	-0.00392691092565656
1133	2.44674563407898	-0.837984383106232	-17.1489677429199	-0.00392691092565656	0.0022419011220336	-0.00944637414067984	0.00548864435404539
1134	-1.44934618473053	0.78538715839386	-17.213903427124	0.000618529506027699	0.00354059832170606	0.00483929552137852	0.00418994715437293
1135	1.14804840087891	0.136038541793823	-17.1489677429199	-0.00230353930965066	0.000293855206109583	-3.08191010844894e-05	0.00581331877037883
1136	1.14804840087891	-0.513310074806213	-17.2788372039795	0.0022419011220336	0.00906006153672934	-0.00392691092565656	-0.00230353930965066
1137	1.14804840087891	0.136038541793823	-18.1229915618896	-0.0026282137259841	0.0022419011220336	-0.00522560812532902	-0.00684897974133492
1138	-2.74804329872131	0.78538715839386	-18.2528610229492	-0.00782300252467394	0.00386527273803949	-0.00587495695799589	0.00289124972186983
1139	-0.150648877024651	1.11006152629852	-17.6035118103027	-0.00197886489331722	-0.00490093370899558	0.00776136433705688	-0.00652430532500148
1140	-0.150648877024651	0.78538715839386	-17.4087066650391	-0.00619963090866804	0.000943203864153475	0.000293855206109583	-0.00230353930965066
1141	2.44674563407898	-0.513310074806213	-17.6684474945068	-0.0026282137259841	0.0103587592020631	-0.0026282137259841	-0.00165419070981443
1142	-2.09869480133057	0.136038541793823	-17.4736423492432	-0.00879702530801296	0.00354059832170606	-0.00749832857400179	-0.00360223650932312
1143	1.14804840087891	1.11006152629852	-18.2528610229492	-0.00879702530801296	-0.00490093370899558	-0.00295288790948689	0.00386527273803949
1144	-0.150648877024651	0.460712850093842	-17.8632507324219	0.000943203864153475	-0.00522560812532902	0.00321592413820326	0.00613799272105098
1145	-0.799997508525848	1.11006152629852	-18.1229915618896	-0.0026282137259841	0.00386527273803949	-0.00230353930965066	0.00386527273803949
1146	-0.799997508525848	0.460712850093842	-17.4087066650391	-0.00425158534198999	0.00191722682211548	-0.00490093370899558	-0.00652430532500148
1147	-0.150648877024651	0.460712850093842	-17.5385761260986	0.000618529506027699	0.00451462110504508	-0.00555028254166245	-0.000680167751852423
1148	-0.799997508525848	0.136038541793823	-17.2788372039795	-0.00392691092565656	-0.00392691092565656	0.00548864435404539	0.00159255252219737
1149	-0.150648877024651	0.78538715839386	-17.6684474945068	0.00386527273803949	0.00126787810586393	0.00646266713738441	0.000293855206109583
1150	0.498699754476547	0.136038541793823	-17.928186416626	-3.08191010844894e-05	-0.00132951640989631	-0.00360223650932312	0.00289124972186983
1151	0.498699754476547	0.460712850093842	-18.1879253387451	0.000943203864153475	0.0103587592020631	-0.00490093370899558	-0.00684897974133492
1152	-0.150648877024651	0.136038541793823	-17.6035118103027	0.00191722682211548	-0.000355493422830477	0.00191722682211548	-0.00555028254166245
1153	-0.799997508525848	0.460712850093842	-17.2788372039795	-0.000355493422830477	-3.08191010844894e-05	-0.00717365415766835	0.00483929552137852
1154	-0.150648877024651	-0.188635781407356	-17.2788372039795	0.0022419011220336	-0.00684897974133492	0.00321592413820326	0.000293855206109583
1155	1.14804840087891	0.78538715839386	-17.928186416626	0.00256657530553639	0.00191722682211548	-0.00490093370899558	-0.00230353930965066
1156	1.79739701747894	-0.188635781407356	-17.4736423492432	0.00646266713738441	0.00126787810586393	-0.00132951640989631	-0.00327756232582033
1157	1.14804840087891	-0.188635781407356	-17.6035118103027	-0.000680167751852423	-3.08191010844894e-05	-0.00100484199356288	0.00159255252219737
1158	1.14804840087891	0.136038541793823	-17.9931201934814	0.000618529506027699	0.00354059832170606	-0.00652430532500148	0.00191722682211548
1159	1.79739701747894	0.136038541793823	-18.4476642608643	0.00256657530553639	-0.0026282137259841	0.0116574559360743	-0.000355493422830477
1160	1.79739701747894	-0.188635781407356	-17.7983169555664	0.00191722682211548	-0.00490093370899558	-0.00977104809135199	0.00321592413820326
1161	1.14804840087891	-0.188635781407356	-17.7333812713623	0.00613799272105098	0.00126787810586393	0.00386527273803949	0.000618529506027699
1162	-0.150648877024651	0.78538715839386	-17.4736423492432	-0.00652430532500148	0.00418994715437293	-0.00457625929266214	-0.00652430532500148
1163	2.44674563407898	-0.513310074806213	-17.1489677429199	0.00191722682211548	0.00483929552137852	-0.00360223650932312	0.00191722682211548
1164	0.498699754476547	0.78538715839386	-17.7983169555664	0.00386527273803949	-0.00392691092565656	0.0022419011220336	-0.000355493422830477
1165	1.14804840087891	0.136038541793823	-18.0580558776855	0.00646266713738441	0.000618529506027699	-3.08191010844894e-05	0.00191722682211548
1166	-1.44934618473053	0.78538715839386	-18.1229915618896	0.00289124972186983	0.0132808275520802	-0.0130177913233638	-0.00230353930965066
1167	1.79739701747894	0.460712850093842	-18.1879253387451	0.00289124972186983	0.00159255252219737	-0.00327756232582033	-0.0104203969240189
1168	0.498699754476547	0.136038541793823	-17.9931201934814	-0.00230353930965066	-0.00295288790948689	-0.00425158534198999	-0.00230353930965066
1169	0.498699754476547	0.78538715839386	-18.0580558776855	0.00678734155371785	0.00191722682211548	-0.000355493422830477	0.00159255252219737
1170	-0.150648877024651	-0.513310074806213	-17.4736423492432	-0.00782300252467394	0.00386527273803949	-0.00197886489331722	-0.00165419070981443
1171	1.14804840087891	0.460712850093842	-17.7983169555664	-0.00165419070981443	0.00418994715437293	-0.00782300252467394	-0.00457625929266214
1172	1.14804840087891	-0.513310074806213	-17.9931201934814	-0.00619963090866804	-0.00295288790948689	-0.00717365415766835	-0.00944637414067984
1173	-0.150648877024651	1.11006152629852	-17.4736423492432	-0.00425158534198999	0.000943203864153475	0.00418994715437293	0.000943203864153475
1174	-0.150648877024651	-0.188635781407356	-17.213903427124	-0.00782300252467394	0.00191722682211548	-0.00392691092565656	0.0113327819854021
1175	1.79739701747894	0.136038541793823	-17.928186416626	-0.00165419070981443	0.00678734155371785	-0.00944637414067984	0.00159255252219737
1176	1.79739701747894	-0.513310074806213	-17.1489677429199	-0.00230353930965066	0.000943203864153475	-0.00684897974133492	-0.00977104809135199
1177	1.14804840087891	0.136038541793823	-17.0190982818604	0.000943203864153475	0.00354059832170606	-0.00782300252467394	-0.0026282137259841
1178	-0.150648877024651	0.136038541793823	-17.0190982818604	-0.00879702530801296	-0.000355493422830477	-0.00684897974133492	0.00516396993771195
1179	1.79739701747894	-0.188635781407356	-17.6035118103027	0.00386527273803949	0.00711201597005129	-0.00392691092565656	0.00516396993771195
1180	1.79739701747894	-0.513310074806213	-17.4087066650391	0.00516396993771195	0.0022419011220336	-0.00457625929266214	-0.00490093370899558
1181	0.498699754476547	0.136038541793823	-17.3437728881836	0.00906006153672934	0.00873538758605719	-0.00814767740666866	0.0022419011220336
1182	-2.09869480133057	0.78538715839386	-17.4087066650391	0.00581331877037883	0.00386527273803949	-3.08191010844894e-05	-0.00587495695799589
1183	2.44674563407898	-0.513310074806213	-17.9931201934814	0.00548864435404539	0.00873538758605719	-0.00490093370899558	0.00451462110504508
1184	0.498699754476547	0.460712850093842	-17.7983169555664	0.0178262684494257	-0.00360223650932312	-0.000680167751852423	0.00581331877037883
1185	2.44674563407898	0.136038541793823	-16.9541625976563	0.00808603875339031	0.00126787810586393	-0.000355493422830477	-0.00230353930965066
1186	-0.799997508525848	0.78538715839386	-17.3437728881836	0.00581331877037883	0.00548864435404539	-0.00587495695799589	0.00451462110504508
1187	0.498699754476547	0.78538715839386	-17.9931201934814	0.0106834331527352	0.000618529506027699	-0.0120437685400248	-0.00165419070981443
1188	1.14804840087891	-0.188635781407356	-17.6035118103027	-0.00132951640989631	0.000618529506027699	0.00483929552137852	0.011982130818069
1189	1.79739701747894	-0.188635781407356	-17.2788372039795	0.00483929552137852	-3.08191010844894e-05	-0.00132951640989631	0.0022419011220336
1190	-0.799997508525848	1.11006152629852	-17.2788372039795	-0.000355493422830477	0.00516396993771195	-0.000680167751852423	0.00418994715437293
1191	1.79739701747894	0.460712850093842	-17.5385761260986	0.00418994715437293	0.000618529506027699	-0.00619963090866804	0.0022419011220336
1192	1.14804840087891	-0.513310074806213	-16.9541625976563	0.00776136433705688	0.00354059832170606	-0.00555028254166245	-0.00197886489331722
1193	1.14804840087891	-0.188635781407356	-17.9931201934814	-0.00327756232582033	0.00126787810586393	-0.00230353930965066	0.00191722682211548
1194	-2.09869480133057	0.136038541793823	-17.928186416626	-0.00327756232582033	0.00289124972186983	-0.00327756232582033	0.011982130818069
1195	1.14804840087891	1.11006152629852	-18.1879253387451	0.000618529506027699	0.00256657530553639	-0.00652430532500148	0.00354059832170606
1196	1.14804840087891	-0.513310074806213	-17.9931201934814	-0.00360223650932312	0.00646266713738441	-0.00392691092565656	-0.00392691092565656
1197	1.79739701747894	0.136038541793823	-17.8632507324219	-0.00197886489331722	-0.00587495695799589	-0.00619963090866804	-0.00522560812532902
1198	-1.44934618473053	0.460712850093842	-17.3437728881836	-0.00652430532500148	-0.00165419070981443	0.000618529506027699	0.0103587592020631
1199	1.14804840087891	1.11006152629852	-17.8632507324219	0.00548864435404539	-0.00327756232582033	0.00841071270406246	0.00321592413820326
1200	2.44674563407898	0.136038541793823	-17.928186416626	-0.000680167751852423	-0.000680167751852423	-0.00132951640989631	0.000943203864153475
1201	1.79739701747894	-0.837984383106232	-17.8632507324219	-0.00230353930965066	0.00906006153672934	0.000618529506027699	-0.00295288790948689
1202	-0.799997508525848	0.136038541793823	-17.7983169555664	-0.00652430532500148	-3.08191010844894e-05	-0.00490093370899558	-0.00587495695799589
1203	1.14804840087891	0.460712850093842	-18.2528610229492	-0.00295288790948689	-0.00717365415766835	-0.00295288790948689	-0.000680167751852423
1204	2.44674563407898	-0.513310074806213	-17.6035118103027	0.00289124972186983	0.0022419011220336	-0.00490093370899558	0.00970941036939621
1205	0.498699754476547	0.78538715839386	-18.1229915618896	0.00354059832170606	-0.00132951640989631	-0.00197886489331722	-0.000355493422830477
1206	-0.799997508525848	0.460712850093842	-17.1489677429199	-0.00295288790948689	0.00581331877037883	-0.00327756232582033	0.00711201597005129
1207	2.44674563407898	-0.188635781407356	-17.5385761260986	-0.000355493422830477	0.00418994715437293	-0.00587495695799589	0.000943203864153475
1208	2.44674563407898	-0.513310074806213	-17.213903427124	0.000618529506027699	-0.00360223650932312	-0.00132951640989631	-0.0026282137259841
1209	-0.150648877024651	-0.513310074806213	-17.2788372039795	0.00451462110504508	-0.00555028254166245	-0.00132951640989631	0.00386527273803949
1210	-2.74804329872131	0.460712850093842	-17.7983169555664	0.00159255252219737	0.00418994715437293	0.00191722682211548	-0.00360223650932312
1211	-0.150648877024651	0.460712850093842	-17.6684474945068	-0.00197886489331722	0.00678734155371785	0.00386527273803949	-0.00490093370899558
1212	1.79739701747894	0.460712850093842	-17.7983169555664	-0.00132951640989631	-0.000680167751852423	-0.00360223650932312	-0.0107450718060136
1213	2.44674563407898	-0.513310074806213	-17.4087066650391	0.0178262684494257	0.000293855206109583	-0.00132951640989631	0.00386527273803949
1214	-2.09869480133057	1.4347357749939	-17.9931201934814	0.0106834331527352	-0.00392691092565656	0.000293855206109583	0.00516396993771195
1215	2.44674563407898	0.136038541793823	-18.2528610229492	-0.00392691092565656	0.00126787810586393	-0.00425158534198999	0.000293855206109583
1216	-0.150648877024651	0.460712850093842	-17.9931201934814	-3.08191010844894e-05	0.00970941036939621	0.000943203864153475	-0.00360223650932312
1217	-0.150648877024651	0.78538715839386	-18.0580558776855	-0.000355493422830477	-3.08191010844894e-05	-0.00230353930965066	-0.00522560812532902
1218	-1.44934618473053	0.136038541793823	-17.4736423492432	-0.00490093370899558	-0.00230353930965066	-0.00100484199356288	-0.000680167751852423
1219	1.14804840087891	0.136038541793823	-17.8632507324219	0.00743668992072344	0.00126787810586393	0.000293855206109583	0.00516396993771195
1220	2.44674563407898	-0.837984383106232	-17.3437728881836	0.00613799272105098	-3.08191010844894e-05	0.000293855206109583	-3.08191010844894e-05
1221	3.09609436988831	-0.513310074806213	-17.7983169555664	-0.00652430532500148	0.00289124972186983	-0.0123684434220195	0.0022419011220336
1222	-1.44934618473053	-0.188635781407356	-17.7983169555664	-0.0130177913233638	0.00678734155371785	-0.00360223650932312	-0.00230353930965066
1223	-0.150648877024651	1.4347357749939	-17.7983169555664	-0.000355493422830477	-0.00360223650932312	-0.00684897974133492	-0.00230353930965066
1224	1.79739701747894	-0.188635781407356	-17.3437728881836	-0.00425158534198999	-0.00295288790948689	0.0103587592020631	0.000943203864153475
1225	1.14804840087891	0.78538715839386	-17.4736423492432	0.00483929552137852	0.00289124972186983	0.000943203864153475	-0.00360223650932312
1226	-0.799997508525848	-0.188635781407356	-17.1489677429199	-0.00944637414067984	0.00418994715437293	-0.0110697457566857	-0.00684897974133492
1227	1.14804840087891	-0.188635781407356	-17.0840320587158	-0.00717365415766835	0.00159255252219737	-0.00587495695799589	-0.00587495695799589
1228	-1.44934618473053	0.460712850093842	-17.213903427124	-0.00425158534198999	-0.00165419070981443	0.0022419011220336	-0.00652430532500148
1229	-0.150648877024651	0.460712850093842	-17.6035118103027	-0.000680167751852423	-0.000680167751852423	-0.00197886489331722	0.0022419011220336
1230	-2.74804329872131	0.460712850093842	-18.2528610229492	-0.0133424662053585	0.00191722682211548	-0.00490093370899558	0.00159255252219737
1231	0.498699754476547	1.4347357749939	-18.1879253387451	-0.00587495695799589	0.0022419011220336	-0.00490093370899558	-0.00879702530801296
1232	1.79739701747894	-0.837984383106232	-17.1489677429199	0.00256657530553639	0.00418994715437293	-0.00587495695799589	-0.0110697457566857
1233	-0.150648877024651	0.136038541793823	-17.9931201934814	-3.08191010844894e-05	-0.00782300252467394	-0.00165419070981443	0.0022419011220336
1234	-0.150648877024651	-0.188635781407356	-17.5385761260986	-0.00490093370899558	-0.00165419070981443	-0.00132951640989631	0.000943203864153475
1235	0.498699754476547	1.4347357749939	-18.1229915618896	0.00418994715437293	0.00126787810586393	0.000618529506027699	-0.00619963090866804
1236	1.14804840087891	1.11006152629852	-17.6035118103027	0.00126787810586393	0.00678734155371785	-0.000355493422830477	-0.00587495695799589
1237	0.498699754476547	0.136038541793823	-17.6035118103027	-0.00197886489331722	0.00159255252219737	-0.0026282137259841	-0.00879702530801296
1238	0.498699754476547	-0.513310074806213	-17.2788372039795	-0.00717365415766835	0.00126787810586393	-0.00197886489331722	0.01100810803473
1239	1.79739701747894	-0.513310074806213	-17.4736423492432	0.00548864435404539	0.00191722682211548	0.00483929552137852	-0.00100484199356288
1240	1.14804840087891	-0.188635781407356	-17.0840320587158	-0.00132951640989631	0.00451462110504508	0.00906006153672934	0.00418994715437293
1241	-0.150648877024651	0.460712850093842	-16.6944236755371	0.00126787810586393	0.00418994715437293	-0.0120437685400248	0.00126787810586393
1242	-2.09869480133057	0.78538715839386	-17.4736423492432	-0.00522560812532902	0.00191722682211548	-0.0026282137259841	0.00613799272105098
1243	1.79739701747894	0.136038541793823	-17.6035118103027	-0.00132951640989631	0.000943203864153475	-0.00230353930965066	0.00321592413820326
1244	-0.799997508525848	0.78538715839386	-17.6035118103027	0.00191722682211548	0.0022419011220336	0.00451462110504508	0.00841071270406246
1245	2.44674563407898	-0.513310074806213	-17.1489677429199	0.00711201597005129	-0.00100484199356288	0.00256657530553639	0.00516396993771195
1246	-0.150648877024651	-0.837984383106232	-17.6684474945068	-0.00619963090866804	0.00906006153672934	-0.00425158534198999	-0.000680167751852423
1247	1.14804840087891	0.136038541793823	-17.928186416626	0.00159255252219737	-0.00100484199356288	-0.00197886489331722	-0.00392691092565656
1248	0.498699754476547	1.11006152629852	-17.7333812713623	-3.08191010844894e-05	0.00613799272105098	0.00191722682211548	0.00776136433705688
1249	-1.44934618473053	0.78538715839386	-17.7983169555664	-0.00555028254166245	0.00191722682211548	-3.08191010844894e-05	0.00646266713738441
1250	-1.44934618473053	0.78538715839386	-18.1879253387451	-0.00490093370899558	-0.00684897974133492	-3.08191010844894e-05	0.00418994715437293
1251	1.79739701747894	0.136038541793823	-17.6035118103027	-0.00490093370899558	0.0100340843200684	0.000293855206109583	0.000293855206109583
1252	1.14804840087891	-0.188635781407356	-17.8632507324219	0.00289124972186983	-0.000680167751852423	-0.00230353930965066	-0.00717365415766835
1253	1.14804840087891	0.78538715839386	-17.4736423492432	-0.00230353930965066	-0.00782300252467394	0.000293855206109583	0.00289124972186983
1254	-0.799997508525848	-0.188635781407356	-17.5385761260986	-0.00392691092565656	-0.00197886489331722	-0.00295288790948689	0.0022419011220336
1255	1.14804840087891	0.78538715839386	-17.928186416626	0.00321592413820326	0.00289124972186983	0.00646266713738441	-0.00100484199356288
1256	1.14804840087891	0.78538715839386	-17.2788372039795	0.00354059832170606	-0.00425158534198999	-0.00295288790948689	-0.00425158534198999
1257	-0.150648877024651	1.11006152629852	-17.7333812713623	-0.00132951640989631	0.000293855206109583	-0.00230353930965066	-0.00132951640989631
1258	0.498699754476547	0.136038541793823	-17.4087066650391	-0.00879702530801296	0.000943203864153475	0.0022419011220336	0.0100340843200684
1259	2.44674563407898	-0.188635781407356	-17.6035118103027	0.00711201597005129	-0.00230353930965066	0.000293855206109583	0.00841071270406246
1260	0.498699754476547	0.78538715839386	-18.0580558776855	0.00743668992072344	-0.00587495695799589	0.00418994715437293	0.00354059832170606
1261	1.79739701747894	-0.513310074806213	-17.6684474945068	-0.000355493422830477	0.000943203864153475	-0.00587495695799589	0.00516396993771195
1262	-2.74804329872131	0.460712850093842	-17.0840320587158	-0.00230353930965066	0.00256657530553639	-0.00360223650932312	0.00191722682211548
1263	1.14804840087891	0.78538715839386	-17.4087066650391	0.0022419011220336	-0.00132951640989631	-0.00197886489331722	-0.00230353930965066
1264	-0.150648877024651	0.78538715839386	-18.1229915618896	-0.00652430532500148	0.000293855206109583	0.000943203864153475	-0.00132951640989631
1265	-0.150648877024651	0.136038541793823	-17.4087066650391	0.0100340843200684	-0.00165419070981443	0.000943203864153475	-0.00100484199356288
1266	-0.799997508525848	-0.513310074806213	-17.2788372039795	-0.0110697457566857	0.00613799272105098	-0.00522560812532902	0.00354059832170606
1267	2.44674563407898	-0.513310074806213	-17.4736423492432	0.000943203864153475	0.00354059832170606	-0.00132951640989631	-0.000355493422830477
1268	2.44674563407898	-0.188635781407356	-17.213903427124	0.000293855206109583	-0.00132951640989631	-3.08191010844894e-05	-0.00490093370899558
1269	0.498699754476547	-0.188635781407356	-17.1489677429199	0.00354059832170606	0.00354059832170606	0.00483929552137852	0.00289124972186983
1270	-2.09869480133057	-0.188635781407356	-17.3437728881836	-0.00684897974133492	-0.00327756232582033	0.000943203864153475	0.0022419011220336
1271	-0.150648877024651	0.460712850093842	-17.7333812713623	0.00126787810586393	0.00970941036939621	-0.00749832857400179	-0.00522560812532902
1272	1.14804840087891	0.136038541793823	-18.1229915618896	-0.00230353930965066	0.00289124972186983	-0.00490093370899558	-0.00295288790948689
1273	1.14804840087891	0.460712850093842	-17.928186416626	0.000943203864153475	-3.08191010844894e-05	-0.00587495695799589	-0.00360223650932312
1274	0.498699754476547	0.78538715839386	-17.4736423492432	-0.0120437685400248	0.00159255252219737	0.00289124972186983	0.0100340843200684
1275	1.14804840087891	0.460712850093842	-17.6035118103027	-0.000355493422830477	0.00126787810586393	-0.00360223650932312	-0.000355493422830477
1276	3.09609436988831	-0.188635781407356	-16.9541625976563	0.000943203864153475	-0.00132951640989631	-0.0146411629393697	-0.00522560812532902
1277	1.79739701747894	-0.188635781407356	-16.8892288208008	0.00256657530553639	-0.00165419070981443	-0.0026282137259841	-0.00360223650932312
1278	-0.799997508525848	-0.513310074806213	-17.9931201934814	-0.0117190945893526	0.000943203864153475	0.000618529506027699	0.0022419011220336
1279	1.79739701747894	-0.513310074806213	-18.0580558776855	-0.00230353930965066	0.00613799272105098	-0.00977104809135199	0.00678734155371785
1280	0.498699754476547	-0.188635781407356	-17.8632507324219	0.00126787810586393	0.00191722682211548	-0.000355493422830477	0.00321592413820326
1281	-0.799997508525848	1.11006152629852	-17.9931201934814	-0.00555028254166245	0.000293855206109583	-0.00587495695799589	-0.0130177913233638
1282	-0.799997508525848	-0.188635781407356	-17.213903427124	-0.00425158534198999	0.00418994715437293	-0.00100484199356288	0.00126787810586393
1283	0.498699754476547	0.78538715839386	-18.0580558776855	-3.08191010844894e-05	0.00159255252219737	0.00451462110504508	-0.000355493422830477
1284	3.09609436988831	-0.837984383106232	-17.3437728881836	0.00256657530553639	0.00289124972186983	-0.0136671401560307	0.00418994715437293
1285	0.498699754476547	1.11006152629852	-17.4736423492432	0.00159255252219737	-0.00100484199356288	0.00418994715437293	-0.00360223650932312
1286	0.498699754476547	-0.188635781407356	-17.9931201934814	-0.00684897974133492	0.00581331877037883	-0.00782300252467394	-0.000680167751852423
1287	3.09609436988831	-0.188635781407356	-18.1229915618896	-0.00684897974133492	0.0022419011220336	-0.0133424662053585	-0.00425158534198999
1288	3.09609436988831	-0.513310074806213	-17.3437728881836	0.00159255252219737	-0.00230353930965066	-0.000355493422830477	-0.00684897974133492
1289	1.14804840087891	-0.188635781407356	-17.7983169555664	0.00418994715437293	-0.00132951640989631	0.00418994715437293	0.00418994715437293
1290	-0.799997508525848	-0.188635781407356	-17.0190982818604	-0.00749832857400179	0.000293855206109583	-0.00230353930965066	-0.00360223650932312
1291	0.498699754476547	0.136038541793823	-17.1489677429199	0.000293855206109583	0.00256657530553639	-0.00652430532500148	0.00159255252219737
1292	-0.150648877024651	0.78538715839386	-18.0580558776855	-0.00100484199356288	0.000293855206109583	-0.0113944197073579	-0.00197886489331722
1293	2.44674563407898	-0.188635781407356	-17.3437728881836	-0.00100484199356288	-3.08191010844894e-05	-0.00132951640989631	-0.0026282137259841
1294	-3.39739203453064	2.08408451080322	-17.9931201934814	-0.00457625929266214	0.00354059832170606	0.00354059832170606	-0.00522560812532902
1295	0.498699754476547	1.11006152629852	-17.8632507324219	-0.00425158534198999	0.0022419011220336	-0.00100484199356288	-0.00132951640989631
1296	-0.150648877024651	0.78538715839386	-17.8632507324219	-0.00684897974133492	0.000293855206109583	-0.0107450718060136	-0.00100484199356288
1297	1.79739701747894	0.78538715839386	-17.0840320587158	-0.00165419070981443	0.000943203864153475	-0.00327756232582033	0.0022419011220336
1298	-2.09869480133057	1.11006152629852	-17.7983169555664	-0.0107450718060136	0.000618529506027699	0.00191722682211548	-0.0026282137259841
1299	1.14804840087891	1.11006152629852	-18.3177947998047	0.00354059832170606	-3.08191010844894e-05	-0.00230353930965066	0.00613799272105098
1300	1.79739701747894	-0.188635781407356	-17.6035118103027	-0.00684897974133492	0.00581331877037883	-0.00782300252467394	0.00321592413820326
1301	2.44674563407898	-0.188635781407356	-17.3437728881836	-0.00717365415766835	0.00386527273803949	-0.00717365415766835	-0.00295288790948689
1302	-3.39739203453064	0.78538715839386	-17.3437728881836	-0.00490093370899558	0.00548864435404539	-0.00782300252467394	-0.00197886489331722
1303	1.79739701747894	0.136038541793823	-17.6035118103027	-0.00360223650932312	0.00808603875339031	-0.00814767740666866	-0.00522560812532902
1304	1.79739701747894	-0.188635781407356	-17.0190982818604	0.00191722682211548	-0.00100484199356288	0.00126787810586393	0.00711201597005129
1305	-0.799997508525848	0.460712850093842	-17.1489677429199	-0.00165419070981443	0.000293855206109583	-0.0120437685400248	0.000618529506027699
1306	-1.44934618473053	-0.513310074806213	-17.928186416626	-0.00782300252467394	-0.000680167751852423	-0.00782300252467394	-3.08191010844894e-05
1307	2.44674563407898	-0.513310074806213	-18.0580558776855	0.00418994715437293	-0.00100484199356288	-0.0100957229733467	-0.00684897974133492
1308	1.14804840087891	-0.188635781407356	-18.0580558776855	0.00159255252219737	-0.00197886489331722	-0.00684897974133492	-0.00165419070981443
1309	1.79739701747894	-0.513310074806213	-17.7983169555664	-0.00100484199356288	-0.00587495695799589	-0.00490093370899558	0.0022419011220336
1310	-0.150648877024651	-0.837984383106232	-17.7333812713623	-0.00230353930965066	-0.00230353930965066	0.000618529506027699	0.00548864435404539
1311	1.14804840087891	0.136038541793823	-17.6035118103027	0.00289124972186983	-3.08191010844894e-05	-0.00619963090866804	-0.0107450718060136
1312	-0.150648877024651	0.78538715839386	-17.8632507324219	-3.08191010844894e-05	0.00126787810586393	-0.00165419070981443	-0.00165419070981443
1313	2.44674563407898	-0.837984383106232	-17.8632507324219	0.000618529506027699	0.00354059832170606	-0.000355493422830477	0.00256657530553639
1314	-2.74804329872131	1.11006152629852	-18.1879253387451	-0.00587495695799589	-0.00295288790948689	-3.08191010844894e-05	0.011982130818069
1315	-0.799997508525848	0.78538715839386	-18.2528610229492	0.00418994715437293	0.00841071270406246	-0.00749832857400179	0.00159255252219737
1316	0.498699754476547	0.78538715839386	-17.928186416626	-0.000680167751852423	0.00159255252219737	0.00159255252219737	0.00418994715437293
1317	-0.150648877024651	0.136038541793823	-17.213903427124	0.00451462110504508	0.00126787810586393	-0.00360223650932312	-0.0026282137259841
1318	-1.44934618473053	0.78538715839386	-17.213903427124	0.00354059832170606	-0.00100484199356288	-0.00360223650932312	-0.000355493422830477
1319	-0.150648877024651	1.11006152629852	-17.8632507324219	0.00646266713738441	-0.00327756232582033	-0.00717365415766835	0.00418994715437293
1320	2.44674563407898	0.136038541793823	-17.3437728881836	0.0126314787194133	0.00776136433705688	0.00256657530553639	0.00451462110504508
1321	0.498699754476547	-0.837984383106232	-17.3437728881836	0.00743668992072344	0.000943203864153475	-0.00652430532500148	-0.00360223650932312
1322	-1.44934618473053	0.460712850093842	-17.6684474945068	-0.00197886489331722	0.00581331877037883	-0.0172385573387146	-0.000680167751852423
1323	0.498699754476547	-0.188635781407356	-17.4087066650391	-0.00327756232582033	-0.00327756232582033	-0.00100484199356288	-0.0026282137259841
1324	0.498699754476547	0.460712850093842	-17.213903427124	-0.00652430532500148	-0.00165419070981443	0.00418994715437293	0.00581331877037883
1325	-0.799997508525848	0.460712850093842	-17.6035118103027	-0.00165419070981443	-0.00522560812532902	0.000618529506027699	0.00516396993771195
1326	-0.799997508525848	-0.513310074806213	-17.4736423492432	-0.000680167751852423	0.0022419011220336	-3.08191010844894e-05	-0.00197886489331722
1327	1.79739701747894	-0.188635781407356	-18.1229915618896	-0.00619963090866804	0.0106834331527352	-0.00587495695799589	-0.00684897974133492
1328	1.14804840087891	0.136038541793823	-17.9931201934814	-0.00230353930965066	-0.00360223650932312	-0.00392691092565656	-0.00360223650932312
1329	1.79739701747894	-0.513310074806213	-17.213903427124	-0.00132951640989631	-0.00717365415766835	0.00418994715437293	0.00548864435404539
1330	0.498699754476547	-0.513310074806213	-17.2788372039795	-0.00782300252467394	0.00418994715437293	-0.00230353930965066	-3.08191010844894e-05
1331	-0.150648877024651	-0.188635781407356	-17.4087066650391	-0.00230353930965066	0.00159255252219737	-0.00749832857400179	-0.00197886489331722
1332	-0.150648877024651	1.11006152629852	-17.7333812713623	-0.00587495695799589	-0.00230353930965066	-0.000680167751852423	-0.000680167751852423
1333	2.44674563407898	-0.513310074806213	-17.4736423492432	-3.08191010844894e-05	-0.00230353930965066	0.00159255252219737	0.00581331877037883
1334	-2.09869480133057	0.78538715839386	-18.0580558776855	-0.00392691092565656	-0.00327756232582033	0.00548864435404539	0.00776136433705688
1335	1.79739701747894	0.460712850093842	-18.3177947998047	0.000293855206109583	0.00808603875339031	-0.00555028254166245	-0.00100484199356288
1336	-0.150648877024651	0.78538715839386	-18.0580558776855	-3.08191010844894e-05	-0.00490093370899558	0.00386527273803949	-0.0100957229733467
1337	-0.799997508525848	0.78538715839386	-17.4087066650391	-0.00392691092565656	-0.000355493422830477	-0.00555028254166245	-0.00814767740666866
1338	-1.44934618473053	0.460712850093842	-17.213903427124	-0.00749832857400179	0.00613799272105098	0.00386527273803949	-0.00132951640989631
1339	1.14804840087891	0.78538715839386	-17.4736423492432	0.00808603875339031	0.000293855206109583	0.000293855206109583	-0.00555028254166245
1340	1.14804840087891	-0.188635781407356	-17.2788372039795	0.00256657530553639	0.00159255252219737	-0.00555028254166245	0.00159255252219737
1341	1.79739701747894	-0.188635781407356	-17.7983169555664	-0.000680167751852423	0.00841071270406246	0.000293855206109583	-0.00392691092565656
1342	-2.09869480133057	1.11006152629852	-17.9931201934814	-0.00425158534198999	0.00678734155371785	-0.00132951640989631	-0.00230353930965066
1343	1.14804840087891	-0.188635781407356	-17.5385761260986	0.00159255252219737	0.00646266713738441	-0.00327756232582033	0.000618529506027699
1344	0.498699754476547	-0.513310074806213	-17.2788372039795	0.00418994715437293	-0.00684897974133492	-0.000355493422830477	0.00386527273803949
1345	0.498699754476547	1.11006152629852	-17.5385761260986	0.00451462110504508	0.00678734155371785	0.00516396993771195	0.000293855206109583
1346	-0.150648877024651	-0.513310074806213	-17.0190982818604	-0.00100484199356288	0.00256657530553639	-0.00457625929266214	-0.00782300252467394
1347	1.79739701747894	-0.188635781407356	-17.0840320587158	-0.00587495695799589	0.0022419011220336	-0.00749832857400179	-0.00197886489331722
1348	3.09609436988831	-0.513310074806213	-17.9931201934814	0.00289124972186983	-0.00684897974133492	0.00646266713738441	0.00581331877037883
1349	1.79739701747894	0.136038541793823	-17.8632507324219	0.000618529506027699	-0.00197886489331722	0.00289124972186983	0.00191722682211548
1350	-0.799997508525848	-0.513310074806213	-17.213903427124	-0.00749832857400179	0.00613799272105098	0.00483929552137852	0.00613799272105098
1351	2.44674563407898	-0.188635781407356	-17.2788372039795	0.000293855206109583	0.00776136433705688	-0.00457625929266214	-0.0100957229733467
1352	0.498699754476547	0.460712850093842	-17.4087066650391	-0.00490093370899558	0.00873538758605719	0.000618529506027699	0.00289124972186983
1353	1.14804840087891	-0.188635781407356	-17.5385761260986	0.0103587592020631	0.00126787810586393	-0.00295288790948689	-0.00360223650932312
1354	-2.09869480133057	0.78538715839386	-17.2788372039795	-0.0143164889886975	0.00159255252219737	-0.0026282137259841	0.00289124972186983
1355	1.79739701747894	-0.188635781407356	-17.8632507324219	0.00483929552137852	-0.00360223650932312	0.00483929552137852	0.000293855206109583
1356	2.44674563407898	0.460712850093842	-17.9931201934814	0.000293855206109583	0.00646266713738441	-0.00457625929266214	-0.00684897974133492
1357	0.498699754476547	0.460712850093842	-18.2528610229492	-0.00132951640989631	-0.000355493422830477	-0.00619963090866804	-0.00100484199356288
1358	-0.799997508525848	-0.188635781407356	-17.2788372039795	-0.00587495695799589	-3.08191010844894e-05	0.00873538758605719	0.00678734155371785
1359	2.44674563407898	-0.188635781407356	-17.1489677429199	0.000943203864153475	-3.08191010844894e-05	0.00191722682211548	0.00354059832170606
1360	1.14804840087891	0.460712850093842	-17.3437728881836	-0.000355493422830477	0.00613799272105098	-0.00717365415766835	0.00159255252219737
1361	1.79739701747894	-0.513310074806213	-16.8892288208008	0.00613799272105098	0.00386527273803949	-0.00425158534198999	-0.00879702530801296
1362	-1.44934618473053	1.11006152629852	-17.5385761260986	-0.0104203969240189	0.00711201597005129	-0.0107450718060136	-0.00684897974133492
1363	1.14804840087891	0.78538715839386	-17.7333812713623	-0.00327756232582033	0.0022419011220336	0.00646266713738441	0.000293855206109583
1364	1.79739701747894	-0.513310074806213	-17.213903427124	0.00646266713738441	-0.00165419070981443	0.00126787810586393	0.00256657530553639
1365	-0.799997508525848	0.460712850093842	-17.4736423492432	0.00191722682211548	-0.00912170019000769	0.01100810803473	-0.00132951640989631
1366	-0.799997508525848	0.460712850093842	-17.2788372039795	-0.000680167751852423	-0.00132951640989631	0.000618529506027699	-0.00457625929266214
1367	1.14804840087891	-0.188635781407356	-17.1489677429199	-0.00100484199356288	0.00289124972186983	-0.00879702530801296	0.000943203864153475
1368	1.14804840087891	-0.513310074806213	-19.1619491577148	0.00548864435404539	0.00548864435404539	-0.0104203969240189	-0.0026282137259841
1369	1.79739701747894	-1.16265869140625	-17.4736423492432	0.00289124972186983	0.0022419011220336	0.00548864435404539	-0.0026282137259841
1370	-2.09869480133057	0.136038541793823	-17.8632507324219	-0.0149658378213644	-3.08191010844894e-05	-0.00327756232582033	-0.00230353930965066
1371	-0.150648877024651	1.11006152629852	-18.2528610229492	0.00678734155371785	0.000943203864153475	-0.0104203969240189	-0.00360223650932312
1372	2.44674563407898	-0.513310074806213	-17.7333812713623	0.00386527273803949	-0.00230353930965066	-0.0123684434220195	-0.00782300252467394
1373	0.498699754476547	-0.188635781407356	-17.213903427124	0.00516396993771195	0.00191722682211548	0.00321592413820326	0.00321592413820326
1374	-0.799997508525848	-0.188635781407356	-17.1489677429199	-0.00490093370899558	-0.00555028254166245	0.000618529506027699	0.00321592413820326
1375	1.14804840087891	0.460712850093842	-17.4736423492432	0.00613799272105098	0.0022419011220336	-0.000680167751852423	0.01100810803473
1376	-0.799997508525848	1.11006152629852	-18.1229915618896	0.00613799272105098	0.00256657530553639	-0.0162645354866982	-0.00619963090866804
1377	-0.150648877024651	-0.188635781407356	-18.0580558776855	-0.00457625929266214	-0.00425158534198999	-0.00360223650932312	0.00159255252219737
1378	-3.39739203453064	1.11006152629852	-17.5385761260986	-0.00944637414067984	0.00548864435404539	-0.00165419070981443	0.000943203864153475
1379	-0.150648877024651	0.78538715839386	-18.1229915618896	-0.00327756232582033	-0.00197886489331722	-0.000355493422830477	0.00646266713738441
1380	2.44674563407898	0.78538715839386	-17.4736423492432	-0.00132951640989631	0.00581331877037883	0.00613799272105098	0.00613799272105098
1381	2.44674563407898	-1.48733305931091	-16.8892288208008	0.00386527273803949	-0.00360223650932312	-0.00425158534198999	-0.00197886489331722
1382	-2.74804329872131	1.11006152629852	-17.1489677429199	-0.0120437685400248	0.00678734155371785	-0.0104203969240189	-0.00652430532500148
1383	1.79739701747894	0.136038541793823	-17.6684474945068	-0.0026282137259841	0.00418994715437293	-0.00587495695799589	0.00483929552137852
1384	0.498699754476547	0.78538715839386	-17.6035118103027	0.00516396993771195	-0.00360223650932312	-0.00132951640989631	0.00256657530553639
1385	1.14804840087891	-1.16265869140625	-17.5385761260986	-0.00977104809135199	-0.00165419070981443	-0.00749832857400179	0.00256657530553639
1386	-3.39739203453064	0.460712850093842	-17.9931201934814	-0.0107450718060136	0.00451462110504508	-0.000680167751852423	-0.00392691092565656
1387	-0.799997508525848	1.11006152629852	-17.3437728881836	0.00126787810586393	0.000293855206109583	-0.00587495695799589	-0.00490093370899558
1388	1.14804840087891	-0.188635781407356	-17.0840320587158	-0.00425158534198999	0.00581331877037883	-0.00165419070981443	0.000943203864153475
1389	-0.150648877024651	-0.513310074806213	-16.9541625976563	0.00354059832170606	-0.00749832857400179	0.000618529506027699	0.00613799272105098
1390	-2.74804329872131	0.460712850093842	-18.0580558776855	-0.0156151866540313	0.00451462110504508	-0.0100957229733467	0.0022419011220336
1391	-0.150648877024651	1.11006152629852	-17.7333812713623	0.00191722682211548	0.00743668992072344	-0.00197886489331722	-0.00977104809135199
1392	1.14804840087891	-0.513310074806213	-17.8632507324219	-0.00165419070981443	0.000618529506027699	-0.00652430532500148	-0.00360223650932312
1393	-0.150648877024651	0.136038541793823	-17.8632507324219	-0.00132951640989631	0.00256657530553639	-0.000680167751852423	0.00256657530553639
1394	-0.150648877024651	-0.837984383106232	-17.6684474945068	-0.00684897974133492	-0.000680167751852423	-0.000355493422830477	0.00289124972186983
1395	1.14804840087891	-0.188635781407356	-17.7333812713623	-0.00327756232582033	0.00516396993771195	-0.00555028254166245	0.00321592413820326
1396	1.14804840087891	0.136038541793823	-17.0190982818604	0.00386527273803949	0.00613799272105098	-0.0110697457566857	-0.00295288790948689
1397	1.79739701747894	-0.837984383106232	-17.2788372039795	-0.00230353930965066	0.00256657530553639	-0.0110697457566857	0.00191722682211548
1398	0.498699754476547	-0.188635781407356	-17.4736423492432	-0.0120437685400248	0.00548864435404539	-0.0026282137259841	0.00159255252219737
1399	2.44674563407898	-0.188635781407356	-17.4736423492432	0.00418994715437293	-0.00684897974133492	0.00581331877037883	-0.00197886489331722
1400	-0.150648877024651	0.78538715839386	-17.6035118103027	-0.00814767740666866	0.00191722682211548	-0.0026282137259841	-3.08191010844894e-05
1401	1.79739701747894	-0.513310074806213	-17.2788372039795	0.00321592413820326	-0.00360223650932312	0.00191722682211548	-0.00327756232582033
1402	-1.44934618473053	0.78538715839386	-17.6035118103027	-0.00847235135734081	0.00256657530553639	-0.00652430532500148	0.00776136433705688
1403	1.14804840087891	0.136038541793823	-17.6684474945068	-0.00100484199356288	0.00159255252219737	-0.00197886489331722	-0.00555028254166245
1404	-0.799997508525848	1.11006152629852	-17.6035118103027	0.00354059832170606	-0.00425158534198999	0.00646266713738441	0.00451462110504508
1405	1.79739701747894	-0.837984383106232	-17.4087066650391	-0.00522560812532902	0.00321592413820326	0.000618529506027699	-0.00360223650932312
1406	-0.799997508525848	0.460712850093842	-17.6035118103027	-0.00717365415766835	0.000293855206109583	-0.00847235135734081	0.00613799272105098
1407	0.498699754476547	0.78538715839386	-17.9931201934814	-0.00360223650932312	0.00159255252219737	-0.0123684434220195	-0.00132951640989631
1408	1.79739701747894	0.460712850093842	-17.8632507324219	-0.000355493422830477	0.00418994715437293	-0.00490093370899558	-0.000355493422830477
1409	1.79739701747894	-0.837984383106232	-16.9541625976563	0.0022419011220336	-0.00555028254166245	0.00970941036939621	0.00289124972186983
1410	-2.09869480133057	0.460712850093842	-16.9541625976563	-0.0149658378213644	0.00159255252219737	-0.00327756232582033	0.00418994715437293
1411	1.14804840087891	0.78538715839386	-18.1879253387451	0.00159255252219737	0.00354059832170606	0.000943203864153475	-0.00652430532500148
1412	1.79739701747894	0.136038541793823	-18.1879253387451	0.00581331877037883	0.00451462110504508	-0.00879702530801296	-0.000680167751852423
1413	1.79739701747894	-1.16265869140625	-17.7333812713623	-0.00360223650932312	-0.00230353930965066	-0.000355493422830477	-0.00490093370899558
1414	-1.44934618473053	0.78538715839386	-18.0580558776855	-0.00197886489331722	0.000618529506027699	-0.00327756232582033	0.000943203864153475
1415	-0.150648877024651	-0.188635781407356	-17.7333812713623	-0.00619963090866804	0.00256657530553639	0.00386527273803949	0.00418994715437293
1416	0.498699754476547	-0.513310074806213	-16.8892288208008	0.00354059832170606	-0.00327756232582033	0.00126787810586393	-0.00814767740666866
1417	0.498699754476547	-0.837984383106232	-17.0190982818604	-3.08191010844894e-05	0.00321592413820326	-0.00425158534198999	-0.00619963090866804
1418	-2.09869480133057	0.78538715839386	-17.5385761260986	-0.0100957229733467	0.00289124972186983	-0.00132951640989631	-0.000355493422830477
1419	0.498699754476547	1.11006152629852	-17.7333812713623	0.00678734155371785	-0.00360223650932312	0.00289124972186983	0.00808603875339031
1420	1.14804840087891	0.136038541793823	-17.3437728881836	-0.00490093370899558	0.0022419011220336	-0.00392691092565656	0.00613799272105098
1421	-0.150648877024651	0.136038541793823	-17.9931201934814	-0.00132951640989631	0.00354059832170606	-0.00360223650932312	-0.00425158534198999
1422	-1.44934618473053	-0.188635781407356	-17.6684474945068	-0.0100957229733467	0.0022419011220336	-0.00879702530801296	0.00159255252219737
1423	2.44674563407898	-0.513310074806213	-17.6684474945068	0.0022419011220336	0.00191722682211548	-0.00490093370899558	0.00191722682211548
1424	1.14804840087891	0.136038541793823	-17.4087066650391	0.00678734155371785	-0.00295288790948689	0.0103587592020631	0.000943203864153475
1425	1.14804840087891	-0.837984383106232	-17.4087066650391	-0.00749832857400179	-0.00425158534198999	0.00516396993771195	0.0116574559360743
1426	-1.44934618473053	1.11006152629852	-18.1879253387451	-0.00879702530801296	-0.000680167751852423	-0.00197886489331722	-0.00197886489331722
1427	1.14804840087891	1.11006152629852	-17.6684474945068	0.00159255252219737	0.00613799272105098	-0.00782300252467394	-0.00197886489331722
1428	1.14804840087891	0.78538715839386	-17.5385761260986	0.000943203864153475	-0.00392691092565656	-0.00197886489331722	-0.00197886489331722
1429	-0.150648877024651	0.78538715839386	-17.4087066650391	-0.00132951640989631	-0.00717365415766835	-0.00457625929266214	-0.000355493422830477
1430	-1.44934618473053	0.136038541793823	-17.213903427124	-0.0149658378213644	0.00483929552137852	0.00678734155371785	0.00581331877037883
1431	2.44674563407898	-0.513310074806213	-17.6684474945068	0.000293855206109583	0.00451462110504508	-0.00555028254166245	0.00126787810586393
1432	-0.799997508525848	0.460712850093842	-18.3177947998047	-0.00100484199356288	-0.0143164889886975	0.00159255252219737	-0.00165419070981443
1433	1.79739701747894	-0.513310074806213	-17.8632507324219	-0.00165419070981443	-0.00717365415766835	-0.00912170019000769	-0.00230353930965066
1434	-2.09869480133057	1.11006152629852	-18.0580558776855	-0.00230353930965066	-0.00165419070981443	0.0126314787194133	0.0022419011220336
1435	1.79739701747894	-0.188635781407356	-17.3437728881836	0.000293855206109583	-0.00165419070981443	-0.00295288790948689	-0.00230353930965066
1436	1.79739701747894	-0.188635781407356	-17.4736423492432	0.0022419011220336	0.00548864435404539	0.00191722682211548	-0.00619963090866804
1437	-0.150648877024651	0.460712850093842	-17.7333812713623	0.00386527273803949	-0.00100484199356288	-0.00295288790948689	-0.00782300252467394
1438	-2.09869480133057	0.460712850093842	-17.7333812713623	-0.00652430532500148	0.000943203864153475	0.00386527273803949	0.00776136433705688
1439	2.44674563407898	-0.513310074806213	-18.1879253387451	0.0100340843200684	-0.00197886489331722	-0.00295288790948689	0.00321592413820326
1440	2.44674563407898	-0.513310074806213	-17.928186416626	0.00159255252219737	0.00289124972186983	-0.00652430532500148	0.00548864435404539
1441	0.498699754476547	0.460712850093842	-18.0580558776855	-0.00165419070981443	0.00354059832170606	-0.000680167751852423	-0.0133424662053585
1442	-2.09869480133057	-0.513310074806213	-17.928186416626	-0.00555028254166245	0.00159255252219737	-0.00197886489331722	-0.0026282137259841
1443	1.79739701747894	0.78538715839386	-17.4736423492432	-0.00684897974133492	0.00321592413820326	-0.00522560812532902	0.00418994715437293
1444	0.498699754476547	0.78538715839386	-17.2788372039795	0.00386527273803949	-0.00230353930965066	0.000943203864153475	-0.00132951640989631
1445	1.14804840087891	-0.513310074806213	-17.0190982818604	-0.00457625929266214	-0.00295288790948689	0.00613799272105098	-0.00165419070981443
1446	-0.799997508525848	0.136038541793823	-17.4087066650391	-0.0146411629393697	0.00418994715437293	-0.00587495695799589	0.00256657530553639
1447	1.79739701747894	0.136038541793823	-17.6684474945068	0.000618529506027699	0.000943203864153475	-0.0139918150380254	-3.08191010844894e-05
1448	1.79739701747894	-0.513310074806213	-17.5385761260986	-0.00230353930965066	-0.000355493422830477	-0.00912170019000769	0.0106834331527352
1449	1.79739701747894	-0.188635781407356	-17.2788372039795	0.00516396993771195	-3.08191010844894e-05	0.00581331877037883	0.00321592413820326
1450	-1.44934618473053	0.136038541793823	-17.6684474945068	-0.0110697457566857	0.00711201597005129	-3.08191010844894e-05	-0.00165419070981443
1451	0.498699754476547	1.11006152629852	-17.6035118103027	-0.00522560812532902	0.00678734155371785	-0.00490093370899558	0.00743668992072344
1452	2.44674563407898	-0.837984383106232	-17.0840320587158	0.00418994715437293	0.000943203864153475	-0.00782300252467394	-0.0026282137259841
1453	0.498699754476547	0.460712850093842	-17.6035118103027	0.00191722682211548	-0.00295288790948689	0.00191722682211548	-0.00977104809135199
1454	-0.150648877024651	0.136038541793823	-17.4736423492432	-0.00652430532500148	-0.00100484199356288	0.00613799272105098	0.0100340843200684
1455	-0.150648877024651	0.78538715839386	-17.6684474945068	-0.00392691092565656	-0.000355493422830477	-0.00392691092565656	0.00321592413820326
1456	2.44674563407898	-0.837984383106232	-17.7333812713623	-0.00165419070981443	0.00451462110504508	-0.00749832857400179	-0.00425158534198999
1457	1.79739701747894	-0.513310074806213	-17.7333812713623	0.00808603875339031	0.00613799272105098	-0.00814767740666866	-0.00944637414067984
1458	-0.799997508525848	-0.188635781407356	-17.6035118103027	-0.00717365415766835	-0.00132951640989631	0.00354059832170606	0.00159255252219737
1459	2.44674563407898	-0.513310074806213	-17.6684474945068	0.00126787810586393	-0.00295288790948689	-0.00327756232582033	-0.000680167751852423
1460	0.498699754476547	0.460712850093842	-17.0840320587158	0.000293855206109583	0.00516396993771195	-0.00555028254166245	0.00159255252219737
1461	-0.150648877024651	0.460712850093842	-17.7333812713623	-0.00132951640989631	-0.00295288790948689	-0.00425158534198999	-0.00425158534198999
1462	-1.44934618473053	-0.188635781407356	-17.4736423492432	-0.00327756232582033	0.00256657530553639	-0.00587495695799589	-0.0123684434220195
1463	0.498699754476547	1.11006152629852	-17.7333812713623	-0.00295288790948689	0.00776136433705688	-0.00295288790948689	0.00418994715437293
1464	1.14804840087891	-0.513310074806213	-17.1489677429199	0.00256657530553639	-0.000680167751852423	0.00613799272105098	0.0022419011220336
1465	0.498699754476547	0.460712850093842	-17.2788372039795	-0.00197886489331722	-0.000680167751852423	-0.00230353930965066	0.00516396993771195
1466	-1.44934618473053	0.136038541793823	-16.8892288208008	-0.0100957229733467	0.00581331877037883	0.000293855206109583	-0.00165419070981443
1467	1.79739701747894	-0.513310074806213	-17.5385761260986	0.00711201597005129	-3.08191010844894e-05	-0.00684897974133492	0.000943203864153475
1468	3.74544286727905	-0.513310074806213	-17.213903427124	-0.00425158534198999	-0.00132951640989631	-0.00555028254166245	0.00581331877037883
1469	1.79739701747894	-0.188635781407356	-17.213903427124	0.00159255252219737	0.00581331877037883	0.00646266713738441	0.000618529506027699
1470	-2.09869480133057	1.11006152629852	-17.5385761260986	-0.0107450718060136	0.00418994715437293	-0.00652430532500148	-0.00652430532500148
1471	1.14804840087891	0.460712850093842	-17.7333812713623	-0.00392691092565656	-0.00165419070981443	-0.00295288790948689	-0.00165419070981443
1472	2.44674563407898	-0.513310074806213	-17.0190982818604	0.00159255252219737	-0.000680167751852423	-0.0100957229733467	-0.00522560812532902
1473	1.14804840087891	0.78538715839386	-17.213903427124	-0.00230353930965066	0.00418994715437293	-0.00912170019000769	-0.00360223650932312
1474	-0.150648877024651	-0.513310074806213	-17.0840320587158	-0.00165419070981443	0.000293855206109583	0.00516396993771195	0.00516396993771195
1475	-0.150648877024651	1.11006152629852	-17.8632507324219	-0.00165419070981443	-0.00457625929266214	-0.00425158534198999	-0.0026282137259841
1476	-0.150648877024651	0.136038541793823	-17.5385761260986	-0.00230353930965066	0.00418994715437293	-0.00132951640989631	-0.00295288790948689
1477	-0.799997508525848	-0.188635781407356	-17.7333812713623	0.00159255252219737	0.000293855206109583	-0.00619963090866804	-0.00165419070981443
1478	-0.799997508525848	-0.188635781407356	-17.7333812713623	-0.00490093370899558	0.00159255252219737	-0.00652430532500148	0.000618529506027699
1479	-0.150648877024651	1.4347357749939	-17.7983169555664	0.00418994715437293	-0.0026282137259841	-0.00100484199356288	0.000293855206109583
1480	-0.799997508525848	0.460712850093842	-17.7333812713623	-0.00165419070981443	-0.00619963090866804	0.0022419011220336	0.0022419011220336
1481	1.14804840087891	-0.513310074806213	-17.7333812713623	-0.00230353930965066	0.0103587592020631	-0.00912170019000769	-0.00490093370899558
1482	-0.150648877024651	0.460712850093842	-17.928186416626	-3.08191010844894e-05	-0.00100484199356288	-0.00230353930965066	-0.00619963090866804
1483	1.79739701747894	0.136038541793823	-17.6035118103027	0.00159255252219737	-0.00100484199356288	-0.00684897974133492	0.00289124972186983
1484	1.14804840087891	0.136038541793823	-17.4736423492432	0.000293855206109583	-0.000355493422830477	0.0123068047687411	0.000618529506027699
1485	1.79739701747894	-0.513310074806213	-17.6684474945068	0.00321592413820326	-0.00197886489331722	-0.00132951640989631	0.0022419011220336
1486	1.14804840087891	0.78538715839386	-17.2788372039795	-0.00522560812532902	0.000618529506027699	-0.0139918150380254	0.00581331877037883
1487	0.498699754476547	1.11006152629852	-17.4736423492432	0.00776136433705688	0.00483929552137852	-0.0117190945893526	-0.00652430532500148
1488	0.498699754476547	0.460712850093842	-17.4736423492432	-3.08191010844894e-05	-0.00619963090866804	-0.00749832857400179	0.00548864435404539
1489	-0.150648877024651	0.78538715839386	-17.9931201934814	0.00354059832170606	0.00678734155371785	-0.00132951640989631	0.00386527273803949
1490	1.79739701747894	-0.188635781407356	-17.5385761260986	0.000293855206109583	0.00159255252219737	0.00776136433705688	0.00808603875339031
1491	2.44674563407898	-0.188635781407356	-17.5385761260986	-0.00587495695799589	0.000943203864153475	-0.00522560812532902	-0.00295288790948689
1492	-0.150648877024651	-0.188635781407356	-17.4736423492432	0.00386527273803949	0.000293855206109583	-0.00912170019000769	-0.00360223650932312
1493	1.79739701747894	-0.837984383106232	-17.0190982818604	-0.00522560812532902	0.00483929552137852	0.00256657530553639	0.00451462110504508
1494	-0.799997508525848	0.78538715839386	-17.2788372039795	0.00451462110504508	-0.00782300252467394	0.0113327819854021	0.00548864435404539
1495	0.498699754476547	-0.188635781407356	-17.2788372039795	-0.000680167751852423	0.00386527273803949	-0.00327756232582033	0.000943203864153475
1496	1.14804840087891	-0.837984383106232	-17.2788372039795	-0.00587495695799589	-0.00230353930965066	-0.00295288790948689	0.00581331877037883
1497	1.14804840087891	-0.188635781407356	-17.4736423492432	0.00418994715437293	0.000943203864153475	-0.00522560812532902	-0.00100484199356288
1498	2.44674563407898	-0.188635781407356	-17.4087066650391	-0.00230353930965066	-0.0026282137259841	-0.00717365415766835	0.00548864435404539
1499	2.44674563407898	-0.188635781407356	-17.4736423492432	0.00256657530553639	0.00159255252219737	-0.00360223650932312	-0.00165419070981443
1500	1.14804840087891	-1.16265869140625	-17.1489677429199	0.000943203864153475	-0.00652430532500148	0.00321592413820326	-0.00425158534198999
1501	-0.150648877024651	0.78538715839386	-17.213903427124	-0.00684897974133492	0.0149041991680861	-0.00360223650932312	-0.0026282137259841
1502	3.09609436988831	-0.513310074806213	-16.8892288208008	-0.000680167751852423	0.00483929552137852	-0.00425158534198999	-0.000680167751852423
1503	1.14804840087891	0.136038541793823	-17.7333812713623	-0.0026282137259841	0.00256657530553639	0.00418994715437293	0.00451462110504508
1504	1.79739701747894	-1.16265869140625	-17.6035118103027	0.00743668992072344	-0.0026282137259841	0.00613799272105098	0.00743668992072344
1505	-0.150648877024651	-0.188635781407356	-17.213903427124	0.000618529506027699	-0.000355493422830477	-0.00587495695799589	0.00451462110504508
1506	2.44674563407898	-0.188635781407356	-17.6684474945068	-0.00457625929266214	0.0100340843200684	-0.0104203969240189	0.0022419011220336
1507	3.09609436988831	-0.188635781407356	-17.3437728881836	0.00159255252219737	-0.00230353930965066	-0.00879702530801296	-0.00652430532500148
1508	1.14804840087891	-1.16265869140625	-17.6035118103027	0.00159255252219737	-0.00717365415766835	0.000943203864153475	-0.00327756232582033
1509	-0.799997508525848	-0.513310074806213	-17.4736423492432	-0.00295288790948689	0.00548864435404539	0.00451462110504508	0.00159255252219737
1510	0.498699754476547	-0.188635781407356	-17.3437728881836	0.00191722682211548	0.00321592413820326	0.00808603875339031	-0.00295288790948689
1511	1.14804840087891	0.460712850093842	-18.1879253387451	-0.00165419070981443	0.00451462110504508	-0.0165892094373703	0.00289124972186983
1512	2.44674563407898	-1.48733305931091	-17.7333812713623	0.00159255252219737	-0.00944637414067984	0.00321592413820326	-0.00490093370899558
1513	-0.799997508525848	1.11006152629852	-18.1229915618896	-0.00457625929266214	0.00873538758605719	0.00386527273803949	-0.00360223650932312
1514	3.09609436988831	-0.513310074806213	-17.6684474945068	0.00386527273803949	0.00289124972186983	0.00678734155371785	0.0022419011220336
1515	0.498699754476547	0.78538715839386	-17.213903427124	0.00451462110504508	-0.00847235135734081	-0.000355493422830477	0.00581331877037883
1516	2.44674563407898	-1.48733305931091	-17.6035118103027	-0.00230353930965066	0.00386527273803949	0.00354059832170606	-0.00165419070981443
1517	-0.799997508525848	0.78538715839386	-17.928186416626	-0.00425158534198999	-0.000355493422830477	-0.00587495695799589	-0.00457625929266214
1518	3.09609436988831	-0.188635781407356	-17.928186416626	-0.00327756232582033	-0.00295288790948689	-0.00522560812532902	0.00289124972186983
1519	1.79739701747894	-0.188635781407356	-17.8632507324219	0.00646266713738441	-0.00100484199356288	-0.0026282137259841	0.00906006153672934
1520	-0.150648877024651	-0.513310074806213	-17.9931201934814	0.00126787810586393	-0.00977104809135199	0.00354059832170606	0.00256657530553639
1521	-1.44934618473053	0.136038541793823	-17.9931201934814	-0.0123684434220195	0.00711201597005129	-0.00847235135734081	-0.00392691092565656
1522	0.498699754476547	-0.188635781407356	-17.213903427124	0.00386527273803949	0.00386527273803949	-0.0110697457566857	-0.00425158534198999
1523	1.79739701747894	-0.188635781407356	-17.0840320587158	-3.08191010844894e-05	0.00451462110504508	0.000618529506027699	0.00516396993771195
1524	1.79739701747894	-1.48733305931091	-17.0190982818604	0.00321592413820326	-0.00847235135734081	-0.00295288790948689	0.000943203864153475
1525	-2.74804329872131	1.11006152629852	-18.1879253387451	-0.00522560812532902	0.00159255252219737	0.000618529506027699	0.000293855206109583
1526	-0.799997508525848	0.460712850093842	-17.9931201934814	-0.00782300252467394	0.00841071270406246	-0.00522560812532902	-0.00684897974133492
1527	1.14804840087891	-0.513310074806213	-17.6684474945068	0.000293855206109583	0.000618529506027699	-0.00327756232582033	-0.00327756232582033
1528	2.44674563407898	-0.513310074806213	-17.2788372039795	0.000618529506027699	0.0022419011220336	-0.0113944197073579	-0.00100484199356288
1529	-2.09869480133057	0.78538715839386	-17.6684474945068	-0.0110697457566857	0.00191722682211548	0.0100340843200684	0.00289124972186983
1530	1.14804840087891	0.78538715839386	-17.8632507324219	0.00483929552137852	0.00289124972186983	-0.00230353930965066	0.000293855206109583
1531	1.79739701747894	-0.513310074806213	-18.0580558776855	-0.00360223650932312	0.00776136433705688	-0.0110697457566857	-0.00360223650932312
1532	1.14804840087891	-0.837984383106232	-17.4736423492432	-0.00327756232582033	0.00256657530553639	-0.00165419070981443	-0.00457625929266214
1533	-0.150648877024651	-0.188635781407356	-17.4087066650391	-0.00425158534198999	0.00548864435404539	0.00613799272105098	0.00191722682211548
1534	3.09609436988831	0.136038541793823	-17.7333812713623	0.00548864435404539	0.00159255252219737	-0.00230353930965066	0.00678734155371785
1535	2.44674563407898	0.460712850093842	-17.8632507324219	0.00126787810586393	0.000293855206109583	-0.00197886489331722	-0.00814767740666866
1536	-0.150648877024651	0.78538715839386	-17.8632507324219	-0.00490093370899558	0.000618529506027699	-0.0026282137259841	-0.00100484199356288
1537	-2.09869480133057	0.78538715839386	-17.928186416626	-0.00814767740666866	0.00386527273803949	0.00191722682211548	0.000293855206109583
1538	-0.150648877024651	0.78538715839386	-18.1229915618896	-0.00100484199356288	0.00126787810586393	-0.00522560812532902	-3.08191010844894e-05
1539	0.498699754476547	0.460712850093842	-18.1879253387451	0.00256657530553639	-0.00749832857400179	-0.00100484199356288	0.00808603875339031
1540	0.498699754476547	0.460712850093842	-18.0580558776855	-0.000355493422830477	-0.000680167751852423	-0.00327756232582033	-0.00165419070981443
1541	1.14804840087891	-0.513310074806213	-17.8632507324219	-0.00555028254166245	-0.00100484199356288	-0.00619963090866804	-3.08191010844894e-05
1542	0.498699754476547	1.11006152629852	-17.6684474945068	-0.000355493422830477	0.000943203864153475	-0.00392691092565656	-0.00879702530801296
1543	1.79739701747894	-0.513310074806213	-17.7333812713623	0.00581331877037883	-0.00684897974133492	-3.08191010844894e-05	0.00483929552137852
1544	-0.799997508525848	0.460712850093842	-17.6035118103027	0.00354059832170606	-0.00555028254166245	-0.00652430532500148	0.00516396993771195
1545	1.14804840087891	0.136038541793823	-17.6684474945068	0.00159255252219737	-0.00522560812532902	0.00159255252219737	0.000293855206109583
1546	-0.150648877024651	0.78538715839386	-18.3827304840088	-0.00619963090866804	0.00451462110504508	-0.00457625929266214	-0.00879702530801296
1547	-0.150648877024651	0.460712850093842	-18.1229915618896	0.00126787810586393	-0.00360223650932312	-0.00100484199356288	-0.000355493422830477
1548	-0.150648877024651	0.460712850093842	-17.928186416626	0.00191722682211548	-0.00360223650932312	0.00354059832170606	-0.00457625929266214
1549	-0.799997508525848	1.11006152629852	-18.0580558776855	-0.00132951640989631	0.000293855206109583	0.00126787810586393	0.00581331877037883
1550	1.79739701747894	-0.188635781407356	-17.6684474945068	0.00289124972186983	0.000943203864153475	-0.00230353930965066	-0.00197886489331722
1551	2.44674563407898	-0.513310074806213	-16.8242931365967	-0.00327756232582033	-0.00782300252467394	-0.00587495695799589	-0.00295288790948689
1552	-0.799997508525848	0.78538715839386	-17.2788372039795	0.00548864435404539	0.00743668992072344	-0.00490093370899558	0.000618529506027699
1553	1.14804840087891	0.136038541793823	-17.928186416626	-0.00295288790948689	0.000618529506027699	-0.0026282137259841	0.00906006153672934
1554	-0.150648877024651	0.460712850093842	-18.3827304840088	-0.000355493422830477	-0.00100484199356288	-0.0026282137259841	-0.00100484199356288
1555	1.79739701747894	-0.837984383106232	-17.928186416626	0.00418994715437293	-0.0026282137259841	0.00613799272105098	-0.00392691092565656
1556	0.498699754476547	0.78538715839386	-17.928186416626	-0.00684897974133492	0.00613799272105098	-0.00879702530801296	-0.000680167751852423
1557	0.498699754476547	0.78538715839386	-17.4087066650391	-0.000355493422830477	0.00418994715437293	-0.00360223650932312	-0.00555028254166245
1558	0.498699754476547	0.460712850093842	-17.5385761260986	0.00289124972186983	-0.0026282137259841	-0.00555028254166245	-0.00782300252467394
1559	1.79739701747894	0.136038541793823	-17.7983169555664	0.00159255252219737	-0.00977104809135199	-0.00230353930965066	0.0022419011220336
1560	1.14804840087891	-0.513310074806213	-17.8632507324219	0.00451462110504508	0.00808603875339031	0.00191722682211548	0.00354059832170606
1561	-0.150648877024651	0.78538715839386	-17.3437728881836	-0.00457625929266214	0.00581331877037883	-0.00977104809135199	0.000618529506027699
1562	1.14804840087891	0.460712850093842	-18.3827304840088	-0.00132951640989631	0.00711201597005129	-0.00392691092565656	0.000618529506027699
1563	0.498699754476547	-0.188635781407356	-17.7333812713623	0.0022419011220336	-0.0126931173726916	-0.000355493422830477	0.000618529506027699
1564	-0.799997508525848	1.11006152629852	-17.9931201934814	-0.000355493422830477	0.00678734155371785	0.00906006153672934	0.00808603875339031
1565	1.79739701747894	-0.188635781407356	-17.4736423492432	-0.000355493422830477	-0.00360223650932312	-0.00619963090866804	0.00516396993771195
1566	2.44674563407898	-0.513310074806213	-17.213903427124	-0.00197886489331722	0.00289124972186983	-0.00912170019000769	-0.00360223650932312
1567	2.44674563407898	-0.513310074806213	-17.4087066650391	0.000293855206109583	-0.00100484199356288	-0.00652430532500148	-0.00912170019000769
1568	1.79739701747894	0.136038541793823	-17.6035118103027	0.00126787810586393	-0.00100484199356288	0.0022419011220336	-0.00132951640989631
1569	1.14804840087891	0.136038541793823	-17.213903427124	-0.00165419070981443	-0.00132951640989631	-0.00522560812532902	0.00581331877037883
1570	3.09609436988831	-0.837984383106232	-17.6035118103027	-3.08191010844894e-05	0.00483929552137852	-0.00652430532500148	-0.0123684434220195
1571	-0.799997508525848	-0.513310074806213	-17.8632507324219	-0.00425158534198999	-0.00912170019000769	0.000618529506027699	-0.00619963090866804
1572	0.498699754476547	0.136038541793823	-17.4736423492432	-0.00100484199356288	0.000943203864153475	-0.000680167751852423	-0.00555028254166245
1573	-0.150648877024651	0.78538715839386	-17.7983169555664	0.0022419011220336	0.00191722682211548	-0.00749832857400179	0.00289124972186983
1574	2.44674563407898	-0.188635781407356	-17.7333812713623	0.000618529506027699	0.00191722682211548	-0.00619963090866804	-0.000355493422830477
1575	1.14804840087891	-0.513310074806213	-17.8632507324219	0.00289124972186983	-0.00879702530801296	-0.0026282137259841	0.00256657530553639
1576	1.79739701747894	-0.513310074806213	-17.928186416626	-0.00684897974133492	0.011982130818069	0.00451462110504508	0.00256657530553639
1577	2.44674563407898	-0.513310074806213	-17.1489677429199	0.00483929552137852	0.000618529506027699	-0.00847235135734081	-0.00197886489331722
1578	2.44674563407898	-0.188635781407356	-17.213903427124	0.00516396993771195	-3.08191010844894e-05	0.00159255252219737	0.00159255252219737
1579	1.14804840087891	-1.48733305931091	-17.0190982818604	0.0022419011220336	-0.00425158534198999	-3.08191010844894e-05	0.00646266713738441
1580	-0.150648877024651	0.136038541793823	-17.0840320587158	0.0022419011220336	0.000618529506027699	0.00256657530553639	-0.00295288790948689
1581	-0.150648877024651	0.78538715839386	-17.6684474945068	-0.00619963090866804	0.00451462110504508	-0.00749832857400179	0.0022419011220336
1582	2.44674563407898	-0.513310074806213	-17.4087066650391	-0.00652430532500148	0.00386527273803949	-0.00847235135734081	-0.00327756232582033
1583	1.14804840087891	-0.513310074806213	-18.0580558776855	0.00386527273803949	-0.0159398596733809	0.0022419011220336	0.00126787810586393
1584	1.14804840087891	0.136038541793823	-17.2788372039795	-0.0026282137259841	0.00548864435404539	-0.000355493422830477	-0.00360223650932312
1585	0.498699754476547	0.78538715839386	-17.7983169555664	0.000293855206109583	-0.00100484199356288	0.00646266713738441	0.00581331877037883
1586	1.14804840087891	-0.188635781407356	-16.8892288208008	-0.00100484199356288	0.00483929552137852	-0.00619963090866804	-0.00100484199356288
1587	3.09609436988831	-1.48733305931091	-17.0840320587158	-3.08191010844894e-05	-0.00295288790948689	-0.0123684434220195	-0.00230353930965066
1588	-0.150648877024651	0.136038541793823	-17.6035118103027	-3.08191010844894e-05	0.000618529506027699	0.00126787810586393	-0.00132951640989631
1589	-0.150648877024651	0.78538715839386	-17.928186416626	0.00321592413820326	0.000293855206109583	-3.08191010844894e-05	0.0022419011220336
1590	-0.799997508525848	1.11006152629852	-18.0580558776855	0.000618529506027699	-0.00490093370899558	-0.00327756232582033	0.00159255252219737
1591	3.09609436988831	-1.16265869140625	-17.8632507324219	-0.00132951640989631	-3.08191010844894e-05	-0.00132951640989631	-0.000355493422830477
1592	-2.09869480133057	1.11006152629852	-17.1489677429199	-0.0100957229733467	0.00776136433705688	-0.0100957229733467	-0.00522560812532902
1593	1.79739701747894	0.136038541793823	-16.9541625976563	-0.00197886489331722	0.00191722682211548	-0.00197886489331722	-0.00717365415766835
1594	2.44674563407898	-0.513310074806213	-17.1489677429199	-3.08191010844894e-05	-0.00100484199356288	0.00354059832170606	0.00646266713738441
1595	1.79739701747894	-0.513310074806213	-17.7333812713623	-0.000355493422830477	0.00321592413820326	0.00613799272105098	0.00191722682211548
1596	-0.150648877024651	0.78538715839386	-17.4087066650391	-0.00879702530801296	0.00678734155371785	-0.00587495695799589	-0.00425158534198999
1597	-0.150648877024651	0.136038541793823	-17.4736423492432	-0.00392691092565656	0.0116574559360743	-3.08191010844894e-05	0.00126787810586393
1598	0.498699754476547	0.136038541793823	-17.2788372039795	0.0022419011220336	-0.00295288790948689	0.00354059832170606	-0.00457625929266214
1599	1.14804840087891	-0.513310074806213	-17.7333812713623	-0.00132951640989631	-0.00360223650932312	0.00516396993771195	-0.00100484199356288
1600	-2.09869480133057	1.11006152629852	-17.7333812713623	-0.00392691092565656	-0.00132951640989631	0.00126787810586393	0.00191722682211548
1601	1.14804840087891	0.136038541793823	-17.213903427124	-0.0026282137259841	0.00776136433705688	-0.00814767740666866	-3.08191010844894e-05
1602	1.14804840087891	0.78538715839386	-17.4087066650391	0.000943203864153475	0.00191722682211548	0.00159255252219737	-0.000680167751852423
1603	3.09609436988831	-2.13668155670166	-17.8632507324219	0.00191722682211548	-0.00814767740666866	0.00451462110504508	-0.000355493422830477
1604	-0.799997508525848	0.136038541793823	-17.8632507324219	-0.00587495695799589	-0.00327756232582033	-0.00197886489331722	0.00613799272105098
1605	1.79739701747894	0.460712850093842	-17.5385761260986	0.00126787810586393	0.00483929552137852	-0.00165419070981443	-0.000680167751852423
1606	-0.150648877024651	1.11006152629852	-17.2788372039795	-0.000355493422830477	0.00256657530553639	-3.08191010844894e-05	-0.00360223650932312
1607	1.79739701747894	-0.513310074806213	-17.213903427124	-0.00100484199356288	-0.00165419070981443	-0.00717365415766835	-0.0026282137259841
1608	-1.44934618473053	0.78538715839386	-17.3437728881836	-0.00230353930965066	-0.00197886489331722	-0.00360223650932312	0.00256657530553639
1609	-0.150648877024651	0.78538715839386	-17.7983169555664	-0.000355493422830477	0.00354059832170606	0.00483929552137852	0.00711201597005129
1610	1.79739701747894	-0.188635781407356	-17.4736423492432	0.00548864435404539	0.00289124972186983	0.00191722682211548	0.000618529506027699
1611	1.79739701747894	-1.48733305931091	-17.1489677429199	-0.00197886489331722	0.00126787810586393	-0.00619963090866804	-0.00555028254166245
1612	-1.44934618473053	0.460712850093842	-17.4736423492432	-0.00977104809135199	0.00808603875339031	-0.00295288790948689	-3.08191010844894e-05
1613	2.44674563407898	-0.188635781407356	-17.213903427124	0.00321592413820326	0.00191722682211548	-0.0100957229733467	-0.00132951640989631
1614	-0.150648877024651	0.136038541793823	-17.213903427124	-0.00230353930965066	-0.0026282137259841	-0.00230353930965066	0.00386527273803949
1615	2.44674563407898	-1.48733305931091	-17.5385761260986	0.00191722682211548	-0.00360223650932312	-0.00490093370899558	-0.00457625929266214
1616	-0.150648877024651	0.78538715839386	-18.2528610229492	-0.00847235135734081	0.0103587592020631	-0.000680167751852423	-0.000680167751852423
1617	-0.150648877024651	0.78538715839386	-18.1879253387451	-0.00684897974133492	0.00906006153672934	-0.000355493422830477	-0.00717365415766835
1618	-0.150648877024651	1.11006152629852	-18.0580558776855	0.00386527273803949	-0.00100484199356288	-0.00392691092565656	-0.000355493422830477
1619	1.14804840087891	-0.188635781407356	-17.4736423492432	0.00321592413820326	-0.0100957229733467	0.000618529506027699	0.00516396993771195
1620	-0.799997508525848	-0.188635781407356	-17.0840320587158	-0.00847235135734081	-0.00360223650932312	-0.00749832857400179	0.00776136433705688
1621	-0.150648877024651	0.136038541793823	-17.6035118103027	0.00191722682211548	0.00808603875339031	-0.00684897974133492	-0.00912170019000769
1622	-0.150648877024651	1.11006152629852	-17.7983169555664	-0.00490093370899558	0.00321592413820326	-0.00684897974133492	0.00126787810586393
1623	0.498699754476547	-1.16265869140625	-17.8632507324219	0.000943203864153475	-0.00619963090866804	-0.00295288790948689	-0.00100484199356288
1624	-0.799997508525848	0.78538715839386	-17.5385761260986	-0.00619963090866804	0.00126787810586393	0.00613799272105098	0.00906006153672934
1625	1.14804840087891	-0.188635781407356	-17.213903427124	0.00354059832170606	0.00581331877037883	-0.00490093370899558	0.0022419011220336
1626	1.79739701747894	0.136038541793823	-17.3437728881836	0.00451462110504508	0.00418994715437293	-0.00230353930965066	-0.00782300252467394
1627	0.498699754476547	-1.48733305931091	-17.1489677429199	-0.00165419070981443	-0.00197886489331722	-0.00717365415766835	0.00159255252219737
1628	-1.44934618473053	-0.188635781407356	-16.8892288208008	-0.0026282137259841	0.00256657530553639	-0.000355493422830477	0.00289124972186983
1629	1.79739701747894	-0.513310074806213	-17.0840320587158	0.00159255252219737	-0.00457625929266214	0.00386527273803949	0.00516396993771195
1630	-0.150648877024651	0.78538715839386	-17.3437728881836	0.0022419011220336	0.00418994715437293	-0.00132951640989631	-0.00165419070981443
1631	-0.150648877024651	0.136038541793823	-18.0580558776855	0.000293855206109583	0.00256657530553639	-0.00230353930965066	-0.00490093370899558
1632	-0.150648877024651	-0.513310074806213	-17.7983169555664	-0.0123684434220195	0.00581331877037883	-0.0130177913233638	0.00159255252219737
1633	0.498699754476547	0.78538715839386	-18.1229915618896	0.00516396993771195	0.00386527273803949	0.00321592413820326	0.00159255252219737
1634	1.79739701747894	0.136038541793823	-17.6035118103027	0.000618529506027699	-0.00555028254166245	-0.00847235135734081	0.00548864435404539
1635	-0.150648877024651	0.136038541793823	-17.8632507324219	-0.000680167751852423	-0.0026282137259841	-3.08191010844894e-05	0.00191722682211548
1636	-1.44934618473053	-0.188635781407356	-17.5385761260986	-0.00652430532500148	0.00613799272105098	-0.0146411629393697	0.000618529506027699
1637	2.44674563407898	-0.188635781407356	-17.4736423492432	-0.00132951640989631	0.0103587592020631	0.000943203864153475	-0.00230353930965066
1638	2.44674563407898	-0.188635781407356	-17.8632507324219	0.00354059832170606	0.00289124972186983	0.00418994715437293	-0.00425158534198999
1639	1.14804840087891	-0.513310074806213	-17.7983169555664	-0.00295288790948689	0.000943203864153475	0.00191722682211548	0.00970941036939621
1640	-1.44934618473053	-0.837984383106232	-17.6035118103027	-0.0107450718060136	-0.000680167751852423	-0.00944637414067984	0.00418994715437293
1641	1.14804840087891	0.460712850093842	-18.1229915618896	0.000293855206109583	-0.00360223650932312	-0.00165419070981443	-0.00879702530801296
1642	1.79739701747894	0.136038541793823	-17.0840320587158	-0.00327756232582033	-0.00197886489331722	-0.00100484199356288	0.00126787810586393
1643	0.498699754476547	0.460712850093842	-17.1489677429199	0.00159255252219737	-0.000680167751852423	0.000293855206109583	0.000293855206109583
1644	-0.799997508525848	-0.513310074806213	-17.4087066650391	-0.00717365415766835	-0.00522560812532902	0.00256657530553639	0.00321592413820326
1645	3.74544286727905	-0.188635781407356	-18.1879253387451	0.00321592413820326	0.00321592413820326	-0.00230353930965066	0.00873538758605719
1646	0.498699754476547	1.11006152629852	-17.928186416626	-0.00132951640989631	0.00418994715437293	-0.00197886489331722	-0.000355493422830477
1647	-0.799997508525848	0.460712850093842	-17.4736423492432	-0.00392691092565656	0.000943203864153475	-0.00295288790948689	-0.0100957229733467
1648	-2.74804329872131	0.78538715839386	-17.7983169555664	0.000293855206109583	-0.00327756232582033	0.00321592413820326	0.00516396993771195
1649	3.74544286727905	-0.188635781407356	-17.928186416626	0.00386527273803949	0.00191722682211548	-0.00814767740666866	0.00386527273803949
1650	2.44674563407898	0.136038541793823	-17.6035118103027	0.00159255252219737	-0.00197886489331722	0.000943203864153475	-0.00100484199356288
1651	-0.150648877024651	0.78538715839386	-18.1879253387451	0.00159255252219737	0.00386527273803949	0.00256657530553639	-0.000355493422830477
1652	-0.799997508525848	-0.188635781407356	-17.7983169555664	-0.00879702530801296	0.00418994715437293	-0.00392691092565656	-0.00197886489331722
1653	0.498699754476547	1.11006152629852	-18.3827304840088	-0.000680167751852423	0.000618529506027699	-0.00522560812532902	-0.00392691092565656
1654	1.14804840087891	-0.513310074806213	-17.8632507324219	0.00516396993771195	0.00159255252219737	0.00321592413820326	-0.0026282137259841
1655	-0.799997508525848	1.11006152629852	-17.3437728881836	-0.00197886489331722	0.00256657530553639	-0.00295288790948689	-0.0026282137259841
1656	-2.74804329872131	0.78538715839386	-17.0190982818604	-0.00197886489331722	0.00256657530553639	-0.00847235135734081	-0.00555028254166245
1657	2.44674563407898	-0.188635781407356	-17.213903427124	-0.00587495695799589	0.00873538758605719	-0.0117190945893526	-0.00327756232582033
1658	3.74544286727905	-0.837984383106232	-17.3437728881836	0.00516396993771195	-0.00522560812532902	0.00126787810586393	0.000293855206109583
1659	1.79739701747894	-0.188635781407356	-17.4736423492432	0.00126787810586393	-0.00197886489331722	-0.0026282137259841	0.00256657530553639
1660	-2.09869480133057	-0.188635781407356	-17.8632507324219	-0.00652430532500148	0.0022419011220336	0.00289124972186983	0.00938473641872406
1661	0.498699754476547	0.460712850093842	-17.6684474945068	0.00386527273803949	0.00386527273803949	-0.0152905117720366	0.000618529506027699
1662	2.44674563407898	-0.188635781407356	-17.4736423492432	-0.00295288790948689	0.00191722682211548	-0.00847235135734081	-0.00100484199356288
1663	-0.150648877024651	1.4347357749939	-17.213903427124	-0.00197886489331722	0.00483929552137852	0.00126787810586393	-0.000680167751852423
1664	-0.150648877024651	-0.188635781407356	-17.2788372039795	-0.00847235135734081	0.00418994715437293	-0.000355493422830477	0.00743668992072344
1665	1.14804840087891	-0.837984383106232	-17.5385761260986	0.00256657530553639	0.0022419011220336	-0.00684897974133492	0.00386527273803949
1666	1.14804840087891	-0.513310074806213	-18.1229915618896	0.0022419011220336	-0.00425158534198999	0.0022419011220336	-0.00814767740666866
1667	1.79739701747894	0.136038541793823	-17.9931201934814	-0.00490093370899558	0.00548864435404539	-0.0117190945893526	-3.08191010844894e-05
1668	-0.150648877024651	-0.188635781407356	-17.7333812713623	-0.00327756232582033	0.00256657530553639	-0.00652430532500148	-0.00555028254166245
1669	1.79739701747894	-0.513310074806213	-17.8632507324219	-0.000680167751852423	0.000293855206109583	0.00159255252219737	0.00256657530553639
1670	1.79739701747894	-0.513310074806213	-17.7333812713623	-3.08191010844894e-05	-0.00295288790948689	-0.000355493422830477	0.000618529506027699
1671	1.79739701747894	0.136038541793823	-17.7983169555664	0.0022419011220336	0.00841071270406246	-0.0120437685400248	-0.00132951640989631
1672	-0.799997508525848	1.11006152629852	-18.1229915618896	-0.00555028254166245	0.00321592413820326	-0.00132951640989631	-0.00652430532500148
1673	1.79739701747894	-0.188635781407356	-17.7983169555664	0.00191722682211548	-0.000680167751852423	-0.00197886489331722	0.00711201597005129
1674	2.44674563407898	-1.16265869140625	-17.7333812713623	-0.00100484199356288	-0.00879702530801296	0.00354059832170606	0.00548864435404539
1675	-0.799997508525848	0.78538715839386	-17.928186416626	-0.000680167751852423	-0.00132951640989631	0.00126787810586393	-0.00717365415766835
1676	-0.799997508525848	1.11006152629852	-17.213903427124	-0.00132951640989631	-0.000680167751852423	-0.0100957229733467	-0.00327756232582033
1677	0.498699754476547	0.460712850093842	-17.6684474945068	-0.00490093370899558	0.00483929552137852	0.00386527273803949	-0.00555028254166245
1678	1.14804840087891	-1.16265869140625	-17.7983169555664	0.0022419011220336	-0.00295288790948689	-0.00749832857400179	0.00289124972186983
1679	0.498699754476547	0.460712850093842	-17.8632507324219	0.00126787810586393	-3.08191010844894e-05	0.00516396993771195	0.0100340843200684
1680	-0.150648877024651	1.4347357749939	-17.5385761260986	0.0022419011220336	0.00873538758605719	0.00159255252219737	-0.000355493422830477
1681	0.498699754476547	1.11006152629852	-17.6035118103027	0.00581331877037883	0.00289124972186983	-0.00749832857400179	-0.00490093370899558
1682	3.74544286727905	-1.81200730800629	-17.2788372039795	-0.00360223650932312	-0.00684897974133492	-0.00619963090866804	-0.00522560812532902
1683	-0.150648877024651	0.78538715839386	-17.7983169555664	-0.00230353930965066	-0.000355493422830477	0.00646266713738441	0.00483929552137852
1684	1.14804840087891	0.136038541793823	-17.6035118103027	0.00386527273803949	-0.00425158534198999	0.00613799272105098	-0.00230353930965066
1685	1.14804840087891	-0.513310074806213	-18.1229915618896	0.00386527273803949	0.00418994715437293	0.00159255252219737	-0.00295288790948689
1686	2.44674563407898	-1.48733305931091	-17.7983169555664	0.00289124972186983	-0.00490093370899558	-0.00814767740666866	-0.00912170019000769
1687	1.14804840087891	-0.188635781407356	-17.6684474945068	-0.00230353930965066	0.00126787810586393	-0.00977104809135199	0.000293855206109583
1688	1.14804840087891	0.460712850093842	-17.8632507324219	-0.00165419070981443	-0.00457625929266214	-0.00132951640989631	0.00354059832170606
1689	2.44674563407898	-0.513310074806213	-17.3437728881836	0.00743668992072344	-0.00457625929266214	0.00159255252219737	0.0022419011220336
1690	0.498699754476547	-0.837984383106232	-17.6035118103027	0.00126787810586393	-0.00230353930965066	-0.00360223650932312	0.00776136433705688
1691	0.498699754476547	-0.188635781407356	-17.6684474945068	0.000293855206109583	0.00516396993771195	-0.00522560812532902	0.00126787810586393
1692	-0.150648877024651	0.78538715839386	-18.2528610229492	-0.0026282137259841	0.00354059832170606	-0.00652430532500148	-0.00749832857400179
1693	3.09609436988831	0.136038541793823	-17.9931201934814	0.00418994715437293	-0.00197886489331722	0.00191722682211548	0.00256657530553639
1694	-0.150648877024651	-0.513310074806213	-17.8632507324219	0.00516396993771195	-0.00684897974133492	-0.00814767740666866	-3.08191010844894e-05
1695	-0.150648877024651	-0.188635781407356	-17.4736423492432	-0.00555028254166245	0.00418994715437293	-0.00425158534198999	0.00970941036939621
1696	0.498699754476547	1.11006152629852	-17.4087066650391	0.00386527273803949	0.00970941036939621	-0.00327756232582033	-0.0149658378213644
1697	-0.799997508525848	0.78538715839386	-17.1489677429199	-0.000680167751852423	-0.00165419070981443	-0.0026282137259841	-0.00132951640989631
1698	-0.150648877024651	-0.513310074806213	-17.8632507324219	-0.00197886489331722	-0.00230353930965066	0.00126787810586393	-0.000680167751852423
1699	-0.799997508525848	0.460712850093842	-18.1879253387451	-0.0100957229733467	-0.00457625929266214	0.00159255252219737	-0.000355493422830477
1700	2.44674563407898	1.11006152629852	-18.1229915618896	0.00418994715437293	0.000618529506027699	-0.0026282137259841	0.00289124972186983
1701	2.44674563407898	-0.188635781407356	-17.4736423492432	0.00646266713738441	0.00126787810586393	-0.00197886489331722	-0.00392691092565656
1702	1.79739701747894	-1.48733305931091	-17.1489677429199	-0.00197886489331722	-0.00165419070981443	-0.0146411629393697	-0.00165419070981443
1703	-1.44934618473053	0.78538715839386	-17.3437728881836	-0.00717365415766835	0.0022419011220336	0.00418994715437293	-0.000680167751852423
1704	-0.799997508525848	0.136038541793823	-17.5385761260986	0.00678734155371785	-0.00457625929266214	0.00191722682211548	0.00483929552137852
1705	-0.799997508525848	1.11006152629852	-17.7983169555664	-0.00197886489331722	0.00581331877037883	-0.00230353930965066	0.00289124972186983
1706	1.14804840087891	-1.48733305931091	-17.8632507324219	0.00354059832170606	-0.00360223650932312	-0.00457625929266214	0.000943203864153475
1707	0.498699754476547	-0.513310074806213	-17.3437728881836	-0.00717365415766835	0.00126787810586393	-0.0126931173726916	-0.00327756232582033
1708	2.44674563407898	-0.513310074806213	-17.8632507324219	0.0022419011220336	-0.00360223650932312	-0.00425158534198999	0.000618529506027699
1709	0.498699754476547	1.11006152629852	-17.3437728881836	0.00354059832170606	-0.00392691092565656	0.00386527273803949	0.00191722682211548
1710	-0.799997508525848	-0.188635781407356	-17.2788372039795	-0.00197886489331722	0.00386527273803949	-0.00165419070981443	-0.00100484199356288
1711	0.498699754476547	0.136038541793823	-17.213903427124	0.000618529506027699	-0.00197886489331722	-0.0123684434220195	0.00483929552137852
1712	1.14804840087891	0.78538715839386	-18.2528610229492	-3.08191010844894e-05	0.00191722682211548	-0.00879702530801296	-0.00684897974133492
1713	3.09609436988831	0.136038541793823	-17.4736423492432	-0.00165419070981443	0.000943203864153475	-0.0026282137259841	-0.00619963090866804
1714	0.498699754476547	-0.513310074806213	-17.6035118103027	0.00191722682211548	-0.00295288790948689	0.00516396993771195	0.00289124972186983
1715	-1.44934618473053	0.136038541793823	-17.7333812713623	-0.00684897974133492	-0.00230353930965066	-0.00749832857400179	0.00711201597005129
1716	2.44674563407898	0.460712850093842	-17.5385761260986	0.00289124972186983	0.00289124972186983	0.00418994715437293	-0.00912170019000769
1717	-0.150648877024651	0.78538715839386	-17.7983169555664	-0.00132951640989631	0.0136055024340749	0.00126787810586393	-0.00717365415766835
1718	-0.150648877024651	-0.188635781407356	-17.6684474945068	-0.00132951640989631	-0.00522560812532902	-0.00230353930965066	-0.00392691092565656
1719	-2.74804329872131	0.78538715839386	-18.0580558776855	-0.0026282137259841	0.00418994715437293	0.00386527273803949	-0.00360223650932312
1720	1.14804840087891	0.78538715839386	-18.1879253387451	0.00256657530553639	-0.00425158534198999	-0.00327756232582033	-0.00360223650932312
1721	1.79739701747894	0.136038541793823	-17.4087066650391	0.00354059832170606	0.000618529506027699	-0.00490093370899558	-0.0104203969240189
1722	0.498699754476547	0.136038541793823	-18.1229915618896	-0.00100484199356288	-0.00295288790948689	-0.000355493422830477	-0.00132951640989631
1723	-0.150648877024651	-0.513310074806213	-17.2788372039795	-0.00684897974133492	-0.00165419070981443	-0.00749832857400179	0.00548864435404539
1724	-0.150648877024651	0.78538715839386	-17.3437728881836	0.0022419011220336	-3.08191010844894e-05	0.00451462110504508	0.00126787810586393
1725	0.498699754476547	0.460712850093842	-17.1489677429199	-0.00132951640989631	0.00191722682211548	-0.00619963090866804	0.00191722682211548
1726	1.14804840087891	-0.513310074806213	-17.3437728881836	0.00159255252219737	-0.00457625929266214	-0.00782300252467394	-0.00230353930965066
1727	-1.44934618473053	-0.837984383106232	-17.1489677429199	-0.0104203969240189	0.00548864435404539	0.000943203864153475	-0.00197886489331722
1728	0.498699754476547	-0.513310074806213	-17.3437728881836	-0.00295288790948689	0.000943203864153475	-0.00684897974133492	0.00321592413820326
1729	0.498699754476547	0.136038541793823	-18.0580558776855	0.00289124972186983	-0.00327756232582033	0.00711201597005129	-0.00295288790948689
1730	0.498699754476547	0.136038541793823	-17.6035118103027	0.000618529506027699	-0.00132951640989631	0.00581331877037883	-0.00100484199356288
1731	-2.09869480133057	-0.188635781407356	-17.4087066650391	-0.00100484199356288	0.00970941036939621	0.00289124972186983	0.00289124972186983
1732	1.79739701747894	0.78538715839386	-17.7983169555664	0.000293855206109583	0.000618529506027699	-0.0100957229733467	-0.00327756232582033
1733	2.44674563407898	-0.513310074806213	-17.8632507324219	-0.00230353930965066	-0.00100484199356288	-0.00684897974133492	-0.00360223650932312
1734	-0.150648877024651	1.11006152629852	-18.2528610229492	0.00159255252219737	0.000943203864153475	-0.00457625929266214	0.000618529506027699
1735	-2.09869480133057	-0.513310074806213	-17.8632507324219	-0.00522560812532902	0.00354059832170606	0.00483929552137852	0.00451462110504508
1736	2.44674563407898	-0.188635781407356	-17.3437728881836	0.000293855206109583	0.00126787810586393	-0.00814767740666866	-0.00619963090866804
1737	2.44674563407898	0.460712850093842	-17.3437728881836	0.00126787810586393	-0.00327756232582033	-0.00457625929266214	0.00289124972186983
1738	-0.150648877024651	0.460712850093842	-17.3437728881836	-0.0026282137259841	0.00516396993771195	-0.00457625929266214	-0.00782300252467394
1739	-2.74804329872131	0.460712850093842	-17.2788372039795	-0.00230353930965066	0.00354059832170606	0.00386527273803949	-0.000355493422830477
1740	2.44674563407898	-0.513310074806213	-17.213903427124	-0.00327756232582033	0.00711201597005129	-0.00912170019000769	0.000618529506027699
1741	3.09609436988831	-0.837984383106232	-17.4087066650391	0.000293855206109583	0.00159255252219737	0.00289124972186983	-0.00490093370899558
1742	-1.44934618473053	0.460712850093842	-17.6035118103027	0.00191722682211548	0.00451462110504508	-0.00652430532500148	-0.00360223650932312
1743	-0.150648877024651	-0.188635781407356	-17.3437728881836	-0.00457625929266214	0.00841071270406246	0.00126787810586393	0.00159255252219737
1744	1.14804840087891	0.78538715839386	-17.4736423492432	-0.00295288790948689	0.000943203864153475	-0.00782300252467394	0.00451462110504508
1745	1.79739701747894	0.78538715839386	-17.3437728881836	0.00126787810586393	0.00581331877037883	-3.08191010844894e-05	0.00841071270406246
1746	0.498699754476547	-0.188635781407356	-16.9541625976563	0.00483929552137852	0.00483929552137852	-0.00425158534198999	-0.00652430532500148
1747	-2.74804329872131	0.78538715839386	-17.3437728881836	-0.00782300252467394	0.00808603875339031	-0.00295288790948689	-0.00490093370899558
1748	0.498699754476547	0.460712850093842	-17.6035118103027	-0.00197886489331722	0.00126787810586393	-0.00392691092565656	0.00776136433705688
1749	1.14804840087891	0.460712850093842	-17.928186416626	0.00646266713738441	-0.00165419070981443	0.00256657530553639	-0.00100484199356288
1750	1.79739701747894	-0.837984383106232	-17.2788372039795	0.000943203864153475	0.000293855206109583	-0.00814767740666866	-0.0026282137259841
1751	-2.09869480133057	0.78538715839386	-17.4087066650391	-0.00490093370899558	0.00906006153672934	-0.00587495695799589	0.00159255252219737
1752	1.79739701747894	-0.188635781407356	-17.8632507324219	0.00386527273803949	-0.00165419070981443	-0.00912170019000769	-0.00165419070981443
1753	1.14804840087891	0.78538715839386	-17.5385761260986	-0.0026282137259841	0.00386527273803949	0.000293855206109583	-0.00230353930965066
1754	1.79739701747894	-0.837984383106232	-18.0580558776855	0.00256657530553639	0.00159255252219737	0.00938473641872406	0.00256657530553639
1755	-1.44934618473053	0.78538715839386	-17.9931201934814	-0.00814767740666866	0.00548864435404539	-0.00197886489331722	0.00581331877037883
1756	3.09609436988831	-0.513310074806213	-18.0580558776855	0.00386527273803949	0.00159255252219737	-0.00522560812532902	-0.00165419070981443
1757	2.44674563407898	-0.188635781407356	-17.2788372039795	0.00126787810586393	-0.00197886489331722	-0.00295288790948689	-0.00555028254166245
1758	1.79739701747894	-1.16265869140625	-17.4087066650391	-0.00425158534198999	-0.000355493422830477	0.000618529506027699	0.00646266713738441
1759	-1.44934618473053	0.136038541793823	-16.9541625976563	-0.00327756232582033	0.00516396993771195	-0.00197886489331722	0.00970941036939621
1760	1.14804840087891	-0.188635781407356	-17.0190982818604	0.0022419011220336	0.000293855206109583	-0.00327756232582033	0.00873538758605719
1761	-0.150648877024651	0.460712850093842	-17.6035118103027	0.00256657530553639	0.00483929552137852	-0.00425158534198999	-0.00230353930965066
1762	1.79739701747894	-0.188635781407356	-17.7333812713623	-0.000680167751852423	0.00613799272105098	-0.0130177913233638	-0.00457625929266214
1763	-0.799997508525848	0.136038541793823	-17.3437728881836	-0.00879702530801296	-0.00100484199356288	-0.0113944197073579	0.00711201597005129
1764	1.79739701747894	0.136038541793823	-17.7983169555664	0.000293855206109583	-0.00165419070981443	0.00483929552137852	0.00483929552137852
1765	2.44674563407898	0.78538715839386	-17.4087066650391	0.00321592413820326	0.000618529506027699	-0.00619963090866804	0.00256657530553639
1766	1.79739701747894	0.460712850093842	-17.213903427124	0.00646266713738441	0.00646266713738441	-0.00295288790948689	0.000618529506027699
1767	-2.74804329872131	1.11006152629852	-17.7333812713623	-0.00522560812532902	-0.00327756232582033	-0.00522560812532902	-0.00944637414067984
1768	0.498699754476547	0.78538715839386	-18.2528610229492	-0.000680167751852423	0.00126787810586393	-0.00392691092565656	0.00743668992072344
1769	3.09609436988831	-0.188635781407356	-17.928186416626	0.00970941036939621	0.00126787810586393	0.00581331877037883	0.00321592413820326
1770	2.44674563407898	-0.513310074806213	-17.7333812713623	-0.00100484199356288	0.00386527273803949	-0.00782300252467394	0.00613799272105098
1771	-2.74804329872131	0.460712850093842	-18.1879253387451	0.000293855206109583	0.00776136433705688	-0.00425158534198999	0.00418994715437293
1772	1.79739701747894	0.136038541793823	-18.0580558776855	0.000293855206109583	0.00321592413820326	-0.00684897974133492	-0.00295288790948689
1773	0.498699754476547	0.460712850093842	-17.7983169555664	-0.00490093370899558	-0.00132951640989631	-0.000680167751852423	-0.000680167751852423
1774	1.79739701747894	-0.837984383106232	-17.4087066650391	-3.08191010844894e-05	0.00289124972186983	0.00321592413820326	0.01100810803473
1775	-2.74804329872131	0.78538715839386	-18.0580558776855	-0.00490093370899558	0.00289124972186983	0.00256657530553639	0.000293855206109583
1776	0.498699754476547	0.460712850093842	-18.0580558776855	0.00418994715437293	0.00321592413820326	-0.0100957229733467	-0.00457625929266214
1777	1.14804840087891	-0.513310074806213	-17.7983169555664	0.00321592413820326	-0.0026282137259841	-0.00522560812532902	-0.00132951640989631
1778	3.09609436988831	-0.513310074806213	-17.6684474945068	-0.0026282137259841	-0.00295288790948689	-0.0026282137259841	0.00159255252219737
1779	0.498699754476547	-0.513310074806213	-17.6684474945068	0.00289124972186983	-0.00717365415766835	0.00548864435404539	0.00646266713738441
1780	0.498699754476547	1.11006152629852	-17.1489677429199	-0.000680167751852423	-0.000355493422830477	-0.00392691092565656	0.00159255252219737
1781	1.14804840087891	0.460712850093842	-17.3437728881836	0.00354059832170606	0.00613799272105098	-0.00100484199356288	0.00191722682211548
1782	1.14804840087891	-0.188635781407356	-17.2788372039795	0.00386527273803949	0.00126787810586393	-0.0120437685400248	0.000618529506027699
1783	-0.799997508525848	1.11006152629852	-17.6035118103027	-0.00327756232582033	0.00126787810586393	-0.00457625929266214	0.00970941036939621
1784	1.79739701747894	0.136038541793823	-17.6684474945068	0.00386527273803949	-0.00295288790948689	-0.0104203969240189	0.00581331877037883
1785	1.79739701747894	-0.837984383106232	-17.7983169555664	0.00354059832170606	-0.00295288790948689	-0.00360223650932312	-0.00360223650932312
1786	0.498699754476547	0.460712850093842	-17.7983169555664	0.00126787810586393	0.00354059832170606	-0.00814767740666866	0.00483929552137852
1787	-0.150648877024651	0.78538715839386	-17.213903427124	-0.00717365415766835	0.00159255252219737	0.0022419011220336	-0.00197886489331722
1788	2.44674563407898	0.136038541793823	-17.4736423492432	-0.00132951640989631	-0.00327756232582033	-0.0117190945893526	-0.00392691092565656
1789	3.09609436988831	-0.188635781407356	-17.2788372039795	0.00841071270406246	-0.00132951640989631	0.00418994715437293	0.0022419011220336
1790	-0.150648877024651	0.460712850093842	-17.213903427124	0.0022419011220336	-0.00100484199356288	-3.08191010844894e-05	0.00321592413820326
1791	-1.44934618473053	0.78538715839386	-18.1879253387451	-0.00587495695799589	0.00418994715437293	-0.0104203969240189	-0.00132951640989631
1792	1.14804840087891	0.136038541793823	-17.9931201934814	0.0022419011220336	-0.00295288790948689	-0.000355493422830477	-0.0104203969240189
1793	1.79739701747894	0.460712850093842	-17.5385761260986	-0.00652430532500148	0.00126787810586393	0.00321592413820326	0.00678734155371785
1794	-0.150648877024651	-0.188635781407356	-16.8892288208008	0.00159255252219737	-0.00457625929266214	0.00483929552137852	0.00289124972186983
1795	-1.44934618473053	0.460712850093842	-17.7333812713623	-0.00717365415766835	-0.0026282137259841	-0.0104203969240189	0.00321592413820326
1796	-0.799997508525848	0.460712850093842	-17.8632507324219	0.00289124972186983	0.00321592413820326	-0.00587495695799589	-0.00100484199356288
1797	-0.150648877024651	0.78538715839386	-17.5385761260986	0.00289124972186983	0.000943203864153475	-0.00392691092565656	-0.00490093370899558
1798	-0.150648877024651	-0.188635781407356	-17.1489677429199	0.00321592413820326	0.000618529506027699	-0.000680167751852423	-3.08191010844894e-05
1799	-0.150648877024651	0.460712850093842	-17.2788372039795	-0.00230353930965066	0.00126787810586393	0.00354059832170606	0.000943203864153475
1800	-0.799997508525848	0.78538715839386	-17.6684474945068	-0.0026282137259841	-3.08191010844894e-05	-0.00717365415766835	0.00159255252219737
1801	1.14804840087891	0.136038541793823	-17.1489677429199	-3.08191010844894e-05	0.00418994715437293	-0.00457625929266214	0.00354059832170606
1802	2.44674563407898	-0.188635781407356	-16.8242931365967	0.00451462110504508	-0.000680167751852423	-0.000680167751852423	-0.00522560812532902
1803	-1.44934618473053	0.460712850093842	-17.5385761260986	-0.0100957229733467	0.00289124972186983	-0.0104203969240189	-0.00684897974133492
1804	1.79739701747894	-0.513310074806213	-17.6035118103027	0.00548864435404539	0.000943203864153475	0.00581331877037883	0.00191722682211548
1805	1.79739701747894	-0.188635781407356	-17.4087066650391	-3.08191010844894e-05	0.00159255252219737	0.00126787810586393	0.000293855206109583
1806	1.14804840087891	-0.513310074806213	-17.2788372039795	0.00126787810586393	0.00646266713738441	-0.00197886489331722	0.00256657530553639
1807	-0.150648877024651	-0.513310074806213	-17.0190982818604	-0.00295288790948689	-0.00295288790948689	-0.0126931173726916	-0.000680167751852423
1808	1.79739701747894	-0.513310074806213	-17.4087066650391	0.00418994715437293	0.00354059832170606	-0.00327756232582033	0.000293855206109583
1809	1.79739701747894	-0.188635781407356	-16.9541625976563	-0.000355493422830477	-0.00392691092565656	0.0106834331527352	-0.00197886489331722
1810	-0.150648877024651	0.78538715839386	-18.1879253387451	0.00191722682211548	-0.00587495695799589	-0.00132951640989631	0.00321592413820326
1811	-0.799997508525848	-0.188635781407356	-17.2788372039795	-0.00652430532500148	0.00613799272105098	0.00418994715437293	0.000293855206109583
1812	1.14804840087891	0.78538715839386	-17.7333812713623	0.00516396993771195	-0.00100484199356288	-0.00879702530801296	-0.00522560812532902
1813	0.498699754476547	-0.188635781407356	-17.7983169555664	-0.00587495695799589	-3.08191010844894e-05	0.00354059832170606	0.0022419011220336
1814	-0.799997508525848	0.460712850093842	-17.928186416626	0.00451462110504508	-0.000680167751852423	0.00743668992072344	0.00159255252219737
1815	-1.44934618473053	-0.188635781407356	-16.9541625976563	-0.00522560812532902	0.0022419011220336	0.00191722682211548	0.00289124972186983
1816	0.498699754476547	0.460712850093842	-17.2788372039795	0.00289124972186983	0.00418994715437293	-0.00295288790948689	-3.08191010844894e-05
1817	0.498699754476547	1.11006152629852	-17.6035118103027	0.00646266713738441	0.00483929552137852	-0.00717365415766835	-0.0100957229733467
1818	-0.150648877024651	0.78538715839386	-18.2528610229492	-0.00360223650932312	-0.00619963090866804	-3.08191010844894e-05	-0.00165419070981443
1819	-3.39739203453064	0.78538715839386	-17.4736423492432	-0.00457625929266214	0.00159255252219737	0.00354059832170606	-0.00230353930965066
1820	1.79739701747894	0.78538715839386	-17.7333812713623	0.00256657530553639	0.0022419011220336	-0.0104203969240189	0.0103587592020631
1821	2.44674563407898	-0.188635781407356	-17.213903427124	0.00256657530553639	0.00256657530553639	-0.00522560812532902	-0.00879702530801296
1822	0.498699754476547	-0.188635781407356	-16.9541625976563	0.000943203864153475	-0.00197886489331722	0.000618529506027699	-0.00522560812532902
1823	-0.799997508525848	0.78538715839386	-17.1489677429199	-0.0117190945893526	-0.00392691092565656	-0.00360223650932312	0.00678734155371785
1824	1.14804840087891	0.78538715839386	-17.4736423492432	0.00418994715437293	0.00159255252219737	-0.00230353930965066	0.01100810803473
1825	1.14804840087891	0.78538715839386	-17.4736423492432	0.00191722682211548	-3.08191010844894e-05	-0.000355493422830477	0.00321592413820326
1826	3.09609436988831	-0.513310074806213	-17.8632507324219	0.00289124972186983	0.00289124972186983	-0.000680167751852423	-0.00360223650932312
1827	-0.150648877024651	-0.188635781407356	-17.8632507324219	-0.000355493422830477	0.00613799272105098	-0.00327756232582033	-0.00555028254166245
1828	1.79739701747894	-0.188635781407356	-17.7333812713623	-0.00295288790948689	0.000943203864153475	-0.0139918150380254	-0.00230353930965066
1829	0.498699754476547	0.78538715839386	-17.213903427124	0.00159255252219737	0.0022419011220336	-0.000680167751852423	-0.000355493422830477
1830	0.498699754476547	0.78538715839386	-17.213903427124	0.011982130818069	-0.00165419070981443	0.00256657530553639	-0.00100484199356288
1831	-1.44934618473053	-0.188635781407356	-17.7983169555664	-0.00912170019000769	0.0142548503354192	-0.00555028254166245	0.00289124972186983
1832	1.79739701747894	0.78538715839386	-18.2528610229492	0.00289124972186983	0.00289124972186983	-0.00587495695799589	0.00451462110504508
1833	2.44674563407898	-0.513310074806213	-17.4087066650391	-0.00197886489331722	0.00483929552137852	-0.00295288790948689	-0.00165419070981443
1834	-0.150648877024651	0.78538715839386	-17.4736423492432	-0.000355493422830477	-0.000355493422830477	0.00646266713738441	-0.00165419070981443
1835	-0.799997508525848	-0.188635781407356	-17.213903427124	-0.0100957229733467	0.00646266713738441	-0.00490093370899558	0.00613799272105098
1836	1.14804840087891	-0.513310074806213	-17.4087066650391	0.00386527273803949	0.00841071270406246	-0.0120437685400248	-0.00230353930965066
1837	1.14804840087891	0.78538715839386	-17.2788372039795	0.0022419011220336	0.00841071270406246	0.000943203864153475	-0.00457625929266214
1838	0.498699754476547	0.136038541793823	-17.5385761260986	-0.000680167751852423	-0.00652430532500148	-0.00197886489331722	-3.08191010844894e-05
1839	-2.74804329872131	0.78538715839386	-18.1229915618896	-0.00457625929266214	-0.00132951640989631	0.00678734155371785	0.00126787810586393
1840	1.14804840087891	0.460712850093842	-17.6035118103027	-0.000355493422830477	0.00159255252219737	0.00321592413820326	0.00906006153672934
1841	2.44674563407898	-0.188635781407356	-17.2788372039795	0.00321592413820326	0.00678734155371785	-0.00457625929266214	-0.00457625929266214
1842	-0.150648877024651	0.136038541793823	-17.4736423492432	0.00191722682211548	-0.00490093370899558	-0.00749832857400179	-0.0026282137259841
1843	-0.799997508525848	-0.188635781407356	-17.0840320587158	-0.00749832857400179	0.000943203864153475	-0.00555028254166245	0.000943203864153475
1844	-0.150648877024651	0.78538715839386	-17.0190982818604	0.000943203864153475	0.00191722682211548	0.000943203864153475	0.00581331877037883
1845	0.498699754476547	0.460712850093842	-17.6035118103027	0.000943203864153475	-0.00327756232582033	-0.00717365415766835	-0.00977104809135199
1846	-0.799997508525848	-0.513310074806213	-17.4736423492432	0.00289124972186983	0.00906006153672934	-0.00490093370899558	-0.00782300252467394
1847	-2.74804329872131	0.78538715839386	-17.3437728881836	-0.00327756232582033	0.0022419011220336	0.0022419011220336	-0.00327756232582033
1848	-1.44934618473053	0.78538715839386	-17.9931201934814	-0.00165419070981443	0.00289124972186983	-0.00652430532500148	0.00970941036939621
1849	1.14804840087891	1.11006152629852	-17.8632507324219	-0.00100484199356288	0.000618529506027699	-0.00100484199356288	0.00418994715437293
1850	2.44674563407898	-1.16265869140625	-17.5385761260986	0.00516396993771195	-0.00327756232582033	0.00906006153672934	0.00548864435404539
1851	-2.74804329872131	1.11006152629852	-17.213903427124	-0.00879702530801296	0.00354059832170606	-0.00684897974133492	-3.08191010844894e-05
1852	2.44674563407898	-0.188635781407356	-17.4087066650391	0.00126787810586393	0.00516396993771195	-0.00327756232582033	-0.00392691092565656
1853	1.14804840087891	0.136038541793823	-17.7983169555664	-0.00230353930965066	-0.00132951640989631	-0.00587495695799589	0.00418994715437293
1854	1.79739701747894	0.136038541793823	-17.6684474945068	0.000943203864153475	-0.00327756232582033	0.00516396993771195	0.00906006153672934
1855	-2.09869480133057	0.460712850093842	-17.3437728881836	-0.00619963090866804	-0.00490093370899558	0.00321592413820326	-0.00197886489331722
1856	1.79739701747894	-0.188635781407356	-17.2788372039795	-0.00132951640989631	0.0155535480007529	-0.00847235135734081	0.00321592413820326
1857	1.14804840087891	-0.513310074806213	-17.1489677429199	0.00354059832170606	-0.00197886489331722	-0.00100484199356288	-0.00652430532500148
1858	1.79739701747894	0.136038541793823	-17.213903427124	-0.00100484199356288	-0.00490093370899558	-0.00684897974133492	-0.00425158534198999
1859	-1.44934618473053	0.136038541793823	-17.5385761260986	-0.00879702530801296	0.00191722682211548	0.00841071270406246	0.000618529506027699
1860	1.79739701747894	-0.513310074806213	-17.6035118103027	0.00386527273803949	0.000943203864153475	-0.00197886489331722	0.00256657530553639
1861	-0.799997508525848	-0.188635781407356	-17.213903427124	0.000618529506027699	0.00418994715437293	-0.00717365415766835	0.00191722682211548
1862	1.14804840087891	0.460712850093842	-17.4087066650391	0.00418994715437293	0.00483929552137852	-0.00295288790948689	-0.00392691092565656
1863	-1.44934618473053	0.136038541793823	-17.2788372039795	-0.00457625929266214	-0.00165419070981443	-0.00490093370899558	-0.000680167751852423
1864	-0.150648877024651	1.11006152629852	-17.4736423492432	-0.000355493422830477	0.00678734155371785	0.00126787810586393	-0.00490093370899558
1865	0.498699754476547	0.78538715839386	-17.1489677429199	0.0022419011220336	0.00126787810586393	-0.00977104809135199	0.00159255252219737
1866	0.498699754476547	0.78538715839386	-18.0580558776855	0.000618529506027699	-0.00230353930965066	-0.0104203969240189	-0.00392691092565656
1867	-2.09869480133057	0.460712850093842	-18.1879253387451	-0.00327756232582033	0.00776136433705688	0.00289124972186983	-0.00749832857400179
1868	-0.150648877024651	1.11006152629852	-18.3177947998047	-0.00230353930965066	-0.00230353930965066	-0.0130177913233638	-0.00360223650932312
1869	1.14804840087891	0.78538715839386	-18.0580558776855	0.000943203864153475	-0.00425158534198999	-0.00749832857400179	0.00776136433705688
1870	1.79739701747894	-0.188635781407356	-17.7333812713623	0.00451462110504508	-0.00392691092565656	-0.0133424662053585	-3.08191010844894e-05
1871	-2.74804329872131	0.460712850093842	-17.6035118103027	-0.00652430532500148	0.00906006153672934	-0.00327756232582033	-0.00490093370899558
1872	2.44674563407898	0.460712850093842	-17.2788372039795	0.00191722682211548	0.00613799272105098	-0.00749832857400179	-0.0104203969240189
1873	-0.799997508525848	0.78538715839386	-17.6035118103027	0.00191722682211548	-0.00490093370899558	-0.00360223650932312	-0.0026282137259841
1874	1.14804840087891	-0.513310074806213	-17.928186416626	-0.00165419070981443	-0.00100484199356288	-0.00197886489331722	0.00354059832170606
1875	-2.74804329872131	0.78538715839386	-18.1879253387451	-0.00522560812532902	0.000943203864153475	0.00126787810586393	0.0022419011220336
1876	0.498699754476547	0.136038541793823	-17.9931201934814	0.00126787810586393	0.00483929552137852	-0.0156151866540313	-0.00847235135734081
1877	1.14804840087891	-0.513310074806213	-17.1489677429199	-3.08191010844894e-05	0.00711201597005129	0.00613799272105098	-3.08191010844894e-05
1878	2.44674563407898	-0.837984383106232	-17.0840320587158	-0.00100484199356288	-0.00197886489331722	-0.00652430532500148	-0.00912170019000769
1879	-0.150648877024651	-0.188635781407356	-17.0840320587158	-0.00490093370899558	0.00289124972186983	-0.00100484199356288	0.00451462110504508
1880	1.79739701747894	0.136038541793823	-17.2788372039795	0.00483929552137852	0.00581331877037883	0.000293855206109583	0.00126787810586393
1881	-0.150648877024651	0.78538715839386	-18.0580558776855	-0.00230353930965066	-0.00425158534198999	-0.000680167751852423	0.000618529506027699
1882	1.14804840087891	-0.513310074806213	-17.4736423492432	0.00289124972186983	0.00126787810586393	-0.00100484199356288	0.00354059832170606
1883	-0.799997508525848	0.78538715839386	-17.4087066650391	-0.00814767740666866	-0.00522560812532902	-0.00977104809135199	0.00451462110504508
1884	1.79739701747894	0.460712850093842	-17.4736423492432	-0.000355493422830477	0.000293855206109583	0.000943203864153475	0.00159255252219737
1885	1.79739701747894	-0.188635781407356	-17.6684474945068	0.00483929552137852	0.00321592413820326	0.00126787810586393	-0.00879702530801296
1886	-0.799997508525848	0.460712850093842	-17.6684474945068	-0.00392691092565656	0.00548864435404539	-0.00684897974133492	-0.0026282137259841
1887	-1.44934618473053	0.460712850093842	-18.0580558776855	-0.00912170019000769	0.00451462110504508	-0.00490093370899558	0.000293855206109583
1888	1.14804840087891	0.78538715839386	-18.3177947998047	0.00354059832170606	-0.00100484199356288	-3.08191010844894e-05	-0.00360223650932312
1889	1.14804840087891	0.136038541793823	-17.4736423492432	-0.000355493422830477	0.00321592413820326	0.00581331877037883	0.00289124972186983
1890	-0.150648877024651	-0.188635781407356	-17.6035118103027	0.000293855206109583	-0.000680167751852423	0.01100810803473	0.000618529506027699
1891	-0.799997508525848	0.78538715839386	-18.0580558776855	-0.0026282137259841	0.00711201597005129	-0.0113944197073579	0.0022419011220336
1892	1.14804840087891	-0.188635781407356	-17.7983169555664	0.00126787810586393	0.0022419011220336	-0.00392691092565656	-0.00652430532500148
1893	-0.799997508525848	1.4347357749939	-17.213903427124	0.00159255252219737	-0.00684897974133492	-0.00749832857400179	-0.00587495695799589
1894	1.14804840087891	-0.513310074806213	-17.8632507324219	0.00354059832170606	-0.000355493422830477	0.00613799272105098	0.00776136433705688
1895	-1.44934618473053	0.460712850093842	-17.6035118103027	-0.00360223650932312	0.000943203864153475	0.00483929552137852	0.00483929552137852
1896	-0.150648877024651	0.460712850093842	-18.2528610229492	0.00126787810586393	-0.00295288790948689	-0.00879702530801296	-0.00425158534198999
1897	1.14804840087891	-0.513310074806213	-17.6684474945068	-0.00197886489331722	-3.08191010844894e-05	-0.00847235135734081	-0.00490093370899558
1898	1.14804840087891	-0.188635781407356	-17.8632507324219	-0.0026282137259841	-0.00230353930965066	-0.00782300252467394	-0.00392691092565656
1899	1.14804840087891	-0.513310074806213	-17.5385761260986	-0.00977104809135199	0.00289124972186983	-0.00457625929266214	0.00646266713738441
1900	1.14804840087891	-0.188635781407356	-17.6035118103027	0.0162028968334198	0.00321592413820326	-0.00619963090866804	0.000293855206109583
1901	0.498699754476547	0.78538715839386	-18.1879253387451	0.00678734155371785	-0.00425158534198999	-0.00392691092565656	-0.00457625929266214
1902	1.14804840087891	0.136038541793823	-17.3437728881836	-0.00782300252467394	0.00938473641872406	-0.000680167751852423	-0.00457625929266214
1903	-0.150648877024651	0.78538715839386	-17.928186416626	0.00191722682211548	0.00191722682211548	0.00483929552137852	0.00191722682211548
1904	1.14804840087891	-0.513310074806213	-17.6035118103027	0.00906006153672934	0.00289124972186983	0.00451462110504508	0.01100810803473
1905	1.79739701747894	-0.837984383106232	-17.213903427124	0.000293855206109583	-0.00490093370899558	0.00873538758605719	-0.000680167751852423
1906	0.498699754476547	0.460712850093842	-17.213903427124	0.000943203864153475	0.00743668992072344	-0.00295288790948689	-0.00197886489331722
1907	0.498699754476547	-0.188635781407356	-17.6684474945068	-0.000680167751852423	0.00354059832170606	-0.0026282137259841	-0.00165419070981443
1908	1.79739701747894	-0.188635781407356	-17.9931201934814	0.00321592413820326	-0.00327756232582033	-0.00652430532500148	0.00256657530553639
1909	1.79739701747894	-1.48733305931091	-17.7983169555664	-0.00587495695799589	-0.00944637414067984	-0.00132951640989631	-0.000355493422830477
1910	-0.150648877024651	1.11006152629852	-18.1229915618896	-0.00327756232582033	-0.00230353930965066	0.00516396993771195	0.00386527273803949
1911	0.498699754476547	-0.188635781407356	-17.7333812713623	0.00451462110504508	0.00516396993771195	-0.00425158534198999	-0.00100484199356288
1912	1.14804840087891	1.11006152629852	-17.6035118103027	-0.00749832857400179	0.00321592413820326	-0.00749832857400179	-0.000355493422830477
1913	3.09609436988831	-1.48733305931091	-17.2788372039795	-3.08191010844894e-05	-0.00782300252467394	0.00678734155371785	-0.00619963090866804
1914	1.79739701747894	0.136038541793823	-16.9541625976563	-0.0026282137259841	-0.00814767740666866	-0.00132951640989631	0.00289124972186983
1915	0.498699754476547	0.78538715839386	-17.6684474945068	0.00906006153672934	-0.00327756232582033	0.000618529506027699	-0.00879702530801296
1916	1.14804840087891	0.460712850093842	-17.7333812713623	-0.00425158534198999	0.00841071270406246	-0.00749832857400179	-0.00425158534198999
1917	1.79739701747894	-0.188635781407356	-17.2788372039795	-0.00132951640989631	-3.08191010844894e-05	-0.00295288790948689	-0.00230353930965066
1918	-0.799997508525848	0.460712850093842	-17.213903427124	-3.08191010844894e-05	0.00386527273803949	-0.00100484199356288	-0.00392691092565656
1919	-0.799997508525848	0.78538715839386	-17.3437728881836	0.00678734155371785	0.00321592413820326	-0.00230353930965066	0.00873538758605719
1920	1.14804840087891	0.78538715839386	-17.8632507324219	0.000618529506027699	-0.00197886489331722	-0.00684897974133492	-0.0026282137259841
1921	1.79739701747894	-1.48733305931091	-17.7983169555664	0.00191722682211548	-0.00100484199356288	-0.0152905117720366	-0.00327756232582033
1922	0.498699754476547	0.136038541793823	-17.8632507324219	-0.000355493422830477	-0.00197886489331722	-0.00295288790948689	-0.00684897974133492
1923	-0.150648877024651	0.460712850093842	-18.1229915618896	-0.00360223650932312	-0.00360223650932312	0.000618529506027699	-0.000680167751852423
1924	-0.799997508525848	0.136038541793823	-17.8632507324219	0.00451462110504508	0.00289124972186983	-3.08191010844894e-05	-0.00295288790948689
1925	2.44674563407898	-1.48733305931091	-17.2788372039795	0.0022419011220336	-0.0107450718060136	-0.00100484199356288	0.000943203864153475
1926	0.498699754476547	0.136038541793823	-17.213903427124	-0.00100484199356288	0.00970941036939621	0.00289124972186983	-0.00457625929266214
1927	1.79739701747894	0.460712850093842	-16.9541625976563	-0.00230353930965066	-0.000680167751852423	-0.00197886489331722	-3.08191010844894e-05
1928	1.14804840087891	-0.188635781407356	-17.6035118103027	-0.00425158534198999	-0.00587495695799589	-0.00425158534198999	-0.00165419070981443
1929	3.09609436988831	-1.48733305931091	-17.7983169555664	0.00289124972186983	-0.00912170019000769	-0.00360223650932312	0.00678734155371785
1930	-0.799997508525848	1.11006152629852	-18.0580558776855	0.00256657530553639	-0.000680167751852423	0.00354059832170606	-0.0110697457566857
1931	0.498699754476547	0.136038541793823	-17.2788372039795	0.000293855206109583	0.00289124972186983	-0.00392691092565656	0.00159255252219737
1932	-0.150648877024651	0.78538715839386	-17.4087066650391	-0.00522560812532902	0.00548864435404539	-0.0117190945893526	-0.00230353930965066
1933	2.44674563407898	-1.81200730800629	-17.1489677429199	-0.00522560812532902	-0.00619963090866804	-0.000680167751852423	-0.00295288790948689
1934	-1.44934618473053	0.78538715839386	-17.0840320587158	-0.00457625929266214	-0.00782300252467394	-0.0100957229733467	0.000618529506027699
1935	1.79739701747894	0.136038541793823	-17.7333812713623	0.00613799272105098	-3.08191010844894e-05	-0.000355493422830477	0.0022419011220336
1936	1.14804840087891	0.78538715839386	-18.0580558776855	0.00483929552137852	0.00126787810586393	-0.00814767740666866	0.0022419011220336
1937	1.14804840087891	-0.188635781407356	-18.0580558776855	-0.00782300252467394	-0.00100484199356288	-0.00295288790948689	0.00126787810586393
1938	-1.44934618473053	0.78538715839386	-18.0580558776855	-0.00684897974133492	-0.00197886489331722	-3.08191010844894e-05	-3.08191010844894e-05
1939	-0.150648877024651	1.11006152629852	-17.6035118103027	-0.00782300252467394	-0.00132951640989631	0.0113327819854021	0.00321592413820326
1940	0.498699754476547	1.11006152629852	-17.8632507324219	-0.00392691092565656	0.00354059832170606	-0.00392691092565656	0.00289124972186983
1941	2.44674563407898	-1.16265869140625	-17.3437728881836	0.000618529506027699	0.00159255252219737	-0.00100484199356288	-0.00165419070981443
1942	-2.09869480133057	0.78538715839386	-17.7983169555664	-0.00782300252467394	0.00289124972186983	0.00191722682211548	-0.000680167751852423
1943	1.14804840087891	0.136038541793823	-17.5385761260986	0.00451462110504508	0.000943203864153475	-0.00360223650932312	-0.00879702530801296
1944	-0.150648877024651	0.460712850093842	-17.6684474945068	-0.00392691092565656	-0.00295288790948689	0.00613799272105098	0.00354059832170606
1945	-0.799997508525848	0.136038541793823	-17.8632507324219	-0.00132951640989631	-0.00165419070981443	0.00126787810586393	0.00808603875339031
1946	0.498699754476547	-0.513310074806213	-17.0840320587158	-0.00749832857400179	0.000618529506027699	-0.00717365415766835	-0.00360223650932312
1947	2.44674563407898	-0.188635781407356	-17.4736423492432	-0.00555028254166245	-3.08191010844894e-05	-0.00360223650932312	-0.000680167751852423
1948	2.44674563407898	-0.188635781407356	-17.0190982818604	0.00321592413820326	-0.00230353930965066	0.00581331877037883	-0.00132951640989631
1949	-0.150648877024651	0.136038541793823	-17.7333812713623	-0.00327756232582033	-0.00717365415766835	0.00159255252219737	0.0103587592020631
1950	-0.799997508525848	0.78538715839386	-17.6684474945068	-0.00457625929266214	0.00483929552137852	-0.00912170019000769	0.00776136433705688
1951	2.44674563407898	0.136038541793823	-17.4736423492432	0.00613799272105098	0.0022419011220336	-0.00619963090866804	-0.00977104809135199
1952	0.498699754476547	0.78538715839386	-17.6035118103027	-0.00230353930965066	-0.00100484199356288	-0.00457625929266214	-0.00782300252467394
1953	0.498699754476547	-0.837984383106232	-17.6684474945068	0.00289124972186983	0.00191722682211548	0.000293855206109583	0.000943203864153475
1954	-1.44934618473053	0.78538715839386	-17.928186416626	-0.00782300252467394	0.000943203864153475	-0.000355493422830477	0.00743668992072344
1955	1.79739701747894	-0.188635781407356	-17.6035118103027	0.00581331877037883	-0.000355493422830477	-0.0026282137259841	0.00191722682211548
1956	3.09609436988831	-0.188635781407356	-17.5385761260986	0.00451462110504508	0.000618529506027699	-0.00230353930965066	-0.00100484199356288
1957	1.14804840087891	1.11006152629852	-17.6035118103027	-0.00100484199356288	0.00386527273803949	-0.00847235135734081	-0.0026282137259841
1958	-1.44934618473053	0.78538715839386	-17.6035118103027	-0.00749832857400179	0.00159255252219737	-0.00425158534198999	0.00126787810586393
1959	0.498699754476547	1.11006152629852	-17.7983169555664	0.00321592413820326	-0.00295288790948689	0.00126787810586393	0.00581331877037883
1960	1.14804840087891	-0.188635781407356	-17.7333812713623	0.00646266713738441	-0.000355493422830477	0.01100810803473	0.00126787810586393
1961	1.79739701747894	-0.513310074806213	-17.6035118103027	-0.0026282137259841	-3.08191010844894e-05	-0.00684897974133492	-0.00392691092565656
1962	-0.799997508525848	0.136038541793823	-17.7983169555664	-0.00425158534198999	0.00483929552137852	-0.0104203969240189	0.00289124972186983
1963	1.79739701747894	-0.188635781407356	-17.2788372039795	0.00321592413820326	0.00354059832170606	0.00159255252219737	0.00191722682211548
1964	-0.150648877024651	0.78538715839386	-17.9931201934814	0.00354059832170606	0.00159255252219737	-0.000680167751852423	0.00191722682211548
1965	-0.799997508525848	0.78538715839386	-18.1229915618896	0.00613799272105098	0.00191722682211548	0.00256657530553639	0.00289124972186983
1966	-1.44934618473053	0.460712850093842	-17.928186416626	-0.00684897974133492	0.00256657530553639	-0.00749832857400179	0.00418994715437293
1967	0.498699754476547	0.78538715839386	-17.5385761260986	-0.00879702530801296	0.00938473641872406	-0.00197886489331722	-0.00327756232582033
1968	0.498699754476547	1.4347357749939	-17.4087066650391	0.00289124972186983	-0.000680167751852423	-3.08191010844894e-05	-0.00684897974133492
1969	-0.799997508525848	0.460712850093842	-17.7333812713623	-0.00295288790948689	0.00386527273803949	-0.00230353930965066	0.00126787810586393
1970	0.498699754476547	-0.188635781407356	-16.8892288208008	-0.0104203969240189	-0.000680167751852423	0.00386527273803949	0.00646266713738441
1971	-0.150648877024651	0.78538715839386	-18.1879253387451	0.000618529506027699	-0.000355493422830477	-0.00814767740666866	-0.00555028254166245
1972	1.14804840087891	-0.513310074806213	-17.928186416626	-0.00295288790948689	0.000618529506027699	-0.00847235135734081	-0.0110697457566857
1973	-0.150648877024651	0.460712850093842	-18.1229915618896	-0.00392691092565656	-0.00490093370899558	0.000618529506027699	-0.00165419070981443
1974	-0.150648877024651	1.11006152629852	-17.7333812713623	-0.00814767740666866	-0.00749832857400179	-3.08191010844894e-05	0.00126787810586393
1975	1.79739701747894	0.136038541793823	-18.0580558776855	-0.00555028254166245	-0.000355493422830477	-0.00100484199356288	-0.00230353930965066
1976	1.79739701747894	-0.188635781407356	-17.5385761260986	-0.000680167751852423	-0.00100484199356288	0.00321592413820326	-0.0110697457566857
1977	0.498699754476547	-0.188635781407356	-17.6684474945068	-0.00814767740666866	0.00646266713738441	-0.00847235135734081	-0.00457625929266214
1978	-0.150648877024651	-0.188635781407356	-17.9931201934814	-0.00555028254166245	-0.00522560812532902	0.00678734155371785	0.00581331877037883
1979	1.79739701747894	-0.188635781407356	-17.6035118103027	0.00321592413820326	0.000618529506027699	-0.000680167751852423	0.00256657530553639
1980	2.44674563407898	-0.837984383106232	-17.2788372039795	0.00191722682211548	0.00743668992072344	0.00321592413820326	-0.00295288790948689
1981	0.498699754476547	0.78538715839386	-17.4736423492432	0.00354059832170606	0.00354059832170606	-0.00847235135734081	-0.00197886489331722
1982	1.14804840087891	0.136038541793823	-17.2788372039795	-0.00555028254166245	0.00483929552137852	-0.00847235135734081	-0.00132951640989631
1983	1.14804840087891	0.136038541793823	-17.6684474945068	-0.0026282137259841	-0.00295288790948689	-0.00522560812532902	0.000293855206109583
1984	1.79739701747894	-0.513310074806213	-17.6684474945068	0.00516396993771195	-0.00587495695799589	-0.000355493422830477	0.000618529506027699
1985	1.79739701747894	0.78538715839386	-17.7333812713623	0.00418994715437293	0.00159255252219737	0.000618529506027699	0.00516396993771195
1986	-0.799997508525848	1.11006152629852	-17.9931201934814	-0.00490093370899558	0.00256657530553639	-0.00392691092565656	0.000293855206109583
1987	1.14804840087891	0.78538715839386	-18.2528610229492	0.0022419011220336	-0.000680167751852423	-0.00230353930965066	-0.00522560812532902
1988	-0.799997508525848	0.136038541793823	-18.0580558776855	0.00256657530553639	-3.08191010844894e-05	-0.00782300252467394	0.000618529506027699
1989	1.14804840087891	0.136038541793823	-17.6684474945068	0.00841071270406246	0.00548864435404539	0.00516396993771195	0.00451462110504508
1990	-0.150648877024651	-0.837984383106232	-16.9541625976563	0.00289124972186983	0.00451462110504508	-0.00684897974133492	-0.00457625929266214
1991	1.14804840087891	0.78538715839386	-18.1879253387451	0.00516396993771195	0.00548864435404539	-0.00944637414067984	-0.00197886489331722
1992	1.79739701747894	-0.837984383106232	-17.8632507324219	-0.00555028254166245	0.00678734155371785	-0.00165419070981443	-0.00457625929266214
1993	-0.150648877024651	1.4347357749939	-17.9931201934814	-0.00327756232582033	0.00743668992072344	-0.00619963090866804	-0.00360223650932312
1994	1.14804840087891	-0.188635781407356	-17.3437728881836	-0.00327756232582033	-0.00197886489331722	-0.00327756232582033	0.00289124972186983
1995	0.498699754476547	0.78538715839386	-17.7333812713623	-0.00132951640989631	0.00646266713738441	-0.00392691092565656	0.00289124972186983
1996	1.14804840087891	-0.837984383106232	-17.1489677429199	0.00711201597005129	-3.08191010844894e-05	-3.08191010844894e-05	-0.0026282137259841
1997	1.79739701747894	0.136038541793823	-17.5385761260986	-0.0104203969240189	0.00451462110504508	-0.0110697457566857	0.000943203864153475
1998	0.498699754476547	-0.513310074806213	-17.213903427124	-0.00457625929266214	-0.00425158534198999	0.000943203864153475	0.00743668992072344
1999	2.44674563407898	-0.188635781407356	-17.6035118103027	-0.00197886489331722	-0.000355493422830477	0.0113327819854021	-0.00327756232582033
2000	1.79739701747894	-1.16265869140625	-17.3437728881836	0.00386527273803949	0.000293855206109583	-0.00587495695799589	-3.08191010844894e-05
[truncated: 6,080 more rows]
