# Supplementary material for: Precise instruction and consideration of the vertical and horizontal force component increases validity and reliability of the 90:20 Isometric Posterior Chain Test
Source: PLoS One. 2024 Oct 28;19(10):e0312843. doi: 10.1371/journal.pone.0312843 (PMC11515970; doi:10.1371/journal.pone.0312843)
Supplement: S1 File — (ZIP) [file pone.0312843.s001.zip › S1_Raw_Data/M1_P22_iso_3.csv]

1	1.14804840087891	0.460712850093842	-17.5385761260986	0.00646266713738441	0.00841071270406246	-0.0113944197073579	-0.00847235135734081
2	0.498699754476547	-1.16265869140625	-17.6684474945068	0.00159255252219737	-0.00522560812532902	-0.000355493422830477	-0.00230353930965066
3	-1.44934618473053	0.460712850093842	-18.0580558776855	-0.0104203969240189	0.00321592413820326	-0.00684897974133492	0.00159255252219737
4	-0.799997508525848	0.78538715839386	-18.4476642608643	-0.00717365415766835	0.00386527273803949	0.00191722682211548	0.00581331877037883
5	1.79739701747894	-0.513310074806213	-18.2528610229492	0.00613799272105098	-0.00522560812532902	-0.00295288790948689	-0.00392691092565656
6	-0.150648877024651	-0.188635781407356	-17.6684474945068	-0.000355493422830477	0.00191722682211548	-0.0026282137259841	-0.00392691092565656
7	1.14804840087891	-0.513310074806213	-18.0580558776855	-0.00425158534198999	-0.00100484199356288	-0.00555028254166245	0.00516396993771195
8	0.498699754476547	-0.513310074806213	-17.4736423492432	-0.00360223650932312	0.00483929552137852	-0.00522560812532902	0.00386527273803949
9	0.498699754476547	1.11006152629852	-18.1229915618896	-0.00490093370899558	-0.00327756232582033	0.000618529506027699	0.00418994715437293
10	-0.799997508525848	0.78538715839386	-18.6424694061279	0.000618529506027699	-0.00360223650932312	-0.00327756232582033	-0.00132951640989631
11	-0.150648877024651	0.460712850093842	-17.928186416626	0.00548864435404539	-0.00132951640989631	-0.0130177913233638	-0.00879702530801296
12	-0.799997508525848	0.460712850093842	-18.1879253387451	0.00256657530553639	-0.00555028254166245	-0.0026282137259841	-0.00749832857400179
13	-2.74804329872131	0.78538715839386	-18.2528610229492	-0.0104203969240189	-0.000680167751852423	-0.00230353930965066	0.00386527273803949
14	-0.150648877024651	0.460712850093842	-18.0580558776855	-0.00392691092565656	-0.000680167751852423	0.00354059832170606	0.011982130818069
15	2.44674563407898	0.136038541793823	-17.928186416626	0.00289124972186983	-0.00782300252467394	-0.00132951640989631	-0.00327756232582033
16	-0.150648877024651	0.460712850093842	-18.5125999450684	0.00126787810586393	-0.0026282137259841	-0.00295288790948689	-0.00327756232582033
17	1.14804840087891	0.136038541793823	-18.1879253387451	0.00126787810586393	0.0022419011220336	0.00451462110504508	-0.00457625929266214
18	-1.44934618473053	0.136038541793823	-17.928186416626	-0.00587495695799589	0.00776136433705688	-0.00132951640989631	-0.00165419070981443
19	0.498699754476547	0.460712850093842	-18.2528610229492	0.00191722682211548	0.00289124972186983	0.00321592413820326	0.00191722682211548
20	0.498699754476547	0.460712850093842	-17.8632507324219	0.0136055024340749	-0.00327756232582033	0.00483929552137852	0.0022419011220336
21	1.79739701747894	-1.81200730800629	-17.6035118103027	0.00808603875339031	-0.00100484199356288	-0.00522560812532902	0.00289124972186983
22	1.79739701747894	-0.188635781407356	-17.9931201934814	-0.00392691092565656	0.00418994715437293	0.00126787810586393	0.00289124972186983
23	-0.799997508525848	-0.513310074806213	-18.1879253387451	0.0022419011220336	-0.00132951640989631	0.00126787810586393	0.00418994715437293
24	-0.150648877024651	0.78538715839386	-18.3827304840088	-0.00197886489331722	0.00126787810586393	-0.00360223650932312	0.00354059832170606
25	-0.799997508525848	0.78538715839386	-18.1879253387451	-0.00295288790948689	0.00354059832170606	0.00776136433705688	0.00256657530553639
26	2.44674563407898	-1.81200730800629	-18.4476642608643	0.00483929552137852	-0.00230353930965066	-0.000355493422830477	-0.00814767740666866
27	-0.799997508525848	1.4347357749939	-18.707405090332	-0.00132951640989631	-3.08191010844894e-05	-0.00100484199356288	-0.00619963090866804
28	1.14804840087891	0.136038541793823	-17.9931201934814	-0.00425158534198999	0.00516396993771195	-0.00490093370899558	0.00386527273803949
29	1.14804840087891	1.4347357749939	-18.6424694061279	-0.000355493422830477	0.00159255252219737	-0.00360223650932312	-0.00327756232582033
30	0.498699754476547	0.136038541793823	-18.1879253387451	0.00159255252219737	-0.00490093370899558	0.00776136433705688	-0.00230353930965066
31	1.14804840087891	-0.837984383106232	-18.0580558776855	0.00126787810586393	-0.00457625929266214	-0.00165419070981443	-3.08191010844894e-05
32	-0.150648877024651	-0.513310074806213	-17.8632507324219	-0.0104203969240189	0.00873538758605719	-0.00295288790948689	-3.08191010844894e-05
33	0.498699754476547	0.136038541793823	-17.8632507324219	0.000293855206109583	0.012956153601408	0.00386527273803949	-0.00197886489331722
34	-0.150648877024651	1.75941014289856	-18.2528610229492	0.00548864435404539	-0.00230353930965066	-0.0026282137259841	0.00159255252219737
35	0.498699754476547	-0.837984383106232	-17.928186416626	-0.00392691092565656	-0.00197886489331722	0.00354059832170606	0.00126787810586393
36	0.498699754476547	-0.188635781407356	-17.9931201934814	0.01100810803473	0.00613799272105098	-0.0100957229733467	0.00418994715437293
37	-0.799997508525848	0.136038541793823	-18.3177947998047	-0.00684897974133492	-0.00327756232582033	-0.00197886489331722	-0.00165419070981443
38	-0.150648877024651	1.11006152629852	-18.3177947998047	-0.00360223650932312	-0.00522560812532902	-0.00555028254166245	-0.000355493422830477
39	1.79739701747894	-0.188635781407356	-18.0580558776855	-0.00230353930965066	-0.00100484199356288	0.00418994715437293	-3.08191010844894e-05
40	1.79739701747894	-1.16265869140625	-17.928186416626	0.00581331877037883	-0.00555028254166245	0.000293855206109583	0.00256657530553639
41	2.44674563407898	0.78538715839386	-17.8632507324219	-0.00490093370899558	0.01100810803473	0.00776136433705688	-0.00197886489331722
42	-2.09869480133057	1.11006152629852	-18.3177947998047	-0.0104203969240189	0.0022419011220336	-0.00165419070981443	-0.000680167751852423
43	1.79739701747894	-0.188635781407356	-18.3177947998047	-0.00100484199356288	0.00321592413820326	-0.0104203969240189	-0.00652430532500148
44	1.79739701747894	-0.513310074806213	-18.1229915618896	0.000943203864153475	0.00386527273803949	-0.00100484199356288	0.00743668992072344
45	-0.150648877024651	0.136038541793823	-18.1229915618896	-0.00360223650932312	-0.0133424662053585	0.00256657530553639	0.00159255252219737
46	-0.150648877024651	0.136038541793823	-18.0580558776855	0.00126787810586393	0.00483929552137852	-0.00652430532500148	-3.08191010844894e-05
47	-0.799997508525848	0.136038541793823	-17.7983169555664	0.000618529506027699	0.0103587592020631	-0.00295288790948689	0.00451462110504508
48	-0.150648877024651	2.08408451080322	-18.3827304840088	0.00711201597005129	0.00548864435404539	-0.00749832857400179	-0.00392691092565656
49	1.79739701747894	0.136038541793823	-18.0580558776855	-0.00684897974133492	-0.00197886489331722	0.00646266713738441	0.00646266713738441
50	1.79739701747894	-0.837984383106232	-18.0580558776855	0.00613799272105098	-0.00197886489331722	-0.00230353930965066	0.0100340843200684
51	-0.799997508525848	0.136038541793823	-18.3177947998047	-0.00132951640989631	0.00548864435404539	-0.00717365415766835	-0.00977104809135199
52	0.498699754476547	0.460712850093842	-18.2528610229492	0.0022419011220336	0.00548864435404539	-0.00132951640989631	-0.00327756232582033
53	1.79739701747894	0.136038541793823	-18.1229915618896	-0.00944637414067984	0.00646266713738441	-3.08191010844894e-05	0.00613799272105098
54	3.09609436988831	-0.837984383106232	-17.7333812713623	-0.00295288790948689	0.00289124972186983	-0.00782300252467394	-0.00165419070981443
55	-0.799997508525848	0.78538715839386	-17.9931201934814	0.00159255252219737	-0.00100484199356288	0.00289124972186983	0.00126787810586393
56	-1.44934618473053	-0.188635781407356	-18.1879253387451	-0.00782300252467394	0.00808603875339031	-0.00522560812532902	0.00743668992072344
57	-0.150648877024651	0.460712850093842	-18.3827304840088	-0.00100484199356288	0.0175015944987535	-0.00230353930965066	-0.000680167751852423
58	0.498699754476547	1.4347357749939	-18.3827304840088	-0.00230353930965066	0.00548864435404539	0.00646266713738441	-0.000680167751852423
59	1.14804840087891	-0.513310074806213	-17.9931201934814	-0.00522560812532902	-0.0100957229733467	-0.00392691092565656	-0.00327756232582033
60	0.498699754476547	1.11006152629852	-17.9931201934814	0.00711201597005129	-0.000680167751852423	0.000618529506027699	0.00354059832170606
61	-0.799997508525848	1.11006152629852	-18.0580558776855	-0.0026282137259841	0.00873538758605719	-0.00490093370899558	0.000293855206109583
62	-0.799997508525848	1.11006152629852	-18.2528610229492	0.00678734155371785	0.00418994715437293	-0.00847235135734081	0.000293855206109583
63	-0.150648877024651	0.78538715839386	-18.2528610229492	-0.00879702530801296	0.00126787810586393	-0.00100484199356288	0.00548864435404539
64	1.79739701747894	-1.16265869140625	-17.8632507324219	-0.000680167751852423	-0.0117190945893526	-0.00457625929266214	0.00711201597005129
65	1.14804840087891	-0.188635781407356	-18.1879253387451	0.00418994715437293	-0.00132951640989631	0.00743668992072344	-0.000680167751852423
66	0.498699754476547	1.11006152629852	-18.1879253387451	-0.000355493422830477	0.00646266713738441	-0.00944637414067984	0.000293855206109583
67	1.14804840087891	0.136038541793823	-18.3177947998047	0.00418994715437293	-0.00327756232582033	-0.00457625929266214	-0.00490093370899558
68	-0.150648877024651	0.78538715839386	-17.8632507324219	-0.0100957229733467	0.00743668992072344	-0.00814767740666866	0.000943203864153475
69	1.14804840087891	-0.837984383106232	-17.9931201934814	-0.00100484199356288	-0.00425158534198999	-0.00360223650932312	-0.00360223650932312
70	-3.39739203453064	1.11006152629852	-18.3177947998047	0.000293855206109583	0.00418994715437293	-0.00782300252467394	0.0022419011220336
71	0.498699754476547	0.78538715839386	-18.2528610229492	0.00646266713738441	0.00776136433705688	0.000293855206109583	-0.00782300252467394
72	1.14804840087891	1.11006152629852	-18.5125999450684	-0.00197886489331722	0.00581331877037883	-0.000355493422830477	-0.00457625929266214
73	-0.150648877024651	0.136038541793823	-18.2528610229492	-0.00555028254166245	-0.00457625929266214	0.00191722682211548	-0.00165419070981443
74	1.14804840087891	-0.188635781407356	-17.7983169555664	-0.00717365415766835	-0.00197886489331722	-0.00360223650932312	-0.00230353930965066
75	-3.39739203453064	0.460712850093842	-17.6684474945068	-0.00165419070981443	0.00646266713738441	-0.00717365415766835	0.00386527273803949
76	0.498699754476547	0.78538715839386	-18.4476642608643	0.00126787810586393	0.0113327819854021	0.00159255252219737	-0.000680167751852423
77	0.498699754476547	1.11006152629852	-18.1229915618896	0.0022419011220336	0.00483929552137852	0.000293855206109583	-0.000355493422830477
78	0.498699754476547	-1.81200730800629	-18.0580558776855	-0.00425158534198999	-0.00944637414067984	-0.00360223650932312	-0.000680167751852423
79	-0.799997508525848	1.11006152629852	-18.1879253387451	-0.00197886489331722	0.00191722682211548	-0.00684897974133492	0.0106834331527352
80	-0.799997508525848	1.4347357749939	-18.2528610229492	0.00126787810586393	0.00191722682211548	0.00808603875339031	0.000618529506027699
81	0.498699754476547	-0.188635781407356	-17.9931201934814	0.00289124972186983	-0.00132951640989631	0.00159255252219737	0.00256657530553639
82	1.14804840087891	-0.513310074806213	-17.6684474945068	0.000293855206109583	0.000943203864153475	-0.00587495695799589	-0.00165419070981443
83	1.14804840087891	-0.837984383106232	-18.0580558776855	-3.08191010844894e-05	-0.00652430532500148	0.00159255252219737	-0.000355493422830477
84	-1.44934618473053	1.11006152629852	-18.3827304840088	-0.00490093370899558	0.00321592413820326	0.00386527273803949	0.000618529506027699
85	-0.150648877024651	1.11006152629852	-18.1229915618896	-0.00132951640989631	0.000943203864153475	0.000293855206109583	-0.000355493422830477
86	2.44674563407898	-0.513310074806213	-18.2528610229492	0.000943203864153475	0.00613799272105098	-0.0136671401560307	-0.0026282137259841
87	-0.799997508525848	0.78538715839386	-18.1879253387451	0.00418994715437293	0.00711201597005129	-0.00327756232582033	-0.00749832857400179
88	0.498699754476547	-0.513310074806213	-17.7333812713623	-0.00327756232582033	-0.000680167751852423	0.00613799272105098	0.00126787810586393
89	-2.09869480133057	1.4347357749939	-18.3827304840088	-0.00912170019000769	0.00126787810586393	-0.00814767740666866	0.00808603875339031
90	0.498699754476547	1.11006152629852	-18.4476642608643	-0.00197886489331722	0.00159255252219737	-0.00684897974133492	0.00711201597005129
91	-0.150648877024651	0.78538715839386	-18.3177947998047	0.00678734155371785	0.00906006153672934	0.00418994715437293	-0.000680167751852423
92	-0.150648877024651	-0.188635781407356	-18.0580558776855	-0.00132951640989631	-3.08191010844894e-05	0.00354059832170606	-0.00360223650932312
93	1.14804840087891	1.11006152629852	-18.1879253387451	-0.00295288790948689	-0.00749832857400179	-0.00425158534198999	-0.0026282137259841
94	-2.74804329872131	1.75941014289856	-18.3177947998047	-0.00977104809135199	0.00191722682211548	0.00516396993771195	0.00126787810586393
95	1.79739701747894	0.136038541793823	-17.7333812713623	-0.00490093370899558	0.00743668992072344	-0.00360223650932312	0.00711201597005129
96	-0.150648877024651	0.78538715839386	-18.1229915618896	0.00418994715437293	0.000618529506027699	-0.00749832857400179	-0.00165419070981443
97	1.79739701747894	-1.48733305931091	-18.1229915618896	0.00386527273803949	0.000943203864153475	-0.00879702530801296	-0.00197886489331722
98	0.498699754476547	0.136038541793823	-18.2528610229492	-0.00652430532500148	0.00613799272105098	-0.00425158534198999	-0.00197886489331722
99	-2.74804329872131	0.136038541793823	-18.0580558776855	-0.00230353930965066	0.0022419011220336	0.00711201597005129	0.00678734155371785
100	3.09609436988831	0.136038541793823	-18.1879253387451	0.00841071270406246	0.000293855206109583	-0.00490093370899558	0.00581331877037883
101	1.14804840087891	-0.513310074806213	-17.7983169555664	0.0022419011220336	0.00776136433705688	0.00126787810586393	-0.00619963090866804
102	1.14804840087891	-1.16265869140625	-17.8632507324219	-0.000355493422830477	0.00159255252219737	0.0022419011220336	-0.00652430532500148
103	-0.150648877024651	0.136038541793823	-17.9931201934814	-0.00684897974133492	0.00126787810586393	-0.00522560812532902	0.00418994715437293
104	1.79739701747894	0.136038541793823	-18.0580558776855	-0.00522560812532902	0.00321592413820326	-0.000680167751852423	0.00126787810586393
105	-0.150648877024651	1.11006152629852	-18.5775356292725	0.00646266713738441	0.00289124972186983	-0.00165419070981443	0.00321592413820326
106	1.14804840087891	0.136038541793823	-18.1229915618896	-0.00197886489331722	0.000943203864153475	-0.00197886489331722	0.00483929552137852
107	0.498699754476547	-0.188635781407356	-17.9931201934814	0.00321592413820326	0.00159255252219737	-0.0104203969240189	-0.00749832857400179
108	-2.09869480133057	1.11006152629852	-18.0580558776855	-0.0113944197073579	-0.000355493422830477	0.000943203864153475	-0.0026282137259841
109	-0.150648877024651	0.78538715839386	-17.8632507324219	-0.00717365415766835	-0.00522560812532902	0.00516396993771195	0.00451462110504508
110	1.14804840087891	-0.188635781407356	-18.0580558776855	0.00289124972186983	-0.00132951640989631	0.00451462110504508	0.00354059832170606
111	1.79739701747894	-0.837984383106232	-18.3177947998047	0.00711201597005129	0.00126787810586393	0.00581331877037883	0.000293855206109583
112	1.79739701747894	0.460712850093842	-18.1229915618896	0.00386527273803949	0.000943203864153475	-0.00619963090866804	-0.00197886489331722
113	-0.799997508525848	0.136038541793823	-17.9931201934814	-0.0110697457566857	-3.08191010844894e-05	0.00289124972186983	0.00256657530553639
114	0.498699754476547	0.78538715839386	-18.1879253387451	0.00256657530553639	-0.00165419070981443	-0.00782300252467394	0.00418994715437293
115	0.498699754476547	0.78538715839386	-18.1229915618896	0.00321592413820326	-0.000355493422830477	-0.00392691092565656	-0.00100484199356288
116	1.14804840087891	-0.837984383106232	-17.8632507324219	0.00126787810586393	0.000618529506027699	0.00548864435404539	-0.00327756232582033
117	-0.150648877024651	0.78538715839386	-18.3177947998047	0.0022419011220336	0.00191722682211548	-0.00879702530801296	-0.00295288790948689
118	-1.44934618473053	0.78538715839386	-18.3827304840088	-0.0113944197073579	0.000293855206109583	-0.000680167751852423	0.0100340843200684
119	0.498699754476547	0.136038541793823	-18.2528610229492	0.000293855206109583	0.00191722682211548	-0.00165419070981443	-0.00522560812532902
120	0.498699754476547	0.136038541793823	-18.1229915618896	0.00126787810586393	0.000618529506027699	-0.00100484199356288	0.00581331877037883
121	0.498699754476547	-0.188635781407356	-18.0580558776855	-0.00327756232582033	-0.00327756232582033	-0.00360223650932312	0.00451462110504508
122	-0.799997508525848	0.460712850093842	-17.928186416626	0.00256657530553639	0.00581331877037883	-0.00717365415766835	-0.00490093370899558
123	-0.799997508525848	1.11006152629852	-18.1879253387451	-0.00522560812532902	0.00256657530553639	0.00191722682211548	0.00159255252219737
124	1.79739701747894	0.136038541793823	-18.6424694061279	-0.00425158534198999	-0.00457625929266214	-0.000680167751852423	0.000943203864153475
125	1.79739701747894	-0.188635781407356	-18.0580558776855	0.00418994715437293	-0.000680167751852423	-0.000680167751852423	0.00646266713738441
126	-0.799997508525848	0.136038541793823	-18.1879253387451	0.00613799272105098	0.00159255252219737	0.000293855206109583	-0.00652430532500148
127	-1.44934618473053	-0.188635781407356	-17.9931201934814	-0.00684897974133492	0.00906006153672934	-0.00425158534198999	0.0022419011220336
128	-0.150648877024651	0.460712850093842	-17.928186416626	-0.0123684434220195	0.00256657530553639	0.00191722682211548	0.00581331877037883
129	1.79739701747894	0.136038541793823	-17.9931201934814	0.00581331877037883	0.00289124972186983	0.00581331877037883	0.00646266713738441
130	0.498699754476547	1.11006152629852	-18.3827304840088	0.00159255252219737	-0.00684897974133492	-0.000680167751852423	-3.08191010844894e-05
131	-0.150648877024651	1.4347357749939	-18.3177947998047	0.00548864435404539	0.00711201597005129	-0.00327756232582033	-0.00295288790948689
132	-2.74804329872131	0.78538715839386	-18.3177947998047	-0.00814767740666866	0.00451462110504508	-0.00684897974133492	0.0022419011220336
133	1.79739701747894	-0.513310074806213	-18.2528610229492	0.0022419011220336	0.00159255252219737	0.00256657530553639	0.00191722682211548
134	1.14804840087891	-0.188635781407356	-17.9931201934814	-0.00425158534198999	0.000943203864153475	-0.000680167751852423	-0.00619963090866804
135	-0.150648877024651	-0.188635781407356	-17.8632507324219	0.00451462110504508	-0.0120437685400248	-0.00814767740666866	0.00256657530553639
136	1.79739701747894	-0.188635781407356	-17.7333812713623	-3.08191010844894e-05	0.00678734155371785	-0.0026282137259841	-0.00165419070981443
137	-2.09869480133057	1.4347357749939	-18.1879253387451	-0.00587495695799589	0.00841071270406246	-0.00619963090866804	-0.00425158534198999
138	1.14804840087891	-0.188635781407356	-18.1229915618896	-0.000680167751852423	-0.00327756232582033	-0.00814767740666866	0.00483929552137852
139	0.498699754476547	0.460712850093842	-18.2528610229492	-0.00165419070981443	-0.000355493422830477	-0.0026282137259841	0.00126787810586393
140	-0.799997508525848	-0.837984383106232	-18.2528610229492	-0.00100484199356288	-0.0110697457566857	0.00289124972186983	0.00159255252219737
141	-0.150648877024651	-0.188635781407356	-17.928186416626	0.00873538758605719	-0.00100484199356288	0.000618529506027699	0.00321592413820326
142	-0.150648877024651	0.136038541793823	-17.4736423492432	-0.00684897974133492	0.00159255252219737	-0.00425158534198999	-0.00619963090866804
143	1.14804840087891	0.460712850093842	-18.4476642608643	-0.00555028254166245	-0.00100484199356288	-0.00360223650932312	-0.00327756232582033
144	-0.799997508525848	1.11006152629852	-18.3177947998047	-0.00230353930965066	-0.00197886489331722	0.00386527273803949	-0.00360223650932312
145	1.14804840087891	-0.837984383106232	-18.2528610229492	0.000293855206109583	-0.00847235135734081	0.000293855206109583	0.00126787810586393
146	0.498699754476547	-0.513310074806213	-17.8632507324219	-0.00587495695799589	-3.08191010844894e-05	0.00483929552137852	-0.00230353930965066
147	-0.150648877024651	0.78538715839386	-18.2528610229492	0.00256657530553639	0.00386527273803949	-0.00847235135734081	-0.00652430532500148
148	1.14804840087891	0.460712850093842	-17.928186416626	-0.00197886489331722	0.00516396993771195	-0.0133424662053585	0.00970941036939621
149	0.498699754476547	0.136038541793823	-17.6684474945068	0.000943203864153475	-0.00522560812532902	-0.00295288790948689	0.000293855206109583
150	-0.150648877024651	0.460712850093842	-18.0580558776855	0.000293855206109583	-0.00392691092565656	-0.000680167751852423	0.00354059832170606
151	-2.74804329872131	1.11006152629852	-18.3177947998047	-0.00295288790948689	-0.00100484199356288	-0.00392691092565656	-0.00425158534198999
152	-0.799997508525848	1.11006152629852	-18.1879253387451	0.00613799272105098	0.0100340843200684	-0.00717365415766835	-0.000355493422830477
153	-0.150648877024651	0.460712850093842	-18.3827304840088	-0.00392691092565656	0.00386527273803949	-0.00782300252467394	-0.000355493422830477
154	0.498699754476547	-0.188635781407356	-18.1879253387451	-0.00587495695799589	-0.00652430532500148	0.00126787810586393	0.00613799272105098
155	1.79739701747894	0.136038541793823	-17.6035118103027	0.00711201597005129	0.0022419011220336	-0.000680167751852423	-0.00555028254166245
156	-2.09869480133057	1.11006152629852	-18.0580558776855	-0.0107450718060136	0.00548864435404539	-0.0026282137259841	-0.00392691092565656
157	3.09609436988831	0.136038541793823	-18.3177947998047	-3.08191010844894e-05	0.00581331877037883	-0.00814767740666866	-0.00197886489331722
158	0.498699754476547	-0.513310074806213	-18.2528610229492	0.0123068047687411	-3.08191010844894e-05	-3.08191010844894e-05	-0.0026282137259841
159	-0.799997508525848	-0.513310074806213	-18.1229915618896	-0.00749832857400179	-0.0104203969240189	0.0116574559360743	0.00613799272105098
160	1.14804840087891	-0.837984383106232	-17.8632507324219	-0.000680167751852423	0.000943203864153475	-0.0156151866540313	0.00418994715437293
161	-0.150648877024651	-0.188635781407356	-17.7333812713623	-0.00360223650932312	0.00321592413820326	-0.00295288790948689	-0.000355493422830477
162	1.14804840087891	0.460712850093842	-17.9931201934814	0.00256657530553639	0.000618529506027699	0.000293855206109583	-0.00392691092565656
163	1.14804840087891	-0.188635781407356	-17.928186416626	-3.08191010844894e-05	0.0022419011220336	-0.000680167751852423	0.00289124972186983
164	3.74544286727905	-1.48733305931091	-18.1229915618896	0.00256657530553639	-0.0100957229733467	0.00970941036939621	-0.00392691092565656
165	-0.150648877024651	1.4347357749939	-18.2528610229492	-0.00425158534198999	0.00386527273803949	0.00354059832170606	-0.00717365415766835
166	0.498699754476547	-0.188635781407356	-18.0580558776855	0.00321592413820326	0.0022419011220336	0.00581331877037883	0.00289124972186983
167	-0.150648877024651	0.78538715839386	-18.2528610229492	0.00289124972186983	0.00289124972186983	-0.0104203969240189	-0.00652430532500148
168	1.79739701747894	0.460712850093842	-18.1879253387451	0.000618529506027699	-0.00619963090866804	-0.00132951640989631	0.00678734155371785
169	0.498699754476547	0.136038541793823	-17.7333812713623	0.0022419011220336	-0.00587495695799589	0.00581331877037883	-0.00360223650932312
170	0.498699754476547	-0.188635781407356	-18.1229915618896	-0.0107450718060136	0.00191722682211548	0.00451462110504508	0.00289124972186983
171	1.14804840087891	-0.513310074806213	-18.1879253387451	0.00321592413820326	0.00451462110504508	-0.00782300252467394	-0.00490093370899558
172	1.14804840087891	-0.513310074806213	-18.3827304840088	0.00711201597005129	0.00321592413820326	-0.00522560812532902	-0.00522560812532902
173	0.498699754476547	0.136038541793823	-18.0580558776855	-0.00132951640989631	-0.00197886489331722	-0.00100484199356288	0.00126787810586393
174	-0.150648877024651	0.136038541793823	-17.9931201934814	-0.00132951640989631	-0.00847235135734081	0.00354059832170606	0.000293855206109583
175	-2.09869480133057	0.78538715839386	-17.9931201934814	-0.00619963090866804	-0.00295288790948689	0.00126787810586393	0.00678734155371785
176	1.14804840087891	0.460712850093842	-17.8632507324219	-0.00652430532500148	0.00126787810586393	-0.00360223650932312	-0.00555028254166245
177	-0.150648877024651	1.11006152629852	-18.2528610229492	0.00159255252219737	0.00743668992072344	-0.00717365415766835	-0.00490093370899558
178	1.14804840087891	0.78538715839386	-18.3827304840088	-0.0139918150380254	-0.00360223650932312	-0.00457625929266214	0.000293855206109583
179	2.44674563407898	-0.513310074806213	-18.0580558776855	-0.00360223650932312	0.00126787810586393	0.00191722682211548	0.01100810803473
180	-1.44934618473053	0.78538715839386	-18.1879253387451	-0.0130177913233638	0.00711201597005129	0.00386527273803949	0.00548864435404539
181	-0.150648877024651	0.78538715839386	-18.2528610229492	-0.000355493422830477	0.00581331877037883	-3.08191010844894e-05	-0.00197886489331722
182	1.14804840087891	1.4347357749939	-17.9931201934814	0.00354059832170606	-0.00165419070981443	-0.00814767740666866	-0.00327756232582033
183	-0.799997508525848	-0.188635781407356	-18.3177947998047	-0.00100484199356288	-0.00944637414067984	-0.00360223650932312	-0.00912170019000769
184	1.14804840087891	0.136038541793823	-18.1229915618896	-0.0026282137259841	-0.00425158534198999	0.00321592413820326	0.000618529506027699
185	-0.150648877024651	-0.513310074806213	-17.9931201934814	0.00613799272105098	0.000293855206109583	0.00126787810586393	0.00548864435404539
186	-0.150648877024651	0.78538715839386	-18.5125999450684	0.00613799272105098	0.00548864435404539	-3.08191010844894e-05	-0.00522560812532902
187	1.14804840087891	0.460712850093842	-17.6684474945068	0.00581331877037883	0.00191722682211548	-0.00749832857400179	-0.00100484199356288
188	-0.150648877024651	-0.513310074806213	-17.7333812713623	-0.00100484199356288	-0.00814767740666866	-0.00652430532500148	-0.00100484199356288
189	1.14804840087891	-0.188635781407356	-17.7983169555664	-0.00490093370899558	-3.08191010844894e-05	0.00743668992072344	0.000943203864153475
190	0.498699754476547	0.78538715839386	-18.4476642608643	0.00581331877037883	-0.00457625929266214	0.00386527273803949	-0.000680167751852423
191	-0.799997508525848	1.11006152629852	-18.6424694061279	-0.00197886489331722	0.00126787810586393	0.000943203864153475	-0.00230353930965066
192	0.498699754476547	0.78538715839386	-18.2528610229492	0.00483929552137852	0.00256657530553639	-0.00652430532500148	-0.00490093370899558
193	2.44674563407898	-1.16265869140625	-18.1879253387451	-0.00392691092565656	0.00743668992072344	-0.000355493422830477	-3.08191010844894e-05
194	-0.150648877024651	0.136038541793823	-17.928186416626	-0.00652430532500148	-0.00392691092565656	0.00354059832170606	-0.000680167751852423
195	-0.150648877024651	1.11006152629852	-17.7983169555664	0.00289124972186983	-0.00555028254166245	-0.00230353930965066	-0.000355493422830477
196	1.79739701747894	0.136038541793823	-18.1879253387451	-0.00360223650932312	0.00354059832170606	0.00386527273803949	-0.00165419070981443
197	-0.150648877024651	0.460712850093842	-18.3827304840088	0.00159255252219737	0.00386527273803949	-0.00360223650932312	-0.0100957229733467
198	-1.44934618473053	0.136038541793823	-17.8632507324219	0.00321592413820326	0.00808603875339031	-0.00684897974133492	0.00354059832170606
199	-2.74804329872131	0.78538715839386	-18.1879253387451	-0.0149658378213644	-0.000355493422830477	-0.00295288790948689	-0.00100484199356288
200	1.14804840087891	1.4347357749939	-18.1879253387451	0.00873538758605719	-0.00165419070981443	-0.000680167751852423	-0.00132951640989631
201	-0.150648877024651	1.4347357749939	-18.1229915618896	-0.00360223650932312	0.00873538758605719	0.000943203864153475	-0.00197886489331722
202	0.498699754476547	-0.188635781407356	-17.7333812713623	-0.000355493422830477	0.00159255252219737	-0.0100957229733467	-0.00197886489331722
203	0.498699754476547	1.11006152629852	-18.2528610229492	-0.00782300252467394	0.00191722682211548	-0.00392691092565656	0.00191722682211548
204	-2.09869480133057	0.78538715839386	-18.3177947998047	-0.00684897974133492	0.0022419011220336	-0.00717365415766835	0.00483929552137852
205	1.14804840087891	0.136038541793823	-18.2528610229492	-0.00100484199356288	-0.00392691092565656	-0.00457625929266214	0.00191722682211548
206	0.498699754476547	0.136038541793823	-17.7333812713623	0.00646266713738441	0.00289124972186983	0.00126787810586393	-0.00100484199356288
207	1.79739701747894	-1.16265869140625	-18.2528610229492	-0.00132951640989631	-0.00132951640989631	-0.00879702530801296	-0.00555028254166245
208	-0.150648877024651	0.460712850093842	-17.7983169555664	-0.00619963090866804	-0.00230353930965066	0.00451462110504508	0.00126787810586393
209	-0.150648877024651	1.4347357749939	-17.928186416626	-0.00652430532500148	0.00776136433705688	0.0113327819854021	0.00256657530553639
210	-0.799997508525848	0.78538715839386	-18.3827304840088	0.0106834331527352	0.00711201597005129	-0.0110697457566857	0.00581331877037883
211	1.14804840087891	0.78538715839386	-18.2528610229492	0.00159255252219737	0.00321592413820326	0.00386527273803949	0.00548864435404539
212	-0.150648877024651	1.11006152629852	-18.1879253387451	-0.000680167751852423	0.00451462110504508	-0.00295288790948689	-0.00327756232582033
213	-3.39739203453064	0.78538715839386	-18.3177947998047	-0.00944637414067984	0.00548864435404539	-0.00425158534198999	0.00386527273803949
214	1.14804840087891	0.460712850093842	-18.1229915618896	-0.00619963090866804	0.000943203864153475	0.00191722682211548	0.00483929552137852
215	1.14804840087891	0.136038541793823	-17.7983169555664	0.00678734155371785	0.000293855206109583	0.00321592413820326	0.000293855206109583
216	-0.150648877024651	-0.188635781407356	-18.1879253387451	0.0022419011220336	0.00938473641872406	0.0022419011220336	-0.00522560812532902
217	2.44674563407898	0.136038541793823	-18.0580558776855	-0.000680167751852423	0.000293855206109583	-0.00327756232582033	-0.00457625929266214
218	0.498699754476547	-0.188635781407356	-18.1229915618896	-0.00360223650932312	0.00418994715437293	-0.0110697457566857	0.00354059832170606
219	-0.150648877024651	1.11006152629852	-18.2528610229492	-0.00360223650932312	0.00191722682211548	0.00321592413820326	-3.08191010844894e-05
220	1.14804840087891	-0.188635781407356	-18.0580558776855	0.00256657530553639	0.00321592413820326	-0.00555028254166245	0.00321592413820326
221	3.09609436988831	-1.16265869140625	-17.7983169555664	-3.08191010844894e-05	-0.00522560812532902	-0.0026282137259841	0.000943203864153475
222	1.14804840087891	-0.188635781407356	-17.6035118103027	-0.00100484199356288	0.000618529506027699	-0.00360223650932312	-0.00684897974133492
223	-0.799997508525848	-0.188635781407356	-17.9931201934814	-0.0100957229733467	0.00613799272105098	-0.00522560812532902	0.00256657530553639
224	-0.150648877024651	1.11006152629852	-18.2528610229492	0.000618529506027699	-0.00652430532500148	-0.00100484199356288	0.00483929552137852
225	-0.150648877024651	1.11006152629852	-18.1879253387451	-0.000355493422830477	-0.00490093370899558	-0.00619963090866804	-0.00425158534198999
226	1.79739701747894	-0.837984383106232	-18.1229915618896	-3.08191010844894e-05	-0.00619963090866804	-0.00587495695799589	0.00126787810586393
227	-0.799997508525848	1.11006152629852	-18.1229915618896	0.00354059832170606	0.00516396993771195	-0.00555028254166245	0.000943203864153475
228	1.14804840087891	-0.188635781407356	-17.9931201934814	-0.0120437685400248	0.00516396993771195	-0.00912170019000769	0.00159255252219737
229	-0.799997508525848	0.78538715839386	-18.1879253387451	-0.00132951640989631	0.000943203864153475	0.00159255252219737	0.00418994715437293
230	1.79739701747894	-0.188635781407356	-18.1879253387451	-0.000680167751852423	0.00678734155371785	0.00516396993771195	-0.0026282137259841
231	1.79739701747894	-2.13668155670166	-17.7333812713623	0.00581331877037883	-0.00100484199356288	-0.00684897974133492	-0.00555028254166245
232	1.79739701747894	-0.188635781407356	-18.1229915618896	-0.00392691092565656	-0.000355493422830477	-0.00619963090866804	0.00159255252219737
233	-0.150648877024651	0.460712850093842	-17.9931201934814	-0.00912170019000769	0.00711201597005129	-0.00814767740666866	-0.00327756232582033
234	-0.799997508525848	1.11006152629852	-18.3827304840088	-0.0123684434220195	-0.00457625929266214	-0.00555028254166245	0.000293855206109583
235	1.79739701747894	0.136038541793823	-17.9931201934814	0.0100340843200684	-3.08191010844894e-05	-0.00392691092565656	-0.00749832857400179
236	1.14804840087891	-1.16265869140625	-17.7983169555664	0.00289124972186983	0.000618529506027699	-0.00230353930965066	-0.00295288790948689
237	-2.09869480133057	0.78538715839386	-18.9022083282471	-0.00587495695799589	0.00970941036939621	-0.00782300252467394	-0.00522560812532902
238	0.498699754476547	0.78538715839386	-18.3827304840088	-0.00360223650932312	0.00776136433705688	0.00841071270406246	0.0022419011220336
239	2.44674563407898	-0.188635781407356	-18.3177947998047	0.000943203864153475	-0.00132951640989631	-0.00230353930965066	0.00841071270406246
240	2.44674563407898	-0.188635781407356	-18.1229915618896	0.0100340843200684	-0.000680167751852423	-3.08191010844894e-05	0.00159255252219737
241	-1.44934618473053	0.460712850093842	-18.0580558776855	0.00613799272105098	0.00516396993771195	0.00906006153672934	-0.00132951640989631
242	-2.09869480133057	0.78538715839386	-17.8632507324219	-0.00717365415766835	0.00516396993771195	-0.00425158534198999	-0.00327756232582033
243	3.09609436988831	0.136038541793823	-18.2528610229492	-0.00197886489331722	-0.000355493422830477	-0.00717365415766835	0.0022419011220336
244	1.14804840087891	0.78538715839386	-18.1879253387451	0.00159255252219737	-0.00360223650932312	-0.00165419070981443	0.00646266713738441
245	-0.799997508525848	-0.837984383106232	-18.1229915618896	0.00516396993771195	-0.00587495695799589	-0.00100484199356288	-0.00587495695799589
246	-0.150648877024651	1.11006152629852	-18.3177947998047	-0.00132951640989631	0.00581331877037883	-0.00847235135734081	-0.00619963090866804
247	-0.150648877024651	0.136038541793823	-17.9931201934814	0.000618529506027699	0.00451462110504508	0.000293855206109583	-0.00782300252467394
248	-0.799997508525848	1.4347357749939	-18.3177947998047	-0.00619963090866804	0.00581331877037883	-0.00327756232582033	-0.000355493422830477
249	1.79739701747894	-0.188635781407356	-17.6035118103027	0.00289124972186983	0.00516396993771195	0.00743668992072344	-0.00197886489331722
250	2.44674563407898	-1.48733305931091	-18.1879253387451	0.0106834331527352	-0.00684897974133492	-0.00230353930965066	0.00613799272105098
251	0.498699754476547	1.4347357749939	-18.5775356292725	0.00354059832170606	0.0123068047687411	0.000943203864153475	-0.00100484199356288
252	-0.799997508525848	1.11006152629852	-18.9022083282471	-0.00522560812532902	0.012956153601408	-0.00912170019000769	-0.00425158534198999
253	2.44674563407898	-0.188635781407356	-18.7723388671875	0.00191722682211548	-0.00490093370899558	-0.0120437685400248	-0.00392691092565656
254	1.79739701747894	-0.513310074806213	-18.0580558776855	-3.08191010844894e-05	-0.00555028254166245	0.00354059832170606	0.00386527273803949
255	-0.150648877024651	0.136038541793823	-18.0580558776855	0.0022419011220336	-0.00197886489331722	-0.00425158534198999	-0.000355493422830477
256	-1.44934618473053	0.136038541793823	-17.6684474945068	-0.00457625929266214	0.00808603875339031	-0.00619963090866804	0.00256657530553639
257	1.14804840087891	0.78538715839386	-18.4476642608643	-0.00457625929266214	0.00646266713738441	-0.00619963090866804	-0.00197886489331722
258	-0.799997508525848	1.11006152629852	-18.5775356292725	0.000943203864153475	0.00483929552137852	-3.08191010844894e-05	-0.00425158534198999
259	-0.150648877024651	-0.837984383106232	-18.2528610229492	-0.00132951640989631	-0.0026282137259841	0.00126787810586393	-0.00295288790948689
260	0.498699754476547	1.11006152629852	-18.1879253387451	0.00516396993771195	0.00159255252219737	-0.0026282137259841	-0.00295288790948689
261	-2.74804329872131	0.460712850093842	-18.1879253387451	-0.00587495695799589	0.00613799272105098	-0.00360223650932312	-0.00295288790948689
262	-0.150648877024651	1.75941014289856	-17.928186416626	-0.00490093370899558	-0.00392691092565656	-0.00814767740666866	-0.00717365415766835
263	-0.150648877024651	0.78538715839386	-18.1879253387451	-0.000680167751852423	0.00256657530553639	-0.00814767740666866	0.000943203864153475
264	0.498699754476547	-0.513310074806213	-18.4476642608643	0.00159255252219737	-0.0143164889886975	0.0123068047687411	0.0022419011220336
265	0.498699754476547	0.78538715839386	-17.9931201934814	0.00386527273803949	-0.00132951640989631	0.00581331877037883	-0.0026282137259841
266	-2.09869480133057	1.11006152629852	-18.2528610229492	-0.00392691092565656	-0.00165419070981443	-0.0104203969240189	-0.00132951640989631
267	1.14804840087891	-0.513310074806213	-18.1879253387451	-0.00132951640989631	0.00743668992072344	-0.0188619289547205	-0.00165419070981443
268	0.498699754476547	-0.513310074806213	-17.8632507324219	0.00548864435404539	0.00159255252219737	0.000943203864153475	-0.00392691092565656
269	0.498699754476547	0.136038541793823	-17.928186416626	-0.00555028254166245	-0.00977104809135199	0.00483929552137852	0.00711201597005129
270	-1.44934618473053	1.11006152629852	-18.2528610229492	-3.08191010844894e-05	-0.00100484199356288	0.00873538758605719	-0.00197886489331722
271	1.14804840087891	1.11006152629852	-18.3827304840088	0.00418994715437293	0.00191722682211548	-0.00814767740666866	0.0022419011220336
272	-0.799997508525848	1.11006152629852	-18.5125999450684	0.00321592413820326	0.000293855206109583	-0.00165419070981443	-0.00392691092565656
273	-0.150648877024651	0.78538715839386	-18.2528610229492	-3.08191010844894e-05	-0.0026282137259841	-0.00457625929266214	-0.0100957229733467
274	0.498699754476547	0.136038541793823	-18.1879253387451	-0.00295288790948689	-0.00295288790948689	-0.00132951640989631	0.00516396993771195
275	-1.44934618473053	-0.513310074806213	-17.7983169555664	-0.000680167751852423	-0.00619963090866804	0.00159255252219737	0.00483929552137852
276	-0.799997508525848	1.11006152629852	-18.1879253387451	-3.08191010844894e-05	0.00581331877037883	-0.000680167751852423	-0.00360223650932312
277	1.14804840087891	-0.188635781407356	-18.3177947998047	-0.00132951640989631	0.00256657530553639	-0.00457625929266214	-0.000355493422830477
278	2.44674563407898	-0.513310074806213	-18.2528610229492	0.00321592413820326	-0.00230353930965066	-0.00457625929266214	-0.00392691092565656
279	-0.150648877024651	0.78538715839386	-18.0580558776855	-0.00912170019000769	-3.08191010844894e-05	-0.00522560812532902	0.00386527273803949
280	-1.44934618473053	0.460712850093842	-18.1229915618896	-0.0133424662053585	-0.00619963090866804	0.00970941036939621	-3.08191010844894e-05
281	2.44674563407898	-0.188635781407356	-17.7333812713623	0.00678734155371785	0.000293855206109583	-0.00782300252467394	0.00418994715437293
282	1.79739701747894	-0.188635781407356	-17.9931201934814	0.000618529506027699	0.00126787810586393	-0.00165419070981443	0.00516396993771195
283	-0.150648877024651	0.136038541793823	-18.3177947998047	-0.00132951640989631	-0.0026282137259841	0.00256657530553639	-0.00717365415766835
284	-0.799997508525848	0.78538715839386	-18.8372745513916	-0.00652430532500148	0.000618529506027699	0.00321592413820326	0.00613799272105098
285	0.498699754476547	-0.513310074806213	-18.3827304840088	0.00354059832170606	0.00711201597005129	-0.00392691092565656	0.0103587592020631
286	0.498699754476547	0.136038541793823	-18.1879253387451	0.0162028968334198	0.000618529506027699	-0.00425158534198999	-0.00360223650932312
287	0.498699754476547	0.78538715839386	-18.2528610229492	-0.00619963090866804	0.00256657530553639	-0.00555028254166245	-0.00490093370899558
288	1.79739701747894	-1.16265869140625	-17.8632507324219	-0.00295288790948689	-0.00100484199356288	-0.00165419070981443	0.000943203864153475
289	-1.44934618473053	0.78538715839386	-18.0580558776855	-0.00360223650932312	-3.08191010844894e-05	0.00581331877037883	0.00159255252219737
290	-1.44934618473053	0.136038541793823	-17.9931201934814	-0.00197886489331722	-0.00490093370899558	0.00289124972186983	-0.000355493422830477
291	1.14804840087891	-0.188635781407356	-18.2528610229492	-0.00197886489331722	-3.08191010844894e-05	-0.00230353930965066	-0.000680167751852423
292	2.44674563407898	-0.513310074806213	-18.0580558776855	-0.00165419070981443	0.00678734155371785	-0.00425158534198999	-0.00197886489331722
293	0.498699754476547	-1.48733305931091	-18.0580558776855	0.000943203864153475	-0.00360223650932312	-0.00684897974133492	-0.00197886489331722
294	-0.150648877024651	1.11006152629852	-17.9931201934814	-0.0117190945893526	-0.00392691092565656	0.00613799272105098	0.00548864435404539
295	-0.150648877024651	0.136038541793823	-17.928186416626	0.00451462110504508	-0.00425158534198999	-0.00230353930965066	0.00451462110504508
296	1.14804840087891	0.136038541793823	-17.8632507324219	-3.08191010844894e-05	0.00354059832170606	-0.0133424662053585	-0.00425158534198999
297	1.14804840087891	0.460712850093842	-18.3827304840088	0.00321592413820326	0.000943203864153475	-0.00555028254166245	-0.00360223650932312
298	0.498699754476547	-0.837984383106232	-18.3177947998047	0.000943203864153475	0.00159255252219737	0.000943203864153475	-0.00165419070981443
299	-0.150648877024651	0.136038541793823	-18.0580558776855	-0.0126931173726916	0.000293855206109583	0.00418994715437293	0.00678734155371785
300	1.14804840087891	-0.513310074806213	-17.9931201934814	0.00678734155371785	0.000618529506027699	-0.00555028254166245	-0.00100484199356288
301	1.79739701747894	0.136038541793823	-18.3177947998047	0.000293855206109583	0.00354059832170606	-0.00619963090866804	-0.00295288790948689
302	1.14804840087891	-0.513310074806213	-17.6035118103027	-0.00392691092565656	0.0113327819854021	0.00256657530553639	-0.00814767740666866
303	1.79739701747894	-0.513310074806213	-17.8632507324219	0.000618529506027699	0.00873538758605719	0.00418994715437293	-0.00132951640989631
304	-1.44934618473053	-0.188635781407356	-17.928186416626	-0.0100957229733467	0.00516396993771195	-0.00490093370899558	0.00776136433705688
305	-0.150648877024651	0.78538715839386	-18.1229915618896	0.00386527273803949	0.000618529506027699	0.00386527273803949	0.00613799272105098
306	2.44674563407898	0.136038541793823	-18.2528610229492	0.00321592413820326	0.000293855206109583	-0.0126931173726916	-0.00100484199356288
307	0.498699754476547	-0.188635781407356	-18.1229915618896	0.000618529506027699	-0.00327756232582033	-3.08191010844894e-05	-0.000680167751852423
308	-0.150648877024651	1.4347357749939	-18.2528610229492	-3.08191010844894e-05	0.00970941036939621	0.000943203864153475	-0.00392691092565656
309	-1.44934618473053	-0.188635781407356	-17.6035118103027	-0.00587495695799589	0.00548864435404539	0.000293855206109583	0.00873538758605719
310	2.44674563407898	-0.188635781407356	-17.928186416626	-0.0026282137259841	-0.00555028254166245	0.00256657530553639	-0.00197886489331722
311	1.14804840087891	-0.188635781407356	-17.9931201934814	0.00354059832170606	0.00321592413820326	-0.000355493422830477	-0.00782300252467394
312	2.44674563407898	-1.48733305931091	-17.8632507324219	-0.00425158534198999	-0.00230353930965066	-0.00782300252467394	-0.00814767740666866
313	1.14804840087891	-0.188635781407356	-17.9931201934814	-0.00522560812532902	0.00743668992072344	-0.00879702530801296	-0.000680167751852423
314	-0.799997508525848	-0.188635781407356	-18.1229915618896	-0.00587495695799589	0.000618529506027699	0.00581331877037883	0.00126787810586393
315	-0.799997508525848	1.11006152629852	-18.2528610229492	0.00159255252219737	0.000618529506027699	0.00191722682211548	0.00646266713738441
316	1.14804840087891	-0.188635781407356	-17.4087066650391	0.00191722682211548	0.000943203864153475	0.00159255252219737	-3.08191010844894e-05
317	-0.150648877024651	-0.513310074806213	-17.9931201934814	-0.0026282137259841	-0.000355493422830477	-0.00555028254166245	0.00354059832170606
318	-1.44934618473053	0.460712850093842	-18.2528610229492	-0.00132951640989631	0.00808603875339031	-0.00392691092565656	-0.00749832857400179
319	1.79739701747894	0.460712850093842	-18.0580558776855	-0.00132951640989631	-0.000680167751852423	-0.0026282137259841	0.00256657530553639
320	0.498699754476547	0.460712850093842	-18.6424694061279	0.00126787810586393	-0.00230353930965066	-0.00847235135734081	-0.00360223650932312
321	0.498699754476547	0.78538715839386	-18.2528610229492	-3.08191010844894e-05	0.00354059832170606	0.00191722682211548	0.0022419011220336
322	-0.799997508525848	0.460712850093842	-18.0580558776855	-0.00100484199356288	0.00386527273803949	-0.00814767740666866	-0.00425158534198999
323	-1.44934618473053	0.460712850093842	-17.6035118103027	-0.00847235135734081	0.00548864435404539	0.00159255252219737	0.01100810803473
324	1.79739701747894	-0.513310074806213	-18.1229915618896	0.00808603875339031	0.00581331877037883	0.000943203864153475	0.0022419011220336
325	-0.150648877024651	0.460712850093842	-18.4476642608643	0.00451462110504508	-0.00132951640989631	-0.00132951640989631	0.00451462110504508
326	0.498699754476547	1.11006152629852	-18.2528610229492	0.00321592413820326	0.00191722682211548	-0.0130177913233638	-0.0026282137259841
327	-0.150648877024651	-0.188635781407356	-17.928186416626	-0.00684897974133492	0.00354059832170606	-0.00652430532500148	-0.00327756232582033
328	-2.74804329872131	0.78538715839386	-17.928186416626	-0.00490093370899558	-0.00490093370899558	-0.0104203969240189	-0.000355493422830477
329	1.14804840087891	0.136038541793823	-17.7983169555664	-0.00392691092565656	0.00418994715437293	0.0022419011220336	0.00386527273803949
330	0.498699754476547	0.78538715839386	-18.1879253387451	-0.00457625929266214	-0.00197886489331722	0.000293855206109583	0.000618529506027699
331	0.498699754476547	-0.188635781407356	-18.2528610229492	0.00613799272105098	-0.00555028254166245	-0.0126931173726916	-0.00132951640989631
332	0.498699754476547	1.11006152629852	-18.3177947998047	-0.00295288790948689	-0.00360223650932312	0.000618529506027699	-0.00425158534198999
333	-2.74804329872131	1.4347357749939	-18.3827304840088	-0.0159398596733809	0.00743668992072344	-0.00847235135734081	-3.08191010844894e-05
334	1.14804840087891	-0.188635781407356	-18.1229915618896	0.00516396993771195	-0.0026282137259841	-0.00327756232582033	-0.00100484199356288
335	0.498699754476547	-0.837984383106232	-17.8632507324219	0.00321592413820326	-0.00522560812532902	-3.08191010844894e-05	0.00256657530553639
336	-0.150648877024651	-0.513310074806213	-17.928186416626	0.00191722682211548	-0.00749832857400179	0.000618529506027699	-0.00814767740666866
337	-0.150648877024651	-0.188635781407356	-17.9931201934814	-0.00327756232582033	0.000943203864153475	-0.00652430532500148	-0.00230353930965066
338	-0.799997508525848	-0.188635781407356	-17.8632507324219	-0.00619963090866804	0.000943203864153475	-0.00555028254166245	0.000293855206109583
339	1.79739701747894	0.460712850093842	-18.707405090332	-0.00230353930965066	0.00354059832170606	-0.00230353930965066	0.00289124972186983
340	-1.44934618473053	1.11006152629852	-18.8372745513916	-0.000680167751852423	0.00646266713738441	-0.00555028254166245	0.00159255252219737
341	-0.799997508525848	-0.188635781407356	-18.0580558776855	0.00581331877037883	-0.00197886489331722	0.00321592413820326	-0.000680167751852423
342	-0.150648877024651	0.78538715839386	-18.1229915618896	-0.00230353930965066	0.00516396993771195	-0.0100957229733467	-0.00360223650932312
343	-0.150648877024651	0.78538715839386	-17.9931201934814	-3.08191010844894e-05	0.0126314787194133	-0.00425158534198999	-0.00132951640989631
344	0.498699754476547	1.11006152629852	-18.5125999450684	0.000943203864153475	-0.00230353930965066	0.000943203864153475	0.00711201597005129
345	1.79739701747894	-0.188635781407356	-18.1879253387451	-0.00392691092565656	-0.00100484199356288	-0.00132951640989631	0.00743668992072344
346	1.14804840087891	0.78538715839386	-18.3177947998047	0.00581331877037883	0.00418994715437293	-3.08191010844894e-05	0.00418994715437293
347	-0.799997508525848	0.136038541793823	-17.7983169555664	-0.0107450718060136	-0.00100484199356288	-0.0110697457566857	-0.000355493422830477
348	-0.150648877024651	1.11006152629852	-17.8632507324219	-0.00197886489331722	0.00516396993771195	-0.00879702530801296	-0.00100484199356288
349	1.79739701747894	1.11006152629852	-18.3177947998047	-0.00944637414067984	-0.00327756232582033	-0.00132951640989631	0.00548864435404539
350	-0.799997508525848	0.136038541793823	-17.8632507324219	-0.000355493422830477	-0.00165419070981443	0.00548864435404539	-0.00360223650932312
351	-0.799997508525848	0.78538715839386	-18.4476642608643	0.00256657530553639	0.00451462110504508	-0.00392691092565656	-0.00587495695799589
352	-3.39739203453064	0.460712850093842	-18.1229915618896	-0.00749832857400179	0.00321592413820326	-0.00587495695799589	-0.00132951640989631
353	0.498699754476547	0.460712850093842	-18.5775356292725	0.00191722682211548	-0.00490093370899558	-0.0107450718060136	0.00159255252219737
354	-0.150648877024651	0.78538715839386	-17.9931201934814	0.000943203864153475	-0.00100484199356288	-0.00555028254166245	0.00776136433705688
355	2.44674563407898	-1.16265869140625	-17.6684474945068	0.000618529506027699	-0.0100957229733467	0.00126787810586393	0.00613799272105098
356	-0.150648877024651	0.78538715839386	-17.7983169555664	-0.000680167751852423	0.012956153601408	-0.0175632312893867	0.00386527273803949
357	-0.150648877024651	0.136038541793823	-17.928186416626	0.000943203864153475	0.00776136433705688	-0.00230353930965066	-0.00197886489331722
358	0.498699754476547	0.460712850093842	-18.5125999450684	-0.00425158534198999	-0.00197886489331722	-0.0110697457566857	0.0022419011220336
359	2.44674563407898	0.78538715839386	-18.2528610229492	0.00159255252219737	-0.00425158534198999	0.00418994715437293	0.00386527273803949
360	0.498699754476547	0.460712850093842	-18.3177947998047	-0.00295288790948689	-0.00555028254166245	0.00548864435404539	0.00159255252219737
361	-2.09869480133057	1.75941014289856	-18.7723388671875	0.00159255252219737	0.01100810803473	-0.0107450718060136	-0.00457625929266214
362	0.498699754476547	0.78538715839386	-18.1229915618896	0.000618529506027699	0.0022419011220336	0.00126787810586393	-0.00165419070981443
363	0.498699754476547	1.11006152629852	-17.9931201934814	-0.00555028254166245	0.00159255252219737	-0.00165419070981443	0.00548864435404539
364	1.79739701747894	-0.188635781407356	-17.928186416626	0.00451462110504508	-0.00392691092565656	-0.00425158534198999	0.0022419011220336
365	-0.799997508525848	0.136038541793823	-17.928186416626	0.0113327819854021	0.00159255252219737	-0.00619963090866804	0.0022419011220336
366	-2.09869480133057	0.460712850093842	-18.1879253387451	-0.0136671401560307	0.01100810803473	-0.00847235135734081	-0.00230353930965066
367	0.498699754476547	0.460712850093842	-17.9931201934814	0.00354059832170606	0.000943203864153475	-0.0026282137259841	0.00256657530553639
368	1.79739701747894	-0.188635781407356	-17.8632507324219	-0.00230353930965066	0.00321592413820326	-0.00652430532500148	-0.00944637414067984
369	0.498699754476547	0.136038541793823	-17.6035118103027	-0.00522560812532902	-0.0100957229733467	-0.00457625929266214	0.0106834331527352
370	1.14804840087891	0.136038541793823	-17.6035118103027	-0.00230353930965066	0.000943203864153475	-0.00912170019000769	-0.0026282137259841
371	-0.799997508525848	0.136038541793823	-18.1229915618896	0.000293855206109583	0.00776136433705688	-0.00197886489331722	-0.00327756232582033
372	2.44674563407898	0.460712850093842	-18.3177947998047	0.00289124972186983	0.00581331877037883	-0.0156151866540313	-0.00100484199356288
373	1.14804840087891	-0.188635781407356	-18.4476642608643	-0.00100484199356288	-0.00814767740666866	-0.00360223650932312	-0.000355493422830477
374	2.44674563407898	-1.81200730800629	-17.9931201934814	0.00711201597005129	-0.0110697457566857	0.00126787810586393	0.00548864435404539
375	-0.150648877024651	1.11006152629852	-18.1229915618896	-0.00165419070981443	0.00289124972186983	-0.00100484199356288	-0.00814767740666866
376	0.498699754476547	0.136038541793823	-17.6684474945068	-0.00132951640989631	0.00613799272105098	-0.00295288790948689	-0.00652430532500148
377	-0.150648877024651	1.11006152629852	-18.4476642608643	0.00256657530553639	0.00321592413820326	-0.00425158534198999	0.00126787810586393
378	0.498699754476547	0.136038541793823	-18.3177947998047	0.0022419011220336	0.00256657530553639	-0.00912170019000769	-0.0026282137259841
379	-0.150648877024651	0.460712850093842	-18.3827304840088	0.00386527273803949	-0.00392691092565656	0.00646266713738441	0.00873538758605719
380	-0.799997508525848	-0.513310074806213	-17.928186416626	0.000293855206109583	-0.00295288790948689	0.00256657530553639	0.00386527273803949
381	1.79739701747894	-0.188635781407356	-17.9931201934814	0.0103587592020631	0.0116574559360743	-0.00197886489331722	-0.00490093370899558
382	0.498699754476547	0.460712850093842	-17.9931201934814	0.000293855206109583	-0.00100484199356288	-0.0026282137259841	-0.00619963090866804
383	-0.799997508525848	1.11006152629852	-17.928186416626	0.0022419011220336	0.00159255252219737	0.00289124972186983	0.00483929552137852
384	1.14804840087891	0.78538715839386	-18.3177947998047	0.00548864435404539	-0.00230353930965066	-0.00814767740666866	0.00711201597005129
385	-0.799997508525848	0.136038541793823	-18.1229915618896	-0.00327756232582033	0.00159255252219737	-0.00360223650932312	0.00289124972186983
386	0.498699754476547	1.75941014289856	-18.3177947998047	0.00581331877037883	0.00581331877037883	0.00516396993771195	0.00256657530553639
387	1.14804840087891	0.136038541793823	-18.0580558776855	0.00776136433705688	0.00516396993771195	0.00159255252219737	-0.00165419070981443
388	-0.150648877024651	-0.837984383106232	-18.3177947998047	0.00873538758605719	-0.00230353930965066	-0.00944637414067984	-0.000680167751852423
389	1.79739701747894	0.136038541793823	-17.4736423492432	-0.00230353930965066	-0.00457625929266214	-0.000355493422830477	-0.00782300252467394
390	-1.44934618473053	0.136038541793823	-18.0580558776855	-0.00100484199356288	0.00711201597005129	0.0100340843200684	-0.00327756232582033
391	0.498699754476547	1.11006152629852	-18.4476642608643	-0.00327756232582033	-0.000355493422830477	-0.00522560812532902	-0.00327756232582033
392	0.498699754476547	1.4347357749939	-18.3827304840088	-0.000680167751852423	0.00354059832170606	-0.00327756232582033	-0.0136671401560307
393	-0.150648877024651	-0.513310074806213	-18.3177947998047	0.000293855206109583	-0.00392691092565656	-0.00295288790948689	0.00289124972186983
394	1.14804840087891	-0.513310074806213	-17.9931201934814	-0.00587495695799589	-0.00230353930965066	-0.00295288790948689	-0.00327756232582033
395	1.79739701747894	-0.188635781407356	-17.7983169555664	0.00256657530553639	0.00191722682211548	-3.08191010844894e-05	0.00678734155371785
396	0.498699754476547	1.4347357749939	-18.2528610229492	0.000293855206109583	0.00256657530553639	-0.00360223650932312	-0.00652430532500148
397	1.14804840087891	-0.188635781407356	-17.8632507324219	0.000293855206109583	0.00256657530553639	-0.00555028254166245	-0.000680167751852423
398	0.498699754476547	0.136038541793823	-18.2528610229492	-0.00360223650932312	-0.00230353930965066	0.00289124972186983	0.00126787810586393
399	0.498699754476547	-0.188635781407356	-18.0580558776855	-0.00230353930965066	-0.00587495695799589	0.000293855206109583	0.011982130818069
400	1.79739701747894	0.136038541793823	-18.1229915618896	-0.00457625929266214	0.00873538758605719	0.00613799272105098	-0.00522560812532902
401	1.14804840087891	0.136038541793823	-18.1879253387451	0.00938473641872406	0.00646266713738441	-0.000680167751852423	-0.00490093370899558
402	2.44674563407898	0.136038541793823	-17.9931201934814	-0.000680167751852423	-0.000355493422830477	-0.0133424662053585	0.00191722682211548
403	0.498699754476547	-0.837984383106232	-17.3437728881836	-0.0104203969240189	-0.000355493422830477	-0.00327756232582033	-0.00132951640989631
404	-3.39739203453064	1.11006152629852	-18.2528610229492	-0.00360223650932312	0.00159255252219737	0.00743668992072344	-0.0026282137259841
405	0.498699754476547	-0.188635781407356	-18.3177947998047	-0.00717365415766835	-0.0026282137259841	-0.0026282137259841	0.00548864435404539
406	1.14804840087891	0.136038541793823	-18.1879253387451	0.0022419011220336	0.00451462110504508	-0.00457625929266214	-0.00197886489331722
407	2.44674563407898	-0.513310074806213	-18.1879253387451	-0.00165419070981443	0.00289124972186983	-0.00587495695799589	-0.00619963090866804
408	0.498699754476547	0.136038541793823	-17.7333812713623	-0.00230353930965066	0.00548864435404539	0.00451462110504508	0.00159255252219737
409	-0.799997508525848	1.11006152629852	-17.7333812713623	-0.00847235135734081	0.0022419011220336	-0.00100484199356288	0.00613799272105098
410	-0.150648877024651	1.11006152629852	-18.1879253387451	0.00776136433705688	-0.0026282137259841	0.00386527273803949	-0.00652430532500148
411	-0.799997508525848	1.11006152629852	-18.1229915618896	0.00418994715437293	0.000293855206109583	0.000943203864153475	0.00289124972186983
412	-0.150648877024651	-1.16265869140625	-18.1229915618896	0.00321592413820326	-0.00587495695799589	-0.00847235135734081	-0.00814767740666866
413	-0.150648877024651	0.460712850093842	-18.1879253387451	-0.00749832857400179	0.00191722682211548	-0.0026282137259841	-0.000355493422830477
414	-0.799997508525848	1.11006152629852	-18.1879253387451	0.00159255252219737	0.00354059832170606	-0.00717365415766835	0.000943203864153475
415	1.79739701747894	0.78538715839386	-18.5125999450684	-3.08191010844894e-05	0.000618529506027699	0.00289124972186983	0.00159255252219737
416	1.79739701747894	-0.513310074806213	-17.6684474945068	0.000293855206109583	-3.08191010844894e-05	0.00354059832170606	0.00548864435404539
417	0.498699754476547	0.136038541793823	-17.9931201934814	0.000293855206109583	-0.00652430532500148	-0.00912170019000769	-0.00197886489331722
418	-1.44934618473053	0.460712850093842	-18.0580558776855	-0.00457625929266214	-0.00295288790948689	-0.00230353930965066	-0.00132951640989631
419	0.498699754476547	0.136038541793823	-18.4476642608643	-0.00749832857400179	0.000618529506027699	0.00678734155371785	0.000293855206109583
420	1.14804840087891	0.78538715839386	-18.3177947998047	0.00678734155371785	0.00256657530553639	-0.00457625929266214	0.00646266713738441
421	-0.150648877024651	0.136038541793823	-18.3177947998047	0.00386527273803949	-0.0120437685400248	0.00581331877037883	-0.00100484199356288
422	-0.150648877024651	0.78538715839386	-18.1229915618896	0.00289124972186983	0.00678734155371785	-0.00165419070981443	0.00418994715437293
423	-1.44934618473053	-0.188635781407356	-17.8632507324219	-0.0110697457566857	0.00613799272105098	-0.000680167751852423	0.00321592413820326
424	1.79739701747894	0.136038541793823	-17.928186416626	-0.00197886489331722	0.000618529506027699	0.0022419011220336	0.0022419011220336
425	-0.799997508525848	1.4347357749939	-18.4476642608643	0.00256657530553639	-0.00100484199356288	-0.00587495695799589	-0.00197886489331722
426	1.14804840087891	-1.48733305931091	-18.1229915618896	0.00743668992072344	-0.00555028254166245	-0.00327756232582033	0.00516396993771195
427	1.14804840087891	0.460712850093842	-18.2528610229492	0.00256657530553639	0.00581331877037883	-0.0136671401560307	-0.00165419070981443
428	-0.799997508525848	-0.188635781407356	-18.3827304840088	-0.00652430532500148	0.000618529506027699	0.00159255252219737	0.00581331877037883
429	-0.150648877024651	0.78538715839386	-18.0580558776855	-0.00490093370899558	-0.000355493422830477	-0.00100484199356288	0.00191722682211548
430	1.14804840087891	-0.513310074806213	-17.6035118103027	0.0022419011220336	-0.00197886489331722	-0.00782300252467394	0.00289124972186983
431	1.79739701747894	-1.81200730800629	-17.9931201934814	0.00483929552137852	-0.00197886489331722	0.00159255252219737	-0.00425158534198999
432	0.498699754476547	0.136038541793823	-18.9022083282471	-0.00782300252467394	0.00938473641872406	-0.0146411629393697	-0.00522560812532902
433	-0.150648877024651	0.136038541793823	-18.5775356292725	-0.000355493422830477	0.00906006153672934	-0.00360223650932312	-0.00490093370899558
434	2.44674563407898	-0.188635781407356	-18.8372745513916	0.00776136433705688	0.00548864435404539	-0.00100484199356288	0.00386527273803949
435	-0.799997508525848	0.460712850093842	-17.9931201934814	0.00159255252219737	0.00581331877037883	0.000618529506027699	-3.08191010844894e-05
436	-0.799997508525848	0.136038541793823	-18.1229915618896	-0.000355493422830477	0.00126787810586393	-0.00522560812532902	0.00321592413820326
437	-1.44934618473053	0.136038541793823	-17.5385761260986	-0.00684897974133492	0.0113327819854021	-0.0026282137259841	0.00126787810586393
438	-0.799997508525848	1.11006152629852	-18.2528610229492	-0.00100484199356288	0.00776136433705688	-0.00555028254166245	0.00516396993771195
439	-0.799997508525848	1.4347357749939	-18.5775356292725	-0.00100484199356288	0.000293855206109583	0.00483929552137852	0.000618529506027699
440	1.14804840087891	-0.837984383106232	-18.0580558776855	-0.000355493422830477	-0.000680167751852423	0.0022419011220336	0.00321592413820326
441	1.79739701747894	-0.513310074806213	-18.0580558776855	0.00451462110504508	0.00808603875339031	-0.00165419070981443	0.00451462110504508
442	-2.74804329872131	-0.188635781407356	-17.9931201934814	-0.0113944197073579	0.00613799272105098	-0.00230353930965066	-0.00490093370899558
443	-0.799997508525848	1.75941014289856	-18.1229915618896	-0.00587495695799589	-0.00652430532500148	0.0022419011220336	0.00321592413820326
444	0.498699754476547	0.460712850093842	-17.928186416626	0.00126787810586393	-0.00230353930965066	0.00289124972186983	-0.00197886489331722
445	2.44674563407898	-1.16265869140625	-18.1229915618896	0.00646266713738441	-0.00425158534198999	0.00548864435404539	-0.00197886489331722
446	-0.799997508525848	0.78538715839386	-18.3177947998047	0.00678734155371785	0.0022419011220336	0.0022419011220336	-0.00197886489331722
447	-2.09869480133057	0.136038541793823	-18.1879253387451	-0.00814767740666866	0.00548864435404539	-0.0026282137259841	-0.00100484199356288
448	-0.150648877024651	0.78538715839386	-18.1229915618896	-0.00587495695799589	0.00646266713738441	-0.00360223650932312	-0.00197886489331722
449	1.79739701747894	-0.188635781407356	-18.1229915618896	0.000943203864153475	-0.00132951640989631	-0.00132951640989631	-0.00392691092565656
450	-0.150648877024651	-0.188635781407356	-18.5125999450684	-0.00619963090866804	-0.0100957229733467	0.0022419011220336	0.00483929552137852
451	-0.799997508525848	0.78538715839386	-18.5125999450684	0.00126787810586393	-0.00327756232582033	0.00808603875339031	-0.000355493422830477
452	-1.44934618473053	0.78538715839386	-18.3177947998047	-0.00100484199356288	0.00516396993771195	-0.00847235135734081	-0.00619963090866804
453	0.498699754476547	0.78538715839386	-18.5775356292725	0.00126787810586393	-0.00295288790948689	-0.00197886489331722	-0.00490093370899558
454	-0.150648877024651	1.11006152629852	-18.1229915618896	0.00126787810586393	-0.00814767740666866	0.00873538758605719	0.00516396993771195
455	1.14804840087891	-1.16265869140625	-18.1229915618896	-0.00295288790948689	-0.00944637414067984	-0.000355493422830477	0.000618529506027699
456	0.498699754476547	-0.513310074806213	-17.928186416626	-0.00132951640989631	-0.000355493422830477	0.00808603875339031	-0.00684897974133492
457	-0.799997508525848	1.11006152629852	-18.0580558776855	0.00159255252219737	0.00548864435404539	-0.0107450718060136	-0.00684897974133492
458	1.79739701747894	-0.513310074806213	-18.1229915618896	0.000943203864153475	0.00289124972186983	-0.00684897974133492	0.00451462110504508
459	2.44674563407898	-0.837984383106232	-18.1879253387451	0.000943203864153475	-3.08191010844894e-05	0.00256657530553639	0.00451462110504508
460	2.44674563407898	0.136038541793823	-18.3827304840088	0.00126787810586393	0.00516396993771195	-0.00100484199356288	0.00321592413820326
461	-1.44934618473053	0.78538715839386	-18.3177947998047	-0.00490093370899558	0.00613799272105098	-0.00912170019000769	0.00159255252219737
462	1.14804840087891	-0.188635781407356	-17.5385761260986	0.00386527273803949	-3.08191010844894e-05	-0.00814767740666866	-0.00555028254166245
463	2.44674563407898	-0.188635781407356	-18.1879253387451	-0.00652430532500148	0.00354059832170606	-0.00684897974133492	0.00126787810586393
464	-0.150648877024651	1.11006152629852	-17.928186416626	-0.00522560812532902	-0.00197886489331722	-0.00814767740666866	-3.08191010844894e-05
465	1.14804840087891	-0.188635781407356	-18.2528610229492	-0.00555028254166245	0.0022419011220336	0.00678734155371785	-0.00165419070981443
466	-2.74804329872131	0.460712850093842	-18.2528610229492	-0.0107450718060136	0.00386527273803949	-0.0113944197073579	0.0113327819854021
467	-0.150648877024651	0.460712850093842	-18.5125999450684	-0.00132951640989631	0.00873538758605719	-0.00295288790948689	-0.00392691092565656
468	1.14804840087891	0.136038541793823	-18.3177947998047	-0.0026282137259841	0.00516396993771195	-0.00457625929266214	-0.00197886489331722
469	-0.150648877024651	0.136038541793823	-17.8632507324219	-0.00132951640989631	0.00711201597005129	0.00451462110504508	0.00418994715437293
470	1.14804840087891	-0.513310074806213	-17.4736423492432	0.000943203864153475	-0.000680167751852423	-0.00652430532500148	0.000618529506027699
471	-0.799997508525848	0.136038541793823	-17.6035118103027	-0.00457625929266214	-3.08191010844894e-05	0.000293855206109583	-0.00555028254166245
472	1.79739701747894	-0.188635781407356	-18.2528610229492	0.00386527273803949	-0.00197886489331722	-0.0143164889886975	-0.00360223650932312
473	1.79739701747894	-0.188635781407356	-18.1229915618896	-0.00425158534198999	0.000618529506027699	-0.00327756232582033	0.00483929552137852
474	1.79739701747894	-1.81200730800629	-18.1879253387451	0.00159255252219737	-0.0123684434220195	0.00516396993771195	0.00581331877037883
475	-0.799997508525848	1.11006152629852	-18.2528610229492	0.0022419011220336	0.000943203864153475	-0.000680167751852423	0.00126787810586393
476	-0.150648877024651	0.136038541793823	-17.7983169555664	-0.00619963090866804	-0.000355493422830477	-0.00587495695799589	0.000293855206109583
477	0.498699754476547	0.460712850093842	-17.7983169555664	-0.00197886489331722	0.00776136433705688	-0.00392691092565656	-0.00977104809135199
478	1.14804840087891	0.136038541793823	-17.8632507324219	-0.00457625929266214	-0.00425158534198999	-0.00360223650932312	-0.00197886489331722
479	0.498699754476547	-0.188635781407356	-18.3177947998047	-0.0026282137259841	-0.0100957229733467	-0.00392691092565656	-3.08191010844894e-05
480	-0.799997508525848	0.78538715839386	-18.2528610229492	0.000293855206109583	-0.00425158534198999	-0.00392691092565656	0.00126787810586393
481	-0.799997508525848	0.78538715839386	-18.1879253387451	-0.000680167751852423	0.00386527273803949	-0.000355493422830477	-3.08191010844894e-05
482	-0.150648877024651	1.75941014289856	-18.3827304840088	-0.0026282137259841	0.0165275707840919	-0.0146411629393697	0.000943203864153475
483	-0.150648877024651	1.11006152629852	-17.9931201934814	-0.00100484199356288	0.0022419011220336	0.00321592413820326	0.00354059832170606
484	1.79739701747894	-0.837984383106232	-17.6035118103027	0.00613799272105098	-0.000680167751852423	-0.00749832857400179	0.00678734155371785
485	-2.09869480133057	0.78538715839386	-18.2528610229492	-0.00944637414067984	0.000618529506027699	0.00646266713738441	0.00581331877037883
486	1.79739701747894	0.460712850093842	-18.1879253387451	-0.00132951640989631	-3.08191010844894e-05	0.000618529506027699	0.000943203864153475
487	1.79739701747894	0.136038541793823	-18.1879253387451	-0.00230353930965066	0.00289124972186983	-0.00425158534198999	-0.0110697457566857
488	0.498699754476547	0.460712850093842	-18.1879253387451	-0.0026282137259841	-0.00457625929266214	-0.00587495695799589	0.00159255252219737
489	1.79739701747894	0.78538715839386	-17.928186416626	0.00159255252219737	0.00386527273803949	0.00354059832170606	0.00418994715437293
490	-1.44934618473053	0.136038541793823	-17.8632507324219	0.00256657530553639	-0.00100484199356288	-0.00132951640989631	0.00126787810586393
491	1.14804840087891	0.78538715839386	-18.2528610229492	0.000943203864153475	0.000943203864153475	-0.00749832857400179	-0.00295288790948689
492	0.498699754476547	1.11006152629852	-18.4476642608643	0.00418994715437293	0.0136055024340749	-0.00749832857400179	-0.0100957229733467
493	-0.799997508525848	-0.188635781407356	-18.4476642608643	-0.00230353930965066	-0.0139918150380254	-0.00684897974133492	0.00776136433705688
494	0.498699754476547	0.136038541793823	-18.1879253387451	-0.00197886489331722	0.00126787810586393	-0.00100484199356288	-0.00100484199356288
495	-0.150648877024651	-0.188635781407356	-17.9931201934814	0.00159255252219737	0.00354059832170606	-0.00619963090866804	0.00873538758605719
496	-0.799997508525848	1.11006152629852	-18.3177947998047	-0.00230353930965066	0.00191722682211548	-0.00197886489331722	-0.00522560812532902
497	1.79739701747894	-0.837984383106232	-17.6035118103027	-0.00100484199356288	0.00711201597005129	-0.00684897974133492	-3.08191010844894e-05
498	1.14804840087891	0.136038541793823	-18.2528610229492	-0.00490093370899558	-0.00749832857400179	-3.08191010844894e-05	-0.00165419070981443
499	-0.150648877024651	0.136038541793823	-18.2528610229492	-0.00782300252467394	0.000943203864153475	-0.00392691092565656	0.00159255252219737
500	1.14804840087891	0.136038541793823	-18.1229915618896	0.000943203864153475	-0.00652430532500148	-0.00197886489331722	-0.000355493422830477
501	0.498699754476547	-0.188635781407356	-18.1229915618896	0.00191722682211548	0.00613799272105098	-0.00100484199356288	0.000293855206109583
502	1.79739701747894	-0.513310074806213	-17.9931201934814	-0.00197886489331722	0.00808603875339031	-0.00587495695799589	-0.00100484199356288
503	0.498699754476547	-0.513310074806213	-17.7333812713623	0.00451462110504508	0.00289124972186983	-0.00230353930965066	-0.00457625929266214
504	-2.74804329872131	0.78538715839386	-17.928186416626	-0.0117190945893526	0.00321592413820326	-0.00295288790948689	0.00646266713738441
505	1.14804840087891	-0.513310074806213	-18.1879253387451	0.00289124972186983	-0.00100484199356288	-0.00165419070981443	-0.000355493422830477
506	-0.799997508525848	0.78538715839386	-18.5775356292725	-0.00360223650932312	-0.000355493422830477	-0.00490093370899558	-0.000680167751852423
507	2.44674563407898	0.78538715839386	-18.3827304840088	0.00613799272105098	-0.00132951640989631	-0.0107450718060136	0.000293855206109583
508	0.498699754476547	-0.513310074806213	-17.928186416626	-0.00327756232582033	0.00256657530553639	-0.00652430532500148	-0.00132951640989631
509	-3.39739203453064	0.460712850093842	-18.1229915618896	-0.0104203969240189	-0.00879702530801296	-0.000680167751852423	0.00289124972186983
510	0.498699754476547	0.78538715839386	-17.928186416626	0.000293855206109583	-0.00327756232582033	-0.00392691092565656	-0.000680167751852423
511	1.14804840087891	-0.188635781407356	-18.1879253387451	-0.00132951640989631	-0.00100484199356288	-3.08191010844894e-05	-0.00782300252467394
512	2.44674563407898	-1.48733305931091	-18.1229915618896	0.0022419011220336	-0.00425158534198999	-0.0117190945893526	-0.00230353930965066
513	1.14804840087891	-0.188635781407356	-18.1229915618896	-0.00132951640989631	0.000618529506027699	0.000293855206109583	-0.0117190945893526
514	-2.74804329872131	0.460712850093842	-18.0580558776855	-0.00587495695799589	0.00256657530553639	-0.00132951640989631	0.0022419011220336
515	-0.150648877024651	1.11006152629852	-18.2528610229492	0.00711201597005129	0.000618529506027699	-0.00555028254166245	0.00289124972186983
516	3.09609436988831	0.136038541793823	-17.7333812713623	-3.08191010844894e-05	0.00386527273803949	-0.00522560812532902	-0.00295288790948689
517	-0.150648877024651	0.136038541793823	-17.9931201934814	0.00159255252219737	-0.00652430532500148	0.00451462110504508	-0.0104203969240189
518	1.14804840087891	0.136038541793823	-18.2528610229492	-0.000680167751852423	0.00386527273803949	0.000943203864153475	0.000943203864153475
519	0.498699754476547	-0.188635781407356	-18.2528610229492	-0.00684897974133492	0.00418994715437293	0.00418994715437293	0.00516396993771195
520	0.498699754476547	1.4347357749939	-18.5125999450684	0.00451462110504508	-0.00587495695799589	0.0022419011220336	0.00386527273803949
521	-0.150648877024651	1.11006152629852	-18.2528610229492	0.00191722682211548	0.00256657530553639	-0.00230353930965066	0.00321592413820326
522	-0.150648877024651	-0.188635781407356	-18.1879253387451	-0.00360223650932312	-0.00879702530801296	-0.000680167751852423	-0.00360223650932312
523	0.498699754476547	-0.513310074806213	-17.6035118103027	0.0022419011220336	0.00516396993771195	-0.00782300252467394	-0.00197886489331722
524	1.14804840087891	0.460712850093842	-17.9931201934814	0.000943203864153475	0.000943203864153475	-0.00555028254166245	-0.00327756232582033
525	0.498699754476547	1.11006152629852	-18.6424694061279	0.00581331877037883	0.00418994715437293	-0.00912170019000769	0.000293855206109583
526	1.79739701747894	-0.188635781407356	-18.1229915618896	0.000943203864153475	-0.00132951640989631	-0.00132951640989631	-0.00165419070981443
527	-0.150648877024651	-0.188635781407356	-18.3177947998047	-0.00587495695799589	-0.00327756232582033	-0.00944637414067984	-0.00717365415766835
528	0.498699754476547	1.4347357749939	-18.2528610229492	-0.00425158534198999	0.00938473641872406	-0.00100484199356288	-0.00230353930965066
529	1.14804840087891	0.136038541793823	-17.6684474945068	-0.00230353930965066	-0.00295288790948689	0.00289124972186983	0.00159255252219737
530	2.44674563407898	-0.188635781407356	-18.1229915618896	0.0022419011220336	0.000293855206109583	0.00321592413820326	-3.08191010844894e-05
531	-1.44934618473053	1.11006152629852	-18.3177947998047	-0.00555028254166245	-0.00555028254166245	-0.000355493422830477	-0.00360223650932312
532	-0.799997508525848	0.460712850093842	-18.3177947998047	-3.08191010844894e-05	0.000943203864153475	-0.00360223650932312	-0.00295288790948689
533	-2.09869480133057	0.78538715839386	-18.3177947998047	-0.00295288790948689	0.00386527273803949	0.000293855206109583	-0.00425158534198999
534	-0.799997508525848	0.78538715839386	-18.2528610229492	-0.00295288790948689	-0.000355493422830477	0.00581331877037883	0.00126787810586393
535	1.79739701747894	1.4347357749939	-18.9022083282471	0.0136055024340749	-0.00587495695799589	0.00386527273803949	0.00159255252219737
536	1.79739701747894	-0.837984383106232	-18.2528610229492	-0.00327756232582033	-0.00165419070981443	-3.08191010844894e-05	-0.00684897974133492
537	0.498699754476547	1.4347357749939	-18.4476642608643	0.00321592413820326	0.00256657530553639	-0.00847235135734081	-0.00457625929266214
538	-2.09869480133057	0.136038541793823	-18.1229915618896	-0.00912170019000769	-0.000355493422830477	0.00386527273803949	0.00386527273803949
539	-0.799997508525848	0.78538715839386	-18.3177947998047	-0.00782300252467394	0.00418994715437293	0.00354059832170606	-0.000680167751852423
540	1.14804840087891	0.136038541793823	-18.1229915618896	0.00938473641872406	0.0022419011220336	-0.00522560812532902	-3.08191010844894e-05
541	-0.799997508525848	-0.188635781407356	-18.3827304840088	0.00646266713738441	-0.00392691092565656	-0.000680167751852423	-0.00587495695799589
542	-0.799997508525848	1.11006152629852	-18.0580558776855	-0.000355493422830477	0.00126787810586393	-0.00230353930965066	-0.00132951640989631
543	-2.74804329872131	0.78538715839386	-17.928186416626	-0.00717365415766835	0.00548864435404539	-0.00782300252467394	-0.000355493422830477
544	2.44674563407898	0.460712850093842	-18.2528610229492	-0.0026282137259841	0.0022419011220336	0.00289124972186983	0.00970941036939621
545	1.14804840087891	0.136038541793823	-18.1229915618896	0.00418994715437293	-0.00457625929266214	-0.00490093370899558	-0.00522560812532902
546	0.498699754476547	0.136038541793823	-18.3177947998047	0.00159255252219737	-0.00490093370899558	-0.00392691092565656	0.00191722682211548
547	1.79739701747894	-0.188635781407356	-17.7333812713623	-0.00522560812532902	0.00321592413820326	-0.00912170019000769	-0.00587495695799589
548	-2.09869480133057	0.78538715839386	-17.9931201934814	-0.00360223650932312	0.00418994715437293	-0.00717365415766835	0.00451462110504508
549	-0.799997508525848	1.11006152629852	-18.4476642608643	-0.00457625929266214	-0.000680167751852423	-0.00392691092565656	-0.00327756232582033
550	0.498699754476547	-0.188635781407356	-17.4736423492432	0.00581331877037883	0.00256657530553639	-0.00230353930965066	-0.00197886489331722
551	1.14804840087891	-1.48733305931091	-17.9931201934814	0.00808603875339031	-0.00360223650932312	-0.00619963090866804	0.00126787810586393
552	-1.44934618473053	1.11006152629852	-18.3177947998047	-0.00132951640989631	0.00776136433705688	-0.00165419070981443	-0.00814767740666866
553	-1.44934618473053	1.11006152629852	-18.3827304840088	-0.000680167751852423	0.00516396993771195	-0.00944637414067984	0.00191722682211548
554	2.44674563407898	0.136038541793823	-18.2528610229492	-0.00197886489331722	-0.0026282137259841	-0.00392691092565656	-3.08191010844894e-05
555	-0.799997508525848	0.78538715839386	-18.0580558776855	0.00386527273803949	-0.00684897974133492	0.00191722682211548	-0.00197886489331722
556	1.14804840087891	-0.513310074806213	-17.8632507324219	-0.00295288790948689	0.00906006153672934	-0.00619963090866804	-0.00165419070981443
557	-0.150648877024651	-0.188635781407356	-17.6684474945068	-0.00847235135734081	0.00289124972186983	-0.0113944197073579	-0.0026282137259841
558	2.44674563407898	-0.513310074806213	-18.1229915618896	-0.000355493422830477	-3.08191010844894e-05	0.000943203864153475	0.00159255252219737
559	1.14804840087891	1.11006152629852	-18.6424694061279	0.00321592413820326	0.0022419011220336	-0.00197886489331722	-0.0026282137259841
560	-0.150648877024651	0.136038541793823	-18.3177947998047	-0.0026282137259841	-0.00295288790948689	0.00483929552137852	0.00451462110504508
561	1.14804840087891	0.460712850093842	-18.0580558776855	0.00191722682211548	0.00711201597005129	-0.00749832857400179	0.00451462110504508
562	-1.44934618473053	0.460712850093842	-18.1879253387451	-0.0126931173726916	0.00483929552137852	0.000293855206109583	-0.00165419070981443
563	-0.150648877024651	1.11006152629852	-18.0580558776855	-0.00132951640989631	-0.000680167751852423	-0.00197886489331722	-0.00100484199356288
564	-1.44934618473053	0.460712850093842	-18.0580558776855	0.00289124972186983	0.000293855206109583	0.00386527273803949	0.00711201597005129
565	2.44674563407898	-1.48733305931091	-18.1229915618896	0.00646266713738441	-0.00814767740666866	0.00256657530553639	0.00678734155371785
566	-0.150648877024651	0.136038541793823	-18.0580558776855	-0.00197886489331722	0.00354059832170606	-0.00392691092565656	-0.00392691092565656
567	-2.09869480133057	0.460712850093842	-18.3177947998047	-0.00652430532500148	0.00548864435404539	-0.00392691092565656	0.0022419011220336
568	2.44674563407898	-0.188635781407356	-18.0580558776855	0.000943203864153475	0.000943203864153475	-0.0149658378213644	0.00678734155371785
569	1.79739701747894	0.136038541793823	-18.1229915618896	-0.00490093370899558	-0.00392691092565656	0.000618529506027699	0.0022419011220336
570	-0.799997508525848	0.460712850093842	-17.8632507324219	-0.00327756232582033	-0.00197886489331722	0.00581331877037883	-0.00100484199356288
571	-0.799997508525848	1.11006152629852	-18.1229915618896	-3.08191010844894e-05	0.00159255252219737	-0.00490093370899558	0.00516396993771195
572	0.498699754476547	1.11006152629852	-18.2528610229492	-0.0026282137259841	0.00191722682211548	-0.00327756232582033	-0.00295288790948689
573	1.79739701747894	0.136038541793823	-18.6424694061279	0.000943203864153475	0.00386527273803949	-0.00847235135734081	-0.00652430532500148
574	1.79739701747894	-0.188635781407356	-17.928186416626	0.000293855206109583	-0.0026282137259841	0.00841071270406246	0.00678734155371785
575	0.498699754476547	0.136038541793823	-18.2528610229492	0.00581331877037883	-0.0104203969240189	-0.00100484199356288	-3.08191010844894e-05
576	0.498699754476547	-0.188635781407356	-17.6035118103027	0.00321592413820326	0.0113327819854021	-0.00327756232582033	0.00516396993771195
577	-1.44934618473053	0.78538715839386	-17.9931201934814	0.000943203864153475	0.00126787810586393	-0.00749832857400179	-0.00879702530801296
578	2.44674563407898	0.136038541793823	-18.3827304840088	0.000293855206109583	0.00841071270406246	-0.00100484199356288	0.00126787810586393
579	0.498699754476547	0.460712850093842	-18.3827304840088	-0.00684897974133492	-0.00392691092565656	0.0100340843200684	0.00711201597005129
580	1.79739701747894	-0.188635781407356	-18.0580558776855	0.00581331877037883	-0.00360223650932312	-0.00847235135734081	-0.000355493422830477
581	-0.799997508525848	-0.188635781407356	-18.0580558776855	-0.00392691092565656	0.00711201597005129	0.00321592413820326	-0.00100484199356288
582	1.79739701747894	-0.188635781407356	-17.8632507324219	-0.00392691092565656	-0.00100484199356288	-0.00782300252467394	-0.000680167751852423
583	1.79739701747894	0.136038541793823	-17.928186416626	0.00548864435404539	-0.00100484199356288	-0.00814767740666866	-0.00392691092565656
584	1.14804840087891	-0.513310074806213	-17.7983169555664	-0.00652430532500148	-0.0104203969240189	0.00938473641872406	0.00548864435404539
585	-1.44934618473053	1.11006152629852	-18.3827304840088	-0.00295288790948689	0.0100340843200684	0.00321592413820326	0.00418994715437293
586	-0.150648877024651	0.136038541793823	-18.1879253387451	-0.00392691092565656	0.00451462110504508	-0.00295288790948689	0.00191722682211548
587	0.498699754476547	1.11006152629852	-18.3177947998047	-0.00392691092565656	-0.00100484199356288	-0.00457625929266214	-0.000355493422830477
588	1.14804840087891	1.11006152629852	-18.2528610229492	-0.00197886489331722	-0.00197886489331722	0.000618529506027699	-0.0026282137259841
589	-0.799997508525848	-0.188635781407356	-17.9931201934814	0.00321592413820326	-0.0113944197073579	-0.00457625929266214	0.00483929552137852
590	0.498699754476547	0.136038541793823	-17.7333812713623	0.0100340843200684	-3.08191010844894e-05	-0.00912170019000769	0.000943203864153475
591	0.498699754476547	0.136038541793823	-17.9931201934814	-0.00230353930965066	0.00906006153672934	-0.00425158534198999	-0.00100484199356288
592	-0.150648877024651	-0.188635781407356	-18.3827304840088	0.00126787810586393	-0.000355493422830477	-0.0126931173726916	-0.0113944197073579
593	-0.150648877024651	0.78538715839386	-18.1879253387451	-0.00132951640989631	0.00321592413820326	-0.00100484199356288	-0.00360223650932312
594	-0.150648877024651	0.136038541793823	-18.3827304840088	-0.00360223650932312	-0.0117190945893526	-0.00132951640989631	0.00548864435404539
595	1.79739701747894	0.460712850093842	-18.0580558776855	0.0022419011220336	0.00354059832170606	0.00743668992072344	0.00354059832170606
596	-0.799997508525848	1.4347357749939	-17.7983169555664	0.00126787810586393	0.00906006153672934	-0.00879702530801296	0.00386527273803949
597	3.09609436988831	0.136038541793823	-17.928186416626	-0.00165419070981443	0.01100810803473	-0.00522560812532902	-0.00327756232582033
598	-0.150648877024651	1.4347357749939	-18.3177947998047	-0.000680167751852423	0.000943203864153475	-0.00457625929266214	0.000618529506027699
599	0.498699754476547	-1.16265869140625	-18.1229915618896	-0.00165419070981443	-0.00782300252467394	0.00873538758605719	-3.08191010844894e-05
600	1.14804840087891	0.460712850093842	-18.3827304840088	-0.00360223650932312	-0.00165419070981443	-0.00392691092565656	0.00289124972186983
601	-0.799997508525848	1.11006152629852	-18.3177947998047	-3.08191010844894e-05	0.0106834331527352	-0.00100484199356288	-0.00165419070981443
602	-1.44934618473053	0.78538715839386	-18.1879253387451	0.00354059832170606	0.00776136433705688	-0.00295288790948689	0.000293855206109583
603	-0.150648877024651	0.78538715839386	-17.8632507324219	-0.00360223650932312	-0.000355493422830477	0.00386527273803949	-0.00100484199356288
604	1.79739701747894	-1.16265869140625	-17.928186416626	0.00126787810586393	-0.00165419070981443	-0.00197886489331722	0.00451462110504508
605	0.498699754476547	0.136038541793823	-18.1879253387451	-0.00230353930965066	-0.00717365415766835	-0.00100484199356288	-0.00360223650932312
606	-0.150648877024651	0.78538715839386	-18.5125999450684	0.00289124972186983	0.0106834331527352	0.000618529506027699	0.0022419011220336
607	2.44674563407898	-0.188635781407356	-18.3177947998047	-0.00490093370899558	0.00126787810586393	-0.0107450718060136	0.000618529506027699
608	-0.150648877024651	0.460712850093842	-18.1879253387451	-0.00392691092565656	0.000618529506027699	-0.00295288790948689	-0.00132951640989631
609	1.79739701747894	-0.188635781407356	-18.3827304840088	-0.000355493422830477	-0.00392691092565656	-0.00360223650932312	0.00354059832170606
610	-1.44934618473053	-0.513310074806213	-17.6684474945068	-0.0107450718060136	-0.00360223650932312	0.00548864435404539	0.000943203864153475
611	3.09609436988831	-0.837984383106232	-18.2528610229492	0.00516396993771195	0.000293855206109583	-0.00684897974133492	-0.00652430532500148
612	1.14804840087891	0.460712850093842	-18.2528610229492	0.00646266713738441	0.0142548503354192	-0.00392691092565656	-0.00197886489331722
613	1.14804840087891	-1.48733305931091	-18.1229915618896	0.000618529506027699	0.000943203864153475	-0.00782300252467394	-0.00165419070981443
614	-0.150648877024651	0.78538715839386	-18.0580558776855	-0.00295288790948689	0.00256657530553639	0.000293855206109583	0.0100340843200684
615	-2.09869480133057	0.78538715839386	-17.9931201934814	-0.00587495695799589	-0.00457625929266214	-0.00814767740666866	0.00678734155371785
616	1.14804840087891	0.78538715839386	-17.928186416626	0.00289124972186983	0.00906006153672934	-0.00457625929266214	-0.00555028254166245
617	-0.150648877024651	0.78538715839386	-17.928186416626	0.000943203864153475	0.00354059832170606	-0.00100484199356288	-0.00230353930965066
618	-0.150648877024651	-0.513310074806213	-17.9931201934814	-0.00360223650932312	-0.00879702530801296	0.000618529506027699	-3.08191010844894e-05
619	-0.799997508525848	0.78538715839386	-18.5125999450684	-0.00490093370899558	0.00483929552137852	-0.00457625929266214	-0.00165419070981443
620	-0.799997508525848	1.11006152629852	-18.0580558776855	-0.00327756232582033	0.00191722682211548	0.00743668992072344	0.00711201597005129
621	-0.799997508525848	-0.513310074806213	-18.1879253387451	0.00191722682211548	0.00873538758605719	-0.0139918150380254	-0.000355493422830477
622	1.14804840087891	-0.513310074806213	-17.928186416626	-0.00100484199356288	0.00354059832170606	-0.00197886489331722	0.000618529506027699
623	1.14804840087891	-0.513310074806213	-17.6035118103027	-0.00652430532500148	-0.00360223650932312	-0.00522560812532902	-0.000355493422830477
624	-1.44934618473053	0.78538715839386	-17.8632507324219	-0.0104203969240189	-0.00457625929266214	0.00776136433705688	0.00678734155371785
625	0.498699754476547	1.11006152629852	-18.4476642608643	0.00548864435404539	0.00776136433705688	-0.00327756232582033	0.00678734155371785
626	0.498699754476547	-0.188635781407356	-18.2528610229492	0.00516396993771195	0.000943203864153475	-0.00555028254166245	-0.0113944197073579
627	-0.799997508525848	0.460712850093842	-18.2528610229492	-0.00490093370899558	0.00321592413820326	-0.00100484199356288	0.0022419011220336
628	1.14804840087891	-0.837984383106232	-17.9931201934814	-0.00782300252467394	0.00256657530553639	-0.0117190945893526	0.00613799272105098
629	-1.44934618473053	-0.513310074806213	-17.8632507324219	-0.00944637414067984	-0.00847235135734081	-0.00165419070981443	0.00354059832170606
630	0.498699754476547	1.11006152629852	-17.8632507324219	0.00613799272105098	-0.000355493422830477	0.0126314787194133	-0.00197886489331722
631	1.14804840087891	0.78538715839386	-18.4476642608643	0.00354059832170606	0.00159255252219737	-0.00912170019000769	-0.00684897974133492
632	3.09609436988831	-1.16265869140625	-18.2528610229492	-0.00230353930965066	0.0022419011220336	-0.00522560812532902	-0.00555028254166245
633	1.79739701747894	-0.188635781407356	-18.0580558776855	-0.00132951640989631	0.00548864435404539	0.00483929552137852	-0.00619963090866804
634	-2.09869480133057	1.11006152629852	-18.1879253387451	-0.00814767740666866	-0.00490093370899558	-0.0026282137259841	0.011982130818069
635	1.14804840087891	0.136038541793823	-17.928186416626	0.00483929552137852	0.000943203864153475	-0.00490093370899558	-0.00392691092565656
636	-0.150648877024651	0.78538715839386	-17.928186416626	0.00938473641872406	0.00126787810586393	-0.00457625929266214	-0.00327756232582033
637	-0.150648877024651	0.136038541793823	-18.0580558776855	-0.000355493422830477	-0.00912170019000769	-0.00457625929266214	-0.00652430532500148
638	-0.799997508525848	1.11006152629852	-18.3177947998047	-0.00295288790948689	0.00126787810586393	-0.00782300252467394	0.00321592413820326
639	0.498699754476547	0.460712850093842	-18.0580558776855	-0.00944637414067984	-0.00360223650932312	-0.000355493422830477	0.00548864435404539
640	2.44674563407898	-0.188635781407356	-18.3177947998047	0.000943203864153475	-0.00814767740666866	0.00289124972186983	0.00451462110504508
641	1.79739701747894	-0.188635781407356	-18.2528610229492	0.00581331877037883	0.00451462110504508	-0.00490093370899558	-0.000680167751852423
642	1.79739701747894	-1.16265869140625	-17.928186416626	0.00418994715437293	-0.00360223650932312	-0.0100957229733467	-0.00814767740666866
643	0.498699754476547	0.136038541793823	-17.9931201934814	-0.00847235135734081	0.00483929552137852	-0.00522560812532902	-0.00132951640989631
644	0.498699754476547	-0.188635781407356	-17.928186416626	-0.00165419070981443	-0.00197886489331722	0.00354059832170606	0.000293855206109583
645	-0.150648877024651	0.460712850093842	-18.3827304840088	-0.00392691092565656	0.00321592413820326	0.00354059832170606	0.00483929552137852
646	0.498699754476547	0.78538715839386	-18.1879253387451	0.00483929552137852	0.00516396993771195	-0.00457625929266214	-0.00619963090866804
647	1.79739701747894	-0.837984383106232	-18.0580558776855	-0.00587495695799589	0.000943203864153475	-0.00879702530801296	0.00256657530553639
648	-1.44934618473053	1.4347357749939	-18.1879253387451	-0.00425158534198999	0.00743668992072344	-0.00392691092565656	-0.00360223650932312
649	-0.799997508525848	0.78538715839386	-17.6684474945068	-0.000355493422830477	-0.0026282137259841	0.00418994715437293	0.00321592413820326
650	1.79739701747894	-0.513310074806213	-17.7983169555664	-0.00457625929266214	-0.00490093370899558	0.00418994715437293	-0.00197886489331722
651	0.498699754476547	-0.513310074806213	-18.1879253387451	0.00354059832170606	-0.00100484199356288	-0.00360223650932312	-0.00490093370899558
652	1.14804840087891	-0.188635781407356	-18.0580558776855	-0.00327756232582033	0.00126787810586393	-0.00652430532500148	0.00191722682211548
653	-2.09869480133057	0.78538715839386	-18.2528610229492	-0.00782300252467394	-0.000355493422830477	-0.00619963090866804	-0.00360223650932312
654	1.14804840087891	1.4347357749939	-18.2528610229492	0.00321592413820326	-0.00327756232582033	0.00289124972186983	0.00354059832170606
655	1.14804840087891	0.460712850093842	-18.1229915618896	0.00256657530553639	-0.00490093370899558	0.00126787810586393	0.00256657530553639
656	0.498699754476547	-0.188635781407356	-17.8632507324219	0.00321592413820326	0.00451462110504508	0.00354059832170606	0.000618529506027699
657	1.79739701747894	-0.188635781407356	-17.928186416626	0.00581331877037883	0.000293855206109583	-0.00457625929266214	-0.000680167751852423
658	-2.74804329872131	1.11006152629852	-18.4476642608643	-0.0130177913233638	0.00418994715437293	0.00126787810586393	0.00191722682211548
659	0.498699754476547	-0.188635781407356	-18.9671440124512	-0.00197886489331722	-0.00197886489331722	-0.00132951640989631	0.00743668992072344
660	-0.150648877024651	0.460712850093842	-18.1879253387451	0.00451462110504508	-0.00652430532500148	-3.08191010844894e-05	0.00418994715437293
661	-0.150648877024651	-0.837984383106232	-18.2528610229492	0.0106834331527352	-0.00457625929266214	-0.00165419070981443	-0.000680167751852423
662	-1.44934618473053	0.460712850093842	-17.8632507324219	-0.0107450718060136	0.00191722682211548	0.00159255252219737	-0.000680167751852423
663	-0.150648877024651	0.136038541793823	-17.6035118103027	-0.00360223650932312	0.00451462110504508	-0.000355493422830477	0.00386527273803949
664	0.498699754476547	0.460712850093842	-18.5125999450684	0.00191722682211548	0.000293855206109583	-0.00717365415766835	0.00289124972186983
665	-1.44934618473053	1.4347357749939	-18.3827304840088	-3.08191010844894e-05	-0.00587495695799589	0.00354059832170606	0.00516396993771195
666	1.79739701747894	-0.837984383106232	-18.1229915618896	0.000618529506027699	0.000618529506027699	-0.00327756232582033	-0.00230353930965066
667	-1.44934618473053	0.78538715839386	-18.1229915618896	-0.00100484199356288	0.000618529506027699	-0.00814767740666866	0.00646266713738441
668	2.44674563407898	-0.188635781407356	-17.9931201934814	0.00386527273803949	0.00581331877037883	-0.00490093370899558	0.000943203864153475
669	0.498699754476547	-0.188635781407356	-17.928186416626	0.00191722682211548	0.00256657530553639	0.00191722682211548	-0.000355493422830477
670	1.14804840087891	-0.188635781407356	-17.7333812713623	0.00256657530553639	-0.00295288790948689	0.0022419011220336	-0.00457625929266214
671	2.44674563407898	-0.513310074806213	-18.1879253387451	0.0022419011220336	-0.000355493422830477	-0.000355493422830477	-3.08191010844894e-05
672	-1.44934618473053	0.136038541793823	-18.1879253387451	-0.00587495695799589	-0.000680167751852423	-0.0139918150380254	-0.00749832857400179
673	0.498699754476547	1.4347357749939	-18.7723388671875	-0.00360223650932312	0.0123068047687411	-0.00587495695799589	0.000943203864153475
674	1.79739701747894	-0.188635781407356	-18.7723388671875	-0.000355493422830477	0.00418994715437293	-0.00814767740666866	0.00711201597005129
675	-0.799997508525848	0.136038541793823	-18.1229915618896	-0.000680167751852423	-0.00132951640989631	0.00126787810586393	-0.00132951640989631
676	1.79739701747894	0.460712850093842	-17.8632507324219	0.00126787810586393	0.0100340843200684	-0.00327756232582033	-0.00555028254166245
677	-3.39739203453064	0.78538715839386	-17.8632507324219	-0.00230353930965066	0.00906006153672934	-0.00392691092565656	-0.00327756232582033
678	0.498699754476547	1.11006152629852	-18.5125999450684	-0.0026282137259841	-0.00197886489331722	-0.00522560812532902	-0.0026282137259841
679	0.498699754476547	1.11006152629852	-18.707405090332	0.000293855206109583	-0.000355493422830477	0.00808603875339031	-0.00587495695799589
680	1.79739701747894	-1.16265869140625	-18.0580558776855	0.00256657530553639	-0.00587495695799589	0.00256657530553639	0.00613799272105098
681	1.79739701747894	-0.513310074806213	-17.8632507324219	-0.00327756232582033	0.00581331877037883	-0.00360223650932312	-0.00230353930965066
682	1.14804840087891	0.136038541793823	-17.928186416626	0.000943203864153475	0.00516396993771195	-0.00327756232582033	0.0022419011220336
683	1.79739701747894	0.136038541793823	-17.8632507324219	0.00126787810586393	0.00354059832170606	0.0022419011220336	-0.00165419070981443
684	1.14804840087891	1.11006152629852	-17.9931201934814	0.000618529506027699	0.00483929552137852	0.000618529506027699	-0.0026282137259841
685	1.14804840087891	0.136038541793823	-18.4476642608643	-0.00392691092565656	-0.00490093370899558	0.00191722682211548	0.00613799272105098
686	0.498699754476547	-0.188635781407356	-17.928186416626	0.00191722682211548	0.00646266713738441	-0.0123684434220195	-0.00717365415766835
687	0.498699754476547	0.78538715839386	-18.4476642608643	0.00613799272105098	0.00808603875339031	-0.0113944197073579	-0.00360223650932312
688	1.14804840087891	-0.188635781407356	-18.5125999450684	-0.00522560812532902	0.000293855206109583	-0.00717365415766835	-0.00197886489331722
689	-0.799997508525848	1.11006152629852	-18.0580558776855	-0.00814767740666866	-0.00197886489331722	0.00808603875339031	-0.00490093370899558
690	1.14804840087891	-0.513310074806213	-17.7333812713623	0.0022419011220336	-0.00392691092565656	-0.0026282137259841	0.00451462110504508
691	-0.799997508525848	-0.188635781407356	-18.0580558776855	-0.00490093370899558	0.000293855206109583	-0.00197886489331722	-0.00197886489331722
692	2.44674563407898	-0.188635781407356	-18.1879253387451	0.00483929552137852	0.00451462110504508	-0.00165419070981443	-0.00619963090866804
693	-0.799997508525848	1.11006152629852	-18.3827304840088	-0.00587495695799589	0.00159255252219737	-0.00360223650932312	-0.00425158534198999
694	-0.799997508525848	0.460712850093842	-18.3177947998047	-0.00327756232582033	-0.00684897974133492	-0.000680167751852423	0.00289124972186983
695	1.14804840087891	-0.513310074806213	-17.928186416626	-0.00425158534198999	-0.00360223650932312	0.00321592413820326	-3.08191010844894e-05
696	-2.74804329872131	1.11006152629852	-17.928186416626	0.00256657530553639	0.00581331877037883	-0.0126931173726916	0.000943203864153475
697	1.14804840087891	0.136038541793823	-17.8632507324219	0.00743668992072344	0.00321592413820326	-0.00684897974133492	-0.0133424662053585
698	-0.150648877024651	0.78538715839386	-18.5125999450684	-0.00425158534198999	0.00678734155371785	-0.00295288790948689	-0.00457625929266214
699	2.44674563407898	-1.48733305931091	-18.0580558776855	-0.00360223650932312	-0.00652430532500148	-0.00392691092565656	0.00256657530553639
700	1.79739701747894	-0.188635781407356	-18.1879253387451	-0.00327756232582033	0.00548864435404539	0.00678734155371785	-0.00327756232582033
701	-2.74804329872131	1.11006152629852	-18.3177947998047	0.000618529506027699	0.00159255252219737	-3.08191010844894e-05	-0.0026282137259841
702	-0.150648877024651	0.460712850093842	-18.1879253387451	0.00613799272105098	0.00711201597005129	-0.00684897974133492	-0.00392691092565656
703	-0.150648877024651	0.78538715839386	-17.9931201934814	0.00126787810586393	0.00711201597005129	-0.00295288790948689	-0.000680167751852423
704	0.498699754476547	-0.837984383106232	-17.9931201934814	0.0022419011220336	-0.00197886489331722	0.00516396993771195	-0.00197886489331722
705	1.14804840087891	-0.513310074806213	-18.1879253387451	0.00159255252219737	-0.00490093370899558	0.00711201597005129	0.000943203864153475
706	-0.799997508525848	0.460712850093842	-18.1879253387451	-0.00522560812532902	0.00678734155371785	-0.00619963090866804	0.000293855206109583
707	1.14804840087891	-0.188635781407356	-18.3177947998047	-0.00100484199356288	0.00743668992072344	-0.00684897974133492	-0.00425158534198999
708	-1.44934618473053	1.4347357749939	-18.2528610229492	0.00386527273803949	-0.000355493422830477	-0.00717365415766835	-0.00327756232582033
709	-0.799997508525848	-0.513310074806213	-17.9931201934814	-0.00295288790948689	-0.0130177913233638	0.00548864435404539	0.00321592413820326
710	2.44674563407898	0.136038541793823	-17.7333812713623	-0.00100484199356288	-0.000355493422830477	0.00256657530553639	0.00126787810586393
711	0.498699754476547	-0.188635781407356	-18.1879253387451	-0.00425158534198999	0.00743668992072344	-0.00425158534198999	-0.00392691092565656
712	-0.150648877024651	0.78538715839386	-18.2528610229492	0.000293855206109583	0.00256657530553639	-0.00652430532500148	-0.00132951640989631
713	-0.799997508525848	0.78538715839386	-18.3177947998047	-0.00100484199356288	-0.0104203969240189	-0.00132951640989631	0.00159255252219737
714	1.14804840087891	-1.16265869140625	-18.0580558776855	-0.000355493422830477	-0.00360223650932312	0.000943203864153475	-0.00425158534198999
715	-2.09869480133057	1.11006152629852	-18.1229915618896	-0.00749832857400179	0.00126787810586393	-0.000355493422830477	0.000618529506027699
716	1.79739701747894	0.136038541793823	-18.1879253387451	-0.000355493422830477	0.00354059832170606	-0.00165419070981443	-0.00295288790948689
717	2.44674563407898	-0.188635781407356	-18.2528610229492	0.00483929552137852	0.00613799272105098	-0.00977104809135199	-3.08191010844894e-05
718	1.14804840087891	-0.188635781407356	-18.1879253387451	0.00321592413820326	-0.0026282137259841	-0.000680167751852423	0.00418994715437293
719	-0.150648877024651	0.78538715839386	-18.3827304840088	-0.00230353930965066	-0.00132951640989631	0.00646266713738441	0.00354059832170606
720	-2.74804329872131	1.11006152629852	-18.3177947998047	-0.0113944197073579	0.000618529506027699	0.000293855206109583	0.0158782228827477
721	-0.150648877024651	0.136038541793823	-17.9931201934814	0.00678734155371785	-0.00327756232582033	-0.00327756232582033	-0.00587495695799589
722	1.14804840087891	0.136038541793823	-18.5775356292725	0.00191722682211548	0.00808603875339031	-0.0117190945893526	-0.00879702530801296
723	-0.799997508525848	-0.837984383106232	-18.1229915618896	-0.00230353930965066	-0.0117190945893526	-0.0126931173726916	0.00354059832170606
724	1.14804840087891	0.78538715839386	-18.0580558776855	-0.0026282137259841	-0.00457625929266214	-0.00295288790948689	0.00418994715437293
725	-1.44934618473053	1.4347357749939	-18.3827304840088	-0.00457625929266214	0.000943203864153475	-0.00327756232582033	-0.00360223650932312
726	1.79739701747894	0.136038541793823	-18.2528610229492	-0.00392691092565656	0.00646266713738441	-0.00295288790948689	0.00613799272105098
727	-0.150648877024651	0.78538715839386	-18.3827304840088	0.00256657530553639	0.00191722682211548	-0.0152905117720366	-0.0100957229733467
728	1.14804840087891	-1.16265869140625	-18.0580558776855	-0.00197886489331722	-0.0123684434220195	-0.00587495695799589	0.00126787810586393
729	0.498699754476547	0.460712850093842	-18.1879253387451	0.00354059832170606	-3.08191010844894e-05	0.00418994715437293	-0.00165419070981443
730	-1.44934618473053	1.11006152629852	-17.928186416626	0.000293855206109583	0.000293855206109583	-0.00132951640989631	0.00289124972186983
731	1.14804840087891	0.78538715839386	-18.3177947998047	0.00548864435404539	0.00516396993771195	-0.00587495695799589	-0.00652430532500148
732	-0.799997508525848	0.78538715839386	-18.5125999450684	0.00548864435404539	0.00873538758605719	-0.00555028254166245	-0.00490093370899558
733	1.14804840087891	-0.837984383106232	-18.1879253387451	-0.00327756232582033	-0.00619963090866804	0.00354059832170606	0.00191722682211548
734	-0.150648877024651	0.136038541793823	-17.9931201934814	-0.00619963090866804	0.00354059832170606	0.00516396993771195	-0.000355493422830477
735	-0.150648877024651	0.460712850093842	-18.2528610229492	-3.08191010844894e-05	0.000293855206109583	0.000943203864153475	0.00354059832170606
736	0.498699754476547	0.136038541793823	-18.1229915618896	0.000293855206109583	-0.00165419070981443	-0.00619963090866804	-0.00295288790948689
737	1.14804840087891	1.11006152629852	-17.7333812713623	-3.08191010844894e-05	0.00970941036939621	-0.00132951640989631	-0.00847235135734081
738	1.14804840087891	0.460712850093842	-18.4476642608643	-0.0026282137259841	0.00289124972186983	-0.00717365415766835	-0.00392691092565656
739	-2.74804329872131	-0.188635781407356	-18.1229915618896	-0.000355493422830477	0.00256657530553639	-0.000355493422830477	-0.00230353930965066
740	1.79739701747894	0.136038541793823	-18.1229915618896	0.00516396993771195	-0.000680167751852423	-0.00132951640989631	0.0022419011220336
741	1.79739701747894	-0.513310074806213	-17.928186416626	0.00289124972186983	-0.000355493422830477	-0.00944637414067984	0.000943203864153475
742	1.79739701747894	-0.513310074806213	-18.2528610229492	0.0022419011220336	0.00159255252219737	-0.00782300252467394	-0.00197886489331722
743	1.79739701747894	0.136038541793823	-17.7983169555664	-0.00717365415766835	0.000618529506027699	-0.000355493422830477	-0.00782300252467394
744	-0.799997508525848	0.136038541793823	-17.7333812713623	-0.00879702530801296	0.000618529506027699	-0.00230353930965066	0.00321592413820326
745	0.498699754476547	0.78538715839386	-18.3177947998047	-0.00197886489331722	0.00159255252219737	-0.00327756232582033	-0.00197886489331722
746	-0.150648877024651	1.4347357749939	-18.5125999450684	0.00289124972186983	-0.00132951640989631	-0.000355493422830477	-0.000680167751852423
747	0.498699754476547	-1.16265869140625	-18.1229915618896	0.000293855206109583	-0.00555028254166245	-0.00100484199356288	-0.00295288790948689
748	-0.150648877024651	0.78538715839386	-18.2528610229492	-0.00944637414067984	-0.00327756232582033	0.00970941036939621	-0.00425158534198999
749	-2.09869480133057	0.78538715839386	-18.1879253387451	-0.00230353930965066	0.00256657530553639	0.00159255252219737	0.00711201597005129
750	1.79739701747894	0.136038541793823	-17.7983169555664	0.00386527273803949	-0.00555028254166245	-3.08191010844894e-05	-0.00717365415766835
751	1.79739701747894	0.136038541793823	-18.0580558776855	0.00613799272105098	0.00970941036939621	-0.00749832857400179	-0.00360223650932312
752	0.498699754476547	-1.16265869140625	-18.1229915618896	0.000293855206109583	-0.00360223650932312	-0.0152905117720366	-0.00652430532500148
753	-0.799997508525848	0.78538715839386	-18.3177947998047	-0.00749832857400179	-0.00360223650932312	-0.00555028254166245	-0.00944637414067984
754	0.498699754476547	0.78538715839386	-18.3177947998047	-0.00100484199356288	-0.00879702530801296	-0.00360223650932312	0.00191722682211548
755	0.498699754476547	-0.837984383106232	-18.2528610229492	0.00126787810586393	0.00483929552137852	-0.000355493422830477	0.000293855206109583
756	1.14804840087891	0.78538715839386	-18.1229915618896	-0.00100484199356288	0.00354059832170606	0.00191722682211548	-0.0026282137259841
757	0.498699754476547	-1.16265869140625	-17.8632507324219	0.00418994715437293	0.00711201597005129	-0.00912170019000769	-0.0117190945893526
758	-2.74804329872131	0.78538715839386	-17.9931201934814	-0.0117190945893526	0.00581331877037883	-3.08191010844894e-05	-0.00230353930965066
759	1.79739701747894	-0.188635781407356	-18.1879253387451	0.00321592413820326	0.00256657530553639	-0.00717365415766835	0.0106834331527352
760	-0.150648877024651	0.78538715839386	-18.6424694061279	0.0113327819854021	0.000618529506027699	-0.00555028254166245	0.00354059832170606
761	-0.150648877024651	0.78538715839386	-18.3177947998047	-0.00100484199356288	-0.000680167751852423	0.00711201597005129	-0.0100957229733467
762	-1.44934618473053	0.460712850093842	-18.0580558776855	0.00451462110504508	0.00776136433705688	-0.00912170019000769	-0.00522560812532902
763	-2.09869480133057	0.78538715839386	-18.0580558776855	-0.00555028254166245	0.00159255252219737	-0.00717365415766835	-0.00165419070981443
764	-0.150648877024651	1.4347357749939	-17.9931201934814	-0.00295288790948689	-0.00522560812532902	0.000293855206109583	0.00613799272105098
765	1.14804840087891	1.11006152629852	-18.5125999450684	0.00256657530553639	0.00191722682211548	-0.00555028254166245	-0.000680167751852423
766	2.44674563407898	-0.837984383106232	-17.9931201934814	-0.00100484199356288	-0.00295288790948689	-3.08191010844894e-05	0.00289124972186983
767	-0.799997508525848	1.11006152629852	-18.3177947998047	0.00126787810586393	-0.00132951640989631	-0.0107450718060136	-0.00684897974133492
768	-1.44934618473053	-0.188635781407356	-17.7983169555664	-0.00230353930965066	0.00354059832170606	-0.00717365415766835	-0.000680167751852423
769	1.79739701747894	0.136038541793823	-17.7333812713623	-0.00522560812532902	-0.00327756232582033	0.00581331877037883	0.00743668992072344
770	1.79739701747894	0.136038541793823	-17.5385761260986	0.00776136433705688	0.00126787810586393	0.000943203864153475	-0.00132951640989631
771	1.14804840087891	-1.48733305931091	-17.5385761260986	0.00938473641872406	-0.00490093370899558	0.00386527273803949	-0.00165419070981443
772	0.498699754476547	-0.188635781407356	-18.1879253387451	-0.00165419070981443	0.00743668992072344	-0.0130177913233638	-0.00944637414067984
773	-1.44934618473053	0.78538715839386	-18.3177947998047	-0.0123684434220195	0.00548864435404539	-0.00392691092565656	-0.00197886489331722
774	1.79739701747894	-0.513310074806213	-18.2528610229492	-0.00555028254166245	-0.000355493422830477	-0.0143164889886975	-3.08191010844894e-05
775	0.498699754476547	1.11006152629852	-18.2528610229492	-0.00100484199356288	0.00483929552137852	-0.00197886489331722	0.00126787810586393
776	0.498699754476547	-0.837984383106232	-17.8632507324219	0.00289124972186983	-0.000680167751852423	-0.000355493422830477	-0.00132951640989631
777	-0.150648877024651	1.11006152629852	-17.928186416626	0.00613799272105098	0.00613799272105098	-0.00879702530801296	0.0022419011220336
778	1.79739701747894	0.78538715839386	-18.1879253387451	-0.00555028254166245	0.000943203864153475	0.00841071270406246	0.00321592413820326
779	-0.799997508525848	0.78538715839386	-18.6424694061279	0.00451462110504508	-0.0026282137259841	-0.00814767740666866	0.00354059832170606
780	1.14804840087891	-0.513310074806213	-18.0580558776855	0.00386527273803949	0.00678734155371785	0.00613799272105098	-0.0026282137259841
781	2.44674563407898	-0.837984383106232	-17.8632507324219	-3.08191010844894e-05	-0.00165419070981443	0.000293855206109583	0.00191722682211548
782	-1.44934618473053	0.136038541793823	-17.9931201934814	-0.0146411629393697	0.00548864435404539	-0.00717365415766835	-0.00684897974133492
783	1.14804840087891	0.136038541793823	-17.7983169555664	-0.00165419070981443	0.00483929552137852	0.00289124972186983	0.00386527273803949
784	-0.150648877024651	1.11006152629852	-17.928186416626	0.00191722682211548	0.0100340843200684	-0.00230353930965066	0.00386527273803949
785	-0.799997508525848	0.460712850093842	-18.3177947998047	0.000618529506027699	-0.00944637414067984	0.00418994715437293	-0.00490093370899558
786	1.14804840087891	0.136038541793823	-18.0580558776855	-0.00327756232582033	0.00516396993771195	0.00321592413820326	-0.00327756232582033
787	-2.74804329872131	1.11006152629852	-18.0580558776855	-0.000680167751852423	0.00873538758605719	-0.00522560812532902	0.000618529506027699
788	2.44674563407898	-0.188635781407356	-17.8632507324219	-0.00360223650932312	0.00126787810586393	-0.00717365415766835	0.00483929552137852
789	-0.150648877024651	1.4347357749939	-18.3177947998047	-0.00392691092565656	-0.00100484199356288	0.00906006153672934	0.00321592413820326
790	-0.150648877024651	-0.837984383106232	-17.7983169555664	0.0100340843200684	-0.00555028254166245	0.000943203864153475	0.00483929552137852
791	0.498699754476547	0.136038541793823	-17.8632507324219	0.000943203864153475	0.00873538758605719	-0.0026282137259841	-0.00944637414067984
792	-1.44934618473053	1.11006152629852	-18.1229915618896	0.00354059832170606	0.00386527273803949	-0.00165419070981443	-0.00132951640989631
793	-0.799997508525848	1.75941014289856	-18.707405090332	-0.00425158534198999	0.000618529506027699	-0.00490093370899558	-0.00132951640989631
794	0.498699754476547	-0.188635781407356	-18.1229915618896	0.000943203864153475	-0.00295288790948689	0.00126787810586393	0.00743668992072344
795	1.14804840087891	-1.48733305931091	-17.928186416626	0.00126787810586393	-0.00360223650932312	-3.08191010844894e-05	0.00873538758605719
796	-0.799997508525848	0.460712850093842	-18.1229915618896	0.00289124972186983	-0.00100484199356288	-3.08191010844894e-05	-0.00230353930965066
797	1.14804840087891	-0.188635781407356	-17.7333812713623	0.00581331877037883	0.000943203864153475	-0.00619963090866804	-0.0110697457566857
798	1.79739701747894	0.136038541793823	-18.1879253387451	-0.00100484199356288	0.00743668992072344	-0.00295288790948689	-0.00295288790948689
799	0.498699754476547	-0.513310074806213	-18.2528610229492	-0.00392691092565656	-0.0026282137259841	0.00289124972186983	0.00289124972186983
800	0.498699754476547	-0.837984383106232	-18.1229915618896	0.00159255252219737	-0.00814767740666866	-0.00132951640989631	-0.00165419070981443
801	-0.799997508525848	0.460712850093842	-18.2528610229492	-0.00360223650932312	0.00548864435404539	-0.000355493422830477	0.000618529506027699
802	1.14804840087891	0.460712850093842	-18.0580558776855	0.00126787810586393	0.00126787810586393	-0.00425158534198999	0.00191722682211548
803	1.14804840087891	0.78538715839386	-18.1879253387451	-0.00522560812532902	0.00256657530553639	-0.0107450718060136	-0.00684897974133492
804	1.14804840087891	-0.513310074806213	-17.2788372039795	-0.00100484199356288	-3.08191010844894e-05	0.00776136433705688	0.00126787810586393
805	1.79739701747894	-0.188635781407356	-17.928186416626	0.000293855206109583	0.00743668992072344	-0.00327756232582033	0.00256657530553639
806	-2.74804329872131	0.78538715839386	-18.0580558776855	-0.00457625929266214	0.00418994715437293	-0.00912170019000769	0.000943203864153475
807	0.498699754476547	0.460712850093842	-18.1229915618896	0.00483929552137852	-0.000355493422830477	0.00191722682211548	-0.00814767740666866
808	-0.150648877024651	1.11006152629852	-18.3177947998047	-0.00165419070981443	0.00451462110504508	-0.00165419070981443	0.000618529506027699
809	1.14804840087891	-0.188635781407356	-17.9931201934814	-0.000355493422830477	-0.00652430532500148	-0.00132951640989631	-3.08191010844894e-05
810	1.14804840087891	0.78538715839386	-17.4736423492432	-0.00230353930965066	-0.00587495695799589	-0.00522560812532902	-0.00555028254166245
811	-2.74804329872131	0.78538715839386	-17.6684474945068	-0.00165419070981443	0.00808603875339031	0.00354059832170606	-0.00197886489331722
812	-0.799997508525848	1.11006152629852	-18.3827304840088	0.000293855206109583	-0.00295288790948689	-0.00587495695799589	-0.00230353930965066
813	0.498699754476547	1.11006152629852	-18.3827304840088	-0.000355493422830477	0.00483929552137852	-0.00879702530801296	0.00191722682211548
814	1.79739701747894	-1.16265869140625	-18.0580558776855	-0.0110697457566857	-0.0107450718060136	0.0103587592020631	-0.00197886489331722
815	-0.799997508525848	0.78538715839386	-18.2528610229492	0.00548864435404539	0.00321592413820326	-0.00132951640989631	0.00613799272105098
816	0.498699754476547	-0.188635781407356	-17.8632507324219	-0.00879702530801296	0.00483929552137852	0.00191722682211548	0.000618529506027699
817	1.79739701747894	0.460712850093842	-18.1229915618896	-0.00230353930965066	0.0022419011220336	-0.0133424662053585	-0.00912170019000769
818	1.79739701747894	-0.188635781407356	-17.8632507324219	-0.00197886489331722	0.000293855206109583	-0.00230353930965066	0.00289124972186983
819	1.14804840087891	-0.837984383106232	-18.3827304840088	-0.00165419070981443	-0.00782300252467394	-3.08191010844894e-05	0.00613799272105098
820	-0.799997508525848	0.460712850093842	-18.0580558776855	0.000618529506027699	-0.0026282137259841	0.00256657530553639	0.00191722682211548
821	-0.799997508525848	1.75941014289856	-18.3177947998047	-0.00165419070981443	0.00289124972186983	0.00451462110504508	-0.00295288790948689
822	-0.150648877024651	0.460712850093842	-17.8632507324219	0.0022419011220336	0.00711201597005129	-0.00717365415766835	-0.00197886489331722
823	0.498699754476547	0.78538715839386	-17.928186416626	0.00451462110504508	-0.000680167751852423	-0.0110697457566857	-0.00425158534198999
824	-0.799997508525848	0.136038541793823	-17.6035118103027	-0.0113944197073579	-0.0120437685400248	0.00354059832170606	0.00321592413820326
825	-1.44934618473053	0.136038541793823	-17.8632507324219	-0.00165419070981443	-0.000355493422830477	0.000293855206109583	0.00321592413820326
826	1.14804840087891	0.136038541793823	-17.8632507324219	0.00548864435404539	-0.000355493422830477	-0.00879702530801296	-0.00230353930965066
827	0.498699754476547	0.78538715839386	-18.5775356292725	0.0106834331527352	-0.00392691092565656	-0.00944637414067984	-0.00587495695799589
828	1.79739701747894	-0.513310074806213	-17.9931201934814	-0.00197886489331722	-0.00165419070981443	-0.00425158534198999	0.000943203864153475
829	1.14804840087891	-0.188635781407356	-18.1229915618896	-0.00587495695799589	-0.0110697457566857	0.00646266713738441	-0.000680167751852423
830	-2.09869480133057	1.11006152629852	-18.1229915618896	-0.000680167751852423	-0.00197886489331722	-0.0159398596733809	0.00418994715437293
831	0.498699754476547	0.78538715839386	-17.9931201934814	0.000618529506027699	-0.00132951640989631	-0.00327756232582033	-0.00619963090866804
832	1.14804840087891	0.460712850093842	-18.5125999450684	0.00354059832170606	0.0022419011220336	0.00418994715437293	-0.00684897974133492
833	1.79739701747894	-1.81200730800629	-18.1229915618896	-0.0026282137259841	-0.00230353930965066	-0.00132951640989631	-0.00587495695799589
834	0.498699754476547	1.11006152629852	-18.1879253387451	-0.00360223650932312	-0.00490093370899558	0.00354059832170606	0.00516396993771195
835	-0.799997508525848	0.78538715839386	-18.2528610229492	-0.00652430532500148	-0.00132951640989631	-0.000680167751852423	0.00256657530553639
836	-1.44934618473053	1.11006152629852	-18.0580558776855	-0.000355493422830477	0.01100810803473	-0.00457625929266214	-0.000355493422830477
837	1.14804840087891	1.11006152629852	-17.7983169555664	-0.00425158534198999	0.00613799272105098	-0.00684897974133492	-0.00230353930965066
838	1.79739701747894	-1.81200730800629	-17.7333812713623	0.00386527273803949	-0.00912170019000769	-0.0113944197073579	-0.00100484199356288
839	-1.44934618473053	1.4347357749939	-18.4476642608643	-0.00944637414067984	-0.00132951640989631	0.00646266713738441	0.00841071270406246
840	0.498699754476547	-0.188635781407356	-17.9931201934814	0.00906006153672934	0.000618529506027699	0.00354059832170606	0.00256657530553639
841	1.79739701747894	-0.188635781407356	-18.3177947998047	0.0149041991680861	0.00776136433705688	-0.0110697457566857	0.00386527273803949
842	0.498699754476547	0.460712850093842	-18.2528610229492	-0.00327756232582033	0.00386527273803949	-0.000680167751852423	-0.00717365415766835
843	1.14804840087891	-1.16265869140625	-17.928186416626	0.000293855206109583	-0.000355493422830477	-0.00944637414067984	-0.0026282137259841
844	-0.150648877024651	-0.513310074806213	-17.6684474945068	-0.00360223650932312	0.000293855206109583	0.00289124972186983	0.00776136433705688
845	1.79739701747894	-0.188635781407356	-17.8632507324219	-0.00555028254166245	-3.08191010844894e-05	-0.00782300252467394	-0.00392691092565656
846	0.498699754476547	1.4347357749939	-18.6424694061279	0.000943203864153475	0.00191722682211548	-0.00555028254166245	0.000618529506027699
847	1.14804840087891	-0.513310074806213	-18.0580558776855	0.000943203864153475	-0.000355493422830477	-0.00912170019000769	-0.00555028254166245
848	-0.150648877024651	0.78538715839386	-18.3827304840088	-0.00522560812532902	0.00159255252219737	-0.00490093370899558	0.00159255252219737
849	-2.74804329872131	1.11006152629852	-18.2528610229492	-0.00977104809135199	-0.00295288790948689	0.00516396993771195	0.00483929552137852
850	-0.150648877024651	1.4347357749939	-18.1229915618896	0.0022419011220336	0.00581331877037883	0.00483929552137852	-3.08191010844894e-05
851	0.498699754476547	0.78538715839386	-17.8632507324219	-0.00230353930965066	0.00483929552137852	0.00451462110504508	-0.0026282137259841
852	0.498699754476547	-0.188635781407356	-18.2528610229492	0.00159255252219737	-0.00327756232582033	-0.00457625929266214	-0.0026282137259841
853	1.14804840087891	-0.188635781407356	-18.0580558776855	-0.000680167751852423	0.00256657530553639	-0.00360223650932312	-0.00197886489331722
854	-2.74804329872131	1.11006152629852	-18.4476642608643	-0.0143164889886975	0.00354059832170606	0.000943203864153475	0.00126787810586393
855	1.79739701747894	-0.188635781407356	-18.1229915618896	0.00191722682211548	-0.00100484199356288	-0.00392691092565656	0.00776136433705688
856	-0.799997508525848	1.11006152629852	-18.4476642608643	0.00841071270406246	0.00548864435404539	-0.00490093370899558	-0.00490093370899558
857	1.79739701747894	-0.188635781407356	-18.1879253387451	0.00354059832170606	-0.000355493422830477	0.00126787810586393	-3.08191010844894e-05
858	0.498699754476547	-0.837984383106232	-17.3437728881836	-0.00132951640989631	0.00289124972186983	-0.00944637414067984	0.00256657530553639
859	-0.150648877024651	-0.188635781407356	-17.928186416626	-0.0123684434220195	0.00126787810586393	0.00289124972186983	0.00873538758605719
860	0.498699754476547	1.11006152629852	-18.6424694061279	0.00906006153672934	0.00321592413820326	-0.00490093370899558	0.00581331877037883
861	-0.799997508525848	1.11006152629852	-18.3177947998047	0.00873538758605719	0.00451462110504508	-0.00425158534198999	0.00191722682211548
862	-0.150648877024651	-0.513310074806213	-18.2528610229492	0.00159255252219737	-0.0026282137259841	-0.00944637414067984	0.00256657530553639
863	1.14804840087891	0.78538715839386	-17.9931201934814	-0.00912170019000769	-0.00165419070981443	-0.00814767740666866	-0.00587495695799589
864	0.498699754476547	0.136038541793823	-17.5385761260986	-0.00684897974133492	-0.00457625929266214	0.000618529506027699	0.00581331877037883
865	-0.150648877024651	1.11006152629852	-17.8632507324219	-0.000355493422830477	0.000618529506027699	0.00451462110504508	-0.00132951640989631
866	1.79739701747894	0.136038541793823	-18.3177947998047	-0.00100484199356288	0.000618529506027699	-0.00847235135734081	-0.00100484199356288
867	-0.799997508525848	0.460712850093842	-18.2528610229492	-0.00652430532500148	0.00418994715437293	-0.00522560812532902	-0.00360223650932312
868	-2.09869480133057	-0.188635781407356	-18.0580558776855	-0.0126931173726916	0.00808603875339031	0.00191722682211548	0.00289124972186983
869	2.44674563407898	0.78538715839386	-18.3177947998047	-0.00490093370899558	-0.00782300252467394	-0.00392691092565656	0.0022419011220336
870	-0.150648877024651	0.78538715839386	-18.1879253387451	0.00581331877037883	-3.08191010844894e-05	-0.00717365415766835	-0.00165419070981443
871	-0.799997508525848	0.78538715839386	-18.1229915618896	-3.08191010844894e-05	-0.00100484199356288	-0.00327756232582033	-0.00619963090866804
872	0.498699754476547	0.460712850093842	-17.928186416626	-0.0126931173726916	0.00678734155371785	-0.0100957229733467	-0.000355493422830477
873	-1.44934618473053	1.11006152629852	-18.3827304840088	-0.00652430532500148	0.00126787810586393	0.000943203864153475	0.00191722682211548
874	1.14804840087891	0.460712850093842	-18.1229915618896	0.000943203864153475	0.00159255252219737	-0.000355493422830477	0.00483929552137852
875	-0.150648877024651	-0.188635781407356	-18.1229915618896	0.00321592413820326	-0.00165419070981443	0.00191722682211548	0.000943203864153475
876	0.498699754476547	-0.513310074806213	-18.1229915618896	0.000293855206109583	0.00126787810586393	-0.00132951640989631	0.000618529506027699
877	-0.150648877024651	-0.513310074806213	-17.9931201934814	-0.0026282137259841	0.00646266713738441	-0.00295288790948689	-0.00847235135734081
878	-1.44934618473053	0.136038541793823	-17.6035118103027	-0.0107450718060136	-0.000680167751852423	-0.00327756232582033	-0.000355493422830477
879	-0.150648877024651	1.11006152629852	-18.6424694061279	0.000943203864153475	-0.00652430532500148	0.00451462110504508	0.00808603875339031
880	-0.150648877024651	0.460712850093842	-18.3827304840088	-0.00327756232582033	0.00418994715437293	0.00126787810586393	0.000293855206109583
881	0.498699754476547	-0.513310074806213	-18.3177947998047	0.0100340843200684	-0.00782300252467394	0.00354059832170606	0.00126787810586393
882	-0.150648877024651	1.11006152629852	-18.2528610229492	0.00159255252219737	0.00191722682211548	-0.00587495695799589	-0.00847235135734081
883	-1.44934618473053	0.460712850093842	-18.3177947998047	-3.08191010844894e-05	0.000943203864153475	-0.000680167751852423	-0.00522560812532902
884	1.79739701747894	0.460712850093842	-18.3177947998047	0.00581331877037883	0.00191722682211548	-0.00295288790948689	0.00256657530553639
885	0.498699754476547	0.136038541793823	-17.7983169555664	0.000618529506027699	-0.000680167751852423	-0.00230353930965066	-0.00327756232582033
886	-0.799997508525848	-0.188635781407356	-18.1229915618896	0.00418994715437293	-0.00295288790948689	0.00516396993771195	-0.00165419070981443
887	1.79739701747894	-0.188635781407356	-18.1229915618896	0.00289124972186983	0.00126787810586393	-0.00587495695799589	-0.0026282137259841
888	-0.150648877024651	-0.188635781407356	-18.1879253387451	-3.08191010844894e-05	0.0100340843200684	-0.0104203969240189	-0.00555028254166245
889	-0.150648877024651	0.78538715839386	-18.5775356292725	-0.000355493422830477	-0.00165419070981443	0.00256657530553639	0.000943203864153475
890	-0.150648877024651	0.460712850093842	-17.8632507324219	0.00483929552137852	-0.00295288790948689	0.000943203864153475	0.000293855206109583
891	0.498699754476547	-1.16265869140625	-17.9931201934814	0.000943203864153475	0.000293855206109583	0.00191722682211548	-0.00944637414067984
892	-0.799997508525848	0.78538715839386	-17.6684474945068	-0.00425158534198999	0.00418994715437293	-0.000680167751852423	-0.00100484199356288
893	-0.799997508525848	0.78538715839386	-18.3177947998047	0.00516396993771195	0.00418994715437293	-0.00197886489331722	0.000943203864153475
894	1.14804840087891	0.78538715839386	-18.6424694061279	0.000293855206109583	0.000943203864153475	-0.00490093370899558	0.00841071270406246
895	1.14804840087891	-0.837984383106232	-18.1229915618896	-0.00360223650932312	0.0022419011220336	0.0113327819854021	0.000618529506027699
896	0.498699754476547	0.78538715839386	-18.1879253387451	0.00126787810586393	-0.000355493422830477	-0.00555028254166245	-0.00132951640989631
897	-0.150648877024651	0.136038541793823	-17.9931201934814	-0.00879702530801296	0.00289124972186983	-0.00100484199356288	-0.00197886489331722
898	1.79739701747894	0.136038541793823	-17.7983169555664	0.00678734155371785	0.00126787810586393	-0.00587495695799589	0.00321592413820326
899	-1.44934618473053	1.4347357749939	-18.1879253387451	0.00321592413820326	0.00191722682211548	-0.00360223650932312	0.00451462110504508
900	-0.799997508525848	0.136038541793823	-17.7983169555664	0.00126787810586393	-0.00360223650932312	0.000293855206109583	0.00418994715437293
901	1.79739701747894	-0.513310074806213	-18.1229915618896	-3.08191010844894e-05	0.00516396993771195	-0.00522560812532902	-0.00132951640989631
902	-2.09869480133057	-0.188635781407356	-17.9931201934814	0.00289124972186983	0.00483929552137852	0.00289124972186983	0.00386527273803949
903	-0.150648877024651	1.11006152629852	-18.2528610229492	-0.00814767740666866	0.0106834331527352	-0.0120437685400248	0.00126787810586393
904	-1.44934618473053	0.78538715839386	-18.1879253387451	-0.00360223650932312	0.000943203864153475	0.01100810803473	0.00354059832170606
905	1.79739701747894	-1.81200730800629	-17.6684474945068	0.000293855206109583	-0.00522560812532902	0.00613799272105098	0.00808603875339031
906	-0.799997508525848	0.78538715839386	-17.8632507324219	0.00256657530553639	0.00678734155371785	-0.00425158534198999	-0.00587495695799589
907	-0.799997508525848	-0.188635781407356	-18.3177947998047	-0.00684897974133492	0.00776136433705688	-0.00490093370899558	-0.00132951640989631
908	1.14804840087891	-0.513310074806213	-18.2528610229492	-0.00425158534198999	0.00191722682211548	-0.00879702530801296	-0.00197886489331722
909	-0.150648877024651	0.78538715839386	-18.3827304840088	-0.0026282137259841	-3.08191010844894e-05	0.0100340843200684	0.00776136433705688
910	-0.799997508525848	-0.188635781407356	-18.0580558776855	0.00386527273803949	0.00159255252219737	-0.00360223650932312	0.00418994715437293
911	-1.44934618473053	0.460712850093842	-17.6035118103027	0.00159255252219737	0.0126314787194133	0.00613799272105098	0.00256657530553639
912	0.498699754476547	0.78538715839386	-17.7983169555664	-0.00132951640989631	0.00126787810586393	-0.00230353930965066	-0.00197886489331722
913	-0.150648877024651	0.78538715839386	-18.5125999450684	-0.000355493422830477	0.00711201597005129	-0.00425158534198999	-0.00165419070981443
914	0.498699754476547	-0.188635781407356	-18.3827304840088	-0.00782300252467394	-0.00782300252467394	0.00483929552137852	-0.00230353930965066
915	1.14804840087891	-0.188635781407356	-18.1229915618896	-0.00327756232582033	0.00613799272105098	-0.00684897974133492	-3.08191010844894e-05
916	-2.09869480133057	1.11006152629852	-17.9931201934814	-0.00295288790948689	0.00418994715437293	-0.00619963090866804	0.000293855206109583
917	1.79739701747894	0.460712850093842	-17.8632507324219	-0.000680167751852423	0.00646266713738441	-0.00425158534198999	-0.000355493422830477
918	0.498699754476547	0.460712850093842	-17.8632507324219	0.000943203864153475	0.00418994715437293	-0.00230353930965066	0.000943203864153475
919	1.14804840087891	-1.48733305931091	-17.7333812713623	0.000618529506027699	-0.00879702530801296	0.00126787810586393	0.00938473641872406
920	1.14804840087891	0.136038541793823	-18.0580558776855	0.00289124972186983	-0.00295288790948689	-0.00490093370899558	-0.00132951640989631
921	-0.799997508525848	-0.188635781407356	-18.1879253387451	-0.000355493422830477	0.0103587592020631	-0.00100484199356288	-0.00457625929266214
922	1.79739701747894	-0.188635781407356	-18.2528610229492	-0.00684897974133492	0.00354059832170606	-0.00847235135734081	0.00354059832170606
923	2.44674563407898	-0.188635781407356	-17.7333812713623	-0.00100484199356288	-0.00165419070981443	0.00126787810586393	0.000293855206109583
924	-0.150648877024651	-0.188635781407356	-17.928186416626	-0.00555028254166245	-0.00457625929266214	0.00841071270406246	0.00841071270406246
925	-0.799997508525848	0.460712850093842	-18.1229915618896	-0.00619963090866804	-0.00360223650932312	0.00548864435404539	0.00613799272105098
926	1.79739701747894	-0.188635781407356	-17.6684474945068	0.00191722682211548	0.00711201597005129	-0.00327756232582033	0.000293855206109583
927	-0.799997508525848	1.11006152629852	-18.6424694061279	0.00159255252219737	0.00581331877037883	-0.00912170019000769	-0.00749832857400179
928	-0.150648877024651	1.11006152629852	-18.4476642608643	0.00418994715437293	0.00289124972186983	-0.00944637414067984	-0.00392691092565656
929	-0.150648877024651	-0.513310074806213	-17.9931201934814	-0.00555028254166245	-0.00132951640989631	-0.00392691092565656	0.00289124972186983
930	-1.44934618473053	-0.513310074806213	-18.0580558776855	-0.00392691092565656	0.00483929552137852	0.00159255252219737	-0.00132951640989631
931	1.79739701747894	0.136038541793823	-17.9931201934814	0.00386527273803949	0.00191722682211548	-0.000355493422830477	-0.00457625929266214
932	1.14804840087891	-0.188635781407356	-17.8632507324219	-3.08191010844894e-05	0.00581331877037883	0.000618529506027699	-0.00684897974133492
933	1.79739701747894	-0.837984383106232	-18.2528610229492	-0.00457625929266214	-3.08191010844894e-05	-0.0104203969240189	-0.00230353930965066
934	-0.799997508525848	0.78538715839386	-18.9671440124512	0.00191722682211548	0.00159255252219737	0.00354059832170606	-0.00360223650932312
935	-1.44934618473053	-0.188635781407356	-18.1879253387451	-0.00295288790948689	0.00256657530553639	0.00256657530553639	0.00451462110504508
936	-0.150648877024651	0.78538715839386	-18.2528610229492	0.0106834331527352	0.011982130818069	-0.00782300252467394	-0.0026282137259841
937	2.44674563407898	-0.188635781407356	-18.1879253387451	0.00126787810586393	0.00841071270406246	-0.00555028254166245	-0.000355493422830477
938	0.498699754476547	0.136038541793823	-18.1229915618896	-0.00457625929266214	-0.00230353930965066	0.00711201597005129	-0.00490093370899558
939	1.14804840087891	-0.188635781407356	-17.6684474945068	-0.00360223650932312	-0.00295288790948689	0.00418994715437293	0.0103587592020631
940	0.498699754476547	-0.188635781407356	-18.0580558776855	-0.00425158534198999	0.00191722682211548	-0.00230353930965066	0.000943203864153475
941	1.14804840087891	0.78538715839386	-18.6424694061279	0.00159255252219737	0.00354059832170606	-0.00522560812532902	-0.00457625929266214
942	-0.150648877024651	0.78538715839386	-18.9022083282471	0.00289124972186983	0.00711201597005129	-0.0026282137259841	-0.00197886489331722
943	0.498699754476547	-1.48733305931091	-18.0580558776855	0.00256657530553639	-0.00327756232582033	-0.00944637414067984	-0.00100484199356288
944	1.79739701747894	0.136038541793823	-17.928186416626	-0.00652430532500148	0.00873538758605719	0.0022419011220336	0.00354059832170606
945	-1.44934618473053	1.4347357749939	-18.1229915618896	0.00678734155371785	0.000943203864153475	0.00581331877037883	0.000618529506027699
946	1.79739701747894	-0.188635781407356	-17.928186416626	0.00873538758605719	0.00516396993771195	-0.0107450718060136	-0.00782300252467394
947	1.14804840087891	0.460712850093842	-18.1879253387451	0.000293855206109583	0.00743668992072344	-0.00847235135734081	-0.00132951640989631
948	0.498699754476547	0.460712850093842	-18.4476642608643	0.00418994715437293	0.000943203864153475	0.00483929552137852	-0.00100484199356288
949	-0.799997508525848	-0.188635781407356	-18.0580558776855	-0.00295288790948689	-0.00132951640989631	0.00126787810586393	0.00191722682211548
950	1.14804840087891	0.136038541793823	-18.1229915618896	-0.00717365415766835	-0.00197886489331722	0.00418994715437293	-0.0104203969240189
951	2.44674563407898	0.78538715839386	-18.5775356292725	0.00906006153672934	0.00743668992072344	-0.0117190945893526	-0.00684897974133492
952	1.14804840087891	1.11006152629852	-18.1879253387451	0.00256657530553639	0.00321592413820326	0.00289124972186983	-0.00912170019000769
953	1.79739701747894	-0.837984383106232	-17.7983169555664	0.00321592413820326	0.00289124972186983	-0.00684897974133492	-0.00392691092565656
954	-0.799997508525848	-0.513310074806213	-18.0580558776855	-0.0139918150380254	-0.00100484199356288	0.00418994715437293	0.0100340843200684
955	-0.150648877024651	0.78538715839386	-18.5125999450684	0.00191722682211548	-0.00717365415766835	-0.00295288790948689	0.0022419011220336
956	1.14804840087891	0.136038541793823	-18.1879253387451	0.00256657530553639	0.00548864435404539	-0.00132951640989631	-0.00717365415766835
957	-0.150648877024651	0.136038541793823	-18.1879253387451	-3.08191010844894e-05	0.000943203864153475	-0.0100957229733467	0.00776136433705688
958	1.79739701747894	-0.513310074806213	-17.928186416626	-0.000680167751852423	0.0022419011220336	-0.00392691092565656	0.000943203864153475
959	-1.44934618473053	1.4347357749939	-18.0580558776855	-0.0175632312893867	0.000293855206109583	0.000618529506027699	-0.00295288790948689
960	-0.150648877024651	1.11006152629852	-18.1229915618896	0.000293855206109583	-0.00457625929266214	-0.00360223650932312	0.00256657530553639
961	0.498699754476547	0.460712850093842	-18.2528610229492	-0.0026282137259841	0.000943203864153475	-0.00847235135734081	-0.00555028254166245
962	-0.150648877024651	-0.188635781407356	-18.3177947998047	0.00516396993771195	-0.00619963090866804	-0.00749832857400179	-0.000680167751852423
963	-0.150648877024651	1.75941014289856	-18.3177947998047	-0.00619963090866804	-0.00522560812532902	-0.0026282137259841	0.0022419011220336
964	-0.799997508525848	0.136038541793823	-18.2528610229492	-0.00912170019000769	0.0022419011220336	0.0022419011220336	0.00646266713738441
965	1.79739701747894	-0.513310074806213	-18.0580558776855	0.000293855206109583	0.00289124972186983	-0.000680167751852423	0.00321592413820326
966	-0.150648877024651	0.78538715839386	-17.9931201934814	0.00548864435404539	0.00581331877037883	-0.00912170019000769	-0.0026282137259841
967	2.44674563407898	-1.48733305931091	-17.8632507324219	-0.00165419070981443	-0.00360223650932312	-0.00522560812532902	-0.00327756232582033
968	1.14804840087891	-0.188635781407356	-18.1879253387451	-0.00587495695799589	-0.00360223650932312	-0.00425158534198999	0.000618529506027699
969	-0.799997508525848	0.460712850093842	-18.2528610229492	-0.000355493422830477	-0.00360223650932312	0.000293855206109583	0.00646266713738441
970	-0.150648877024651	1.4347357749939	-18.5775356292725	-0.00392691092565656	-0.000680167751852423	0.000943203864153475	0.000293855206109583
971	-0.150648877024651	0.78538715839386	-18.1229915618896	-3.08191010844894e-05	0.00159255252219737	-0.00684897974133492	-0.00555028254166245
972	1.14804840087891	0.460712850093842	-18.0580558776855	0.00126787810586393	-0.00457625929266214	-0.00360223650932312	-0.00457625929266214
973	-2.74804329872131	0.78538715839386	-18.3827304840088	-0.00327756232582033	-0.00132951640989631	0.00678734155371785	0.00159255252219737
974	1.79739701747894	-0.188635781407356	-18.1879253387451	-0.00522560812532902	-0.00100484199356288	-0.000355493422830477	-0.00197886489331722
975	1.14804840087891	-0.513310074806213	-18.2528610229492	-0.00457625929266214	-0.00165419070981443	0.000293855206109583	0.00159255252219737
976	-0.150648877024651	0.460712850093842	-18.4476642608643	0.00548864435404539	-0.0100957229733467	-0.00425158534198999	0.00776136433705688
977	0.498699754476547	0.136038541793823	-18.0580558776855	0.000618529506027699	0.0022419011220336	-0.0104203969240189	-0.00587495695799589
978	-1.44934618473053	-0.513310074806213	-17.928186416626	-0.0104203969240189	0.00483929552137852	-0.00230353930965066	-0.000355493422830477
979	0.498699754476547	0.78538715839386	-18.1229915618896	-0.00230353930965066	-0.00879702530801296	-0.00165419070981443	0.00191722682211548
980	-0.150648877024651	0.460712850093842	-17.8632507324219	0.00289124972186983	-0.00100484199356288	-0.000680167751852423	0.00678734155371785
981	1.14804840087891	-1.48733305931091	-17.8632507324219	0.011982130818069	0.000618529506027699	-3.08191010844894e-05	0.000618529506027699
982	0.498699754476547	0.136038541793823	-17.928186416626	0.00126787810586393	-0.00197886489331722	-0.00619963090866804	0.000618529506027699
983	-2.09869480133057	1.11006152629852	-18.4476642608643	-0.00814767740666866	-0.00132951640989631	-0.00717365415766835	0.00289124972186983
984	-0.150648877024651	1.75941014289856	-18.3827304840088	0.000618529506027699	-0.00555028254166245	-0.00100484199356288	-0.00132951640989631
985	0.498699754476547	0.136038541793823	-18.0580558776855	0.00451462110504508	-0.00619963090866804	0.000618529506027699	0.00711201597005129
986	1.14804840087891	-0.837984383106232	-18.0580558776855	0.00126787810586393	0.0022419011220336	-0.00197886489331722	-0.0026282137259841
987	0.498699754476547	0.136038541793823	-17.7983169555664	-0.00165419070981443	0.00581331877037883	-0.000355493422830477	-0.0026282137259841
988	-0.799997508525848	-0.188635781407356	-18.1879253387451	-0.000680167751852423	0.00386527273803949	-0.00295288790948689	-0.000680167751852423
989	-0.150648877024651	0.78538715839386	-18.3827304840088	0.00483929552137852	-0.00197886489331722	-0.000680167751852423	0.00354059832170606
990	1.79739701747894	-0.513310074806213	-18.3177947998047	0.000618529506027699	-0.00392691092565656	-0.00555028254166245	0.01100810803473
991	1.14804840087891	-0.188635781407356	-17.9931201934814	0.00548864435404539	-0.00879702530801296	-0.0026282137259841	-0.00912170019000769
992	-0.799997508525848	-0.188635781407356	-17.928186416626	-0.00327756232582033	0.00776136433705688	-0.0146411629393697	-0.000680167751852423
993	0.498699754476547	0.460712850093842	-17.7333812713623	-0.00100484199356288	-0.00717365415766835	0.000293855206109583	-0.00230353930965066
994	0.498699754476547	1.11006152629852	-18.3177947998047	-0.00100484199356288	0.00386527273803949	-0.00360223650932312	0.00451462110504508
995	1.14804840087891	-0.188635781407356	-18.1879253387451	-0.00132951640989631	0.000618529506027699	-0.00587495695799589	0.00126787810586393
996	-0.799997508525848	0.136038541793823	-18.2528610229492	0.0022419011220336	-0.00360223650932312	0.0022419011220336	-0.00555028254166245
997	-0.799997508525848	-0.513310074806213	-18.2528610229492	-0.00392691092565656	0.00386527273803949	-0.0126931173726916	-0.00295288790948689
998	0.498699754476547	1.11006152629852	-18.3177947998047	-0.000680167751852423	-0.00100484199356288	-0.00425158534198999	-0.00230353930965066
999	-0.799997508525848	0.460712850093842	-18.0580558776855	-0.00197886489331722	-0.00555028254166245	0.00386527273803949	0.00483929552137852
1000	1.79739701747894	-1.16265869140625	-17.6035118103027	0.0100340843200684	-0.00879702530801296	-0.00425158534198999	0.00646266713738441
1001	1.14804840087891	-0.188635781407356	-18.0580558776855	0.00354059832170606	-0.00165419070981443	0.000943203864153475	-0.00619963090866804
1002	-2.09869480133057	-0.188635781407356	-17.8632507324219	-0.00457625929266214	0.00418994715437293	-0.00944637414067984	0.0022419011220336
1003	1.79739701747894	0.136038541793823	-17.7983169555664	-0.00652430532500148	0.00321592413820326	-0.00522560812532902	-0.00230353930965066
1004	-0.150648877024651	1.11006152629852	-18.1229915618896	-0.000680167751852423	-0.000680167751852423	-0.00522560812532902	-0.00132951640989631
1005	1.14804840087891	-1.48733305931091	-18.2528610229492	0.00613799272105098	-0.0110697457566857	-0.00230353930965066	-0.00360223650932312
1006	-0.150648877024651	0.136038541793823	-17.6684474945068	0.00126787810586393	0.00256657530553639	-0.0026282137259841	-0.000355493422830477
1007	-0.799997508525848	-0.513310074806213	-17.928186416626	0.000943203864153475	0.01100810803473	-0.00392691092565656	-0.000680167751852423
1008	1.14804840087891	0.78538715839386	-18.3827304840088	0.000618529506027699	-0.00327756232582033	-0.00490093370899558	-3.08191010844894e-05
1009	1.14804840087891	0.460712850093842	-18.1879253387451	0.00841071270406246	-0.00132951640989631	-0.00165419070981443	0.000618529506027699
1010	1.79739701747894	-1.16265869140625	-18.0580558776855	-0.00490093370899558	-0.00944637414067984	0.00354059832170606	0.00938473641872406
1011	1.14804840087891	-0.188635781407356	-18.0580558776855	0.000293855206109583	0.00256657530553639	-0.00197886489331722	-0.00457625929266214
1012	0.498699754476547	0.136038541793823	-17.7983169555664	0.00191722682211548	-0.00100484199356288	-0.0104203969240189	-0.0110697457566857
1013	1.14804840087891	-0.188635781407356	-18.0580558776855	0.000618529506027699	-0.00165419070981443	-0.00587495695799589	0.00289124972186983
1014	-0.150648877024651	-0.188635781407356	-17.6684474945068	0.000943203864153475	0.000293855206109583	0.000293855206109583	-0.00132951640989631
1015	0.498699754476547	-0.188635781407356	-18.1229915618896	0.00289124972186983	-0.00684897974133492	0.00126787810586393	0.00256657530553639
1016	-0.150648877024651	0.460712850093842	-18.2528610229492	-0.00360223650932312	0.00483929552137852	-0.00555028254166245	-0.00684897974133492
1017	-0.799997508525848	0.460712850093842	-18.3827304840088	0.000943203864153475	0.00581331877037883	0.000618529506027699	-0.00327756232582033
1018	-0.150648877024651	0.78538715839386	-18.5125999450684	-0.000680167751852423	0.00516396993771195	-0.00522560812532902	0.000943203864153475
1019	1.14804840087891	-0.188635781407356	-17.928186416626	0.00191722682211548	0.00256657530553639	-0.00100484199356288	-0.00847235135734081
1020	1.14804840087891	-0.837984383106232	-17.7983169555664	0.00646266713738441	-0.00327756232582033	-0.00197886489331722	0.00321592413820326
1021	-2.09869480133057	-0.188635781407356	-17.8632507324219	-0.0100957229733467	-3.08191010844894e-05	-3.08191010844894e-05	-0.000355493422830477
1022	1.14804840087891	0.136038541793823	-18.3827304840088	-0.00392691092565656	0.000293855206109583	-0.0117190945893526	-0.00100484199356288
1023	0.498699754476547	0.136038541793823	-18.3177947998047	-0.00295288790948689	0.00354059832170606	-0.00230353930965066	-0.00749832857400179
1024	-1.44934618473053	-0.513310074806213	-17.9931201934814	-0.00100484199356288	-0.00847235135734081	0.000618529506027699	-0.00490093370899558
1025	-0.150648877024651	0.78538715839386	-18.2528610229492	-0.000680167751852423	0.00354059832170606	-0.00457625929266214	0.00678734155371785
1026	-0.799997508525848	-0.188635781407356	-17.928186416626	-0.00360223650932312	0.00418994715437293	0.00418994715437293	-0.0100957229733467
1027	-0.799997508525848	0.78538715839386	-17.6035118103027	0.000618529506027699	0.00711201597005129	-0.00619963090866804	0.000943203864153475
1028	-0.799997508525848	0.460712850093842	-17.8632507324219	-0.00490093370899558	-0.00165419070981443	0.00159255252219737	-0.00619963090866804
1029	1.79739701747894	-1.16265869140625	-17.8632507324219	-0.00132951640989631	-0.0100957229733467	-0.00132951640989631	-3.08191010844894e-05
1030	-1.44934618473053	1.11006152629852	-18.1879253387451	-0.000355493422830477	0.00289124972186983	0.00483929552137852	-0.00360223650932312
1031	-1.44934618473053	0.460712850093842	-18.2528610229492	-0.00132951640989631	0.00678734155371785	-0.00619963090866804	-0.000355493422830477
1032	0.498699754476547	0.460712850093842	-18.3827304840088	-0.000355493422830477	0.00321592413820326	-0.00912170019000769	-0.00360223650932312
1033	1.14804840087891	0.78538715839386	-18.1229915618896	0.000293855206109583	0.000943203864153475	-0.00230353930965066	-0.00587495695799589
1034	0.498699754476547	-0.837984383106232	-17.6684474945068	0.000943203864153475	-0.00879702530801296	-0.00392691092565656	0.00159255252219737
1035	-0.799997508525848	1.11006152629852	-18.2528610229492	-0.00100484199356288	0.000943203864153475	0.00581331877037883	-0.000680167751852423
1036	1.79739701747894	0.136038541793823	-18.3827304840088	0.000293855206109583	0.00289124972186983	0.00159255252219737	-0.00749832857400179
1037	0.498699754476547	1.4347357749939	-18.5125999450684	0.00743668992072344	0.00516396993771195	-0.00977104809135199	-0.00944637414067984
1038	0.498699754476547	-0.188635781407356	-17.8632507324219	-0.00555028254166245	-0.00392691092565656	0.000293855206109583	-0.00132951640989631
1039	1.79739701747894	0.136038541793823	-18.2528610229492	-0.00100484199356288	0.000943203864153475	-0.0026282137259841	-0.000680167751852423
1040	-2.74804329872131	0.460712850093842	-17.928186416626	-0.00425158534198999	-0.00230353930965066	0.00159255252219737	-0.00392691092565656
1041	-0.799997508525848	1.11006152629852	-18.1229915618896	-0.000355493422830477	-0.00327756232582033	-0.00814767740666866	0.00289124972186983
1042	-0.150648877024651	1.11006152629852	-18.5125999450684	-0.00100484199356288	-0.0026282137259841	-0.00490093370899558	-0.00619963090866804
1043	1.14804840087891	0.460712850093842	-18.1879253387451	-0.00457625929266214	0.00256657530553639	-0.000680167751852423	0.00321592413820326
1044	0.498699754476547	0.136038541793823	-18.0580558776855	-0.00295288790948689	0.000293855206109583	-3.08191010844894e-05	-0.00132951640989631
1045	-2.09869480133057	0.78538715839386	-18.2528610229492	-0.0104203969240189	-0.00165419070981443	0.00483929552137852	0.00321592413820326
1046	1.79739701747894	-0.188635781407356	-18.1229915618896	-0.00360223650932312	-0.00100484199356288	-0.0107450718060136	-0.0026282137259841
1047	-0.150648877024651	0.78538715839386	-18.0580558776855	0.000943203864153475	-0.00100484199356288	-0.00684897974133492	-0.00847235135734081
1048	1.79739701747894	-1.48733305931091	-17.6035118103027	-0.00295288790948689	-0.0104203969240189	-0.00100484199356288	0.00548864435404539
1049	-2.09869480133057	0.78538715839386	-18.2528610229492	-0.000355493422830477	-0.000680167751852423	0.000293855206109583	0.00646266713738441
1050	-2.09869480133057	0.78538715839386	-18.3827304840088	-0.00230353930965066	-0.00619963090866804	0.000618529506027699	0.00938473641872406
1051	-0.150648877024651	0.78538715839386	-18.5125999450684	0.00678734155371785	0.00548864435404539	0.00451462110504508	-0.00555028254166245
1052	-0.799997508525848	0.460712850093842	-18.1229915618896	0.00613799272105098	0.00516396993771195	-0.00360223650932312	-0.0100957229733467
1053	0.498699754476547	-0.188635781407356	-18.2528610229492	-0.00490093370899558	-0.00457625929266214	-0.000355493422830477	0.00516396993771195
1054	-0.150648877024651	1.11006152629852	-17.9931201934814	-0.00555028254166245	0.00451462110504508	0.00321592413820326	0.00873538758605719
1055	1.14804840087891	-0.513310074806213	-17.928186416626	0.000618529506027699	0.00321592413820326	-0.00100484199356288	0.00548864435404539
1056	-0.799997508525848	0.460712850093842	-18.5775356292725	-0.00165419070981443	0.00418994715437293	0.00126787810586393	0.000943203864153475
1057	2.44674563407898	-0.837984383106232	-18.0580558776855	-0.00165419070981443	0.00159255252219737	-0.00490093370899558	-0.00749832857400179
1058	1.79739701747894	-0.837984383106232	-17.9931201934814	-0.00490093370899558	-0.00782300252467394	-3.08191010844894e-05	-0.000355493422830477
1059	-2.74804329872131	1.11006152629852	-18.2528610229492	-0.00782300252467394	-0.00132951640989631	0.00354059832170606	0.00613799272105098
1060	-0.150648877024651	0.78538715839386	-18.1879253387451	0.000943203864153475	-0.00197886489331722	-0.0026282137259841	0.000943203864153475
1061	-0.150648877024651	0.78538715839386	-17.9931201934814	0.000943203864153475	0.00256657530553639	-0.00522560812532902	-0.00360223650932312
1062	-0.799997508525848	0.136038541793823	-18.1879253387451	0.00516396993771195	0.00581331877037883	-0.000680167751852423	-0.00360223650932312
1063	-0.150648877024651	0.460712850093842	-18.3177947998047	-0.00295288790948689	-0.00165419070981443	-0.00847235135734081	0.000293855206109583
1064	-2.09869480133057	0.78538715839386	-18.3177947998047	-0.00944637414067984	-0.00295288790948689	0.000293855206109583	0.00483929552137852
1065	1.14804840087891	0.460712850093842	-18.0580558776855	0.00451462110504508	-0.00490093370899558	0.0022419011220336	-0.00490093370899558
1066	-0.150648877024651	0.460712850093842	-18.2528610229492	0.000943203864153475	-0.00165419070981443	-0.00522560812532902	-0.00782300252467394
1067	1.14804840087891	-1.81200730800629	-17.7983169555664	-0.000355493422830477	-0.00197886489331722	-0.000680167751852423	0.00126787810586393
1068	0.498699754476547	0.136038541793823	-17.7333812713623	-0.00619963090866804	0.0022419011220336	-0.00944637414067984	-0.00132951640989631
1069	-2.74804329872131	1.11006152629852	-18.2528610229492	-0.00392691092565656	-0.00165419070981443	0.00581331877037883	-0.00197886489331722
1070	-0.150648877024651	0.78538715839386	-18.5125999450684	-0.00782300252467394	-0.0026282137259841	0.00548864435404539	-0.000355493422830477
1071	0.498699754476547	0.460712850093842	-18.1229915618896	-0.000355493422830477	-0.0026282137259841	0.00451462110504508	-0.000680167751852423
1072	-0.799997508525848	0.136038541793823	-18.3177947998047	0.00191722682211548	-0.00230353930965066	0.000943203864153475	-0.00295288790948689
1073	-2.74804329872131	0.78538715839386	-18.1879253387451	-0.00587495695799589	0.0022419011220336	-0.00619963090866804	0.000943203864153475
1074	1.14804840087891	-0.513310074806213	-17.7983169555664	-0.00132951640989631	0.00841071270406246	0.000293855206109583	0.000293855206109583
1075	-0.150648877024651	0.460712850093842	-18.1229915618896	-0.00425158534198999	-0.00132951640989631	0.00256657530553639	0.00613799272105098
1076	1.14804840087891	-0.188635781407356	-18.4476642608643	0.00581331877037883	0.00483929552137852	0.00613799272105098	-0.00165419070981443
1077	-0.799997508525848	-0.513310074806213	-17.928186416626	0.00386527273803949	0.00678734155371785	-0.00749832857400179	0.0022419011220336
1078	-0.150648877024651	-0.513310074806213	-18.0580558776855	-0.00944637414067984	0.00321592413820326	-0.0107450718060136	0.00451462110504508
1079	-0.150648877024651	1.11006152629852	-18.1879253387451	0.00386527273803949	0.00841071270406246	-0.00425158534198999	0.00581331877037883
1080	1.14804840087891	-0.188635781407356	-18.1879253387451	-3.08191010844894e-05	0.00126787810586393	-0.00230353930965066	0.000618529506027699
1081	2.44674563407898	-0.188635781407356	-17.6684474945068	0.00386527273803949	-0.00100484199356288	0.00418994715437293	0.00646266713738441
1082	2.44674563407898	-0.188635781407356	-17.9931201934814	0.00159255252219737	0.00418994715437293	-0.0117190945893526	-0.00295288790948689
1083	-2.74804329872131	0.460712850093842	-17.9931201934814	-0.00847235135734081	0.00126787810586393	-0.00360223650932312	0.000618529506027699
1084	0.498699754476547	0.78538715839386	-18.4476642608643	0.00256657530553639	-0.00230353930965066	0.0022419011220336	0.00386527273803949
1085	2.44674563407898	0.136038541793823	-18.2528610229492	-0.00100484199356288	-0.00230353930965066	-0.00555028254166245	0.000943203864153475
1086	-0.150648877024651	-0.837984383106232	-17.9931201934814	0.00483929552137852	-0.00717365415766835	-0.00100484199356288	0.00126787810586393
1087	-0.150648877024651	0.136038541793823	-17.928186416626	0.000293855206109583	0.00776136433705688	0.000943203864153475	-0.00652430532500148
1088	-0.799997508525848	-0.188635781407356	-18.4476642608643	-0.00360223650932312	0.00159255252219737	0.000618529506027699	0.00711201597005129
1089	-0.150648877024651	0.78538715839386	-18.1879253387451	-0.00100484199356288	0.00191722682211548	-0.00100484199356288	0.00711201597005129
1090	1.79739701747894	-0.188635781407356	-18.1879253387451	0.0022419011220336	0.00678734155371785	0.000293855206109583	-0.00100484199356288
1091	1.79739701747894	-1.16265869140625	-18.0580558776855	0.000618529506027699	-0.00555028254166245	-0.00165419070981443	0.00386527273803949
1092	0.498699754476547	-0.188635781407356	-17.9931201934814	-0.00230353930965066	0.00256657530553639	-0.00555028254166245	0.00516396993771195
1093	-0.799997508525848	-0.188635781407356	-17.9931201934814	-0.00197886489331722	0.00159255252219737	-0.0026282137259841	0.00548864435404539
1094	0.498699754476547	0.78538715839386	-18.3827304840088	-3.08191010844894e-05	0.00159255252219737	0.000293855206109583	-0.00392691092565656
1095	1.79739701747894	-0.188635781407356	-17.6035118103027	-0.00392691092565656	-0.00100484199356288	0.00159255252219737	-0.00684897974133492
1096	0.498699754476547	0.136038541793823	-18.4476642608643	0.0022419011220336	-0.00132951640989631	-0.00522560812532902	-0.00847235135734081
1097	-0.799997508525848	0.460712850093842	-18.1879253387451	-0.00912170019000769	0.000943203864153475	-0.00295288790948689	-0.0104203969240189
1098	0.498699754476547	0.78538715839386	-18.3827304840088	-0.000355493422830477	0.0100340843200684	0.00191722682211548	-0.00132951640989631
1099	2.44674563407898	-0.188635781407356	-17.8632507324219	-0.00555028254166245	0.00354059832170606	-0.0110697457566857	0.00938473641872406
1100	1.79739701747894	-0.837984383106232	-17.7333812713623	0.00386527273803949	-0.00717365415766835	0.00191722682211548	-0.0026282137259841
1101	1.14804840087891	-0.188635781407356	-17.7333812713623	-0.0026282137259841	0.00548864435404539	0.00613799272105098	0.00873538758605719
1102	-1.44934618473053	0.136038541793823	-17.928186416626	-0.00619963090866804	0.00678734155371785	-0.0169138833880424	-0.0026282137259841
1103	1.79739701747894	-0.513310074806213	-18.1879253387451	-0.00522560812532902	0.00126787810586393	-0.00782300252467394	0.00613799272105098
1104	0.498699754476547	1.11006152629852	-18.3827304840088	-0.00100484199356288	0.000293855206109583	0.00678734155371785	0.000943203864153475
1105	-0.150648877024651	-0.188635781407356	-18.3177947998047	0.00483929552137852	-0.000680167751852423	-0.0026282137259841	0.00581331877037883
1106	1.14804840087891	-0.513310074806213	-17.928186416626	0.00191722682211548	0.00289124972186983	0.000618529506027699	0.00191722682211548
1107	-2.09869480133057	1.11006152629852	-17.8632507324219	-0.00587495695799589	0.00191722682211548	-0.00814767740666866	-0.00749832857400179
1108	-0.799997508525848	1.11006152629852	-18.0580558776855	-0.00165419070981443	0.00321592413820326	-0.00425158534198999	0.00678734155371785
1109	1.79739701747894	-0.188635781407356	-17.928186416626	-0.00555028254166245	0.00581331877037883	0.000293855206109583	0.00743668992072344
1110	2.44674563407898	-1.16265869140625	-18.1879253387451	0.00776136433705688	-0.00457625929266214	0.0022419011220336	0.00646266713738441
1111	0.498699754476547	0.136038541793823	-18.1879253387451	-0.0026282137259841	0.00548864435404539	0.00906006153672934	-0.00814767740666866
1112	1.14804840087891	-0.188635781407356	-17.928186416626	0.0022419011220336	0.00743668992072344	-0.00587495695799589	0.000943203864153475
1113	1.14804840087891	-0.188635781407356	-17.928186416626	-0.00132951640989631	-0.00100484199356288	-0.0123684434220195	0.00483929552137852
1114	0.498699754476547	-0.188635781407356	-17.5385761260986	-0.00749832857400179	-0.000355493422830477	0.00711201597005129	0.00386527273803949
1115	-0.799997508525848	0.136038541793823	-17.928186416626	0.00289124972186983	-0.00100484199356288	-0.00684897974133492	0.00548864435404539
1116	0.498699754476547	-0.188635781407356	-17.9931201934814	-0.000355493422830477	0.00516396993771195	0.00711201597005129	0.00548864435404539
1117	0.498699754476547	0.460712850093842	-18.3177947998047	0.00646266713738441	0.000943203864153475	-0.00944637414067984	-0.00619963090866804
1118	-0.799997508525848	1.11006152629852	-18.5775356292725	0.00191722682211548	0.000293855206109583	-0.00230353930965066	-0.00425158534198999
1119	1.14804840087891	-0.188635781407356	-18.1229915618896	-0.00879702530801296	0.000618529506027699	-0.00652430532500148	0.00126787810586393
1120	1.14804840087891	0.460712850093842	-17.9931201934814	-0.00327756232582033	0.00483929552137852	-0.000355493422830477	0.000943203864153475
1121	-2.09869480133057	0.78538715839386	-17.9931201934814	-0.00230353930965066	-0.00100484199356288	-0.00749832857400179	0.00743668992072344
1122	-0.150648877024651	1.11006152629852	-18.1879253387451	0.00256657530553639	0.00808603875339031	-0.00619963090866804	-0.00425158534198999
1123	1.79739701747894	0.136038541793823	-18.5125999450684	0.00386527273803949	0.00841071270406246	-0.00782300252467394	-0.00522560812532902
1124	1.79739701747894	-1.16265869140625	-18.1229915618896	-0.00295288790948689	-0.0107450718060136	-0.00425158534198999	0.00548864435404539
1125	-0.150648877024651	0.78538715839386	-18.3177947998047	-0.00230353930965066	0.000943203864153475	0.00256657530553639	-0.00132951640989631
1126	-1.44934618473053	-0.188635781407356	-17.928186416626	-0.00977104809135199	0.00841071270406246	-0.00652430532500148	0.00256657530553639
1127	-0.799997508525848	0.460712850093842	-18.1879253387451	0.00516396993771195	0.00873538758605719	-0.00555028254166245	-0.00230353930965066
1128	0.498699754476547	-0.513310074806213	-17.8632507324219	-0.00165419070981443	0.00581331877037883	-0.00425158534198999	0.00256657530553639
1129	1.79739701747894	-0.188635781407356	-18.2528610229492	-0.00879702530801296	-0.00717365415766835	-0.000680167751852423	0.00191722682211548
1130	-0.799997508525848	0.78538715839386	-18.3827304840088	0.00613799272105098	0.00354059832170606	-3.08191010844894e-05	0.00808603875339031
1131	-0.799997508525848	0.78538715839386	-18.3827304840088	-0.000355493422830477	0.0113327819854021	-0.00684897974133492	-0.00230353930965066
1132	-0.150648877024651	1.11006152629852	-18.3827304840088	-0.000355493422830477	0.00678734155371785	-0.00360223650932312	-0.00782300252467394
1133	-0.150648877024651	0.78538715839386	-18.1879253387451	0.00483929552137852	0.00289124972186983	0.000618529506027699	0.00451462110504508
1134	1.14804840087891	-1.16265869140625	-17.7333812713623	-0.000355493422830477	-0.000680167751852423	-3.08191010844894e-05	-0.00100484199356288
1135	-0.799997508525848	0.78538715839386	-17.7983169555664	-0.00717365415766835	0.000943203864153475	0.00321592413820326	-0.00392691092565656
1136	1.14804840087891	0.78538715839386	-18.1229915618896	0.000618529506027699	0.00613799272105098	0.00483929552137852	-0.00230353930965066
1137	-0.150648877024651	0.78538715839386	-18.5775356292725	-0.00392691092565656	0.00776136433705688	-0.0113944197073579	-0.00132951640989631
1138	2.44674563407898	-0.513310074806213	-18.0580558776855	0.00743668992072344	0.00256657530553639	-0.00814767740666866	0.00581331877037883
1139	-0.150648877024651	0.136038541793823	-18.3177947998047	0.00159255252219737	-0.00522560812532902	0.00191722682211548	0.00678734155371785
1140	-2.09869480133057	1.11006152629852	-18.3177947998047	-0.00165419070981443	-0.00230353930965066	0.00159255252219737	0.00516396993771195
1141	-0.150648877024651	0.78538715839386	-17.9931201934814	-0.00717365415766835	-0.000680167751852423	-0.00295288790948689	0.00126787810586393
1142	1.79739701747894	0.78538715839386	-18.1229915618896	0.00646266713738441	0.00613799272105098	-0.00587495695799589	-0.00457625929266214
1143	-0.799997508525848	-0.188635781407356	-18.3827304840088	-0.00132951640989631	-0.00197886489331722	0.00256657530553639	-0.00360223650932312
1144	1.14804840087891	0.136038541793823	-18.707405090332	-0.00230353930965066	-0.0143164889886975	0.00418994715437293	0.0022419011220336
1145	-0.150648877024651	0.136038541793823	-18.1229915618896	-0.00652430532500148	-0.0026282137259841	-0.00782300252467394	0.00289124972186983
1146	-0.150648877024651	0.78538715839386	-18.3177947998047	0.0022419011220336	-0.0026282137259841	-0.00619963090866804	0.000943203864153475
1147	1.14804840087891	-0.188635781407356	-17.8632507324219	-0.00230353930965066	0.00581331877037883	-0.00165419070981443	-0.00425158534198999
1148	2.44674563407898	-1.81200730800629	-17.6035118103027	-0.00197886489331722	-0.00684897974133492	-0.00457625929266214	0.00159255252219737
1149	-0.799997508525848	0.78538715839386	-18.0580558776855	0.000618529506027699	-0.00457625929266214	0.00548864435404539	0.00483929552137852
1150	-1.44934618473053	1.11006152629852	-18.3827304840088	-0.00522560812532902	0.00711201597005129	-0.00165419070981443	-0.00132951640989631
1151	0.498699754476547	1.11006152629852	-18.3177947998047	0.00613799272105098	0.00418994715437293	-0.00132951640989631	0.000943203864153475
1152	-0.799997508525848	0.460712850093842	-18.0580558776855	0.00841071270406246	0.00906006153672934	-0.0133424662053585	-0.00879702530801296
1153	-0.150648877024651	-0.837984383106232	-18.2528610229492	0.00191722682211548	-0.00490093370899558	-0.00847235135734081	-0.00977104809135199
1154	-0.799997508525848	1.11006152629852	-18.0580558776855	-0.0136671401560307	0.00289124972186983	0.00386527273803949	0.00548864435404539
1155	1.14804840087891	-0.513310074806213	-17.6684474945068	0.000618529506027699	0.00191722682211548	0.00159255252219737	-0.00197886489331722
1156	0.498699754476547	0.78538715839386	-18.5125999450684	0.000618529506027699	0.00321592413820326	0.00289124972186983	-0.00295288790948689
1157	0.498699754476547	0.136038541793823	-18.0580558776855	0.00354059832170606	0.0123068047687411	-0.00944637414067984	-0.000680167751852423
1158	1.14804840087891	-0.513310074806213	-18.3177947998047	-0.00230353930965066	-0.0026282137259841	-0.00522560812532902	-0.00555028254166245
1159	-1.44934618473053	1.75941014289856	-18.1229915618896	-0.0152905117720366	0.00354059832170606	0.00613799272105098	0.00711201597005129
1160	1.14804840087891	-0.188635781407356	-17.6684474945068	0.0022419011220336	0.0022419011220336	-0.00230353930965066	0.00256657530553639
1161	1.14804840087891	0.460712850093842	-17.7983169555664	-0.00327756232582033	0.0022419011220336	-0.00132951640989631	0.00451462110504508
1162	1.14804840087891	-0.837984383106232	-17.6035118103027	0.000943203864153475	-0.000680167751852423	-0.00847235135734081	-0.00522560812532902
1163	-0.150648877024651	0.460712850093842	-18.0580558776855	-0.00587495695799589	-0.0026282137259841	-0.0149658378213644	-0.00619963090866804
1164	-3.39739203453064	1.11006152629852	-18.5125999450684	-0.00717365415766835	0.00126787810586393	-0.00100484199356288	0.00354059832170606
1165	1.14804840087891	0.460712850093842	-18.6424694061279	0.00483929552137852	0.000943203864153475	-0.00619963090866804	0.00289124972186983
1166	-0.799997508525848	0.460712850093842	-18.1879253387451	0.00613799272105098	0.000293855206109583	-0.00132951640989631	-0.00457625929266214
1167	1.14804840087891	-1.48733305931091	-17.8632507324219	0.000943203864153475	-0.000680167751852423	-0.00295288790948689	-0.00295288790948689
1168	1.14804840087891	0.78538715839386	-18.1229915618896	-0.00327756232582033	0.00646266713738441	-0.00457625929266214	-0.00587495695799589
1169	-2.09869480133057	0.136038541793823	-17.4087066650391	-0.00652430532500148	0.00776136433705688	-0.00327756232582033	0.00321592413820326
1170	2.44674563407898	-0.188635781407356	-18.5125999450684	0.00581331877037883	0.00289124972186983	-0.00165419070981443	0.00191722682211548
1171	0.498699754476547	-0.188635781407356	-18.1879253387451	0.00613799272105098	-0.00132951640989631	0.00191722682211548	-0.0130177913233638
1172	1.79739701747894	-1.48733305931091	-18.0580558776855	-0.000680167751852423	0.00354059832170606	-0.00425158534198999	-0.00490093370899558
1173	-0.150648877024651	-0.513310074806213	-17.5385761260986	-0.00197886489331722	0.00321592413820326	-0.00295288790948689	0.000943203864153475
1174	-0.150648877024651	0.460712850093842	-17.928186416626	-0.00587495695799589	-0.000355493422830477	0.000618529506027699	0.00191722682211548
1175	1.14804840087891	0.78538715839386	-18.0580558776855	0.00841071270406246	0.000943203864153475	0.000943203864153475	-0.00132951640989631
1176	-0.799997508525848	0.460712850093842	-17.928186416626	0.00451462110504508	0.00191722682211548	0.00418994715437293	-0.00230353930965066
1177	1.79739701747894	-0.513310074806213	-17.928186416626	-0.00230353930965066	-0.00717365415766835	-0.000355493422830477	-0.00425158534198999
1178	-2.74804329872131	1.75941014289856	-18.1879253387451	-0.00457625929266214	0.00711201597005129	-0.00555028254166245	-0.00717365415766835
1179	0.498699754476547	-0.188635781407356	-18.1229915618896	-0.00100484199356288	-0.00295288790948689	0.00289124972186983	0.00613799272105098
1180	1.79739701747894	-0.513310074806213	-18.1229915618896	-0.00230353930965066	-0.00230353930965066	0.00354059832170606	0.00191722682211548
1181	1.79739701747894	-0.837984383106232	-17.928186416626	0.00354059832170606	-0.00425158534198999	-0.00360223650932312	-3.08191010844894e-05
1182	0.498699754476547	0.136038541793823	-17.6684474945068	0.000943203864153475	0.00548864435404539	-0.00197886489331722	-0.00100484199356288
1183	-2.09869480133057	-0.188635781407356	-18.0580558776855	-0.00392691092565656	0.00451462110504508	-0.00717365415766835	-0.00295288790948689
1184	0.498699754476547	1.11006152629852	-18.4476642608643	-0.00490093370899558	0.00191722682211548	-0.00490093370899558	0.00256657530553639
1185	1.14804840087891	-0.188635781407356	-18.0580558776855	-0.00652430532500148	0.0022419011220336	-0.00782300252467394	-0.00457625929266214
1186	-0.150648877024651	-0.513310074806213	-18.1879253387451	0.00483929552137852	-0.00100484199356288	-0.00619963090866804	-0.00749832857400179
1187	1.79739701747894	-0.513310074806213	-17.928186416626	-0.00100484199356288	0.00354059832170606	-0.0120437685400248	0.00321592413820326
1188	-2.09869480133057	0.460712850093842	-17.7333812713623	-0.00619963090866804	0.000293855206109583	-0.00587495695799589	-0.00457625929266214
1189	1.79739701747894	0.460712850093842	-18.0580558776855	-0.00587495695799589	-0.00522560812532902	0.00678734155371785	-0.00100484199356288
1190	1.79739701747894	-0.513310074806213	-17.9931201934814	0.00776136433705688	-0.00360223650932312	-0.000355493422830477	0.00126787810586393
1191	1.79739701747894	-0.837984383106232	-18.2528610229492	0.000943203864153475	-0.00749832857400179	-0.00230353930965066	0.00256657530553639
1192	0.498699754476547	-0.188635781407356	-18.2528610229492	-0.00490093370899558	0.00159255252219737	0.00256657530553639	-0.00652430532500148
1193	1.79739701747894	-0.513310074806213	-18.1229915618896	-0.00814767740666866	0.00841071270406246	-0.00912170019000769	0.00516396993771195
1194	2.44674563407898	-0.188635781407356	-18.1229915618896	-0.00360223650932312	-0.00555028254166245	-0.00619963090866804	0.0022419011220336
1195	1.14804840087891	0.460712850093842	-18.1229915618896	0.00483929552137852	0.00386527273803949	0.011982130818069	0.00256657530553639
1196	1.14804840087891	-0.188635781407356	-17.8632507324219	0.00938473641872406	-3.08191010844894e-05	-0.00749832857400179	-0.0026282137259841
1197	-2.09869480133057	0.460712850093842	-18.0580558776855	-0.00522560812532902	0.0126314787194133	-0.00587495695799589	-0.00230353930965066
1198	1.14804840087891	0.78538715839386	-18.4476642608643	-0.00684897974133492	0.00743668992072344	-0.00360223650932312	-0.000355493422830477
1199	-0.799997508525848	0.78538715839386	-18.3177947998047	0.000618529506027699	0.000293855206109583	0.00808603875339031	-0.00100484199356288
1200	1.14804840087891	-0.513310074806213	-17.8632507324219	-0.00132951640989631	-0.00555028254166245	0.00191722682211548	0.00613799272105098
1201	1.14804840087891	-0.513310074806213	-17.928186416626	0.000943203864153475	0.00159255252219737	-0.00782300252467394	-0.00490093370899558
1202	-2.09869480133057	-0.188635781407356	-17.8632507324219	-0.00912170019000769	-0.00360223650932312	0.000943203864153475	-0.00230353930965066
1203	-0.799997508525848	1.11006152629852	-17.928186416626	0.00646266713738441	0.00191722682211548	-0.00912170019000769	-0.000680167751852423
1204	1.14804840087891	0.136038541793823	-18.4476642608643	-0.00295288790948689	-0.00197886489331722	0.0116574559360743	0.0100340843200684
1205	2.44674563407898	-1.81200730800629	-18.0580558776855	0.00418994715437293	-0.00977104809135199	-0.00295288790948689	0.00191722682211548
1206	0.498699754476547	0.78538715839386	-18.3177947998047	0.00451462110504508	0.00516396993771195	-0.00457625929266214	-0.0026282137259841
1207	-0.150648877024651	-0.513310074806213	-18.2528610229492	-0.00522560812532902	0.00776136433705688	-0.00295288790948689	-3.08191010844894e-05
1208	-0.150648877024651	0.136038541793823	-18.1229915618896	-0.00295288790948689	0.00451462110504508	-0.0120437685400248	0.000943203864153475
1209	2.44674563407898	-0.188635781407356	-17.7333812713623	-0.00587495695799589	-0.00230353930965066	0.00289124972186983	0.00418994715437293
1210	-0.799997508525848	0.136038541793823	-18.1229915618896	0.00970941036939621	-0.00230353930965066	0.0103587592020631	0.00159255252219737
1211	-1.44934618473053	1.11006152629852	-18.3827304840088	0.00743668992072344	0.00548864435404539	-3.08191010844894e-05	-0.00490093370899558
1212	-0.150648877024651	0.78538715839386	-18.2528610229492	0.00159255252219737	0.00386527273803949	-0.0165892094373703	0.00321592413820326
1213	-0.799997508525848	1.11006152629852	-18.707405090332	0.00126787810586393	0.00483929552137852	-0.00717365415766835	0.000293855206109583
1214	0.498699754476547	1.4347357749939	-18.2528610229492	-0.00100484199356288	-0.000355493422830477	-0.0026282137259841	-0.000680167751852423
1215	1.14804840087891	-1.48733305931091	-17.7333812713623	0.00256657530553639	-0.00912170019000769	0.00321592413820326	-0.000355493422830477
1216	-0.150648877024651	0.78538715839386	-17.928186416626	0.00289124972186983	-0.00132951640989631	0.00938473641872406	-0.00100484199356288
1217	0.498699754476547	0.136038541793823	-18.1229915618896	-0.00197886489331722	0.00483929552137852	-0.0026282137259841	-0.00717365415766835
1218	-0.150648877024651	1.11006152629852	-18.3827304840088	0.00191722682211548	-0.00230353930965066	0.00126787810586393	0.000618529506027699
1219	1.79739701747894	-0.188635781407356	-18.0580558776855	-0.00295288790948689	0.0022419011220336	0.0022419011220336	0.00386527273803949
1220	2.44674563407898	-0.513310074806213	-18.3827304840088	-0.00165419070981443	-0.00100484199356288	-0.00360223650932312	0.00483929552137852
1221	-1.44934618473053	0.460712850093842	-18.1879253387451	-0.00652430532500148	-0.00522560812532902	-0.0026282137259841	0.000943203864153475
1222	0.498699754476547	0.136038541793823	-17.5385761260986	0.00516396993771195	0.00483929552137852	-0.00490093370899558	-0.0026282137259841
1223	1.79739701747894	-0.513310074806213	-17.6035118103027	-0.00165419070981443	0.0103587592020631	-0.00717365415766835	-0.00165419070981443
1224	-0.150648877024651	-0.188635781407356	-18.3177947998047	-0.00230353930965066	-0.0110697457566857	0.00386527273803949	-3.08191010844894e-05
1225	1.79739701747894	-0.188635781407356	-17.928186416626	0.0022419011220336	-0.000680167751852423	-0.000355493422830477	-0.000355493422830477
1226	-3.39739203453064	1.11006152629852	-18.1229915618896	-0.0026282137259841	0.0116574559360743	-0.0143164889886975	-0.000680167751852423
1227	0.498699754476547	1.11006152629852	-18.4476642608643	0.00159255252219737	0.00418994715437293	-0.0120437685400248	-0.000355493422830477
1228	1.79739701747894	0.136038541793823	-17.928186416626	0.00191722682211548	0.00289124972186983	-0.00230353930965066	-0.00847235135734081
1229	-0.150648877024651	-0.513310074806213	-17.6684474945068	-0.00749832857400179	-0.00814767740666866	-0.000355493422830477	-0.00132951640989631
1230	-0.799997508525848	0.136038541793823	-17.8632507324219	-0.000355493422830477	-0.00100484199356288	0.00386527273803949	-0.00360223650932312
1231	1.14804840087891	-0.837984383106232	-17.9931201934814	-0.00100484199356288	0.00256657530553639	0.000293855206109583	-0.00587495695799589
1232	1.79739701747894	-0.513310074806213	-18.4476642608643	-0.00295288790948689	0.011982130818069	-0.00555028254166245	0.00126787810586393
1233	0.498699754476547	-0.837984383106232	-17.9931201934814	-0.00165419070981443	0.00483929552137852	-0.00619963090866804	-0.00782300252467394
1234	-0.799997508525848	-0.188635781407356	-18.1879253387451	-0.0026282137259841	-0.00717365415766835	0.00386527273803949	0.00873538758605719
1235	-2.09869480133057	1.75941014289856	-18.2528610229492	-0.00717365415766835	-0.00230353930965066	-0.000355493422830477	-0.00392691092565656
1236	1.14804840087891	0.136038541793823	-17.7983169555664	0.0132808275520802	0.00321592413820326	-0.00230353930965066	-0.000680167751852423
1237	1.79739701747894	1.11006152629852	-18.1229915618896	-0.00490093370899558	0.00906006153672934	-0.00652430532500148	0.000618529506027699
1238	0.498699754476547	-1.16265869140625	-18.2528610229492	-0.00165419070981443	-0.000680167751852423	-0.00847235135734081	0.000943203864153475
1239	-1.44934618473053	1.11006152629852	-18.4476642608643	-0.00360223650932312	0.00483929552137852	0.00159255252219737	0.00159255252219737
1240	-2.74804329872131	1.11006152629852	-18.1879253387451	-0.00587495695799589	-0.00490093370899558	0.00191722682211548	0.00386527273803949
1241	0.498699754476547	0.78538715839386	-18.3177947998047	0.00516396993771195	0.00354059832170606	-0.0100957229733467	0.00483929552137852
1242	-0.150648877024651	0.78538715839386	-18.2528610229492	-3.08191010844894e-05	0.00581331877037883	-0.0117190945893526	-0.00327756232582033
1243	1.79739701747894	-1.16265869140625	-18.0580558776855	-0.00132951640989631	-0.00847235135734081	-0.00392691092565656	0.000943203864153475
1244	1.79739701747894	0.136038541793823	-18.1229915618896	-0.00132951640989631	0.00516396993771195	-0.00100484199356288	0.0106834331527352
1245	-2.74804329872131	0.78538715839386	-18.3827304840088	-0.00360223650932312	0.0022419011220336	0.00548864435404539	0.00256657530553639
1246	0.498699754476547	0.136038541793823	-18.2528610229492	0.00354059832170606	0.00321592413820326	-0.00782300252467394	-0.00197886489331722
1247	-0.150648877024651	0.136038541793823	-18.5125999450684	-0.0026282137259841	0.00516396993771195	-0.00230353930965066	-0.00814767740666866
1248	0.498699754476547	-0.188635781407356	-18.2528610229492	-0.00197886489331722	-0.00327756232582033	-0.0172385573387146	-0.000680167751852423
1249	0.498699754476547	0.136038541793823	-17.8632507324219	-0.00555028254166245	-0.00197886489331722	-0.00522560812532902	-0.00165419070981443
1250	-0.150648877024651	0.460712850093842	-18.0580558776855	-0.00522560812532902	0.00321592413820326	0.00191722682211548	0.00483929552137852
1251	-0.150648877024651	0.460712850093842	-18.3827304840088	0.00321592413820326	0.00451462110504508	-0.00912170019000769	0.00386527273803949
1252	-0.150648877024651	1.11006152629852	-18.3827304840088	-0.000355493422830477	0.00581331877037883	-0.00457625929266214	-0.00782300252467394
1253	-0.799997508525848	-0.188635781407356	-18.3827304840088	0.000943203864153475	-0.00132951640989631	0.00289124972186983	0.00191722682211548
1254	-2.09869480133057	0.460712850093842	-18.707405090332	-0.00782300252467394	0.00289124972186983	0.00191722682211548	0.00873538758605719
1255	1.79739701747894	-0.188635781407356	-18.0580558776855	0.00191722682211548	0.00386527273803949	0.00808603875339031	0.00483929552137852
1256	1.14804840087891	0.136038541793823	-18.1879253387451	0.00289124972186983	0.00906006153672934	-0.00652430532500148	-0.00684897974133492
1257	-0.150648877024651	0.460712850093842	-18.1229915618896	-0.00587495695799589	0.01100810803473	0.000293855206109583	-0.00132951640989631
1258	1.14804840087891	-0.837984383106232	-18.0580558776855	-3.08191010844894e-05	-0.00522560812532902	-0.00392691092565656	-0.00100484199356288
1259	-2.09869480133057	1.11006152629852	-18.1229915618896	-0.0113944197073579	-0.00230353930965066	0.00386527273803949	0.00873538758605719
1260	0.498699754476547	0.136038541793823	-18.1229915618896	-0.00295288790948689	-0.00360223650932312	0.00743668992072344	0.00256657530553639
1261	-0.150648877024651	0.78538715839386	-17.9931201934814	0.00581331877037883	0.000618529506027699	-0.00230353930965066	0.00548864435404539
1262	1.14804840087891	0.136038541793823	-18.0580558776855	-3.08191010844894e-05	-0.00197886489331722	-0.00684897974133492	0.00581331877037883
1263	1.14804840087891	0.460712850093842	-17.7983169555664	-0.00197886489331722	0.00354059832170606	-0.0126931173726916	-0.00165419070981443
1264	-1.44934618473053	1.11006152629852	-17.8632507324219	-0.00197886489331722	-0.00392691092565656	-0.000680167751852423	0.00516396993771195
1265	1.14804840087891	-0.513310074806213	-17.928186416626	0.00256657530553639	0.00646266713738441	-0.00457625929266214	0.00159255252219737
1266	1.14804840087891	-0.188635781407356	-17.9931201934814	0.00386527273803949	0.00191722682211548	-0.00555028254166245	0.000293855206109583
1267	-0.150648877024651	-0.837984383106232	-18.1229915618896	-0.00425158534198999	-0.00295288790948689	-3.08191010844894e-05	-0.0026282137259841
1268	1.14804840087891	-0.188635781407356	-17.928186416626	0.000293855206109583	0.00516396993771195	-0.0026282137259841	0.00191722682211548
1269	-0.150648877024651	0.78538715839386	-18.3177947998047	-0.00230353930965066	-0.000355493422830477	-0.00782300252467394	0.00451462110504508
1270	-0.150648877024651	0.78538715839386	-18.1879253387451	-0.00197886489331722	0.00678734155371785	0.00743668992072344	0.00191722682211548
1271	-0.150648877024651	0.460712850093842	-18.2528610229492	0.00516396993771195	0.00516396993771195	-0.00165419070981443	0.00321592413820326
1272	-0.150648877024651	-0.188635781407356	-18.3177947998047	-0.00425158534198999	-0.00230353930965066	-0.0110697457566857	0.00321592413820326
1273	-2.09869480133057	0.78538715839386	-18.4476642608643	-0.00392691092565656	-0.00230353930965066	-0.00684897974133492	-0.00197886489331722
1274	1.14804840087891	-0.188635781407356	-18.2528610229492	0.000293855206109583	-0.00652430532500148	0.000943203864153475	0.00321592413820326
1275	1.14804840087891	0.136038541793823	-17.9931201934814	-3.08191010844894e-05	0.00483929552137852	-0.00425158534198999	0.00159255252219737
1276	-0.150648877024651	0.460712850093842	-18.1879253387451	-0.000355493422830477	0.00159255252219737	0.00581331877037883	-0.00360223650932312
1277	1.79739701747894	-0.188635781407356	-17.6035118103027	-0.00327756232582033	0.0022419011220336	-0.00587495695799589	-0.00392691092565656
1278	-1.44934618473053	1.11006152629852	-18.3177947998047	-0.00977104809135199	0.00289124972186983	-0.0026282137259841	0.00938473641872406
1279	-0.799997508525848	0.136038541793823	-18.1229915618896	-0.00522560812532902	0.00159255252219737	0.00159255252219737	-0.000355493422830477
1280	1.79739701747894	-0.837984383106232	-18.3177947998047	-0.00132951640989631	-0.00652430532500148	-0.00197886489331722	0.00126787810586393
1281	1.79739701747894	-0.188635781407356	-18.1229915618896	-0.000355493422830477	-0.0026282137259841	-0.00230353930965066	-0.00912170019000769
1282	1.14804840087891	-0.188635781407356	-17.928186416626	0.000618529506027699	0.000618529506027699	0.000293855206109583	-0.00165419070981443
1283	-2.09869480133057	-0.188635781407356	-17.7983169555664	-0.00652430532500148	0.00386527273803949	0.00126787810586393	0.00483929552137852
1284	-0.799997508525848	0.78538715839386	-18.0580558776855	0.00321592413820326	0.00159255252219737	0.00159255252219737	-0.00490093370899558
1285	1.14804840087891	-0.188635781407356	-18.1879253387451	0.000618529506027699	-0.00490093370899558	-0.00392691092565656	0.00289124972186983
1286	0.498699754476547	-1.16265869140625	-18.1229915618896	0.00451462110504508	0.00126787810586393	-0.00295288790948689	-0.00100484199356288
1287	1.79739701747894	-0.513310074806213	-18.2528610229492	0.00289124972186983	-0.00132951640989631	-0.00555028254166245	-0.00522560812532902
1288	-2.09869480133057	1.11006152629852	-18.3827304840088	0.00126787810586393	-0.0026282137259841	-0.00392691092565656	-0.00619963090866804
1289	0.498699754476547	0.136038541793823	-17.9931201934814	0.00159255252219737	-0.0026282137259841	-0.00197886489331722	0.00289124972186983
1290	1.79739701747894	-0.513310074806213	-17.6684474945068	0.00938473641872406	-0.00847235135734081	0.00256657530553639	0.00613799272105098
1291	1.14804840087891	-1.48733305931091	-17.8632507324219	0.00581331877037883	-0.00847235135734081	-0.00327756232582033	-0.00295288790948689
1292	0.498699754476547	-0.188635781407356	-18.2528610229492	0.00451462110504508	0.00418994715437293	-0.00132951640989631	0.00256657530553639
1293	-0.150648877024651	0.136038541793823	-17.928186416626	-0.00165419070981443	0.000943203864153475	-3.08191010844894e-05	-0.00684897974133492
1294	0.498699754476547	1.11006152629852	-18.6424694061279	0.0158782228827477	-0.00522560812532902	0.00191722682211548	0.000943203864153475
1295	1.14804840087891	0.136038541793823	-18.1229915618896	-0.00100484199356288	-0.00717365415766835	0.00776136433705688	-0.00132951640989631
1296	-0.799997508525848	0.136038541793823	-18.1229915618896	0.00483929552137852	-0.00619963090866804	-0.00879702530801296	-0.00847235135734081
1297	-0.799997508525848	0.78538715839386	-17.7983169555664	0.00159255252219737	0.0113327819854021	-0.0123684434220195	0.00126787810586393
1298	0.498699754476547	0.460712850093842	-18.707405090332	0.00289124972186983	0.00646266713738441	-0.00132951640989631	-0.00749832857400179
1299	0.498699754476547	-0.188635781407356	-18.4476642608643	0.00126787810586393	0.00126787810586393	-0.00555028254166245	-0.00392691092565656
1300	1.14804840087891	-0.188635781407356	-18.1229915618896	0.00418994715437293	-0.00100484199356288	-0.000355493422830477	-0.00360223650932312
1301	1.79739701747894	-0.513310074806213	-18.3177947998047	0.00354059832170606	0.0022419011220336	-0.0120437685400248	0.00126787810586393
1302	-0.799997508525848	0.460712850093842	-18.0580558776855	-0.00684897974133492	0.00581331877037883	-0.00197886489331722	-0.00490093370899558
1303	1.14804840087891	0.136038541793823	-17.928186416626	0.00321592413820326	-0.000355493422830477	-3.08191010844894e-05	0.00743668992072344
1304	1.14804840087891	-0.188635781407356	-17.7333812713623	0.000293855206109583	-0.00392691092565656	-0.000355493422830477	-0.00165419070981443
1305	0.498699754476547	0.136038541793823	-18.2528610229492	0.00289124972186983	-0.00490093370899558	0.00906006153672934	-0.00197886489331722
1306	0.498699754476547	-0.188635781407356	-17.9931201934814	0.00418994715437293	-0.00100484199356288	-0.00132951640989631	-0.00490093370899558
1307	-2.74804329872131	1.4347357749939	-18.3827304840088	-0.00749832857400179	0.00483929552137852	-0.00197886489331722	0.00126787810586393
1308	1.14804840087891	1.4347357749939	-18.1879253387451	0.00548864435404539	-0.00197886489331722	-0.00165419070981443	-0.00197886489331722
1309	1.14804840087891	0.460712850093842	-18.1879253387451	-0.00587495695799589	-0.00327756232582033	-0.00165419070981443	-0.00230353930965066
1310	1.79739701747894	-0.188635781407356	-17.8632507324219	-0.00327756232582033	-0.00652430532500148	0.00906006153672934	-0.00684897974133492
1311	0.498699754476547	1.11006152629852	-17.7983169555664	0.00386527273803949	0.00516396993771195	-0.00814767740666866	-0.00490093370899558
1312	-2.09869480133057	0.78538715839386	-18.1879253387451	-0.00749832857400179	0.00516396993771195	-0.00847235135734081	-0.00490093370899558
1313	1.79739701747894	0.460712850093842	-18.3827304840088	0.00581331877037883	0.00613799272105098	-0.00360223650932312	-0.0026282137259841
1314	1.14804840087891	-0.188635781407356	-17.8632507324219	-0.0026282137259841	-0.00295288790948689	-0.00457625929266214	0.00483929552137852
1315	0.498699754476547	-0.513310074806213	-17.9931201934814	-0.00197886489331722	-0.00327756232582033	-0.00360223650932312	0.00418994715437293
1316	1.14804840087891	0.460712850093842	-17.6684474945068	0.00581331877037883	0.01100810803473	-0.00165419070981443	-0.00490093370899558
1317	-2.09869480133057	1.11006152629852	-17.9931201934814	-0.00944637414067984	0.00451462110504508	-0.00587495695799589	-0.00197886489331722
1318	1.79739701747894	-0.188635781407356	-17.9931201934814	-0.00619963090866804	-0.000680167751852423	-0.00879702530801296	-0.00360223650932312
1319	1.79739701747894	0.460712850093842	-18.2528610229492	-0.000355493422830477	-0.00132951640989631	0.000293855206109583	0.00548864435404539
1320	-0.150648877024651	0.136038541793823	-18.2528610229492	-0.00100484199356288	-0.00879702530801296	-0.00230353930965066	0.00256657530553639
1321	-1.44934618473053	0.78538715839386	-18.1879253387451	0.00483929552137852	0.00418994715437293	-3.08191010844894e-05	0.00289124972186983
1322	-0.150648877024651	1.11006152629852	-18.3827304840088	0.00516396993771195	0.00418994715437293	-0.00847235135734081	-0.000680167751852423
1323	0.498699754476547	0.460712850093842	-18.3827304840088	0.000943203864153475	-3.08191010844894e-05	-0.00490093370899558	0.00386527273803949
1324	1.79739701747894	-0.188635781407356	-17.7983169555664	-0.00490093370899558	-0.0100957229733467	-0.00197886489331722	0.00126787810586393
1325	0.498699754476547	-0.513310074806213	-17.9931201934814	0.00678734155371785	0.00581331877037883	0.000943203864153475	0.00711201597005129
1326	-0.799997508525848	-0.513310074806213	-18.2528610229492	0.00256657530553639	0.00256657530553639	-0.00197886489331722	0.00678734155371785
1327	-1.44934618473053	1.11006152629852	-18.3827304840088	0.0022419011220336	0.0103587592020631	-0.00230353930965066	-0.00295288790948689
1328	0.498699754476547	-0.188635781407356	-18.2528610229492	0.000943203864153475	-0.00295288790948689	0.000293855206109583	-0.00295288790948689
1329	0.498699754476547	0.78538715839386	-18.1879253387451	-0.00749832857400179	-0.00944637414067984	-0.00814767740666866	-0.00619963090866804
1330	-0.799997508525848	0.460712850093842	-18.1229915618896	0.0022419011220336	-0.000680167751852423	0.00256657530553639	0.000293855206109583
1331	-2.74804329872131	0.78538715839386	-17.9931201934814	-0.00912170019000769	0.00354059832170606	0.00451462110504508	0.0022419011220336
1332	-0.799997508525848	0.78538715839386	-18.1879253387451	-0.000680167751852423	0.00516396993771195	-0.0113944197073579	-0.00165419070981443
1333	0.498699754476547	1.11006152629852	-18.6424694061279	-0.00165419070981443	0.00451462110504508	-0.00847235135734081	-0.000355493422830477
1334	0.498699754476547	-0.837984383106232	-18.3827304840088	0.00776136433705688	-0.0107450718060136	0.00354059832170606	0.00386527273803949
1335	1.14804840087891	-0.188635781407356	-17.928186416626	0.0022419011220336	0.00776136433705688	0.000293855206109583	0.000618529506027699
1336	-0.799997508525848	1.11006152629852	-18.2528610229492	0.000618529506027699	0.0022419011220336	-0.000680167751852423	0.000293855206109583
1337	1.14804840087891	-0.188635781407356	-17.928186416626	0.00386527273803949	0.00548864435404539	-0.00522560812532902	-0.00392691092565656
1338	1.14804840087891	0.136038541793823	-17.7983169555664	-0.00814767740666866	0.00159255252219737	-0.000680167751852423	-0.00392691092565656
1339	-0.150648877024651	-0.837984383106232	-18.707405090332	0.00418994715437293	-0.00587495695799589	0.00354059832170606	0.00126787810586393
1340	-0.150648877024651	0.460712850093842	-18.3827304840088	0.0022419011220336	0.000943203864153475	0.00354059832170606	0.00743668992072344
1341	-1.44934618473053	0.78538715839386	-18.0580558776855	0.00126787810586393	0.0106834331527352	-0.0026282137259841	0.00191722682211548
1342	-0.799997508525848	0.78538715839386	-17.9931201934814	-0.00360223650932312	0.00613799272105098	-0.00749832857400179	-0.00490093370899558
1343	1.14804840087891	0.460712850093842	-18.1229915618896	-0.00327756232582033	0.00418994715437293	-0.00522560812532902	0.00159255252219737
1344	-0.150648877024651	-0.188635781407356	-17.928186416626	-0.0026282137259841	-0.0100957229733467	-0.00522560812532902	0.00354059832170606
1345	-0.150648877024651	0.136038541793823	-17.7983169555664	-0.00944637414067984	-0.00165419070981443	0.000618529506027699	0.00613799272105098
1346	-0.799997508525848	0.78538715839386	-18.2528610229492	0.000293855206109583	0.00581331877037883	-3.08191010844894e-05	0.00354059832170606
1347	1.79739701747894	-0.837984383106232	-18.4476642608643	-0.000355493422830477	0.00711201597005129	-0.00847235135734081	-0.00684897974133492
1348	0.498699754476547	-0.188635781407356	-17.9931201934814	0.000943203864153475	0.000618529506027699	-0.00295288790948689	-0.00360223650932312
1349	0.498699754476547	0.136038541793823	-18.1879253387451	-0.00295288790948689	-0.00230353930965066	0.000293855206109583	0.00483929552137852
1350	-1.44934618473053	0.78538715839386	-18.1229915618896	-0.00490093370899558	0.00191722682211548	0.00256657530553639	0.00354059832170606
1351	0.498699754476547	1.11006152629852	-18.4476642608643	0.00256657530553639	0.00776136433705688	0.00126787810586393	-0.00490093370899558
1352	-0.150648877024651	1.4347357749939	-18.3827304840088	0.00418994715437293	-0.000680167751852423	-0.00782300252467394	-0.00100484199356288
1353	1.79739701747894	-0.837984383106232	-18.4476642608643	-0.00327756232582033	-0.00619963090866804	-0.00197886489331722	0.00256657530553639
1354	1.79739701747894	-0.188635781407356	-18.0580558776855	-3.08191010844894e-05	0.00808603875339031	-0.00197886489331722	-0.00490093370899558
1355	-2.09869480133057	1.4347357749939	-18.2528610229492	-0.00230353930965066	-0.00555028254166245	-0.00879702530801296	0.00289124972186983
1356	1.79739701747894	0.136038541793823	-18.1879253387451	-0.00684897974133492	0.00776136433705688	-0.00360223650932312	0.000943203864153475
1357	0.498699754476547	0.78538715839386	-17.9931201934814	0.00159255252219737	0.00841071270406246	-0.00879702530801296	0.00126787810586393
1358	1.14804840087891	-1.81200730800629	-18.2528610229492	-0.0026282137259841	-0.000355493422830477	-0.00555028254166245	0.00126787810586393
1359	0.498699754476547	1.11006152629852	-18.2528610229492	0.00159255252219737	-0.000680167751852423	0.00354059832170606	-0.00197886489331722
1360	-1.44934618473053	0.78538715839386	-18.3827304840088	-0.00522560812532902	-0.00295288790948689	0.00159255252219737	0.00354059832170606
1361	0.498699754476547	0.136038541793823	-18.2528610229492	0.00256657530553639	0.000943203864153475	0.00354059832170606	-0.00230353930965066
1362	-0.150648877024651	1.11006152629852	-18.0580558776855	0.00126787810586393	-0.00360223650932312	-0.00652430532500148	-0.00555028254166245
1363	-0.150648877024651	0.136038541793823	-18.1229915618896	0.000943203864153475	-0.00652430532500148	0.00126787810586393	0.00873538758605719
1364	-0.150648877024651	0.460712850093842	-18.0580558776855	-0.00230353930965066	-0.00197886489331722	0.000943203864153475	0.00256657530553639
1365	1.14804840087891	-0.188635781407356	-17.7983169555664	0.00289124972186983	0.00256657530553639	0.000293855206109583	-0.00555028254166245
1366	-1.44934618473053	1.75941014289856	-18.707405090332	-3.08191010844894e-05	0.00581331877037883	-0.00392691092565656	-0.00165419070981443
1367	1.14804840087891	-0.188635781407356	-18.1229915618896	0.00321592413820326	0.00678734155371785	-0.0162645354866982	-0.00587495695799589
1368	1.79739701747894	-0.837984383106232	-18.0580558776855	-0.00555028254166245	-0.00165419070981443	-0.0133424662053585	0.00483929552137852
1369	-2.74804329872131	1.11006152629852	-18.2528610229492	-0.0110697457566857	0.00483929552137852	-0.00230353930965066	0.00483929552137852
1370	0.498699754476547	0.78538715839386	-17.8632507324219	-0.0026282137259841	-0.00555028254166245	0.00386527273803949	-0.00165419070981443
1371	1.14804840087891	-0.188635781407356	-18.3177947998047	0.00516396993771195	-0.00165419070981443	0.00321592413820326	-0.00619963090866804
1372	0.498699754476547	-0.513310074806213	-17.9931201934814	0.00159255252219737	-0.00425158534198999	-0.00944637414067984	-0.00327756232582033
1373	-0.799997508525848	1.11006152629852	-18.5125999450684	-0.00490093370899558	-0.00230353930965066	0.00256657530553639	-0.000355493422830477
1374	-2.74804329872131	0.78538715839386	-18.2528610229492	-0.0110697457566857	0.0022419011220336	-0.00295288790948689	0.0113327819854021
1375	1.79739701747894	0.136038541793823	-18.0580558776855	-3.08191010844894e-05	-0.00360223650932312	0.0022419011220336	0.00613799272105098
1376	-0.150648877024651	1.11006152629852	-18.4476642608643	0.00159255252219737	0.00906006153672934	-0.00327756232582033	-0.0100957229733467
1377	1.14804840087891	-1.16265869140625	-17.8632507324219	0.00289124972186983	-0.00132951640989631	-0.00555028254166245	-0.00977104809135199
1378	0.498699754476547	0.460712850093842	-17.7983169555664	-0.00132951640989631	-0.000355493422830477	0.00386527273803949	-0.00490093370899558
1379	-2.09869480133057	-0.188635781407356	-18.1879253387451	-0.00814767740666866	-0.0026282137259841	-0.00165419070981443	0.00938473641872406
1380	1.14804840087891	-0.188635781407356	-17.9931201934814	-0.00230353930965066	-0.00457625929266214	0.000943203864153475	0.00321592413820326
1381	1.14804840087891	-0.513310074806213	-18.0580558776855	0.00191722682211548	0.00386527273803949	-3.08191010844894e-05	0.00418994715437293
1382	2.44674563407898	-1.48733305931091	-17.9931201934814	-0.00197886489331722	-0.00360223650932312	-0.00587495695799589	-0.00457625929266214
1383	-0.799997508525848	0.460712850093842	-17.9931201934814	-0.00555028254166245	0.00354059832170606	0.000943203864153475	-0.00847235135734081
1384	-2.74804329872131	1.11006152629852	-17.8632507324219	-0.00490093370899558	-0.00392691092565656	-0.000355493422830477	0.00841071270406246
1385	1.14804840087891	-0.513310074806213	-17.9931201934814	0.00776136433705688	-0.00684897974133492	0.000618529506027699	-0.00100484199356288
1386	1.79739701747894	1.11006152629852	-18.3177947998047	-3.08191010844894e-05	-0.00295288790948689	0.00126787810586393	0.000943203864153475
1387	0.498699754476547	-0.837984383106232	-18.0580558776855	-0.00132951640989631	0.00126787810586393	-0.00555028254166245	-0.00522560812532902
1388	-0.150648877024651	0.78538715839386	-18.2528610229492	-0.00879702530801296	-3.08191010844894e-05	-0.00944637414067984	0.00841071270406246
1389	1.14804840087891	-0.513310074806213	-17.9931201934814	-0.00717365415766835	0.0022419011220336	-0.00132951640989631	0.00970941036939621
1390	1.79739701747894	-0.513310074806213	-18.5775356292725	0.00126787810586393	0.00451462110504508	-0.00652430532500148	0.00418994715437293
1391	1.14804840087891	-0.188635781407356	-17.8632507324219	0.00743668992072344	0.00646266713738441	0.00581331877037883	0.00191722682211548
1392	0.498699754476547	-1.48733305931091	-17.7983169555664	0.00646266713738441	-0.000355493422830477	-0.00197886489331722	-0.00717365415766835
1393	0.498699754476547	0.136038541793823	-18.1229915618896	-0.00360223650932312	0.00516396993771195	-0.00230353930965066	-0.00619963090866804
1394	-0.799997508525848	0.78538715839386	-18.2528610229492	0.00159255252219737	-0.00132951640989631	-0.00652430532500148	-0.00490093370899558
1395	0.498699754476547	0.78538715839386	-18.5125999450684	0.00256657530553639	0.00516396993771195	0.00906006153672934	0.00256657530553639
1396	1.79739701747894	-0.513310074806213	-17.9931201934814	-0.00132951640989631	0.00159255252219737	0.00126787810586393	-0.00295288790948689
1397	-0.150648877024651	-0.188635781407356	-17.928186416626	0.00483929552137852	0.00159255252219737	-0.00522560812532902	-0.00327756232582033
1398	-2.74804329872131	1.11006152629852	-18.0580558776855	-0.00814767740666866	0.00191722682211548	-0.00652430532500148	0.00289124972186983
1399	1.14804840087891	-0.188635781407356	-17.8632507324219	-0.00425158534198999	0.00548864435404539	-0.000680167751852423	0.00906006153672934
1400	1.79739701747894	-0.188635781407356	-18.3177947998047	0.00418994715437293	0.00354059832170606	-0.00360223650932312	0.00159255252219737
1401	1.79739701747894	-0.513310074806213	-18.3827304840088	0.00483929552137852	-0.00425158534198999	-0.00132951640989631	-0.0026282137259841
1402	1.14804840087891	-0.188635781407356	-18.1229915618896	0.00483929552137852	0.0123068047687411	0.0022419011220336	-0.00847235135734081
1403	-0.150648877024651	0.136038541793823	-17.928186416626	-0.0182125810533762	-0.00327756232582033	-0.00360223650932312	0.00386527273803949
1404	1.79739701747894	0.460712850093842	-18.0580558776855	0.000943203864153475	0.00678734155371785	-0.00165419070981443	-0.00295288790948689
1405	-0.799997508525848	1.4347357749939	-17.9931201934814	0.00289124972186983	-0.00457625929266214	0.00159255252219737	0.00126787810586393
1406	1.14804840087891	-1.48733305931091	-17.8632507324219	0.00841071270406246	-0.00490093370899558	0.00711201597005129	-0.00782300252467394
1407	0.498699754476547	0.78538715839386	-18.4476642608643	0.00678734155371785	-0.00165419070981443	-0.0162645354866982	-0.0026282137259841
1408	-2.09869480133057	0.136038541793823	-18.0580558776855	-0.00327756232582033	0.00776136433705688	-0.00814767740666866	-0.00814767740666866
1409	1.79739701747894	-0.188635781407356	-18.4476642608643	-0.00392691092565656	0.00126787810586393	-0.00295288790948689	0.00613799272105098
1410	-0.150648877024651	0.136038541793823	-17.7983169555664	0.00321592413820326	-0.00749832857400179	-0.00100484199356288	0.00289124972186983
1411	0.498699754476547	-0.513310074806213	-18.1879253387451	-0.00295288790948689	-0.00490093370899558	0.00256657530553639	-0.000680167751852423
1412	-0.799997508525848	1.4347357749939	-17.9931201934814	0.00289124972186983	-0.00295288790948689	-0.000680167751852423	-0.00782300252467394
1413	0.498699754476547	0.136038541793823	-18.2528610229492	-0.0110697457566857	0.000618529506027699	-0.00425158534198999	0.000943203864153475
1414	1.79739701747894	-0.188635781407356	-18.3177947998047	-0.00684897974133492	-0.00360223650932312	-0.00879702530801296	0.0022419011220336
1415	0.498699754476547	1.11006152629852	-18.4476642608643	0.012956153601408	-0.00132951640989631	0.00516396993771195	0.00159255252219737
1416	1.14804840087891	-1.16265869140625	-18.0580558776855	0.00418994715437293	0.00289124972186983	0.00191722682211548	-0.00360223650932312
1417	-2.74804329872131	0.78538715839386	-18.1879253387451	-0.00100484199356288	0.00483929552137852	-0.00522560812532902	0.00516396993771195
1418	0.498699754476547	-0.513310074806213	-17.7983169555664	0.00126787810586393	-0.00132951640989631	-0.00360223650932312	-0.00457625929266214
1419	1.79739701747894	1.11006152629852	-18.2528610229492	-0.00132951640989631	-0.00197886489331722	-0.000680167751852423	0.00354059832170606
1420	-0.150648877024651	0.78538715839386	-18.3177947998047	0.00613799272105098	-0.00490093370899558	0.00126787810586393	0.000293855206109583
1421	0.498699754476547	1.11006152629852	-18.3827304840088	-0.00360223650932312	0.00548864435404539	-0.0026282137259841	0.000943203864153475
1422	-2.09869480133057	0.78538715839386	-18.3827304840088	-0.0107450718060136	-0.00392691092565656	-0.00977104809135199	0.0022419011220336
1423	2.44674563407898	0.460712850093842	-18.1879253387451	-0.00425158534198999	-0.00132951640989631	-0.00295288790948689	-0.00295288790948689
1424	1.79739701747894	0.136038541793823	-18.1229915618896	-0.0026282137259841	-0.00555028254166245	-0.000355493422830477	-0.00197886489331722
1425	-0.150648877024651	-0.188635781407356	-17.9931201934814	0.000618529506027699	-0.00944637414067984	0.0022419011220336	0.00516396993771195
1426	0.498699754476547	0.136038541793823	-17.5385761260986	-0.0026282137259841	0.00191722682211548	-0.00457625929266214	-0.00879702530801296
1427	-2.09869480133057	0.78538715839386	-18.3177947998047	0.00159255252219737	0.000293855206109583	0.00354059832170606	-0.00490093370899558
1428	1.79739701747894	-0.837984383106232	-18.3177947998047	-0.00425158534198999	-0.00197886489331722	-0.0110697457566857	0.000293855206109583
1429	-0.799997508525848	1.4347357749939	-17.9931201934814	0.00646266713738441	-0.00652430532500148	0.0113327819854021	-0.00197886489331722
1430	-0.150648877024651	-0.837984383106232	-18.1229915618896	0.00970941036939621	-0.00522560812532902	-0.00165419070981443	-0.00197886489331722
1431	-0.799997508525848	1.11006152629852	-18.1229915618896	-0.00197886489331722	0.00548864435404539	0.00126787810586393	0.00159255252219737
1432	-0.799997508525848	1.11006152629852	-17.928186416626	-0.00425158534198999	0.00613799272105098	-0.00684897974133492	-0.000680167751852423
1433	-0.150648877024651	1.11006152629852	-18.3827304840088	-0.00100484199356288	-0.00197886489331722	-0.00327756232582033	-0.00847235135734081
1434	1.14804840087891	-0.188635781407356	-18.3827304840088	-0.00490093370899558	0.00289124972186983	-0.000355493422830477	0.00483929552137852
1435	1.79739701747894	-1.16265869140625	-17.9931201934814	0.00321592413820326	-0.00652430532500148	-0.00425158534198999	0.0022419011220336
1436	-0.799997508525848	1.11006152629852	-18.2528610229492	0.00289124972186983	0.00126787810586393	-0.00165419070981443	-0.00717365415766835
1437	1.14804840087891	0.136038541793823	-18.0580558776855	0.00776136433705688	0.0100340843200684	-0.00295288790948689	-0.00652430532500148
1438	1.14804840087891	-0.188635781407356	-18.1229915618896	-0.00132951640989631	0.00386527273803949	0.000618529506027699	0.000943203864153475
1439	0.498699754476547	0.78538715839386	-17.8632507324219	-0.000355493422830477	-0.00360223650932312	0.00451462110504508	0.0103587592020631
1440	-1.44934618473053	0.78538715839386	-18.3177947998047	0.00581331877037883	0.00159255252219737	0.00613799272105098	0.00613799272105098
1441	-2.09869480133057	1.11006152629852	-18.3827304840088	-0.00490093370899558	0.00743668992072344	-0.00230353930965066	-0.00555028254166245
1442	1.14804840087891	0.78538715839386	-18.2528610229492	0.000293855206109583	0.00289124972186983	-0.00879702530801296	-0.00522560812532902
1443	-0.799997508525848	0.78538715839386	-18.6424694061279	0.00289124972186983	0.00776136433705688	-0.00555028254166245	-0.00100484199356288
1444	1.14804840087891	-0.513310074806213	-17.928186416626	-0.00197886489331722	0.0022419011220336	0.00711201597005129	0.000618529506027699
1445	-0.799997508525848	0.136038541793823	-17.7333812713623	0.000943203864153475	-0.00360223650932312	-0.00132951640989631	-3.08191010844894e-05
1446	-0.799997508525848	0.136038541793823	-17.928186416626	-0.00814767740666866	0.00743668992072344	-0.00457625929266214	-0.00100484199356288
1447	-0.150648877024651	0.78538715839386	-18.1879253387451	0.00386527273803949	0.00581331877037883	-0.00555028254166245	-0.00847235135734081
1448	1.14804840087891	-0.188635781407356	-18.3827304840088	-0.00197886489331722	0.00386527273803949	-0.00197886489331722	0.000293855206109583
1449	0.498699754476547	-0.188635781407356	-18.3177947998047	-0.00360223650932312	-0.00619963090866804	0.00678734155371785	0.00418994715437293
1450	-0.799997508525848	-0.188635781407356	-18.1229915618896	0.00743668992072344	-0.00295288790948689	0.00548864435404539	0.000943203864153475
1451	-1.44934618473053	0.136038541793823	-17.9931201934814	-0.0107450718060136	-0.000680167751852423	0.00126787810586393	-0.00230353930965066
1452	1.14804840087891	-0.188635781407356	-17.7983169555664	0.00613799272105098	0.00938473641872406	-0.00132951640989631	-0.000680167751852423
1453	0.498699754476547	0.460712850093842	-18.5775356292725	-0.00619963090866804	0.0022419011220336	-0.00360223650932312	-0.00132951640989631
1454	-0.150648877024651	0.136038541793823	-18.3827304840088	-0.00392691092565656	-0.00132951640989631	0.000293855206109583	0.0022419011220336
1455	1.14804840087891	-0.188635781407356	-18.6424694061279	-0.00392691092565656	-0.0026282137259841	0.0113327819854021	-0.00327756232582033
1456	-0.799997508525848	0.78538715839386	-18.8372745513916	0.00321592413820326	0.00581331877037883	-0.0100957229733467	0.00386527273803949
1457	0.498699754476547	-0.188635781407356	-18.2528610229492	0.00256657530553639	-0.00132951640989631	-0.00749832857400179	-0.00977104809135199
1458	1.14804840087891	0.136038541793823	-17.928186416626	-0.00587495695799589	0.00906006153672934	-0.00327756232582033	-3.08191010844894e-05
1459	-1.44934618473053	-0.188635781407356	-17.8632507324219	-0.00555028254166245	-0.0143164889886975	0.00386527273803949	0.00646266713738441
1460	-1.44934618473053	0.460712850093842	-17.928186416626	-0.00684897974133492	0.00808603875339031	0.00776136433705688	0.00256657530553639
1461	0.498699754476547	0.136038541793823	-18.1229915618896	0.00126787810586393	0.00354059832170606	-0.00327756232582033	-0.00522560812532902
1462	-0.150648877024651	0.460712850093842	-18.4476642608643	0.00354059832170606	0.00613799272105098	-0.00132951640989631	-0.00132951640989631
1463	-0.150648877024651	0.460712850093842	-18.2528610229492	-3.08191010844894e-05	0.00516396993771195	-0.0146411629393697	-0.00100484199356288
1464	0.498699754476547	0.78538715839386	-18.2528610229492	-0.000680167751852423	-3.08191010844894e-05	0.00646266713738441	-3.08191010844894e-05
1465	-0.799997508525848	-0.188635781407356	-17.8632507324219	-0.00197886489331722	0.00289124972186983	-0.000680167751852423	-0.00360223650932312
1466	0.498699754476547	0.78538715839386	-17.9931201934814	0.00256657530553639	0.00126787810586393	-0.000680167751852423	-0.00165419070981443
1467	3.09609436988831	-0.188635781407356	-18.4476642608643	0.00126787810586393	0.00516396993771195	-0.00977104809135199	-0.000680167751852423
1468	1.79739701747894	-1.16265869140625	-18.0580558776855	0.00613799272105098	0.00451462110504508	-0.00165419070981443	-0.00847235135734081
1469	-0.150648877024651	1.11006152629852	-18.1879253387451	-0.00132951640989631	0.00451462110504508	0.00386527273803949	-0.00100484199356288
1470	-1.44934618473053	1.11006152629852	-18.1229915618896	-0.00555028254166245	0.00418994715437293	-0.00652430532500148	0.00581331877037883
1471	0.498699754476547	0.460712850093842	-17.9931201934814	-3.08191010844894e-05	0.00289124972186983	-0.00100484199356288	0.00711201597005129
1472	-0.799997508525848	1.11006152629852	-17.8632507324219	0.00451462110504508	0.00256657530553639	-0.00425158534198999	-0.00425158534198999
1473	-1.44934618473053	-0.513310074806213	-17.8632507324219	-0.00327756232582033	-0.00555028254166245	-0.0139918150380254	-0.00100484199356288
1474	0.498699754476547	0.78538715839386	-18.1879253387451	-0.00230353930965066	-0.00652430532500148	-0.000355493422830477	0.00873538758605719
1475	-0.150648877024651	-0.188635781407356	-18.1879253387451	0.00354059832170606	-0.00327756232582033	-0.00360223650932312	0.000943203864153475
1476	0.498699754476547	1.11006152629852	-18.5125999450684	-0.00360223650932312	0.0022419011220336	-3.08191010844894e-05	-0.00490093370899558
1477	1.14804840087891	-0.513310074806213	-17.7983169555664	0.00191722682211548	0.00711201597005129	0.00159255252219737	-0.00295288790948689
1478	1.79739701747894	-1.48733305931091	-17.9931201934814	-0.00132951640989631	0.00191722682211548	-0.00977104809135199	0.00126787810586393
1479	-1.44934618473053	1.11006152629852	-17.928186416626	-3.08191010844894e-05	-0.00587495695799589	-0.00132951640989631	0.000293855206109583
1480	-0.799997508525848	1.11006152629852	-17.928186416626	-0.00132951640989631	0.00159255252219737	0.00418994715437293	0.00418994715437293
1481	-0.150648877024651	0.78538715839386	-18.3827304840088	0.00711201597005129	0.00159255252219737	-0.0133424662053585	-0.00490093370899558
1482	-0.150648877024651	0.78538715839386	-18.4476642608643	-3.08191010844894e-05	0.00970941036939621	-0.00652430532500148	-0.00425158534198999
1483	-0.799997508525848	0.136038541793823	-18.3177947998047	-0.00100484199356288	-0.00197886489331722	-0.00912170019000769	0.000293855206109583
1484	-2.09869480133057	-0.513310074806213	-18.0580558776855	-0.0117190945893526	0.00191722682211548	-0.00587495695799589	0.00678734155371785
1485	1.14804840087891	-0.188635781407356	-17.8632507324219	0.00906006153672934	0.00126787810586393	0.00386527273803949	-3.08191010844894e-05
1486	0.498699754476547	0.78538715839386	-18.3177947998047	-0.00327756232582033	-0.00165419070981443	-0.0100957229733467	0.000293855206109583
1487	-0.150648877024651	-0.188635781407356	-17.6684474945068	-0.00425158534198999	0.00678734155371785	-0.00847235135734081	0.00126787810586393
1488	0.498699754476547	0.460712850093842	-18.5125999450684	0.00159255252219737	-0.00230353930965066	-0.00717365415766835	0.00548864435404539
1489	-2.09869480133057	0.460712850093842	-18.1879253387451	-0.00392691092565656	-0.00165419070981443	-0.0026282137259841	0.00386527273803949
1490	1.79739701747894	0.136038541793823	-18.1229915618896	0.01847561635077	0.000293855206109583	0.000943203864153475	-0.00392691092565656
1491	1.14804840087891	-0.513310074806213	-18.0580558776855	-0.00327756232582033	0.00386527273803949	-0.00944637414067984	0.000293855206109583
1492	2.44674563407898	-0.837984383106232	-17.928186416626	0.00906006153672934	0.000618529506027699	-0.00977104809135199	-3.08191010844894e-05
1493	1.79739701747894	0.460712850093842	-17.3437728881836	-0.00619963090866804	-0.00165419070981443	-0.0100957229733467	-0.00717365415766835
1494	-2.74804329872131	1.11006152629852	-18.3177947998047	-0.0104203969240189	0.00191722682211548	0.00354059832170606	0.00743668992072344
1495	1.14804840087891	0.460712850093842	-18.4476642608643	0.00159255252219737	-0.00295288790948689	0.00418994715437293	0.000618529506027699
1496	0.498699754476547	0.136038541793823	-18.1229915618896	0.00451462110504508	0.0022419011220336	0.000943203864153475	-0.00197886489331722
1497	1.14804840087891	-0.837984383106232	-18.2528610229492	-0.00165419070981443	-0.00132951640989631	-0.00587495695799589	0.00191722682211548
1498	-0.150648877024651	0.78538715839386	-18.1879253387451	-0.00230353930965066	-0.000680167751852423	-0.00814767740666866	-0.00327756232582033
1499	-0.799997508525848	-0.513310074806213	-17.6684474945068	-0.0120437685400248	-0.00132951640989631	0.00743668992072344	0.0116574559360743
1500	1.14804840087891	0.460712850093842	-17.9931201934814	0.00451462110504508	0.0106834331527352	-0.00490093370899558	-0.00132951640989631
1501	1.14804840087891	-0.513310074806213	-18.0580558776855	-0.00457625929266214	0.00873538758605719	0.000943203864153475	-0.00327756232582033
1502	1.14804840087891	-1.16265869140625	-18.1879253387451	0.00418994715437293	-0.00717365415766835	-0.0104203969240189	0.000618529506027699
1503	-0.150648877024651	0.78538715839386	-18.3177947998047	-0.00782300252467394	0.00678734155371785	-0.00814767740666866	-0.00847235135734081
1504	-0.150648877024651	0.78538715839386	-18.3827304840088	-0.0126931173726916	-0.00327756232582033	-0.00295288790948689	0.00873538758605719
1505	1.79739701747894	0.136038541793823	-17.9931201934814	0.00418994715437293	-0.000355493422830477	-0.00944637414067984	0.00191722682211548
1506	-0.150648877024651	0.78538715839386	-18.0580558776855	-0.00684897974133492	-0.00749832857400179	0.000293855206109583	0.00548864435404539
1507	0.498699754476547	-0.188635781407356	-17.928186416626	-0.000355493422830477	-0.000355493422830477	-0.00100484199356288	-0.00782300252467394
1508	-2.74804329872131	0.78538715839386	-18.1879253387451	-0.00814767740666866	0.00191722682211548	0.00191722682211548	0.00711201597005129
1509	1.79739701747894	-0.188635781407356	-18.1229915618896	-0.00587495695799589	0.000618529506027699	-0.00587495695799589	0.00191722682211548
1510	1.14804840087891	0.136038541793823	-18.4476642608643	0.00841071270406246	-0.00392691092565656	-3.08191010844894e-05	-0.00165419070981443
1511	0.498699754476547	-0.513310074806213	-18.0580558776855	-3.08191010844894e-05	-0.00587495695799589	0.00678734155371785	0.00191722682211548
1512	-0.799997508525848	1.11006152629852	-18.1879253387451	-0.00522560812532902	0.0132808275520802	-0.00977104809135199	-0.00197886489331722
1513	-0.150648877024651	0.136038541793823	-17.928186416626	-0.0120437685400248	0.00354059832170606	-0.00587495695799589	-0.00392691092565656
1514	1.14804840087891	0.460712850093842	-18.1879253387451	0.00159255252219737	-0.00360223650932312	-0.00165419070981443	-0.00327756232582033
1515	-0.799997508525848	0.460712850093842	-18.0580558776855	0.00646266713738441	-3.08191010844894e-05	0.00646266713738441	-0.00132951640989631
1516	1.79739701747894	-1.48733305931091	-18.3177947998047	0.00451462110504508	0.000943203864153475	-0.00652430532500148	0.00256657530553639
1517	-0.150648877024651	1.11006152629852	-18.3177947998047	0.000618529506027699	0.00906006153672934	-0.0100957229733467	-0.00879702530801296
1518	-1.44934618473053	1.4347357749939	-18.2528610229492	-0.00490093370899558	0.00451462110504508	-0.00555028254166245	0.00386527273803949
1519	1.79739701747894	0.136038541793823	-17.9931201934814	0.00483929552137852	-0.00425158534198999	-0.00555028254166245	0.00841071270406246
1520	2.44674563407898	0.136038541793823	-17.8632507324219	0.00256657530553639	0.000618529506027699	0.000943203864153475	0.00191722682211548
1521	2.44674563407898	-0.837984383106232	-18.3827304840088	-0.00230353930965066	0.00483929552137852	-0.00587495695799589	-0.00360223650932312
1522	-0.150648877024651	0.136038541793823	-17.928186416626	-0.0100957229733467	0.00321592413820326	0.00191722682211548	0.00516396993771195
1523	2.44674563407898	0.136038541793823	-17.7983169555664	-0.0026282137259841	0.000943203864153475	-0.00782300252467394	-0.00230353930965066
1524	-0.150648877024651	1.4347357749939	-18.5775356292725	-0.00132951640989631	-0.00100484199356288	0.00678734155371785	0.00418994715437293
1525	1.79739701747894	-0.513310074806213	-18.0580558776855	-0.000355493422830477	-0.00100484199356288	0.00126787810586393	0.000618529506027699
1526	-0.150648877024651	0.460712850093842	-17.8632507324219	0.00581331877037883	0.00354059832170606	-0.0100957229733467	0.00354059832170606
1527	-2.09869480133057	0.78538715839386	-18.1229915618896	-0.00555028254166245	0.000618529506027699	-0.0126931173726916	-0.00522560812532902
1528	1.79739701747894	0.136038541793823	-18.2528610229492	-0.0026282137259841	-0.000355493422830477	-0.0113944197073579	-0.0026282137259841
1529	-0.150648877024651	0.78538715839386	-18.4476642608643	-0.00457625929266214	0.00159255252219737	0.00289124972186983	0.00159255252219737
1530	1.14804840087891	0.136038541793823	-18.3827304840088	0.00613799272105098	0.00418994715437293	-0.00782300252467394	-0.000680167751852423
1531	-0.150648877024651	0.460712850093842	-17.928186416626	-0.00944637414067984	0.00841071270406246	-0.00652430532500148	-0.00230353930965066
1532	-2.74804329872131	0.460712850093842	-17.8632507324219	-0.00587495695799589	-0.00100484199356288	0.00613799272105098	-0.00165419070981443
1533	-0.799997508525848	0.78538715839386	-17.928186416626	-0.00652430532500148	0.00613799272105098	-0.00490093370899558	-0.00619963090866804
1534	0.498699754476547	0.460712850093842	-18.3177947998047	0.00159255252219737	0.000293855206109583	-3.08191010844894e-05	0.00483929552137852
1535	1.14804840087891	-0.837984383106232	-18.0580558776855	0.00906006153672934	-0.0110697457566857	-0.00587495695799589	0.000618529506027699
1536	-0.799997508525848	0.78538715839386	-18.8372745513916	0.00256657530553639	0.00873538758605719	0.00191722682211548	0.00418994715437293
1537	1.14804840087891	-0.188635781407356	-18.5125999450684	-0.000355493422830477	0.01100810803473	-0.0026282137259841	0.000293855206109583
1538	1.79739701747894	-0.513310074806213	-18.2528610229492	-0.00100484199356288	0.00516396993771195	-0.00425158534198999	-0.00295288790948689
1539	0.498699754476547	0.78538715839386	-18.0580558776855	-0.00457625929266214	0.00126787810586393	-0.00197886489331722	-0.00165419070981443
1540	-0.150648877024651	-0.188635781407356	-17.9931201934814	-0.00132951640989631	-0.00652430532500148	0.00126787810586393	0.00808603875339031
1541	-0.799997508525848	0.78538715839386	-18.3827304840088	-3.08191010844894e-05	0.00191722682211548	-0.00619963090866804	0.000293855206109583
1542	-0.150648877024651	1.4347357749939	-18.4476642608643	-0.00327756232582033	0.0022419011220336	-0.00977104809135199	-0.00944637414067984
1543	0.498699754476547	0.136038541793823	-18.3177947998047	-0.000680167751852423	0.00451462110504508	0.00159255252219737	0.000293855206109583
1544	0.498699754476547	-0.188635781407356	-18.5125999450684	-0.00457625929266214	-0.00165419070981443	-0.00327756232582033	0.00386527273803949
1545	-0.150648877024651	0.136038541793823	-18.1879253387451	0.00256657530553639	-0.00132951640989631	-0.00165419070981443	-0.00165419070981443
1546	-2.74804329872131	0.136038541793823	-17.7333812713623	-0.00912170019000769	0.00678734155371785	-0.00327756232582033	-0.00457625929266214
1547	-0.799997508525848	0.78538715839386	-18.1229915618896	0.00354059832170606	0.00938473641872406	0.00126787810586393	-0.0026282137259841
1548	1.14804840087891	0.78538715839386	-18.6424694061279	-0.00782300252467394	0.00451462110504508	0.00191722682211548	-0.00652430532500148
1549	-0.150648877024651	0.78538715839386	-18.3827304840088	-0.00230353930965066	-0.0026282137259841	0.0022419011220336	-0.00295288790948689
1550	0.498699754476547	-0.188635781407356	-18.0580558776855	-0.00230353930965066	-0.00100484199356288	0.000293855206109583	-0.00165419070981443
1551	-0.150648877024651	-0.513310074806213	-17.7333812713623	0.00289124972186983	0.000293855206109583	-0.00165419070981443	0.0022419011220336
1552	1.14804840087891	-0.188635781407356	-17.928186416626	-0.00100484199356288	0.00256657530553639	0.0022419011220336	-0.00392691092565656
1553	1.14804840087891	0.136038541793823	-17.7983169555664	0.00321592413820326	0.00354059832170606	-0.00230353930965066	-0.000680167751852423
1554	2.44674563407898	-1.48733305931091	-17.928186416626	-0.00425158534198999	-0.0126931173726916	0.00483929552137852	0.00613799272105098
1555	0.498699754476547	1.4347357749939	-18.3827304840088	-0.000355493422830477	-0.000355493422830477	0.000618529506027699	-0.0026282137259841
1556	0.498699754476547	0.136038541793823	-18.3177947998047	0.000293855206109583	-0.0026282137259841	0.00159255252219737	-0.00392691092565656
1557	-0.150648877024651	0.78538715839386	-18.4476642608643	0.00711201597005129	0.000943203864153475	0.00289124972186983	0.00191722682211548
1558	2.44674563407898	-0.188635781407356	-18.2528610229492	-0.0026282137259841	-3.08191010844894e-05	-0.00392691092565656	0.00354059832170606
1559	-0.150648877024651	-0.513310074806213	-18.0580558776855	-0.000355493422830477	-0.00555028254166245	-0.00327756232582033	0.00776136433705688
1560	-2.74804329872131	1.4347357749939	-17.9931201934814	-0.00587495695799589	-0.00197886489331722	0.00646266713738441	-0.000355493422830477
1561	-0.150648877024651	0.78538715839386	-18.1879253387451	0.00321592413820326	0.00808603875339031	0.00191722682211548	-0.00425158534198999
1562	1.79739701747894	-0.188635781407356	-18.3827304840088	-0.0026282137259841	-0.00327756232582033	-0.00977104809135199	0.000618529506027699
1563	0.498699754476547	-1.16265869140625	-18.1229915618896	0.00743668992072344	0.000943203864153475	-0.00295288790948689	-0.00749832857400179
1564	-0.799997508525848	0.78538715839386	-18.2528610229492	-0.00944637414067984	-0.00100484199356288	-0.00490093370899558	0.00354059832170606
1565	-0.799997508525848	-0.513310074806213	-17.8632507324219	-0.00197886489331722	-0.0026282137259841	-0.00197886489331722	0.00418994715437293
1566	0.498699754476547	1.11006152629852	-18.1229915618896	0.00483929552137852	-0.00100484199356288	-0.00392691092565656	-0.00652430532500148
1567	0.498699754476547	0.460712850093842	-17.8632507324219	0.000618529506027699	-0.0026282137259841	-0.00457625929266214	-0.00165419070981443
1568	1.14804840087891	-1.81200730800629	-17.9931201934814	-0.00619963090866804	-0.00555028254166245	0.000943203864153475	0.000618529506027699
1569	1.79739701747894	-0.188635781407356	-18.2528610229492	-0.0026282137259841	-0.00392691092565656	-0.00392691092565656	0.00646266713738441
1570	-1.44934618473053	0.78538715839386	-18.4476642608643	-0.00912170019000769	0.000293855206109583	0.00646266713738441	0.00289124972186983
1571	-0.799997508525848	0.78538715839386	-18.1879253387451	0.00906006153672934	0.000943203864153475	-0.00522560812532902	0.00191722682211548
1572	1.14804840087891	-0.188635781407356	-18.0580558776855	-0.00230353930965066	0.00808603875339031	-0.000680167751852423	0.0022419011220336
1573	-1.44934618473053	-1.81200730800629	-17.7333812713623	-0.00197886489331722	-0.00327756232582033	-0.0107450718060136	-0.0100957229733467
1574	-1.44934618473053	1.11006152629852	-18.1229915618896	-0.00100484199356288	0.000293855206109583	0.00321592413820326	0.0149041991680861
1575	-0.799997508525848	1.11006152629852	-18.3827304840088	-0.0026282137259841	0.00289124972186983	0.00808603875339031	0.00483929552137852
1576	1.79739701747894	-0.513310074806213	-18.4476642608643	0.00191722682211548	-0.00652430532500148	-0.00490093370899558	-0.00522560812532902
1577	-0.799997508525848	1.11006152629852	-18.2528610229492	-0.00230353930965066	0.00516396993771195	-0.0026282137259841	-0.00327756232582033
1578	0.498699754476547	-0.188635781407356	-18.0580558776855	-0.00230353930965066	-0.00392691092565656	-0.00555028254166245	-0.00555028254166245
1579	-0.799997508525848	0.460712850093842	-17.8632507324219	-0.00717365415766835	-0.00490093370899558	-0.00717365415766835	0.00451462110504508
1580	1.79739701747894	0.136038541793823	-17.7983169555664	-3.08191010844894e-05	-0.00360223650932312	0.00191722682211548	0.00418994715437293
1581	1.79739701747894	0.136038541793823	-18.2528610229492	0.00711201597005129	0.00548864435404539	-0.0143164889886975	-0.00230353930965066
1582	-0.150648877024651	-0.188635781407356	-17.7333812713623	0.00159255252219737	-0.00327756232582033	-0.00619963090866804	-0.00360223650932312
1583	1.79739701747894	0.78538715839386	-18.2528610229492	0.00159255252219737	0.00418994715437293	-0.0133424662053585	-0.00230353930965066
1584	-1.44934618473053	1.4347357749939	-18.4476642608643	-0.0026282137259841	0.00289124972186983	-0.00165419070981443	0.00418994715437293
1585	1.14804840087891	-0.513310074806213	-18.0580558776855	-0.00100484199356288	0.00256657530553639	0.00289124972186983	0.00873538758605719
1586	0.498699754476547	1.11006152629852	-18.1879253387451	0.00613799272105098	0.000943203864153475	-0.00457625929266214	-0.00392691092565656
1587	1.79739701747894	-1.81200730800629	-17.6684474945068	0.00321592413820326	-0.0026282137259841	-0.00977104809135199	-0.00749832857400179
1588	1.79739701747894	0.460712850093842	-18.1229915618896	-0.00230353930965066	0.000618529506027699	-0.00684897974133492	-0.00230353930965066
1589	-2.74804329872131	1.11006152629852	-18.3177947998047	-0.0130177913233638	0.00159255252219737	-0.000355493422830477	0.00646266713738441
1590	0.498699754476547	-0.188635781407356	-18.3177947998047	0.00159255252219737	0.00191722682211548	-0.00392691092565656	-0.00360223650932312
1591	1.14804840087891	0.136038541793823	-18.1229915618896	0.00191722682211548	0.00126787810586393	-0.00555028254166245	-0.00457625929266214
1592	0.498699754476547	-1.16265869140625	-17.9931201934814	0.00321592413820326	-0.00100484199356288	0.000943203864153475	-0.00230353930965066
1593	-0.799997508525848	0.78538715839386	-17.7983169555664	-0.00522560812532902	0.00191722682211548	-0.0110697457566857	0.00159255252219737
1594	-1.44934618473053	0.460712850093842	-18.0580558776855	-0.00295288790948689	0.00386527273803949	-0.00327756232582033	0.00711201597005129
1595	1.14804840087891	0.460712850093842	-18.2528610229492	-0.00425158534198999	0.00321592413820326	0.000293855206109583	0.00418994715437293
1596	0.498699754476547	1.11006152629852	-18.3177947998047	0.00354059832170606	0.00516396993771195	-0.00749832857400179	-0.000680167751852423
1597	2.44674563407898	-0.837984383106232	-18.0580558776855	-0.00165419070981443	0.000618529506027699	-0.0026282137259841	-0.00425158534198999
1598	-0.150648877024651	0.136038541793823	-18.0580558776855	-0.00782300252467394	0.00418994715437293	-0.0104203969240189	0.00126787810586393
1599	-0.150648877024651	0.78538715839386	-18.2528610229492	-0.00684897974133492	0.00418994715437293	0.0022419011220336	0.00191722682211548
1600	0.498699754476547	0.460712850093842	-18.1879253387451	0.00906006153672934	-0.00522560812532902	-0.00457625929266214	0.00256657530553639
1601	-0.150648877024651	0.136038541793823	-17.9931201934814	0.0116574559360743	0.00548864435404539	-0.0100957229733467	-0.00587495695799589
1602	-1.44934618473053	0.78538715839386	-18.4476642608643	0.000943203864153475	0.00354059832170606	-0.00197886489331722	-0.00327756232582033
1603	-2.09869480133057	1.11006152629852	-18.3177947998047	0.00126787810586393	0.00386527273803949	-0.00165419070981443	0.00159255252219737
1604	1.79739701747894	-0.188635781407356	-18.1879253387451	0.000618529506027699	0.00289124972186983	-0.00522560812532902	0.00678734155371785
1605	-0.799997508525848	1.11006152629852	-18.4476642608643	-0.000680167751852423	-0.00490093370899558	-0.00197886489331722	0.000618529506027699
1606	1.14804840087891	-1.48733305931091	-17.9931201934814	0.00548864435404539	-0.00847235135734081	-0.00327756232582033	-0.00360223650932312
1607	1.14804840087891	-0.188635781407356	-17.6684474945068	-0.00490093370899558	0.00873538758605719	-0.0143164889886975	0.00386527273803949
1608	-2.74804329872131	0.78538715839386	-18.1229915618896	-0.00814767740666866	0.00354059832170606	-0.00717365415766835	0.00711201597005129
1609	1.14804840087891	0.136038541793823	-18.8372745513916	-0.00457625929266214	0.00743668992072344	0.00873538758605719	0.000293855206109583
1610	0.498699754476547	-0.513310074806213	-18.1879253387451	0.00418994715437293	-0.00587495695799589	0.00321592413820326	0.00321592413820326
1611	3.09609436988831	-0.837984383106232	-18.3177947998047	-0.000355493422830477	-0.00879702530801296	0.00451462110504508	-0.00425158534198999
1612	0.498699754476547	1.11006152629852	-18.2528610229492	0.000618529506027699	-0.00230353930965066	-0.00490093370899558	-0.00782300252467394
1613	0.498699754476547	0.136038541793823	-17.928186416626	-0.00555028254166245	0.00191722682211548	0.000293855206109583	-0.000680167751852423
1614	1.79739701747894	-0.188635781407356	-17.928186416626	-0.00295288790948689	-3.08191010844894e-05	-0.00587495695799589	-0.00327756232582033
1615	-0.799997508525848	0.78538715839386	-18.3177947998047	0.000943203864153475	-0.00165419070981443	0.00808603875339031	0.00386527273803949
1616	0.498699754476547	-1.16265869140625	-18.1229915618896	0.00386527273803949	-0.0026282137259841	0.00289124972186983	0.00581331877037883
1617	-1.44934618473053	0.460712850093842	-18.2528610229492	-0.00619963090866804	0.00386527273803949	-0.00457625929266214	-0.00230353930965066
1618	0.498699754476547	1.4347357749939	-18.3177947998047	-0.00132951640989631	0.0022419011220336	-0.00360223650932312	-3.08191010844894e-05
1619	1.14804840087891	0.136038541793823	-18.1229915618896	0.000293855206109583	-0.00132951640989631	-0.00327756232582033	-0.00490093370899558
1620	-0.150648877024651	-0.513310074806213	-17.7983169555664	0.00646266713738441	0.000618529506027699	0.0022419011220336	0.00289124972186983
1621	0.498699754476547	-0.513310074806213	-17.6684474945068	0.00678734155371785	0.00808603875339031	-0.00944637414067984	0.00386527273803949
1622	-0.799997508525848	-0.188635781407356	-18.0580558776855	-0.00587495695799589	0.00516396993771195	-0.0120437685400248	0.00321592413820326
1623	-0.150648877024651	0.78538715839386	-18.4476642608643	0.000618529506027699	0.00386527273803949	-0.0139918150380254	-0.00425158534198999
1624	0.498699754476547	0.460712850093842	-18.3827304840088	-0.000355493422830477	0.00581331877037883	-0.0117190945893526	0.00126787810586393
1625	2.44674563407898	-1.81200730800629	-17.928186416626	0.00354059832170606	-0.00782300252467394	-0.0107450718060136	0.00126787810586393
1626	-0.799997508525848	0.78538715839386	-18.3177947998047	-0.00425158534198999	0.00256657530553639	-0.00197886489331722	-0.00165419070981443
1627	-2.74804329872131	0.78538715839386	-17.9931201934814	-0.0100957229733467	0.01100810803473	-0.00457625929266214	0.000618529506027699
1628	1.79739701747894	0.136038541793823	-17.928186416626	-0.00457625929266214	0.00159255252219737	-0.000355493422830477	-0.000680167751852423
1629	0.498699754476547	1.11006152629852	-18.4476642608643	-0.00392691092565656	0.000943203864153475	-0.00555028254166245	-0.00360223650932312
1630	-0.150648877024651	-0.188635781407356	-18.1879253387451	0.00191722682211548	-0.00847235135734081	0.00321592413820326	0.00483929552137852
1631	1.14804840087891	-0.188635781407356	-17.8632507324219	0.00321592413820326	0.00386527273803949	0.00548864435404539	-0.00490093370899558
1632	1.14804840087891	-0.188635781407356	-18.0580558776855	0.00354059832170606	0.0100340843200684	-0.00555028254166245	0.00126787810586393
1633	0.498699754476547	0.78538715839386	-18.1229915618896	-0.00490093370899558	-0.00555028254166245	0.000943203864153475	-0.00327756232582033
1634	-0.799997508525848	0.460712850093842	-17.9931201934814	0.00191722682211548	0.000618529506027699	-0.00490093370899558	0.0116574559360743
1635	1.79739701747894	-1.48733305931091	-17.9931201934814	0.00289124972186983	-0.00717365415766835	0.00386527273803949	0.000943203864153475
1636	-1.44934618473053	-0.188635781407356	-18.2528610229492	-0.00425158534198999	0.00354059832170606	-0.000355493422830477	-0.00100484199356288
1637	1.79739701747894	0.460712850093842	-18.3177947998047	-0.00230353930965066	0.00191722682211548	-0.00197886489331722	-0.0026282137259841
1638	1.79739701747894	-0.188635781407356	-18.3177947998047	-0.00165419070981443	0.00451462110504508	-0.0026282137259841	0.00126787810586393
1639	0.498699754476547	0.460712850093842	-18.2528610229492	-0.00295288790948689	-0.00457625929266214	-0.00197886489331722	0.00581331877037883
1640	-0.799997508525848	0.78538715839386	-18.1879253387451	-0.00392691092565656	0.00126787810586393	-0.00327756232582033	-0.00100484199356288
1641	-3.39739203453064	0.78538715839386	-17.9931201934814	-0.00392691092565656	-0.00197886489331722	0.000618529506027699	-0.00360223650932312
1642	1.79739701747894	0.460712850093842	-18.3177947998047	0.00581331877037883	0.00548864435404539	-0.00619963090866804	-0.00230353930965066
1643	2.44674563407898	0.136038541793823	-18.3827304840088	0.00191722682211548	-0.000355493422830477	-0.000355493422830477	0.00841071270406246
1644	-0.799997508525848	0.460712850093842	-18.4476642608643	-0.000355493422830477	-0.00652430532500148	0.00191722682211548	0.00386527273803949
1645	1.14804840087891	-0.188635781407356	-18.1229915618896	0.000618529506027699	-0.00100484199356288	-0.00230353930965066	0.011982130818069
1646	-2.09869480133057	1.4347357749939	-18.1879253387451	-0.00392691092565656	0.00776136433705688	-0.00295288790948689	0.00159255252219737
1647	1.14804840087891	0.136038541793823	-17.928186416626	0.00126787810586393	0.00483929552137852	-0.00522560812532902	-0.00490093370899558
1648	-0.150648877024651	1.11006152629852	-18.0580558776855	0.000943203864153475	0.0136055024340749	0.00516396993771195	-0.00879702530801296
1649	1.14804840087891	-1.48733305931091	-17.9931201934814	0.00289124972186983	-0.00425158534198999	-0.00230353930965066	0.00386527273803949
1650	1.79739701747894	-0.188635781407356	-18.0580558776855	0.000293855206109583	0.00418994715437293	0.00711201597005129	0.00483929552137852
1651	0.498699754476547	1.11006152629852	-18.5125999450684	-0.00782300252467394	0.00126787810586393	-0.00230353930965066	-0.0104203969240189
1652	1.79739701747894	0.460712850093842	-18.5125999450684	-0.00132951640989631	0.00613799272105098	-0.00132951640989631	-0.00587495695799589
1653	2.44674563407898	-0.188635781407356	-18.5775356292725	-0.00619963090866804	0.00906006153672934	-0.00684897974133492	0.000293855206109583
1654	2.44674563407898	-0.837984383106232	-17.6684474945068	-0.00165419070981443	-0.00847235135734081	-0.0026282137259841	-0.00230353930965066
1655	-2.09869480133057	1.11006152629852	-18.0580558776855	-0.00912170019000769	0.00321592413820326	0.00386527273803949	0.00451462110504508
1656	1.79739701747894	0.136038541793823	-18.1879253387451	0.00191722682211548	0.00126787810586393	-0.00327756232582033	0.00743668992072344
1657	0.498699754476547	0.78538715839386	-18.4476642608643	0.00581331877037883	0.00191722682211548	-0.0182125810533762	-0.0107450718060136
1658	-0.799997508525848	0.78538715839386	-18.3177947998047	-0.00360223650932312	-0.00100484199356288	-0.00619963090866804	-0.00522560812532902
1659	-0.150648877024651	-0.188635781407356	-17.9931201934814	-0.00327756232582033	0.000618529506027699	-0.00587495695799589	-0.00652430532500148
1660	-0.150648877024651	-0.513310074806213	-17.8632507324219	-0.00782300252467394	0.00159255252219737	-0.00425158534198999	0.00678734155371785
1661	1.14804840087891	-0.837984383106232	-17.7983169555664	0.00256657530553639	-0.000680167751852423	-0.0126931173726916	-0.00847235135734081
1662	-0.799997508525848	0.78538715839386	-18.1879253387451	0.00191722682211548	0.00743668992072344	-0.00944637414067984	-0.00619963090866804
1663	-0.799997508525848	0.136038541793823	-18.4476642608643	-0.00360223650932312	-0.0104203969240189	-3.08191010844894e-05	0.00418994715437293
1664	1.14804840087891	-0.188635781407356	-18.1229915618896	-0.000355493422830477	-0.00522560812532902	-0.00619963090866804	0.00418994715437293
1665	-2.09869480133057	1.11006152629852	-18.3827304840088	-0.0113944197073579	-0.00879702530801296	-0.00392691092565656	0.00483929552137852
1666	1.14804840087891	-0.513310074806213	-18.0580558776855	0.00483929552137852	-0.00132951640989631	-0.0026282137259841	0.00354059832170606
1667	-0.150648877024651	0.78538715839386	-18.1229915618896	0.00289124972186983	0.00938473641872406	-0.0130177913233638	-0.00392691092565656
1668	2.44674563407898	-1.48733305931091	-17.6035118103027	-0.000355493422830477	-0.00490093370899558	-0.00197886489331722	-0.00197886489331722
1669	-0.150648877024651	1.4347357749939	-18.5125999450684	-0.00652430532500148	-0.00684897974133492	0.000943203864153475	0.00126787810586393
1670	-2.09869480133057	0.78538715839386	-18.3177947998047	0.00289124972186983	0.00159255252219737	-0.00230353930965066	0.00191722682211548
1671	1.14804840087891	1.11006152629852	-18.3827304840088	-0.000355493422830477	-0.00197886489331722	-0.0026282137259841	0.000293855206109583
1672	-0.150648877024651	0.78538715839386	-18.0580558776855	0.00191722682211548	0.00191722682211548	-0.00684897974133492	-0.00100484199356288
1673	-0.799997508525848	-0.188635781407356	-18.1879253387451	-0.00392691092565656	-0.0107450718060136	-0.000355493422830477	0.00126787810586393
1674	-1.44934618473053	1.11006152629852	-17.8632507324219	-0.00295288790948689	0.000618529506027699	-0.00327756232582033	0.00483929552137852
1675	1.79739701747894	0.136038541793823	-17.6684474945068	0.00321592413820326	-0.00197886489331722	0.00678734155371785	0.00646266713738441
1676	-0.150648877024651	1.4347357749939	-18.4476642608643	0.00678734155371785	-3.08191010844894e-05	0.00451462110504508	-0.00555028254166245
1677	1.14804840087891	-0.837984383106232	-18.1879253387451	-0.000680167751852423	0.00743668992072344	-0.0113944197073579	-0.00197886489331722
1678	2.44674563407898	-1.16265869140625	-18.1229915618896	0.00516396993771195	-0.00360223650932312	-0.000680167751852423	0.00418994715437293
1679	-0.799997508525848	-0.188635781407356	-18.2528610229492	-0.0100957229733467	0.0022419011220336	-0.00197886489331722	0.00191722682211548
1680	0.498699754476547	0.460712850093842	-18.2528610229492	0.00483929552137852	-0.00912170019000769	0.0022419011220336	0.00451462110504508
1681	1.14804840087891	0.136038541793823	-17.8632507324219	0.00256657530553639	0.0100340843200684	-0.00165419070981443	-0.00360223650932312
1682	2.44674563407898	-0.837984383106232	-17.928186416626	0.00516396993771195	-0.00587495695799589	-3.08191010844894e-05	-0.00457625929266214
1683	1.14804840087891	0.136038541793823	-18.1879253387451	-0.00717365415766835	-0.00230353930965066	-0.00392691092565656	-0.00197886489331722
1684	-2.74804329872131	0.78538715839386	-18.3177947998047	-0.0110697457566857	0.00711201597005129	-0.00327756232582033	0.00289124972186983
1685	2.44674563407898	-0.188635781407356	-18.1229915618896	-0.00360223650932312	0.00191722682211548	0.0022419011220336	0.00354059832170606
1686	-0.150648877024651	0.78538715839386	-18.3827304840088	0.00126787810586393	-0.00490093370899558	0.000293855206109583	-0.00652430532500148
1687	-0.150648877024651	-1.48733305931091	-17.7333812713623	0.00386527273803949	0.00516396993771195	0.00516396993771195	0.000293855206109583
1688	-0.150648877024651	0.78538715839386	-17.928186416626	-0.00360223650932312	0.00191722682211548	-0.0104203969240189	-3.08191010844894e-05
1689	-0.150648877024651	-0.188635781407356	-18.1229915618896	-0.00879702530801296	-3.08191010844894e-05	0.00289124972186983	0.0123068047687411
1690	1.14804840087891	0.136038541793823	-18.3177947998047	0.00841071270406246	-0.00132951640989631	-0.000355493422830477	-0.000680167751852423
1691	1.14804840087891	-0.513310074806213	-18.1879253387451	0.00548864435404539	0.00776136433705688	0.00256657530553639	-0.00100484199356288
1692	1.14804840087891	-1.81200730800629	-18.3177947998047	0.00191722682211548	-0.00555028254166245	-0.00879702530801296	0.00354059832170606
1693	0.498699754476547	-0.188635781407356	-17.7333812713623	-0.0100957229733467	-0.00360223650932312	-0.00360223650932312	-0.00165419070981443
1694	0.498699754476547	0.136038541793823	-17.6684474945068	0.00354059832170606	0.00873538758605719	0.00776136433705688	0.00613799272105098
1695	-0.150648877024651	1.11006152629852	-18.2528610229492	-0.00132951640989631	-0.00879702530801296	-0.00944637414067984	0.000943203864153475
1696	2.44674563407898	-0.188635781407356	-18.1879253387451	0.000293855206109583	-0.0026282137259841	-0.0026282137259841	0.000293855206109583
1697	-0.150648877024651	0.78538715839386	-18.3827304840088	0.00354059832170606	0.00451462110504508	-0.00555028254166245	-0.00814767740666866
1698	-2.09869480133057	0.78538715839386	-18.3177947998047	-0.00912170019000769	-0.00684897974133492	-0.00165419070981443	0.00289124972186983
1699	1.14804840087891	0.460712850093842	-18.1229915618896	-0.00230353930965066	-3.08191010844894e-05	0.00191722682211548	0.00386527273803949
1700	-0.150648877024651	-0.188635781407356	-18.2528610229492	0.00386527273803949	0.00126787810586393	0.0022419011220336	-0.00327756232582033
1701	0.498699754476547	0.460712850093842	-17.7333812713623	-0.00295288790948689	-0.00814767740666866	-0.000680167751852423	-0.000355493422830477
1702	-0.799997508525848	0.78538715839386	-18.0580558776855	0.00808603875339031	0.0123068047687411	-0.00847235135734081	-0.00392691092565656
1703	-1.44934618473053	1.11006152629852	-18.1229915618896	-0.00912170019000769	-0.000355493422830477	-0.00912170019000769	0.00451462110504508
1704	1.79739701747894	0.136038541793823	-17.928186416626	-0.00230353930965066	0.00613799272105098	0.00256657530553639	-0.00100484199356288
1705	0.498699754476547	1.11006152629852	-18.4476642608643	0.000293855206109583	-0.00457625929266214	0.00159255252219737	0.00906006153672934
1706	2.44674563407898	-0.837984383106232	-17.8632507324219	-0.00587495695799589	-0.00749832857400179	-0.00295288790948689	0.00256657530553639
1707	-0.150648877024651	0.460712850093842	-18.3177947998047	-0.000355493422830477	0.011982130818069	-0.00490093370899558	-0.00717365415766835
1708	-0.799997508525848	0.136038541793823	-17.7333812713623	-0.0107450718060136	0.00548864435404539	-0.00944637414067984	-0.00587495695799589
1709	1.79739701747894	1.11006152629852	-18.4476642608643	0.00516396993771195	-0.00425158534198999	0.00743668992072344	0.00191722682211548
1710	0.498699754476547	0.460712850093842	-18.3827304840088	-0.00165419070981443	0.00386527273803949	-0.00814767740666866	0.00613799272105098
1711	-0.150648877024651	-0.188635781407356	-18.3827304840088	-0.0026282137259841	-0.00295288790948689	0.00581331877037883	-0.0026282137259841
1712	-1.44934618473053	0.78538715839386	-18.3177947998047	-0.00197886489331722	0.00743668992072344	-0.0104203969240189	-0.00425158534198999
1713	-0.150648877024651	0.460712850093842	-18.1879253387451	-0.00197886489331722	0.000293855206109583	-0.00749832857400179	-0.00360223650932312
1714	1.14804840087891	0.78538715839386	-18.3827304840088	-0.00522560812532902	0.000293855206109583	-0.000680167751852423	0.00321592413820326
1715	1.14804840087891	0.136038541793823	-17.7333812713623	0.00321592413820326	0.00418994715437293	-0.00327756232582033	0.00548864435404539
1716	-0.150648877024651	0.460712850093842	-18.2528610229492	0.000293855206109583	-0.00100484199356288	0.00321592413820326	0.0022419011220336
1717	-0.799997508525848	-0.513310074806213	-18.1879253387451	-0.00457625929266214	0.00743668992072344	-0.0117190945893526	0.000618529506027699
1718	0.498699754476547	0.136038541793823	-18.1229915618896	-0.00392691092565656	0.00548864435404539	0.000943203864153475	-3.08191010844894e-05
1719	1.14804840087891	0.136038541793823	-18.1229915618896	-0.00295288790948689	0.00646266713738441	0.00159255252219737	-0.00392691092565656
1720	0.498699754476547	-0.188635781407356	-18.2528610229492	-0.00295288790948689	0.0022419011220336	-0.00652430532500148	0.00354059832170606
1721	0.498699754476547	0.136038541793823	-17.9931201934814	0.00354059832170606	0.00548864435404539	0.00159255252219737	0.00321592413820326
1722	-2.09869480133057	0.460712850093842	-17.7983169555664	-0.00490093370899558	0.00646266713738441	-0.000680167751852423	0.0022419011220336
1723	0.498699754476547	-0.188635781407356	-18.0580558776855	-0.000355493422830477	0.00548864435404539	-0.0026282137259841	-0.000680167751852423
1724	1.14804840087891	0.136038541793823	-18.5125999450684	0.00256657530553639	0.00126787810586393	-0.00100484199356288	0.00321592413820326
1725	1.79739701747894	-1.16265869140625	-17.928186416626	-0.00165419070981443	-0.00977104809135199	0.00548864435404539	-0.00457625929266214
1726	-0.150648877024651	1.4347357749939	-18.3177947998047	-0.00230353930965066	0.00516396993771195	-0.00132951640989631	0.000943203864153475
1727	-2.74804329872131	1.11006152629852	-17.7983169555664	-3.08191010844894e-05	0.00776136433705688	-0.00555028254166245	-0.00490093370899558
1728	0.498699754476547	1.11006152629852	-18.1879253387451	-0.00197886489331722	0.00191722682211548	0.000618529506027699	-0.00360223650932312
1729	0.498699754476547	1.4347357749939	-18.0580558776855	-0.000680167751852423	0.00256657530553639	0.0022419011220336	-3.08191010844894e-05
1730	1.79739701747894	-1.16265869140625	-18.1229915618896	0.00581331877037883	-0.00490093370899558	0.0022419011220336	0.00256657530553639
1731	1.79739701747894	0.136038541793823	-18.0580558776855	0.000618529506027699	0.00126787810586393	-0.00425158534198999	0.000943203864153475
1732	0.498699754476547	-0.188635781407356	-18.1229915618896	0.00516396993771195	0.00776136433705688	-0.00100484199356288	-0.00944637414067984
1733	0.498699754476547	0.136038541793823	-18.3177947998047	0.00354059832170606	0.00191722682211548	-0.00749832857400179	0.000618529506027699
1734	-0.799997508525848	0.460712850093842	-17.5385761260986	-0.00782300252467394	-0.000355493422830477	-0.00425158534198999	0.00386527273803949
1735	1.14804840087891	0.136038541793823	-17.9931201934814	0.0022419011220336	-0.00360223650932312	0.00646266713738441	0.00289124972186983
1736	-0.150648877024651	0.136038541793823	-17.9931201934814	-0.00100484199356288	-0.000355493422830477	0.00418994715437293	-3.08191010844894e-05
1737	-0.150648877024651	0.460712850093842	-17.9931201934814	0.000293855206109583	0.00516396993771195	-0.00197886489331722	-0.00132951640989631
1738	1.79739701747894	0.136038541793823	-18.3827304840088	-0.00522560812532902	0.00289124972186983	-0.0146411629393697	0.00483929552137852
1739	-0.150648877024651	0.460712850093842	-18.3177947998047	-0.00522560812532902	-0.00425158534198999	0.00483929552137852	0.000943203864153475
1740	-0.799997508525848	0.78538715839386	-18.1229915618896	0.0100340843200684	0.00159255252219737	-0.00165419070981443	0.00354059832170606
1741	-1.44934618473053	0.78538715839386	-18.0580558776855	-0.0123684434220195	0.00711201597005129	0.00126787810586393	0.00256657530553639
1742	0.498699754476547	1.11006152629852	-17.928186416626	0.000618529506027699	0.00321592413820326	-0.00197886489331722	-0.000355493422830477
1743	1.79739701747894	0.78538715839386	-18.5775356292725	0.000293855206109583	0.00256657530553639	-0.00522560812532902	-0.00912170019000769
1744	1.14804840087891	-0.837984383106232	-18.0580558776855	-0.00814767740666866	-0.0104203969240189	-0.00100484199356288	0.00711201597005129
1745	0.498699754476547	0.78538715839386	-18.4476642608643	0.00808603875339031	0.0022419011220336	0.00191722682211548	-0.00230353930965066
1746	-0.799997508525848	-0.188635781407356	-18.0580558776855	-0.00684897974133492	0.00873538758605719	-0.00360223650932312	-0.00425158534198999
1747	1.14804840087891	-0.188635781407356	-18.1229915618896	0.00451462110504508	0.00483929552137852	-0.00392691092565656	-0.00392691092565656
1748	-0.150648877024651	0.460712850093842	-17.7333812713623	-0.00717365415766835	0.00386527273803949	-0.00977104809135199	-0.00100484199356288
1749	2.44674563407898	-1.81200730800629	-17.8632507324219	0.000943203864153475	-0.00457625929266214	-0.00230353930965066	0.00418994715437293
1750	0.498699754476547	1.11006152629852	-18.2528610229492	0.000943203864153475	-0.00295288790948689	-0.000355493422830477	-0.00944637414067984
1751	-1.44934618473053	0.78538715839386	-18.5125999450684	-3.08191010844894e-05	0.00354059832170606	0.000618529506027699	0.000293855206109583
1752	-0.799997508525848	0.78538715839386	-18.2528610229492	-0.00587495695799589	0.00808603875339031	-0.0136671401560307	-0.00457625929266214
1753	0.498699754476547	1.11006152629852	-18.0580558776855	0.000618529506027699	0.00483929552137852	-0.00490093370899558	-0.00132951640989631
1754	-0.150648877024651	0.460712850093842	-18.1879253387451	-0.00522560812532902	-0.00652430532500148	-0.00392691092565656	-0.00392691092565656
1755	0.498699754476547	-0.513310074806213	-17.6035118103027	-0.00587495695799589	0.00289124972186983	0.00548864435404539	0.00516396993771195
1756	0.498699754476547	0.78538715839386	-17.6684474945068	0.00191722682211548	0.00418994715437293	0.00159255252219737	0.00321592413820326
1757	1.79739701747894	0.78538715839386	-18.7723388671875	0.00418994715437293	0.0123068047687411	-0.00490093370899558	-0.00197886489331722
1758	-0.150648877024651	0.136038541793823	-18.6424694061279	-0.00522560812532902	0.00256657530553639	-0.00587495695799589	-0.00165419070981443
1759	-0.150648877024651	-0.837984383106232	-18.5125999450684	-0.00327756232582033	-0.00490093370899558	-0.00977104809135199	0.00581331877037883
1760	-0.799997508525848	-0.513310074806213	-18.4476642608643	-0.00749832857400179	0.00256657530553639	0.000293855206109583	0.00516396993771195
1761	-0.799997508525848	0.78538715839386	-17.928186416626	0.00191722682211548	0.01100810803473	-0.00490093370899558	0.000618529506027699
1762	-0.150648877024651	0.78538715839386	-18.1229915618896	0.00126787810586393	0.00451462110504508	-0.00327756232582033	0.000293855206109583
1763	2.44674563407898	-1.16265869140625	-18.1229915618896	0.000618529506027699	-0.00684897974133492	-0.0100957229733467	0.00321592413820326
1764	-0.150648877024651	0.460712850093842	-18.1879253387451	-0.00814767740666866	0.000618529506027699	0.00711201597005129	-0.000680167751852423
1765	-2.74804329872131	0.460712850093842	-18.1229915618896	-0.00587495695799589	0.00743668992072344	-0.00230353930965066	0.00483929552137852
1766	1.79739701747894	-0.188635781407356	-17.9931201934814	-0.00360223650932312	0.00321592413820326	0.00159255252219737	-0.00165419070981443
1767	1.79739701747894	0.136038541793823	-18.0580558776855	0.00906006153672934	0.00678734155371785	-0.00619963090866804	-0.00522560812532902
1768	1.14804840087891	-0.188635781407356	-18.0580558776855	0.00126787810586393	-0.000680167751852423	0.00126787810586393	0.00613799272105098
1769	-0.799997508525848	0.78538715839386	-17.7983169555664	-0.00295288790948689	-0.00522560812532902	0.00451462110504508	0.00516396993771195
1770	-2.09869480133057	1.11006152629852	-18.3177947998047	0.00581331877037883	-0.00587495695799589	0.00451462110504508	0.00289124972186983
1771	-0.799997508525848	0.460712850093842	-18.0580558776855	-0.000680167751852423	0.0022419011220336	0.00354059832170606	-0.00165419070981443
1772	-0.799997508525848	0.460712850093842	-17.8632507324219	0.00289124972186983	-0.00230353930965066	-0.00230353930965066	-0.00392691092565656
1773	-0.150648877024651	-0.513310074806213	-17.928186416626	-0.00295288790948689	-0.00327756232582033	-0.00749832857400179	0.000293855206109583
1774	-0.799997508525848	0.460712850093842	-18.1229915618896	-0.00392691092565656	0.0022419011220336	0.00451462110504508	0.00321592413820326
1775	1.14804840087891	0.460712850093842	-17.7333812713623	-0.00132951640989631	0.000943203864153475	0.000618529506027699	-0.00100484199356288
1776	-0.150648877024651	1.4347357749939	-18.4476642608643	-0.00295288790948689	0.00808603875339031	-0.00684897974133492	-0.00555028254166245
1777	2.44674563407898	0.136038541793823	-18.1229915618896	-3.08191010844894e-05	0.00289124972186983	-0.00165419070981443	-0.00490093370899558
1778	-0.150648877024651	-0.188635781407356	-18.3177947998047	0.00289124972186983	-0.00230353930965066	0.00516396993771195	-0.00490093370899558
1779	-1.44934618473053	0.78538715839386	-18.2528610229492	-0.00847235135734081	0.000943203864153475	-0.00392691092565656	0.00159255252219737
1780	-0.150648877024651	-0.188635781407356	-17.8632507324219	0.000293855206109583	-0.000680167751852423	0.00548864435404539	0.000943203864153475
1781	1.14804840087891	-0.513310074806213	-18.0580558776855	-0.00132951640989631	0.00191722682211548	-0.00555028254166245	-0.00165419070981443
1782	-0.150648877024651	0.78538715839386	-17.6684474945068	0.01100810803473	0.00483929552137852	-0.00522560812532902	-0.00587495695799589
1783	-0.799997508525848	0.460712850093842	-18.3177947998047	-0.00360223650932312	0.00321592413820326	-0.000355493422830477	0.00126787810586393
1784	-0.799997508525848	0.136038541793823	-18.3827304840088	-0.0104203969240189	-0.000355493422830477	0.00613799272105098	-0.000355493422830477
1785	1.79739701747894	-0.188635781407356	-18.1229915618896	0.00451462110504508	0.00451462110504508	0.00354059832170606	-0.00619963090866804
1786	0.498699754476547	1.11006152629852	-18.3827304840088	0.00321592413820326	0.0022419011220336	-0.00100484199356288	0.000293855206109583
1787	2.44674563407898	-0.837984383106232	-17.8632507324219	0.00841071270406246	-0.000680167751852423	-0.0026282137259841	-0.00425158534198999
1788	1.79739701747894	0.78538715839386	-17.9931201934814	-0.00132951640989631	-0.000680167751852423	0.00159255252219737	-0.00165419070981443
1789	-2.74804329872131	1.75941014289856	-18.3827304840088	-0.00684897974133492	-0.00230353930965066	-0.00230353930965066	-0.000680167751852423
1790	1.79739701747894	-0.188635781407356	-18.2528610229492	0.00483929552137852	-0.00132951640989631	-0.00132951640989631	0.00386527273803949
1791	1.79739701747894	-0.188635781407356	-18.1229915618896	0.00613799272105098	0.00354059832170606	-0.00360223650932312	-0.00100484199356288
1792	1.79739701747894	-1.48733305931091	-18.1229915618896	-0.00392691092565656	-0.00392691092565656	-0.0026282137259841	-0.00782300252467394
1793	1.14804840087891	-0.188635781407356	-17.9931201934814	0.000618529506027699	0.00516396993771195	-0.00587495695799589	-0.00457625929266214
1794	-0.799997508525848	1.11006152629852	-17.9931201934814	0.00126787810586393	-0.00165419070981443	0.000943203864153475	0.00321592413820326
1795	1.79739701747894	0.78538715839386	-18.3177947998047	0.00418994715437293	-0.00132951640989631	-0.00717365415766835	0.00256657530553639
1796	0.498699754476547	-0.188635781407356	-17.8632507324219	-3.08191010844894e-05	-0.00327756232582033	0.00256657530553639	-0.00457625929266214
1797	-0.799997508525848	-0.188635781407356	-18.3177947998047	-0.00457625929266214	-0.00230353930965066	-0.00522560812532902	-0.00684897974133492
1798	-0.150648877024651	0.136038541793823	-18.1879253387451	-0.00197886489331722	0.00581331877037883	-0.00100484199356288	-0.000355493422830477
1799	-0.150648877024651	1.11006152629852	-18.2528610229492	-0.00522560812532902	0.000618529506027699	0.00126787810586393	0.00126787810586393
1800	-0.150648877024651	1.4347357749939	-18.5125999450684	0.00646266713738441	0.00321592413820326	-0.00132951640989631	0.000293855206109583
1801	-0.150648877024651	0.78538715839386	-17.8632507324219	0.00776136433705688	-0.000355493422830477	-0.00360223650932312	0.00451462110504508
1802	0.498699754476547	0.78538715839386	-17.928186416626	0.000618529506027699	-0.00490093370899558	0.00126787810586393	0.00191722682211548
1803	-0.799997508525848	0.136038541793823	-18.0580558776855	-0.00749832857400179	0.00386527273803949	-0.00684897974133492	0.000618529506027699
1804	1.14804840087891	-0.188635781407356	-18.1879253387451	-0.000355493422830477	0.00191722682211548	0.00354059832170606	0.00841071270406246
1805	0.498699754476547	0.460712850093842	-18.6424694061279	0.00418994715437293	-0.00197886489331722	-0.000680167751852423	0.000293855206109583
1806	-0.150648877024651	-0.837984383106232	-17.9931201934814	0.000293855206109583	-0.00295288790948689	-0.00555028254166245	0.000943203864153475
1807	1.14804840087891	-0.188635781407356	-17.9931201934814	0.00613799272105098	0.00289124972186983	-0.00327756232582033	-3.08191010844894e-05
1808	-2.74804329872131	1.11006152629852	-17.9931201934814	-0.00684897974133492	0.00289124972186983	-0.00717365415766835	-0.00230353930965066
1809	2.44674563407898	-0.513310074806213	-17.7983169555664	-0.00197886489331722	-0.00717365415766835	0.00321592413820326	0.000618529506027699
1810	-0.150648877024651	0.136038541793823	-18.3827304840088	0.00483929552137852	0.00418994715437293	0.00354059832170606	-0.00457625929266214
1811	1.79739701747894	-0.188635781407356	-18.1879253387451	0.000618529506027699	-0.00392691092565656	-0.00132951640989631	-0.00457625929266214
1812	1.14804840087891	1.11006152629852	-18.2528610229492	0.00354059832170606	0.00418994715437293	-0.0126931173726916	0.00289124972186983
1813	-1.44934618473053	-0.188635781407356	-17.9931201934814	-0.0120437685400248	0.000293855206109583	-0.00425158534198999	-0.0120437685400248
1814	1.14804840087891	-0.188635781407356	-18.6424694061279	-0.00230353930965066	0.0022419011220336	-3.08191010844894e-05	0.00678734155371785
1815	-0.150648877024651	0.78538715839386	-17.9931201934814	-0.000355493422830477	0.00289124972186983	0.00191722682211548	-0.00132951640989631
1816	3.09609436988831	-1.48733305931091	-17.8632507324219	0.0145795252174139	-0.00879702530801296	-0.00652430532500148	-0.00230353930965066
1817	-0.799997508525848	1.4347357749939	-18.3177947998047	-0.00327756232582033	0.00386527273803949	0.000293855206109583	-0.00425158534198999
1818	-0.799997508525848	0.460712850093842	-18.3827304840088	-0.00165419070981443	0.00289124972186983	-0.00197886489331722	-0.000355493422830477
1819	1.14804840087891	-0.513310074806213	-18.2528610229492	-0.00619963090866804	-0.00100484199356288	-0.00619963090866804	0.00418994715437293
1820	1.79739701747894	-0.837984383106232	-17.8632507324219	0.0116574559360743	-0.00100484199356288	0.00711201597005129	0.000293855206109583
1821	1.14804840087891	-0.513310074806213	-17.928186416626	0.00483929552137852	-0.00360223650932312	0.00256657530553639	-0.00197886489331722
1822	-2.09869480133057	-0.188635781407356	-17.5385761260986	-0.00490093370899558	0.00646266713738441	0.00451462110504508	0.00256657530553639
1823	0.498699754476547	0.78538715839386	-18.1879253387451	-0.00587495695799589	0.0103587592020631	-0.00522560812532902	0.00289124972186983
1824	1.14804840087891	-0.188635781407356	-18.4476642608643	0.00418994715437293	-0.00230353930965066	0.00808603875339031	0.00191722682211548
1825	-0.150648877024651	0.136038541793823	-18.3827304840088	0.000618529506027699	-0.000680167751852423	0.0022419011220336	0.000293855206109583
1826	2.44674563407898	-0.188635781407356	-17.7333812713623	-0.00230353930965066	-0.00100484199356288	-0.00652430532500148	-0.00132951640989631
1827	-3.39739203453064	0.78538715839386	-18.3177947998047	-0.00717365415766835	0.000943203864153475	0.000618529506027699	-0.000355493422830477
1828	1.79739701747894	0.460712850093842	-17.928186416626	-0.00132951640989631	0.00289124972186983	-0.00457625929266214	0.00126787810586393
1829	-0.799997508525848	0.78538715839386	-17.9931201934814	-0.00360223650932312	0.00256657530553639	0.00581331877037883	0.00613799272105098
1830	1.79739701747894	0.136038541793823	-18.2528610229492	0.011982130818069	-0.00847235135734081	-3.08191010844894e-05	0.00483929552137852
1831	-0.799997508525848	1.4347357749939	-18.1879253387451	0.000618529506027699	0.00548864435404539	-0.00425158534198999	-0.00327756232582033
1832	-3.39739203453064	0.460712850093842	-18.1229915618896	-0.00457625929266214	0.00289124972186983	-0.00425158534198999	0.00418994715437293
1833	-0.150648877024651	0.78538715839386	-18.3177947998047	-0.00587495695799589	-0.00165419070981443	-0.0026282137259841	-0.0110697457566857
1834	-0.150648877024651	0.78538715839386	-18.2528610229492	-0.00782300252467394	-0.00165419070981443	-3.08191010844894e-05	0.00906006153672934
1835	-0.150648877024651	-1.16265869140625	-17.7333812713623	-0.00295288790948689	-0.00814767740666866	0.000618529506027699	-0.00295288790948689
1836	-0.799997508525848	0.460712850093842	-17.7983169555664	0.000293855206109583	-0.00100484199356288	-0.0130177913233638	0.00191722682211548
1837	-0.150648877024651	-0.837984383106232	-18.1879253387451	-0.00684897974133492	0.00256657530553639	-0.00587495695799589	0.00256657530553639
1838	0.498699754476547	0.136038541793823	-18.3177947998047	-3.08191010844894e-05	0.00289124972186983	-0.00555028254166245	-0.00684897974133492
1839	1.14804840087891	0.136038541793823	-18.2528610229492	-0.00522560812532902	0.000618529506027699	-0.00684897974133492	0.0022419011220336
1840	1.79739701747894	-0.837984383106232	-18.2528610229492	0.00191722682211548	-0.00847235135734081	0.00126787810586393	-0.00425158534198999
1841	0.498699754476547	-0.513310074806213	-18.0580558776855	0.00126787810586393	0.00354059832170606	-0.00100484199356288	0.00451462110504508
1842	1.79739701747894	0.136038541793823	-17.7983169555664	-0.00360223650932312	0.00256657530553639	-0.00100484199356288	0.000618529506027699
1843	0.498699754476547	0.136038541793823	-17.9931201934814	0.00646266713738441	0.000618529506027699	-0.00457625929266214	-0.00327756232582033
1844	0.498699754476547	0.460712850093842	-18.3177947998047	-0.00197886489331722	-0.00425158534198999	0.00126787810586393	0.00321592413820326
1845	1.14804840087891	-1.16265869140625	-18.2528610229492	0.00191722682211548	-0.00522560812532902	-3.08191010844894e-05	-0.000680167751852423
1846	-1.44934618473053	0.78538715839386	-18.3827304840088	-0.00132951640989631	0.00321592413820326	-0.00814767740666866	0.000943203864153475
1847	-0.799997508525848	-0.188635781407356	-17.928186416626	-0.00165419070981443	-0.00100484199356288	-0.0026282137259841	0.00418994715437293
1848	0.498699754476547	1.11006152629852	-18.4476642608643	-0.000680167751852423	0.00321592413820326	0.000293855206109583	-3.08191010844894e-05
1849	-0.150648877024651	1.11006152629852	-17.8632507324219	0.00256657530553639	-0.00165419070981443	0.00743668992072344	0.00808603875339031
1850	1.14804840087891	-0.837984383106232	-17.7983169555664	-0.0026282137259841	-0.00587495695799589	0.000943203864153475	0.00126787810586393
1851	-0.799997508525848	0.136038541793823	-18.1879253387451	0.00256657530553639	0.00678734155371785	-0.00652430532500148	-0.00295288790948689
1852	0.498699754476547	0.136038541793823	-18.1879253387451	-0.00360223650932312	-0.00100484199356288	-0.00165419070981443	-0.00522560812532902
1853	1.79739701747894	-0.188635781407356	-18.2528610229492	0.00289124972186983	0.00191722682211548	-0.0172385573387146	-0.00749832857400179
1854	0.498699754476547	0.78538715839386	-17.9931201934814	-0.00684897974133492	-3.08191010844894e-05	-0.000680167751852423	0.00483929552137852
1855	0.498699754476547	0.78538715839386	-18.1229915618896	0.00776136433705688	0.00126787810586393	0.00256657530553639	0.00970941036939621
1856	-0.799997508525848	-0.188635781407356	-17.6035118103027	-0.00197886489331722	-0.00197886489331722	-0.00717365415766835	0.00256657530553639
1857	-0.150648877024651	0.78538715839386	-18.1879253387451	-0.00392691092565656	0.000618529506027699	-0.00197886489331722	-0.00230353930965066
1858	1.14804840087891	-0.513310074806213	-18.4476642608643	0.00321592413820326	0.00483929552137852	0.000293855206109583	0.00289124972186983
1859	-0.799997508525848	-0.188635781407356	-18.3827304840088	-0.00555028254166245	-0.00587495695799589	0.00516396993771195	-0.00327756232582033
1860	-0.150648877024651	1.11006152629852	-18.8372745513916	0.00646266713738441	0.00678734155371785	-0.00100484199356288	0.00289124972186983
1861	-1.44934618473053	0.78538715839386	-18.6424694061279	-0.00782300252467394	0.0100340843200684	-0.00555028254166245	0.00613799272105098
1862	0.498699754476547	0.78538715839386	-18.1879253387451	-0.000355493422830477	0.00159255252219737	0.00289124972186983	0.000943203864153475
1863	1.14804840087891	0.460712850093842	-17.7983169555664	-0.00749832857400179	0.0100340843200684	-3.08191010844894e-05	-3.08191010844894e-05
1864	0.498699754476547	-1.48733305931091	-17.9931201934814	-0.00392691092565656	-0.00619963090866804	0.0022419011220336	0.00256657530553639
1865	1.14804840087891	0.460712850093842	-18.3177947998047	0.00126787810586393	-0.00165419070981443	-0.00425158534198999	0.0103587592020631
1866	-0.799997508525848	0.136038541793823	-18.0580558776855	-0.00230353930965066	0.000618529506027699	-0.00392691092565656	-0.00230353930965066
1867	1.79739701747894	-0.188635781407356	-18.2528610229492	-0.00230353930965066	0.00808603875339031	0.00256657530553639	-0.00327756232582033
1868	0.498699754476547	1.11006152629852	-17.7983169555664	0.00354059832170606	0.00159255252219737	-0.00490093370899558	-0.000355493422830477
1869	2.44674563407898	-0.513310074806213	-17.928186416626	-0.00392691092565656	-0.0100957229733467	0.00191722682211548	-0.000680167751852423
1870	-1.44934618473053	1.75941014289856	-17.9931201934814	-0.00587495695799589	0.00256657530553639	-0.00295288790948689	0.00159255252219737
1871	0.498699754476547	1.11006152629852	-18.3177947998047	0.00354059832170606	0.00516396993771195	0.0022419011220336	-0.00327756232582033
1872	-0.799997508525848	0.78538715839386	-18.5775356292725	0.000293855206109583	0.000293855206109583	-0.00977104809135199	-0.0026282137259841
1873	-0.150648877024651	0.460712850093842	-18.3827304840088	-0.00295288790948689	0.00289124972186983	0.00191722682211548	-0.00295288790948689
1874	-0.150648877024651	0.460712850093842	-18.1229915618896	-0.000680167751852423	-0.00782300252467394	-0.00522560812532902	0.00159255252219737
1875	-0.799997508525848	0.136038541793823	-17.9931201934814	-0.00165419070981443	0.000618529506027699	0.00321592413820326	0.000618529506027699
1876	0.498699754476547	0.78538715839386	-17.928186416626	0.00516396993771195	0.00613799272105098	-0.000680167751852423	0.00451462110504508
1877	-0.150648877024651	0.78538715839386	-18.1229915618896	0.00548864435404539	0.00451462110504508	-0.00879702530801296	-0.00522560812532902
1878	-0.799997508525848	-0.513310074806213	-18.0580558776855	0.00191722682211548	-0.00522560812532902	-0.00425158534198999	-0.00587495695799589
1879	-0.150648877024651	0.78538715839386	-18.1879253387451	-0.00490093370899558	-0.00230353930965066	-0.00360223650932312	0.00548864435404539
1880	-2.09869480133057	-0.188635781407356	-17.7983169555664	-0.00327756232582033	-0.00360223650932312	-0.00749832857400179	-0.00100484199356288
1881	-0.150648877024651	1.11006152629852	-18.2528610229492	0.000293855206109583	0.000293855206109583	-0.00295288790948689	-3.08191010844894e-05
1882	1.14804840087891	1.4347357749939	-18.0580558776855	-0.00230353930965066	-0.00490093370899558	-0.000680167751852423	-0.00132951640989631
1883	3.09609436988831	-1.48733305931091	-17.7333812713623	-0.00457625929266214	-0.00425158534198999	-0.0100957229733467	-0.00652430532500148
1884	-0.799997508525848	0.78538715839386	-17.9931201934814	-0.00327756232582033	-0.00555028254166245	0.00581331877037883	-3.08191010844894e-05
1885	0.498699754476547	-0.513310074806213	-18.6424694061279	0.000943203864153475	-0.0026282137259841	-0.00132951640989631	-3.08191010844894e-05
1886	1.79739701747894	-0.837984383106232	-18.9671440124512	0.00191722682211548	0.000293855206109583	-0.00879702530801296	-0.00684897974133492
1887	0.498699754476547	-0.188635781407356	-18.1229915618896	0.00256657530553639	0.00646266713738441	0.00126787810586393	-0.00490093370899558
1888	1.79739701747894	-0.513310074806213	-18.1879253387451	-0.00490093370899558	0.00256657530553639	-0.00522560812532902	-0.00360223650932312
1889	-2.09869480133057	1.4347357749939	-18.1879253387451	-0.00912170019000769	0.00321592413820326	0.00711201597005129	0.00516396993771195
1890	1.14804840087891	0.460712850093842	-18.5125999450684	0.00776136433705688	-0.00587495695799589	0.000618529506027699	0.00191722682211548
1891	0.498699754476547	0.78538715839386	-18.1229915618896	0.00906006153672934	0.00386527273803949	-0.00490093370899558	-0.00782300252467394
1892	-0.799997508525848	0.136038541793823	-18.2528610229492	-3.08191010844894e-05	-0.00360223650932312	-0.00165419070981443	0.00256657530553639
1893	0.498699754476547	0.78538715839386	-18.4476642608643	0.00321592413820326	-0.00165419070981443	-0.00522560812532902	-0.00197886489331722
1894	-1.44934618473053	-0.188635781407356	-18.3177947998047	-0.00522560812532902	0.000293855206109583	0.00678734155371785	0.00548864435404539
1895	-0.150648877024651	0.136038541793823	-18.0580558776855	0.00743668992072344	0.00191722682211548	-0.00327756232582033	0.00743668992072344
1896	-0.799997508525848	1.11006152629852	-18.2528610229492	0.00613799272105098	0.00354059832170606	0.00354059832170606	0.00159255252219737
1897	1.14804840087891	-1.48733305931091	-17.7333812713623	0.000293855206109583	-0.00879702530801296	-0.00425158534198999	0.00159255252219737
1898	1.14804840087891	-0.188635781407356	-17.928186416626	0.00191722682211548	0.00451462110504508	-0.00457625929266214	-0.00165419070981443
1899	-3.39739203453064	0.78538715839386	-18.4476642608643	-0.0143164889886975	0.000618529506027699	0.00613799272105098	0.00548864435404539
1900	1.14804840087891	0.78538715839386	-18.3177947998047	-0.00197886489331722	-0.000355493422830477	-0.00230353930965066	-0.00587495695799589
1901	0.498699754476547	0.460712850093842	-18.1229915618896	0.00516396993771195	0.00354059832170606	-0.00100484199356288	0.000293855206109583
1902	-0.150648877024651	-0.188635781407356	-18.1879253387451	-0.00295288790948689	-0.00652430532500148	0.00321592413820326	-0.00490093370899558
1903	-0.799997508525848	1.11006152629852	-18.1879253387451	-0.00717365415766835	0.00841071270406246	-0.00587495695799589	-0.000355493422830477
1904	0.498699754476547	-0.188635781407356	-17.6684474945068	-0.00100484199356288	0.000293855206109583	-0.00132951640989631	0.00191722682211548
1905	-0.799997508525848	0.136038541793823	-18.3177947998047	-0.000355493422830477	-0.00100484199356288	0.00418994715437293	-0.00360223650932312
1906	1.14804840087891	0.460712850093842	-18.3827304840088	0.00613799272105098	0.00256657530553639	-0.000680167751852423	0.00451462110504508
1907	2.44674563407898	-1.81200730800629	-18.1229915618896	-0.00684897974133492	-0.0107450718060136	-0.00652430532500148	-0.00522560812532902
1908	-0.799997508525848	0.78538715839386	-18.3177947998047	-0.00165419070981443	0.00321592413820326	-0.00522560812532902	-0.00197886489331722
1909	-1.44934618473053	0.78538715839386	-18.1229915618896	-0.00295288790948689	-0.00717365415766835	0.00451462110504508	-0.0026282137259841
1910	1.79739701747894	-0.188635781407356	-17.6684474945068	-0.00165419070981443	-0.00197886489331722	-0.00684897974133492	0.00841071270406246
1911	1.14804840087891	-0.188635781407356	-17.7983169555664	-0.000355493422830477	0.00483929552137852	-0.00132951640989631	-0.00652430532500148
1912	0.498699754476547	-0.837984383106232	-17.9931201934814	-0.00132951640989631	0.000943203864153475	-0.00100484199356288	-0.00587495695799589
1913	-2.09869480133057	1.11006152629852	-18.2528610229492	-0.0026282137259841	0.00516396993771195	-0.000355493422830477	0.000618529506027699
1914	0.498699754476547	0.460712850093842	-18.1229915618896	-3.08191010844894e-05	-0.00360223650932312	-3.08191010844894e-05	0.00678734155371785
1915	1.14804840087891	-0.188635781407356	-18.3177947998047	0.00289124972186983	0.00289124972186983	0.000293855206109583	0.00256657530553639
1916	-0.150648877024651	0.460712850093842	-18.1229915618896	0.00159255252219737	0.000943203864153475	-0.00295288790948689	-0.00392691092565656
1917	1.14804840087891	0.136038541793823	-17.928186416626	0.000618529506027699	0.00159255252219737	-0.0126931173726916	0.000293855206109583
1918	-1.44934618473053	1.11006152629852	-17.7983169555664	-0.00360223650932312	-0.000355493422830477	-0.000355493422830477	-0.0026282137259841
1919	-0.150648877024651	0.460712850093842	-18.0580558776855	0.000618529506027699	0.00841071270406246	-0.00165419070981443	0.000293855206109583
1920	1.14804840087891	-0.188635781407356	-18.0580558776855	0.00354059832170606	0.00386527273803949	-0.00197886489331722	0.00256657530553639
1921	2.44674563407898	-1.16265869140625	-17.7983169555664	0.00289124972186983	-0.00457625929266214	-0.00165419070981443	0.00191722682211548
1922	1.79739701747894	-0.188635781407356	-17.8632507324219	-0.00100484199356288	0.00776136433705688	-0.00587495695799589	-0.00132951640989631
1923	-2.74804329872131	1.4347357749939	-18.3177947998047	-0.00587495695799589	0.00418994715437293	-0.00197886489331722	0.00548864435404539
1924	-0.150648877024651	1.11006152629852	-18.0580558776855	-0.00522560812532902	0.00289124972186983	-0.00749832857400179	0.000943203864153475
1925	1.79739701747894	-0.513310074806213	-17.7333812713623	0.00678734155371785	-0.00912170019000769	0.0022419011220336	-3.08191010844894e-05
1926	-1.44934618473053	-0.188635781407356	-18.3827304840088	0.00516396993771195	-0.00230353930965066	-0.00652430532500148	-0.00132951640989631
1927	2.44674563407898	0.136038541793823	-18.1879253387451	-0.00132951640989631	0.00289124972186983	-0.00879702530801296	-0.00555028254166245
1928	-1.44934618473053	0.78538715839386	-18.1879253387451	-0.00425158534198999	0.00126787810586393	-0.00327756232582033	0.000618529506027699
1929	1.79739701747894	-0.188635781407356	-18.3177947998047	-3.08191010844894e-05	-0.00230353930965066	-0.00555028254166245	0.00256657530553639
1930	1.79739701747894	0.460712850093842	-17.928186416626	0.00646266713738441	-0.00295288790948689	0.00159255252219737	0.00776136433705688
1931	2.44674563407898	-0.837984383106232	-17.6684474945068	0.00776136433705688	-0.0126931173726916	0.00289124972186983	-0.00425158534198999
1932	0.498699754476547	-0.837984383106232	-17.6684474945068	-0.000355493422830477	0.00581331877037883	-0.00684897974133492	-0.00879702530801296
1933	1.14804840087891	-0.188635781407356	-18.1879253387451	-0.00165419070981443	0.00516396993771195	-0.00360223650932312	-0.00490093370899558
1934	-0.150648877024651	1.11006152629852	-18.6424694061279	0.00354059832170606	-0.00327756232582033	-0.00522560812532902	0.00678734155371785
1935	0.498699754476547	0.460712850093842	-17.9931201934814	-0.00490093370899558	-0.0136671401560307	-0.00977104809135199	0.00613799272105098
1936	-0.150648877024651	-0.188635781407356	-18.1229915618896	0.0103587592020631	0.00289124972186983	0.00289124972186983	-0.00814767740666866
1937	-2.74804329872131	1.11006152629852	-18.2528610229492	-0.00100484199356288	0.00418994715437293	-0.00717365415766835	-0.00360223650932312
1938	-0.150648877024651	0.460712850093842	-17.9931201934814	0.000293855206109583	0.00711201597005129	-0.00425158534198999	-0.00165419070981443
1939	1.79739701747894	-0.513310074806213	-18.0580558776855	0.00256657530553639	0.00418994715437293	-0.00847235135734081	0.00386527273803949
1940	1.14804840087891	-0.837984383106232	-18.1879253387451	0.00841071270406246	-0.000355493422830477	0.00386527273803949	0.00386527273803949
1941	1.79739701747894	-0.188635781407356	-18.5775356292725	-0.00100484199356288	-0.00230353930965066	-0.00847235135734081	-0.0120437685400248
1942	-0.799997508525848	-0.513310074806213	-18.5125999450684	-0.0107450718060136	0.00743668992072344	-0.00425158534198999	0.00256657530553639
1943	0.498699754476547	-0.188635781407356	-18.6424694061279	-0.00555028254166245	0.00873538758605719	-0.00132951640989631	-0.00100484199356288
1944	-1.44934618473053	1.4347357749939	-18.3827304840088	0.0022419011220336	-0.00100484199356288	-0.00327756232582033	-0.00457625929266214
1945	1.14804840087891	-0.837984383106232	-17.6684474945068	0.00321592413820326	-0.00879702530801296	0.00938473641872406	0.00808603875339031
1946	-0.150648877024651	0.78538715839386	-18.1229915618896	0.00841071270406246	0.00321592413820326	-0.00684897974133492	-0.00392691092565656
1947	-0.799997508525848	0.78538715839386	-18.4476642608643	0.00159255252219737	0.00451462110504508	-0.00165419070981443	-0.00132951640989631
1948	1.79739701747894	0.136038541793823	-18.1229915618896	-0.00392691092565656	0.00581331877037883	-0.00912170019000769	-0.00749832857400179
1949	0.498699754476547	0.136038541793823	-18.3177947998047	0.00159255252219737	0.00159255252219737	-0.00522560812532902	0.00289124972186983
1950	0.498699754476547	-0.188635781407356	-18.1879253387451	-0.00555028254166245	-0.00490093370899558	0.00191722682211548	0.0022419011220336
1951	-1.44934618473053	1.11006152629852	-18.0580558776855	0.00451462110504508	0.00451462110504508	-0.00197886489331722	-0.00425158534198999
1952	-1.44934618473053	1.4347357749939	-17.928186416626	-0.0026282137259841	0.00646266713738441	-0.00619963090866804	-0.00425158534198999
1953	3.09609436988831	0.78538715839386	-18.5125999450684	-0.000680167751852423	0.00256657530553639	-0.0120437685400248	0.000293855206109583
1954	1.79739701747894	-0.188635781407356	-17.8632507324219	0.00191722682211548	0.00159255252219737	0.00386527273803949	0.000943203864153475
1955	-0.799997508525848	0.136038541793823	-18.0580558776855	0.000618529506027699	0.0022419011220336	-0.0026282137259841	0.00354059832170606
1956	-0.799997508525848	-0.188635781407356	-17.7333812713623	-0.00100484199356288	0.0113327819854021	0.00159255252219737	-0.000355493422830477
1957	-0.150648877024651	0.460712850093842	-18.2528610229492	-0.00197886489331722	0.00483929552137852	-0.00425158534198999	-0.00197886489331722
1958	1.14804840087891	0.136038541793823	-18.0580558776855	0.00321592413820326	0.00191722682211548	-0.00295288790948689	-0.00230353930965066
1959	1.79739701747894	-0.188635781407356	-17.6684474945068	0.00191722682211548	-0.0026282137259841	-0.000355493422830477	-0.00392691092565656
1960	2.44674563407898	0.460712850093842	-18.4476642608643	-0.000680167751852423	-0.00425158534198999	-0.00327756232582033	0.00256657530553639
1961	-0.799997508525848	1.11006152629852	-18.3177947998047	-0.00782300252467394	0.00711201597005129	0.00581331877037883	0.00354059832170606
1962	1.79739701747894	0.136038541793823	-18.2528610229492	0.00873538758605719	0.00516396993771195	-0.00912170019000769	0.000293855206109583
1963	1.79739701747894	-0.188635781407356	-18.0580558776855	-0.00522560812532902	0.00873538758605719	-0.000355493422830477	0.00711201597005129
1964	0.498699754476547	-0.188635781407356	-18.1229915618896	-0.00132951640989631	-0.00652430532500148	-3.08191010844894e-05	0.00256657530553639
1965	1.14804840087891	0.136038541793823	-17.7333812713623	-0.00490093370899558	0.00776136433705688	0.00873538758605719	-0.00555028254166245
1966	-2.74804329872131	0.78538715839386	-17.928186416626	-0.00652430532500148	-0.00132951640989631	-0.00100484199356288	-0.00425158534198999
1967	-0.150648877024651	0.78538715839386	-18.3827304840088	-0.00360223650932312	0.00191722682211548	-0.0130177913233638	-0.00814767740666866
1968	1.79739701747894	-0.513310074806213	-18.2528610229492	-0.00392691092565656	0.000293855206109583	-0.00587495695799589	0.000618529506027699
1969	-0.150648877024651	-0.188635781407356	-18.4476642608643	-0.00425158534198999	-0.00944637414067984	-3.08191010844894e-05	0.00126787810586393
1970	-0.150648877024651	0.78538715839386	-18.0580558776855	0.00321592413820326	-0.00425158534198999	0.00191722682211548	-0.00100484199356288
1971	-1.44934618473053	-0.188635781407356	-17.928186416626	0.0022419011220336	0.00418994715437293	-0.00360223650932312	-0.00425158534198999
1972	1.14804840087891	-0.188635781407356	-17.9931201934814	0.00613799272105098	0.0022419011220336	-0.00912170019000769	-0.0104203969240189
1973	-0.150648877024651	0.460712850093842	-17.7983169555664	-0.00230353930965066	0.00386527273803949	-0.00360223650932312	-0.00197886489331722
1974	-0.150648877024651	-0.188635781407356	-18.8372745513916	-0.00360223650932312	-0.00977104809135199	-0.000680167751852423	-0.00132951640989631
1975	1.14804840087891	0.136038541793823	-18.8372745513916	0.000293855206109583	0.000943203864153475	-0.000355493422830477	0.00841071270406246
1976	-1.44934618473053	0.136038541793823	-18.1879253387451	-0.00327756232582033	0.00386527273803949	0.0022419011220336	0.00743668992072344
1977	1.14804840087891	0.136038541793823	-18.3177947998047	0.00516396993771195	0.000618529506027699	-0.00587495695799589	-0.00619963090866804
1978	2.44674563407898	-0.513310074806213	-17.7983169555664	-0.00295288790948689	-0.000680167751852423	0.00418994715437293	0.00191722682211548
1979	1.79739701747894	-0.837984383106232	-17.7983169555664	0.000293855206109583	-0.00749832857400179	-0.000680167751852423	0.00191722682211548
1980	-0.150648877024651	-0.513310074806213	-18.3827304840088	-0.00132951640989631	0.00159255252219737	-0.00587495695799589	0.00841071270406246
1981	1.79739701747894	-0.188635781407356	-18.3177947998047	0.00613799272105098	0.00678734155371785	-0.00327756232582033	-0.00360223650932312
1982	1.14804840087891	-0.513310074806213	-18.3827304840088	-0.000680167751852423	-0.000355493422830477	-0.00782300252467394	-0.00165419070981443
1983	-0.150648877024651	0.78538715839386	-18.3177947998047	0.000293855206109583	0.00548864435404539	0.000943203864153475	0.00159255252219737
1984	1.14804840087891	-0.513310074806213	-18.3827304840088	-0.00327756232582033	-0.00977104809135199	-0.00490093370899558	0.00516396993771195
1985	-1.44934618473053	0.78538715839386	-18.0580558776855	-0.00360223650932312	0.00581331877037883	-0.00230353930965066	0.00841071270406246
1986	0.498699754476547	1.11006152629852	-18.5125999450684	0.00386527273803949	-0.00100484199356288	-0.000680167751852423	-0.00295288790948689
1987	1.79739701747894	0.136038541793823	-18.4476642608643	0.00516396993771195	0.00938473641872406	-0.00782300252467394	-0.00555028254166245
1988	0.498699754476547	-0.188635781407356	-18.4476642608643	0.00126787810586393	-0.00717365415766835	-3.08191010844894e-05	-0.00360223650932312
1989	-0.150648877024651	0.136038541793823	-18.0580558776855	-0.0026282137259841	0.00386527273803949	-0.000680167751852423	-0.00295288790948689
1990	-0.799997508525848	0.136038541793823	-17.9931201934814	-0.0026282137259841	-0.00132951640989631	-0.00327756232582033	0.00548864435404539
1991	-0.150648877024651	0.136038541793823	-17.9931201934814	0.01100810803473	0.00873538758605719	0.000618529506027699	-0.000680167751852423
1992	2.44674563407898	-0.188635781407356	-18.0580558776855	0.00159255252219737	0.00548864435404539	-0.00717365415766835	-0.000355493422830477
1993	0.498699754476547	-1.16265869140625	-17.5385761260986	-0.00295288790948689	-0.00165419070981443	0.000618529506027699	0.00191722682211548
1994	-0.150648877024651	1.11006152629852	-18.2528610229492	0.00126787810586393	0.00483929552137852	0.00321592413820326	0.00613799272105098
1995	-2.09869480133057	1.11006152629852	-18.3827304840088	-0.00684897974133492	0.0022419011220336	0.00711201597005129	0.00776136433705688
1996	1.14804840087891	-0.513310074806213	-18.1879253387451	0.00938473641872406	-0.00717365415766835	0.000293855206109583	0.000293855206109583
1997	-0.150648877024651	1.11006152629852	-18.3177947998047	0.00386527273803949	0.00126787810586393	-0.00555028254166245	-0.0026282137259841
1998	-0.150648877024651	-0.513310074806213	-18.1229915618896	-0.00522560812532902	-0.00425158534198999	-0.00684897974133492	0.00126787810586393
1999	0.498699754476547	0.136038541793823	-17.7333812713623	-0.00230353930965066	0.00516396993771195	-0.000355493422830477	0.00613799272105098
2000	-0.150648877024651	-0.188635781407356	-17.7983169555664	-3.08191010844894e-05	0.00483929552137852	0.00483929552137852	0.00354059832170606
[truncated: 6,240 more rows]
