# Supplementary material for: Precise instruction and consideration of the vertical and horizontal force component increases validity and reliability of the 90:20 Isometric Posterior Chain Test
Source: PLoS One. 2024 Oct 28;19(10):e0312843. doi: 10.1371/journal.pone.0312843 (PMC11515970; doi:10.1371/journal.pone.0312843)
Supplement: S1 File — (ZIP) [file pone.0312843.s001.zip › S1_Raw_Data/M1_P22_vh_1.csv]

1	53.0959396362305	-3.43537902832031	-8.05808639526367	-0.0191866029053926	-0.00879702530801296	0.0022419011220336	-0.0256800893694162
2	52.446590423584	-3.11070466041565	-7.9282169342041	-0.0201606266200542	-0.0162645354866982	-0.00717365415766835	-0.0208099745213985
3	54.3946342468262	-3.7600531578064	-7.73341274261475	-0.0152905117720366	-0.00360223650932312	-0.00652430532500148	-0.0208099745213985
4	53.0959396362305	-4.40940189361572	-7.73341274261475	-0.0201606266200542	-0.00327756232582033	-0.0107450718060136	-0.0100957229733467
5	53.745288848877	-3.7600531578064	-8.18795680999756	-0.0195112787187099	0.0142548503354192	-0.0107450718060136	0.00451462110504508
6	53.745288848877	-2.78603029251099	-8.12302207946777	-0.0113944197073579	0.0136055024340749	-0.0204853005707264	-3.08191010844894e-05
7	53.745288848877	-3.11070466041565	-8.05808639526367	0.000618529506027699	0.011982130818069	-0.0208099745213985	0.00743668992072344
8	54.3946342468262	-4.08472776412964	-7.6684775352478	0.00289124972186983	0.0171769186854362	-0.0224333461374044	0.0243197549134493
9	51.7972412109375	-3.7600531578064	-7.60354280471802	-0.00295288790948689	0.0132808275520802	-0.0120437685400248	0.0327612869441509
10	54.3946342468262	-4.40940189361572	-7.6684775352478	0.00678734155371785	0.011982130818069	-0.00684897974133492	0.0373067259788513
11	55.6933326721191	-4.73407602310181	-7.99315214157104	0.00321592413820326	0.00516396993771195	-0.00425158534198999	0.0282158460468054
12	54.3946342468262	-4.08472776412964	-7.99315214157104	-0.00684897974133492	0.0155535480007529	-0.0133424662053585	0.00970941036939621
13	52.446590423584	-2.78603029251099	-8.25289154052734	-0.00522560812532902	0.0158782228827477	-0.000680167751852423	0.0106834331527352
14	55.0439834594727	-4.08472776412964	-8.05808639526367	-0.00230353930965066	0.0188002903014421	-0.0100957229733467	0.00126787810586393
15	53.745288848877	-4.40940189361572	-7.86328220367432	0.00418994715437293	0.0126314787194133	-0.00327756232582033	0.0217223595827818
16	53.0959396362305	-4.40940189361572	-7.4087381362915	-0.00652430532500148	0.0369820520281792	-0.00360223650932312	0.00743668992072344
17	56.9920310974121	-3.7600531578064	-7.73341274261475	-0.000680167751852423	0.0282158460468054	0.00646266713738441	-0.00944637414067984
18	53.0959396362305	-2.78603029251099	-8.31782627105713	0.000293855206109583	0.0126314787194133	0.00321592413820326	-0.0217839982360601
19	52.446590423584	-3.43537902832031	-8.05808639526367	-0.00392691092565656	0.0103587592020631	0.00321592413820326	-0.0282774847000837
20	52.446590423584	-3.7600531578064	-7.86328220367432	0.000943203864153475	0.000943203864153475	-0.00100484199356288	-0.0217839982360601
21	53.0959396362305	-3.7600531578064	-8.12302207946777	0.00191722682211548	-0.00684897974133492	0.00516396993771195	-0.0230826959013939
22	53.745288848877	-4.08472776412964	-8.05808639526367	0.000618529506027699	-0.00944637414067984	-0.00100484199356288	-0.0282774847000837
23	51.7972412109375	-2.78603029251099	-7.79834747314453	-0.00944637414067984	-0.00782300252467394	-0.00360223650932312	-0.0136671401560307
24	55.0439834594727	-4.08472776412964	-7.47367286682129	-0.00100484199356288	-0.00165419070981443	-0.00652430532500148	-0.00814767740666866
25	53.745288848877	-2.78603029251099	-8.12302207946777	0.00711201597005129	-0.00912170019000769	0.00516396993771195	0.000618529506027699
26	55.0439834594727	-4.73407602310181	-7.9282169342041	0.00516396993771195	0.00256657530553639	-0.0113944197073579	-0.000355493422830477
27	49.849193572998	-2.46135592460632	-8.18795680999756	0.000293855206109583	-0.00100484199356288	-0.0152905117720366	0.00646266713738441
28	54.3946342468262	-3.7600531578064	-8.05808639526367	0.00970941036939621	0.00646266713738441	-0.0188619289547205	0.0213976856321096
29	55.0439834594727	-4.08472776412964	-7.6684775352478	0.00678734155371785	-0.00197886489331722	-0.0169138833880424	0.0353586822748184
30	54.3946342468262	-4.08472776412964	-7.47367286682129	0.00256657530553639	0.00646266713738441	-0.0104203969240189	0.0347093306481838
31	55.0439834594727	-3.7600531578064	-7.53860807418823	0.000293855206109583	-0.00392691092565656	-0.00717365415766835	0.0308132413774729
32	52.446590423584	-2.46135592460632	-8.31782627105713	-0.0104203969240189	-0.00230353930965066	-0.0165892094373703	0.012956153601408
33	54.3946342468262	-4.40940189361572	-8.12302207946777	-0.0201606266200542	-0.0230826959013939	-0.00490093370899558	0.012956153601408
34	51.7972412109375	-3.7600531578064	-7.86328220367432	-0.0224333461374044	-0.0120437685400248	-0.00879702530801296	0.00516396993771195
35	54.3946342468262	-3.7600531578064	-8.18795680999756	-0.00782300252467394	-0.0139918150380254	-0.00100484199356288	0.0155535480007529
36	53.0959396362305	-3.43537902832031	-7.79834747314453	-0.0211346503347158	-0.0204853005707264	0.0123068047687411	0.0126314787194133
37	52.446590423584	-2.46135592460632	-7.86328220367432	-0.0117190945893526	-0.0191866029053926	0.0155535480007529	0.000293855206109583
38	52.446590423584	-3.11070466041565	-7.47367286682129	-0.0113944197073579	-0.0204853005707264	0.0188002903014421	-0.0273034609854221
39	55.0439834594727	-3.7600531578064	-8.12302207946777	-0.0113944197073579	-0.0172385573387146	0.0197743140161037	-0.0282774847000837
40	54.3946342468262	-5.05875062942505	-7.99315214157104	0.00191722682211548	-0.0221086721867323	0.0194496400654316	-0.0266541130840778
41	52.446590423584	-3.43537902832031	-7.99315214157104	-0.00847235135734081	-0.00522560812532902	0.01100810803473	-0.0221086721867323
42	53.745288848877	-4.08472776412964	-7.86328220367432	0.00841071270406246	0.0239950809627771	0.0132808275520802	-0.0201606266200542
43	53.745288848877	-3.11070466041565	-7.60354280471802	0.00581331877037883	0.00256657530553639	0.00159255252219737	-0.0156151866540313
44	53.745288848877	-3.11070466041565	-7.79834747314453	0.00906006153672934	0.00483929552137852	0.00646266713738441	-0.0169138833880424
45	52.446590423584	-3.43537902832031	-7.6684775352478	0.0022419011220336	0.0132808275520802	0.00776136433705688	-0.00425158534198999
46	53.0959396362305	-2.46135592460632	-8.51263046264648	0.00451462110504508	0.0259431265294552	-0.0117190945893526	0.000618529506027699
47	54.3946342468262	-5.05875062942505	-7.79834747314453	-0.00360223650932312	0.0165275707840919	-0.017887907102704	0.0106834331527352
48	53.745288848877	-3.7600531578064	-7.86328220367432	0.00776136433705688	0.0272418223321438	-0.043212503194809	0.025618452578783
49	54.3946342468262	-2.78603029251099	-8.18795680999756	0.0194496400654316	0.01847561635077	-0.0204853005707264	0.0334106348454952
50	54.3946342468262	-3.43537902832031	-7.99315214157104	0.01847561635077	0.012956153601408	-0.0204853005707264	0.0275664981454611
51	54.3946342468262	-3.7600531578064	-7.60354280471802	0.011982130818069	0.0136055024340749	-0.0152905117720366	0.0363327041268349
52	51.7972412109375	-3.43537902832031	-7.47367286682129	0.0175015944987535	0.00191722682211548	-0.00652430532500148	0.0178262684494257
53	54.3946342468262	-2.46135592460632	-8.57756614685059	0.0175015944987535	0.00321592413820326	-0.00425158534198999	0.00808603875339031
54	54.3946342468262	-4.08472776412964	-7.9282169342041	0.0200989879667759	-0.0188619289547205	0.00938473641872406	0.01100810803473
55	52.446590423584	-2.46135592460632	-8.05808639526367	0.0194496400654316	-0.00977104809135199	0.0168522447347641	0.000618529506027699
56	55.0439834594727	-3.43537902832031	-7.73341274261475	0.0171769186854362	-0.0146411629393697	0.0142548503354192	0.00386527273803949
57	53.745288848877	-2.46135592460632	-7.99315214157104	0.00646266713738441	-0.0162645354866982	0.0155535480007529	-0.0100957229733467
58	55.0439834594727	-4.73407602310181	-7.79834747314453	-0.00425158534198999	-0.0250307414680719	0.0116574559360743	-0.0315242260694504
59	51.147891998291	-3.11070466041565	-7.73341274261475	-0.0253554154187441	-0.0139918150380254	0.0246444288641214	-0.0334722734987736
60	52.446590423584	-2.46135592460632	-8.4476957321167	-0.00684897974133492	-0.0123684434220195	0.0213976856321096	-0.0318489037454128
61	52.446590423584	-2.78603029251099	-8.12302207946777	-0.000680167751852423	-0.00684897974133492	0.0152288740500808	-0.0237320438027382
62	52.446590423584	-2.78603029251099	-8.12302207946777	-0.0107450718060136	-0.00100484199356288	0.013930176384747	-0.0253554154187441
63	54.3946342468262	-3.7600531578064	-8.05808639526367	-0.0120437685400248	0.00970941036939621	0.00289124972186983	-0.0230826959013939
64	54.3946342468262	-3.43537902832031	-7.9282169342041	-0.0139918150380254	0.00418994715437293	0.00873538758605719	-0.00977104809135199
65	52.446590423584	-3.7600531578064	-7.9282169342041	-0.00782300252467394	-0.0026282137259841	0.00581331877037883	-0.0126931173726916
66	52.446590423584	-4.40940189361572	-7.47367286682129	-0.00717365415766835	0.0145795252174139	0.0022419011220336	0.00256657530553639
67	54.3946342468262	-1.81200730800629	-8.05808639526367	-0.000680167751852423	0.0230210572481155	-0.00977104809135199	-0.000680167751852423
68	54.3946342468262	-3.7600531578064	-8.18795680999756	0.00548864435404539	0.0239950809627771	-0.0169138833880424	0.0223717093467712
69	53.745288848877	-2.46135592460632	-8.18795680999756	0.00321592413820326	0.0175015944987535	0.0152288740500808	0.0233457311987877
70	51.7972412109375	-3.7600531578064	-7.86328220367432	-0.0152905117720366	0.00711201597005129	0.020423661917448	0.040228795260191
71	55.6933326721191	-3.7600531578064	-7.9282169342041	0.0136055024340749	0.0100340843200684	0.0126314787194133	0.0308132413774729
72	53.745288848877	-3.11070466041565	-7.79834747314453	0.00191722682211548	0.00711201597005129	0.00354059832170606	0.0142548503354192
73	53.745288848877	-3.43537902832031	-7.60354280471802	-0.00392691092565656	0.0197743140161037	-0.00425158534198999	0.0100340843200684
74	53.0959396362305	-2.78603029251099	-8.05808639526367	0.00516396993771195	0.0165275707840919	-0.0104203969240189	0.00841071270406246
75	55.0439834594727	-4.08472776412964	-8.05808639526367	-0.00652430532500148	0.00581331877037883	-0.0136671401560307	0.00354059832170606
76	54.3946342468262	-4.73407602310181	-8.18795680999756	-0.00425158534198999	0.00581331877037883	-0.0185372550040483	0.00159255252219737
77	52.446590423584	-3.7600531578064	-7.6684775352478	-0.0243813935667276	-0.00295288790948689	-0.0263294391334057	-0.0113944197073579
78	53.745288848877	-2.78603029251099	-8.12302207946777	-0.0308748781681061	-0.00100484199356288	-0.0253554154187441	-0.0308748781681061
79	52.446590423584	-3.11070466041565	-7.79834747314453	-0.032173577696085	-0.00522560812532902	-0.0175632312893867	-0.0331475995481014
80	53.0959396362305	-3.43537902832031	-7.86328220367432	-0.0247060675173998	-0.00555028254166245	-0.0100957229733467	-0.0331475995481014
81	51.7972412109375	-3.11070466041565	-8.12302207946777	-0.0152905117720366	0.00386527273803949	-0.00912170019000769	-0.0253554154187441
82	53.0959396362305	-3.11070466041565	-8.51263046264648	-0.00847235135734081	0.00613799272105098	-0.0117190945893526	-0.0204853005707264
83	53.745288848877	-4.73407602310181	-7.9282169342041	0.00646266713738441	-0.00490093370899558	-0.0159398596733809	-0.0159398596733809
84	53.0959396362305	-4.08472776412964	-7.79834747314453	0.0223717093467712	0.00646266713738441	-0.00977104809135199	-3.08191010844894e-05
85	52.446590423584	-3.11070466041565	-7.99315214157104	0.0168522447347641	0.00873538758605719	-0.0133424662053585	-0.00100484199356288
86	53.745288848877	-3.43537902832031	-7.47367286682129	0.0213976856321096	0.0171769186854362	-0.0185372550040483	0.00191722682211548
87	53.0959396362305	-4.08472776412964	-7.9282169342041	0.0217223595827818	0.0142548503354192	-0.00782300252467394	-0.00100484199356288
88	51.7972412109375	-4.08472776412964	-7.99315214157104	0.0152288740500808	0.0252937767654657	-0.0126931173726916	0.0178262684494257
89	54.3946342468262	-4.08472776412964	-8.05808639526367	0.0308132413774729	0.0308132413774729	-0.0146411629393697	0.0314625911414623
90	55.6933326721191	-4.08472776412964	-7.86328220367432	0.025618452578783	0.0165275707840919	-0.0159398596733809	0.0272418223321438
91	56.3426818847656	-4.08472776412964	-7.79834747314453	0.0149041991680861	0.00678734155371785	-0.00847235135734081	0.0301638916134834
92	53.745288848877	-3.7600531578064	-7.73341274261475	0.0213976856321096	0.00483929552137852	-0.00814767740666866	0.013930176384747
93	52.446590423584	-2.46135592460632	-7.99315214157104	0.00289124972186983	0.00970941036939621	-0.00165419070981443	0.00776136433705688
94	54.3946342468262	-5.05875062942505	-7.6684775352478	0.0022419011220336	-0.00132951640989631	-0.00100484199356288	0.00776136433705688
95	51.7972412109375	-3.11070466041565	-8.25289154052734	-0.00587495695799589	0.00581331877037883	0.00321592413820326	0.00873538758605719
96	55.0439834594727	-3.7600531578064	-7.99315214157104	-0.00230353930965066	0.00354059832170606	0.00451462110504508	0.00646266713738441
97	55.0439834594727	-3.7600531578064	-7.99315214157104	-0.0169138833880424	-0.00197886489331722	0.020423661917448	-0.0146411629393697
98	53.745288848877	-3.43537902832031	-7.9282169342041	-0.0286021586507559	-0.0107450718060136	0.0226963832974434	-0.0435371771454811
99	51.147891998291	-4.08472776412964	-7.60354280471802	-0.023407369852066	-0.00717365415766835	0.0230210572481155	-0.0360696688294411
100	55.0439834594727	-4.40940189361572	-7.79834747314453	-0.0169138833880424	-0.00717365415766835	0.01847561635077	-0.0315242260694504
101	54.3946342468262	-5.05875062942505	-7.79834747314453	-0.0146411629393697	-0.00490093370899558	0.0103587592020631	-0.0328229255974293
102	53.0959396362305	-2.78603029251099	-8.25289154052734	-0.0156151866540313	0.00321592413820326	0.0022419011220336	-0.0299008563160896
103	53.745288848877	-3.11070466041565	-7.99315214157104	-0.0266541130840778	0.00126787810586393	-0.0026282137259841	-0.0201606266200542
104	54.3946342468262	-4.08472776412964	-7.73341274261475	-0.0376930385828018	0.0106834331527352	-0.0152905117720366	-0.00977104809135199
105	53.0959396362305	-3.43537902832031	-8.12302207946777	-0.0445111989974976	-0.00230353930965066	-0.0139918150380254	-0.00360223650932312
106	51.147891998291	-3.7600531578064	-7.73341274261475	-0.0487319678068161	0.0022419011220336	-0.0188619289547205	-0.00425158534198999
107	53.0959396362305	-3.7600531578064	-7.6684775352478	-0.0295761823654175	0.0178262684494257	-0.0311995539814234	-0.000680167751852423
108	54.3946342468262	-4.08472776412964	-8.05808639526367	-0.00879702530801296	0.0158782228827477	-0.0302255302667618	0.0278911720961332
109	53.745288848877	-3.11070466041565	-8.18795680999756	-0.00490093370899558	0.00678734155371785	-0.00555028254166245	0.0330859608948231
110	51.7972412109375	-3.43537902832031	-8.18795680999756	0.0181509424000978	0.00191722682211548	-0.00457625929266214	0.036657378077507
111	52.446590423584	-2.46135592460632	-8.31782627105713	0.0278911720961332	0.00289124972186983	0.00743668992072344	0.0295145437121391
112	55.0439834594727	-4.73407602310181	-7.79834747314453	0.0337353087961674	0.000618529506027699	-0.00295288790948689	0.0165275707840919
113	54.3946342468262	-4.40940189361572	-7.53860807418823	0.0272418223321438	0.00159255252219737	0.000293855206109583	0.0103587592020631
114	54.3946342468262	-3.11070466041565	-7.86328220367432	0.041852168738842	0.00289124972186983	-0.00684897974133492	0.00970941036939621
115	55.0439834594727	-4.08472776412964	-7.99315214157104	0.0412028171122074	0.0022419011220336	-0.00717365415766835	0.00126787810586393
116	53.0959396362305	-2.13668155670166	-8.18795680999756	0.0340599827468395	-0.00132951640989631	-0.0113944197073579	0.00548864435404539
117	51.147891998291	-2.13668155670166	-7.99315214157104	0.0171769186854362	0.00581331877037883	0.00159255252219737	-0.0100957229733467
118	55.0439834594727	-3.7600531578064	-7.99315214157104	0.0149041991680861	-0.0107450718060136	-0.000355493422830477	-0.032173577696085
119	55.6933326721191	-5.05875062942505	-7.86328220367432	0.0126314787194133	-0.0188619289547205	0.00386527273803949	-0.03444629535079
120	54.3946342468262	-3.43537902832031	-7.6684775352478	0.0152288740500808	-0.0175632312893867	0.0136055024340749	-0.0402904339134693
121	53.745288848877	-3.43537902832031	-7.53860807418823	0.0230210572481155	-0.0139918150380254	0.00776136433705688	-0.028926832601428
122	54.3946342468262	-4.08472776412964	-7.86328220367432	0.0171769186854362	-0.0146411629393697	0.00126787810586393	-0.0266541130840778
123	54.3946342468262	-3.43537902832031	-8.12302207946777	0.00938473641872406	-0.0143164889886975	0.00159255252219737	-0.0240567177534103
124	52.446590423584	-3.43537902832031	-8.12302207946777	-0.0130177913233638	-0.0130177913233638	0.00970941036939621	-0.0139918150380254
125	53.0959396362305	-2.46135592460632	-8.12302207946777	-0.000680167751852423	-0.0169138833880424	0.0194496400654316	-0.00619963090866804
126	54.3946342468262	-3.7600531578064	-7.79834747314453	-0.00587495695799589	-0.0130177913233638	0.0158782228827477	0.00191722682211548
127	54.3946342468262	-3.7600531578064	-7.6684775352478	-0.00100484199356288	0.00873538758605719	0.0126314787194133	0.0113327819854021
128	53.0959396362305	-3.11070466041565	-7.73341274261475	-0.00490093370899558	0.00938473641872406	-0.00132951640989631	0.0249691028147936
129	53.0959396362305	-2.13668155670166	-8.12302207946777	-0.00522560812532902	0.00646266713738441	-0.0110697457566857	0.0389300994575024
130	53.0959396362305	-3.43537902832031	-8.12302207946777	-0.00490093370899558	0.00483929552137852	0.00808603875339031	0.0412028171122074
131	51.7972412109375	-2.78603029251099	-8.12302207946777	0.0162028968334198	0.00581331877037883	0.00938473641872406	0.0347093306481838
132	53.745288848877	-2.46135592460632	-8.05808639526367	-0.00197886489331722	0.0100340843200684	0.00321592413820326	0.0126314787194133
133	55.0439834594727	-3.7600531578064	-7.86328220367432	-0.00652430532500148	0.00581331877037883	-0.00717365415766835	0.0136055024340749
134	52.446590423584	-3.11070466041565	-7.73341274261475	-0.00977104809135199	0.00808603875339031	-0.00100484199356288	0.00970941036939621
135	51.7972412109375	-3.11070466041565	-7.73341274261475	-0.0136671401560307	0.00451462110504508	-0.0117190945893526	0.00483929552137852
136	52.446590423584	-2.46135592460632	-8.31782627105713	-0.00230353930965066	0.00743668992072344	-0.00749832857400179	0.00711201597005129
137	53.745288848877	-2.78603029251099	-8.12302207946777	-0.00847235135734081	-0.00912170019000769	-0.00717365415766835	-0.0113944197073579
138	54.3946342468262	-3.43537902832031	-7.9282169342041	-0.017887907102704	0.00516396993771195	-0.0113944197073579	-0.0363943427801132
139	53.745288848877	-2.13668155670166	-8.05808639526367	-0.0188619289547205	0.00386527273803949	-0.0130177913233638	-0.0389917381107807
140	53.745288848877	-3.11070466041565	-8.18795680999756	-0.0113944197073579	-0.00132951640989631	-0.00977104809135199	-0.0282774847000837
141	55.0439834594727	-4.08472776412964	-7.53860807418823	-0.0117190945893526	-0.00295288790948689	-0.00879702530801296	-0.0204853005707264
142	53.0959396362305	-3.7600531578064	-7.47367286682129	-0.0221086721867323	0.0158782228827477	-0.0143164889886975	-0.0123684434220195
143	55.0439834594727	-3.43537902832031	-8.05808639526367	-0.0201606266200542	0.01100810803473	-0.0152905117720366	-0.021459324285388
144	53.745288848877	-2.13668155670166	-8.05808639526367	-0.0188619289547205	0.00483929552137852	-0.00717365415766835	-0.0107450718060136
145	55.0439834594727	-3.7600531578064	-8.05808639526367	-0.00425158534198999	0.00581331877037883	0.00159255252219737	-3.08191010844894e-05
146	52.446590423584	-2.46135592460632	-8.05808639526367	-0.00132951640989631	0.012956153601408	-0.0120437685400248	0.00354059832170606
147	55.0439834594727	-2.78603029251099	-7.99315214157104	0.000618529506027699	0.0191249661147594	-0.0243813935667276	0.0116574559360743
148	53.745288848877	-4.73407602310181	-7.34380340576172	0.00159255252219737	0.0136055024340749	-0.0221086721867323	0.0239950809627771
149	52.446590423584	-3.43537902832031	-7.60354280471802	-0.00457625929266214	0.012956153601408	-0.0120437685400248	0.0321119390428066
150	55.0439834594727	-3.7600531578064	-7.9282169342041	-0.00392691092565656	0.00354059832170606	-0.00165419070981443	0.0376313999295235
151	53.745288848877	-3.43537902832031	-7.73341274261475	-0.000355493422830477	-0.00944637414067984	0.00418994715437293	0.0340599827468395
152	53.0959396362305	-3.11070466041565	-8.12302207946777	-0.000680167751852423	-3.08191010844894e-05	0.0123068047687411	0.0171769186854362
153	52.446590423584	-2.78603029251099	-8.05808639526367	-0.017887907102704	-0.00555028254166245	0.00711201597005129	0.00548864435404539
154	55.0439834594727	-3.7600531578064	-8.05808639526367	0.00613799272105098	-0.00425158534198999	0.00906006153672934	0.00418994715437293
155	53.0959396362305	-4.08472776412964	-7.79834747314453	0.00808603875339031	-0.0282774847000837	0.0275664981454611	0.0226963832974434
156	54.3946342468262	-4.08472776412964	-7.4087381362915	0.00418994715437293	0.000618529506027699	0.0149041991680861	0.0145795252174139
157	55.6933326721191	-4.08472776412964	-7.9282169342041	0.00581331877037883	-0.00717365415766835	0.00873538758605719	-0.00295288790948689
158	53.745288848877	-2.46135592460632	-8.31782627105713	0.000293855206109583	-0.0104203969240189	0.00776136433705688	-0.0350956469774246
159	53.745288848877	-3.7600531578064	-8.05808639526367	0.0113327819854021	0.00841071270406246	0.00548864435404539	-0.0311995539814234
160	51.147891998291	-2.78603029251099	-7.99315214157104	-0.00457625929266214	0.00841071270406246	-0.00652430532500148	-0.0217839982360601
161	54.3946342468262	-2.78603029251099	-8.05808639526367	0.00256657530553639	0.0136055024340749	-0.0165892094373703	-0.0263294391334057
162	53.745288848877	-3.11070466041565	-7.86328220367432	0.0113327819854021	0.0168522447347641	-0.0279528107494116	-0.023407369852066
163	55.0439834594727	-3.11070466041565	-7.60354280471802	-0.00490093370899558	0.01847561635077	-0.03444629535079	-0.0198359526693821
164	53.745288848877	-3.11070466041565	-8.12302207946777	-0.000355493422830477	0.0145795252174139	-0.0299008563160896	-0.00555028254166245
165	56.3426818847656	-3.7600531578064	-8.12302207946777	0.000293855206109583	0.000943203864153475	-0.0156151866540313	0.00354059832170606
166	55.0439834594727	-4.08472776412964	-8.12302207946777	-0.00457625929266214	-0.00230353930965066	-0.0175632312893867	-0.00327756232582033
167	51.7972412109375	-2.78603029251099	-8.12302207946777	-0.00749832857400179	0.0136055024340749	-0.0175632312893867	0.000618529506027699
168	56.3426818847656	-3.43537902832031	-7.6684775352478	-0.00749832857400179	0.0113327819854021	-0.0260047651827335	0.0223717093467712
169	55.0439834594727	-4.08472776412964	-7.53860807418823	0.000293855206109583	0.0142548503354192	-0.0143164889886975	0.0282158460468054
170	55.0439834594727	-4.08472776412964	-7.6684775352478	0.0301638916134834	-0.00197886489331722	-0.00782300252467394	0.0356833562254906
171	53.0959396362305	-4.08472776412964	-7.99315214157104	-0.00197886489331722	0.00321592413820326	-0.0104203969240189	0.0249691028147936
172	55.0439834594727	-3.11070466041565	-8.25289154052734	0.0123068047687411	0.00354059832170606	-0.00879702530801296	0.0213976856321096
173	52.446590423584	-4.40940189361572	-8.05808639526367	0.0145795252174139	-0.00717365415766835	0.000618529506027699	0.0142548503354192
174	53.0959396362305	-3.7600531578064	-7.6684775352478	-0.0026282137259841	-0.00132951640989631	-0.00100484199356288	0.0123068047687411
175	53.745288848877	-3.11070466041565	-7.73341274261475	0.0162028968334198	-0.00814767740666866	0.00386527273803949	0.013930176384747
176	55.6933326721191	-4.40940189361572	-7.53860807418823	0.01100810803473	-0.0143164889886975	0.00418994715437293	-0.00392691092565656
177	55.0439834594727	-4.08472776412964	-7.60354280471802	-0.0026282137259841	-0.023407369852066	0.00776136433705688	-0.00684897974133492
178	50.4985427856445	-3.11070466041565	-8.05808639526367	-0.0113944197073579	-0.0217839982360601	0.00483929552137852	-0.0276281367987394
179	53.745288848877	-4.40940189361572	-8.12302207946777	-0.00230353930965066	-0.0159398596733809	0.00970941036939621	-0.0282774847000837
180	55.6933326721191	-4.73407602310181	-7.73341274261475	-0.00522560812532902	-0.0198359526693821	0.020423661917448	-0.028926832601428
181	53.745288848877	-3.7600531578064	-7.6684775352478	0.00548864435404539	-0.0188619289547205	0.0158782228827477	-0.0328229255974293
182	53.745288848877	-2.78603029251099	-7.99315214157104	-0.00425158534198999	-0.00879702530801296	0.0103587592020631	-0.0221086721867323
183	53.0959396362305	-2.78603029251099	-8.05808639526367	-0.0136671401560307	-0.00944637414067984	-0.00100484199356288	-0.0162645354866982
184	55.0439834594727	-5.05875062942505	-7.53860807418823	-0.023407369852066	-0.0188619289547205	-0.00977104809135199	-0.00684897974133492
185	51.147891998291	-3.43537902832031	-8.25289154052734	-0.0201606266200542	0.000618529506027699	-0.00392691092565656	-0.00522560812532902
186	55.0439834594727	-3.43537902832031	-7.99315214157104	-0.0130177913233638	0.00548864435404539	-0.00977104809135199	-0.0026282137259841
187	53.0959396362305	-3.43537902832031	-7.86328220367432	0.00256657530553639	0.0269171483814716	-0.0104203969240189	0.0113327819854021
188	55.0439834594727	-4.40940189361572	-7.9282169342041	0.00711201597005129	0.0337353087961674	-0.0172385573387146	0.0236704051494598
189	53.745288848877	-3.11070466041565	-7.9282169342041	0.0113327819854021	0.0210730116814375	-0.017887907102704	0.0314625911414623
190	54.3946342468262	-2.78603029251099	-7.99315214157104	0.0162028968334198	0.0123068047687411	0.00191722682211548	0.0412028171122074
191	53.745288848877	-3.43537902832031	-7.86328220367432	0.0200989879667759	0.00548864435404539	-0.00555028254166245	0.0330859608948231
192	53.745288848877	-4.08472776412964	-7.99315214157104	0.011982130818069	0.00548864435404539	0.000618529506027699	0.0197743140161037
193	55.0439834594727	-4.08472776412964	-7.73341274261475	0.00970941036939621	0.000293855206109583	0.00873538758605719	0.0145795252174139
194	55.0439834594727	-2.78603029251099	-8.18795680999756	0.00938473641872406	-0.0172385573387146	0.01847561635077	0.013930176384747
195	55.6933326721191	-4.73407602310181	-8.05808639526367	0.0155535480007529	-0.00392691092565656	0.0282158460468054	0.0155535480007529
196	51.147891998291	-3.11070466041565	-7.9282169342041	0.00159255252219737	-0.00782300252467394	0.0210730116814375	0.0171769186854362
197	53.745288848877	-3.11070466041565	-7.99315214157104	-0.0104203969240189	-0.0117190945893526	0.0171769186854362	-0.00100484199356288
198	55.6933326721191	-4.40940189361572	-7.47367286682129	0.00906006153672934	-0.0198359526693821	0.00581331877037883	-0.0292515084147453
199	55.0439834594727	-4.08472776412964	-7.9282169342041	-0.00392691092565656	-0.0217839982360601	0.0155535480007529	-0.038017712533474
200	55.0439834594727	-3.7600531578064	-8.05808639526367	0.00321592413820326	-0.0139918150380254	0.00321592413820326	-0.0354203209280968
201	55.0439834594727	-4.08472776412964	-7.99315214157104	-0.00132951640989631	-0.0113944197073579	-0.00555028254166245	-0.0299008563160896
202	54.3946342468262	-5.38342475891113	-7.79834747314453	-0.00749832857400179	-0.00684897974133492	-0.0130177913233638	-0.0208099745213985
203	51.7972412109375	-3.11070466041565	-7.99315214157104	0.000618529506027699	0.00548864435404539	-0.0256800893694162	-0.0149658378213644
204	56.3426818847656	-4.08472776412964	-7.60354280471802	-0.00230353930965066	0.00776136433705688	-0.00684897974133492	-0.00782300252467394
205	54.3946342468262	-2.78603029251099	-7.6684775352478	-0.00392691092565656	0.00451462110504508	-0.00782300252467394	-0.00944637414067984
206	54.3946342468262	-4.08472776412964	-7.99315214157104	-0.00717365415766835	0.00581331877037883	0.00126787810586393	-0.00425158534198999
207	53.0959396362305	-3.7600531578064	-7.86328220367432	-0.0185372550040483	0.00678734155371785	-0.00749832857400179	0.00613799272105098
208	55.0439834594727	-3.11070466041565	-8.38276100158691	-0.0237320438027382	0.011982130818069	-0.023407369852066	0.0223717093467712
209	53.745288848877	-3.7600531578064	-8.05808639526367	-0.0201606266200542	0.00613799272105098	-0.0217839982360601	0.0304885655641556
210	52.446590423584	-2.78603029251099	-7.9282169342041	-0.00977104809135199	0.0168522447347641	-0.0146411629393697	0.0457482598721981
211	53.0959396362305	-3.11070466041565	-7.6684775352478	-0.00490093370899558	0.00646266713738441	-0.0156151866540313	0.0308132413774729
212	53.745288848877	-3.11070466041565	-7.9282169342041	-0.00165419070981443	0.0142548503354192	-0.0133424662053585	0.0178262684494257
213	56.9920310974121	-4.40940189361572	-7.9282169342041	0.00159255252219737	0.00646266713738441	-0.0191866029053926	-0.0026282137259841
214	53.745288848877	-4.40940189361572	-7.86328220367432	0.0022419011220336	0.00516396993771195	-0.0139918150380254	-0.00555028254166245
215	54.3946342468262	-3.11070466041565	-8.05808639526367	-0.00165419070981443	0.00418994715437293	-0.00782300252467394	0.00386527273803949
216	54.3946342468262	-4.73407602310181	-7.47367286682129	-0.00100484199356288	-0.000355493422830477	-0.0026282137259841	0.000618529506027699
217	52.446590423584	-3.11070466041565	-7.79834747314453	-0.0130177913233638	0.00191722682211548	-0.00879702530801296	-0.0117190945893526
218	54.3946342468262	-3.11070466041565	-7.47367286682129	-0.021459324285388	-0.00327756232582033	-0.00360223650932312	-0.032173577696085
219	55.6933326721191	-3.7600531578064	-7.86328220367432	-0.0113944197073579	-0.00425158534198999	-0.00100484199356288	-0.048407293856144
220	55.0439834594727	-4.73407602310181	-8.05808639526367	0.00159255252219737	-0.00912170019000769	0.00548864435404539	-0.0266541130840778
221	50.4985427856445	-4.08472776412964	-7.9282169342041	-0.00100484199356288	0.0022419011220336	0.00776136433705688	-0.02697878703475
222	54.3946342468262	-3.11070466041565	-8.38276100158691	0.0123068047687411	0.00418994715437293	-0.000355493422830477	-0.0240567177534103
223	54.3946342468262	-4.08472776412964	-7.99315214157104	0.0171769186854362	0.00256657530553639	-0.0026282137259841	-0.0175632312893867
224	55.0439834594727	-3.7600531578064	-7.60354280471802	0.0145795252174139	0.00873538758605719	-0.00295288790948689	-0.0130177913233638
225	55.6933326721191	-3.43537902832031	-7.73341274261475	0.0155535480007529	0.0113327819854021	0.00321592413820326	-3.08191010844894e-05
226	53.745288848877	-2.78603029251099	-8.12302207946777	0.00321592413820326	0.00516396993771195	-0.00392691092565656	-0.000355493422830477
227	56.9920310974121	-5.05875062942505	-7.9282169342041	-0.00327756232582033	0.0188002903014421	-0.00847235135734081	-0.000355493422830477
228	51.7972412109375	-2.78603029251099	-8.12302207946777	-0.0143164889886975	0.0278911720961332	-0.0139918150380254	0.0181509424000978
229	54.3946342468262	-2.78603029251099	-8.12302207946777	-0.00360223650932312	0.0100340843200684	-0.00879702530801296	0.0308132413774729
230	53.745288848877	-3.7600531578064	-7.79834747314453	0.00354059832170606	0.0126314787194133	0.0116574559360743	0.0392547734081745
231	54.3946342468262	-3.7600531578064	-7.4087381362915	-0.00165419070981443	0.013930176384747	-0.00457625929266214	0.0308132413774729
232	54.3946342468262	-3.43537902832031	-7.73341274261475	-0.00295288790948689	0.025618452578783	-0.00555028254166245	0.0132808275520802
233	53.745288848877	-2.78603029251099	-8.4476957321167	0.00711201597005129	0.0103587592020631	-0.00555028254166245	0.00483929552137852
234	55.6933326721191	-5.05875062942505	-8.12302207946777	0.0178262684494257	0.00646266713738441	-0.00165419070981443	0.00970941036939621
235	53.0959396362305	-3.11070466041565	-8.12302207946777	0.00841071270406246	-0.00392691092565656	0.00321592413820326	-0.00522560812532902
236	56.9920310974121	-4.40940189361572	-7.86328220367432	0.013930176384747	0.00256657530553639	0.00159255252219737	0.013930176384747
237	54.3946342468262	-3.43537902832031	-7.99315214157104	-0.00230353930965066	0.0022419011220336	0.0197743140161037	-0.0107450718060136
238	55.0439834594727	-4.08472776412964	-7.60354280471802	-0.00717365415766835	-0.00749832857400179	0.0149041991680861	-0.0331475995481014
239	53.0959396362305	-4.08472776412964	-7.73341274261475	-0.0130177913233638	-0.00944637414067984	0.01100810803473	-0.0367190167307854
240	55.6933326721191	-4.08472776412964	-8.12302207946777	0.00581331877037883	-0.00619963090866804	0.0230210572481155	-0.0185372550040483
241	56.9920310974121	-4.73407602310181	-7.9282169342041	-0.00652430532500148	-0.0117190945893526	0.00841071270406246	-0.0273034609854221
242	54.3946342468262	-3.7600531578064	-7.79834747314453	-0.00490093370899558	0.00321592413820326	0.00841071270406246	-0.0126931173726916
243	53.745288848877	-2.78603029251099	-8.05808639526367	-0.0204853005707264	0.00711201597005129	0.0113327819854021	-0.0195112787187099
244	55.6933326721191	-4.40940189361572	-7.79834747314453	-0.0204853005707264	0.00321592413820326	0.00418994715437293	-0.0120437685400248
245	54.3946342468262	-4.08472776412964	-7.47367286682129	-0.00944637414067984	-0.00522560812532902	0.00711201597005129	0.00548864435404539
246	53.745288848877	-4.40940189361572	-7.86328220367432	-0.0211346503347158	0.00321592413820326	0.000618529506027699	-0.00165419070981443
247	55.0439834594727	-3.43537902832031	-8.25289154052734	-0.00490093370899558	0.0158782228827477	-0.0169138833880424	0.00451462110504508
248	53.0959396362305	-3.43537902832031	-8.18795680999756	0.000618529506027699	0.0197743140161037	-0.0139918150380254	0.0220470335334539
249	55.0439834594727	-4.40940189361572	-7.73341274261475	0.00386527273803949	0.0162028968334198	-0.0126931173726916	0.0340599827468395
250	55.6933326721191	-4.08472776412964	-7.79834747314453	0.000618529506027699	0.013930176384747	-0.00717365415766835	0.0399041213095188
251	56.3426818847656	-4.08472776412964	-7.79834747314453	0.0243197549134493	0.0113327819854021	-0.00912170019000769	0.0298392176628113
252	55.6933326721191	-5.05875062942505	-7.4087381362915	0.0265924744307995	0.00289124972186983	-0.00814767740666866	0.0181509424000978
253	51.7972412109375	-3.11070466041565	-7.73341274261475	0.0249691028147936	0.0100340843200684	-0.00619963090866804	0.0106834331527352
254	54.3946342468262	-2.78603029251099	-8.05808639526367	0.0230210572481155	0.00126787810586393	-0.00197886489331722	0.00808603875339031
255	56.3426818847656	-4.08472776412964	-7.9282169342041	0.0285405199974775	0.00451462110504508	0.00386527273803949	-0.00360223650932312
256	54.3946342468262	-3.11070466041565	-8.12302207946777	0.0207483377307653	0.000618529506027699	-0.000680167751852423	0.00613799272105098
257	55.6933326721191	-4.08472776412964	-7.79834747314453	0.0116574559360743	-0.00100484199356288	-0.00230353930965066	-0.0100957229733467
258	56.3426818847656	-4.08472776412964	-7.60354280471802	-0.00522560812532902	-0.00230353930965066	0.00126787810586393	-0.0337969474494457
259	55.6933326721191	-5.05875062942505	-7.4087381362915	-0.00230353930965066	-0.0126931173726916	-0.0133424662053585	-0.0441865250468254
260	54.3946342468262	-4.73407602310181	-7.99315214157104	0.00321592413820326	-0.00847235135734081	-0.00684897974133492	-0.0328229255974293
261	55.0439834594727	-4.08472776412964	-8.12302207946777	-0.00814767740666866	-0.00360223650932312	-0.000355493422830477	-0.0376930385828018
262	53.745288848877	-3.11070466041565	-8.18795680999756	-0.00587495695799589	0.00126787810586393	-0.00522560812532902	-0.0201606266200542
263	55.6933326721191	-4.40940189361572	-7.73341274261475	-0.00879702530801296	0.00354059832170606	-0.00392691092565656	-0.0198359526693821
264	53.0959396362305	-3.11070466041565	-7.79834747314453	-0.0139918150380254	-0.00230353930965066	-0.00457625929266214	-0.00490093370899558
265	55.6933326721191	-4.40940189361572	-7.73341274261475	-0.0110697457566857	0.013930176384747	0.00873538758605719	-0.00165419070981443
266	55.0439834594727	-5.05875062942505	-7.79834747314453	-0.0224333461374044	-0.00879702530801296	-0.00230353930965066	-0.00717365415766835
267	53.0959396362305	-3.43537902832031	-8.25289154052734	-0.0227580219507217	0.01100810803473	-0.00749832857400179	-0.00360223650932312
268	55.6933326721191	-4.40940189361572	-7.9282169342041	-0.0123684434220195	0.012956153601408	-0.0143164889886975	0.0188002903014421
269	56.9920310974121	-4.40940189361572	-7.99315214157104	-0.00457625929266214	0.00776136433705688	-0.0169138833880424	0.0379560738801956
270	55.6933326721191	-3.43537902832031	-7.9282169342041	0.00321592413820326	0.012956153601408	-0.00425158534198999	0.0415274947881699
271	54.3946342468262	-3.11070466041565	-7.99315214157104	0.000618529506027699	0.00418994715437293	-0.00197886489331722	0.0337353087961674
272	55.6933326721191	-4.08472776412964	-7.79834747314453	0.0132808275520802	0.00841071270406246	-0.00425158534198999	0.0226963832974434
273	55.0439834594727	-5.38342475891113	-7.6684775352478	0.00516396993771195	0.00418994715437293	-0.00457625929266214	0.00256657530553639
274	53.745288848877	-3.43537902832031	-8.12302207946777	-0.000355493422830477	-3.08191010844894e-05	-0.00749832857400179	0.013930176384747
275	54.3946342468262	-4.08472776412964	-8.05808639526367	0.00451462110504508	-0.0026282137259841	0.00483929552137852	0.00483929552137852
276	54.3946342468262	-3.11070466041565	-7.9282169342041	0.00354059832170606	0.000618529506027699	0.00711201597005129	0.00418994715437293
277	55.0439834594727	-5.05875062942505	-7.53860807418823	-0.0130177913233638	-0.00847235135734081	-0.00295288790948689	-0.0133424662053585
278	51.147891998291	-3.43537902832031	-7.79834747314453	-0.0311995539814234	-0.00977104809135199	0.00289124972186983	-0.0263294391334057
279	55.0439834594727	-3.11070466041565	-8.05808639526367	-0.021459324285388	-0.00684897974133492	0.00191722682211548	-0.0354203209280968
280	53.745288848877	-3.7600531578064	-8.12302207946777	-0.00230353930965066	-0.00912170019000769	0.0207483377307653	-0.038017712533474
281	53.0959396362305	-3.43537902832031	-8.12302207946777	-0.0146411629393697	0.00516396993771195	0.0100340843200684	-0.0292515084147453
282	54.3946342468262	-4.73407602310181	-7.86328220367432	-0.00457625929266214	0.000618529506027699	0.00678734155371785	-0.0208099745213985
283	55.0439834594727	-4.40940189361572	-7.86328220367432	0.0217223595827818	-3.08191010844894e-05	0.0136055024340749	-0.0185372550040483
284	54.3946342468262	-4.73407602310181	-8.05808639526367	0.00581331877037883	-0.038017712533474	0.01100810803473	-0.0133424662053585
285	53.0959396362305	-3.7600531578064	-7.4087381362915	0.00938473641872406	-0.0110697457566857	0.0149041991680861	-0.00230353930965066
286	55.0439834594727	-3.7600531578064	-8.05808639526367	0.00678734155371785	-0.0110697457566857	0.00938473641872406	-0.000680167751852423
287	54.3946342468262	-4.73407602310181	-7.6684775352478	-0.000355493422830477	0.00418994715437293	-0.00684897974133492	0.00321592413820326
288	56.3426818847656	-4.40940189361572	-8.05808639526367	0.0136055024340749	0.00906006153672934	-0.00587495695799589	0.0171769186854362
289	54.3946342468262	-3.7600531578064	-8.18795680999756	0.0165275707840919	0.00321592413820326	-0.0100957229733467	0.0327612869441509
290	53.0959396362305	-3.11070466041565	-8.25289154052734	0.0249691028147936	0.0022419011220336	-0.00132951640989631	0.0353586822748184
291	53.0959396362305	-4.40940189361572	-7.9282169342041	0.0142548503354192	-0.00165419070981443	-0.0162645354866982	0.0259431265294552
292	51.7972412109375	-3.7600531578064	-7.6684775352478	0.00613799272105098	0.00646266713738441	-0.00912170019000769	0.0126314787194133
293	55.0439834594727	-5.05875062942505	-7.9282169342041	0.00938473641872406	-0.000355493422830477	-0.017887907102704	-0.00132951640989631
294	54.3946342468262	-4.40940189361572	-7.99315214157104	0.0126314787194133	-0.00132951640989631	-0.0104203969240189	-0.00490093370899558
295	54.3946342468262	-3.11070466041565	-8.18795680999756	0.0149041991680861	-0.00360223650932312	-0.0117190945893526	0.000293855206109583
296	52.446590423584	-4.40940189361572	-7.79834747314453	0.00516396993771195	0.00776136433705688	-0.0104203969240189	0.0022419011220336
297	55.0439834594727	-4.08472776412964	-8.18795680999756	0.00256657530553639	-0.000355493422830477	-0.0172385573387146	-0.00782300252467394
298	54.3946342468262	-5.05875062942505	-7.9282169342041	-0.0107450718060136	0.000293855206109583	-0.00425158534198999	-0.028926832601428
299	53.0959396362305	-4.73407602310181	-7.47367286682129	-0.00490093370899558	-0.0133424662053585	-0.00587495695799589	-0.0402904339134693
300	54.3946342468262	-3.7600531578064	-7.6684775352478	-0.00522560812532902	-0.0139918150380254	0.00613799272105098	-0.03444629535079
301	54.3946342468262	-3.43537902832031	-8.12302207946777	0.000943203864153475	-0.0204853005707264	0.00354059832170606	-0.0311995539814234
302	53.745288848877	-4.40940189361572	-8.18795680999756	-0.00425158534198999	-0.00944637414067984	-0.00197886489331722	-0.017887907102704
303	54.3946342468262	-4.40940189361572	-7.86328220367432	-0.0146411629393697	-0.0026282137259841	0.00256657530553639	-0.0224333461374044
304	54.3946342468262	-3.11070466041565	-8.18795680999756	-0.0113944197073579	-0.00749832857400179	-0.00132951640989631	-0.0198359526693821
305	55.6933326721191	-4.40940189361572	-7.60354280471802	-0.0104203969240189	-0.00619963090866804	0.00548864435404539	0.00126787810586393
306	53.745288848877	-3.43537902832031	-7.6684775352478	-0.0204853005707264	0.00256657530553639	0.0106834331527352	0.00256657530553639
307	55.0439834594727	-4.73407602310181	-7.79834747314453	-0.0123684434220195	0.00711201597005129	-0.0123684434220195	0.00613799272105098
308	54.3946342468262	-3.7600531578064	-8.38276100158691	-0.00100484199356288	0.0165275707840919	-0.00782300252467394	0.0272418223321438
309	53.0959396362305	-5.05875062942505	-8.12302207946777	-0.00100484199356288	0.000943203864153475	-0.00944637414067984	0.0285405199974775
310	52.446590423584	-4.40940189361572	-7.86328220367432	-0.00782300252467394	0.00191722682211548	-0.00522560812532902	0.0363327041268349
311	55.0439834594727	-3.7600531578064	-7.73341274261475	0.00354059832170606	0.00418994715437293	0.000618529506027699	0.0298392176628113
312	55.0439834594727	-3.7600531578064	-7.9282169342041	-0.0026282137259841	0.00808603875339031	-0.00587495695799589	0.0171769186854362
313	53.745288848877	-4.40940189361572	-7.73341274261475	0.00159255252219737	0.0126314787194133	-0.0026282137259841	0.000943203864153475
314	53.0959396362305	-4.40940189361572	-7.79834747314453	-0.00522560812532902	0.00841071270406246	-0.00392691092565656	0.00191722682211548
315	53.745288848877	-4.08472776412964	-8.4476957321167	0.00743668992072344	0.00451462110504508	0.000943203864153475	0.0136055024340749
316	55.6933326721191	-5.05875062942505	-7.9282169342041	0.0113327819854021	-0.0026282137259841	0.00126787810586393	0.00678734155371785
317	54.3946342468262	-3.7600531578064	-8.05808639526367	-0.0175632312893867	-0.00165419070981443	-0.00457625929266214	-0.00684897974133492
318	53.0959396362305	-4.08472776412964	-7.79834747314453	-0.0263294391334057	-0.00977104809135199	0.00126787810586393	-0.02697878703475
319	54.3946342468262	-4.40940189361572	-7.60354280471802	-0.0347709693014622	-0.00360223650932312	-0.000355493422830477	-0.0308748781681061
320	54.3946342468262	-5.38342475891113	-7.47367286682129	-0.0302255302667618	-0.00684897974133492	0.00808603875339031	-0.0376930385828018
321	52.446590423584	-4.73407602310181	-7.9282169342041	-0.0386670641601086	0.00808603875339031	0.00418994715437293	-0.0263294391334057
322	55.6933326721191	-4.08472776412964	-8.25289154052734	-0.0211346503347158	0.00873538758605719	-0.0156151866540313	-0.0227580219507217
323	55.0439834594727	-4.40940189361572	-8.05808639526367	-0.0195112787187099	0.00516396993771195	-0.0126931173726916	-0.0221086721867323
324	54.3946342468262	-4.08472776412964	-7.79834747314453	-0.0117190945893526	0.0022419011220336	-0.00522560812532902	-0.00912170019000769
325	55.0439834594727	-4.08472776412964	-7.99315214157104	-0.00619963090866804	-0.00847235135734081	-0.00392691092565656	-0.00230353930965066
326	54.3946342468262	-3.43537902832031	-8.05808639526367	0.00678734155371785	-0.00230353930965066	-0.00847235135734081	-0.000355493422830477
327	55.6933326721191	-5.38342475891113	-7.53860807418823	0.00159255252219737	-0.00490093370899558	-0.0026282137259841	0.00159255252219737
328	51.7972412109375	-3.11070466041565	-8.05808639526367	0.0181509424000978	0.000618529506027699	-0.0162645354866982	0.0337353087961674
329	55.0439834594727	-4.40940189361572	-8.05808639526367	0.0155535480007529	-0.000680167751852423	-0.017887907102704	0.0340599827468395
330	55.6933326721191	-4.40940189361572	-7.86328220367432	0.0171769186854362	-0.00782300252467394	-0.0026282137259841	0.045423585921526
331	56.9920310974121	-5.05875062942505	-7.86328220367432	0.013930176384747	-0.00944637414067984	-0.0133424662053585	0.0308132413774729
332	53.0959396362305	-4.73407602310181	-7.73341274261475	0.0132808275520802	0.000293855206109583	-0.00132951640989631	0.025618452578783
333	53.745288848877	-4.08472776412964	-7.79834747314453	0.0181509424000978	0.00289124972186983	-0.00944637414067984	0.0145795252174139
334	55.0439834594727	-4.08472776412964	-7.73341274261475	0.0223717093467712	0.000943203864153475	0.00613799272105098	0.0142548503354192
335	53.745288848877	-4.40940189361572	-7.86328220367432	0.0226963832974434	-0.00977104809135199	0.012956153601408	0.0230210572481155
336	53.745288848877	-3.7600531578064	-8.18795680999756	0.0220470335334539	0.00613799272105098	0.00808603875339031	0.00613799272105098
337	55.0439834594727	-4.73407602310181	-8.05808639526367	0.01100810803473	0.00159255252219737	0.00451462110504508	-0.00165419070981443
338	55.6933326721191	-5.38342475891113	-7.73341274261475	-0.0123684434220195	-0.00490093370899558	-0.00425158534198999	-0.0250307414680719
339	53.745288848877	-4.73407602310181	-7.60354280471802	-0.0162645354866982	-0.00912170019000769	0.00386527273803949	-0.0266541130840778
340	55.6933326721191	-4.73407602310181	-7.53860807418823	-0.00197886489331722	-0.00490093370899558	-0.00457625929266214	-0.023407369852066
341	54.3946342468262	-3.7600531578064	-7.9282169342041	0.00483929552137852	-0.00587495695799589	0.00516396993771195	-0.0175632312893867
342	54.3946342468262	-3.11070466041565	-8.25289154052734	0.00386527273803949	-0.017887907102704	0.00159255252219737	-0.0240567177534103
343	55.0439834594727	-4.73407602310181	-7.99315214157104	-0.00912170019000769	-0.0136671401560307	0.00743668992072344	-0.0143164889886975
344	54.3946342468262	-3.43537902832031	-8.38276100158691	-0.00587495695799589	-0.0188619289547205	0.00289124972186983	-0.00684897974133492
345	55.0439834594727	-4.40940189361572	-7.86328220367432	0.00841071270406246	-0.00782300252467394	0.00483929552137852	0.00548864435404539
346	55.6933326721191	-4.40940189361572	-7.79834747314453	0.00906006153672934	-0.00782300252467394	-0.00392691092565656	0.00873538758605719
347	53.745288848877	-3.11070466041565	-7.60354280471802	0.000293855206109583	-0.00327756232582033	-0.00425158534198999	0.00548864435404539
348	55.0439834594727	-4.73407602310181	-7.6684775352478	0.0022419011220336	0.0106834331527352	-0.00717365415766835	0.0249691028147936
349	55.6933326721191	-4.08472776412964	-8.12302207946777	-0.00392691092565656	-0.000680167751852423	-0.0136671401560307	0.0262678004801273
350	51.7972412109375	-3.7600531578064	-8.12302207946777	-0.0165892094373703	0.0155535480007529	-0.0136671401560307	0.0343846566975117
351	54.3946342468262	-3.43537902832031	-8.31782627105713	0.00646266713738441	0.020423661917448	-0.000680167751852423	0.0230210572481155
352	55.0439834594727	-3.7600531578064	-7.99315214157104	-0.00782300252467394	0.0197743140161037	-0.00912170019000769	0.0132808275520802
353	55.6933326721191	-4.08472776412964	-7.60354280471802	-0.00717365415766835	0.0123068047687411	-0.0133424662053585	-0.00425158534198999
354	56.3426818847656	-4.73407602310181	-7.53860807418823	0.00548864435404539	0.00938473641872406	-0.0120437685400248	0.00743668992072344
355	54.3946342468262	-4.08472776412964	-8.12302207946777	0.00776136433705688	-3.08191010844894e-05	-0.00587495695799589	0.00191722682211548
356	55.0439834594727	-5.70809936523438	-7.86328220367432	-0.00717365415766835	-0.00977104809135199	-0.00295288790948689	0.00776136433705688
357	51.7972412109375	-3.7600531578064	-8.25289154052734	0.00516396993771195	-0.0185372550040483	-0.00457625929266214	-0.0113944197073579
358	55.6933326721191	-3.7600531578064	-8.05808639526367	-0.00782300252467394	-0.0133424662053585	-0.00619963090866804	-0.0279528107494116
359	53.745288848877	-3.7600531578064	-8.05808639526367	-0.00327756232582033	-0.00912170019000769	-0.00619963090866804	-0.0311995539814234
360	55.6933326721191	-3.7600531578064	-7.9282169342041	-0.00684897974133492	-0.0165892094373703	-0.00457625929266214	-0.023407369852066
361	53.745288848877	-4.40940189361572	-7.53860807418823	-0.00197886489331722	-0.0123684434220195	0.0126314787194133	-0.0276281367987394
362	53.745288848877	-4.08472776412964	-7.9282169342041	-0.0026282137259841	0.011982130818069	-0.00197886489331722	-0.0201606266200542
363	54.3946342468262	-4.73407602310181	-8.18795680999756	-0.00782300252467394	-0.00717365415766835	0.0136055024340749	-0.0195112787187099
364	55.6933326721191	-4.73407602310181	-7.86328220367432	-0.0191866029053926	0.00386527273803949	-0.00165419070981443	-0.0113944197073579
365	56.3426818847656	-4.73407602310181	-7.99315214157104	-0.0367190167307854	-0.000680167751852423	0.00321592413820326	-0.000680167751852423
366	53.745288848877	-3.11070466041565	-7.99315214157104	-0.0389917381107807	-0.00360223650932312	0.0116574559360743	-0.000680167751852423
367	55.6933326721191	-5.38342475891113	-7.73341274261475	-0.0250307414680719	0.00581331877037883	-0.0100957229733467	0.00711201597005129
368	51.147891998291	-3.7600531578064	-7.73341274261475	-0.0276281367987394	0.0155535480007529	-0.0120437685400248	0.0226963832974434
369	54.3946342468262	-3.7600531578064	-8.31782627105713	-0.0126931173726916	0.0116574559360743	-0.0188619289547205	0.0353586822748184
370	53.745288848877	-4.40940189361572	-8.18795680999756	-0.00327756232582033	0.00776136433705688	-0.00912170019000769	0.0314625911414623
371	53.745288848877	-3.11070466041565	-8.12302207946777	0.00548864435404539	0.00970941036939621	-0.00717365415766835	0.0301638916134834
372	53.745288848877	-4.08472776412964	-8.05808639526367	0.0171769186854362	-0.00197886489331722	-0.00100484199356288	0.0152288740500808
373	55.6933326721191	-4.40940189361572	-7.99315214157104	0.0149041991680861	-0.00230353930965066	-0.0159398596733809	0.012956153601408
374	55.6933326721191	-5.70809936523438	-7.6684775352478	0.0171769186854362	-0.0260047651827335	-0.00652430532500148	-0.00425158534198999
375	51.147891998291	-3.7600531578064	-7.86328220367432	0.0145795252174139	-0.0188619289547205	0.00808603875339031	0.0100340843200684
376	55.0439834594727	-5.05875062942505	-7.9282169342041	0.0239950809627771	-0.00295288790948689	0.012956153601408	0.000943203864153475
377	53.745288848877	-3.7600531578064	-8.12302207946777	0.0142548503354192	-0.0162645354866982	0.0123068047687411	-0.00912170019000769
378	55.6933326721191	-5.05875062942505	-7.86328220367432	-0.00165419070981443	-0.0169138833880424	0.0181509424000978	-0.0354203209280968
379	53.745288848877	-4.73407602310181	-7.73341274261475	0.000943203864153475	-0.0165892094373703	0.0149041991680861	-0.0363943427801132
380	55.6933326721191	-4.73407602310181	-8.05808639526367	0.0113327819854021	-0.0172385573387146	0.0210730116814375	-0.0328229255974293
381	55.0439834594727	-5.38342475891113	-7.73341274261475	0.00191722682211548	-0.017887907102704	0.00841071270406246	-0.0230826959013939
382	53.0959396362305	-4.40940189361572	-7.47367286682129	-0.00132951640989631	-0.0100957229733467	0.0106834331527352	-0.0276281367987394
383	54.3946342468262	-3.43537902832031	-7.99315214157104	0.0022419011220336	0.000293855206109583	0.00354059832170606	-0.0195112787187099
384	55.6933326721191	-4.73407602310181	-7.86328220367432	0.000293855206109583	0.0113327819854021	0.00938473641872406	-0.0159398596733809
385	53.0959396362305	-4.40940189361572	-8.05808639526367	0.0152288740500808	-0.00327756232582033	0.0145795252174139	-0.00457625929266214
386	52.446590423584	-5.05875062942505	-7.86328220367432	0.00191722682211548	0.0123068047687411	0.00581331877037883	0.00483929552137852
387	55.0439834594727	-4.73407602310181	-7.99315214157104	0.0158782228827477	0.0233457311987877	-0.00165419070981443	0.00808603875339031
388	54.3946342468262	-4.08472776412964	-7.9282169342041	0.00841071270406246	0.025618452578783	0.0103587592020631	0.0249691028147936
389	53.745288848877	-3.43537902832031	-7.53860807418823	0.00646266713738441	0.020423661917448	0.00289124972186983	0.0330859608948231
390	53.745288848877	-4.40940189361572	-7.60354280471802	0.0126314787194133	0.0340599827468395	0.00841071270406246	0.0376313999295235
391	54.3946342468262	-3.7600531578064	-7.99315214157104	0.0113327819854021	0.0217223595827818	0.00418994715437293	0.0324366129934788
392	53.745288848877	-4.73407602310181	-8.18795680999756	-0.00392691092565656	0.00743668992072344	0.0213976856321096	0.0126314787194133
393	51.7972412109375	-4.08472776412964	-8.12302207946777	-0.0224333461374044	0.00289124972186983	0.0200989879667759	0.0171769186854362
394	55.6933326721191	-3.7600531578064	-7.86328220367432	-0.00619963090866804	0.00548864435404539	0.0022419011220336	0.000293855206109583
395	53.0959396362305	-4.08472776412964	-7.86328220367432	0.00126787810586393	-3.08191010844894e-05	-0.00879702530801296	0.00548864435404539
396	55.0439834594727	-4.73407602310181	-7.34380340576172	0.00126787810586393	-0.00425158534198999	-0.0230826959013939	0.00516396993771195
397	53.745288848877	-3.7600531578064	-7.9282169342041	-0.0107450718060136	-0.0149658378213644	-0.0445111989974976	-0.0104203969240189
398	55.6933326721191	-5.05875062942505	-8.31782627105713	-0.0172385573387146	-0.0130177913233638	-0.0406151078641415	-0.0308748781681061
399	55.0439834594727	-4.73407602310181	-8.12302207946777	-0.00684897974133492	-0.0152905117720366	-0.0438618510961533	-0.0383423902094364
400	54.3946342468262	-4.08472776412964	-7.99315214157104	-0.00717365415766835	-0.00327756232582033	-0.023407369852066	-0.0357449948787689
401	55.6933326721191	-4.40940189361572	-7.86328220367432	0.011982130818069	-0.0230826959013939	-0.0240567177534103	-0.0211346503347158
402	56.3426818847656	-4.08472776412964	-7.60354280471802	0.0149041991680861	-0.0211346503347158	-0.028926832601428	-0.0165892094373703
403	53.745288848877	-3.7600531578064	-7.34380340576172	0.0197743140161037	0.00516396993771195	-0.0279528107494116	-0.0247060675173998
404	52.446590423584	-3.11070466041565	-8.18795680999756	0.00548864435404539	-0.00197886489331722	-0.0172385573387146	-0.0107450718060136
405	54.3946342468262	-3.43537902832031	-8.05808639526367	0.0113327819854021	-0.028926832601428	-0.0123684434220195	-0.0026282137259841
406	56.3426818847656	-4.40940189361572	-7.9282169342041	0.00873538758605719	0.00159255252219737	-0.00847235135734081	0.00386527273803949
407	55.0439834594727	-3.43537902832031	-8.05808639526367	0.0155535480007529	0.00808603875339031	-0.00749832857400179	0.00321592413820326
408	53.745288848877	-3.7600531578064	-7.79834747314453	0.0142548503354192	0.0113327819854021	-0.0110697457566857	0.0136055024340749
409	55.6933326721191	-3.7600531578064	-7.73341274261475	0.013930176384747	0.012956153601408	-0.00522560812532902	0.0353586822748184
410	55.6933326721191	-5.05875062942505	-7.4087381362915	0.0103587592020631	0.00483929552137852	-0.00230353930965066	0.0386054255068302
411	54.3946342468262	-4.73407602310181	-7.6684775352478	-0.00555028254166245	0.011982130818069	-0.00847235135734081	0.0340599827468395
412	55.6933326721191	-4.08472776412964	-8.12302207946777	-0.0100957229733467	0.0113327819854021	0.00386527273803949	0.0142548503354192
413	55.0439834594727	-2.78603029251099	-8.12302207946777	-0.0230826959013939	0.0106834331527352	-0.000680167751852423	0.0155535480007529
414	55.0439834594727	-4.08472776412964	-7.6684775352478	-0.0302255302667618	0.020423661917448	0.011982130818069	0.00841071270406246
415	52.446590423584	-3.11070466041565	-7.86328220367432	-0.0328229255974293	0.00906006153672934	0.00289124972186983	0.0178262684494257
416	56.3426818847656	-4.40940189361572	-7.99315214157104	-0.02697878703475	0.0142548503354192	-0.00392691092565656	-0.0026282137259841
417	54.3946342468262	-5.38342475891113	-7.53860807418823	-0.0263294391334057	0.000293855206109583	-0.0026282137259841	-0.00425158534198999
418	53.745288848877	-3.43537902832031	-8.18795680999756	-0.0308748781681061	-0.00327756232582033	-0.00490093370899558	-0.0279528107494116
419	54.3946342468262	-3.11070466041565	-8.12302207946777	-0.0130177913233638	0.000293855206109583	-0.00197886489331722	-0.0279528107494116
420	53.745288848877	-3.7600531578064	-8.05808639526367	-0.00749832857400179	-0.0279528107494116	-0.00392691092565656	-0.0263294391334057
421	53.745288848877	-3.43537902832031	-8.12302207946777	0.00613799272105098	-0.0201606266200542	0.00613799272105098	-0.0247060675173998
422	53.745288848877	-3.7600531578064	-7.73341274261475	0.000293855206109583	0.00873538758605719	0.0155535480007529	-0.0165892094373703
423	55.6933326721191	-4.73407602310181	-7.73341274261475	0.0145795252174139	0.0106834331527352	0.00678734155371785	-0.00652430532500148
424	53.745288848877	-4.73407602310181	-7.86328220367432	0.0155535480007529	-0.0110697457566857	0.0158782228827477	-0.00457625929266214
425	55.6933326721191	-4.40940189361572	-8.05808639526367	0.0262678004801273	0.000293855206109583	0.0171769186854362	0.00613799272105098
426	55.0439834594727	-3.11070466041565	-8.25289154052734	0.0379560738801956	-0.000680167751852423	0.0194496400654316	0.0022419011220336
427	53.0959396362305	-2.78603029251099	-8.25289154052734	0.0226963832974434	-0.00327756232582033	0.0175015944987535	0.00873538758605719
428	55.6933326721191	-4.73407602310181	-7.6684775352478	0.0321119390428066	-0.0107450718060136	0.00126787810586393	0.0272418223321438
429	53.0959396362305	-4.08472776412964	-7.47367286682129	0.0230210572481155	-0.0211346503347158	-0.00295288790948689	0.0347093306481838
430	56.9920310974121	-3.7600531578064	-7.6684775352478	0.0200989879667759	-0.00490093370899558	-0.00327756232582033	0.0405534692108631
431	55.6933326721191	-4.40940189361572	-7.73341274261475	0.01847561635077	-0.00295288790948689	-0.0113944197073579	0.031137915328145
432	56.3426818847656	-3.7600531578064	-7.99315214157104	-0.00230353930965066	0.00776136433705688	-0.0139918150380254	0.0175015944987535
433	53.0959396362305	-3.11070466041565	-8.12302207946777	-0.00782300252467394	0.0145795252174139	-0.0295761823654175	0.0126314787194133
434	55.0439834594727	-3.7600531578064	-8.31782627105713	-0.00360223650932312	0.013930176384747	-0.0169138833880424	0.011982130818069
435	55.6933326721191	-6.03277349472046	-7.73341274261475	0.00646266713738441	-0.00197886489331722	-0.00944637414067984	0.00906006153672934
436	53.745288848877	-4.40940189361572	-7.99315214157104	-0.0100957229733467	0.0155535480007529	-0.00490093370899558	0.000943203864153475
437	55.6933326721191	-3.7600531578064	-7.53860807418823	-0.0159398596733809	0.00970941036939621	-0.00717365415766835	-0.00847235135734081
438	53.0959396362305	-3.43537902832031	-7.99315214157104	-0.02697878703475	0.000618529506027699	0.00483929552137852	-0.0256800893694162
439	55.0439834594727	-3.7600531578064	-8.18795680999756	-0.0282774847000837	0.00451462110504508	-0.00360223650932312	-0.0331475995481014
440	51.7972412109375	-3.43537902832031	-8.05808639526367	-0.0399657599627972	-0.0026282137259841	0.00126787810586393	-0.0318489037454128
441	53.745288848877	-3.11070466041565	-8.31782627105713	-0.0292515084147453	-0.00425158534198999	-0.00132951640989631	-0.02697878703475
442	53.745288848877	-3.7600531578064	-8.05808639526367	-0.0425631552934647	-0.00814767740666866	-0.0107450718060136	-0.0139918150380254
443	55.0439834594727	-4.08472776412964	-7.60354280471802	-0.039641086012125	-0.000680167751852423	-0.0162645354866982	-0.0100957229733467
444	54.3946342468262	-3.43537902832031	-7.73341274261475	-0.0227580219507217	0.00451462110504508	-0.0169138833880424	-0.00555028254166245
445	54.3946342468262	-4.08472776412964	-8.05808639526367	-0.0152905117720366	-0.0026282137259841	0.00159255252219737	0.00711201597005129
446	52.446590423584	-4.40940189361572	-8.18795680999756	-0.00879702530801296	-0.00555028254166245	-0.00944637414067984	0.00483929552137852
447	53.0959396362305	-3.11070466041565	-8.05808639526367	-0.0100957229733467	0.0197743140161037	-0.00425158534198999	0.0188002903014421
448	54.3946342468262	-4.08472776412964	-7.73341274261475	0.0226963832974434	0.01100810803473	0.00483929552137852	0.0272418223321438
449	56.9920310974121	-4.73407602310181	-7.86328220367432	0.0220470335334539	0.0106834331527352	0.00289124972186983	0.0324366129934788
450	54.3946342468262	-4.40940189361572	-7.73341274261475	0.025618452578783	0.00613799272105098	0.00581331877037883	0.0395794473588467
451	53.0959396362305	-4.08472776412964	-7.86328220367432	0.0334106348454952	0.00613799272105098	0.00451462110504508	0.0373067259788513
452	54.3946342468262	-4.08472776412964	-8.18795680999756	0.0262678004801273	0.00970941036939621	0.00386527273803949	0.0285405199974775
453	53.745288848877	-5.70809936523438	-7.6684775352478	0.013930176384747	0.00289124972186983	-0.00165419070981443	0.00191722682211548
454	53.0959396362305	-3.43537902832031	-7.79834747314453	0.0162028968334198	0.000618529506027699	-0.000355493422830477	0.0113327819854021
455	55.0439834594727	-4.08472776412964	-7.53860807418823	0.0197743140161037	0.00970941036939621	-0.00327756232582033	-0.00814767740666866
456	53.0959396362305	-3.43537902832031	-8.12302207946777	0.0162028968334198	0.00516396993771195	-0.0146411629393697	0.00743668992072344
457	55.0439834594727	-5.38342475891113	-7.53860807418823	-0.00522560812532902	0.00354059832170606	-0.0198359526693821	-0.00782300252467394
458	51.7972412109375	-3.7600531578064	-7.99315214157104	-0.0204853005707264	-0.000680167751852423	-0.0201606266200542	-0.0230826959013939
459	54.3946342468262	-3.7600531578064	-8.18795680999756	-0.0117190945893526	-0.000680167751852423	-0.0256800893694162	-0.0415891297161579
460	54.3946342468262	-4.40940189361572	-7.9282169342041	-0.00132951640989631	-0.00717365415766835	-0.00490093370899558	-0.0308748781681061
461	53.745288848877	-2.78603029251099	-7.99315214157104	-0.0026282137259841	0.00126787810586393	-0.0149658378213644	-0.038017712533474
462	53.0959396362305	-3.7600531578064	-7.9282169342041	0.0116574559360743	0.00451462110504508	-0.017887907102704	-0.0152905117720366
463	55.6933326721191	-4.08472776412964	-7.99315214157104	-0.00132951640989631	0.00159255252219737	-0.00782300252467394	-0.0201606266200542
464	54.3946342468262	-6.03277349472046	-7.53860807418823	0.00386527273803949	-0.00392691092565656	-0.00230353930965066	-0.00814767740666866
465	52.446590423584	-3.11070466041565	-8.12302207946777	0.00743668992072344	-0.00230353930965066	0.0149041991680861	-0.00230353930965066
466	54.3946342468262	-3.43537902832031	-8.18795680999756	0.00613799272105098	0.00159255252219737	0.00516396993771195	0.00483929552137852
467	54.3946342468262	-4.40940189361572	-7.79834747314453	-0.0120437685400248	0.00581331877037883	-0.00392691092565656	0.00613799272105098
468	55.6933326721191	-4.40940189361572	-7.9282169342041	-0.00944637414067984	0.0126314787194133	0.0022419011220336	0.0230210572481155
469	52.446590423584	-3.11070466041565	-8.12302207946777	0.00841071270406246	0.01100810803473	0.00256657530553639	0.0314625911414623
470	53.0959396362305	-3.11070466041565	-8.25289154052734	0.00841071270406246	0.0100340843200684	0.0100340843200684	0.0408781431615353
471	53.745288848877	-3.7600531578064	-7.60354280471802	0.0168522447347641	-0.00197886489331722	0.00873538758605719	0.0324366129934788
472	54.3946342468262	-4.73407602310181	-8.05808639526367	0.0171769186854362	0.0123068047687411	0.00678734155371785	0.012956153601408
473	55.0439834594727	-4.73407602310181	-7.99315214157104	0.0116574559360743	0.00776136433705688	0.00256657530553639	0.0158782228827477
474	53.0959396362305	-3.11070466041565	-8.12302207946777	0.00159255252219737	0.00938473641872406	-0.000355493422830477	0.000943203864153475
475	55.0439834594727	-5.05875062942505	-7.9282169342041	0.00711201597005129	0.0100340843200684	0.00970941036939621	0.00548864435404539
476	50.4985427856445	-3.43537902832031	-7.99315214157104	-0.00132951640989631	0.00678734155371785	-0.0162645354866982	0.00483929552137852
477	56.3426818847656	-3.43537902832031	-8.05808639526367	0.020423661917448	0.013930176384747	-0.0156151866540313	-0.0133424662053585
478	53.0959396362305	-4.73407602310181	-7.53860807418823	-0.00684897974133492	-0.00360223650932312	-0.00977104809135199	-0.03444629535079
479	55.0439834594727	-4.08472776412964	-7.99315214157104	-0.00749832857400179	0.00938473641872406	-0.0133424662053585	-0.0393164120614529
480	55.0439834594727	-4.73407602310181	-7.9282169342041	-0.00327756232582033	0.00256657530553639	-0.000680167751852423	-0.0357449948787689
481	55.6933326721191	-4.73407602310181	-7.79834747314453	-0.00230353930965066	0.00418994715437293	-0.00652430532500148	-0.0357449948787689
482	54.3946342468262	-4.73407602310181	-7.86328220367432	-0.00684897974133492	0.00776136433705688	-3.08191010844894e-05	-0.0253554154187441
483	50.4985427856445	-2.78603029251099	-8.18795680999756	-0.0169138833880424	0.00418994715437293	-0.00522560812532902	-0.0195112787187099
484	55.6933326721191	-4.40940189361572	-7.6684775352478	-0.0182125810533762	0.00386527273803949	-0.0130177913233638	-0.0133424662053585
485	54.3946342468262	-3.43537902832031	-7.79834747314453	-0.0130177913233638	-0.00912170019000769	0.0103587592020631	-0.00912170019000769
486	56.9920310974121	-4.73407602310181	-7.86328220367432	-0.0185372550040483	0.000943203864153475	0.000943203864153475	0.00256657530553639
487	54.3946342468262	-4.73407602310181	-7.9282169342041	-0.0110697457566857	0.0152288740500808	0.00581331877037883	0.01100810803473
488	53.745288848877	-2.78603029251099	-8.38276100158691	-0.0250307414680719	0.013930176384747	-0.00782300252467394	0.0213976856321096
489	52.446590423584	-4.08472776412964	-8.05808639526367	-0.0113944197073579	0.00646266713738441	-0.00100484199356288	0.031137915328145
490	51.7972412109375	-3.7600531578064	-7.86328220367432	-0.0123684434220195	0.00256657530553639	-0.00360223650932312	0.041852168738842
491	54.3946342468262	-3.11070466041565	-7.79834747314453	-0.0117190945893526	0.00613799272105098	0.00776136433705688	0.0301638916134834
492	52.446590423584	-3.43537902832031	-7.9282169342041	0.00483929552137852	0.00581331877037883	0.0123068047687411	0.0116574559360743
493	55.6933326721191	-5.05875062942505	-8.05808639526367	-0.00165419070981443	-0.00619963090866804	-0.000680167751852423	0.0100340843200684
494	51.147891998291	-3.43537902832031	-7.99315214157104	0.00581331877037883	0.00256657530553639	-0.00360223650932312	-0.0120437685400248
495	55.6933326721191	-4.40940189361572	-8.12302207946777	0.0191249661147594	-0.00132951640989631	0.00483929552137852	0.0171769186854362
496	53.0959396362305	-3.7600531578064	-8.05808639526367	0.0106834331527352	-0.00392691092565656	-0.00619963090866804	0.0145795252174139
497	51.7972412109375	-3.11070466041565	-7.9282169342041	0.011982130818069	-3.08191010844894e-05	0.00289124972186983	-0.00360223650932312
498	53.745288848877	-4.08472776412964	-7.53860807418823	0.00776136433705688	-0.0152905117720366	-0.00587495695799589	-0.0299008563160896
499	55.0439834594727	-4.73407602310181	-8.12302207946777	0.012956153601408	-0.0133424662053585	-0.00684897974133492	-0.0347709693014622
500	55.0439834594727	-5.05875062942505	-8.12302207946777	-0.0120437685400248	-0.0191866029053926	0.000293855206109583	-0.0266541130840778
501	53.0959396362305	-4.08472776412964	-8.18795680999756	-0.0130177913233638	-0.0204853005707264	-0.000680167751852423	-0.0191866029053926
502	55.0439834594727	-3.7600531578064	-7.9282169342041	0.00841071270406246	0.00451462110504508	0.000293855206109583	-0.0198359526693821
503	53.745288848877	-4.40940189361572	-7.73341274261475	-0.0113944197073579	0.00289124972186983	-0.00360223650932312	-0.0188619289547205
504	53.745288848877	-3.43537902832031	-7.79834747314453	-0.00490093370899558	-0.000355493422830477	-0.00717365415766835	-0.0117190945893526
505	53.745288848877	-4.73407602310181	-7.4087381362915	-0.00977104809135199	-0.00457625929266214	0.0155535480007529	0.0022419011220336
506	53.0959396362305	-3.7600531578064	-8.25289154052734	-0.0113944197073579	0.00451462110504508	0.0022419011220336	-0.00847235135734081
507	54.3946342468262	-4.73407602310181	-7.99315214157104	-0.00749832857400179	0.0265924744307995	0.00289124972186983	0.00808603875339031
508	52.446590423584	-3.7600531578064	-8.12302207946777	-0.00327756232582033	0.0392547734081745	-0.00977104809135199	0.0230210572481155
509	53.0959396362305	-4.08472776412964	-7.9282169342041	0.0132808275520802	0.0317872650921345	-0.00587495695799589	0.0369820520281792
510	55.0439834594727	-4.40940189361572	-7.86328220367432	0.0155535480007529	0.0246444288641214	0.00548864435404539	0.0408781431615353
511	52.446590423584	-4.40940189361572	-7.6684775352478	0.0106834331527352	0.00548864435404539	0.00386527273803949	0.031137915328145
512	49.849193572998	-3.7600531578064	-7.79834747314453	-0.00555028254166245	0.0142548503354192	0.000618529506027699	0.025618452578783
513	54.3946342468262	-3.7600531578064	-8.25289154052734	-0.00684897974133492	0.00354059832170606	-0.000680167751852423	0.0142548503354192
514	55.0439834594727	-4.73407602310181	-7.86328220367432	0.00451462110504508	-0.00295288790948689	-0.00684897974133492	0.00646266713738441
515	53.0959396362305	-3.7600531578064	-8.18795680999756	-0.0123684434220195	-0.00392691092565656	0.0103587592020631	0.012956153601408
516	51.7972412109375	-3.7600531578064	-7.6684775352478	-0.02697878703475	-0.00814767740666866	-0.00327756232582033	-0.00392691092565656
517	53.745288848877	-3.7600531578064	-7.73341274261475	-0.0347709693014622	0.00256657530553639	-0.0143164889886975	-0.00327756232582033
518	55.0439834594727	-5.38342475891113	-7.73341274261475	-0.0360696688294411	-0.0152905117720366	-0.0156151866540313	-0.0253554154187441
519	53.0959396362305	-3.7600531578064	-7.9282169342041	-0.0273034609854221	0.00256657530553639	-0.00912170019000769	-0.0360696688294411
520	53.0959396362305	-3.43537902832031	-8.12302207946777	-0.0146411629393697	-0.0204853005707264	-0.00652430532500148	-0.028926832601428
521	53.745288848877	-2.78603029251099	-8.25289154052734	-3.08191010844894e-05	-0.00457625929266214	-0.00327756232582033	-0.023407369852066
522	54.3946342468262	-4.40940189361572	-8.18795680999756	0.00613799272105098	-0.0026282137259841	-0.0133424662053585	-0.0191866029053926
523	53.0959396362305	-4.40940189361572	-7.86328220367432	0.0210730116814375	-0.00100484199356288	-0.00457625929266214	-0.0182125810533762
524	54.3946342468262	-3.7600531578064	-8.31782627105713	0.0239950809627771	0.000293855206109583	-0.00912170019000769	-0.00814767740666866
525	55.0439834594727	-4.73407602310181	-7.4087381362915	0.0239950809627771	-0.00490093370899558	0.00678734155371785	-0.0143164889886975
526	52.446590423584	-3.11070466041565	-7.79834747314453	0.0223717093467712	-0.0026282137259841	-0.00652430532500148	0.00354059832170606
527	53.0959396362305	-4.08472776412964	-8.18795680999756	0.0265924744307995	0.0142548503354192	-0.0100957229733467	0.00159255252219737
528	54.3946342468262	-4.73407602310181	-7.99315214157104	0.0269171483814716	0.00970941036939621	-0.00782300252467394	0.0200989879667759
529	55.0439834594727	-6.03277349472046	-7.86328220367432	0.0233457311987877	-0.00522560812532902	-0.0120437685400248	0.0288651939481497
530	51.7972412109375	-4.73407602310181	-7.79834747314453	0.0210730116814375	-0.00100484199356288	-0.00100484199356288	0.0421768426895142
531	55.6933326721191	-4.40940189361572	-7.86328220367432	0.0145795252174139	-3.08191010844894e-05	-0.000355493422830477	0.0334106348454952
532	53.0959396362305	-3.43537902832031	-7.4087381362915	0.0145795252174139	0.00191722682211548	-0.00230353930965066	0.0175015944987535
533	53.745288848877	-3.7600531578064	-7.73341274261475	0.000618529506027699	-0.00425158534198999	-0.00197886489331722	0.00711201597005129
534	52.446590423584	-4.73407602310181	-8.05808639526367	-0.00749832857400179	-0.00327756232582033	0.00581331877037883	-0.00132951640989631
535	53.0959396362305	-3.11070466041565	-8.51263046264648	0.00159255252219737	-0.00392691092565656	0.00548864435404539	0.000293855206109583
536	55.0439834594727	-5.38342475891113	-7.9282169342041	-0.0100957229733467	-0.00977104809135199	0.00289124972186983	0.00159255252219737
537	54.3946342468262	-5.05875062942505	-7.86328220367432	-0.0253554154187441	0.00581331877037883	-0.00197886489331722	-0.00619963090866804
538	53.745288848877	-3.7600531578064	-7.99315214157104	-0.0373683646321297	0.00126787810586393	0.00808603875339031	-0.0318489037454128
539	53.0959396362305	-3.43537902832031	-7.86328220367432	-0.0273034609854221	-0.00165419070981443	0.00776136433705688	-0.038017712533474
540	53.0959396362305	-4.40940189361572	-7.79834747314453	-0.00814767740666866	-0.0133424662053585	0.012956153601408	-0.0311995539814234
541	50.4985427856445	-3.7600531578064	-8.05808639526367	-0.0195112787187099	-0.00587495695799589	-0.0026282137259841	-0.0217839982360601
542	53.745288848877	-3.7600531578064	-8.38276100158691	-0.0117190945893526	-0.00132951640989631	-0.00847235135734081	-0.0152905117720366
543	55.0439834594727	-5.05875062942505	-8.05808639526367	-0.0237320438027382	-3.08191010844894e-05	-0.000680167751852423	-0.017887907102704
544	53.0959396362305	-4.08472776412964	-7.86328220367432	-0.0250307414680719	0.0022419011220336	0.00581331877037883	-0.00814767740666866
545	53.0959396362305	-3.7600531578064	-7.99315214157104	-0.0237320438027382	0.00581331877037883	0.00776136433705688	-0.00197886489331722
546	52.446590423584	-3.7600531578064	-7.9282169342041	-0.00749832857400179	0.00191722682211548	0.000618529506027699	-0.00619963090866804
547	53.745288848877	-5.05875062942505	-7.79834747314453	-0.00912170019000769	0.00841071270406246	-0.00587495695799589	0.0132808275520802
548	53.745288848877	-4.73407602310181	-7.99315214157104	0.00354059832170606	0.0145795252174139	0.00451462110504508	0.0168522447347641
549	54.3946342468262	-4.40940189361572	-7.99315214157104	0.0136055024340749	0.0145795252174139	-0.00977104809135199	0.0382807515561581
550	53.745288848877	-4.73407602310181	-7.9282169342041	0.0197743140161037	0.0100340843200684	0.00451462110504508	0.0444495603442192
551	54.3946342468262	-5.70809936523438	-7.60354280471802	0.0168522447347641	0.00256657530553639	-0.00652430532500148	0.0347093306481838
552	51.7972412109375	-4.73407602310181	-7.79834747314453	0.0178262684494257	0.00841071270406246	-0.00230353930965066	0.0213976856321096
553	53.0959396362305	-3.43537902832031	-8.05808639526367	0.0116574559360743	0.00776136433705688	-0.00684897974133492	0.00938473641872406
554	54.3946342468262	-4.40940189361572	-7.53860807418823	0.013930176384747	0.00743668992072344	-0.00944637414067984	0.0116574559360743
555	52.446590423584	-4.73407602310181	-7.53860807418823	0.011982130818069	-0.00879702530801296	0.000293855206109583	0.00808603875339031
556	55.0439834594727	-4.73407602310181	-7.99315214157104	0.0123068047687411	-0.00165419070981443	-0.00165419070981443	-0.00165419070981443
557	55.0439834594727	-4.73407602310181	-7.9282169342041	0.0145795252174139	-0.00100484199356288	0.00841071270406246	-0.00132951640989631
558	53.0959396362305	-4.73407602310181	-7.9282169342041	-0.00165419070981443	-0.0143164889886975	0.00191722682211548	-0.0302255302667618
559	49.849193572998	-4.40940189361572	-7.86328220367432	-0.0123684434220195	-0.00425158534198999	0.00321592413820326	-0.0360696688294411
560	53.0959396362305	-4.73407602310181	-7.79834747314453	-0.0126931173726916	-0.0126931173726916	0.00289124972186983	-0.0263294391334057
561	53.745288848877	-4.73407602310181	-7.53860807418823	-0.0113944197073579	-0.00425158534198999	0.00386527273803949	-0.0363943427801132
562	52.446590423584	-3.43537902832031	-7.60354280471802	-0.0104203969240189	-0.000355493422830477	-0.000355493422830477	-0.0208099745213985
563	50.4985427856445	-3.7600531578064	-8.18795680999756	-0.0347709693014622	0.00711201597005129	-0.00197886489331722	-0.0191866029053926
564	54.3946342468262	-4.73407602310181	-8.12302207946777	-0.0191866029053926	0.00386527273803949	-0.00132951640989631	-0.00782300252467394
565	52.446590423584	-4.73407602310181	-8.18795680999756	-0.0185372550040483	-0.00587495695799589	0.00256657530553639	-0.00100484199356288
566	53.745288848877	-4.40940189361572	-7.73341274261475	-0.0311995539814234	0.00386527273803949	-0.00749832857400179	0.0142548503354192
567	53.0959396362305	-4.08472776412964	-7.79834747314453	-0.0162645354866982	0.0168522447347641	-0.00912170019000769	-0.000680167751852423
568	54.3946342468262	-4.73407602310181	-7.86328220367432	-0.00522560812532902	0.0197743140161037	-0.0123684434220195	0.0171769186854362
569	53.0959396362305	-4.08472776412964	-7.53860807418823	0.00191722682211548	0.0155535480007529	-0.00944637414067984	0.036657378077507
570	50.4985427856445	-3.7600531578064	-8.12302207946777	-0.00197886489331722	0.0145795252174139	-0.00360223650932312	0.0421768426895142
571	53.745288848877	-3.7600531578064	-8.51263046264648	0.00613799272105098	0.0165275707840919	-0.0146411629393697	0.0350340083241463
572	55.0439834594727	-4.73407602310181	-8.05808639526367	0.0123068047687411	0.0132808275520802	-0.00100484199356288	0.0175015944987535
573	53.745288848877	-4.73407602310181	-7.79834747314453	0.020423661917448	0.00451462110504508	-0.00749832857400179	0.0123068047687411
574	51.7972412109375	-3.43537902832031	-7.99315214157104	0.0282158460468054	0.00548864435404539	-0.0126931173726916	0.00938473641872406
575	55.0439834594727	-4.73407602310181	-7.73341274261475	0.0259431265294552	0.00418994715437293	-0.00327756232582033	-0.00230353930965066
576	52.446590423584	-4.73407602310181	-7.79834747314453	0.0226963832974434	-0.00555028254166245	0.00711201597005129	0.00321592413820326
577	49.849193572998	-3.11070466041565	-8.12302207946777	0.0116574559360743	-0.00295288790948689	0.00386527273803949	-0.00814767740666866
578	54.3946342468262	-5.05875062942505	-7.9282169342041	0.0113327819854021	0.000293855206109583	-0.000355493422830477	-0.0273034609854221
579	54.3946342468262	-4.73407602310181	-7.79834747314453	-3.08191010844894e-05	-0.0373683646321297	0.00191722682211548	-0.0370436906814575
580	55.0439834594727	-5.38342475891113	-7.86328220367432	0.00548864435404539	-0.0165892094373703	0.0113327819854021	-0.0299008563160896
581	52.446590423584	-4.73407602310181	-7.9282169342041	-0.00132951640989631	-0.00879702530801296	0.00841071270406246	-0.0350956469774246
582	53.745288848877	-4.73407602310181	-7.86328220367432	-0.00457625929266214	-0.00165419070981443	-0.00490093370899558	-0.0253554154187441
583	52.446590423584	-4.40940189361572	-7.47367286682129	0.00776136433705688	-0.0107450718060136	0.00126787810586393	-0.0156151866540313
584	55.0439834594727	-4.73407602310181	-7.9282169342041	-0.0113944197073579	-0.00425158534198999	-0.00457625929266214	-0.0117190945893526
585	53.745288848877	-3.7600531578064	-8.18795680999756	-0.00230353930965066	-0.00490093370899558	0.011982130818069	0.00126787810586393
586	53.745288848877	-4.40940189361572	-8.05808639526367	-0.0123684434220195	-0.00100484199356288	0.01100810803473	-0.00360223650932312
587	54.3946342468262	-5.70809936523438	-7.73341274261475	-0.0123684434220195	0.00321592413820326	0.000943203864153475	-0.0026282137259841
588	49.849193572998	-3.43537902832031	-7.9282169342041	-0.00749832857400179	0.00938473641872406	-0.00327756232582033	0.0162028968334198
589	53.0959396362305	-3.43537902832031	-8.05808639526367	-0.00490093370899558	0.00386527273803949	-0.0152905117720366	0.0321119390428066
590	52.446590423584	-4.08472776412964	-7.6684775352478	-0.0146411629393697	-0.00100484199356288	0.00386527273803949	0.0421768426895142
591	51.7972412109375	-3.11070466041565	-7.86328220367432	-0.032173577696085	0.00451462110504508	-0.00522560812532902	0.0295145437121391
592	53.0959396362305	-3.7600531578064	-8.25289154052734	-0.0311995539814234	0.00970941036939621	-0.0139918150380254	0.020423661917448
593	55.0439834594727	-4.73407602310181	-7.86328220367432	-0.028926832601428	0.013930176384747	-0.00717365415766835	0.00938473641872406
594	52.446590423584	-4.73407602310181	-7.79834747314453	-0.0347709693014622	-0.00522560812532902	-0.00879702530801296	0.00678734155371785
595	53.0959396362305	-4.73407602310181	-7.6684775352478	-0.0243813935667276	0.00451462110504508	-0.00197886489331722	0.0181509424000978
596	51.7972412109375	-3.11070466041565	-7.86328220367432	-0.0204853005707264	0.000618529506027699	0.000293855206109583	0.00678734155371785
597	51.7972412109375	-3.43537902832031	-7.73341274261475	-0.0224333461374044	-0.00587495695799589	0.00126787810586393	0.00483929552137852
598	55.0439834594727	-5.38342475891113	-7.79834747314453	-0.00522560812532902	-0.00652430532500148	0.000618529506027699	-0.0256800893694162
599	53.0959396362305	-4.40940189361572	-8.12302207946777	-0.0136671401560307	-0.00587495695799589	0.00581331877037883	-0.0286021586507559
600	54.3946342468262	-4.08472776412964	-8.18795680999756	0.0103587592020631	-0.00555028254166245	0.00613799272105098	-0.028926832601428
601	54.3946342468262	-5.70809936523438	-7.86328220367432	0.00938473641872406	-0.00944637414067984	0.00483929552137852	-0.0221086721867323
602	53.0959396362305	-5.05875062942505	-7.4087381362915	0.0213976856321096	0.00191722682211548	-0.00100484199356288	-0.0130177913233638
603	53.0959396362305	-3.7600531578064	-7.86328220367432	0.0272418223321438	0.00354059832170606	0.00516396993771195	-0.00912170019000769
604	53.745288848877	-3.7600531578064	-7.73341274261475	0.0337353087961674	-0.00360223650932312	0.00354059832170606	-0.0133424662053585
605	53.0959396362305	-5.05875062942505	-7.73341274261475	0.029189869761467	-0.00782300252467394	0.0171769186854362	0.00841071270406246
606	51.7972412109375	-4.40940189361572	-8.05808639526367	0.0369820520281792	-0.00295288790948689	0.0126314787194133	0.00451462110504508
607	53.745288848877	-5.38342475891113	-8.18795680999756	0.0363327041268349	0.00581331877037883	-0.00847235135734081	0.00970941036939621
608	53.0959396362305	-4.08472776412964	-7.99315214157104	0.0243197549134493	0.00418994715437293	-0.00165419070981443	0.0272418223321438
609	51.7972412109375	-3.7600531578064	-7.9282169342041	0.0217223595827818	0.00418994715437293	-0.00295288790948689	0.0288651939481497
610	51.147891998291	-3.7600531578064	-7.79834747314453	0.0223717093467712	0.0113327819854021	0.00256657530553639	0.0431508645415306
611	52.446590423584	-3.7600531578064	-7.86328220367432	0.0239950809627771	0.0171769186854362	0.0106834331527352	0.0353586822748184
612	53.0959396362305	-5.05875062942505	-7.99315214157104	0.0132808275520802	0.00938473641872406	-0.00717365415766835	0.0233457311987877
613	51.7972412109375	-4.40940189361572	-8.18795680999756	0.0123068047687411	0.0239950809627771	-0.000680167751852423	0.0142548503354192
614	53.0959396362305	-4.73407602310181	-8.05808639526367	0.00776136433705688	0.0113327819854021	-0.00197886489331722	0.00159255252219737
615	52.446590423584	-3.43537902832031	-7.99315214157104	0.0103587592020631	0.0149041991680861	-0.00782300252467394	-0.00619963090866804
616	51.7972412109375	-4.08472776412964	-7.73341274261475	-0.00684897974133492	0.00970941036939621	-0.0120437685400248	0.00418994715437293
617	51.147891998291	-3.7600531578064	-7.86328220367432	-0.00457625929266214	0.00678734155371785	-0.0113944197073579	-0.0100957229733467
618	53.0959396362305	-4.40940189361572	-7.86328220367432	-0.0143164889886975	0.00321592413820326	-0.0146411629393697	-0.0341216214001179
619	53.0959396362305	-4.40940189361572	-8.12302207946777	-0.0208099745213985	-0.00847235135734081	0.000293855206109583	-0.0445111989974976
620	51.7972412109375	-3.7600531578064	-8.25289154052734	-0.0191866029053926	-0.00327756232582033	-0.00327756232582033	-0.032173577696085
621	54.3946342468262	-3.7600531578064	-8.12302207946777	-0.0172385573387146	0.000293855206109583	-0.00977104809135199	-0.0279528107494116
622	54.3946342468262	-4.73407602310181	-7.79834747314453	-0.0026282137259841	-0.000355493422830477	-0.0139918150380254	-0.0243813935667276
623	53.0959396362305	-5.38342475891113	-7.79834747314453	-0.00327756232582033	-0.00847235135734081	-0.0104203969240189	-0.0191866029053926
624	49.1998481750488	-3.11070466041565	-8.05808639526367	-0.00814767740666866	-0.00587495695799589	-0.0204853005707264	-0.00587495695799589
625	53.745288848877	-5.05875062942505	-7.60354280471802	0.00354059832170606	-0.00490093370899558	-0.0120437685400248	0.00776136433705688
626	53.0959396362305	-4.08472776412964	-7.9282169342041	-0.00327756232582033	-0.0110697457566857	-0.021459324285388	0.00808603875339031
627	53.0959396362305	-4.40940189361572	-8.18795680999756	-0.00132951640989631	0.00321592413820326	-0.00490093370899558	0.00126787810586393
628	52.446590423584	-3.43537902832031	-7.99315214157104	0.0223717093467712	0.0126314787194133	-0.0201606266200542	0.0149041991680861
629	54.3946342468262	-4.40940189361572	-7.99315214157104	0.00516396993771195	0.00354059832170606	-0.0175632312893867	0.0321119390428066
630	53.745288848877	-6.35744762420654	-7.73341274261475	0.00970941036939621	0.00743668992072344	-0.0107450718060136	0.0275664981454611
631	52.446590423584	-4.40940189361572	-7.73341274261475	0.00613799272105098	0.00126787810586393	-0.0120437685400248	0.0308132413774729
632	52.446590423584	-3.43537902832031	-7.79834747314453	0.00581331877037883	-0.00230353930965066	-0.00165419070981443	0.0155535480007529
633	52.446590423584	-2.78603029251099	-7.86328220367432	-0.00522560812532902	-0.00132951640989631	-0.00230353930965066	-0.0026282137259841
634	54.3946342468262	-5.05875062942505	-7.86328220367432	-0.0152905117720366	-0.00749832857400179	-0.00749832857400179	-0.000355493422830477
635	49.849193572998	-3.11070466041565	-7.99315214157104	-0.0276281367987394	0.00581331877037883	-0.00165419070981443	0.0217223595827818
636	54.3946342468262	-4.08472776412964	-8.18795680999756	-0.032173577696085	-0.00132951640989631	0.00808603875339031	0.00321592413820326
637	53.0959396362305	-4.40940189361572	-7.9282169342041	-0.03444629535079	-0.0120437685400248	0.0106834331527352	-0.0188619289547205
638	53.0959396362305	-3.11070466041565	-8.05808639526367	-0.0454852245748043	-0.0247060675173998	0.01100810803473	-0.0302255302667618
639	52.446590423584	-3.43537902832031	-7.73341274261475	-0.0445111989974976	-0.0292515084147453	0.00970941036939621	-0.0350956469774246
640	53.745288848877	-3.43537902832031	-7.9282169342041	-0.0211346503347158	-0.00847235135734081	0.0100340843200684	-0.0311995539814234
641	51.7972412109375	-5.05875062942505	-8.12302207946777	-0.0126931173726916	-0.0130177913233638	0.0168522447347641	-0.0247060675173998
642	50.4985427856445	-3.43537902832031	-8.31782627105713	-0.0191866029053926	-0.00587495695799589	0.000943203864153475	-0.0172385573387146
643	53.745288848877	-4.08472776412964	-8.05808639526367	-0.00425158534198999	0.00970941036939621	0.00191722682211548	-0.00944637414067984
644	53.0959396362305	-3.43537902832031	-7.9282169342041	0.00354059832170606	0.00873538758605719	-0.000680167751852423	-0.000355493422830477
645	54.3946342468262	-4.40940189361572	-7.86328220367432	0.0132808275520802	0.00711201597005129	-0.000355493422830477	0.00451462110504508
646	51.147891998291	-3.11070466041565	-7.9282169342041	0.0233457311987877	0.0149041991680861	0.00321592413820326	0.00126787810586393
647	51.7972412109375	-2.78603029251099	-8.12302207946777	0.0304885655641556	0.0188002903014421	0.0022419011220336	0.00418994715437293
648	53.745288848877	-5.38342475891113	-7.79834747314453	0.0243197549134493	0.0188002903014421	-0.00360223650932312	0.0275664981454611
649	54.3946342468262	-4.40940189361572	-7.99315214157104	0.0207483377307653	0.0233457311987877	-0.0123684434220195	0.0360080301761627
650	56.3426818847656	-4.40940189361572	-7.99315214157104	0.0252937767654657	0.0113327819854021	-0.00814767740666866	0.0405534692108631
651	54.3946342468262	-4.08472776412964	-7.9282169342041	0.0230210572481155	0.00970941036939621	-0.00587495695799589	0.0321119390428066
652	54.3946342468262	-5.05875062942505	-7.79834747314453	0.0152288740500808	-0.00100484199356288	-0.0185372550040483	0.0158782228827477
653	49.1998481750488	-3.11070466041565	-7.73341274261475	0.000943203864153475	0.00289124972186983	-0.0026282137259841	0.0100340843200684
654	54.3946342468262	-4.40940189361572	-7.73341274261475	0.0123068047687411	-0.00847235135734081	-0.0130177913233638	0.00646266713738441
655	53.745288848877	-3.7600531578064	-8.12302207946777	0.0171769186854362	-0.00425158534198999	0.000618529506027699	0.00873538758605719
656	54.3946342468262	-4.40940189361572	-7.9282169342041	0.0158782228827477	-0.00522560812532902	-0.00587495695799589	0.00386527273803949
657	52.446590423584	-4.08472776412964	-7.86328220367432	0.00873538758605719	-0.00165419070981443	-0.00619963090866804	-0.0120437685400248
658	52.446590423584	-3.11070466041565	-8.25289154052734	-0.00522560812532902	-0.0292515084147453	-0.0026282137259841	-0.0230826959013939
659	52.446590423584	-4.08472776412964	-7.9282169342041	-0.00879702530801296	-0.0347709693014622	0.000293855206109583	-0.0376930385828018
660	51.147891998291	-3.43537902832031	-7.6684775352478	-0.00230353930965066	-0.0110697457566857	-0.00457625929266214	-0.0331475995481014
661	51.7972412109375	-2.78603029251099	-7.79834747314453	0.00906006153672934	-0.0113944197073579	-0.00490093370899558	-0.0273034609854221
662	51.147891998291	-3.11070466041565	-8.31782627105713	0.0113327819854021	0.00191722682211548	-0.00425158534198999	-0.0217839982360601
663	53.0959396362305	-5.05875062942505	-7.86328220367432	-0.000355493422830477	-0.00652430532500148	-0.00717365415766835	-0.0162645354866982
664	49.849193572998	-4.08472776412964	-7.9282169342041	-0.00814767740666866	-0.0266541130840778	0.00418994715437293	-0.00425158534198999
665	53.745288848877	-3.43537902832031	-8.25289154052734	0.000618529506027699	0.000618529506027699	0.00321592413820326	-0.00100484199356288
666	52.446590423584	-3.43537902832031	-7.9282169342041	-0.00392691092565656	-0.0240567177534103	0.00678734155371785	0.000943203864153475
667	51.7972412109375	-3.43537902832031	-7.60354280471802	-0.00684897974133492	0.0022419011220336	0.00418994715437293	-0.00360223650932312
668	53.745288848877	-4.40940189361572	-7.60354280471802	-0.017887907102704	0.00191722682211548	-0.00197886489331722	0.0188002903014421
669	54.3946342468262	-4.40940189361572	-8.18795680999756	-0.0126931173726916	0.00354059832170606	0.00289124972186983	0.0298392176628113
670	53.745288848877	-5.38342475891113	-8.18795680999756	-0.00717365415766835	-0.00490093370899558	0.0103587592020631	0.0288651939481497
671	51.147891998291	-4.40940189361572	-7.99315214157104	-0.0104203969240189	0.00191722682211548	0.00776136433705688	0.0340599827468395
672	54.3946342468262	-4.73407602310181	-7.73341274261475	-0.00425158534198999	0.00808603875339031	-0.0165892094373703	0.0213976856321096
673	53.745288848877	-3.43537902832031	-7.79834747314453	-0.00717365415766835	0.00613799272105098	-0.0120437685400248	0.0103587592020631
674	52.446590423584	-3.7600531578064	-7.9282169342041	-0.00360223650932312	0.00548864435404539	-0.0117190945893526	0.00548864435404539
675	51.147891998291	-4.08472776412964	-7.53860807418823	0.0158782228827477	0.00126787810586393	0.000293855206109583	-0.00425158534198999
676	53.745288848877	-3.7600531578064	-8.57756614685059	0.0223717093467712	-0.00132951640989631	-0.0126931173726916	0.0207483377307653
677	53.0959396362305	-5.38342475891113	-7.9282169342041	0.0188002903014421	-0.00587495695799589	-0.0104203969240189	-0.00977104809135199
678	52.446590423584	-3.43537902832031	-8.05808639526367	0.0022419011220336	-0.0104203969240189	-0.00327756232582033	-0.0217839982360601
679	51.7972412109375	-4.08472776412964	-7.86328220367432	0.000943203864153475	-0.00977104809135199	-0.00782300252467394	-0.0299008563160896
680	53.0959396362305	-4.08472776412964	-7.86328220367432	0.00483929552137852	-0.00230353930965066	-0.00555028254166245	-0.02697878703475
681	52.446590423584	-5.38342475891113	-7.60354280471802	0.00321592413820326	-0.00814767740666866	0.0022419011220336	-0.0204853005707264
682	50.4985427856445	-3.43537902832031	-7.79834747314453	-0.0117190945893526	-0.00360223650932312	-0.00295288790948689	-0.0221086721867323
683	53.0959396362305	-3.43537902832031	-8.31782627105713	-0.0185372550040483	0.00126787810586393	-0.00814767740666866	-0.0224333461374044
684	54.3946342468262	-4.08472776412964	-7.99315214157104	-0.0295761823654175	0.000293855206109583	-0.00392691092565656	-0.0130177913233638
685	51.7972412109375	-3.43537902832031	-8.18795680999756	-0.028926832601428	-0.00912170019000769	0.00711201597005129	-0.00132951640989631
686	51.7972412109375	-4.08472776412964	-7.79834747314453	-0.0334722734987736	-0.00327756232582033	0.00613799272105098	0.00483929552137852
687	52.446590423584	-3.7600531578064	-8.18795680999756	-0.0224333461374044	0.00613799272105098	-0.0113944197073579	0.00159255252219737
688	53.745288848877	-5.38342475891113	-7.73341274261475	-0.0123684434220195	0.00321592413820326	0.000943203864153475	0.0188002903014421
689	51.147891998291	-3.43537902832031	-7.79834747314453	-0.0152905117720366	0.00159255252219737	0.00386527273803949	0.031137915328145
690	51.7972412109375	-3.43537902832031	-8.18795680999756	0.00418994715437293	0.00516396993771195	0.0158782228827477	0.047696303576231
691	51.7972412109375	-3.43537902832031	-8.18795680999756	0.020423661917448	0.00581331877037883	0.0191249661147594	0.0317872650921345
692	55.0439834594727	-5.38342475891113	-7.99315214157104	0.0252937767654657	-0.00360223650932312	0.0123068047687411	0.0259431265294552
693	51.147891998291	-4.40940189361572	-7.60354280471802	0.0106834331527352	-0.000355493422830477	0.0171769186854362	0.00548864435404539
694	52.446590423584	-3.11070466041565	-8.12302207946777	0.0304885655641556	0.0022419011220336	0.00743668992072344	-0.000680167751852423
695	55.0439834594727	-4.73407602310181	-7.47367286682129	0.0259431265294552	-0.00977104809135199	0.00970941036939621	0.0113327819854021
696	52.446590423584	-3.7600531578064	-7.73341274261475	0.0207483377307653	0.00191722682211548	-3.08191010844894e-05	0.00126787810586393
697	53.745288848877	-4.40940189361572	-7.86328220367432	0.0171769186854362	-0.000355493422830477	-3.08191010844894e-05	-0.00944637414067984
698	53.0959396362305	-3.11070466041565	-7.99315214157104	0.00743668992072344	-0.00392691092565656	-0.0133424662053585	-0.0302255302667618
699	53.745288848877	-5.70809936523438	-7.6684775352478	0.000943203864153475	0.00711201597005129	-0.0149658378213644	-0.0350956469774246
700	52.446590423584	-4.73407602310181	-7.47367286682129	-0.0026282137259841	0.0213976856321096	-0.0188619289547205	-0.0315242260694504
701	54.3946342468262	-4.73407602310181	-7.73341274261475	-3.08191010844894e-05	0.0321119390428066	-0.0243813935667276	-0.0221086721867323
702	51.7972412109375	-3.7600531578064	-7.53860807418823	-0.0217839982360601	0.0223717093467712	-0.0165892094373703	-0.0243813935667276
703	52.446590423584	-3.11070466041565	-7.9282169342041	-0.0299008563160896	0.0171769186854362	-0.0126931173726916	-0.0266541130840778
704	51.7972412109375	-4.08472776412964	-7.9282169342041	-0.0247060675173998	0.00516396993771195	-0.00230353930965066	-0.00879702530801296
705	51.7972412109375	-3.7600531578064	-8.31782627105713	-0.0354203209280968	-0.00522560812532902	0.00126787810586393	0.000293855206109583
706	55.0439834594727	-5.70809936523438	-7.73341274261475	-0.0195112787187099	-0.0117190945893526	0.00191722682211548	0.00581331877037883
707	51.7972412109375	-4.40940189361572	-7.79834747314453	-0.0100957229733467	-0.00295288790948689	-0.00392691092565656	0.00159255252219737
708	53.0959396362305	-4.08472776412964	-8.05808639526367	0.0175015944987535	0.000943203864153475	-0.00847235135734081	0.0233457311987877
709	52.446590423584	-4.08472776412964	-7.79834747314453	0.00873538758605719	-0.00749832857400179	0.00970941036939621	0.0353586822748184
710	52.446590423584	-4.40940189361572	-7.9282169342041	0.0181509424000978	-0.0130177913233638	0.00256657530553639	0.0356833562254906
711	49.1998481750488	-3.7600531578064	-8.05808639526367	0.0207483377307653	-0.0159398596733809	0.00938473641872406	0.0317872650921345
712	53.745288848877	-3.7600531578064	-8.38276100158691	0.0275664981454611	0.00354059832170606	0.000293855206109583	0.011982130818069
713	53.745288848877	-4.73407602310181	-7.9282169342041	0.0217223595827818	0.00354059832170606	-3.08191010844894e-05	0.0116574559360743
714	51.7972412109375	-3.7600531578064	-8.05808639526367	0.0236704051494598	-0.00490093370899558	-0.00457625929266214	-0.00717365415766835
715	55.0439834594727	-4.73407602310181	-7.73341274261475	0.0181509424000978	0.00126787810586393	-0.00490093370899558	0.00743668992072344
716	51.7972412109375	-3.7600531578064	-7.9282169342041	0.0175015944987535	0.00906006153672934	0.00126787810586393	0.00159255252219737
717	53.0959396362305	-4.40940189361572	-8.05808639526367	0.0022419011220336	-0.0260047651827335	-0.00684897974133492	-0.00879702530801296
718	51.147891998291	-5.05875062942505	-7.9282169342041	-0.00717365415766835	-0.00587495695799589	-0.0198359526693821	-0.0311995539814234
719	54.3946342468262	-4.73407602310181	-7.9282169342041	-0.00782300252467394	0.00678734155371785	-0.0143164889886975	-0.0363943427801132
720	55.0439834594727	-4.73407602310181	-7.79834747314453	-0.00327756232582033	-0.00327756232582033	-0.00619963090866804	-0.0376930385828018
721	53.745288848877	-4.73407602310181	-7.9282169342041	-0.0113944197073579	-0.0198359526693821	0.00256657530553639	-0.0273034609854221
722	50.4985427856445	-4.40940189361572	-7.73341274261475	-0.0100957229733467	-0.00944637414067984	0.000293855206109583	-0.0240567177534103
723	52.446590423584	-3.7600531578064	-7.79834747314453	-0.00230353930965066	-0.0130177913233638	-0.00619963090866804	-0.0159398596733809
724	54.3946342468262	-5.38342475891113	-7.79834747314453	-0.00295288790948689	-0.0399657599627972	0.000943203864153475	-0.0123684434220195
725	51.7972412109375	-3.7600531578064	-8.31782627105713	0.000293855206109583	-0.00230353930965066	0.011982130818069	0.00126787810586393
726	53.745288848877	-4.08472776412964	-8.05808639526367	0.00191722682211548	0.0106834331527352	0.00386527273803949	-0.00165419070981443
727	53.745288848877	-4.40940189361572	-7.86328220367432	0.0236704051494598	0.0142548503354192	-0.00132951640989631	0.011982130818069
728	51.7972412109375	-4.73407602310181	-7.99315214157104	0.00841071270406246	0.0162028968334198	-0.00522560812532902	0.0210730116814375
729	50.4985427856445	-3.7600531578064	-7.9282169342041	0.00873538758605719	0.0123068047687411	-0.0100957229733467	0.0353586822748184
730	52.446590423584	-3.7600531578064	-7.60354280471802	0.00581331877037883	0.00711201597005129	-0.00555028254166245	0.0343846566975117
731	53.0959396362305	-3.43537902832031	-8.12302207946777	0.0152288740500808	0.0100340843200684	-3.08191010844894e-05	0.0373067259788513
732	52.446590423584	-3.7600531578064	-8.12302207946777	0.0132808275520802	0.00483929552137852	-0.00295288790948689	0.0217223595827818
733	53.0959396362305	-4.73407602310181	-7.9282169342041	-0.00295288790948689	0.00808603875339031	-0.00652430532500148	0.0116574559360743
734	53.745288848877	-4.73407602310181	-8.05808639526367	-0.00555028254166245	0.00743668992072344	-0.0143164889886975	0.00873538758605719
735	52.446590423584	-4.73407602310181	-7.99315214157104	-0.0117190945893526	-0.00977104809135199	-0.00197886489331722	0.00321592413820326
736	50.4985427856445	-3.7600531578064	-7.60354280471802	-0.0224333461374044	0.00418994715437293	-0.0120437685400248	0.00386527273803949
737	51.147891998291	-4.08472776412964	-7.79834747314453	-0.0230826959013939	0.0022419011220336	0.000943203864153475	-0.0146411629393697
738	54.3946342468262	-5.05875062942505	-8.05808639526367	-0.0565241500735283	-0.0117190945893526	-0.00165419070981443	-0.03444629535079
739	53.745288848877	-4.40940189361572	-8.25289154052734	-0.0529527328908443	-0.0240567177534103	0.00354059832170606	-0.0474332682788372
740	51.7972412109375	-3.43537902832031	-8.18795680999756	-0.055874802172184	-0.0126931173726916	0.00646266713738441	-0.0324982516467571
741	53.745288848877	-4.40940189361572	-8.25289154052734	-0.0360696688294411	-0.00360223650932312	0.000943203864153475	-0.023407369852066
742	53.0959396362305	-5.38342475891113	-7.6684775352478	-0.0282774847000837	-0.00749832857400179	0.0022419011220336	-0.0263294391334057
743	52.446590423584	-4.73407602310181	-7.60354280471802	-0.0292515084147453	-3.08191010844894e-05	-0.00100484199356288	-0.0201606266200542
744	51.7972412109375	-3.7600531578064	-7.79834747314453	-0.0136671401560307	-0.00619963090866804	0.0194496400654316	-0.00165419070981443
745	53.0959396362305	-4.73407602310181	-8.05808639526367	-0.00100484199356288	-0.0204853005707264	0.0197743140161037	0.000943203864153475
746	53.0959396362305	-5.38342475891113	-8.18795680999756	0.012956153601408	-0.00490093370899558	0.0278911720961332	0.00191722682211548
747	51.7972412109375	-5.05875062942505	-7.86328220367432	0.0136055024340749	0.00581331877037883	0.0178262684494257	0.00808603875339031
748	52.446590423584	-4.08472776412964	-8.25289154052734	0.0272418223321438	0.01847561635077	0.00289124972186983	0.0210730116814375
749	52.446590423584	-4.40940189361572	-7.60354280471802	0.0392547734081745	0.0142548503354192	0.0106834331527352	0.0301638916134834
750	53.0959396362305	-4.40940189361572	-7.53860807418823	0.0431508645415306	0.0103587592020631	0.012956153601408	0.0350340083241463
751	50.4985427856445	-4.40940189361572	-7.73341274261475	0.041852168738842	0.00646266713738441	0.00906006153672934	0.0226963832974434
752	52.446590423584	-3.43537902832031	-8.4476957321167	0.0298392176628113	0.0126314787194133	0.00938473641872406	0.0230210572481155
753	52.446590423584	-5.05875062942505	-8.25289154052734	0.01847561635077	-0.0026282137259841	0.00938473641872406	0.00386527273803949
754	53.0959396362305	-4.40940189361572	-7.53860807418823	0.00906006153672934	-3.08191010844894e-05	-0.00295288790948689	-0.00587495695799589
755	51.7972412109375	-3.7600531578064	-8.05808639526367	0.01847561635077	-0.00132951640989631	-0.0126931173726916	0.0103587592020631
756	55.0439834594727	-4.73407602310181	-7.60354280471802	0.0142548503354192	0.00548864435404539	-0.0175632312893867	0.00256657530553639
757	51.7972412109375	-4.73407602310181	-7.47367286682129	0.00159255252219737	0.0022419011220336	-0.0195112787187099	-0.00425158534198999
758	51.147891998291	-4.08472776412964	-7.9282169342041	-0.0143164889886975	-0.00132951640989631	-0.0247060675173998	-0.0324982516467571
759	51.7972412109375	-3.43537902832031	-8.4476957321167	-0.00392691092565656	0.00256657530553639	-0.0182125810533762	-0.0393164120614529
760	51.7972412109375	-4.73407602310181	-8.05808639526367	0.00321592413820326	-0.00879702530801296	-0.0113944197073579	-0.0295761823654175
761	52.446590423584	-3.7600531578064	-7.9282169342041	-0.0117190945893526	0.00451462110504508	-0.0165892094373703	-0.02697878703475
762	53.0959396362305	-3.7600531578064	-7.9282169342041	-0.00392691092565656	0.0142548503354192	-0.0126931173726916	-0.0172385573387146
763	53.745288848877	-4.08472776412964	-7.86328220367432	-0.00977104809135199	0.00711201597005129	-0.0143164889886975	-0.0198359526693821
764	52.446590423584	-4.73407602310181	-7.73341274261475	-0.00912170019000769	0.00386527273803949	-0.00879702530801296	-0.0113944197073579
765	51.147891998291	-4.40940189361572	-7.60354280471802	-0.0185372550040483	0.00873538758605719	-0.0146411629393697	0.00354059832170606
766	53.0959396362305	-3.7600531578064	-8.4476957321167	-0.0146411629393697	0.00873538758605719	-0.0126931173726916	0.00321592413820326
767	52.446590423584	-4.08472776412964	-8.18795680999756	-0.00652430532500148	0.013930176384747	-0.0156151866540313	0.00483929552137852
768	53.0959396362305	-4.08472776412964	-7.9282169342041	-0.0156151866540313	0.0220470335334539	-0.0188619289547205	0.0162028968334198
769	53.745288848877	-4.40940189361572	-7.86328220367432	-0.00619963090866804	0.0178262684494257	-0.00717365415766835	0.0327612869441509
770	54.3946342468262	-4.73407602310181	-7.86328220367432	-0.0100957229733467	0.00711201597005129	-0.0198359526693821	0.0363327041268349
771	55.0439834594727	-5.38342475891113	-7.27886867523193	-0.0130177913233638	-0.00587495695799589	-0.00230353930965066	0.0353586822748184
772	50.4985427856445	-4.08472776412964	-7.86328220367432	-0.00619963090866804	0.0126314787194133	0.00126787810586393	0.0194496400654316
773	52.446590423584	-3.11070466041565	-8.25289154052734	-0.00847235135734081	-0.00230353930965066	-0.00879702530801296	0.00970941036939621
774	53.745288848877	-4.40940189361572	-7.73341274261475	-0.00327756232582033	-0.00230353930965066	-0.00522560812532902	0.0103587592020631
775	53.745288848877	-3.43537902832031	-8.05808639526367	-0.00522560812532902	0.00483929552137852	-0.0143164889886975	0.0188002903014421
776	53.0959396362305	-4.40940189361572	-7.79834747314453	-0.00522560812532902	0.00386527273803949	-0.00814767740666866	0.00354059832170606
777	52.446590423584	-3.43537902832031	-7.86328220367432	-0.00555028254166245	0.0226963832974434	0.000293855206109583	0.00321592413820326
778	53.0959396362305	-4.73407602310181	-7.79834747314453	-0.00749832857400179	0.012956153601408	-0.000355493422830477	-0.0276281367987394
779	51.147891998291	-3.11070466041565	-7.9282169342041	0.00743668992072344	0.0158782228827477	0.00159255252219737	-0.0363943427801132
780	51.7972412109375	-3.43537902832031	-8.12302207946777	0.00808603875339031	0.00256657530553639	0.00873538758605719	-0.0230826959013939
781	51.147891998291	-4.08472776412964	-8.12302207946777	0.00386527273803949	0.0113327819854021	0.00483929552137852	-0.02697878703475
782	52.446590423584	-3.7600531578064	-8.12302207946777	0.0152288740500808	0.00126787810586393	0.00256657530553639	-0.0169138833880424
783	49.849193572998	-3.7600531578064	-8.05808639526367	-0.000680167751852423	0.00126787810586393	0.00386527273803949	-0.0152905117720366
784	53.745288848877	-4.08472776412964	-7.79834747314453	0.00743668992072344	-0.0169138833880424	-0.00587495695799589	-0.00749832857400179
785	52.446590423584	-3.7600531578064	-7.6684775352478	0.000943203864153475	-0.021459324285388	0.00970941036939621	0.00808603875339031
786	53.745288848877	-4.08472776412964	-7.73341274261475	0.00938473641872406	-0.0126931173726916	-3.08191010844894e-05	0.00159255252219737
787	51.7972412109375	-2.46135592460632	-8.38276100158691	-0.00392691092565656	0.00483929552137852	0.00159255252219737	0.00938473641872406
788	51.147891998291	-3.7600531578064	-8.18795680999756	-0.0110697457566857	-0.00490093370899558	-0.0139918150380254	0.0165275707840919
789	52.446590423584	-5.38342475891113	-7.79834747314453	0.00126787810586393	-0.00944637414067984	-0.0126931173726916	0.036657378077507
790	49.849193572998	-4.08472776412964	-7.79834747314453	-0.00782300252467394	-0.00295288790948689	0.00321592413820326	0.041852168738842
791	51.7972412109375	-2.78603029251099	-8.05808639526367	-0.00814767740666866	-0.00782300252467394	0.00191722682211548	0.0304885655641556
792	52.446590423584	-3.11070466041565	-7.73341274261475	-0.00522560812532902	0.00808603875339031	0.00451462110504508	0.0142548503354192
793	53.0959396362305	-3.7600531578064	-7.79834747314453	0.00256657530553639	0.00386527273803949	-0.0117190945893526	0.00776136433705688
794	52.446590423584	-2.78603029251099	-8.12302207946777	-0.00100484199356288	0.00613799272105098	-0.00619963090866804	0.0155535480007529
795	53.0959396362305	-4.08472776412964	-8.12302207946777	0.0149041991680861	-0.00132951640989631	0.00516396993771195	0.000618529506027699
796	51.7972412109375	-4.08472776412964	-7.99315214157104	0.00289124972186983	-0.00555028254166245	-0.00165419070981443	0.0103587592020631
797	53.0959396362305	-4.40940189361572	-7.86328220367432	-0.000355493422830477	0.000618529506027699	0.00418994715437293	-0.00879702530801296
798	51.7972412109375	-3.43537902832031	-7.79834747314453	-0.00717365415766835	-0.0146411629393697	0.000943203864153475	-0.0295761823654175
799	53.0959396362305	-3.43537902832031	-7.47367286682129	0.00548864435404539	-0.0133424662053585	0.00386527273803949	-0.0406151078641415
800	53.0959396362305	-4.73407602310181	-7.86328220367432	0.00743668992072344	-0.0253554154187441	0.0155535480007529	-0.028926832601428
801	51.147891998291	-4.08472776412964	-8.05808639526367	-0.00327756232582033	-0.0110697457566857	0.00126787810586393	-0.0253554154187441
802	53.745288848877	-4.40940189361572	-8.12302207946777	0.00808603875339031	0.00808603875339031	-0.00977104809135199	-0.0185372550040483
803	52.446590423584	-4.73407602310181	-7.53860807418823	0.00354059832170606	-0.0026282137259841	-0.0126931173726916	-0.0126931173726916
804	51.7972412109375	-3.11070466041565	-7.99315214157104	0.00191722682211548	0.00191722682211548	-0.00684897974133492	-0.00912170019000769
805	53.0959396362305	-4.08472776412964	-7.60354280471802	0.00386527273803949	-0.00457625929266214	0.0123068047687411	-0.00879702530801296
806	51.7972412109375	-2.78603029251099	-7.9282169342041	0.00386527273803949	-0.000680167751852423	0.000618529506027699	-0.00425158534198999
807	53.0959396362305	-5.05875062942505	-7.79834747314453	0.00743668992072344	-0.000355493422830477	0.00451462110504508	0.00256657530553639
808	49.849193572998	-2.78603029251099	-8.18795680999756	-0.00782300252467394	0.0194496400654316	-0.0126931173726916	0.0149041991680861
809	52.446590423584	-4.08472776412964	-8.05808639526367	0.0113327819854021	0.0132808275520802	-0.00295288790948689	0.0337353087961674
810	52.446590423584	-3.11070466041565	-8.12302207946777	0.00418994715437293	0.00321592413820326	0.00354059832170606	0.0314625911414623
811	51.7972412109375	-2.78603029251099	-7.99315214157104	0.0103587592020631	0.00289124972186983	0.0113327819854021	0.0317872650921345
812	51.7972412109375	-4.08472776412964	-7.27886867523193	0.0022419011220336	0.00678734155371785	0.00289124972186983	0.0226963832974434
813	53.0959396362305	-3.43537902832031	-7.99315214157104	0.00743668992072344	0.000293855206109583	-0.00944637414067984	0.00906006153672934
814	53.0959396362305	-5.05875062942505	-8.12302207946777	0.0022419011220336	-0.00717365415766835	0.0022419011220336	0.00548864435404539
815	50.4985427856445	-2.78603029251099	-8.25289154052734	0.00451462110504508	-0.000355493422830477	0.00613799272105098	0.000943203864153475
816	53.745288848877	-4.08472776412964	-7.86328220367432	0.000618529506027699	0.00386527273803949	0.00776136433705688	-0.00619963090866804
817	51.7972412109375	-3.11070466041565	-7.99315214157104	-0.00879702530801296	-0.0026282137259841	0.00581331877037883	-0.00360223650932312
818	51.7972412109375	-4.73407602310181	-7.73341274261475	-0.0230826959013939	-0.0136671401560307	0.00354059832170606	-0.0328229255974293
819	51.147891998291	-4.40940189361572	-7.53860807418823	-0.0376930385828018	-0.0165892094373703	0.000293855206109583	-0.0412644557654858
820	53.745288848877	-3.7600531578064	-7.6684775352478	-0.0282774847000837	0.00516396993771195	0.0171769186854362	-0.032173577696085
821	54.3946342468262	-5.05875062942505	-7.99315214157104	-0.0448358729481697	-0.00619963090866804	-0.00197886489331722	-0.0299008563160896
822	53.0959396362305	-4.40940189361572	-7.86328220367432	-0.0474332682788372	0.00516396993771195	-0.00619963090866804	-0.0152905117720366
823	52.446590423584	-3.43537902832031	-8.05808639526367	-0.038017712533474	0.000293855206109583	-0.00717365415766835	-0.0156151866540313
824	53.0959396362305	-3.7600531578064	-7.9282169342041	-0.02697878703475	-0.00392691092565656	-0.00587495695799589	-0.0175632312893867
825	52.446590423584	-4.40940189361572	-7.73341274261475	-0.00684897974133492	-0.00977104809135199	0.00191722682211548	-0.00165419070981443
826	51.147891998291	-3.7600531578064	-7.47367286682129	0.00159255252219737	0.00256657530553639	-0.00197886489331722	0.00386527273803949
827	53.745288848877	-4.08472776412964	-8.12302207946777	0.00808603875339031	0.0197743140161037	-3.08191010844894e-05	0.000943203864153475
828	51.147891998291	-2.78603029251099	-8.18795680999756	0.0347093306481838	0.0239950809627771	-0.00749832857400179	0.0171769186854362
829	51.7972412109375	-3.11070466041565	-8.05808639526367	0.0337353087961674	0.013930176384747	-0.00977104809135199	0.0350340083241463
830	49.1998481750488	-3.11070466041565	-8.05808639526367	0.0347093306481838	0.0175015944987535	0.00321592413820326	0.0386054255068302
831	51.147891998291	-2.78603029251099	-8.12302207946777	0.036657378077507	0.00646266713738441	-0.0117190945893526	0.0265924744307995
832	53.0959396362305	-4.08472776412964	-7.86328220367432	0.0340599827468395	0.00841071270406246	0.00516396993771195	0.0194496400654316
833	52.446590423584	-4.08472776412964	-7.53860807418823	0.0327612869441509	0.00354059832170606	-0.000355493422830477	-0.0113944197073579
834	51.147891998291	-3.43537902832031	-7.99315214157104	0.0197743140161037	-0.000355493422830477	0.00678734155371785	0.00613799272105098
835	53.745288848877	-3.43537902832031	-8.31782627105713	0.0200989879667759	-0.00132951640989631	0.00354059832170606	0.00548864435404539
836	51.7972412109375	-4.40940189361572	-8.05808639526367	0.0142548503354192	-0.00684897974133492	-0.00327756232582033	-0.00327756232582033
837	49.849193572998	-3.43537902832031	-7.99315214157104	-0.00879702530801296	-0.00490093370899558	-0.00522560812532902	-0.0100957229733467
838	53.0959396362305	-3.43537902832031	-7.73341274261475	-0.00717365415766835	0.00289124972186983	0.00256657530553639	-0.0399657599627972
839	53.745288848877	-3.7600531578064	-7.73341274261475	-0.00522560812532902	0.00289124972186983	-0.00165419070981443	-0.0438618510961533
840	53.0959396362305	-4.08472776412964	-7.73341274261475	-0.00295288790948689	-0.00490093370899558	0.00873538758605719	-0.0302255302667618
841	52.446590423584	-4.08472776412964	-7.99315214157104	-0.00684897974133492	-0.00847235135734081	-0.00847235135734081	-0.0299008563160896
842	53.0959396362305	-4.08472776412964	-8.18795680999756	-0.00814767740666866	0.000618529506027699	-0.00717365415766835	-0.0276281367987394
843	51.7972412109375	-4.08472776412964	-7.86328220367432	-0.00652430532500148	-0.00944637414067984	-0.0117190945893526	-0.0204853005707264
844	50.4985427856445	-2.78603029251099	-7.79834747314453	-0.00684897974133492	0.00159255252219737	-0.0133424662053585	-0.0152905117720366
845	53.745288848877	-4.08472776412964	-7.6684775352478	-0.00165419070981443	0.00256657530553639	0.00126787810586393	-0.00197886489331722
846	54.3946342468262	-3.7600531578064	-7.79834747314453	-0.00230353930965066	0.00126787810586393	-0.00522560812532902	-0.00555028254166245
847	53.0959396362305	-4.73407602310181	-7.73341274261475	-0.00555028254166245	0.0123068047687411	-0.00879702530801296	0.00289124972186983
848	49.1998481750488	-2.78603029251099	-8.25289154052734	-0.0104203969240189	0.0145795252174139	-0.00879702530801296	0.0126314787194133
849	52.446590423584	-3.11070466041565	-8.25289154052734	-0.0123684434220195	0.0136055024340749	-0.0169138833880424	0.0350340083241463
850	51.7972412109375	-3.7600531578064	-7.73341274261475	-0.00327756232582033	0.00321592413820326	0.00516396993771195	0.0350340083241463
851	52.446590423584	-2.78603029251099	-8.12302207946777	-0.00847235135734081	0.0149041991680861	-0.00587495695799589	0.0353586822748184
852	51.147891998291	-2.46135592460632	-8.05808639526367	-0.000680167751852423	0.00678734155371785	-0.000355493422830477	0.0191249661147594
853	53.0959396362305	-3.7600531578064	-7.6684775352478	0.0136055024340749	0.00808603875339031	-0.0130177913233638	0.0106834331527352
854	51.7972412109375	-4.73407602310181	-7.73341274261475	0.00841071270406246	-0.00522560812532902	-0.00132951640989631	0.0106834331527352
855	49.849193572998	-2.78603029251099	-8.12302207946777	0.00451462110504508	0.000943203864153475	-0.00197886489331722	0.020423661917448
856	52.446590423584	-3.43537902832031	-8.31782627105713	0.0226963832974434	-0.00522560812532902	0.0022419011220336	0.0149041991680861
857	49.849193572998	-3.11070466041565	-7.99315214157104	0.0162028968334198	-0.000680167751852423	0.000943203864153475	-0.00522560812532902
858	52.446590423584	-4.40940189361572	-7.86328220367432	0.00743668992072344	0.00581331877037883	-0.00295288790948689	-0.0217839982360601
859	51.147891998291	-3.43537902832031	-7.86328220367432	-0.00587495695799589	0.00159255252219737	-0.00392691092565656	-0.0337969474494457
860	51.7972412109375	-3.11070466041565	-7.99315214157104	0.00386527273803949	0.00321592413820326	0.00451462110504508	-0.0217839982360601
861	53.0959396362305	-4.08472776412964	-8.05808639526367	0.00743668992072344	-0.0172385573387146	-0.00555028254166245	-0.0230826959013939
862	51.147891998291	-3.43537902832031	-7.99315214157104	-0.00132951640989631	-0.00197886489331722	-0.00327756232582033	-0.0276281367987394
863	53.0959396362305	-4.08472776412964	-8.05808639526367	-0.00360223650932312	-0.0026282137259841	-0.00132951640989631	-0.0120437685400248
864	51.7972412109375	-3.11070466041565	-7.9282169342041	-0.0120437685400248	-0.00392691092565656	-0.00132951640989631	-0.0136671401560307
865	53.0959396362305	-4.40940189361572	-7.86328220367432	0.000293855206109583	-0.00132951640989631	0.00418994715437293	0.000293855206109583
866	48.5504989624023	-3.11070466041565	-7.9282169342041	-0.00847235135734081	0.00354059832170606	-0.00717365415766835	0.00191722682211548
867	52.446590423584	-3.7600531578064	-7.86328220367432	-0.00100484199356288	0.00516396993771195	-0.00555028254166245	0.00873538758605719
868	50.4985427856445	-4.08472776412964	-8.12302207946777	0.0136055024340749	0.0103587592020631	-0.00782300252467394	0.0200989879667759
869	52.446590423584	-4.40940189361572	-7.99315214157104	0.00873538758605719	0.0142548503354192	-0.0100957229733467	0.0314625911414623
870	53.0959396362305	-4.40940189361572	-7.9282169342041	0.00191722682211548	0.00548864435404539	0.00354059832170606	0.0425015166401863
871	51.147891998291	-3.7600531578064	-7.99315214157104	-0.0104203969240189	0.00776136433705688	0.00483929552137852	0.0278911720961332
872	51.147891998291	-3.7600531578064	-7.6684775352478	-0.0208099745213985	0.00483929552137852	-0.000355493422830477	0.0191249661147594
873	49.849193572998	-3.11070466041565	-7.4087381362915	-0.0438618510961533	0.00938473641872406	0.00159255252219737	0.00906006153672934
874	53.745288848877	-4.08472776412964	-7.73341274261475	-0.0523033849895	-0.000680167751852423	-0.0130177913233638	0.013930176384747
875	51.147891998291	-2.78603029251099	-8.25289154052734	-0.0565241500735283	0.00841071270406246	-0.00587495695799589	0.0207483377307653
876	51.147891998291	-3.11070466041565	-7.99315214157104	-0.0526280589401722	0.000618529506027699	-0.00230353930965066	0.00321592413820326
877	50.4985427856445	-3.43537902832031	-7.9282169342041	-0.0415891297161579	0.00354059832170606	-0.00327756232582033	-0.00165419070981443
878	51.7972412109375	-3.7600531578064	-8.12302207946777	-0.0516540370881557	-0.00197886489331722	-0.000355493422830477	-0.0208099745213985
879	51.7972412109375	-4.08472776412964	-7.99315214157104	-0.028926832601428	-0.0185372550040483	-0.0120437685400248	-0.0302255302667618
880	49.849193572998	-3.11070466041565	-7.73341274261475	-0.00814767740666866	-0.00165419070981443	0.000293855206109583	-0.0282774847000837
881	51.147891998291	-1.81200730800629	-7.99315214157104	0.0142548503354192	-0.00619963090866804	-0.00295288790948689	-0.0191866029053926
882	51.7972412109375	-3.43537902832031	-8.25289154052734	0.0272418223321438	0.00289124972186983	-0.00165419070981443	-0.0149658378213644
883	52.446590423584	-5.05875062942505	-7.86328220367432	0.0353586822748184	0.00418994715437293	-0.00684897974133492	-0.0130177913233638
884	49.849193572998	-3.11070466041565	-8.05808639526367	0.0343846566975117	-0.00392691092565656	-0.00814767740666866	-0.00457625929266214
885	53.745288848877	-3.7600531578064	-7.99315214157104	0.0597092546522617	0.00159255252219737	0.00451462110504508	0.00548864435404539
886	51.147891998291	-3.43537902832031	-8.05808639526367	0.0632806718349457	-0.00230353930965066	0.00678734155371785	0.00613799272105098
887	51.147891998291	-3.11070466041565	-7.73341274261475	0.0558131635189056	0.00321592413820326	-0.000355493422830477	0.00613799272105098
888	51.147891998291	-3.43537902832031	-7.86328220367432	0.0538651160895824	0.0158782228827477	0.00321592413820326	0.0200989879667759
889	53.0959396362305	-4.40940189361572	-7.99315214157104	0.0444495603442192	0.0100340843200684	0.00289124972186983	0.0288651939481497
890	51.7972412109375	-4.40940189361572	-7.9282169342041	0.0473716296255589	-0.00100484199356288	0.0022419011220336	0.0298392176628113
891	49.849193572998	-4.08472776412964	-7.86328220367432	0.0249691028147936	0.00938473641872406	0.0100340843200684	0.0265924744307995
892	51.7972412109375	-2.78603029251099	-7.9282169342041	0.025618452578783	0.0168522447347641	0.01100810803473	0.0220470335334539
893	51.147891998291	-3.43537902832031	-7.9282169342041	0.0132808275520802	0.00191722682211548	-0.00197886489331722	0.0175015944987535
894	52.446590423584	-3.7600531578064	-7.47367286682129	0.0113327819854021	-0.00165419070981443	-0.00197886489331722	-0.00165419070981443
895	50.4985427856445	-2.13668155670166	-8.18795680999756	0.000618529506027699	0.000943203864153475	0.0155535480007529	0.00548864435404539
896	53.0959396362305	-4.40940189361572	-8.18795680999756	0.0136055024340749	-0.00392691092565656	0.00289124972186983	0.00354059832170606
897	53.0959396362305	-5.38342475891113	-7.6684775352478	-0.0130177913233638	-0.0188619289547205	-0.0026282137259841	-0.00879702530801296
898	50.4985427856445	-2.78603029251099	-7.99315214157104	-0.0331475995481014	-0.0110697457566857	-0.0100957229733467	-0.0250307414680719
899	51.147891998291	-2.78603029251099	-8.12302207946777	-0.0311995539814234	-0.0143164889886975	-0.0133424662053585	-0.0402904339134693
900	50.4985427856445	-2.78603029251099	-7.73341274261475	-0.021459324285388	-0.00490093370899558	0.00613799272105098	-0.0308748781681061
901	51.147891998291	-3.11070466041565	-7.86328220367432	-0.0169138833880424	-0.0149658378213644	0.000943203864153475	-0.0328229255974293
902	49.849193572998	-2.78603029251099	-8.12302207946777	-0.0185372550040483	0.00354059832170606	-0.00619963090866804	-0.0276281367987394
903	52.446590423584	-4.08472776412964	-8.18795680999756	-0.0172385573387146	0.000943203864153475	-0.0175632312893867	-0.0159398596733809
904	50.4985427856445	-4.08472776412964	-7.9282169342041	-0.00782300252467394	-3.08191010844894e-05	-0.017887907102704	-0.0152905117720366
905	52.446590423584	-3.7600531578064	-8.05808639526367	-0.000680167751852423	0.00711201597005129	-0.00879702530801296	-0.00457625929266214
906	50.4985427856445	-3.11070466041565	-7.86328220367432	0.0188002903014421	0.00711201597005129	0.00776136433705688	0.00451462110504508
907	51.147891998291	-3.11070466041565	-7.79834747314453	0.00776136433705688	0.013930176384747	-0.00652430532500148	0.0197743140161037
908	53.745288848877	-5.38342475891113	-7.6684775352478	0.0226963832974434	0.00613799272105098	-0.000355493422830477	0.0243197549134493
909	50.4985427856445	-3.43537902832031	-7.73341274261475	0.0178262684494257	0.0152288740500808	0.00451462110504508	0.0356833562254906
910	53.0959396362305	-3.7600531578064	-8.12302207946777	0.020423661917448	0.00548864435404539	0.00776136433705688	0.0412028171122074
911	52.446590423584	-4.08472776412964	-7.6684775352478	0.0191249661147594	-0.00230353930965066	0.0103587592020631	0.0343846566975117
912	54.3946342468262	-4.40940189361572	-7.79834747314453	0.0152288740500808	-0.0133424662053585	-0.00490093370899558	0.0136055024340749
913	50.4985427856445	-3.11070466041565	-8.05808639526367	0.0181509424000978	-0.0302255302667618	0.0022419011220336	0.012956153601408
914	52.446590423584	-2.78603029251099	-7.9282169342041	0.00289124972186983	-0.0136671401560307	0.00256657530553639	0.00451462110504508
915	50.4985427856445	-5.38342475891113	-7.6684775352478	-0.00555028254166245	-0.017887907102704	0.00256657530553639	-0.000355493422830477
916	50.4985427856445	-3.7600531578064	-7.9282169342041	-0.0201606266200542	-0.0100957229733467	0.00418994715437293	0.00646266713738441
917	53.745288848877	-4.08472776412964	-7.99315214157104	-0.0208099745213985	-0.0159398596733809	-0.00360223650932312	-0.0152905117720366
918	50.4985427856445	-3.43537902832031	-8.05808639526367	-0.0256800893694162	-0.0156151866540313	-0.00100484199356288	-0.0247060675173998
919	51.147891998291	-3.11070466041565	-8.05808639526367	-0.0292515084147453	-0.00944637414067984	-0.00165419070981443	-0.039641086012125
920	49.1998481750488	-2.78603029251099	-7.79834747314453	-0.0240567177534103	-0.0152905117720366	-0.00100484199356288	-0.0305502042174339
921	51.7972412109375	-3.43537902832031	-7.99315214157104	-0.0149658378213644	0.00841071270406246	-0.0162645354866982	-0.0295761823654175
922	51.147891998291	-4.08472776412964	-8.18795680999756	-0.017887907102704	0.00354059832170606	-0.0126931173726916	-0.0230826959013939
923	52.446590423584	-3.43537902832031	-8.18795680999756	-0.0169138833880424	0.00711201597005129	-0.00425158534198999	-0.0204853005707264
924	53.745288848877	-4.08472776412964	-7.86328220367432	-0.0156151866540313	-0.00132951640989631	-0.00717365415766835	-0.0191866029053926
925	50.4985427856445	-3.11070466041565	-8.18795680999756	-0.00360223650932312	-0.00717365415766835	0.0171769186854362	0.00191722682211548
926	51.7972412109375	-5.05875062942505	-7.79834747314453	0.00256657530553639	-0.00490093370899558	0.000293855206109583	0.00126787810586393
927	47.9011497497559	-3.11070466041565	-7.86328220367432	-0.0117190945893526	0.0168522447347641	-0.00717365415766835	0.00256657530553639
928	53.745288848877	-3.7600531578064	-7.6684775352478	0.00256657530553639	0.0165275707840919	-0.0159398596733809	0.00418994715437293
929	51.7972412109375	-4.40940189361572	-8.12302207946777	0.0162028968334198	0.0155535480007529	-0.0113944197073579	0.0308132413774729
930	52.446590423584	-3.7600531578064	-8.05808639526367	-0.00360223650932312	0.0145795252174139	-0.00425158534198999	0.0337353087961674
931	52.446590423584	-4.08472776412964	-8.12302207946777	-0.00392691092565656	0.00808603875339031	-0.00132951640989631	0.0304885655641556
932	53.0959396362305	-5.05875062942505	-7.99315214157104	-0.0107450718060136	0.0249691028147936	-0.00652430532500148	0.00289124972186983
933	52.446590423584	-5.38342475891113	-7.86328220367432	-0.0354203209280968	0.0236704051494598	-0.0113944197073579	0.0123068047687411
934	49.1998481750488	-3.11070466041565	-7.79834747314453	-0.039641086012125	0.0223717093467712	-0.0100957229733467	0.00581331877037883
935	53.0959396362305	-5.05875062942505	-7.6684775352478	-0.0237320438027382	0.0230210572481155	-0.0100957229733467	0.000618529506027699
936	53.745288848877	-3.7600531578064	-8.05808639526367	-0.0185372550040483	0.0136055024340749	-0.0117190945893526	-0.00132951640989631
937	52.446590423584	-4.73407602310181	-7.9282169342041	-0.00425158534198999	0.0116574559360743	-0.0240567177534103	-0.00457625929266214
938	49.849193572998	-3.43537902832031	-8.25289154052734	-0.00977104809135199	0.00938473641872406	-0.0159398596733809	-0.0282774847000837
939	51.7972412109375	-4.40940189361572	-7.99315214157104	0.000943203864153475	-0.00100484199356288	-0.0175632312893867	-0.0341216214001179
940	52.446590423584	-5.38342475891113	-7.73341274261475	0.0100340843200684	-0.0185372550040483	-0.0136671401560307	-0.0282774847000837
941	50.4985427856445	-4.73407602310181	-7.47367286682129	0.0317872650921345	-0.00749832857400179	0.0022419011220336	-0.0299008563160896
942	51.7972412109375	-3.43537902832031	-7.6684775352478	0.0278911720961332	-0.0133424662053585	-0.00879702530801296	-0.0201606266200542
943	51.7972412109375	-3.43537902832031	-7.99315214157104	0.031137915328145	-0.00457625929266214	-0.00814767740666866	-0.0273034609854221
944	52.446590423584	-5.70809936523438	-7.79834747314453	0.0278911720961332	-0.00847235135734081	-0.00360223650932312	-0.00652430532500148
945	50.4985427856445	-4.08472776412964	-8.05808639526367	0.0200989879667759	0.00191722682211548	-0.00555028254166245	-0.00165419070981443
946	53.745288848877	-4.73407602310181	-7.99315214157104	0.029189869761467	0.00289124972186983	0.00776136433705688	-0.00165419070981443
947	51.147891998291	-3.7600531578064	-7.86328220367432	0.011982130818069	0.00126787810586393	0.0022419011220336	-0.00132951640989631
948	53.0959396362305	-5.05875062942505	-7.4087381362915	0.00938473641872406	0.0149041991680861	-0.00230353930965066	0.0295145437121391
949	50.4985427856445	-4.08472776412964	-7.86328220367432	0.0103587592020631	0.00776136433705688	-0.00360223650932312	0.0337353087961674
950	51.7972412109375	-3.7600531578064	-8.64250087738037	0.00418994715437293	0.00451462110504508	0.0149041991680861	0.0460729338228703
951	51.7972412109375	-4.73407602310181	-8.18795680999756	-0.00132951640989631	0.000293855206109583	0.00548864435404539	0.0301638916134834
952	51.147891998291	-4.40940189361572	-7.99315214157104	-0.0156151866540313	0.00483929552137852	0.0103587592020631	0.0233457311987877
953	53.745288848877	-4.73407602310181	-7.73341274261475	-0.00879702530801296	0.00841071270406246	0.00451462110504508	-0.00619963090866804
954	51.7972412109375	-4.08472776412964	-7.79834747314453	-0.0152905117720366	0.000293855206109583	0.00321592413820326	0.00354059832170606
955	53.745288848877	-5.05875062942505	-7.53860807418823	0.000943203864153475	0.00289124972186983	0.012956153601408	0.0116574559360743
956	50.4985427856445	-3.7600531578064	-8.05808639526367	-0.00977104809135199	0.000618529506027699	0.0106834331527352	0.0022419011220336
957	53.0959396362305	-5.05875062942505	-8.4476957321167	0.00289124972186983	-0.000355493422830477	0.00451462110504508	0.00191722682211548
958	51.7972412109375	-5.05875062942505	-7.9282169342041	-0.00165419070981443	-0.00944637414067984	0.00873538758605719	-0.021459324285388
959	53.745288848877	-4.73407602310181	-7.99315214157104	-0.00457625929266214	-0.00295288790948689	-0.00295288790948689	-0.0357449948787689
960	53.0959396362305	-5.05875062942505	-7.73341274261475	0.000943203864153475	0.00354059832170606	0.0158782228827477	-0.0253554154187441
961	53.0959396362305	-4.73407602310181	-7.73341274261475	-0.00555028254166245	0.00873538758605719	0.00159255252219737	-0.0279528107494116
962	51.7972412109375	-5.05875062942505	-7.6684775352478	-0.0136671401560307	-0.00197886489331722	-0.00425158534198999	-0.0191866029053926
963	49.1998481750488	-3.7600531578064	-8.12302207946777	-0.0185372550040483	0.0106834331527352	-0.00944637414067984	-0.0130177913233638
964	54.3946342468262	-5.05875062942505	-8.12302207946777	-0.017887907102704	0.00581331877037883	-0.00490093370899558	-0.0026282137259841
965	51.147891998291	-4.40940189361572	-8.31782627105713	-0.00749832857400179	0.00418994715437293	-0.00425158534198999	0.00386527273803949
966	51.7972412109375	-4.40940189361572	-7.86328220367432	-0.00749832857400179	0.011982130818069	0.00451462110504508	-0.0026282137259841
967	51.147891998291	-5.05875062942505	-7.73341274261475	-0.00977104809135199	0.0197743140161037	-0.00619963090866804	0.00613799272105098
968	53.745288848877	-4.08472776412964	-7.99315214157104	0.000618529506027699	0.0220470335334539	-0.00652430532500148	0.0230210572481155
969	53.0959396362305	-5.38342475891113	-7.60354280471802	-0.000355493422830477	0.00321592413820326	-3.08191010844894e-05	0.0363327041268349
970	49.849193572998	-4.08472776412964	-8.12302207946777	-0.00132951640989631	0.00548864435404539	0.00354059832170606	0.0363327041268349
971	51.7972412109375	-3.43537902832031	-8.31782627105713	0.00841071270406246	0.00613799272105098	0.00321592413820326	0.0363327041268349
972	51.7972412109375	-4.08472776412964	-8.05808639526367	0.0113327819854021	0.0022419011220336	0.00191722682211548	0.0226963832974434
973	54.3946342468262	-5.38342475891113	-7.73341274261475	0.00354059832170606	-0.000680167751852423	-0.0117190945893526	0.0132808275520802
974	49.849193572998	-4.08472776412964	-7.99315214157104	0.00938473641872406	-0.0100957229733467	-0.00425158534198999	0.00418994715437293
975	53.0959396362305	-4.40940189361572	-7.99315214157104	0.0116574559360743	-0.00457625929266214	-0.00977104809135199	0.0230210572481155
976	51.7972412109375	-5.05875062942505	-7.86328220367432	0.0171769186854362	-0.00652430532500148	-0.00425158534198999	0.00613799272105098
977	50.4985427856445	-4.08472776412964	-8.12302207946777	0.00678734155371785	-0.00684897974133492	0.000293855206109583	0.00159255252219737
978	53.745288848877	-4.73407602310181	-7.73341274261475	-0.00197886489331722	0.00321592413820326	-0.00944637414067984	-0.0204853005707264
979	53.745288848877	-5.38342475891113	-7.9282169342041	-0.00132951640989631	-0.0146411629393697	-0.0113944197073579	-0.039641086012125
980	53.0959396362305	-5.70809936523438	-7.79834747314453	-0.00619963090866804	-0.0156151866540313	-0.00295288790948689	-0.0276281367987394
981	51.147891998291	-5.05875062942505	-7.73341274261475	-0.0100957229733467	-0.00522560812532902	-0.00165419070981443	-0.0188619289547205
982	53.0959396362305	-5.05875062942505	-7.6684775352478	-0.00684897974133492	-0.00132951640989631	-0.0120437685400248	-0.0100957229733467
983	52.446590423584	-4.08472776412964	-7.99315214157104	0.00191722682211548	-0.0026282137259841	-0.0191866029053926	-0.0156151866540313
984	53.0959396362305	-4.40940189361572	-7.9282169342041	-0.00295288790948689	0.00159255252219737	-0.00782300252467394	-0.00652430532500148
985	51.147891998291	-3.11070466041565	-8.12302207946777	-0.00165419070981443	-0.00327756232582033	-0.00457625929266214	-0.00619963090866804
986	53.745288848877	-4.40940189361572	-7.6684775352478	-0.00100484199356288	0.00516396993771195	0.00711201597005129	0.000618529506027699
987	54.3946342468262	-6.35744762420654	-7.79834747314453	-0.0169138833880424	-0.00360223650932312	-0.00652430532500148	0.00354059832170606
988	49.849193572998	-3.43537902832031	-8.05808639526367	-0.0240567177534103	0.0155535480007529	-0.0172385573387146	0.025618452578783
989	51.7972412109375	-3.43537902832031	-7.79834747314453	-0.0208099745213985	0.00548864435404539	-0.00522560812532902	0.0288651939481497
990	51.7972412109375	-3.43537902832031	-7.99315214157104	0.00126787810586393	0.00743668992072344	0.00256657530553639	0.0431508645415306
991	51.147891998291	-4.08472776412964	-8.05808639526367	-0.00360223650932312	-0.000680167751852423	0.0100340843200684	0.0395794473588467
992	49.849193572998	-3.43537902832031	-8.12302207946777	-0.00749832857400179	0.00906006153672934	-0.00782300252467394	0.0213976856321096
993	53.0959396362305	-4.73407602310181	-7.99315214157104	-0.00782300252467394	0.00776136433705688	-0.00652430532500148	0.00776136433705688
994	52.446590423584	-4.08472776412964	-7.86328220367432	-0.00490093370899558	-0.00327756232582033	0.00256657530553639	-0.000355493422830477
995	53.0959396362305	-5.05875062942505	-7.9282169342041	-0.00360223650932312	-0.00132951640989631	0.0116574559360743	0.00841071270406246
996	51.147891998291	-3.43537902832031	-7.73341274261475	0.00613799272105098	-0.00912170019000769	0.00938473641872406	0.000943203864153475
997	51.7972412109375	-3.7600531578064	-8.05808639526367	0.00646266713738441	0.00418994715437293	0.0175015944987535	-0.00230353930965066
998	53.0959396362305	-5.38342475891113	-7.9282169342041	0.00289124972186983	-0.0302255302667618	0.0136055024340749	-0.032173577696085
999	50.4985427856445	-3.7600531578064	-8.12302207946777	-0.0107450718060136	-0.00230353930965066	0.0207483377307653	-0.0389917381107807
1000	52.446590423584	-4.40940189361572	-7.99315214157104	0.00613799272105098	-0.0113944197073579	0.0262678004801273	-0.0273034609854221
1001	52.446590423584	-4.08472776412964	-7.73341274261475	0.00906006153672934	-0.00327756232582033	0.0165275707840919	-0.023407369852066
1002	53.745288848877	-5.05875062942505	-7.6684775352478	0.00354059832170606	0.00906006153672934	0.0103587592020631	-0.0204853005707264
1003	50.4985427856445	-3.11070466041565	-7.47367286682129	0.000943203864153475	0.00548864435404539	0.00581331877037883	-0.0149658378213644
1004	51.7972412109375	-3.43537902832031	-8.38276100158691	0.00711201597005129	0.0100340843200684	0.00451462110504508	-0.0139918150380254
1005	53.0959396362305	-5.70809936523438	-7.86328220367432	0.0022419011220336	-0.00490093370899558	-0.00425158534198999	-0.00132951640989631
1006	53.0959396362305	-4.08472776412964	-7.99315214157104	0.00126787810586393	0.012956153601408	-3.08191010844894e-05	0.00906006153672934
1007	53.745288848877	-4.73407602310181	-7.9282169342041	0.0158782228827477	0.0123068047687411	-0.00977104809135199	-0.00392691092565656
1008	50.4985427856445	-3.11070466041565	-8.05808639526367	0.0155535480007529	0.0191249661147594	-0.0237320438027382	0.0188002903014421
1009	51.147891998291	-3.7600531578064	-7.60354280471802	0.025618452578783	0.0265924744307995	-0.0370436906814575	0.0343846566975117
1010	48.5504989624023	-3.7600531578064	-7.4087381362915	0.0171769186854362	0.0217223595827818	-0.0412644557654858	0.036657378077507
1011	52.446590423584	-3.11070466041565	-8.51263046264648	0.025618452578783	0.0162028968334198	-0.0247060675173998	0.0301638916134834
1012	51.147891998291	-3.7600531578064	-8.18795680999756	0.0155535480007529	0.00808603875339031	-0.0169138833880424	0.0162028968334198
1013	51.147891998291	-3.7600531578064	-8.05808639526367	0.00321592413820326	-0.00132951640989631	-0.0263294391334057	0.0165275707840919
1014	51.7972412109375	-4.08472776412964	-7.73341274261475	0.00938473641872406	-0.00587495695799589	-0.0126931173726916	0.0178262684494257
1015	51.147891998291	-3.11070466041565	-7.9282169342041	0.00191722682211548	-0.00684897974133492	-0.00717365415766835	0.00613799272105098
1016	51.7972412109375	-5.38342475891113	-7.47367286682129	-0.00295288790948689	-0.0175632312893867	-0.00490093370899558	0.00646266713738441
1017	49.849193572998	-2.78603029251099	-7.99315214157104	-0.0337969474494457	-0.00749832857400179	0.000618529506027699	-0.00684897974133492
1018	52.446590423584	-3.7600531578064	-8.12302207946777	-0.0458098985254765	-0.0256800893694162	0.00159255252219737	-0.032173577696085
1019	52.446590423584	-4.08472776412964	-8.05808639526367	-0.0409397818148136	-0.0107450718060136	0.00808603875339031	-0.0412644557654858
1020	53.0959396362305	-3.7600531578064	-8.05808639526367	-0.0266541130840778	-0.0217839982360601	0.0103587592020631	-0.0341216214001179
1021	52.446590423584	-3.43537902832031	-8.18795680999756	-0.0266541130840778	-3.08191010844894e-05	0.00354059832170606	-0.0172385573387146
1022	52.446590423584	-3.43537902832031	-7.9282169342041	-0.0217839982360601	0.0100340843200684	-0.0107450718060136	-0.0243813935667276
1023	52.446590423584	-4.73407602310181	-7.47367286682129	-0.0224333461374044	-0.00717365415766835	-0.00230353930965066	-0.0172385573387146
1024	49.849193572998	-3.11070466041565	-7.99315214157104	-0.0113944197073579	0.00516396993771195	-0.0162645354866982	-0.00457625929266214
1025	53.0959396362305	-4.08472776412964	-7.99315214157104	0.00711201597005129	-0.00360223650932312	-0.00847235135734081	-3.08191010844894e-05
1026	51.7972412109375	-3.11070466041565	-8.25289154052734	0.00938473641872406	0.00483929552137852	-0.00327756232582033	0.0132808275520802
1027	51.7972412109375	-4.73407602310181	-7.73341274261475	0.012956153601408	0.00613799272105098	-0.00782300252467394	0.012956153601408
1028	47.9011497497559	-3.11070466041565	-7.9282169342041	0.0168522447347641	0.0188002903014421	-0.00879702530801296	0.0262678004801273
1029	51.7972412109375	-4.08472776412964	-7.73341274261475	0.0265924744307995	0.00970941036939621	0.00159255252219737	0.0360080301761627
1030	53.0959396362305	-4.73407602310181	-7.60354280471802	0.0252937767654657	0.00516396993771195	0.00451462110504508	0.0321119390428066
1031	51.147891998291	-3.43537902832031	-7.99315214157104	0.0304885655641556	0.0100340843200684	0.0100340843200684	0.0243197549134493
1032	50.4985427856445	-3.11070466041565	-8.18795680999756	0.0226963832974434	0.0103587592020631	0.00451462110504508	0.0132808275520802
1033	52.446590423584	-3.43537902832031	-8.31782627105713	0.00841071270406246	-0.00197886489331722	-0.000355493422830477	0.00548864435404539
1034	53.0959396362305	-5.38342475891113	-7.79834747314453	-0.00717365415766835	-0.00814767740666866	0.00289124972186983	0.0181509424000978
1035	49.849193572998	-2.78603029251099	-7.9282169342041	-0.00522560812532902	-0.00132951640989631	0.00613799272105098	-3.08191010844894e-05
1036	51.7972412109375	-3.43537902832031	-7.60354280471802	-0.0169138833880424	0.00548864435404539	0.0188002903014421	-0.00749832857400179
1037	51.147891998291	-3.11070466041565	-8.12302207946777	-0.0185372550040483	-0.00555028254166245	0.0165275707840919	-0.00944637414067984
1038	51.7972412109375	-4.40940189361572	-7.9282169342041	-0.0279528107494116	0.000618529506027699	0.00646266713738441	-0.0328229255974293
1039	50.4985427856445	-3.43537902832031	-8.18795680999756	-0.0211346503347158	-0.00230353930965066	0.0113327819854021	-0.0318489037454128
1040	51.7972412109375	-3.43537902832031	-8.38276100158691	-0.00684897974133492	-0.00587495695799589	0.0181509424000978	-0.0347709693014622
1041	51.147891998291	-3.7600531578064	-7.99315214157104	-0.00230353930965066	-0.00555028254166245	0.00548864435404539	-0.0286021586507559
1042	50.4985427856445	-2.78603029251099	-7.86328220367432	0.00191722682211548	-0.00360223650932312	0.00159255252219737	-0.0152905117720366
1043	51.7972412109375	-4.40940189361572	-7.60354280471802	0.00970941036939621	-0.000680167751852423	-0.00684897974133492	-0.0165892094373703
1044	51.7972412109375	-3.43537902832031	-7.9282169342041	-0.0146411629393697	-0.00490093370899558	-0.0159398596733809	-0.00197886489331722
1045	51.7972412109375	-3.7600531578064	-8.25289154052734	0.01847561635077	-0.00652430532500148	-0.0117190945893526	-0.00197886489331722
1046	48.5504989624023	-3.43537902832031	-7.9282169342041	0.0100340843200684	0.00126787810586393	-0.00814767740666866	0.00386527273803949
1047	52.446590423584	-4.08472776412964	-8.18795680999756	0.00970941036939621	0.0116574559360743	-0.0292515084147453	0.0197743140161037
1048	51.147891998291	-3.11070466041565	-7.9282169342041	0.0152288740500808	0.0126314787194133	-0.0341216214001179	0.0223717093467712
1049	51.147891998291	-3.11070466041565	-7.6684775352478	0.0126314787194133	0.0136055024340749	-0.021459324285388	0.0340599827468395
1050	51.147891998291	-2.78603029251099	-7.79834747314453	0.0149041991680861	0.00451462110504508	-0.0143164889886975	0.0337353087961674
1051	51.147891998291	-2.78603029251099	-8.4476957321167	0.011982130818069	0.00159255252219737	-0.00879702530801296	0.0324366129934788
1052	52.446590423584	-5.38342475891113	-8.05808639526367	0.00418994715437293	-0.00360223650932312	-0.00425158534198999	0.0145795252174139
1053	51.7972412109375	-4.08472776412964	-7.86328220367432	-0.0136671401560307	-0.00814767740666866	-0.0110697457566857	0.01100810803473
1054	51.147891998291	-3.11070466041565	-8.18795680999756	-0.00782300252467394	-0.00749832857400179	-0.00100484199356288	0.0100340843200684
1055	52.446590423584	-4.40940189361572	-7.79834747314453	-0.0120437685400248	-0.00749832857400179	0.00808603875339031	0.0100340843200684
1056	50.4985427856445	-3.11070466041565	-7.73341274261475	-0.00912170019000769	-0.00879702530801296	0.00256657530553639	0.01100810803473
1057	47.9011497497559	-3.7600531578064	-7.53860807418823	-0.0172385573387146	-0.00490093370899558	0.013930176384747	-0.0110697457566857
1058	53.0959396362305	-3.43537902832031	-8.38276100158691	-0.0237320438027382	-0.0123684434220195	-0.000680167751852423	-0.0247060675173998
1059	50.4985427856445	-3.7600531578064	-8.12302207946777	-0.0191866029053926	-0.0107450718060136	0.00743668992072344	-0.0370436906814575
1060	49.849193572998	-2.78603029251099	-8.25289154052734	-0.0133424662053585	0.00386527273803949	-3.08191010844894e-05	-0.0240567177534103
1061	49.1998481750488	-3.7600531578064	-7.99315214157104	-0.0201606266200542	0.00613799272105098	0.00126787810586393	-0.0273034609854221
1062	51.147891998291	-3.43537902832031	-7.9282169342041	-0.0152905117720366	0.0191249661147594	-0.0104203969240189	-0.0123684434220195
1063	52.446590423584	-5.05875062942505	-7.6684775352478	-0.00522560812532902	0.00581331877037883	-0.0113944197073579	-0.0169138833880424
1064	49.849193572998	-4.40940189361572	-7.9282169342041	-0.00619963090866804	0.0197743140161037	-0.0143164889886975	-0.00717365415766835
1065	51.7972412109375	-3.43537902832031	-8.38276100158691	0.00451462110504508	0.00711201597005129	-0.0123684434220195	-0.00360223650932312
1066	53.0959396362305	-4.73407602310181	-7.86328220367432	0.0168522447347641	0.0136055024340749	-0.0139918150380254	0.00321592413820326
1067	51.7972412109375	-4.08472776412964	-7.99315214157104	0.0103587592020631	0.0149041991680861	-0.0146411629393697	0.00613799272105098
1068	49.849193572998	-3.43537902832031	-7.99315214157104	0.00418994715437293	0.0175015944987535	-0.0100957229733467	0.0272418223321438
1069	51.147891998291	-4.08472776412964	-7.86328220367432	0.0126314787194133	0.0207483377307653	-0.0133424662053585	0.0314625911414623
1070	50.4985427856445	-5.38342475891113	-7.53860807418823	0.00743668992072344	0.00906006153672934	-0.00295288790948689	0.0399041213095188
1071	50.4985427856445	-3.7600531578064	-7.79834747314453	0.000618529506027699	0.0162028968334198	-0.0026282137259841	0.029189869761467
1072	52.446590423584	-3.43537902832031	-8.25289154052734	0.00483929552137852	0.011982130818069	0.00289124972186983	0.0197743140161037
1073	53.0959396362305	-4.73407602310181	-7.9282169342041	0.0022419011220336	0.00354059832170606	-0.0104203969240189	0.00613799272105098
1074	51.7972412109375	-4.40940189361572	-7.99315214157104	-0.0100957229733467	0.00126787810586393	0.00256657530553639	0.00646266713738441
1075	49.849193572998	-4.73407602310181	-7.73341274261475	-0.0175632312893867	-0.00100484199356288	0.00743668992072344	0.0155535480007529
1076	51.7972412109375	-3.43537902832031	-8.05808639526367	-0.000355493422830477	-0.00132951640989631	-0.00230353930965066	-0.00100484199356288
1077	53.745288848877	-5.05875062942505	-7.47367286682129	0.0145795252174139	-0.00587495695799589	-0.00555028254166245	-0.00977104809135199
1078	51.147891998291	-3.43537902832031	-7.99315214157104	-0.00197886489331722	-0.0113944197073579	-0.00100484199356288	-0.0393164120614529
1079	51.147891998291	-3.43537902832031	-7.99315214157104	-0.00100484199356288	-0.0026282137259841	-0.0100957229733467	-0.0367190167307854
1080	51.7972412109375	-4.73407602310181	-7.99315214157104	0.00808603875339031	-0.00555028254166245	0.000943203864153475	-0.0208099745213985
1081	53.0959396362305	-6.03277349472046	-7.79834747314453	0.00191722682211548	-0.0113944197073579	-0.0100957229733467	-0.0247060675173998
1082	51.7972412109375	-4.73407602310181	-7.73341274261475	0.00808603875339031	0.00256657530553639	-0.000355493422830477	-0.0175632312893867
1083	51.147891998291	-3.43537902832031	-8.05808639526367	0.0239950809627771	-0.00749832857400179	-0.00782300252467394	-0.0133424662053585
1084	51.7972412109375	-4.08472776412964	-7.73341274261475	-0.00457625929266214	-0.00100484199356288	-0.00555028254166245	-0.0149658378213644
1085	52.446590423584	-5.05875062942505	-7.6684775352478	0.00581331877037883	-0.00100484199356288	0.00289124972186983	-0.00425158534198999
1086	49.1998481750488	-4.08472776412964	-8.12302207946777	-0.0143164889886975	-0.00360223650932312	-0.00425158534198999	0.000293855206109583
1087	51.147891998291	-3.7600531578064	-8.18795680999756	-0.0113944197073579	0.01100810803473	-0.00619963090866804	0.00289124972186983
1088	50.4985427856445	-5.05875062942505	-7.79834747314453	-0.00717365415766835	0.01100810803473	-0.0126931173726916	0.0175015944987535
1089	52.446590423584	-4.73407602310181	-7.86328220367432	-0.0113944197073579	0.0158782228827477	-0.00295288790948689	0.0191249661147594
1090	51.7972412109375	-4.73407602310181	-7.79834747314453	-0.0149658378213644	0.025618452578783	-0.00360223650932312	0.025618452578783
1091	53.745288848877	-4.40940189361572	-7.53860807418823	-0.0107450718060136	0.0188002903014421	-0.00684897974133492	0.0200989879667759
1092	51.147891998291	-4.73407602310181	-7.99315214157104	-0.00684897974133492	0.0171769186854362	-0.00490093370899558	0.0162028968334198
1093	50.4985427856445	-4.40940189361572	-8.12302207946777	-0.0117190945893526	0.0116574559360743	-0.00879702530801296	0.00289124972186983
1094	50.4985427856445	-4.40940189361572	-7.99315214157104	-0.00100484199356288	0.00808603875339031	-0.0165892094373703	-0.00425158534198999
1095	52.446590423584	-5.38342475891113	-8.05808639526367	0.00581331877037883	-0.00132951640989631	0.00646266713738441	0.00289124972186983
1096	51.147891998291	-4.40940189361572	-7.99315214157104	0.0113327819854021	-0.00814767740666866	0.000293855206109583	-3.08191010844894e-05
1097	51.147891998291	-4.40940189361572	-7.9282169342041	0.00743668992072344	-0.0195112787187099	0.00808603875339031	-0.0110697457566857
1098	51.147891998291	-4.40940189361572	-7.79834747314453	-0.00782300252467394	-0.0224333461374044	0.000293855206109583	-0.0350956469774246
1099	53.0959396362305	-5.70809936523438	-7.73341274261475	-3.08191010844894e-05	-0.0292515084147453	0.00548864435404539	-0.0347709693014622
1100	53.0959396362305	-4.73407602310181	-8.25289154052734	0.00451462110504508	-0.0185372550040483	0.00548864435404539	-0.0282774847000837
1101	52.446590423584	-3.7600531578064	-8.12302207946777	0.0317872650921345	-0.0139918150380254	-0.00360223650932312	-0.0282774847000837
1102	52.446590423584	-3.11070466041565	-8.05808639526367	0.00938473641872406	-0.0149658378213644	0.011982130818069	-0.0110697457566857
1103	53.745288848877	-5.05875062942505	-7.79834747314453	-3.08191010844894e-05	-0.00230353930965066	-0.00652430532500148	-0.0188619289547205
1104	50.4985427856445	-5.05875062942505	-7.6684775352478	-0.00782300252467394	0.000943203864153475	-0.00132951640989631	-0.00425158534198999
1105	52.446590423584	-3.7600531578064	-8.05808639526367	0.00321592413820326	-3.08191010844894e-05	0.00808603875339031	0.00646266713738441
1106	53.0959396362305	-5.38342475891113	-7.99315214157104	-0.00652430532500148	-0.00782300252467394	0.00906006153672934	0.00548864435404539
1107	51.147891998291	-3.43537902832031	-8.25289154052734	-0.0224333461374044	0.00711201597005129	0.00126787810586393	0.0191249661147594
1108	52.446590423584	-5.05875062942505	-7.86328220367432	-0.0113944197073579	0.0100340843200684	-0.00457625929266214	0.0340599827468395
1109	53.0959396362305	-5.05875062942505	-7.86328220367432	-0.0113944197073579	0.0155535480007529	-0.00652430532500148	0.0412028171122074
1110	53.745288848877	-5.70809936523438	-7.79834747314453	-0.0100957229733467	0.00938473641872406	0.00516396993771195	0.0405534692108631
1111	49.1998481750488	-3.43537902832031	-7.53860807418823	-0.0126931173726916	0.00581331877037883	0.00906006153672934	0.0278911720961332
1112	51.7972412109375	-3.43537902832031	-8.05808639526367	-0.00847235135734081	-0.00132951640989631	0.00418994715437293	0.0217223595827818
1113	52.446590423584	-5.05875062942505	-7.86328220367432	-0.00944637414067984	0.00483929552137852	0.000293855206109583	-0.00490093370899558
1114	53.0959396362305	-3.7600531578064	-8.18795680999756	0.00126787810586393	0.00256657530553639	-0.00295288790948689	0.00289124972186983
1115	53.0959396362305	-4.73407602310181	-7.9282169342041	0.00386527273803949	0.00256657530553639	0.0158782228827477	0.000943203864153475
1116	51.7972412109375	-3.43537902832031	-8.18795680999756	0.00678734155371785	-0.0126931173726916	0.0230210572481155	0.00289124972186983
1117	52.446590423584	-6.68212223052979	-7.60354280471802	0.00613799272105098	-0.0139918150380254	0.0162028968334198	-0.0107450718060136
1118	51.147891998291	-4.40940189361572	-7.4087381362915	-0.00587495695799589	-0.0253554154187441	0.00646266713738441	-0.0324982516467571
1119	53.745288848877	-4.08472776412964	-7.99315214157104	0.020423661917448	-0.0156151866540313	0.00646266713738441	-0.0311995539814234
1120	51.147891998291	-3.7600531578064	-8.25289154052734	0.0210730116814375	-0.0227580219507217	0.00743668992072344	-0.023407369852066
1121	52.446590423584	-5.05875062942505	-8.18795680999756	0.0158782228827477	-0.0126931173726916	-0.0146411629393697	-0.0172385573387146
1122	49.1998481750488	-4.73407602310181	-7.86328220367432	0.0100340843200684	-0.00555028254166245	-0.0247060675173998	-0.0107450718060136
1123	53.0959396362305	-4.73407602310181	-7.99315214157104	-0.0100957229733467	-0.00425158534198999	-0.0363943427801132	-0.00944637414067984
1124	51.147891998291	-3.7600531578064	-7.6684775352478	0.0194496400654316	-0.00684897974133492	-0.0318489037454128	-0.00782300252467394
1125	52.446590423584	-4.40940189361572	-7.47367286682129	-0.0026282137259841	0.00418994715437293	-0.0253554154187441	-0.0026282137259841
1126	51.7972412109375	-4.08472776412964	-7.99315214157104	-0.00392691092565656	0.00483929552137852	-0.0217839982360601	0.00451462110504508
1127	52.446590423584	-4.73407602310181	-8.25289154052734	-0.00619963090866804	0.00581331877037883	-0.00814767740666866	0.00483929552137852
1128	55.0439834594727	-7.00679636001587	-7.9282169342041	-0.00425158534198999	0.0022419011220336	-0.021459324285388	0.029189869761467
1129	51.147891998291	-5.38342475891113	-7.86328220367432	-0.0100957229733467	0.00126787810586393	-0.00360223650932312	0.0233457311987877
1130	53.0959396362305	-4.73407602310181	-7.9282169342041	-0.00100484199356288	0.00256657530553639	-0.0169138833880424	0.0343846566975117
1131	53.745288848877	-5.38342475891113	-7.60354280471802	-0.00327756232582033	-0.00912170019000769	-0.00619963090866804	0.0337353087961674
1132	53.0959396362305	-4.73407602310181	-7.27886867523193	0.020423661917448	0.00354059832170606	-0.00847235135734081	0.0149041991680861
1133	51.147891998291	-3.7600531578064	-7.9282169342041	-0.00555028254166245	0.00516396993771195	-0.0133424662053585	0.00808603875339031
1134	52.446590423584	-4.08472776412964	-8.51263046264648	0.00483929552137852	0.00613799272105098	0.00386527273803949	0.00711201597005129
1135	53.0959396362305	-5.38342475891113	-7.86328220367432	0.0171769186854362	-0.00360223650932312	0.00321592413820326	-0.00587495695799589
1136	53.0959396362305	-4.08472776412964	-7.99315214157104	0.0155535480007529	0.00646266713738441	0.00613799272105098	0.0220470335334539
1137	53.0959396362305	-5.70809936523438	-7.86328220367432	0.0145795252174139	0.00711201597005129	0.00126787810586393	-0.0130177913233638
1138	53.745288848877	-3.7600531578064	-7.99315214157104	0.00516396993771195	0.00289124972186983	0.0100340843200684	-0.0295761823654175
1139	51.147891998291	-5.05875062942505	-7.6684775352478	0.00256657530553639	-0.0026282137259841	0.00776136433705688	-0.03444629535079
1140	49.1998481750488	-4.08472776412964	-7.99315214157104	-0.0100957229733467	0.0106834331527352	0.0116574559360743	-0.0211346503347158
1141	51.7972412109375	-4.08472776412964	-8.25289154052734	0.00483929552137852	-3.08191010844894e-05	0.0113327819854021	-0.0221086721867323
1142	52.446590423584	-4.40940189361572	-8.18795680999756	-0.000680167751852423	0.0158782228827477	0.00418994715437293	-0.0162645354866982
1143	53.0959396362305	-5.38342475891113	-7.9282169342041	-0.00522560812532902	-0.000355493422830477	-0.00912170019000769	-0.0175632312893867
1144	49.1998481750488	-3.7600531578064	-8.05808639526367	-0.00230353930965066	-0.00197886489331722	-0.00457625929266214	-0.0117190945893526
1145	53.745288848877	-4.73407602310181	-7.99315214157104	0.00321592413820326	-0.00555028254166245	-0.00457625929266214	0.00159255252219737
1146	51.7972412109375	-5.38342475891113	-7.6684775352478	0.00678734155371785	-0.0117190945893526	-0.00555028254166245	0.0022419011220336
1147	51.7972412109375	-3.7600531578064	-8.12302207946777	-0.00230353930965066	0.00743668992072344	-0.0185372550040483	0.00678734155371785
1148	53.745288848877	-5.38342475891113	-8.05808639526367	0.0106834331527352	0.011982130818069	-0.00944637414067984	0.0272418223321438
1149	52.446590423584	-4.40940189361572	-7.9282169342041	0.00386527273803949	0.00451462110504508	-0.0126931173726916	0.0249691028147936
1150	53.0959396362305	-5.70809936523438	-7.9282169342041	0.00581331877037883	-0.00619963090866804	0.00451462110504508	0.0314625911414623
1151	51.147891998291	-4.73407602310181	-7.79834747314453	-0.0123684434220195	0.0103587592020631	-0.00230353930965066	0.031137915328145
1152	53.745288848877	-5.05875062942505	-7.79834747314453	-0.0149658378213644	0.00906006153672934	0.00711201597005129	0.01100810803473
1153	51.7972412109375	-4.40940189361572	-7.47367286682129	-0.02697878703475	0.000293855206109583	0.00354059832170606	0.012956153601408
1154	51.147891998291	-3.43537902832031	-8.05808639526367	-0.0263294391334057	-0.00652430532500148	0.00970941036939621	0.00126787810586393
1155	51.7972412109375	-5.70809936523438	-7.79834747314453	-0.0230826959013939	-0.00522560812532902	0.01100810803473	-0.000355493422830477
1156	52.446590423584	-4.73407602310181	-8.38276100158691	-0.0266541130840778	-0.0123684434220195	0.00711201597005129	-0.00555028254166245
1157	53.745288848877	-6.68212223052979	-7.79834747314453	-0.0308748781681061	-0.00457625929266214	0.00873538758605719	-0.0201606266200542
1158	50.4985427856445	-3.43537902832031	-7.99315214157104	-0.03444629535079	-0.0204853005707264	0.012956153601408	-0.0402904339134693
1159	51.7972412109375	-3.7600531578064	-7.73341274261475	-0.0341216214001179	-0.0195112787187099	0.00711201597005129	-0.03444629535079
1160	51.147891998291	-4.40940189361572	-7.4087381362915	-0.0185372550040483	-0.0139918150380254	0.0152288740500808	-0.0324982516467571
1161	52.446590423584	-5.05875062942505	-8.18795680999756	-0.0165892094373703	-0.00327756232582033	0.00548864435404539	-0.0266541130840778
1162	49.1998481750488	-4.08472776412964	-8.25289154052734	-0.0156151866540313	0.00873538758605719	-0.0026282137259841	-0.0162645354866982
1163	53.0959396362305	-4.40940189361572	-8.38276100158691	-0.00392691092565656	-0.00100484199356288	-0.00879702530801296	-0.00847235135734081
1164	53.0959396362305	-5.38342475891113	-7.73341274261475	0.00354059832170606	-0.0026282137259841	-0.00457625929266214	-0.00912170019000769
1165	51.147891998291	-3.7600531578064	-7.9282169342041	0.0165275707840919	0.0022419011220336	-0.00522560812532902	0.00451462110504508
1166	51.147891998291	-4.40940189361572	-7.53860807418823	0.0162028968334198	0.00646266713738441	-0.0136671401560307	0.00808603875339031
1167	51.147891998291	-3.7600531578064	-7.99315214157104	0.0252937767654657	0.0213976856321096	-0.0240567177534103	0.0165275707840919
1168	53.745288848877	-6.68212223052979	-7.9282169342041	0.0188002903014421	0.0162028968334198	-0.0165892094373703	0.0246444288641214
1169	51.147891998291	-5.38342475891113	-8.05808639526367	0.0168522447347641	0.0262678004801273	-0.0175632312893867	0.0324366129934788
1170	53.0959396362305	-4.40940189361572	-8.18795680999756	0.0262678004801273	0.0301638916134834	-0.00912170019000769	0.0282158460468054
1171	53.0959396362305	-4.73407602310181	-8.12302207946777	0.0155535480007529	0.0213976856321096	-0.00879702530801296	0.0239950809627771
1172	53.0959396362305	-5.38342475891113	-7.79834747314453	0.0175015944987535	0.0165275707840919	-0.00652430532500148	0.00743668992072344
1173	51.7972412109375	-5.38342475891113	-7.47367286682129	0.00841071270406246	0.0155535480007529	0.00289124972186983	-0.0026282137259841
1174	51.7972412109375	-3.7600531578064	-7.9282169342041	0.0132808275520802	0.00386527273803949	-0.0113944197073579	0.0194496400654316
1175	54.3946342468262	-6.03277349472046	-8.12302207946777	0.0178262684494257	-0.00814767740666866	-0.00555028254166245	-0.00132951640989631
1176	51.147891998291	-4.08472776412964	-8.12302207946777	0.013930176384747	-0.0133424662053585	0.00418994715437293	-0.00100484199356288
1177	53.0959396362305	-5.05875062942505	-8.05808639526367	0.00970941036939621	-0.00327756232582033	-0.00782300252467394	-0.0182125810533762
1178	51.7972412109375	-4.08472776412964	-8.12302207946777	-0.00100484199356288	-0.0136671401560307	-0.00360223650932312	-0.0354203209280968
1179	51.7972412109375	-5.70809936523438	-7.9282169342041	-0.00782300252467394	-0.0315242260694504	-0.0100957229733467	-0.0386670641601086
1180	49.849193572998	-4.40940189361572	-7.73341274261475	-0.0026282137259841	-0.0204853005707264	0.0132808275520802	-0.032173577696085
1181	51.7972412109375	-4.08472776412964	-7.86328220367432	-0.00749832857400179	-0.0104203969240189	0.000618529506027699	-0.0328229255974293
1182	51.7972412109375	-4.40940189361572	-7.99315214157104	-0.0136671401560307	-0.00587495695799589	-0.0026282137259841	-0.0217839982360601
1183	52.446590423584	-6.03277349472046	-7.86328220367432	-0.0159398596733809	-0.0130177913233638	-0.00392691092565656	-0.021459324285388
1184	49.849193572998	-4.08472776412964	-8.05808639526367	-0.0331475995481014	0.00289124972186983	-0.0130177913233638	-0.00912170019000769
1185	53.745288848877	-5.38342475891113	-8.05808639526367	-0.0149658378213644	0.00191722682211548	0.00873538758605719	-0.000355493422830477
1186	52.446590423584	-4.40940189361572	-7.73341274261475	-0.0175632312893867	-0.00977104809135199	0.00354059832170606	-0.00197886489331722
1187	50.4985427856445	-4.40940189361572	-7.53860807418823	-0.017887907102704	0.00646266713738441	0.00126787810586393	0.00776136433705688
1188	53.0959396362305	-5.38342475891113	-8.05808639526367	-0.00652430532500148	0.0113327819854021	-0.00814767740666866	0.0399041213095188
1189	52.446590423584	-4.08472776412964	-8.05808639526367	-0.00652430532500148	0.012956153601408	0.00354059832170606	0.0389300994575024
1190	51.147891998291	-5.05875062942505	-8.12302207946777	0.00289124972186983	0.00451462110504508	0.00354059832170606	0.0337353087961674
1191	48.5504989624023	-3.7600531578064	-7.99315214157104	0.00581331877037883	0.00451462110504508	0.00548864435404539	0.0363327041268349
1192	51.7972412109375	-4.40940189361572	-8.05808639526367	0.0181509424000978	0.00970941036939621	0.00126787810586393	0.0220470335334539
1193	52.446590423584	-5.38342475891113	-7.60354280471802	0.0200989879667759	-0.000355493422830477	-0.00457625929266214	0.00678734155371785
1194	53.0959396362305	-5.38342475891113	-7.53860807418823	0.0226963832974434	-0.00197886489331722	-0.00425158534198999	-0.00619963090866804
1195	49.1998481750488	-3.7600531578064	-8.18795680999756	0.0165275707840919	-0.00295288790948689	-0.00100484199356288	0.01100810803473
1196	53.0959396362305	-5.38342475891113	-8.25289154052734	0.0165275707840919	-0.00230353930965066	0.00289124972186983	-0.0100957229733467
1197	53.0959396362305	-5.38342475891113	-8.12302207946777	0.013930176384747	-0.00360223650932312	0.00711201597005129	-0.0156151866540313
1198	51.7972412109375	-4.40940189361572	-8.05808639526367	0.00483929552137852	-0.0237320438027382	0.00159255252219737	-0.0415891297161579
1199	52.446590423584	-5.38342475891113	-7.6684775352478	-0.00425158534198999	-0.0136671401560307	-0.000355493422830477	-0.0399657599627972
1200	52.446590423584	-4.73407602310181	-7.53860807418823	0.00581331877037883	-0.00425158534198999	0.00516396993771195	-0.0419138073921204
1201	51.7972412109375	-5.05875062942505	-7.79834747314453	-0.00360223650932312	-0.0188619289547205	-0.000355493422830477	-0.0250307414680719
1202	48.5504989624023	-4.40940189361572	-8.18795680999756	0.00451462110504508	0.00970941036939621	0.00548864435404539	-0.0253554154187441
1203	53.745288848877	-5.70809936523438	-8.05808639526367	-0.00717365415766835	-0.000355493422830477	0.0123068047687411	-0.0126931173726916
1204	51.7972412109375	-5.05875062942505	-7.86328220367432	-0.0123684434220195	-0.000355493422830477	0.0116574559360743	-0.0198359526693821
1205	53.0959396362305	-4.73407602310181	-8.12302207946777	-0.00749832857400179	-0.00132951640989631	0.0168522447347641	-0.00327756232582033
1206	48.5504989624023	-3.7600531578064	-7.86328220367432	-0.0113944197073579	0.00613799272105098	0.0162028968334198	-0.00360223650932312
1207	53.745288848877	-5.05875062942505	-7.79834747314453	-0.00132951640989631	0.000618529506027699	0.00711201597005129	-0.00295288790948689
1208	51.7972412109375	-4.73407602310181	-7.86328220367432	0.00126787810586393	0.00938473641872406	0.00191722682211548	0.0246444288641214
1209	52.446590423584	-4.08472776412964	-8.12302207946777	-0.00684897974133492	0.012956153601408	-0.0149658378213644	0.0243197549134493
1210	51.7972412109375	-5.05875062942505	-8.05808639526367	0.00289124972186983	0.00808603875339031	-0.017887907102704	0.0360080301761627
1211	52.446590423584	-4.73407602310181	-7.99315214157104	-0.00490093370899558	0.00418994715437293	-0.0260047651827335	0.020423661917448
1212	53.0959396362305	-5.38342475891113	-7.86328220367432	0.00321592413820326	0.0175015944987535	-0.0354203209280968	0.0168522447347641
1213	49.849193572998	-4.08472776412964	-8.12302207946777	-0.00912170019000769	0.0178262684494257	-0.028926832601428	0.0022419011220336
1214	53.0959396362305	-5.05875062942505	-7.86328220367432	-0.0104203969240189	0.011982130818069	-0.0149658378213644	-0.00522560812532902
1215	51.7972412109375	-4.40940189361572	-7.6684775352478	-0.00977104809135199	0.00873538758605719	-0.00490093370899558	0.00548864435404539
1216	53.745288848877	-5.05875062942505	-7.86328220367432	-0.00295288790948689	-0.00327756232582033	-0.00782300252467394	0.00321592413820326
1217	50.4985427856445	-4.40940189361572	-8.25289154052734	-0.00425158534198999	-0.00165419070981443	-0.00165419070981443	-0.0133424662053585
1218	52.446590423584	-5.38342475891113	-8.12302207946777	-0.00230353930965066	-0.0146411629393697	-0.00522560812532902	-0.0406151078641415
1219	53.0959396362305	-5.38342475891113	-7.86328220367432	-0.00230353930965066	-0.0256800893694162	-0.00100484199356288	-0.0347709693014622
1220	53.0959396362305	-5.05875062942505	-7.60354280471802	0.0162028968334198	-0.0195112787187099	0.00841071270406246	-0.0159398596733809
1221	53.0959396362305	-5.05875062942505	-7.4087381362915	0.0226963832974434	-0.0227580219507217	0.011982130818069	-0.0211346503347158
1222	53.0959396362305	-4.73407602310181	-7.86328220367432	0.00906006153672934	-0.0143164889886975	0.00711201597005129	-0.0146411629393697
1223	51.7972412109375	-4.73407602310181	-8.18795680999756	-0.00555028254166245	-0.0243813935667276	0.00354059832170606	-0.0162645354866982
1224	51.147891998291	-4.73407602310181	-7.86328220367432	-0.00782300252467394	-0.017887907102704	0.00321592413820326	-0.00944637414067984
1225	51.147891998291	-4.08472776412964	-8.12302207946777	0.00418994715437293	-0.00944637414067984	0.00191722682211548	-0.000680167751852423
1226	53.0959396362305	-5.05875062942505	-7.79834747314453	0.00418994715437293	-0.00425158534198999	-0.00197886489331722	0.00548864435404539
1227	52.446590423584	-5.05875062942505	-7.9282169342041	-0.00717365415766835	0.00646266713738441	-0.00587495695799589	0.0207483377307653
1228	49.1998481750488	-3.7600531578064	-7.47367286682129	-0.0107450718060136	0.0152288740500808	-0.00782300252467394	0.0265924744307995
1229	53.0959396362305	-4.40940189361572	-7.73341274261475	0.00613799272105098	0.0165275707840919	-0.0221086721867323	0.0343846566975117
1230	53.0959396362305	-6.03277349472046	-7.86328220367432	0.00581331877037883	0.0103587592020631	-0.0211346503347158	0.0337353087961674
1231	53.0959396362305	-5.05875062942505	-7.9282169342041	-0.00782300252467394	0.011982130818069	-0.00522560812532902	0.0175015944987535
1232	53.0959396362305	-4.73407602310181	-7.9282169342041	-0.017887907102704	0.0194496400654316	-0.00977104809135199	0.00906006153672934
1233	52.446590423584	-3.7600531578064	-7.99315214157104	-0.0149658378213644	0.000943203864153475	-0.00197886489331722	0.0142548503354192
1234	51.147891998291	-4.73407602310181	-7.9282169342041	-0.0165892094373703	0.000618529506027699	-0.00165419070981443	-0.00814767740666866
1235	51.7972412109375	-5.38342475891113	-7.47367286682129	-0.0139918150380254	0.00354059832170606	0.00159255252219737	0.00873538758605719
1236	51.7972412109375	-3.43537902832031	-8.12302207946777	-0.00749832857400179	0.00191722682211548	0.0149041991680861	0.000293855206109583
1237	52.446590423584	-5.38342475891113	-7.99315214157104	-0.0208099745213985	-0.00295288790948689	0.00646266713738441	-0.0139918150380254
1238	52.446590423584	-4.08472776412964	-8.12302207946777	-0.0143164889886975	0.00289124972186983	0.00646266713738441	-0.0273034609854221
1239	51.7972412109375	-3.7600531578064	-8.05808639526367	-0.00717365415766835	0.00483929552137852	0.0155535480007529	-0.03444629535079
1240	53.745288848877	-3.7600531578064	-8.25289154052734	0.00256657530553639	0.00126787810586393	0.0113327819854021	-0.0256800893694162
1241	53.0959396362305	-5.38342475891113	-7.86328220367432	0.0149041991680861	-0.00392691092565656	0.0178262684494257	-0.0230826959013939
1242	51.7972412109375	-4.08472776412964	-7.47367286682129	0.01100810803473	0.00646266713738441	0.00256657530553639	-0.0198359526693821
1243	51.7972412109375	-4.08472776412964	-7.9282169342041	0.0178262684494257	-3.08191010844894e-05	0.00938473641872406	-0.00587495695799589
1244	53.0959396362305	-4.40940189361572	-8.18795680999756	0.0213976856321096	-0.00360223650932312	0.00743668992072344	-0.0120437685400248
1245	53.0959396362305	-4.40940189361572	-8.05808639526367	0.0223717093467712	-0.0162645354866982	0.00808603875339031	-0.00392691092565656
1246	50.4985427856445	-3.7600531578064	-7.9282169342041	0.00451462110504508	0.00451462110504508	-0.00425158534198999	0.00483929552137852
1247	52.446590423584	-3.43537902832031	-8.31782627105713	0.0207483377307653	0.00159255252219737	-0.0227580219507217	0.0210730116814375
1248	53.0959396362305	-6.03277349472046	-7.47367286682129	0.0171769186854362	-0.00100484199356288	-0.0133424662053585	0.0249691028147936
1249	53.745288848877	-4.73407602310181	-7.34380340576172	0.00289124972186983	0.00191722682211548	-0.00619963090866804	0.0324366129934788
1250	50.4985427856445	-3.43537902832031	-8.12302207946777	0.000943203864153475	-0.00165419070981443	0.0165275707840919	0.0360080301761627
1251	51.147891998291	-3.43537902832031	-8.38276100158691	0.0100340843200684	0.000618529506027699	0.0194496400654316	0.0200989879667759
1252	51.7972412109375	-4.73407602310181	-8.18795680999756	-0.00230353930965066	-0.00587495695799589	0.0165275707840919	0.0158782228827477
1253	50.4985427856445	-4.73407602310181	-7.6684775352478	-0.0123684434220195	-0.00327756232582033	-3.08191010844894e-05	0.025618452578783
1254	53.745288848877	-4.40940189361572	-7.9282169342041	-0.0110697457566857	0.00743668992072344	0.00321592413820326	0.0210730116814375
1255	51.147891998291	-3.43537902832031	-7.79834747314453	-0.00619963090866804	0.00191722682211548	-0.00392691092565656	-0.00197886489331722
1256	53.745288848877	-4.40940189361572	-7.27886867523193	-0.000355493422830477	0.013930176384747	-0.017887907102704	0.00613799272105098
1257	50.4985427856445	-3.7600531578064	-8.12302207946777	-0.00944637414067984	0.0106834331527352	-0.021459324285388	-0.0227580219507217
1258	53.745288848877	-5.05875062942505	-8.18795680999756	-0.00879702530801296	-0.0026282137259841	-0.0308748781681061	-0.0305502042174339
1259	53.745288848877	-5.05875062942505	-8.25289154052734	-0.0133424662053585	-0.0136671401560307	-0.0367190167307854	-0.0341216214001179
1260	51.147891998291	-4.73407602310181	-8.05808639526367	-0.00912170019000769	-0.00912170019000769	-0.0286021586507559	-0.0347709693014622
1261	53.0959396362305	-4.73407602310181	-7.86328220367432	-0.00717365415766835	-0.00717365415766835	-0.0279528107494116	-0.0208099745213985
1262	51.7972412109375	-4.73407602310181	-7.27886867523193	-0.0139918150380254	-0.00295288790948689	-0.0308748781681061	-0.0130177913233638
1263	53.0959396362305	-3.7600531578064	-7.6684775352478	-0.0143164889886975	-0.0113944197073579	-0.0195112787187099	-0.0139918150380254
1264	51.147891998291	-4.73407602310181	-7.9282169342041	-0.02697878703475	-0.0162645354866982	-0.00522560812532902	-0.00522560812532902
1265	53.0959396362305	-3.7600531578064	-8.38276100158691	-0.0182125810533762	-0.00847235135734081	0.00386527273803949	0.00126787810586393
1266	53.0959396362305	-5.05875062942505	-7.79834747314453	-0.0152905117720366	-0.0172385573387146	-0.00100484199356288	0.00516396993771195
1267	53.745288848877	-5.05875062942505	-7.53860807418823	-0.0126931173726916	-0.00165419070981443	-0.00457625929266214	0.0123068047687411
1268	54.3946342468262	-4.40940189361572	-7.99315214157104	0.00289124972186983	0.00970941036939621	-0.0026282137259841	0.0262678004801273
1269	51.7972412109375	-3.7600531578064	-7.86328220367432	0.00808603875339031	0.0132808275520802	-0.00392691092565656	0.0275664981454611
1270	50.4985427856445	-4.73407602310181	-7.86328220367432	0.0217223595827818	0.00321592413820326	0.00841071270406246	0.0376313999295235
1271	49.1998481750488	-3.43537902832031	-8.05808639526367	-0.00100484199356288	0.00418994715437293	0.00159255252219737	0.0340599827468395
1272	52.446590423584	-3.7600531578064	-8.25289154052734	0.0262678004801273	0.00743668992072344	-0.00555028254166245	0.0210730116814375
1273	53.0959396362305	-4.73407602310181	-8.05808639526367	0.0126314787194133	0.00938473641872406	-0.00425158534198999	0.0126314787194133
1274	53.0959396362305	-4.73407602310181	-7.99315214157104	0.0223717093467712	0.00906006153672934	-0.0123684434220195	0.00581331877037883
1275	49.1998481750488	-3.43537902832031	-8.12302207946777	0.0171769186854362	0.00418994715437293	-0.0100957229733467	0.0113327819854021
1276	51.7972412109375	-4.73407602310181	-7.60354280471802	0.0230210572481155	0.00711201597005129	-0.0113944197073579	0.0022419011220336
1277	51.7972412109375	-5.05875062942505	-7.6684775352478	0.0194496400654316	-3.08191010844894e-05	-0.0169138833880424	-0.0113944197073579
1278	51.147891998291	-3.7600531578064	-8.18795680999756	0.000618529506027699	0.00516396993771195	-0.00392691092565656	-0.0256800893694162
1279	53.745288848877	-4.08472776412964	-8.05808639526367	0.00841071270406246	0.0022419011220336	-0.00977104809135199	-0.0376930385828018
1280	53.0959396362305	-4.73407602310181	-7.86328220367432	0.00321592413820326	-0.00619963090866804	0.00321592413820326	-0.0357449948787689
1281	51.7972412109375	-5.70809936523438	-7.73341274261475	-3.08191010844894e-05	-0.0107450718060136	0.00743668992072344	-0.0182125810533762
1282	49.849193572998	-3.7600531578064	-7.86328220367432	-0.00197886489331722	-0.00295288790948689	-0.000680167751852423	-0.0130177913233638
1283	51.147891998291	-3.7600531578064	-8.05808639526367	0.00191722682211548	-0.00197886489331722	0.00418994715437293	-0.0172385573387146
1284	53.0959396362305	-4.40940189361572	-7.53860807418823	-0.00782300252467394	0.00776136433705688	0.00451462110504508	-0.00847235135734081
1285	51.7972412109375	-4.08472776412964	-8.05808639526367	-0.0133424662053585	0.00159255252219737	0.0162028968334198	0.00386527273803949
1286	51.147891998291	-4.40940189361572	-7.86328220367432	-0.0217839982360601	0.00808603875339031	0.00451462110504508	0.00841071270406246
1287	52.446590423584	-5.05875062942505	-8.12302207946777	-0.0282774847000837	0.0149041991680861	0.000293855206109583	0.0152288740500808
1288	51.147891998291	-4.40940189361572	-8.12302207946777	-0.0208099745213985	0.0106834331527352	-0.0104203969240189	0.0213976856321096
1289	49.849193572998	-3.43537902832031	-7.73341274261475	-0.0266541130840778	0.0113327819854021	-0.0130177913233638	0.0301638916134834
1290	51.147891998291	-4.73407602310181	-7.34380340576172	-0.0211346503347158	0.00451462110504508	-0.00522560812532902	0.0334106348454952
1291	52.446590423584	-4.73407602310181	-7.6684775352478	-0.0146411629393697	0.00711201597005129	-0.00425158534198999	0.0353586822748184
1292	51.147891998291	-4.40940189361572	-8.18795680999756	-0.0133424662053585	0.00256657530553639	-0.00814767740666866	0.0116574559360743
1293	48.5504989624023	-3.11070466041565	-8.18795680999756	-0.00847235135734081	0.00970941036939621	-0.00457625929266214	0.0197743140161037
1294	52.446590423584	-4.40940189361572	-8.12302207946777	0.000943203864153475	-0.000680167751852423	-0.00197886489331722	0.00873538758605719
1295	50.4985427856445	-4.08472776412964	-7.99315214157104	0.00321592413820326	-0.0165892094373703	0.00321592413820326	0.0188002903014421
1296	53.0959396362305	-5.38342475891113	-7.73341274261475	0.00711201597005129	-0.00587495695799589	0.0022419011220336	0.00581331877037883
1297	52.446590423584	-4.08472776412964	-7.6684775352478	0.0171769186854362	-0.0149658378213644	0.0113327819854021	-0.0110697457566857
1298	52.446590423584	-4.40940189361572	-7.9282169342041	0.00516396993771195	-0.0159398596733809	0.00970941036939621	-0.0240567177534103
1299	53.0959396362305	-6.35744762420654	-7.9282169342041	0.00321592413820326	-0.0243813935667276	0.00970941036939621	-0.0286021586507559
1300	51.147891998291	-4.73407602310181	-7.9282169342041	0.00646266713738441	-0.0100957229733467	0.0106834331527352	-0.0308748781681061
1301	53.745288848877	-5.05875062942505	-7.99315214157104	0.0175015944987535	0.000943203864153475	0.00678734155371785	-0.0230826959013939
1302	53.0959396362305	-4.40940189361572	-7.6684775352478	0.00873538758605719	0.00646266713738441	0.00743668992072344	-0.0217839982360601
1303	50.4985427856445	-4.08472776412964	-7.9282169342041	0.0145795252174139	0.0145795252174139	0.00711201597005129	-0.0117190945893526
1304	51.7972412109375	-4.73407602310181	-7.53860807418823	0.00386527273803949	0.00548864435404539	0.00126787810586393	-0.00555028254166245
1305	51.7972412109375	-3.43537902832031	-8.25289154052734	-0.00197886489331722	-0.00165419070981443	0.00354059832170606	0.000943203864153475
1306	52.446590423584	-5.70809936523438	-7.9282169342041	0.00159255252219737	-0.00197886489331722	0.00548864435404539	-0.000355493422830477
1307	51.147891998291	-4.40940189361572	-7.99315214157104	-0.00165419070981443	0.0126314787194133	-0.00717365415766835	0.00548864435404539
1308	50.4985427856445	-3.43537902832031	-7.79834747314453	0.000618529506027699	0.01100810803473	-0.0204853005707264	0.0207483377307653
1309	53.0959396362305	-4.73407602310181	-7.6684775352478	-0.00132951640989631	0.011982130818069	-0.0230826959013939	0.0353586822748184
1310	53.745288848877	-5.38342475891113	-7.73341274261475	-0.0104203969240189	0.01100810803473	-0.0169138833880424	0.0327612869441509
1311	50.4985427856445	-4.73407602310181	-7.53860807418823	0.000293855206109583	0.0178262684494257	-0.0165892094373703	0.0327612869441509
1312	51.7972412109375	-4.73407602310181	-8.12302207946777	-0.00132951640989631	0.0230210572481155	-0.017887907102704	0.0243197549134493
1313	51.147891998291	-4.40940189361572	-8.12302207946777	-0.000355493422830477	0.00418994715437293	-0.00555028254166245	0.00938473641872406
1314	52.446590423584	-4.08472776412964	-7.99315214157104	0.00581331877037883	0.00386527273803949	-0.0113944197073579	0.0116574559360743
1315	52.446590423584	-5.05875062942505	-7.79834747314453	-0.00587495695799589	-0.00684897974133492	0.00354059832170606	0.00126787810586393
1316	51.147891998291	-2.78603029251099	-8.31782627105713	0.00646266713738441	-0.00522560812532902	0.00418994715437293	0.00613799272105098
1317	53.0959396362305	-6.03277349472046	-7.6684775352478	-0.00230353930965066	-0.0260047651827335	-0.00555028254166245	-0.00425158534198999
1318	51.147891998291	-4.40940189361572	-7.53860807418823	-0.0117190945893526	-0.0146411629393697	0.00321592413820326	-0.0341216214001179
1319	52.446590423584	-3.43537902832031	-8.12302207946777	-0.00619963090866804	-0.0149658378213644	0.00970941036939621	-0.0415891297161579
1320	51.147891998291	-3.7600531578064	-8.18795680999756	-0.00490093370899558	-0.00327756232582033	0.0158782228827477	-0.0354203209280968
1321	52.446590423584	-3.7600531578064	-8.12302207946777	0.0022419011220336	-0.00490093370899558	0.0149041991680861	-0.0337969474494457
1322	49.849193572998	-4.73407602310181	-7.9282169342041	-0.0100957229733467	0.00159255252219737	0.00841071270406246	-0.0182125810533762
1323	51.7972412109375	-4.73407602310181	-7.86328220367432	-0.0100957229733467	0.00289124972186983	0.00159255252219737	-0.0198359526693821
1324	51.7972412109375	-4.73407602310181	-7.9282169342041	-0.00749832857400179	-0.0120437685400248	-3.08191010844894e-05	-0.0195112787187099
1325	51.7972412109375	-4.40940189361572	-7.53860807418823	-0.00327756232582033	0.00938473641872406	0.00451462110504508	-0.000355493422830477
1326	53.0959396362305	-4.40940189361572	-8.05808639526367	-0.0026282137259841	-0.00490093370899558	0.00354059832170606	0.00289124972186983
1327	52.446590423584	-3.11070466041565	-8.12302207946777	0.000618529506027699	0.00906006153672934	-0.0026282137259841	0.012956153601408
1328	52.446590423584	-5.38342475891113	-7.99315214157104	0.00938473641872406	0.0233457311987877	-0.0253554154187441	0.0269171483814716
1329	49.1998481750488	-4.73407602310181	-7.9282169342041	0.0217223595827818	0.0262678004801273	-0.0104203969240189	0.0304885655641556
1330	51.7972412109375	-3.43537902832031	-8.25289154052734	0.0165275707840919	0.0278911720961332	-0.0113944197073579	0.0327612869441509
1331	51.7972412109375	-3.11070466041565	-7.79834747314453	0.0239950809627771	0.0113327819854021	0.0217223595827818	0.0278911720961332
1332	51.7972412109375	-4.08472776412964	-7.53860807418823	0.0194496400654316	0.00906006153672934	0.0152288740500808	0.0213976856321096
1333	53.0959396362305	-4.40940189361572	-7.9282169342041	0.0132808275520802	-0.00197886489331722	0.00743668992072344	0.00418994715437293
1334	51.7972412109375	-3.43537902832031	-8.31782627105713	0.0197743140161037	-0.00197886489331722	0.0233457311987877	0.01847561635077
1335	53.0959396362305	-5.05875062942505	-8.05808639526367	0.0197743140161037	-0.02697878703475	0.0246444288641214	-0.00652430532500148
1336	49.1998481750488	-3.43537902832031	-8.05808639526367	0.0106834331527352	-0.00879702530801296	0.0200989879667759	0.00321592413820326
1337	53.0959396362305	-4.40940189361572	-7.73341274261475	0.00191722682211548	-0.0143164889886975	0.00841071270406246	-0.000355493422830477
1338	52.446590423584	-3.7600531578064	-7.79834747314453	-0.00425158534198999	-0.0204853005707264	0.000618529506027699	-0.0347709693014622
1339	50.4985427856445	-3.43537902832031	-7.6684775352478	-0.0165892094373703	-0.0195112787187099	-0.0123684434220195	-0.0350956469774246
1340	48.5504989624023	-3.11070466041565	-8.12302207946777	-0.0159398596733809	-0.0139918150380254	-0.0162645354866982	-0.0250307414680719
1341	52.446590423584	-3.11070466041565	-8.4476957321167	-0.0133424662053585	0.00321592413820326	-0.0328229255974293	-0.0256800893694162
1342	51.7972412109375	-4.08472776412964	-8.25289154052734	-0.0324982516467571	-0.00749832857400179	-0.0211346503347158	-0.0191866029053926
1343	52.446590423584	-4.40940189361572	-7.86328220367432	-0.0250307414680719	0.00321592413820326	-0.0185372550040483	-0.0152905117720366
1344	50.4985427856445	-3.43537902832031	-7.9282169342041	-0.0113944197073579	0.00678734155371785	-0.0185372550040483	-0.0162645354866982
1345	51.147891998291	-3.7600531578064	-7.53860807418823	-0.00490093370899558	0.00354059832170606	-0.0198359526693821	-0.00230353930965066
1346	49.849193572998	-4.08472776412964	-7.9282169342041	-0.00814767740666866	0.00548864435404539	-0.0156151866540313	0.00191722682211548
1347	47.2518005371094	-3.11070466041565	-8.12302207946777	-0.0123684434220195	0.020423661917448	-0.0250307414680719	0.013930176384747
1348	52.446590423584	-4.08472776412964	-8.18795680999756	0.00841071270406246	0.0220470335334539	-0.028926832601428	0.0298392176628113
1349	51.147891998291	-2.78603029251099	-8.05808639526367	0.0207483377307653	0.0226963832974434	-0.0240567177534103	0.0304885655641556
1350	50.4985427856445	-2.78603029251099	-8.05808639526367	0.0200989879667759	0.0103587592020631	-0.0165892094373703	0.0317872650921345
1351	50.4985427856445	-3.11070466041565	-7.73341274261475	0.0188002903014421	0.0136055024340749	-0.0201606266200542	0.0363327041268349
1352	50.4985427856445	-3.11070466041565	-7.79834747314453	-0.000680167751852423	0.0116574559360743	-0.021459324285388	0.0210730116814375
1353	51.147891998291	-4.08472776412964	-8.18795680999756	-0.00522560812532902	0.00678734155371785	-0.021459324285388	0.00354059832170606
1354	50.4985427856445	-3.7600531578064	-8.05808639526367	-0.0250307414680719	0.00711201597005129	-0.0156151866540313	0.0175015944987535
1355	50.4985427856445	-3.11070466041565	-8.31782627105713	-0.00717365415766835	0.00191722682211548	-0.00847235135734081	0.00678734155371785
1356	51.7972412109375	-4.73407602310181	-7.73341274261475	-0.00490093370899558	-0.0026282137259841	-0.00782300252467394	-0.000355493422830477
1357	50.4985427856445	-3.11070466041565	-7.99315214157104	-0.0107450718060136	0.00646266713738441	-0.00684897974133492	-0.0175632312893867
1358	48.5504989624023	-2.78603029251099	-7.86328220367432	-0.0130177913233638	-0.00619963090866804	-0.00555028254166245	-0.0363943427801132
1359	49.849193572998	-2.78603029251099	-7.99315214157104	-0.00522560812532902	-0.00879702530801296	0.00613799272105098	-0.0402904339134693
1360	49.849193572998	-4.40940189361572	-8.05808639526367	0.00191722682211548	-0.0169138833880424	0.0022419011220336	-0.0256800893694162
1361	50.4985427856445	-3.43537902832031	-8.05808639526367	-0.0117190945893526	-0.00847235135734081	0.0113327819854021	-0.023407369852066
1362	53.0959396362305	-4.40940189361572	-7.86328220367432	0.0106834331527352	-0.0139918150380254	-0.00360223650932312	-0.0208099745213985
1363	50.4985427856445	-3.11070466041565	-8.05808639526367	-0.00619963090866804	-0.00295288790948689	-0.000355493422830477	-0.0237320438027382
1364	53.0959396362305	-4.73407602310181	-7.73341274261475	-0.00717365415766835	-0.0139918150380254	0.00386527273803949	-0.00295288790948689
1365	48.5504989624023	-3.43537902832031	-7.60354280471802	0.00418994715437293	-0.0136671401560307	0.0116574559360743	-0.00619963090866804
1366	53.745288848877	-3.7600531578064	-7.99315214157104	0.00321592413820326	-0.0026282137259841	0.0132808275520802	-0.00165419070981443
1367	52.446590423584	-5.05875062942505	-7.9282169342041	0.00776136433705688	0.00613799272105098	0.0145795252174139	-0.00165419070981443
1368	49.849193572998	-2.78603029251099	-8.25289154052734	-0.00100484199356288	0.00873538758605719	0.00581331877037883	0.0220470335334539
1369	51.147891998291	-3.7600531578064	-7.86328220367432	0.0356833562254906	0.00678734155371785	0.000943203864153475	0.0360080301761627
1370	52.446590423584	-4.08472776412964	-7.79834747314453	-0.00425158534198999	0.00873538758605719	0.00613799272105098	0.0369820520281792
1371	53.0959396362305	-5.38342475891113	-7.73341274261475	0.00841071270406246	-3.08191010844894e-05	-0.00425158534198999	0.0317872650921345
1372	49.849193572998	-4.08472776412964	-7.53860807418823	-0.00555028254166245	0.0136055024340749	0.00418994715437293	0.0230210572481155
1373	52.446590423584	-3.43537902832031	-7.9282169342041	0.000293855206109583	0.00906006153672934	-0.0110697457566857	0.00776136433705688
1374	50.4985427856445	-3.43537902832031	-8.18795680999756	0.000943203864153475	0.00451462110504508	-0.00132951640989631	0.0106834331527352
1375	51.147891998291	-3.11070466041565	-8.12302207946777	0.0022419011220336	0.00808603875339031	-0.00327756232582033	0.00646266713738441
1376	52.446590423584	-4.40940189361572	-7.86328220367432	0.00873538758605719	-0.00132951640989631	-0.00360223650932312	0.00451462110504508
1377	52.446590423584	-2.78603029251099	-8.31782627105713	0.000943203864153475	0.0022419011220336	0.000618529506027699	-0.00879702530801296
1378	53.0959396362305	-5.05875062942505	-7.60354280471802	-0.00912170019000769	-0.0208099745213985	0.00646266713738441	-0.0318489037454128
1379	50.4985427856445	-3.7600531578064	-7.34380340576172	-0.0182125810533762	0.00289124972186983	-0.000355493422830477	-0.0311995539814234
1380	51.147891998291	-4.08472776412964	-7.79834747314453	-0.0198359526693821	-0.00847235135734081	0.00678734155371785	-0.0247060675173998
1381	51.7972412109375	-3.11070466041565	-8.31782627105713	-0.0172385573387146	0.000943203864153475	0.000618529506027699	-0.0302255302667618
1382	50.4985427856445	-3.11070466041565	-8.25289154052734	-0.0136671401560307	-0.00100484199356288	-3.08191010844894e-05	-0.0188619289547205
1383	49.1998481750488	-3.7600531578064	-7.99315214157104	-0.0295761823654175	0.00711201597005129	-0.0133424662053585	-0.0247060675173998
1384	51.7972412109375	-3.43537902832031	-7.99315214157104	-0.0221086721867323	0.00906006153672934	-0.00944637414067984	-0.00782300252467394
1385	53.0959396362305	-2.78603029251099	-7.79834747314453	-0.00944637414067984	0.00970941036939621	-0.0113944197073579	0.000618529506027699
1386	51.7972412109375	-3.11070466041565	-7.60354280471802	-0.00717365415766835	0.00906006153672934	-0.00457625929266214	-0.00230353930965066
1387	49.849193572998	-2.13668155670166	-8.25289154052734	-0.00100484199356288	0.0162028968334198	-0.0110697457566857	0.00418994715437293
1388	51.147891998291	-2.46135592460632	-8.12302207946777	0.00386527273803949	0.0191249661147594	-0.0152905117720366	0.0262678004801273
1389	51.7972412109375	-4.73407602310181	-7.86328220367432	0.0155535480007529	0.0158782228827477	-0.00782300252467394	0.029189869761467
1390	51.147891998291	-3.43537902832031	-7.86328220367432	0.0171769186854362	0.0113327819854021	-0.00847235135734081	0.0373067259788513
1391	53.0959396362305	-3.7600531578064	-7.86328220367432	0.0262678004801273	0.011982130818069	-0.00327756232582033	0.0249691028147936
1392	50.4985427856445	-2.46135592460632	-7.86328220367432	0.0197743140161037	0.012956153601408	-0.00230353930965066	0.0142548503354192
1393	51.147891998291	-3.11070466041565	-7.79834747314453	0.00743668992072344	0.00711201597005129	-0.00684897974133492	0.0145795252174139
1394	50.4985427856445	-4.08472776412964	-7.6684775352478	0.00483929552137852	0.00418994715437293	0.00970941036939621	0.000293855206109583
1395	51.147891998291	-2.78603029251099	-8.38276100158691	0.000943203864153475	-0.000355493422830477	0.00743668992072344	0.00743668992072344
1396	51.147891998291	-3.7600531578064	-7.99315214157104	0.00711201597005129	-0.0182125810533762	0.00711201597005129	-0.00619963090866804
1397	51.7972412109375	-3.11070466041565	-7.9282169342041	-0.00522560812532902	-0.0182125810533762	0.0178262684494257	-0.00457625929266214
1398	49.1998481750488	-2.13668155670166	-7.99315214157104	-0.0299008563160896	-0.0211346503347158	0.0275664981454611	-0.0318489037454128
1399	51.147891998291	-2.46135592460632	-7.6684775352478	-0.0243813935667276	-0.0256800893694162	0.0269171483814716	-0.0308748781681061
1400	51.147891998291	-4.40940189361572	-7.47367286682129	-0.0133424662053585	-0.0331475995481014	0.0415274947881699	-0.0299008563160896
1401	49.1998481750488	-3.43537902832031	-7.9282169342041	-0.0204853005707264	-0.0182125810533762	0.0392547734081745	-0.0256800893694162
1402	50.4985427856445	-2.78603029251099	-8.18795680999756	-0.00327756232582033	0.00776136433705688	0.0457482598721981	-0.0204853005707264
1403	51.147891998291	-2.78603029251099	-7.99315214157104	-0.00327756232582033	-0.0169138833880424	0.0447742342948914	-0.0136671401560307
1404	52.446590423584	-4.08472776412964	-7.73341274261475	0.00711201597005129	0.00418994715437293	0.047696303576231	-0.00619963090866804
1405	50.4985427856445	-2.46135592460632	-7.79834747314453	0.0269171483814716	-0.0169138833880424	0.049319677054882	-0.00782300252467394
1406	52.446590423584	-3.43537902832031	-7.79834747314453	0.0259431265294552	-0.00652430532500148	0.0233457311987877	-0.00457625929266214
1407	51.147891998291	-4.40940189361572	-7.86328220367432	0.00776136433705688	0.00289124972186983	0.0106834331527352	-0.00522560812532902
1408	50.4985427856445	-3.43537902832031	-7.79834747314453	0.00581331877037883	0.0149041991680861	-0.0299008563160896	0.0188002903014421
1409	53.0959396362305	-3.7600531578064	-7.86328220367432	0.01847561635077	0.0175015944987535	-0.0451605506241322	0.0353586822748184
1410	51.7972412109375	-3.43537902832031	-7.9282169342041	-0.00295288790948689	0.0165275707840919	-0.0519787110388279	0.025618452578783
1411	51.7972412109375	-3.7600531578064	-8.05808639526367	0.00256657530553639	0.0194496400654316	-0.0675630792975426	0.0249691028147936
1412	49.1998481750488	-3.43537902832031	-7.6684775352478	-0.00619963090866804	0.0142548503354192	-0.0480826161801815	0.0142548503354192
1413	49.849193572998	-2.46135592460632	-7.99315214157104	-0.00555028254166245	0.00646266713738441	-0.0422384813427925	0.0123068047687411
1414	51.7972412109375	-4.73407602310181	-7.73341274261475	-0.00100484199356288	-0.00392691092565656	-0.0354203209280968	-0.00230353930965066
1415	49.849193572998	-2.46135592460632	-8.18795680999756	0.00808603875339031	-0.000355493422830477	-0.0204853005707264	0.00841071270406246
1416	52.446590423584	-4.08472776412964	-7.9282169342041	0.0168522447347641	0.00808603875339031	-0.0237320438027382	0.000293855206109583
1417	51.7972412109375	-4.08472776412964	-7.9282169342041	0.0126314787194133	0.00418994715437293	-0.0165892094373703	-0.00944637414067984
1418	51.147891998291	-4.40940189361572	-7.73341274261475	0.00873538758605719	-0.00230353930965066	-0.0120437685400248	-0.0328229255974293
1419	49.1998481750488	-3.43537902832031	-7.79834747314453	0.00938473641872406	-0.0185372550040483	-0.00392691092565656	-0.0357449948787689
1420	51.7972412109375	-3.43537902832031	-7.73341274261475	0.00841071270406246	-0.0104203969240189	0.00126787810586393	-0.0360696688294411
1421	52.446590423584	-3.43537902832031	-7.99315214157104	-3.08191010844894e-05	-0.00360223650932312	0.00354059832170606	-0.0240567177534103
1422	51.7972412109375	-4.40940189361572	-8.05808639526367	0.00808603875339031	0.00581331877037883	-0.0120437685400248	-0.0188619289547205
1423	51.147891998291	-4.08472776412964	-7.86328220367432	-0.0156151866540313	0.00808603875339031	-0.0162645354866982	-0.0221086721867323
1424	51.147891998291	-3.43537902832031	-8.25289154052734	0.00581331877037883	0.00613799272105098	-0.0139918150380254	-0.0107450718060136
1425	49.849193572998	-3.7600531578064	-8.18795680999756	0.000293855206109583	-0.00392691092565656	-0.00392691092565656	0.00289124972186983
1426	50.4985427856445	-3.7600531578064	-7.6684775352478	0.00321592413820326	0.00841071270406246	-0.000680167751852423	0.00191722682211548
1427	51.147891998291	-2.78603029251099	-7.6684775352478	0.0022419011220336	0.00906006153672934	-0.00944637414067984	0.00743668992072344
1428	52.446590423584	-3.43537902832031	-7.73341274261475	0.00906006153672934	0.0106834331527352	-0.0100957229733467	0.0230210572481155
1429	51.7972412109375	-3.7600531578064	-7.99315214157104	0.000618529506027699	-0.00327756232582033	-0.0100957229733467	0.0304885655641556
1430	49.1998481750488	-3.7600531578064	-7.9282169342041	-0.00392691092565656	0.00321592413820326	0.00451462110504508	0.0363327041268349
1431	51.147891998291	-4.40940189361572	-7.99315214157104	-0.00165419070981443	-0.00522560812532902	0.00354059832170606	0.0269171483814716
1432	51.147891998291	-3.7600531578064	-8.05808639526367	-0.00814767740666866	0.00841071270406246	-0.00100484199356288	0.0226963832974434
1433	51.7972412109375	-4.40940189361572	-7.86328220367432	-0.0026282137259841	0.00386527273803949	0.00321592413820326	0.0171769186854362
1434	49.1998481750488	-2.78603029251099	-7.60354280471802	-3.08191010844894e-05	0.0100340843200684	-0.00392691092565656	-0.00457625929266214
1435	52.446590423584	-3.7600531578064	-8.12302207946777	0.000293855206109583	0.00646266713738441	0.0022419011220336	0.00776136433705688
1436	51.7972412109375	-5.38342475891113	-7.9282169342041	-0.00327756232582033	0.00743668992072344	0.000293855206109583	-0.000355493422830477
1437	50.4985427856445	-4.08472776412964	-7.86328220367432	-0.00749832857400179	0.0132808275520802	-0.0026282137259841	-0.00587495695799589
1438	52.446590423584	-3.7600531578064	-7.9282169342041	-0.0211346503347158	-0.00490093370899558	0.00613799272105098	-0.0376930385828018
1439	50.4985427856445	-3.11070466041565	-8.12302207946777	-0.0240567177534103	-0.00587495695799589	0.00938473641872406	-0.0415891297161579
1440	51.147891998291	-3.43537902832031	-7.99315214157104	-0.0169138833880424	-0.00522560812532902	0.0249691028147936	-0.0308748781681061
1441	48.5504989624023	-2.78603029251099	-7.6684775352478	-0.0208099745213985	0.00548864435404539	0.000293855206109583	-0.0295761823654175
1442	51.147891998291	-3.43537902832031	-8.38276100158691	-0.00814767740666866	0.00776136433705688	-0.0026282137259841	-0.0208099745213985
1443	53.0959396362305	-4.08472776412964	-7.99315214157104	-0.00912170019000769	0.00483929552137852	-0.00652430532500148	-0.0240567177534103
1444	49.849193572998	-3.7600531578064	-7.99315214157104	-0.00132951640989631	0.00873538758605719	-0.00327756232582033	-0.00977104809135199
1445	50.4985427856445	-3.11070466041565	-7.99315214157104	0.0165275707840919	0.0100340843200684	0.0171769186854362	0.000293855206109583
1446	51.147891998291	-3.11070466041565	-7.9282169342041	0.025618452578783	0.00289124972186983	-0.000355493422830477	-0.00619963090866804
1447	50.4985427856445	-4.40940189361572	-7.79834747314453	0.0288651939481497	0.00386527273803949	-0.00555028254166245	0.00613799272105098
1448	47.9011497497559	-3.11070466041565	-7.79834747314453	0.0207483377307653	0.0158782228827477	0.000293855206109583	0.0246444288641214
1449	51.7972412109375	-3.7600531578064	-8.12302207946777	0.013930176384747	0.0181509424000978	-0.0139918150380254	0.0236704051494598
1450	52.446590423584	-3.7600531578064	-7.79834747314453	0.00646266713738441	0.00256657530553639	-0.0107450718060136	0.0343846566975117
1451	51.7972412109375	-3.43537902832031	-7.86328220367432	-0.00425158534198999	-0.00782300252467394	-0.00684897974133492	0.0233457311987877
1452	48.5504989624023	-2.46135592460632	-8.18795680999756	-0.0139918150380254	-0.00457625929266214	-0.00652430532500148	0.0207483377307653
1453	49.849193572998	-2.13668155670166	-8.38276100158691	-0.017887907102704	0.00159255252219737	-0.00717365415766835	-0.00327756232582033
1454	51.147891998291	-4.40940189361572	-7.53860807418823	-0.0240567177534103	-0.00717365415766835	-0.00977104809135199	0.00808603875339031
1455	50.4985427856445	-2.78603029251099	-7.79834747314453	-0.0308748781681061	-0.00392691092565656	0.00191722682211548	0.0123068047687411
1456	51.7972412109375	-4.08472776412964	-7.9282169342041	-0.032173577696085	-0.00490093370899558	0.00548864435404539	0.00970941036939621
1457	51.7972412109375	-3.43537902832031	-7.99315214157104	-0.02697878703475	0.00159255252219737	0.00354059832170606	-0.00977104809135199
1458	50.4985427856445	-3.7600531578064	-8.18795680999756	-0.0292515084147453	-0.00879702530801296	0.0100340843200684	-0.0273034609854221
1459	47.2518005371094	-3.11070466041565	-7.99315214157104	-0.0318489037454128	-0.00749832857400179	-0.000680167751852423	-0.0292515084147453
1460	51.7972412109375	-3.11070466041565	-7.99315214157104	0.00483929552137852	0.00126787810586393	-0.00652430532500148	-0.0273034609854221
1461	50.4985427856445	-2.78603029251099	-7.60354280471802	0.00386527273803949	0.00256657530553639	-0.00165419070981443	-0.0263294391334057
1462	50.4985427856445	-2.46135592460632	-7.99315214157104	0.0162028968334198	0.0123068047687411	-0.00295288790948689	-0.0175632312893867
1463	49.849193572998	-2.78603029251099	-8.25289154052734	0.0188002903014421	0.0191249661147594	-0.00490093370899558	-0.0188619289547205
1464	51.7972412109375	-4.08472776412964	-7.9282169342041	0.012956153601408	0.0171769186854362	-0.0120437685400248	-0.00944637414067984
1465	51.7972412109375	-4.08472776412964	-7.99315214157104	0.00808603875339031	0.00386527273803949	-0.00684897974133492	-0.00555028254166245
1466	51.147891998291	-4.40940189361572	-7.9282169342041	0.00386527273803949	0.0142548503354192	-0.00392691092565656	-0.00360223650932312
1467	49.849193572998	-2.46135592460632	-8.05808639526367	-0.000680167751852423	0.0295145437121391	-0.00230353930965066	0.00451462110504508
1468	52.446590423584	-3.7600531578064	-7.47367286682129	0.000618529506027699	0.0376313999295235	-0.0191866029053926	0.0178262684494257
1469	52.446590423584	-4.40940189361572	-7.60354280471802	0.01100810803473	0.0246444288641214	-0.0172385573387146	0.0239950809627771
1470	49.849193572998	-3.43537902832031	-8.12302207946777	0.00873538758605719	0.0188002903014421	-0.0123684434220195	0.0405534692108631
1471	52.446590423584	-3.7600531578064	-8.18795680999756	0.0136055024340749	0.0106834331527352	-0.00327756232582033	0.0262678004801273
1472	51.7972412109375	-4.08472776412964	-7.99315214157104	0.0217223595827818	0.00613799272105098	-0.000355493422830477	0.0207483377307653
1473	50.4985427856445	-2.78603029251099	-7.9282169342041	0.0142548503354192	-0.00717365415766835	-0.00100484199356288	0.00938473641872406
1474	52.446590423584	-2.78603029251099	-7.99315214157104	0.0233457311987877	-0.0113944197073579	-0.0026282137259841	0.00289124972186983
1475	51.147891998291	-3.11070466041565	-7.60354280471802	0.0282158460468054	-0.0126931173726916	0.0113327819854021	0.00938473641872406
1476	53.0959396362305	-4.73407602310181	-7.73341274261475	0.012956153601408	-0.000355493422830477	0.00289124972186983	-0.00100484199356288
1477	49.1998481750488	-3.43537902832031	-7.9282169342041	0.0103587592020631	-0.0113944197073579	-0.000355493422830477	-0.00684897974133492
1478	49.849193572998	-2.78603029251099	-8.25289154052734	-0.00684897974133492	-0.02697878703475	0.00256657530553639	-0.0402904339134693
1479	52.446590423584	-4.40940189361572	-7.86328220367432	-3.08191010844894e-05	-0.0305502042174339	0.00418994715437293	-0.039641086012125
1480	51.7972412109375	-3.43537902832031	-7.60354280471802	-0.0201606266200542	-0.0315242260694504	0.0132808275520802	-0.0286021586507559
1481	50.4985427856445	-3.43537902832031	-7.6684775352478	-0.0370436906814575	-0.0243813935667276	0.012956153601408	-0.0263294391334057
1482	50.4985427856445	-3.43537902832031	-7.79834747314453	-0.0286021586507559	-0.00457625929266214	0.00808603875339031	-0.028926832601428
1483	50.4985427856445	-3.43537902832031	-7.9282169342041	-0.02697878703475	-0.00782300252467394	0.00159255252219737	-0.0195112787187099
1484	51.7972412109375	-3.43537902832031	-7.99315214157104	-0.0276281367987394	-0.00425158534198999	-0.00360223650932312	-0.0198359526693821
1485	50.4985427856445	-2.13668155670166	-7.99315214157104	-0.0126931173726916	-0.00457625929266214	0.00808603875339031	-3.08191010844894e-05
1486	51.7972412109375	-3.43537902832031	-7.9282169342041	0.0022419011220336	0.00126787810586393	0.0136055024340749	0.00548864435404539
1487	50.4985427856445	-3.7600531578064	-7.73341274261475	0.00256657530553639	0.00613799272105098	0.00418994715437293	0.0126314787194133
1488	49.849193572998	-3.43537902832031	-7.79834747314453	0.01847561635077	0.0210730116814375	-0.00749832857400179	0.0327612869441509
1489	51.147891998291	-2.78603029251099	-7.99315214157104	0.0265924744307995	0.00386527273803949	-0.00360223650932312	0.0321119390428066
1490	50.4985427856445	-2.78603029251099	-7.99315214157104	0.0246444288641214	0.0123068047687411	0.00191722682211548	0.0356833562254906
1491	50.4985427856445	-2.13668155670166	-8.31782627105713	0.0220470335334539	0.0100340843200684	-0.00555028254166245	0.0304885655641556
1492	51.147891998291	-3.11070466041565	-8.18795680999756	0.0243197549134493	0.0106834331527352	-0.00555028254166245	0.0233457311987877
1493	53.0959396362305	-3.43537902832031	-7.99315214157104	0.0145795252174139	0.00516396993771195	0.00159255252219737	-0.00457625929266214
1494	50.4985427856445	-3.43537902832031	-7.9282169342041	0.0194496400654316	-0.00717365415766835	-0.00197886489331722	0.0223717093467712
1495	50.4985427856445	-3.11070466041565	-7.6684775352478	0.00289124972186983	0.000293855206109583	0.00711201597005129	0.0103587592020631
1496	50.4985427856445	-2.46135592460632	-7.86328220367432	0.0168522447347641	0.00483929552137852	0.00776136433705688	0.00126787810586393
1497	51.147891998291	-2.46135592460632	-8.18795680999756	0.000293855206109583	-0.000680167751852423	-0.00360223650932312	-0.00490093370899558
1498	51.7972412109375	-3.43537902832031	-8.05808639526367	-0.0107450718060136	-0.00392691092565656	0.000293855206109583	-0.0328229255974293
1499	49.849193572998	-3.11070466041565	-7.99315214157104	-0.0172385573387146	-0.00879702530801296	0.00191722682211548	-0.0354203209280968
1500	51.7972412109375	-3.11070466041565	-8.12302207946777	-0.00944637414067984	-0.0230826959013939	0.0113327819854021	-0.0201606266200542
1501	53.0959396362305	-3.7600531578064	-7.73341274261475	-0.0136671401560307	-0.017887907102704	0.00386527273803949	-0.0240567177534103
1502	52.446590423584	-3.7600531578064	-7.6684775352478	-0.0240567177534103	0.00516396993771195	0.00516396993771195	-0.0260047651827335
1503	51.7972412109375	-2.46135592460632	-7.53860807418823	-0.02697878703475	-0.00360223650932312	0.0171769186854362	-0.0100957229733467
1504	50.4985427856445	-2.13668155670166	-8.18795680999756	-0.0295761823654175	-0.00490093370899558	0.0275664981454611	-0.0149658378213644
1505	52.446590423584	-4.40940189361572	-8.05808639526367	-0.0315242260694504	-0.0107450718060136	0.0363327041268349	0.00321592413820326
1506	49.1998481750488	-2.78603029251099	-8.05808639526367	-0.0347709693014622	-0.0162645354866982	0.0314625911414623	-0.000680167751852423
1507	53.0959396362305	-3.43537902832031	-7.9282169342041	-0.0162645354866982	0.00646266713738441	0.00873538758605719	0.011982130818069
1508	51.147891998291	-2.46135592460632	-7.9282169342041	-0.00425158534198999	0.0168522447347641	0.0116574559360743	0.0226963832974434
1509	50.4985427856445	-2.13668155670166	-8.05808639526367	0.00126787810586393	0.0194496400654316	-0.00457625929266214	0.0389300994575024
1510	48.5504989624023	-2.13668155670166	-7.6684775352478	0.00970941036939621	0.0188002903014421	-0.00684897974133492	0.0415274947881699
1511	50.4985427856445	-2.46135592460632	-8.25289154052734	0.00841071270406246	0.01100810803473	-0.0230826959013939	0.0330859608948231
1512	51.147891998291	-3.7600531578064	-8.12302207946777	0.000943203864153475	0.00711201597005129	-0.0308748781681061	0.0142548503354192
1513	49.849193572998	-3.43537902832031	-8.12302207946777	0.00938473641872406	0.0149041991680861	-0.0448358729481697	0.0210730116814375
1514	52.446590423584	-3.11070466041565	-7.9282169342041	0.00776136433705688	-0.00100484199356288	-0.0480826161801815	0.00321592413820326
1515	50.4985427856445	-2.46135592460632	-7.99315214157104	0.0171769186854362	0.00711201597005129	-0.0182125810533762	0.0116574559360743
1516	51.147891998291	-4.08472776412964	-7.60354280471802	0.0116574559360743	-0.00522560812532902	-0.0143164889886975	-0.00360223650932312
1517	47.9011497497559	-2.46135592460632	-7.6684775352478	0.0100340843200684	-0.0026282137259841	-0.0139918150380254	-0.00749832857400179
1518	51.7972412109375	-3.11070466041565	-8.18795680999756	0.00678734155371785	-0.00782300252467394	-0.00944637414067984	-0.0354203209280968
1519	51.7972412109375	-3.11070466041565	-8.38276100158691	0.00711201597005129	-0.017887907102704	-0.0162645354866982	-0.0386670641601086
1520	50.4985427856445	-2.46135592460632	-8.05808639526367	-0.0188619289547205	-0.00327756232582033	0.00678734155371785	-0.032173577696085
1521	51.147891998291	-2.46135592460632	-8.05808639526367	-3.08191010844894e-05	-0.00295288790948689	0.00159255252219737	-0.0273034609854221
1522	51.7972412109375	-3.43537902832031	-8.12302207946777	0.00159255252219737	-0.00879702530801296	-0.00555028254166245	-0.0263294391334057
1523	51.7972412109375	-4.40940189361572	-7.73341274261475	-0.00165419070981443	-0.00360223650932312	-0.00717365415766835	-0.0204853005707264
1524	48.5504989624023	-2.46135592460632	-7.73341274261475	-0.0165892094373703	0.00386527273803949	-0.00684897974133492	-0.00977104809135199
1525	52.446590423584	-3.7600531578064	-7.9282169342041	0.00126787810586393	0.00613799272105098	-0.0110697457566857	-0.000680167751852423
1526	51.147891998291	-3.43537902832031	-8.18795680999756	-0.0146411629393697	0.000293855206109583	0.00159255252219737	-0.00587495695799589
1527	52.446590423584	-3.11070466041565	-8.05808639526367	-0.0130177913233638	0.0145795252174139	-0.0169138833880424	0.000293855206109583
1528	47.9011497497559	-2.46135592460632	-7.9282169342041	-0.0152905117720366	0.0194496400654316	-0.0237320438027382	0.025618452578783
1529	52.446590423584	-3.7600531578064	-7.86328220367432	-0.0162645354866982	0.011982130818069	-0.0169138833880424	0.0246444288641214
1530	53.0959396362305	-5.70809936523438	-7.47367286682129	-0.0152905117720366	0.00386527273803949	-0.00587495695799589	0.0356833562254906
1531	51.7972412109375	-4.40940189361572	-7.53860807418823	-0.00652430532500148	-0.00619963090866804	0.00451462110504508	0.0347093306481838
1532	50.4985427856445	-3.11070466041565	-7.99315214157104	0.000293855206109583	0.0100340843200684	0.00613799272105098	0.0149041991680861
1533	51.7972412109375	-2.78603029251099	-8.25289154052734	-0.000680167751852423	0.0132808275520802	-0.0026282137259841	0.0116574559360743
1534	52.446590423584	-4.40940189361572	-7.86328220367432	0.0165275707840919	-0.00132951640989631	-0.00749832857400179	0.0210730116814375
1535	49.1998481750488	-3.11070466041565	-7.99315214157104	0.0113327819854021	0.000293855206109583	0.00321592413820326	0.00451462110504508
1536	53.745288848877	-4.08472776412964	-8.05808639526367	0.0259431265294552	-0.00100484199356288	-0.00879702530801296	0.00581331877037883
1537	52.446590423584	-4.08472776412964	-7.6684775352478	0.0236704051494598	-0.00684897974133492	-0.00749832857400179	-0.00230353930965066
1538	49.1998481750488	-3.11070466041565	-7.9282169342041	0.0136055024340749	-0.00717365415766835	-0.00522560812532902	-0.0331475995481014
1539	50.4985427856445	-3.43537902832031	-8.18795680999756	0.00938473641872406	-0.00197886489331722	-0.00360223650932312	-0.0347709693014622
1540	51.147891998291	-2.78603029251099	-8.31782627105713	0.00256657530553639	-0.0152905117720366	-0.00165419070981443	-0.0367190167307854
1541	50.4985427856445	-4.40940189361572	-8.12302207946777	0.00451462110504508	-0.0126931173726916	0.0100340843200684	-0.0292515084147453
1542	47.9011497497559	-2.78603029251099	-8.12302207946777	-0.0211346503347158	-0.0026282137259841	-0.00132951640989631	-0.0149658378213644
1543	53.745288848877	-3.7600531578064	-7.9282169342041	-0.0169138833880424	0.0103587592020631	0.0116574559360743	-0.0156151866540313
1544	53.0959396362305	-4.40940189361572	-7.47367286682129	-0.0130177913233638	-0.00197886489331722	0.0210730116814375	-0.0152905117720366
1545	51.147891998291	-3.43537902832031	-7.99315214157104	-0.00490093370899558	0.00938473641872406	0.029189869761467	-0.000355493422830477
1546	48.5504989624023	-3.7600531578064	-7.99315214157104	-0.0120437685400248	0.00776136433705688	0.0181509424000978	-0.00392691092565656
1547	50.4985427856445	-2.78603029251099	-8.4476957321167	-0.00425158534198999	0.00873538758605719	0.00678734155371785	0.00386527273803949
1548	51.7972412109375	-5.05875062942505	-7.6684775352478	0.00743668992072344	0.00873538758605719	-0.000680167751852423	0.01100810803473
1549	52.446590423584	-4.40940189361572	-7.86328220367432	0.0113327819854021	0.00613799272105098	-0.00230353930965066	0.0314625911414623
1550	51.7972412109375	-4.08472776412964	-7.99315214157104	0.0152288740500808	0.00354059832170606	-0.00555028254166245	0.0314625911414623
1551	51.147891998291	-3.43537902832031	-7.6684775352478	-0.00327756232582033	-0.0107450718060136	-0.0165892094373703	0.0285405199974775
1552	52.446590423584	-5.05875062942505	-7.79834747314453	0.00126787810586393	-0.0113944197073579	-0.0237320438027382	0.0152288740500808
1553	47.9011497497559	-3.7600531578064	-7.86328220367432	-0.00749832857400179	-0.0104203969240189	-0.0311995539814234	0.00743668992072344
1554	52.446590423584	-2.78603029251099	-8.38276100158691	-0.00197886489331722	-0.00782300252467394	-0.0311995539814234	0.00906006153672934
1555	51.147891998291	-4.40940189361572	-7.86328220367432	0.00191722682211548	-0.0146411629393697	-0.0146411629393697	0.00548864435404539
1556	51.7972412109375	-2.78603029251099	-8.05808639526367	-0.0117190945893526	-0.00522560812532902	-0.00652430532500148	0.00711201597005129
1557	51.147891998291	-4.08472776412964	-7.73341274261475	-0.00912170019000769	-0.0253554154187441	-0.00392691092565656	-0.0104203969240189
1558	51.147891998291	-3.11070466041565	-7.99315214157104	-0.0182125810533762	-0.021459324285388	-0.0113944197073579	-0.0299008563160896
1559	51.147891998291	-5.38342475891113	-7.86328220367432	-0.0159398596733809	-0.0240567177534103	-0.00165419070981443	-0.0402904339134693
1560	51.7972412109375	-3.7600531578064	-7.9282169342041	-0.0110697457566857	-0.00912170019000769	0.0152288740500808	-0.0373683646321297
1561	53.745288848877	-4.08472776412964	-7.9282169342041	-0.0126931173726916	-0.0175632312893867	0.00354059832170606	-0.0247060675173998
1562	51.7972412109375	-4.08472776412964	-7.6684775352478	-0.00847235135734081	-0.0104203969240189	0.00776136433705688	-0.0146411629393697
1563	51.7972412109375	-4.08472776412964	-7.99315214157104	-0.00717365415766835	-0.0100957229733467	0.00841071270406246	-0.0139918150380254
1564	49.849193572998	-3.7600531578064	-7.9282169342041	-0.00684897974133492	-0.0182125810533762	0.00743668992072344	-0.00522560812532902
1565	51.147891998291	-3.7600531578064	-7.73341274261475	0.00289124972186983	-0.0133424662053585	0.0113327819854021	-0.00457625929266214
1566	51.7972412109375	-3.43537902832031	-8.18795680999756	0.0249691028147936	-0.00619963090866804	0.0226963832974434	0.000618529506027699
1567	50.4985427856445	-2.78603029251099	-8.05808639526367	0.00970941036939621	0.00289124972186983	0.000943203864153475	0.01100810803473
1568	51.147891998291	-4.40940189361572	-7.86328220367432	0.0239950809627771	0.0106834331527352	0.00289124972186983	0.0363327041268349
1569	53.0959396362305	-3.7600531578064	-8.05808639526367	0.01847561635077	0.00906006153672934	-0.00425158534198999	0.0369820520281792
1570	52.446590423584	-5.38342475891113	-7.73341274261475	0.0249691028147936	0.00418994715437293	0.00841071270406246	0.0353586822748184
1571	50.4985427856445	-3.7600531578064	-7.47367286682129	0.0337353087961674	0.00451462110504508	0.00159255252219737	0.0369820520281792
1572	53.0959396362305	-3.7600531578064	-7.6684775352478	0.0207483377307653	0.00354059832170606	0.00256657530553639	0.01847561635077
1573	49.849193572998	-3.11070466041565	-8.25289154052734	0.0136055024340749	0.00418994715437293	-0.0107450718060136	0.013930176384747
1574	51.7972412109375	-4.08472776412964	-7.99315214157104	-0.00717365415766835	0.00159255252219737	-0.0130177913233638	0.00159255252219737
1575	47.2518005371094	-3.11070466041565	-8.05808639526367	-0.0208099745213985	0.00581331877037883	-0.00555028254166245	0.0188002903014421
1576	53.0959396362305	-3.7600531578064	-7.86328220367432	-0.0204853005707264	0.00191722682211548	0.00646266713738441	0.00548864435404539
1577	52.446590423584	-4.40940189361572	-7.79834747314453	-0.0198359526693821	-0.00197886489331722	-0.00165419070981443	-0.0107450718060136
1578	51.147891998291	-3.11070466041565	-7.6684775352478	-0.0299008563160896	0.00191722682211548	0.00451462110504508	-0.0328229255974293
1579	52.446590423584	-3.7600531578064	-7.99315214157104	-0.0318489037454128	-3.08191010844894e-05	-0.00360223650932312	-0.0383423902094364
1580	53.0959396362305	-3.7600531578064	-8.18795680999756	-0.0182125810533762	-0.00522560812532902	0.000618529506027699	-0.0279528107494116
1581	51.7972412109375	-5.70809936523438	-8.12302207946777	-0.00490093370899558	-0.00977104809135199	0.00191722682211548	-0.02697878703475
1582	51.7972412109375	-3.7600531578064	-7.9282169342041	-0.00295288790948689	0.00418994715437293	-0.00782300252467394	-0.00944637414067984
1583	53.0959396362305	-4.08472776412964	-7.86328220367432	0.00581331877037883	0.00646266713738441	-0.0185372550040483	-0.0175632312893867
1584	49.849193572998	-3.43537902832031	-7.6684775352478	0.00516396993771195	0.00970941036939621	-0.0136671401560307	-0.0123684434220195
1585	51.147891998291	-3.11070466041565	-7.73341274261475	-0.000355493422830477	0.00191722682211548	-0.00619963090866804	-0.0026282137259841
1586	51.147891998291	-4.40940189361572	-7.86328220367432	-0.00522560812532902	0.00743668992072344	0.00808603875339031	0.00451462110504508
1587	51.7972412109375	-3.11070466041565	-8.38276100158691	0.000943203864153475	0.012956153601408	-0.000680167751852423	0.0136055024340749
1588	52.446590423584	-4.73407602310181	-7.86328220367432	-0.000680167751852423	0.0145795252174139	-0.00425158534198999	0.00873538758605719
1589	51.7972412109375	-3.7600531578064	-7.73341274261475	0.00191722682211548	0.01847561635077	0.00483929552137852	0.0340599827468395
1590	51.7972412109375	-3.7600531578064	-7.6684775352478	-0.00717365415766835	0.0136055024340749	-0.00490093370899558	0.0321119390428066
1591	53.0959396362305	-4.40940189361572	-7.53860807418823	0.00548864435404539	0.0194496400654316	-0.00652430532500148	0.0246444288641214
1592	49.849193572998	-4.08472776412964	-7.86328220367432	0.0022419011220336	0.0194496400654316	-0.00717365415766835	0.0168522447347641
1593	49.1998481750488	-3.43537902832031	-8.12302207946777	-0.0100957229733467	0.0191249661147594	-0.00392691092565656	0.00970941036939621
1594	50.4985427856445	-3.11070466041565	-8.25289154052734	-0.0110697457566857	0.0149041991680861	-0.0152905117720366	0.00581331877037883
1595	52.446590423584	-4.40940189361572	-7.79834747314453	-0.00295288790948689	0.00938473641872406	-0.00360223650932312	0.00808603875339031
1596	53.0959396362305	-4.08472776412964	-7.86328220367432	0.00776136433705688	0.0152288740500808	-0.00977104809135199	0.00711201597005129
1597	49.849193572998	-4.08472776412964	-7.73341274261475	-0.00165419070981443	0.0194496400654316	-0.00425158534198999	-0.00977104809135199
1598	53.745288848877	-3.7600531578064	-7.86328220367432	-0.00132951640989631	0.00548864435404539	-0.0172385573387146	-0.032173577696085
1599	50.4985427856445	-3.7600531578064	-7.9282169342041	-0.00327756232582033	0.00548864435404539	-0.0139918150380254	-0.0386670641601086
1600	50.4985427856445	-3.43537902832031	-8.25289154052734	0.00483929552137852	0.00678734155371785	-0.00879702530801296	-0.0357449948787689
1601	51.7972412109375	-3.11070466041565	-8.25289154052734	0.00516396993771195	0.00938473641872406	-0.00425158534198999	-0.0331475995481014
1602	51.147891998291	-3.11070466041565	-8.05808639526367	-0.000355493422830477	0.01100810803473	-0.0126931173726916	-0.0260047651827335
1603	52.446590423584	-4.73407602310181	-7.79834747314453	0.00256657530553639	0.00354059832170606	-0.00587495695799589	-0.0191866029053926
1604	49.1998481750488	-4.08472776412964	-7.6684775352478	-0.00782300252467394	0.00841071270406246	-0.00425158534198999	-0.00977104809135199
1605	52.446590423584	-2.78603029251099	-8.05808639526367	0.0116574559360743	0.00581331877037883	0.0022419011220336	0.00516396993771195
1606	53.0959396362305	-4.08472776412964	-7.79834747314453	-0.00457625929266214	0.00776136433705688	0.00776136433705688	0.00159255252219737
1607	50.4985427856445	-3.11070466041565	-8.18795680999756	0.000943203864153475	0.00808603875339031	-0.00555028254166245	0.00711201597005129
1608	49.849193572998	-3.11070466041565	-8.18795680999756	0.0145795252174139	0.0171769186854362	-0.017887907102704	0.0259431265294552
1609	53.745288848877	-4.08472776412964	-8.05808639526367	0.00289124972186983	0.00289124972186983	-0.0146411629393697	0.0350340083241463
1610	52.446590423584	-5.05875062942505	-7.6684775352478	0.0113327819854021	-0.0107450718060136	0.000293855206109583	0.0350340083241463
1611	52.446590423584	-4.08472776412964	-7.6684775352478	0.013930176384747	-0.00360223650932312	-0.00717365415766835	0.0321119390428066
1612	51.7972412109375	-2.78603029251099	-7.6684775352478	0.00906006153672934	0.00711201597005129	-0.0117190945893526	0.0197743140161037
1613	51.147891998291	-3.43537902832031	-7.6684775352478	-0.00457625929266214	-0.00230353930965066	-0.00555028254166245	-0.00847235135734081
1614	53.0959396362305	-5.05875062942505	-7.99315214157104	0.00646266713738441	-0.00295288790948689	-0.00197886489331722	0.01100810803473
1615	48.5504989624023	-3.43537902832031	-8.18795680999756	-0.0152905117720366	0.00354059832170606	-0.00392691092565656	0.0103587592020631
1616	51.7972412109375	-3.7600531578064	-7.99315214157104	0.00646266713738441	0.00841071270406246	0.0158782228827477	-0.00425158534198999
1617	53.0959396362305	-4.73407602310181	-7.79834747314453	-0.00587495695799589	0.00646266713738441	0.00808603875339031	-0.0136671401560307
1618	51.147891998291	-2.78603029251099	-7.86328220367432	-0.0133424662053585	-0.00814767740666866	-3.08191010844894e-05	-0.0311995539814234
1619	51.147891998291	-3.43537902832031	-7.73341274261475	-0.0263294391334057	-0.0104203969240189	-0.00327756232582033	-0.0363943427801132
1620	51.147891998291	-3.43537902832031	-8.05808639526367	-0.0328229255974293	-0.0126931173726916	-0.000680167751852423	-0.0393164120614529
1621	51.7972412109375	-5.05875062942505	-7.9282169342041	-0.0350956469774246	-0.0409397818148136	-0.00165419070981443	-0.0256800893694162
1622	49.849193572998	-3.43537902832031	-8.05808639526367	-0.0419138073921204	0.00289124972186983	0.000943203864153475	-0.0217839982360601
1623	51.147891998291	-3.11070466041565	-7.99315214157104	-0.0308748781681061	-0.0208099745213985	-0.00392691092565656	-0.0146411629393697
1624	53.0959396362305	-4.40940189361572	-7.73341274261475	-0.0159398596733809	-0.00230353930965066	-0.00652430532500148	-0.0133424662053585
1625	50.4985427856445	-3.7600531578064	-7.79834747314453	-0.00814767740666866	-0.00814767740666866	-0.000355493422830477	0.000943203864153475
1626	49.849193572998	-4.08472776412964	-7.47367286682129	-0.000680167751852423	-0.00684897974133492	-0.000680167751852423	0.00938473641872406
1627	51.7972412109375	-3.43537902832031	-8.38276100158691	0.01847561635077	0.00321592413820326	0.000293855206109583	0.0262678004801273
1628	51.7972412109375	-5.05875062942505	-7.99315214157104	0.0285405199974775	-0.00457625929266214	-0.00490093370899558	0.0308132413774729
1629	53.745288848877	-4.08472776412964	-7.79834747314453	0.0412028171122074	0.00418994715437293	0.00289124972186983	0.0340599827468395
1630	52.446590423584	-3.7600531578064	-7.6684775352478	0.0408781431615353	-0.00879702530801296	0.00743668992072344	0.0327612869441509
1631	52.446590423584	-4.08472776412964	-7.79834747314453	0.0460729338228703	0.00191722682211548	0.00159255252219737	0.0321119390428066
1632	51.7972412109375	-5.05875062942505	-7.60354280471802	0.0502936989068985	-0.00749832857400179	0.00581331877037883	0.0217223595827818
1633	49.849193572998	-3.43537902832031	-7.9282169342041	0.029189869761467	-0.00327756232582033	-0.00684897974133492	0.0100340843200684
1634	53.0959396362305	-4.40940189361572	-7.99315214157104	0.0321119390428066	-0.0100957229733467	0.00159255252219737	0.0100340843200684
1635	51.7972412109375	-2.78603029251099	-8.25289154052734	0.0265924744307995	-0.0100957229733467	0.000293855206109583	0.00289124972186983
1636	53.745288848877	-4.40940189361572	-7.9282169342041	0.0285405199974775	-0.00327756232582033	-0.00165419070981443	0.000293855206109583
1637	51.7972412109375	-4.08472776412964	-7.86328220367432	0.00808603875339031	-0.00555028254166245	0.00321592413820326	-0.00879702530801296
1638	52.446590423584	-3.43537902832031	-7.73341274261475	-0.00522560812532902	-0.0146411629393697	-0.00360223650932312	-0.0243813935667276
1639	53.0959396362305	-5.38342475891113	-7.53860807418823	-0.0123684434220195	0.000618529506027699	-0.0026282137259841	-0.038017712533474
1640	52.446590423584	-3.7600531578064	-7.6684775352478	-0.0133424662053585	-0.0130177913233638	0.00646266713738441	-0.0357449948787689
1641	53.0959396362305	-4.73407602310181	-7.86328220367432	-0.0195112787187099	-0.00100484199356288	-0.00847235135734081	-0.0237320438027382
1642	55.0439834594727	-4.40940189361572	-8.05808639526367	-0.0130177913233638	0.00613799272105098	-0.00392691092565656	-0.0165892094373703
1643	53.745288848877	-5.38342475891113	-7.73341274261475	-0.00847235135734081	0.00191722682211548	-0.0120437685400248	-0.0165892094373703
1644	49.849193572998	-3.43537902832031	-7.79834747314453	-0.0204853005707264	-0.00132951640989631	0.00646266713738441	-0.00944637414067984
1645	53.745288848877	-3.7600531578064	-7.6684775352478	-0.0146411629393697	0.00808603875339031	-0.00392691092565656	-0.00100484199356288
1646	51.7972412109375	-3.7600531578064	-7.79834747314453	-0.00749832857400179	0.0106834331527352	0.00548864435404539	0.00289124972186983
1647	54.3946342468262	-4.08472776412964	-7.73341274261475	0.000293855206109583	0.0168522447347641	-0.0026282137259841	0.00483929552137852
1648	51.7972412109375	-4.73407602310181	-7.9282169342041	-0.00652430532500148	0.0220470335334539	-0.0100957229733467	0.0168522447347641
1649	53.0959396362305	-3.43537902832031	-8.38276100158691	0.00256657530553639	0.0239950809627771	0.000293855206109583	0.0373067259788513
1650	53.0959396362305	-4.73407602310181	-8.05808639526367	-0.00295288790948689	0.00191722682211548	0.0116574559360743	0.0376313999295235
1651	53.0959396362305	-4.40940189361572	-7.6684775352478	0.0022419011220336	0.00191722682211548	0.0022419011220336	0.0304885655641556
1652	54.3946342468262	-4.73407602310181	-7.60354280471802	-0.00490093370899558	0.00354059832170606	0.00354059832170606	0.0210730116814375
1653	51.7972412109375	-3.43537902832031	-7.73341274261475	-0.00652430532500148	-0.000680167751852423	0.00159255252219737	0.00743668992072344
1654	53.0959396362305	-5.05875062942505	-7.86328220367432	-0.00652430532500148	-0.00847235135734081	-0.00457625929266214	-0.00230353930965066
1655	47.9011497497559	-3.43537902832031	-8.12302207946777	-0.0136671401560307	-0.00392691092565656	-0.00295288790948689	0.000943203864153475
1656	53.745288848877	-4.40940189361572	-7.99315214157104	-0.00100484199356288	0.00354059832170606	-0.00847235135734081	0.00289124972186983
1657	52.446590423584	-3.7600531578064	-7.99315214157104	-0.0143164889886975	-0.00912170019000769	-0.00165419070981443	-0.00782300252467394
1658	53.0959396362305	-4.08472776412964	-7.9282169342041	-0.0221086721867323	-0.0133424662053585	-0.00295288790948689	-0.0331475995481014
1659	51.7972412109375	-4.40940189361572	-7.79834747314453	-0.0263294391334057	-0.0146411629393697	0.00159255252219737	-0.0409397818148136
1660	51.147891998291	-3.7600531578064	-7.9282169342041	-0.0185372550040483	-0.0256800893694162	0.00159255252219737	-0.0324982516467571
1661	51.7972412109375	-4.40940189361572	-8.18795680999756	-0.0172385573387146	-0.00749832857400179	-0.0113944197073579	-0.0266541130840778
1662	51.7972412109375	-3.43537902832031	-8.12302207946777	-0.00912170019000769	-0.00230353930965066	-0.00782300252467394	-0.0230826959013939
1663	53.0959396362305	-4.08472776412964	-7.99315214157104	-0.0104203969240189	0.000293855206109583	-0.0139918150380254	-0.0224333461374044
1664	51.7972412109375	-4.40940189361572	-7.9282169342041	0.00126787810586393	0.00938473641872406	-0.00619963090866804	-0.0146411629393697
1665	50.4985427856445	-4.08472776412964	-7.6684775352478	0.01100810803473	-0.00197886489331722	-0.00522560812532902	-0.00392691092565656
1666	50.4985427856445	-4.73407602310181	-7.47367286682129	0.0155535480007529	0.000293855206109583	-0.00717365415766835	-0.00197886489331722
1667	53.0959396362305	-4.40940189361572	-8.05808639526367	0.0275664981454611	0.0175015944987535	-0.00555028254166245	-0.00425158534198999
1668	52.446590423584	-4.73407602310181	-8.25289154052734	0.0100340843200684	0.0171769186854362	-0.0130177913233638	0.0243197549134493
1669	50.4985427856445	-3.43537902832031	-8.05808639526367	0.00516396993771195	0.00906006153672934	-0.00360223650932312	0.0353586822748184
1670	51.147891998291	-2.78603029251099	-7.99315214157104	0.00938473641872406	0.00646266713738441	-0.00652430532500148	0.0350340083241463
1671	52.446590423584	-3.43537902832031	-8.05808639526367	0.0126314787194133	0.00159255252219737	-0.00295288790948689	0.0317872650921345
1672	51.7972412109375	-4.73407602310181	-7.79834747314453	-0.00132951640989631	-0.00100484199356288	0.00289124972186983	0.025618452578783
1673	49.1998481750488	-4.08472776412964	-7.6684775352478	-0.00847235135734081	0.000293855206109583	-0.00977104809135199	0.00873538758605719
1674	50.4985427856445	-3.43537902832031	-7.99315214157104	-0.00327756232582033	0.00256657530553639	0.00354059832170606	0.0116574559360743
1675	53.0959396362305	-4.08472776412964	-7.9282169342041	-0.00749832857400179	-0.00912170019000769	0.00581331877037883	0.00873538758605719
1676	51.7972412109375	-3.43537902832031	-8.25289154052734	-0.000355493422830477	-0.00555028254166245	0.0116574559360743	0.00548864435404539
1677	49.1998481750488	-3.7600531578064	-7.79834747314453	-0.0026282137259841	-0.00295288790948689	0.0181509424000978	-0.0117190945893526
1678	53.745288848877	-3.43537902832031	-8.31782627105713	-0.0143164889886975	-0.0146411629393697	0.00841071270406246	-0.0286021586507559
1679	50.4985427856445	-4.08472776412964	-7.79834747314453	0.00191722682211548	-0.0217839982360601	0.0116574559360743	-0.0347709693014622
1680	50.4985427856445	-3.43537902832031	-7.6684775352478	0.0158782228827477	-0.0227580219507217	0.00970941036939621	-0.0302255302667618
1681	51.7972412109375	-3.11070466041565	-7.99315214157104	0.0152288740500808	-0.00847235135734081	0.00776136433705688	-0.0237320438027382
1682	50.4985427856445	-3.11070466041565	-8.12302207946777	0.0197743140161037	0.00483929552137852	-0.00197886489331722	-0.0139918150380254
1683	50.4985427856445	-3.43537902832031	-7.86328220367432	-0.00392691092565656	0.00548864435404539	-0.00360223650932312	-0.0169138833880424
1684	50.4985427856445	-4.08472776412964	-7.53860807418823	-0.0211346503347158	0.0152288740500808	-0.00457625929266214	-0.0133424662053585
1685	51.147891998291	-3.11070466041565	-7.9282169342041	-0.0130177913233638	0.0103587592020631	-0.000355493422830477	0.000618529506027699
1686	53.0959396362305	-4.40940189361572	-7.6684775352478	-0.0341216214001179	0.00743668992072344	0.00548864435404539	0.000618529506027699
1687	50.4985427856445	-2.78603029251099	-7.86328220367432	-0.0230826959013939	0.0246444288641214	-0.00360223650932312	0.0106834331527352
1688	51.7972412109375	-2.78603029251099	-8.12302207946777	-0.0169138833880424	0.0278911720961332	-0.0263294391334057	0.0243197549134493
1689	52.446590423584	-4.08472776412964	-7.99315214157104	-0.00749832857400179	0.025618452578783	-0.0282774847000837	0.0363327041268349
1690	52.446590423584	-5.38342475891113	-7.86328220367432	0.00776136433705688	0.0178262684494257	-0.0185372550040483	0.0447742342948914
1691	47.9011497497559	-2.78603029251099	-7.99315214157104	-0.00360223650932312	0.0194496400654316	-0.0133424662053585	0.0399041213095188
1692	51.147891998291	-2.78603029251099	-8.05808639526367	0.00516396993771195	0.0243197549134493	-0.0159398596733809	0.0269171483814716
1693	52.446590423584	-4.08472776412964	-7.6684775352478	0.0162028968334198	0.013930176384747	-0.0143164889886975	0.0158782228827477
1694	51.147891998291	-3.7600531578064	-7.47367286682129	0.0304885655641556	0.011982130818069	-0.017887907102704	0.0262678004801273
1695	50.4985427856445	-4.08472776412964	-8.12302207946777	0.0314625911414623	0.0152288740500808	0.000618529506027699	0.00841071270406246
1696	49.849193572998	-2.78603029251099	-8.51263046264648	0.0405534692108631	0.00873538758605719	-0.00977104809135199	-0.00100484199356288
1697	51.7972412109375	-5.05875062942505	-7.9282169342041	0.0243197549134493	0.00451462110504508	-0.0120437685400248	-0.00327756232582033
1698	49.849193572998	-3.11070466041565	-7.99315214157104	0.01100810803473	0.00906006153672934	-0.00912170019000769	-0.0263294391334057
1699	51.7972412109375	-3.43537902832031	-7.53860807418823	0.0165275707840919	0.00646266713738441	0.000943203864153475	-0.0311995539814234
1700	52.446590423584	-4.40940189361572	-7.73341274261475	0.0181509424000978	0.000293855206109583	0.00906006153672934	-0.0347709693014622
1701	53.0959396362305	-4.40940189361572	-7.53860807418823	0.0200989879667759	-0.00912170019000769	0.0158782228827477	-0.023407369852066
1702	49.1998481750488	-4.40940189361572	-7.86328220367432	0.00289124972186983	0.00256657530553639	0.0210730116814375	-0.0133424662053585
1703	49.849193572998	-2.78603029251099	-8.31782627105713	-0.0123684434220195	-0.0133424662053585	0.0158782228827477	-0.0126931173726916
1704	51.147891998291	-3.11070466041565	-8.05808639526367	-0.00490093370899558	-0.0295761823654175	0.0165275707840919	-0.0143164889886975
1705	51.7972412109375	-3.43537902832031	-7.86328220367432	-0.00327756232582033	-0.0247060675173998	0.0324366129934788	0.00256657530553639
1706	49.1998481750488	-2.78603029251099	-7.99315214157104	-0.00977104809135199	-0.017887907102704	0.0175015944987535	0.000943203864153475
1707	51.7972412109375	-4.08472776412964	-7.60354280471802	-0.00944637414067984	-0.0139918150380254	0.0197743140161037	0.01100810803473
1708	53.0959396362305	-5.38342475891113	-7.53860807418823	-0.00814767740666866	-0.0136671401560307	-0.000680167751852423	0.0223717093467712
1709	52.446590423584	-3.7600531578064	-7.99315214157104	-0.00814767740666866	0.000293855206109583	-0.0146411629393697	0.040228795260191
1710	52.446590423584	-3.43537902832031	-7.99315214157104	-0.00912170019000769	-0.0117190945893526	-0.0162645354866982	0.0399041213095188
1711	52.446590423584	-4.08472776412964	-7.86328220367432	-0.00132951640989631	-0.000355493422830477	-0.00717365415766835	0.0301638916134834
1712	52.446590423584	-3.43537902832031	-7.60354280471802	-0.00879702530801296	-0.00684897974133492	-0.00749832857400179	0.0200989879667759
1713	50.4985427856445	-2.78603029251099	-7.99315214157104	-0.0256800893694162	0.000943203864153475	-0.00457625929266214	0.0106834331527352
1714	53.745288848877	-3.43537902832031	-7.86328220367432	-0.0182125810533762	-0.00425158534198999	0.0113327819854021	-0.00132951640989631
1715	51.147891998291	-2.46135592460632	-7.86328220367432	-0.0198359526693821	0.00256657530553639	0.0259431265294552	0.00938473641872406
1716	51.147891998291	-3.43537902832031	-7.9282169342041	-0.02697878703475	0.00418994715437293	0.0152288740500808	0.00743668992072344
1717	51.7972412109375	-2.13668155670166	-8.18795680999756	-0.0165892094373703	0.00906006153672934	0.00321592413820326	-0.00392691092565656
1718	51.7972412109375	-3.43537902832031	-7.99315214157104	-0.0237320438027382	-0.00165419070981443	-0.00425158534198999	-0.0305502042174339
1719	51.7972412109375	-4.40940189361572	-7.79834747314453	0.00159255252219737	0.00126787810586393	0.00289124972186983	-0.0441865250468254
1720	49.849193572998	-2.46135592460632	-7.9282169342041	-0.00197886489331722	0.00776136433705688	-0.00977104809135199	-0.0276281367987394
1721	51.147891998291	-2.78603029251099	-7.73341274261475	0.00516396993771195	0.00581331877037883	-0.0165892094373703	-0.0230826959013939
1722	54.3946342468262	-3.7600531578064	-7.86328220367432	0.000293855206109583	0.0116574559360743	-0.0324982516467571	-0.0208099745213985
1723	53.0959396362305	-3.7600531578064	-7.9282169342041	-0.00360223650932312	0.0158782228827477	-0.0448358729481697	-0.0139918150380254
1724	49.1998481750488	-2.46135592460632	-7.86328220367432	0.000293855206109583	0.0142548503354192	-0.043212503194809	-0.0133424662053585
1725	51.147891998291	-2.46135592460632	-8.25289154052734	0.0175015944987535	0.0152288740500808	-0.0260047651827335	-0.00100484199356288
1726	52.446590423584	-4.40940189361572	-7.60354280471802	0.0188002903014421	-0.00165419070981443	-0.017887907102704	-0.00165419070981443
1727	52.446590423584	-3.43537902832031	-7.86328220367432	0.0236704051494598	0.00678734155371785	-0.00457625929266214	0.0126314787194133
1728	53.0959396362305	-3.43537902832031	-7.6684775352478	0.025618452578783	0.0171769186854362	-0.0130177913233638	0.0175015944987535
1729	51.147891998291	-2.13668155670166	-8.05808639526367	0.0304885655641556	0.0123068047687411	-0.0243813935667276	0.040228795260191
1730	51.147891998291	-3.11070466041565	-8.25289154052734	0.0188002903014421	0.000618529506027699	-0.00522560812532902	0.0353586822748184
1731	49.849193572998	-3.43537902832031	-8.05808639526367	0.00873538758605719	0.00548864435404539	-0.00912170019000769	0.0347093306481838
1732	53.745288848877	-3.43537902832031	-8.12302207946777	0.00873538758605719	0.00159255252219737	-0.0162645354866982	0.0197743140161037
1733	51.7972412109375	-2.46135592460632	-7.9282169342041	0.00256657530553639	0.00321592413820326	-0.00327756232582033	0.0100340843200684
1734	52.446590423584	-2.78603029251099	-7.9282169342041	0.00159255252219737	-0.00392691092565656	-0.0159398596733809	0.0207483377307653
1735	50.4985427856445	-2.46135592460632	-7.60354280471802	-0.00392691092565656	-0.0026282137259841	0.011982130818069	0.0217223595827818
1736	53.745288848877	-3.43537902832031	-8.05808639526367	-0.00197886489331722	-0.00295288790948689	-0.00327756232582033	0.00548864435404539
1737	51.7972412109375	-4.40940189361572	-7.99315214157104	-0.00814767740666866	-0.00944637414067984	0.0123068047687411	-0.0107450718060136
1738	50.4985427856445	-2.46135592460632	-8.18795680999756	-0.0286021586507559	-0.0282774847000837	0.0162028968334198	-0.0318489037454128
1739	51.147891998291	-2.46135592460632	-8.12302207946777	-0.0240567177534103	0.00451462110504508	0.0149041991680861	-0.0412644557654858
1740	51.7972412109375	-2.78603029251099	-7.79834747314453	-0.021459324285388	-0.00295288790948689	0.00841071270406246	-0.0175632312893867
1741	52.446590423584	-2.46135592460632	-7.79834747314453	-0.0224333461374044	-0.00555028254166245	0.00743668992072344	-0.02697878703475
1742	48.5504989624023	-2.46135592460632	-7.79834747314453	-0.0299008563160896	0.0136055024340749	0.00386527273803949	-0.0221086721867323
1743	50.4985427856445	-2.13668155670166	-8.38276100158691	-0.028926832601428	0.00386527273803949	-0.00230353930965066	-0.0204853005707264
1744	52.446590423584	-4.40940189361572	-7.9282169342041	-0.00977104809135199	-0.00879702530801296	-0.00457625929266214	-0.00457625929266214
1745	51.147891998291	-2.46135592460632	-7.9282169342041	-0.0100957229733467	-0.00782300252467394	0.011982130818069	-0.00295288790948689
1746	52.446590423584	-3.7600531578064	-7.79834747314453	-0.00555028254166245	-0.0113944197073579	0.000293855206109583	0.00289124972186983
1747	50.4985427856445	-2.46135592460632	-7.86328220367432	0.00451462110504508	-0.00425158534198999	-0.00132951640989631	0.000943203864153475
1748	50.4985427856445	-3.43537902832031	-7.73341274261475	-0.0026282137259841	-0.00782300252467394	0.000293855206109583	0.0272418223321438
1749	48.5504989624023	-3.11070466041565	-7.47367286682129	0.000618529506027699	-0.00360223650932312	-0.00587495695799589	0.0343846566975117
1750	52.446590423584	-2.46135592460632	-7.9282169342041	0.01847561635077	-3.08191010844894e-05	-0.00230353930965066	0.036657378077507
1751	51.147891998291	-2.78603029251099	-8.25289154052734	0.0233457311987877	-0.00327756232582033	0.00483929552137852	0.031137915328145
1752	51.147891998291	-1.81200730800629	-8.18795680999756	0.0200989879667759	0.000293855206109583	0.00289124972186983	0.0162028968334198
1753	52.446590423584	-3.43537902832031	-7.79834747314453	0.0136055024340749	-0.00327756232582033	0.00548864435404539	0.0106834331527352
1754	50.4985427856445	-1.81200730800629	-8.05808639526367	0.0259431265294552	-0.00490093370899558	-0.00425158534198999	-0.00132951640989631
1755	53.745288848877	-4.73407602310181	-7.73341274261475	0.0207483377307653	-0.0172385573387146	0.00581331877037883	0.00516396993771195
1756	49.849193572998	-2.46135592460632	-7.86328220367432	0.0103587592020631	-0.00295288790948689	-0.00814767740666866	0.0022419011220336
1757	52.446590423584	-3.11070466041565	-8.05808639526367	0.01847561635077	0.00451462110504508	-0.00619963090866804	-0.0146411629393697
1758	50.4985427856445	-2.46135592460632	-8.12302207946777	0.0171769186854362	0.000618529506027699	-0.0143164889886975	-0.0247060675173998
1759	52.446590423584	-3.43537902832031	-7.86328220367432	-0.00100484199356288	-0.00392691092565656	-0.0152905117720366	-0.0341216214001179
1760	50.4985427856445	-3.43537902832031	-7.86328220367432	-0.00555028254166245	-0.00100484199356288	-0.0152905117720366	-0.0406151078641415
1761	52.446590423584	-3.7600531578064	-7.99315214157104	-0.00132951640989631	0.000943203864153475	-0.0162645354866982	-0.0324982516467571
1762	52.446590423584	-4.73407602310181	-7.60354280471802	0.00256657530553639	0.00126787810586393	-0.0221086721867323	-0.0159398596733809
1763	49.849193572998	-3.43537902832031	-7.4087381362915	-0.0126931173726916	0.00970941036939621	-0.0162645354866982	-0.0182125810533762
1764	51.7972412109375	-2.46135592460632	-8.12302207946777	-0.00652430532500148	0.00808603875339031	-0.0182125810533762	-0.0113944197073579
1765	53.0959396362305	-3.43537902832031	-8.05808639526367	-0.0149658378213644	0.0165275707840919	0.00354059832170606	-0.00619963090866804
1766	50.4985427856445	-3.11070466041565	-7.99315214157104	-0.0172385573387146	0.00906006153672934	-0.00619963090866804	-0.00717365415766835
1767	49.849193572998	-3.43537902832031	-7.73341274261475	-0.0315242260694504	0.01847561635077	-0.00165419070981443	0.011982130818069
1768	53.0959396362305	-3.43537902832031	-7.9282169342041	-0.021459324285388	0.0249691028147936	-0.00327756232582033	0.0236704051494598
1769	53.745288848877	-3.7600531578064	-7.73341274261475	-0.0292515084147453	0.0155535480007529	0.00906006153672934	0.0282158460468054
1770	51.7972412109375	-3.11070466041565	-7.60354280471802	-0.0162645354866982	0.00613799272105098	0.00776136433705688	0.0350340083241463
1771	51.7972412109375	-3.43537902832031	-7.9282169342041	-0.0230826959013939	0.0100340843200684	0.00483929552137852	0.0223717093467712
1772	51.147891998291	-2.78603029251099	-8.05808639526367	-3.08191010844894e-05	0.0330859608948231	0.00516396993771195	0.0171769186854362
1773	52.446590423584	-3.7600531578064	-8.05808639526367	-0.00619963090866804	0.0171769186854362	0.00548864435404539	0.0123068047687411
1774	52.446590423584	-3.7600531578064	-7.86328220367432	-0.00360223650932312	0.0155535480007529	0.00613799272105098	0.0165275707840919
1775	51.7972412109375	-2.78603029251099	-8.05808639526367	0.0200989879667759	0.01100810803473	0.0259431265294552	0.0178262684494257
1776	53.0959396362305	-4.08472776412964	-7.53860807418823	0.0239950809627771	-0.00555028254166245	0.01100810803473	-0.00782300252467394
1777	51.147891998291	-3.11070466041565	-7.79834747314453	0.0265924744307995	-0.00684897974133492	0.0132808275520802	0.00191722682211548
1778	51.147891998291	-3.7600531578064	-7.9282169342041	0.00711201597005129	-0.0117190945893526	0.00418994715437293	-0.0237320438027382
1779	51.7972412109375	-3.43537902832031	-8.31782627105713	0.0155535480007529	-0.0282774847000837	0.00581331877037883	-0.0402904339134693
1780	50.4985427856445	-2.78603029251099	-7.99315214157104	0.0207483377307653	-0.0305502042174339	0.00743668992072344	-0.0308748781681061
1781	49.849193572998	-2.46135592460632	-8.12302207946777	0.0103587592020631	-0.00327756232582033	-0.00879702530801296	-0.0263294391334057
1782	51.147891998291	-2.13668155670166	-7.79834747314453	0.0249691028147936	-0.00749832857400179	-0.0162645354866982	-0.017887907102704
1783	51.7972412109375	-2.13668155670166	-7.9282169342041	-0.00912170019000769	-0.00912170019000769	-0.0107450718060136	-0.0149658378213644
1784	52.446590423584	-4.40940189361572	-7.60354280471802	0.0100340843200684	-0.0286021586507559	-0.00977104809135199	-0.0126931173726916
1785	49.849193572998	-3.11070466041565	-7.99315214157104	-0.0104203969240189	-0.0175632312893867	-0.0110697457566857	-0.00197886489331722
1786	51.7972412109375	-2.46135592460632	-8.38276100158691	-0.00392691092565656	-0.00457625929266214	-0.00295288790948689	-0.00230353930965066
1787	53.0959396362305	-3.7600531578064	-7.86328220367432	-0.00717365415766835	0.00386527273803949	-0.0100957229733467	0.0103587592020631
1788	51.147891998291	-2.13668155670166	-7.99315214157104	-0.00425158534198999	0.01100810803473	-0.00555028254166245	0.0220470335334539
1789	50.4985427856445	-2.78603029251099	-8.05808639526367	-0.00132951640989631	0.0022419011220336	0.00776136433705688	0.0295145437121391
1790	51.7972412109375	-2.78603029251099	-7.6684775352478	0.00711201597005129	-0.0110697457566857	0.0136055024340749	0.0386054255068302
1791	54.3946342468262	-4.73407602310181	-7.60354280471802	0.0175015944987535	-0.00977104809135199	0.00321592413820326	0.0350340083241463
1792	49.849193572998	-2.13668155670166	-8.12302207946777	-0.00619963090866804	0.00808603875339031	0.00483929552137852	0.0243197549134493
1793	53.0959396362305	-2.78603029251099	-8.18795680999756	0.00646266713738441	0.0155535480007529	0.00841071270406246	0.00938473641872406
1794	51.7972412109375	-2.46135592460632	-7.9282169342041	-0.0026282137259841	0.0132808275520802	0.0022419011220336	0.0022419011220336
1795	53.0959396362305	-3.7600531578064	-7.9282169342041	0.000618529506027699	-0.00132951640989631	0.012956153601408	0.00483929552137852
1796	48.5504989624023	-2.46135592460632	-7.99315214157104	-0.0146411629393697	0.00516396993771195	-0.000680167751852423	0.00938473641872406
1797	52.446590423584	-3.43537902832031	-7.79834747314453	-0.0107450718060136	0.00451462110504508	0.00191722682211548	-0.00847235135734081
1798	51.147891998291	-2.78603029251099	-7.99315214157104	-0.0198359526693821	-0.00684897974133492	-0.00782300252467394	-0.0302255302667618
1799	49.849193572998	-1.81200730800629	-8.18795680999756	-0.0172385573387146	-0.00132951640989631	-0.0100957229733467	-0.0373683646321297
1800	51.147891998291	-2.13668155670166	-8.12302207946777	-0.00912170019000769	-0.00360223650932312	-0.00847235135734081	-0.0250307414680719
1801	51.147891998291	-2.46135592460632	-8.12302207946777	-0.00360223650932312	0.00548864435404539	-0.00425158534198999	-0.017887907102704
1802	51.147891998291	-3.7600531578064	-8.05808639526367	-0.00100484199356288	-0.00652430532500148	-0.0120437685400248	-0.0100957229733467
1803	49.849193572998	-3.11070466041565	-7.73341274261475	-0.0126931173726916	-0.00100484199356288	0.00126787810586393	-0.00652430532500148
1804	51.147891998291	-3.11070466041565	-7.6684775352478	0.0171769186854362	-0.00749832857400179	-0.00619963090866804	-0.00555028254166245
1805	51.147891998291	-2.46135592460632	-7.99315214157104	0.00808603875339031	-0.0133424662053585	0.0155535480007529	0.00289124972186983
1806	51.7972412109375	-2.46135592460632	-8.18795680999756	0.013930176384747	-0.00652430532500148	0.00906006153672934	0.00613799272105098
1807	51.147891998291	-2.78603029251099	-8.12302207946777	0.0100340843200684	0.00451462110504508	0.00906006153672934	0.00646266713738441
1808	53.0959396362305	-3.11070466041565	-8.05808639526367	0.0207483377307653	0.00906006153672934	-0.00132951640989631	0.0239950809627771
1809	53.0959396362305	-3.7600531578064	-8.05808639526367	0.0226963832974434	-0.000355493422830477	-0.000680167751852423	0.0363327041268349
1810	48.5504989624023	-2.78603029251099	-7.9282169342041	0.0142548503354192	0.00808603875339031	0.00321592413820326	0.0460729338228703
1811	52.446590423584	-2.13668155670166	-7.79834747314453	0.00451462110504508	0.000293855206109583	0.00711201597005129	0.0259431265294552
1812	53.0959396362305	-3.11070466041565	-8.12302207946777	0.0197743140161037	0.00191722682211548	0.01100810803473	0.011982130818069
1813	51.7972412109375	-4.08472776412964	-7.99315214157104	-0.0136671401560307	0.000293855206109583	0.00646266713738441	0.01100810803473
1814	49.1998481750488	-2.78603029251099	-8.05808639526367	-0.0302255302667618	0.00354059832170606	0.00289124972186983	0.00581331877037883
1815	54.3946342468262	-3.7600531578064	-8.05808639526367	-0.0126931173726916	0.000293855206109583	-0.0113944197073579	0.0217223595827818
1816	50.4985427856445	-3.43537902832031	-8.05808639526367	-0.0302255302667618	-0.00944637414067984	-0.00392691092565656	-0.00165419070981443
1817	51.7972412109375	-3.7600531578064	-7.73341274261475	-0.0402904339134693	0.00711201597005129	0.000943203864153475	-0.00782300252467394
1818	50.4985427856445	-2.78603029251099	-7.79834747314453	-0.0438618510961533	0.00289124972186983	0.0103587592020631	-0.0286021586507559
1819	51.147891998291	-3.11070466041565	-7.79834747314453	-0.0286021586507559	-0.00392691092565656	0.00386527273803949	-0.0305502042174339
1820	52.446590423584	-4.73407602310181	-7.86328220367432	-0.00977104809135199	-0.0100957229733467	0.00678734155371785	-0.0347709693014622
1821	48.5504989624023	-3.43537902832031	-7.79834747314453	-0.0123684434220195	0.00126787810586393	0.00289124972186983	-0.028926832601428
1822	52.446590423584	-2.46135592460632	-8.25289154052734	0.00970941036939621	0.00873538758605719	-0.00360223650932312	-0.0273034609854221
1823	51.7972412109375	-3.11070466041565	-8.12302207946777	-0.00814767740666866	0.000293855206109583	-0.00522560812532902	-0.0185372550040483
1824	53.0959396362305	-3.7600531578064	-7.53860807418823	0.00451462110504508	0.0022419011220336	-0.00555028254166245	-0.0133424662053585
1825	51.147891998291	-3.11070466041565	-7.86328220367432	0.020423661917448	-0.00230353930965066	0.000293855206109583	0.00256657530553639
1826	52.446590423584	-3.7600531578064	-8.12302207946777	0.0142548503354192	0.000293855206109583	-0.00392691092565656	0.00386527273803949
1827	51.147891998291	-4.08472776412964	-8.18795680999756	0.013930176384747	-0.00425158534198999	0.00191722682211548	0.00548864435404539
1828	51.7972412109375	-4.08472776412964	-7.99315214157104	0.0126314787194133	0.0113327819854021	-0.00977104809135199	0.0282158460468054
1829	51.7972412109375	-3.11070466041565	-8.05808639526367	0.0162028968334198	0.00386527273803949	-0.00847235135734081	0.0304885655641556
1830	51.7972412109375	-3.11070466041565	-7.99315214157104	0.01847561635077	0.00418994715437293	-0.00360223650932312	0.0386054255068302
1831	52.446590423584	-3.11070466041565	-7.9282169342041	0.0123068047687411	-0.000355493422830477	-0.0182125810533762	0.0298392176628113
1832	49.1998481750488	-2.78603029251099	-7.9282169342041	-0.00197886489331722	0.00418994715437293	-0.0136671401560307	0.0230210572481155
1833	51.7972412109375	-4.08472776412964	-8.05808639526367	-0.00814767740666866	0.00581331877037883	-0.0133424662053585	0.0113327819854021
1834	52.446590423584	-4.73407602310181	-7.9282169342041	-0.0188619289547205	-0.00619963090866804	0.00613799272105098	0.00841071270406246
1835	52.446590423584	-3.11070466041565	-8.31782627105713	-0.00652430532500148	-0.0117190945893526	0.0152288740500808	0.00418994715437293
1836	51.7972412109375	-3.43537902832031	-7.86328220367432	0.00289124972186983	-0.00457625929266214	0.0181509424000978	0.00613799272105098
1837	53.0959396362305	-3.11070466041565	-8.18795680999756	-0.00100484199356288	0.0022419011220336	0.0136055024340749	-0.00425158534198999
1838	51.7972412109375	-4.40940189361572	-7.47367286682129	-0.00490093370899558	-0.00587495695799589	0.00581331877037883	-0.0311995539814234
1839	51.147891998291	-4.40940189361572	-7.6684775352478	-0.0237320438027382	0.00126787810586393	0.00321592413820326	-0.0318489037454128
1840	52.446590423584	-4.08472776412964	-8.12302207946777	-0.00425158534198999	-0.00392691092565656	-0.00457625929266214	-0.0295761823654175
1841	53.0959396362305	-4.08472776412964	-7.9282169342041	-0.00522560812532902	0.0132808275520802	-0.0204853005707264	-0.0286021586507559
1842	53.745288848877	-4.40940189361572	-7.79834747314453	0.00451462110504508	0.0145795252174139	-0.0243813935667276	-0.0266541130840778
1843	50.4985427856445	-3.11070466041565	-7.99315214157104	-0.00684897974133492	0.00873538758605719	-0.0354203209280968	-0.0133424662053585
1844	53.0959396362305	-4.08472776412964	-8.18795680999756	-0.0107450718060136	0.00873538758605719	-0.038017712533474	-0.0107450718060136
1845	51.7972412109375	-4.73407602310181	-7.53860807418823	0.0165275707840919	-0.00522560812532902	-0.00717365415766835	-0.000355493422830477
1846	50.4985427856445	-4.08472776412964	-7.6684775352478	0.0149041991680861	0.0113327819854021	-0.00490093370899558	0.00321592413820326
1847	53.0959396362305	-5.05875062942505	-7.9282169342041	0.00354059832170606	0.0178262684494257	-0.0120437685400248	0.00483929552137852
1848	53.0959396362305	-3.7600531578064	-8.25289154052734	0.01100810803473	0.0103587592020631	-0.0120437685400248	0.0213976856321096
1849	51.147891998291	-4.40940189361572	-7.86328220367432	0.0116574559360743	0.0116574559360743	-0.0191866029053926	0.0314625911414623
1850	49.1998481750488	-3.11070466041565	-7.79834747314453	0.00938473641872406	-0.00425158534198999	0.00159255252219737	0.0353586822748184
1851	52.446590423584	-3.43537902832031	-8.25289154052734	0.013930176384747	0.00159255252219737	-0.00197886489331722	0.0272418223321438
1852	51.147891998291	-4.40940189361572	-7.6684775352478	-0.00230353930965066	-0.00847235135734081	-0.00360223650932312	0.0171769186854362
1853	53.0959396362305	-4.73407602310181	-7.99315214157104	0.00289124972186983	-0.000355493422830477	-0.00360223650932312	0.012956153601408
1854	53.0959396362305	-4.73407602310181	-8.05808639526367	-0.0026282137259841	-0.00327756232582033	-0.00197886489331722	0.01100810803473
1855	51.7972412109375	-3.43537902832031	-8.31782627105713	-0.00944637414067984	-0.00912170019000769	0.000618529506027699	0.00126787810586393
1856	52.446590423584	-6.03277349472046	-7.79834747314453	-0.00392691092565656	-0.00977104809135199	0.00289124972186983	-3.08191010844894e-05
1857	49.849193572998	-3.43537902832031	-7.9282169342041	-0.0243813935667276	-3.08191010844894e-05	-0.0152905117720366	-0.00847235135734081
1858	54.3946342468262	-4.73407602310181	-7.60354280471802	-0.0146411629393697	0.00191722682211548	-0.0117190945893526	-0.0243813935667276
1859	52.446590423584	-4.73407602310181	-7.53860807418823	-0.0146411629393697	-0.0152905117720366	-0.00749832857400179	-0.0373683646321297
1860	53.0959396362305	-4.40940189361572	-8.05808639526367	-0.0100957229733467	-3.08191010844894e-05	0.0155535480007529	-0.0299008563160896
1861	51.147891998291	-4.73407602310181	-8.25289154052734	0.00126787810586393	-0.000355493422830477	0.00548864435404539	-0.0191866029053926
1862	53.745288848877	-4.73407602310181	-8.25289154052734	-0.00425158534198999	0.0022419011220336	-0.00912170019000769	-0.0195112787187099
1863	53.745288848877	-5.70809936523438	-7.79834747314453	0.0149041991680861	-0.000680167751852423	0.00191722682211548	-0.0172385573387146
1864	50.4985427856445	-3.43537902832031	-7.73341274261475	0.0136055024340749	-0.00392691092565656	0.00451462110504508	-0.00814767740666866
1865	53.0959396362305	-4.40940189361572	-7.79834747314453	0.0233457311987877	-0.0139918150380254	-0.00230353930965066	-0.00555028254166245
1866	51.7972412109375	-3.7600531578064	-7.79834747314453	0.0223717093467712	-0.00522560812532902	-0.00132951640989631	0.00711201597005129
1867	55.0439834594727	-6.03277349472046	-7.9282169342041	0.0136055024340749	-0.00457625929266214	-0.00652430532500148	-0.00132951640989631
1868	49.849193572998	-3.7600531578064	-8.18795680999756	0.011982130818069	0.0113327819854021	-0.00847235135734081	0.0239950809627771
1869	51.7972412109375	-3.43537902832031	-8.18795680999756	0.00321592413820326	0.00256657530553639	-0.0169138833880424	0.0288651939481497
1870	51.7972412109375	-4.08472776412964	-7.79834747314453	-0.00782300252467394	0.00711201597005129	-0.00360223650932312	0.0288651939481497
1871	51.7972412109375	-4.73407602310181	-7.6684775352478	-0.0117190945893526	-0.0159398596733809	0.012956153601408	0.0321119390428066
1872	50.4985427856445	-3.43537902832031	-7.73341274261475	-0.0266541130840778	-0.0123684434220195	0.0181509424000978	0.0236704051494598
1873	51.7972412109375	-3.7600531578064	-8.05808639526367	-0.0350956469774246	-0.0185372550040483	0.0233457311987877	0.00711201597005129
1874	53.745288848877	-5.05875062942505	-7.99315214157104	-0.0341216214001179	-0.0334722734987736	0.0252937767654657	0.000943203864153475
1875	51.7972412109375	-3.7600531578064	-8.18795680999756	-0.0318489037454128	-0.02697878703475	0.0431508645415306	0.00451462110504508
1876	52.446590423584	-5.05875062942505	-7.9282169342041	-0.0195112787187099	-0.0201606266200542	0.0337353087961674	0.00581331877037883
1877	52.446590423584	-3.7600531578064	-8.18795680999756	-0.017887907102704	-0.0139918150380254	0.0304885655641556	-0.00684897974133492
1878	52.446590423584	-6.03277349472046	-7.6684775352478	-0.0136671401560307	-0.0208099745213985	0.0330859608948231	-0.03444629535079
1879	50.4985427856445	-5.38342475891113	-7.6684775352478	-0.0175632312893867	-0.0156151866540313	0.0132808275520802	-0.028926832601428
1880	53.745288848877	-5.05875062942505	-7.6684775352478	0.00516396993771195	-0.00230353930965066	0.00808603875339031	-0.02697878703475
1881	53.0959396362305	-5.05875062942505	-7.9282169342041	0.0178262684494257	0.000293855206109583	0.00613799272105098	-0.0240567177534103
1882	54.3946342468262	-5.38342475891113	-7.99315214157104	0.0132808275520802	0.0223717093467712	-0.0195112787187099	-0.0149658378213644
1883	51.147891998291	-4.08472776412964	-8.12302207946777	0.00970941036939621	0.025618452578783	-0.0292515084147453	-0.00912170019000769
1884	53.745288848877	-4.73407602310181	-8.31782627105713	0.000618529506027699	0.01847561635077	-0.0386670641601086	-0.0110697457566857
1885	51.7972412109375	-5.38342475891113	-7.47367286682129	0.0265924744307995	0.0116574559360743	-0.0402904339134693	0.00126787810586393
1886	53.745288848877	-5.38342475891113	-7.53860807418823	0.011982130818069	0.00970941036939621	-0.0305502042174339	0.00516396993771195
1887	53.0959396362305	-5.38342475891113	-7.60354280471802	0.0197743140161037	0.0233457311987877	-0.0292515084147453	0.00256657530553639
1888	51.147891998291	-3.43537902832031	-8.18795680999756	0.0249691028147936	0.0262678004801273	-0.0169138833880424	0.0175015944987535
1889	51.7972412109375	-4.73407602310181	-7.86328220367432	0.0269171483814716	0.0213976856321096	-0.0217839982360601	0.0252937767654657
1890	51.147891998291	-5.38342475891113	-7.79834747314453	0.0220470335334539	0.0123068047687411	-0.0302255302667618	0.0356833562254906
1891	53.745288848877	-5.05875062942505	-8.05808639526367	0.0158782228827477	0.01100810803473	-0.0188619289547205	0.0278911720961332
1892	53.0959396362305	-6.03277349472046	-7.6684775352478	0.0152288740500808	0.00776136433705688	-0.00944637414067984	0.0136055024340749
1893	52.446590423584	-4.40940189361572	-7.86328220367432	-0.0026282137259841	0.012956153601408	-0.0165892094373703	0.0165275707840919
1894	52.446590423584	-3.7600531578064	-7.47367286682129	-0.000355493422830477	0.00613799272105098	-0.0143164889886975	-0.0139918150380254
1895	54.3946342468262	-5.70809936523438	-7.73341274261475	0.00646266713738441	-0.0133424662053585	0.00191722682211548	0.00841071270406246
1896	53.0959396362305	-5.70809936523438	-7.9282169342041	-0.00490093370899558	-0.0113944197073579	0.0100340843200684	0.00191722682211548
1897	51.147891998291	-4.73407602310181	-7.47367286682129	-0.0191866029053926	-0.0026282137259841	0.00191722682211548	-0.00749832857400179
1898	51.147891998291	-5.05875062942505	-7.99315214157104	-0.00847235135734081	-0.0185372550040483	-0.00555028254166245	-0.0230826959013939
1899	53.0959396362305	-5.70809936523438	-7.79834747314453	-0.0136671401560307	-0.00912170019000769	0.00873538758605719	-0.0360696688294411
1900	54.3946342468262	-5.38342475891113	-7.60354280471802	-0.0117190945893526	0.00873538758605719	-0.00327756232582033	-0.0260047651827335
1901	52.446590423584	-5.70809936523438	-7.4087381362915	-0.00912170019000769	-0.00879702530801296	-0.00132951640989631	-0.0230826959013939
1902	51.7972412109375	-3.7600531578064	-8.18795680999756	-0.0188619289547205	0.0217223595827818	-0.00197886489331722	-0.023407369852066
1903	51.147891998291	-5.38342475891113	-8.12302207946777	-0.0243813935667276	0.00873538758605719	0.000293855206109583	-0.0136671401560307
1904	53.0959396362305	-5.70809936523438	-7.73341274261475	-0.0230826959013939	0.00126787810586393	-0.00814767740666866	-0.00847235135734081
1905	52.446590423584	-3.7600531578064	-8.05808639526367	-0.0311995539814234	0.00159255252219737	0.000618529506027699	-0.00587495695799589
1906	51.7972412109375	-5.38342475891113	-7.73341274261475	-0.0211346503347158	0.00386527273803949	-0.00165419070981443	-0.00327756232582033
1907	53.745288848877	-6.03277349472046	-7.6684775352478	-0.0208099745213985	0.0103587592020631	-0.0162645354866982	0.000943203864153475
1908	48.5504989624023	-5.05875062942505	-7.53860807418823	-0.0143164889886975	0.0262678004801273	-0.0263294391334057	0.0265924744307995
1909	53.0959396362305	-5.38342475891113	-8.31782627105713	0.000943203864153475	0.029189869761467	-0.0198359526693821	0.0457482598721981
1910	53.745288848877	-5.05875062942505	-7.9282169342041	0.011982130818069	0.0233457311987877	-0.00879702530801296	0.0347093306481838
1911	52.446590423584	-4.08472776412964	-8.12302207946777	0.0210730116814375	0.0230210572481155	-0.00197886489331722	0.040228795260191
1912	51.7972412109375	-4.40940189361572	-8.18795680999756	0.0152288740500808	0.0188002903014421	0.00841071270406246	0.0278911720961332
1913	53.0959396362305	-4.73407602310181	-7.99315214157104	0.0239950809627771	0.0123068047687411	-0.00684897974133492	0.0136055024340749
1914	53.0959396362305	-7.33147048950195	-7.47367286682129	0.0213976856321096	-0.0117190945893526	-0.00425158534198999	0.00581331877037883
1915	50.4985427856445	-4.40940189361572	-7.9282169342041	0.0191249661147594	-0.000680167751852423	0.00906006153672934	-0.00360223650932312
1916	53.745288848877	-4.40940189361572	-7.99315214157104	0.0178262684494257	-0.00684897974133492	0.0126314787194133	0.00289124972186983
1917	52.446590423584	-4.08472776412964	-8.12302207946777	0.0213976856321096	-0.00555028254166245	0.00321592413820326	-0.00652430532500148
1918	53.0959396362305	-6.03277349472046	-7.73341274261475	-0.00912170019000769	-0.0152905117720366	-0.00230353930965066	-0.028926832601428
1919	51.7972412109375	-5.38342475891113	-7.86328220367432	-3.08191010844894e-05	-0.021459324285388	0.00776136433705688	-0.0292515084147453
1920	52.446590423584	-5.38342475891113	-7.9282169342041	0.00159255252219737	-0.0175632312893867	0.0100340843200684	-0.0367190167307854
1921	53.745288848877	-6.03277349472046	-7.60354280471802	0.00581331877037883	-0.0162645354866982	0.000293855206109583	-0.0247060675173998
1922	51.7972412109375	-4.40940189361572	-7.86328220367432	0.000293855206109583	-0.00977104809135199	-0.000355493422830477	-0.0156151866540313
1923	53.0959396362305	-5.70809936523438	-7.9282169342041	0.000943203864153475	-0.0130177913233638	-0.017887907102704	-0.0217839982360601
1924	53.745288848877	-3.7600531578064	-8.25289154052734	-0.00100484199356288	-0.0026282137259841	-0.0175632312893867	-0.0156151866540313
1925	53.0959396362305	-6.03277349472046	-7.99315214157104	-0.00100484199356288	-0.0146411629393697	-0.00944637414067984	-0.00977104809135199
1926	50.4985427856445	-4.73407602310181	-7.6684775352478	-0.0143164889886975	-0.00912170019000769	-0.0026282137259841	0.0123068047687411
1927	51.147891998291	-5.05875062942505	-7.60354280471802	-0.0113944197073579	0.00418994715437293	-0.0100957229733467	-3.08191010844894e-05
1928	54.3946342468262	-5.05875062942505	-7.53860807418823	-0.0263294391334057	0.0188002903014421	-0.0100957229733467	0.0210730116814375
1929	52.446590423584	-4.40940189361572	-8.05808639526367	-0.0292515084147453	0.0162028968334198	-0.00295288790948689	0.0337353087961674
1930	49.1998481750488	-3.7600531578064	-8.25289154052734	-0.0376930385828018	0.00646266713738441	-0.00100484199356288	0.0412028171122074
1931	52.446590423584	-3.43537902832031	-8.4476957321167	-0.023407369852066	0.00451462110504508	0.00678734155371785	0.0334106348454952
1932	53.0959396362305	-5.70809936523438	-7.9282169342041	-0.00847235135734081	0.00906006153672934	0.00776136433705688	0.0136055024340749
1933	54.3946342468262	-5.05875062942505	-7.79834747314453	0.000943203864153475	0.0181509424000978	-0.00912170019000769	0.0181509424000978
1934	51.7972412109375	-4.08472776412964	-7.86328220367432	0.00808603875339031	0.0145795252174139	-0.00652430532500148	-0.00360223650932312
1935	53.0959396362305	-4.40940189361572	-7.6684775352478	0.00321592413820326	0.0142548503354192	-0.00132951640989631	0.0220470335334539
1936	51.7972412109375	-4.73407602310181	-7.9282169342041	0.0353586822748184	0.00191722682211548	0.0145795252174139	0.00711201597005129
1937	49.849193572998	-4.08472776412964	-8.18795680999756	0.0175015944987535	0.0022419011220336	0.00743668992072344	0.00321592413820326
1938	52.446590423584	-3.7600531578064	-8.25289154052734	0.0233457311987877	-0.00619963090866804	0.000943203864153475	-0.0250307414680719
1939	52.446590423584	-4.73407602310181	-7.9282169342041	0.011982130818069	0.000943203864153475	0.0149041991680861	-0.0350956469774246
1940	53.0959396362305	-5.05875062942505	-7.73341274261475	0.0103587592020631	0.00289124972186983	0.0165275707840919	-0.0299008563160896
1941	52.446590423584	-4.73407602310181	-7.53860807418823	0.00841071270406246	-0.0328229255974293	0.012956153601408	-0.0211346503347158
1942	53.745288848877	-5.38342475891113	-7.73341274261475	0.00808603875339031	-0.0188619289547205	0.0126314787194133	-0.021459324285388
1943	51.147891998291	-5.70809936523438	-8.05808639526367	-0.00327756232582033	-0.00295288790948689	0.00126787810586393	-0.0250307414680719
1944	52.446590423584	-4.08472776412964	-8.12302207946777	-0.00522560812532902	-0.0165892094373703	-0.00392691092565656	-0.0104203969240189
1945	51.7972412109375	-4.08472776412964	-7.9282169342041	-0.00392691092565656	-0.00619963090866804	0.00159255252219737	-0.00392691092565656
1946	53.0959396362305	-4.73407602310181	-7.99315214157104	-0.00425158534198999	0.0022419011220336	-0.00392691092565656	-0.00490093370899558
1947	53.745288848877	-6.03277349472046	-7.73341274261475	0.00451462110504508	-0.0026282137259841	0.00678734155371785	0.00386527273803949
1948	49.849193572998	-4.40940189361572	-7.86328220367432	0.00841071270406246	0.00289124972186983	-0.0149658378213644	0.0262678004801273
1949	52.446590423584	-3.43537902832031	-7.86328220367432	0.00808603875339031	-0.000355493422830477	-0.0113944197073579	0.0282158460468054
1950	51.7972412109375	-3.7600531578064	-8.18795680999756	0.00581331877037883	-0.00132951640989631	-0.00782300252467394	0.0392547734081745
1951	51.147891998291	-3.7600531578064	-8.18795680999756	0.00873538758605719	-3.08191010844894e-05	-0.00100484199356288	0.0298392176628113
1952	52.446590423584	-3.7600531578064	-8.18795680999756	0.000618529506027699	0.00159255252219737	-0.00782300252467394	0.0210730116814375
1953	53.0959396362305	-5.05875062942505	-8.18795680999756	-0.00522560812532902	0.00711201597005129	-0.0162645354866982	0.00451462110504508
1954	53.745288848877	-5.70809936523438	-7.79834747314453	-0.0107450718060136	-0.00457625929266214	-0.0136671401560307	-0.00360223650932312
1955	49.1998481750488	-4.08472776412964	-7.79834747314453	-0.0240567177534103	-0.00197886489331722	-0.0113944197073579	0.00548864435404539
1956	53.0959396362305	-5.05875062942505	-7.47367286682129	-0.00717365415766835	0.00483929552137852	-0.00912170019000769	-0.00457625929266214
1957	51.7972412109375	-3.7600531578064	-8.05808639526367	-0.0256800893694162	0.0022419011220336	-0.00652430532500148	-0.0139918150380254
1958	53.0959396362305	-5.38342475891113	-7.9282169342041	-0.0263294391334057	-0.0133424662053585	-0.000355493422830477	-0.0406151078641415
1959	50.4985427856445	-4.40940189361572	-7.99315214157104	-0.0315242260694504	-0.0113944197073579	0.00126787810586393	-0.0350956469774246
1960	53.745288848877	-5.05875062942505	-8.18795680999756	-0.0273034609854221	-0.00490093370899558	0.00581331877037883	-0.0399657599627972
1961	53.745288848877	-5.38342475891113	-7.79834747314453	-0.0198359526693821	-0.00522560812532902	0.00256657530553639	-0.0247060675173998
1962	53.745288848877	-4.73407602310181	-7.79834747314453	-0.017887907102704	0.00548864435404539	0.00191722682211548	-0.0175632312893867
1963	52.446590423584	-5.05875062942505	-7.60354280471802	-0.00619963090866804	0.000943203864153475	-0.00717365415766835	-0.0182125810533762
1964	51.7972412109375	-3.7600531578064	-8.31782627105713	0.00613799272105098	0.0100340843200684	-0.00132951640989631	-0.00847235135734081
1965	52.446590423584	-6.35744762420654	-7.86328220367432	0.0197743140161037	-0.00360223650932312	-0.000355493422830477	-0.00132951640989631
1966	50.4985427856445	-4.08472776412964	-7.79834747314453	0.0197743140161037	0.00581331877037883	-0.00230353930965066	0.00321592413820326
1967	53.0959396362305	-5.05875062942505	-7.6684775352478	0.025618452578783	0.0145795252174139	-0.00717365415766835	-0.00457625929266214
1968	51.147891998291	-3.43537902832031	-7.9282169342041	0.0233457311987877	0.025618452578783	-0.0201606266200542	0.0230210572481155
1969	53.0959396362305	-5.38342475891113	-7.27886867523193	0.0246444288641214	0.0158782228827477	-0.0123684434220195	0.0298392176628113
1970	51.7972412109375	-5.38342475891113	-7.47367286682129	0.0282158460468054	0.0197743140161037	-0.00782300252467394	0.0363327041268349
1971	53.0959396362305	-5.38342475891113	-8.18795680999756	0.0327612869441509	0.01847561635077	-0.00587495695799589	0.0350340083241463
1972	51.7972412109375	-4.40940189361572	-8.12302207946777	0.0142548503354192	-0.00230353930965066	0.00451462110504508	0.013930176384747
1973	51.7972412109375	-4.08472776412964	-7.86328220367432	0.01100810803473	0.011982130818069	-0.00360223650932312	0.00646266713738441
1974	53.0959396362305	-5.05875062942505	-7.73341274261475	0.00256657530553639	0.00483929552137852	-0.00327756232582033	-0.00684897974133492
1975	52.446590423584	-3.7600531578064	-8.05808639526367	0.00289124972186983	0.000943203864153475	0.00613799272105098	0.0123068047687411
1976	52.446590423584	-5.70809936523438	-7.73341274261475	0.00289124972186983	-0.00749832857400179	0.00451462110504508	0.00581331877037883
1977	47.9011497497559	-3.11070466041565	-7.60354280471802	-0.0305502042174339	-0.000355493422830477	0.0116574559360743	-0.0123684434220195
1978	52.446590423584	-4.40940189361572	-7.99315214157104	-0.0253554154187441	-0.00847235135734081	0.0123068047687411	-0.0347709693014622
1979	51.7972412109375	-3.7600531578064	-8.05808639526367	-0.0250307414680719	-0.0120437685400248	0.0106834331527352	-0.0357449948787689
1980	51.7972412109375	-4.08472776412964	-8.18795680999756	-0.0227580219507217	-0.0126931173726916	0.013930176384747	-0.0354203209280968
1981	49.1998481750488	-3.7600531578064	-8.05808639526367	-0.0292515084147453	0.00289124972186983	0.0155535480007529	-0.0279528107494116
1982	52.446590423584	-3.43537902832031	-8.25289154052734	-0.0201606266200542	0.0142548503354192	-0.00165419070981443	-0.021459324285388
1983	53.0959396362305	-6.68212223052979	-7.53860807418823	-0.0120437685400248	0.0113327819854021	-0.0120437685400248	-0.0130177913233638
1984	49.849193572998	-4.40940189361572	-7.73341274261475	-0.00814767740666866	0.0132808275520802	-0.00587495695799589	-0.0130177913233638
1985	53.745288848877	-5.05875062942505	-8.18795680999756	0.00354059832170606	0.0126314787194133	-0.00684897974133492	0.01100810803473
1986	51.7972412109375	-3.7600531578064	-8.18795680999756	0.00873538758605719	0.00581331877037883	-0.00165419070981443	0.000293855206109583
1987	53.0959396362305	-4.73407602310181	-8.05808639526367	0.0132808275520802	0.00678734155371785	-0.00425158534198999	0.0100340843200684
1988	47.9011497497559	-4.40940189361572	-7.79834747314453	0.011982130818069	0.0178262684494257	-0.0130177913233638	0.0246444288641214
1989	53.745288848877	-4.73407602310181	-7.99315214157104	0.0259431265294552	0.0168522447347641	-0.0130177913233638	0.0350340083241463
1990	53.0959396362305	-4.73407602310181	-7.47367286682129	0.0162028968334198	0.00906006153672934	0.00321592413820326	0.0363327041268349
1991	51.7972412109375	-3.7600531578064	-7.73341274261475	0.0191249661147594	0.0100340843200684	0.00548864435404539	0.040228795260191
1992	52.446590423584	-4.73407602310181	-7.86328220367432	-0.00847235135734081	0.00873538758605719	-0.00619963090866804	0.0197743140161037
1993	50.4985427856445	-3.7600531578064	-8.25289154052734	0.00581331877037883	-0.000355493422830477	-0.00100484199356288	0.00970941036939621
1994	52.446590423584	-5.38342475891113	-8.12302207946777	-0.000355493422830477	-0.00782300252467394	-0.0113944197073579	0.00938473641872406
1995	51.147891998291	-4.40940189361572	-7.79834747314453	0.00548864435404539	-0.0100957229733467	0.0103587592020631	-0.00425158534198999
1996	53.0959396362305	-3.43537902832031	-8.05808639526367	0.00126787810586393	-0.0113944197073579	-0.00522560812532902	0.00743668992072344
1997	53.0959396362305	-4.73407602310181	-7.47367286682129	-0.00457625929266214	-0.000680167751852423	0.00873538758605719	-0.00879702530801296
1998	51.7972412109375	-4.08472776412964	-7.9282169342041	-0.00782300252467394	-0.0139918150380254	-0.00587495695799589	-0.0243813935667276
1999	49.849193572998	-3.43537902832031	-8.25289154052734	-0.0139918150380254	-0.0130177913233638	-0.00327756232582033	-0.0276281367987394
2000	52.446590423584	-3.43537902832031	-8.38276100158691	-0.00912170019000769	-0.0126931173726916	0.00711201597005129	-0.0250307414680719
[truncated: 8,960 more rows]
