# Supplementary material for: Precise instruction and consideration of the vertical and horizontal force component increases validity and reliability of the 90:20 Isometric Posterior Chain Test
Source: PLoS One. 2024 Oct 28;19(10):e0312843. doi: 10.1371/journal.pone.0312843 (PMC11515970; doi:10.1371/journal.pone.0312843)
Supplement: S1 File — (ZIP) [file pone.0312843.s001.zip › S1_Raw_Data/M1_P22_vh_2.csv]

1	60.2387733459473	-5.05875062942505	-7.60354280471802	-0.00977104809135199	0.00970941036939621	-0.00425158534198999	0.012956153601408
2	61.5374717712402	-4.73407602310181	-8.51263046264648	0.00256657530553639	0.01100810803473	-0.00652430532500148	0.0213976856321096
3	60.2387733459473	-5.38342475891113	-8.05808639526367	-0.00165419070981443	0.000943203864153475	0.00938473641872406	0.0304885655641556
4	60.2387733459473	-5.05875062942505	-8.12302207946777	0.00321592413820326	0.00646266713738441	0.0132808275520802	0.0399041213095188
5	59.5894241333008	-4.40940189361572	-8.05808639526367	-0.00977104809135199	0.0103587592020631	0.00906006153672934	0.0243197549134493
6	60.8881225585938	-4.73407602310181	-8.18795680999756	-0.0156151866540313	0.0165275707840919	0.0265924744307995	0.0136055024340749
7	62.8361663818359	-6.35744762420654	-7.34380340576172	-0.0253554154187441	0.00451462110504508	0.0252937767654657	0.0126314787194133
8	60.8881225585938	-4.73407602310181	-8.05808639526367	-0.00327756232582033	-0.00490093370899558	0.0535404421389103	0.0162028968334198
9	59.5894241333008	-5.38342475891113	-8.05808639526367	-0.00360223650932312	-0.00425158534198999	0.0830858051776886	0.0145795252174139
10	60.8881225585938	-4.40940189361572	-8.38276100158691	0.00386527273803949	-0.0227580219507217	0.0762676447629929	0.000943203864153475
11	60.2387733459473	-4.73407602310181	-7.9282169342041	0.00841071270406246	-0.00652430532500148	0.0688001364469528	-0.0149658378213644
12	62.8361663818359	-6.35744762420654	-7.86328220367432	0.0126314787194133	-0.0240567177534103	0.0688001364469528	-0.0276281367987394
13	60.2387733459473	-5.70809936523438	-7.60354280471802	0.00418994715437293	-0.0279528107494116	0.0733455792069435	-0.0286021586507559
14	62.8361663818359	-6.03277349472046	-7.73341274261475	0.0210730116814375	-0.0165892094373703	0.0649040415883064	-0.0263294391334057
15	60.8881225585938	-5.70809936523438	-7.6684775352478	0.00841071270406246	0.0022419011220336	0.0675014406442642	-0.0211346503347158
16	61.5374717712402	-5.70809936523438	-8.18795680999756	0.0197743140161037	0.0149041991680861	0.0652287155389786	-0.0250307414680719
17	58.2907257080078	-5.38342475891113	-7.99315214157104	0.00711201597005129	0.0317872650921345	0.0136055024340749	-0.0169138833880424
18	60.8881225585938	-4.73407602310181	-8.12302207946777	0.0123068047687411	0.0220470335334539	0.0590599067509174	-0.0117190945893526
19	62.8361663818359	-5.70809936523438	-7.79834747314453	0.0165275707840919	0.020423661917448	0.0460729338228703	-0.00457625929266214
20	62.8361663818359	-6.68212223052979	-7.6684775352478	0.01100810803473	0.0145795252174139	0.0116574559360743	-0.00555028254166245
21	58.2907257080078	-5.05875062942505	-7.53860807418823	0.0142548503354192	0.0272418223321438	-0.0324982516467571	0.013930176384747
22	62.1868209838867	-5.70809936523438	-7.99315214157104	0.00841071270406246	0.01847561635077	-0.0445111989974976	0.0223717093467712
23	62.8361663818359	-5.70809936523438	-8.31782627105713	-0.00522560812532902	0.00776136433705688	-0.043212503194809	0.0272418223321438
24	60.8881225585938	-6.03277349472046	-8.12302207946777	-0.00749832857400179	0.00321592413820326	-0.0415891297161579	0.0236704051494598
25	59.5894241333008	-5.05875062942505	-8.12302207946777	-0.0156151866540313	0.0145795252174139	-0.038017712533474	0.020423661917448
26	62.1868209838867	-6.03277349472046	-7.79834747314453	-0.0117190945893526	0.0207483377307653	-0.0422384813427925	0.0175015944987535
27	62.8361663818359	-6.03277349472046	-7.47367286682129	-0.00587495695799589	0.0116574559360743	-0.0458098985254765	0.0136055024340749
28	61.5374717712402	-6.03277349472046	-7.86328220367432	-0.00327756232582033	0.00126787810586393	-0.0337969474494457	0.013930176384747
29	60.8881225585938	-5.38342475891113	-7.86328220367432	0.00191722682211548	-0.000680167751852423	-0.0276281367987394	0.00191722682211548
30	60.8881225585938	-4.08472776412964	-8.18795680999756	-0.00360223650932312	-0.0146411629393697	-0.0279528107494116	0.00678734155371785
31	60.8881225585938	-4.73407602310181	-7.86328220367432	0.00354059832170606	-0.0113944197073579	-0.0461345724761486	-0.0211346503347158
32	61.5374717712402	-6.35744762420654	-7.79834747314453	0.00906006153672934	-0.0188619289547205	-0.023407369852066	-0.028926832601428
33	58.2907257080078	-5.38342475891113	-7.4087381362915	0.000293855206109583	-0.0146411629393697	-0.0169138833880424	-0.0279528107494116
34	60.8881225585938	-4.73407602310181	-7.53860807418823	0.00906006153672934	-0.0230826959013939	-0.00912170019000769	-0.02697878703475
35	60.8881225585938	-4.40940189361572	-8.05808639526367	0.00873538758605719	-0.0165892094373703	-0.00977104809135199	-0.0230826959013939
36	60.8881225585938	-6.03277349472046	-8.25289154052734	0.01100810803473	-0.0386670641601086	-0.00782300252467394	-0.0240567177534103
37	60.2387733459473	-4.73407602310181	-7.9282169342041	0.00126787810586393	-0.0266541130840778	-0.0159398596733809	-0.00912170019000769
38	60.2387733459473	-4.08472776412964	-8.12302207946777	-0.00392691092565656	-0.021459324285388	-0.0165892094373703	-0.000355493422830477
39	62.8361663818359	-6.03277349472046	-7.60354280471802	-0.00327756232582033	-0.0221086721867323	-0.0208099745213985	-0.00165419070981443
40	62.8361663818359	-7.00679636001587	-7.47367286682129	-0.00684897974133492	-0.00944637414067984	-0.0237320438027382	0.00646266713738441
41	59.5894241333008	-4.73407602310181	-7.6684775352478	-0.00749832857400179	0.0243197549134493	-0.0308748781681061	0.011982130818069
42	62.1868209838867	-5.38342475891113	-7.86328220367432	0.00483929552137852	0.0175015944987535	-0.0211346503347158	0.0304885655641556
43	62.1868209838867	-5.38342475891113	-8.18795680999756	-0.00165419070981443	0.00776136433705688	-0.00165419070981443	0.0324366129934788
44	62.1868209838867	-6.68212223052979	-7.99315214157104	0.0200989879667759	0.00483929552137852	-3.08191010844894e-05	0.0415274947881699
45	60.8881225585938	-5.05875062942505	-7.9282169342041	0.00516396993771195	0.00873538758605719	0.0022419011220336	0.0285405199974775
46	61.5374717712402	-5.05875062942505	-7.47367286682129	-0.00457625929266214	-0.00360223650932312	0.0269171483814716	0.0230210572481155
47	60.2387733459473	-4.08472776412964	-7.47367286682129	-0.00879702530801296	-0.00327756232582033	0.0113327819854021	0.0126314787194133
48	62.1868209838867	-5.05875062942505	-7.86328220367432	-0.00522560812532902	-0.00587495695799589	0.0259431265294552	0.0249691028147936
49	61.5374717712402	-5.38342475891113	-8.05808639526367	-0.0110697457566857	-0.0123684434220195	0.0376313999295235	0.00483929552137852
50	60.2387733459473	-4.08472776412964	-8.18795680999756	-0.00717365415766835	-0.0169138833880424	0.0220470335334539	0.00191722682211548
51	61.5374717712402	-5.05875062942505	-8.18795680999756	-0.0247060675173998	-0.00847235135734081	0.00906006153672934	-0.0182125810533762
52	61.5374717712402	-4.73407602310181	-8.18795680999756	-0.0461345724761486	-0.00522560812532902	-0.0191866029053926	-0.0328229255974293
53	59.5894241333008	-4.40940189361572	-7.99315214157104	-0.0399657599627972	0.0188002903014421	-0.0273034609854221	-0.0305502042174339
54	56.3426818847656	-3.7600531578064	-7.47367286682129	-0.0357449948787689	0.0262678004801273	-0.0237320438027382	-0.0266541130840778
55	60.2387733459473	-4.40940189361572	-7.99315214157104	-0.0302255302667618	0.0275664981454611	-0.0324982516467571	-0.0182125810533762
56	62.8361663818359	-6.03277349472046	-7.73341274261475	-0.0279528107494116	0.00906006153672934	-0.0367190167307854	-0.0250307414680719
57	62.1868209838867	-5.38342475891113	-7.53860807418823	-0.0328229255974293	-0.00100484199356288	-0.0292515084147453	-0.0143164889886975
58	58.9400749206543	-3.7600531578064	-7.99315214157104	-0.0454852245748043	-0.00100484199356288	-0.0305502042174339	0.00126787810586393
59	59.5894241333008	-4.73407602310181	-7.73341274261475	-0.032173577696085	-0.00944637414067984	-0.0250307414680719	0.00451462110504508
60	62.1868209838867	-5.38342475891113	-7.73341274261475	-0.0117190945893526	0.00776136433705688	-0.032173577696085	0.00743668992072344
61	59.5894241333008	-4.73407602310181	-7.79834747314453	-0.000680167751852423	0.0200989879667759	-0.0324982516467571	0.00970941036939621
62	57.6413803100586	-4.08472776412964	-7.9282169342041	0.0155535480007529	0.0181509424000978	0.00906006153672934	0.031137915328145
63	62.1868209838867	-5.38342475891113	-7.99315214157104	0.0191249661147594	0.0191249661147594	0.00451462110504508	0.0395794473588467
64	62.8361663818359	-5.70809936523438	-7.99315214157104	0.0321119390428066	0.011982130818069	0.00743668992072344	0.0421768426895142
65	62.8361663818359	-6.68212223052979	-7.79834747314453	0.0496443510055542	0.00354059832170606	-0.0198359526693821	0.0213976856321096
66	58.2907257080078	-4.73407602310181	-7.6684775352478	0.0376313999295235	0.0230210572481155	-0.0409397818148136	0.0132808275520802
67	59.5894241333008	-4.40940189361572	-7.6684775352478	0.0509430468082428	0.0178262684494257	-0.0347709693014622	0.0022419011220336
68	62.1868209838867	-5.05875062942505	-7.47367286682129	0.029189869761467	0.00354059832170606	-0.0389917381107807	0.0162028968334198
69	60.2387733459473	-5.38342475891113	-8.05808639526367	0.0343846566975117	-0.0104203969240189	-0.028926832601428	-0.0165892094373703
70	59.5894241333008	-4.73407602310181	-7.9282169342041	0.0168522447347641	-0.00522560812532902	-0.0363943427801132	0.00386527273803949
71	62.1868209838867	-5.38342475891113	-7.99315214157104	0.0155535480007529	-0.0201606266200542	-0.0302255302667618	-0.0243813935667276
72	62.1868209838867	-4.40940189361572	-8.18795680999756	-0.00425158534198999	-0.0208099745213985	0.00159255252219737	-0.0383423902094364
73	60.8881225585938	-5.70809936523438	-7.86328220367432	-0.00457625929266214	-0.0328229255974293	0.0155535480007529	-0.0354203209280968
74	59.5894241333008	-4.08472776412964	-7.6684775352478	-0.0120437685400248	-0.0204853005707264	0.0106834331527352	-0.0305502042174339
75	60.8881225585938	-5.38342475891113	-7.86328220367432	-0.0100957229733467	-0.0159398596733809	0.0155535480007529	-0.0185372550040483
76	62.8361663818359	-5.38342475891113	-8.12302207946777	-0.0230826959013939	-0.00847235135734081	0.00581331877037883	-0.0185372550040483
77	59.5894241333008	-5.05875062942505	-8.25289154052734	-0.0230826959013939	-0.0100957229733467	0.00581331877037883	-0.0201606266200542
78	60.2387733459473	-5.05875062942505	-7.86328220367432	-0.0217839982360601	0.00159255252219737	0.011982130818069	-0.0117190945893526
79	58.2907257080078	-4.08472776412964	-7.99315214157104	-0.00977104809135199	0.0100340843200684	0.0197743140161037	-0.00555028254166245
80	61.5374717712402	-4.08472776412964	-7.99315214157104	0.000618529506027699	0.0132808275520802	0.0123068047687411	0.0155535480007529
81	62.8361663818359	-5.70809936523438	-7.86328220367432	0.00841071270406246	0.0207483377307653	0.00581331877037883	0.0188002903014421
82	60.2387733459473	-3.43537902832031	-8.18795680999756	-0.00230353930965066	0.0191249661147594	-0.00619963090866804	0.0308132413774729
83	59.5894241333008	-4.08472776412964	-7.99315214157104	0.0145795252174139	0.0200989879667759	-0.00425158534198999	0.0376313999295235
84	60.8881225585938	-4.73407602310181	-7.9282169342041	0.0158782228827477	0.0265924744307995	-0.00912170019000769	0.0405534692108631
85	60.2387733459473	-4.73407602310181	-7.9282169342041	0.0262678004801273	0.0347093306481838	-0.0104203969240189	0.0275664981454611
86	60.2387733459473	-3.7600531578064	-7.9282169342041	0.0175015944987535	0.0369820520281792	-0.0117190945893526	0.01100810803473
87	59.5894241333008	-4.08472776412964	-7.73341274261475	0.012956153601408	0.0239950809627771	-3.08191010844894e-05	0.0123068047687411
88	62.8361663818359	-5.05875062942505	-7.9282169342041	0.0149041991680861	0.0106834331527352	-0.0169138833880424	0.00451462110504508
89	61.5374717712402	-4.73407602310181	-8.12302207946777	0.00970941036939621	-0.00132951640989631	0.00126787810586393	0.00159255252219737
90	62.1868209838867	-5.05875062942505	-7.86328220367432	0.0207483377307653	-0.00555028254166245	0.000943203864153475	-0.00360223650932312
91	59.5894241333008	-5.38342475891113	-7.79834747314453	-0.0130177913233638	-0.00619963090866804	-0.0104203969240189	-0.0191866029053926
92	63.4855155944824	-5.05875062942505	-7.9282169342041	-0.00814767740666866	-0.00717365415766835	-0.00555028254166245	-0.0331475995481014
93	62.8361663818359	-5.38342475891113	-7.9282169342041	-0.00717365415766835	-0.0227580219507217	0.0223717093467712	-0.0389917381107807
94	60.2387733459473	-5.05875062942505	-7.60354280471802	-0.00587495695799589	-0.017887907102704	0.013930176384747	-0.0305502042174339
95	58.9400749206543	-5.05875062942505	-7.9282169342041	-0.0201606266200542	-0.0201606266200542	0.00418994715437293	-0.0182125810533762
96	60.8881225585938	-3.7600531578064	-7.9282169342041	-0.0266541130840778	-0.0360696688294411	0.0145795252174139	-0.0188619289547205
97	60.8881225585938	-4.08472776412964	-7.86328220367432	-0.0315242260694504	-0.0415891297161579	0.00711201597005129	-0.0211346503347158
98	61.5374717712402	-5.38342475891113	-7.53860807418823	-0.0292515084147453	-0.0357449948787689	0.00808603875339031	-0.0143164889886975
99	58.9400749206543	-4.40940189361572	-8.12302207946777	-0.0331475995481014	-0.0341216214001179	0.0191249661147594	0.00256657530553639
100	62.1868209838867	-4.08472776412964	-7.79834747314453	-0.0243813935667276	-0.0237320438027382	0.0213976856321096	-0.000355493422830477
101	62.8361663818359	-5.05875062942505	-7.73341274261475	-0.00684897974133492	-0.00977104809135199	0.0480209775269032	0.00418994715437293
102	61.5374717712402	-4.40940189361572	-8.05808639526367	0.000618529506027699	-0.0123684434220195	0.0480209775269032	0.0233457311987877
103	58.2907257080078	-4.08472776412964	-8.18795680999756	-0.00522560812532902	0.00743668992072344	0.0369820520281792	0.0434755384922028
104	59.5894241333008	-4.08472776412964	-8.12302207946777	0.0171769186854362	0.0158782228827477	0.0175015944987535	0.0337353087961674
105	61.5374717712402	-4.40940189361572	-8.05808639526367	0.0275664981454611	0.0308132413774729	-0.032173577696085	0.025618452578783
106	60.2387733459473	-5.05875062942505	-7.99315214157104	0.0239950809627771	0.0353586822748184	-0.0662643760442734	0.00970941036939621
107	59.5894241333008	-5.38342475891113	-7.60354280471802	0.0178262684494257	0.0330859608948231	-0.0954850688576698	-0.00912170019000769
108	61.5374717712402	-5.05875062942505	-7.73341274261475	0.0288651939481497	0.0337353087961674	-0.116588898003101	-0.0100957229733467
109	62.1868209838867	-4.73407602310181	-8.05808639526367	0.0230210572481155	0.0275664981454611	-0.0870435386896133	0.0158782228827477
110	61.5374717712402	-5.05875062942505	-7.86328220367432	0.0155535480007529	0.0236704051494598	-0.0688617751002312	-0.00295288790948689
111	57.6413803100586	-4.08472776412964	-7.9282169342041	-0.0107450718060136	0.0152288740500808	-0.0652903541922569	-0.0227580219507217
112	61.5374717712402	-5.38342475891113	-7.86328220367432	0.00808603875339031	0.00678734155371785	-0.0578228458762169	-0.039641086012125
113	62.1868209838867	-5.38342475891113	-7.73341274261475	-0.00619963090866804	0.00678734155371785	-0.0376930385828018	-0.0292515084147453
114	61.5374717712402	-6.35744762420654	-7.47367286682129	-0.000355493422830477	-0.00230353930965066	-0.0318489037454128	-0.0376930385828018
115	60.2387733459473	-5.70809936523438	-7.79834747314453	-0.00457625929266214	0.00548864435404539	-0.021459324285388	-0.0217839982360601
116	60.2387733459473	-4.08472776412964	-8.18795680999756	-0.00295288790948689	0.00451462110504508	-0.023407369852066	-0.0211346503347158
117	62.8361663818359	-5.05875062942505	-8.18795680999756	-0.0162645354866982	0.00873538758605719	-0.0133424662053585	-0.0130177913233638
118	60.8881225585938	-5.70809936523438	-7.79834747314453	-0.0149658378213644	-0.00619963090866804	-0.0149658378213644	-0.0162645354866982
119	61.5374717712402	-5.38342475891113	-7.86328220367432	-0.0159398596733809	-0.00100484199356288	-0.00392691092565656	0.0022419011220336
120	60.2387733459473	-4.40940189361572	-7.79834747314453	-0.0104203969240189	0.00354059832170606	0.000293855206109583	0.00516396993771195
121	62.1868209838867	-5.38342475891113	-7.73341274261475	-0.00944637414067984	0.0252937767654657	-0.00522560812532902	0.0165275707840919
122	62.8361663818359	-5.70809936523438	-8.05808639526367	-0.0143164889886975	0.01100810803473	0.013930176384747	0.0246444288641214
123	60.2387733459473	-4.08472776412964	-8.25289154052734	-0.00814767740666866	0.00289124972186983	0.0347093306481838	0.0337353087961674
124	58.2907257080078	-4.08472776412964	-8.12302207946777	0.00418994715437293	0.00289124972186983	0.0584105588495731	0.0337353087961674
125	60.2387733459473	-4.40940189361572	-8.38276100158691	0.00386527273803949	-0.00619963090866804	0.0431508645415306	0.0239950809627771
126	61.5374717712402	-4.40940189361572	-7.99315214157104	0.00418994715437293	-0.00360223650932312	0.0441248863935471	0.0171769186854362
127	62.1868209838867	-5.05875062942505	-7.79834747314453	0.00483929552137852	-0.00555028254166245	0.0373067259788513	0.00808603875339031
128	58.9400749206543	-4.40940189361572	-7.6684775352478	-0.00100484199356288	-0.00587495695799589	0.0262678004801273	0.0194496400654316
129	62.8361663818359	-5.70809936523438	-8.25289154052734	-3.08191010844894e-05	-0.0243813935667276	0.0246444288641214	0.00808603875339031
130	60.8881225585938	-4.40940189361572	-8.18795680999756	0.00386527273803949	-0.0188619289547205	0.0249691028147936	0.00289124972186983
131	59.5894241333008	-4.40940189361572	-7.86328220367432	0.00191722682211548	-0.0198359526693821	0.0200989879667759	-0.021459324285388
132	58.9400749206543	-5.05875062942505	-7.47367286682129	-0.0117190945893526	-0.0266541130840778	0.00516396993771195	-0.0299008563160896
133	62.1868209838867	-6.03277349472046	-8.12302207946777	-0.00684897974133492	-0.00392691092565656	0.0142548503354192	-0.032173577696085
134	60.2387733459473	-4.40940189361572	-7.60354280471802	0.00581331877037883	-0.0195112787187099	0.0382807515561581	-0.0308748781681061
135	60.2387733459473	-4.40940189361572	-7.79834747314453	0.00743668992072344	0.000618529506027699	0.025618452578783	-0.0240567177534103
136	59.5894241333008	-4.40940189361572	-8.18795680999756	-0.00490093370899558	0.0210730116814375	0.00678734155371785	-0.0224333461374044
137	62.1868209838867	-5.38342475891113	-8.18795680999756	0.00808603875339031	0.0301638916134834	-0.0136671401560307	-0.0117190945893526
138	59.5894241333008	-4.08472776412964	-8.12302207946777	-0.00165419070981443	0.0207483377307653	-0.0295761823654175	-0.0136671401560307
139	60.8881225585938	-5.05875062942505	-7.79834747314453	0.00321592413820326	0.0272418223321438	-0.043212503194809	-0.00587495695799589
140	58.2907257080078	-4.73407602310181	-7.9282169342041	0.00483929552137852	0.0191249661147594	-0.0659397020936012	0.00873538758605719
141	62.1868209838867	-5.70809936523438	-7.79834747314453	0.013930176384747	0.0282158460468054	-0.0659397020936012	0.0233457311987877
142	62.1868209838867	-5.38342475891113	-7.53860807418823	0.0142548503354192	0.0168522447347641	-0.0402904339134693	0.0262678004801273
143	61.5374717712402	-4.73407602310181	-7.99315214157104	0.013930176384747	0.0165275707840919	-0.050680011510849	0.0376313999295235
144	57.6413803100586	-4.40940189361572	-8.25289154052734	0.011982130818069	0.0236704051494598	-0.0201606266200542	0.031137915328145
145	61.5374717712402	-4.40940189361572	-8.31782627105713	0.0171769186854362	0.00938473641872406	-0.032173577696085	0.0217223595827818
146	61.5374717712402	-5.70809936523438	-7.86328220367432	0.000943203864153475	0.0217223595827818	-0.0354203209280968	0.0165275707840919
147	61.5374717712402	-6.35744762420654	-7.79834747314453	-0.00555028254166245	0.0103587592020631	-0.0110697457566857	0.0113327819854021
148	57.6413803100586	-4.73407602310181	-7.79834747314453	-0.0182125810533762	0.0149041991680861	0.00938473641872406	0.00743668992072344
149	62.8361663818359	-5.38342475891113	-7.47367286682129	-0.0198359526693821	0.00970941036939621	0.029189869761467	0.00613799272105098
150	59.5894241333008	-4.08472776412964	-7.99315214157104	-0.0208099745213985	-0.00230353930965066	0.0246444288641214	-0.00295288790948689
151	60.8881225585938	-5.38342475891113	-8.12302207946777	-0.028926832601428	-0.00327756232582033	0.0301638916134834	-0.0182125810533762
152	56.9920310974121	-5.70809936523438	-7.79834747314453	-0.043212503194809	-0.00879702530801296	0.0220470335334539	-0.0292515084147453
153	61.5374717712402	-5.05875062942505	-7.99315214157104	-0.0318489037454128	-0.00912170019000769	0.0142548503354192	-0.0299008563160896
154	60.8881225585938	-4.73407602310181	-7.79834747314453	-0.0133424662053585	-0.0305502042174339	0.0200989879667759	-0.0253554154187441
155	60.2387733459473	-5.70809936523438	-7.79834747314453	-0.00555028254166245	-0.032173577696085	0.0213976856321096	-0.0211346503347158
156	59.5894241333008	-4.73407602310181	-7.73341274261475	-0.00555028254166245	-0.0266541130840778	0.025618452578783	-0.0169138833880424
157	62.1868209838867	-6.03277349472046	-8.05808639526367	0.00678734155371785	-0.032173577696085	0.0262678004801273	-0.0149658378213644
158	60.8881225585938	-4.40940189361572	-8.31782627105713	0.0210730116814375	-0.0354203209280968	0.0220470335334539	-0.0149658378213644
159	61.5374717712402	-6.68212223052979	-7.86328220367432	0.0246444288641214	-0.0422384813427925	0.0145795252174139	-0.00197886489331722
160	60.2387733459473	-5.70809936523438	-7.79834747314453	0.0217223595827818	-0.0188619289547205	0.0343846566975117	-0.00327756232582033
161	62.1868209838867	-5.70809936523438	-7.73341274261475	0.0236704051494598	-0.0104203969240189	0.0324366129934788	0.000618529506027699
162	62.8361663818359	-5.05875062942505	-7.73341274261475	0.0272418223321438	-0.0120437685400248	0.0502936989068985	0.0285405199974775
163	61.5374717712402	-7.00679636001587	-7.86328220367432	0.0158782228827477	-0.0230826959013939	0.0428261905908585	0.0327612869441509
164	61.5374717712402	-4.73407602310181	-8.12302207946777	0.00548864435404539	-0.0139918150380254	0.0561378374695778	0.0324366129934788
165	62.8361663818359	-5.70809936523438	-8.12302207946777	0.0200989879667759	-0.0143164889886975	0.0522417463362217	0.0246444288641214
166	62.1868209838867	-5.38342475891113	-8.12302207946777	0.0132808275520802	-0.00847235135734081	0.0421768426895142	0.0149041991680861
167	61.5374717712402	-6.68212223052979	-7.86328220367432	0.0113327819854021	-0.00977104809135199	-0.0247060675173998	0.00289124972186983
168	60.2387733459473	-4.40940189361572	-7.86328220367432	0.0126314787194133	0.000618529506027699	-0.0399657599627972	-3.08191010844894e-05
169	62.8361663818359	-5.70809936523438	-7.6684775352478	0.00613799272105098	-0.00684897974133492	-0.0386670641601086	0.0113327819854021
170	60.2387733459473	-4.40940189361572	-8.25289154052734	-0.00717365415766835	-0.0201606266200542	-0.0104203969240189	-0.00165419070981443
171	60.8881225585938	-5.05875062942505	-8.12302207946777	-0.00165419070981443	-0.0113944197073579	-0.00912170019000769	-0.0146411629393697
172	60.2387733459473	-4.08472776412964	-7.99315214157104	-3.08191010844894e-05	0.0113327819854021	-0.00327756232582033	-0.0308748781681061
173	60.8881225585938	-4.73407602310181	-8.05808639526367	-0.00457625929266214	0.00548864435404539	-0.000680167751852423	-0.0357449948787689
174	60.2387733459473	-4.40940189361572	-8.38276100158691	-0.00100484199356288	0.0145795252174139	-0.00847235135734081	-0.0302255302667618
175	60.8881225585938	-4.73407602310181	-7.99315214157104	-0.00230353930965066	0.0217223595827818	0.00548864435404539	-0.0230826959013939
176	62.8361663818359	-5.38342475891113	-7.08406400680542	-0.0100957229733467	0.0334106348454952	0.000943203864153475	-0.0211346503347158
177	60.2387733459473	-5.05875062942505	-7.60354280471802	-0.0130177913233638	0.0197743140161037	-0.0545761026442051	-0.0143164889886975
178	62.1868209838867	-4.73407602310181	-8.18795680999756	-0.0159398596733809	0.0126314787194133	-0.039641086012125	-0.0139918150380254
179	60.2387733459473	-4.73407602310181	-8.05808639526367	-0.0217839982360601	0.00354059832170606	-0.0354203209280968	0.000293855206109583
180	61.5374717712402	-5.70809936523438	-7.79834747314453	-0.0191866029053926	0.0200989879667759	-0.0208099745213985	0.00418994715437293
181	60.8881225585938	-5.05875062942505	-7.86328220367432	-0.0185372550040483	0.0262678004801273	-0.028926832601428	0.0155535480007529
182	62.8361663818359	-5.38342475891113	-7.9282169342041	-0.0130177913233638	0.0210730116814375	-0.0149658378213644	0.0210730116814375
183	62.8361663818359	-5.70809936523438	-7.60354280471802	-0.0188619289547205	0.0210730116814375	-0.0165892094373703	0.0246444288641214
184	61.5374717712402	-5.70809936523438	-7.86328220367432	-0.0162645354866982	0.0210730116814375	-0.00944637414067984	0.0363327041268349
185	61.5374717712402	-5.70809936523438	-8.25289154052734	-0.0204853005707264	0.00938473641872406	-0.00652430532500148	0.0275664981454611
186	62.8361663818359	-5.05875062942505	-8.12302207946777	-0.0143164889886975	0.00548864435404539	0.011982130818069	0.01847561635077
187	61.5374717712402	-5.38342475891113	-7.53860807418823	-0.0266541130840778	0.0265924744307995	0.0126314787194133	0.0136055024340749
188	60.2387733459473	-5.05875062942505	-7.99315214157104	-0.0117190945893526	0.0434755384922028	0.00516396993771195	0.00841071270406246
189	60.2387733459473	-5.38342475891113	-7.73341274261475	-0.0110697457566857	0.0347093306481838	0.025618452578783	0.00548864435404539
190	61.5374717712402	-4.73407602310181	-8.05808639526367	0.00841071270406246	0.0213976856321096	0.0379560738801956	0.0022419011220336
191	60.8881225585938	-4.40940189361572	-8.12302207946777	-0.000355493422830477	0.00938473641872406	0.0399041213095188	-0.0175632312893867
192	60.8881225585938	-5.05875062942505	-8.12302207946777	-0.00165419070981443	0.0022419011220336	0.020423661917448	-0.0273034609854221
193	58.9400749206543	-4.73407602310181	-8.18795680999756	0.00126787810586393	-0.03444629535079	0.0168522447347641	-0.0360696688294411
194	60.8881225585938	-4.08472776412964	-8.31782627105713	0.0132808275520802	-0.0165892094373703	0.01100810803473	-0.02697878703475
195	60.8881225585938	-3.7600531578064	-8.12302207946777	0.0171769186854362	-0.0315242260694504	-0.00879702530801296	-0.0279528107494116
196	62.1868209838867	-6.03277349472046	-7.53860807418823	0.0155535480007529	-0.0263294391334057	-0.032173577696085	-0.0175632312893867
197	58.9400749206543	-4.73407602310181	-7.6684775352478	0.00483929552137852	-0.0305502042174339	-0.0441865250468254	-0.0117190945893526
198	62.1868209838867	-5.38342475891113	-8.05808639526367	0.0207483377307653	-0.0217839982360601	-0.0383423902094364	-0.0113944197073579
199	60.8881225585938	-4.73407602310181	-8.25289154052734	0.0162028968334198	-0.0165892094373703	-0.00782300252467394	-0.00717365415766835
200	62.1868209838867	-5.38342475891113	-7.86328220367432	0.01100810803473	-0.0204853005707264	0.0230210572481155	-0.000680167751852423
201	59.5894241333008	-4.40940189361572	-7.86328220367432	0.00938473641872406	0.00581331877037883	0.0223717093467712	0.0194496400654316
202	62.1868209838867	-5.70809936523438	-7.9282169342041	0.0126314787194133	0.00646266713738441	0.0295145437121391	0.0239950809627771
203	62.1868209838867	-5.38342475891113	-7.79834747314453	0.00256657530553639	0.0314625911414623	0.0301638916134834	0.0282158460468054
204	61.5374717712402	-6.03277349472046	-7.47367286682129	0.00646266713738441	0.0269171483814716	0.0421768426895142	0.0308132413774729
205	60.8881225585938	-5.05875062942505	-7.99315214157104	-0.00392691092565656	0.0272418223321438	0.0116574559360743	0.025618452578783
206	62.8361663818359	-4.73407602310181	-8.05808639526367	0.00938473641872406	0.0155535480007529	0.00581331877037883	0.0116574559360743
207	60.8881225585938	-4.40940189361572	-7.86328220367432	-0.0107450718060136	0.0168522447347641	-0.00230353930965066	0.00970941036939621
208	60.2387733459473	-5.38342475891113	-7.99315214157104	-0.00944637414067984	-0.00879702530801296	-0.0113944197073579	0.000943203864153475
209	59.5894241333008	-5.70809936523438	-7.86328220367432	-0.0217839982360601	-0.02697878703475	-0.028926832601428	0.00516396993771195
210	61.5374717712402	-4.40940189361572	-7.79834747314453	-0.00782300252467394	-0.0204853005707264	-0.0240567177534103	-0.00100484199356288
211	62.1868209838867	-4.73407602310181	-7.79834747314453	-0.02697878703475	-0.0341216214001179	-0.0240567177534103	-0.0201606266200542
212	60.8881225585938	-5.05875062942505	-8.25289154052734	-0.0360696688294411	-0.03444629535079	-0.0100957229733467	-0.0331475995481014
213	58.9400749206543	-4.08472776412964	-8.25289154052734	-0.0305502042174339	-0.0428878292441368	0.01100810803473	-0.0266541130840778
214	60.8881225585938	-4.40940189361572	-8.05808639526367	-0.0237320438027382	-0.0617189407348633	0.0369820520281792	-0.0286021586507559
215	61.5374717712402	-3.7600531578064	-8.05808639526367	-0.0159398596733809	-0.043212503194809	0.0188002903014421	-0.0230826959013939
216	62.8361663818359	-6.35744762420654	-7.6684775352478	-0.00684897974133492	-0.0299008563160896	-0.00132951640989631	-0.017887907102704
217	60.2387733459473	-4.73407602310181	-7.6684775352478	-0.0191866029053926	-0.0113944197073579	-0.0169138833880424	-0.00782300252467394
218	62.8361663818359	-5.38342475891113	-7.73341274261475	0.00354059832170606	-0.00879702530801296	-0.0110697457566857	-0.0152905117720366
219	61.5374717712402	-4.08472776412964	-7.99315214157104	0.01100810803473	-0.000680167751852423	-0.0113944197073579	0.000943203864153475
220	62.1868209838867	-6.35744762420654	-7.73341274261475	0.0327612869441509	0.00906006153672934	-0.00847235135734081	0.000293855206109583
221	59.5894241333008	-4.40940189361572	-8.18795680999756	0.0142548503354192	0.0389300994575024	-0.0243813935667276	0.012956153601408
222	62.8361663818359	-5.38342475891113	-7.86328220367432	0.0288651939481497	0.0447742342948914	-0.0363943427801132	0.0252937767654657
223	61.5374717712402	-5.05875062942505	-7.86328220367432	0.0262678004801273	0.0506183728575706	-0.0357449948787689	0.0269171483814716
224	62.8361663818359	-7.00679636001587	-7.6684775352478	0.0301638916134834	0.0415274947881699	-0.0354203209280968	0.0395794473588467
225	60.2387733459473	-5.70809936523438	-7.73341274261475	0.0162028968334198	0.0496443510055542	-0.0471085943281651	0.025618452578783
226	62.8361663818359	-5.70809936523438	-8.05808639526367	0.0152288740500808	0.0321119390428066	-0.0516540370881557	0.0106834331527352
227	62.8361663818359	-4.73407602310181	-8.05808639526367	0.00776136433705688	0.0340599827468395	-0.0490566417574883	-0.0133424662053585
228	61.5374717712402	-5.05875062942505	-7.99315214157104	0.0158782228827477	0.0188002903014421	-0.028926832601428	0.0233457311987877
229	61.5374717712402	-5.70809936523438	-7.86328220367432	0.0132808275520802	0.0145795252174139	-0.0474332682788372	0.0168522447347641
230	60.8881225585938	-5.05875062942505	-7.99315214157104	0.00159255252219737	0.0191249661147594	-0.0406151078641415	0.00256657530553639
231	62.1868209838867	-5.38342475891113	-7.53860807418823	-0.000680167751852423	0.00256657530553639	-0.0428878292441368	-0.02697878703475
232	62.8361663818359	-6.68212223052979	-7.9282169342041	-0.00782300252467394	0.00256657530553639	-0.0393164120614529	-0.0318489037454128
233	61.5374717712402	-4.73407602310181	-8.12302207946777	-0.0175632312893867	0.00386527273803949	-0.0260047651827335	-0.03444629535079
234	62.8361663818359	-5.38342475891113	-7.99315214157104	-0.0253554154187441	-0.00522560812532902	-0.000680167751852423	-0.0208099745213985
235	60.8881225585938	-5.38342475891113	-7.79834747314453	-0.0230826959013939	-0.00197886489331722	0.0194496400654316	-0.0217839982360601
236	60.8881225585938	-5.38342475891113	-7.73341274261475	-0.0260047651827335	-0.0136671401560307	0.029189869761467	-0.0143164889886975
237	61.5374717712402	-6.03277349472046	-7.47367286682129	-0.0260047651827335	-0.0175632312893867	0.0321119390428066	-0.0113944197073579
238	60.8881225585938	-4.40940189361572	-7.86328220367432	-0.0263294391334057	-0.0253554154187441	0.0317872650921345	-0.00197886489331722
239	60.2387733459473	-4.40940189361572	-8.25289154052734	-0.0117190945893526	-0.00100484199356288	0.0434755384922028	0.000293855206109583
240	62.8361663818359	-6.35744762420654	-8.18795680999756	0.000943203864153475	-0.0143164889886975	0.0389300994575024	0.0103587592020631
241	60.2387733459473	-4.40940189361572	-8.18795680999756	0.0175015944987535	0.00581331877037883	0.0249691028147936	0.01847561635077
242	62.1868209838867	-5.70809936523438	-7.9282169342041	0.0103587592020631	0.0155535480007529	0.00776136433705688	0.0324366129934788
243	62.1868209838867	-5.05875062942505	-8.18795680999756	0.025618452578783	0.00289124972186983	0.00906006153672934	0.0298392176628113
244	61.5374717712402	-5.70809936523438	-7.6684775352478	0.020423661917448	0.00289124972186983	0.00743668992072344	0.0415274947881699
245	61.5374717712402	-4.73407602310181	-7.6684775352478	0.0223717093467712	0.0116574559360743	0.011982130818069	0.0304885655641556
246	62.1868209838867	-5.38342475891113	-7.73341274261475	0.0136055024340749	0.00321592413820326	0.00483929552137852	0.0145795252174139
247	62.1868209838867	-5.38342475891113	-8.31782627105713	0.0158782228827477	0.00906006153672934	-0.00912170019000769	0.00678734155371785
248	60.2387733459473	-5.70809936523438	-8.12302207946777	0.0194496400654316	-0.00360223650932312	-0.0107450718060136	-0.000355493422830477
249	62.1868209838867	-6.03277349472046	-7.86328220367432	0.0136055024340749	0.00841071270406246	-0.0165892094373703	0.00743668992072344
250	60.8881225585938	-4.08472776412964	-7.99315214157104	0.0136055024340749	0.0136055024340749	-0.0211346503347158	-0.00425158534198999
251	62.8361663818359	-4.73407602310181	-8.31782627105713	-0.00360223650932312	-0.00425158534198999	-0.0279528107494116	-0.0292515084147453
252	60.8881225585938	-5.05875062942505	-7.73341274261475	-0.0104203969240189	-0.00814767740666866	-0.0286021586507559	-0.0347709693014622
253	60.2387733459473	-4.40940189361572	-8.05808639526367	-0.0126931173726916	-0.0302255302667618	0.0022419011220336	-0.0315242260694504
254	61.5374717712402	-5.38342475891113	-8.18795680999756	-0.0224333461374044	-0.0230826959013939	0.0217223595827818	-0.028926832601428
255	62.8361663818359	-5.38342475891113	-8.12302207946777	-0.0162645354866982	-0.0201606266200542	0.0217223595827818	-0.0240567177534103
256	60.8881225585938	-4.73407602310181	-8.12302207946777	-0.0136671401560307	-0.0107450718060136	0.00516396993771195	-0.0182125810533762
257	61.5374717712402	-5.70809936523438	-7.73341274261475	-0.0185372550040483	-0.0204853005707264	0.0113327819854021	-0.0117190945893526
258	58.2907257080078	-5.05875062942505	-7.86328220367432	-0.0282774847000837	-0.0113944197073579	0.00191722682211548	-0.0107450718060136
259	60.8881225585938	-4.40940189361572	-7.9282169342041	-0.00912170019000769	-0.00555028254166245	-0.0117190945893526	0.000943203864153475
260	60.8881225585938	-4.73407602310181	-8.05808639526367	-0.00717365415766835	0.0123068047687411	-0.0237320438027382	0.00256657530553639
261	60.8881225585938	-5.05875062942505	-7.99315214157104	0.000293855206109583	0.0321119390428066	-0.0406151078641415	0.0171769186854362
262	60.2387733459473	-5.70809936523438	-7.9282169342041	0.00776136433705688	0.0262678004801273	-0.0451605506241322	0.0288651939481497
263	62.1868209838867	-5.38342475891113	-7.9282169342041	0.0726962238550186	0.0145795252174139	-0.0263294391334057	0.0327612869441509
264	62.1868209838867	-5.38342475891113	-7.86328220367432	0.0308132413774729	0.00354059832170606	0.0136055024340749	0.0356833562254906
265	62.1868209838867	-6.35744762420654	-7.73341274261475	0.00646266713738441	-0.00944637414067984	0.0295145437121391	0.0278911720961332
266	58.9400749206543	-5.38342475891113	-7.47367286682129	0.0175015944987535	-0.0182125810533762	0.040228795260191	0.0132808275520802
267	60.8881225585938	-4.08472776412964	-8.25289154052734	-0.0026282137259841	-0.0185372550040483	0.0363327041268349	0.00906006153672934
268	62.1868209838867	-5.38342475891113	-7.73341274261475	-0.00327756232582033	-0.0240567177534103	0.0317872650921345	0.013930176384747
269	59.5894241333008	-5.38342475891113	-8.05808639526367	0.01847561635077	-0.0318489037454128	0.0428261905908585	0.0142548503354192
270	59.5894241333008	-5.70809936523438	-7.9282169342041	-0.0100957229733467	-0.0536020807921886	0.0545144639909267	0.00841071270406246
271	59.5894241333008	-4.40940189361572	-8.12302207946777	-0.00132951640989631	-0.063342310488224	0.047696303576231	-0.0250307414680719
272	60.2387733459473	-4.73407602310181	-7.6684775352478	0.00418994715437293	-0.0464592464268208	0.036657378077507	-0.0299008563160896
273	60.2387733459473	-6.35744762420654	-7.47367286682129	0.00256657530553639	-0.0311995539814234	0.0282158460468054	-0.0247060675173998
274	57.6413803100586	-5.38342475891113	-7.79834747314453	-0.00327756232582033	0.00191722682211548	0.00808603875339031	-0.0208099745213985
275	60.8881225585938	-4.40940189361572	-8.25289154052734	0.0168522447347641	0.0262678004801273	-0.0185372550040483	-0.021459324285388
276	60.2387733459473	-4.40940189361572	-8.18795680999756	0.0136055024340749	0.0259431265294552	-0.0282774847000837	-0.0188619289547205
277	61.5374717712402	-6.35744762420654	-7.86328220367432	0.00548864435404539	0.025618452578783	-0.0250307414680719	-0.0172385573387146
278	58.2907257080078	-4.40940189361572	-7.99315214157104	-0.00587495695799589	0.0278911720961332	-0.0188619289547205	-0.00814767740666866
279	62.8361663818359	-5.05875062942505	-7.79834747314453	-0.00230353930965066	0.0152288740500808	-0.0126931173726916	-0.00684897974133492
280	61.5374717712402	-5.05875062942505	-7.53860807418823	0.00289124972186983	0.031137915328145	-0.0113944197073579	0.00743668992072344
281	61.5374717712402	-5.38342475891113	-7.9282169342041	0.0123068047687411	0.0262678004801273	-0.0182125810533762	-0.00100484199356288
282	60.2387733459473	-4.40940189361572	-8.31782627105713	0.00743668992072344	0.0298392176628113	-0.048407293856144	0.0259431265294552
283	62.1868209838867	-5.38342475891113	-7.9282169342041	0.0191249661147594	0.0200989879667759	-0.0393164120614529	0.0272418223321438
284	62.8361663818359	-5.38342475891113	-7.6684775352478	0.000943203864153475	0.0132808275520802	-0.0308748781681061	0.0301638916134834
285	62.1868209838867	-6.35744762420654	-7.6684775352478	-0.00100484199356288	0.00126787810586393	-0.0328229255974293	0.031137915328145
286	59.5894241333008	-4.73407602310181	-7.9282169342041	-0.0126931173726916	-0.00230353930965066	0.0155535480007529	0.0100340843200684
287	59.5894241333008	-4.40940189361572	-7.9282169342041	-0.0188619289547205	-0.0152905117720366	0.0636053457856178	0.00289124972186983
288	62.1868209838867	-5.70809936523438	-7.9282169342041	-0.00782300252467394	0.00451462110504508	0.0636053457856178	0.0243197549134493
289	60.2387733459473	-5.70809936523438	-8.05808639526367	-0.0026282137259841	0.00159255252219737	0.0379560738801956	0.00548864435404539
290	62.1868209838867	-5.38342475891113	-7.6684775352478	-3.08191010844894e-05	0.0194496400654316	0.01100810803473	0.00483929552137852
291	62.1868209838867	-5.38342475891113	-7.79834747314453	0.000293855206109583	0.0178262684494257	-0.0490566417574883	-0.0253554154187441
292	62.1868209838867	-4.08472776412964	-8.25289154052734	-0.00847235135734081	0.012956153601408	-0.0821734219789505	-0.0315242260694504
293	62.1868209838867	-6.03277349472046	-7.86328220367432	-0.00847235135734081	0.00581331877037883	-0.0935370251536369	-0.0318489037454128
294	62.1868209838867	-5.70809936523438	-7.60354280471802	-0.000680167751852423	0.00873538758605719	-0.111718781292439	-0.0230826959013939
295	63.4855155944824	-5.70809936523438	-7.86328220367432	0.000293855206109583	0.0113327819854021	-0.111718781292439	-0.023407369852066
296	60.8881225585938	-4.40940189361572	-7.99315214157104	-0.00165419070981443	0.00483929552137852	-0.0799007043242455	-0.0308748781681061
297	60.8881225585938	-5.38342475891113	-7.86328220367432	0.000943203864153475	-0.00230353930965066	-0.0454852245748043	-0.00782300252467394
298	63.4855155944824	-5.38342475891113	-7.6684775352478	-0.00652430532500148	-0.00425158534198999	-3.08191010844894e-05	-0.00944637414067984
299	61.5374717712402	-4.73407602310181	-8.12302207946777	0.00321592413820326	-0.0110697457566857	0.011982130818069	-0.00619963090866804
300	60.2387733459473	-4.40940189361572	-7.9282169342041	-0.00490093370899558	-0.0169138833880424	0.0126314787194133	-0.00100484199356288
301	60.8881225585938	-5.70809936523438	-7.73341274261475	-0.00619963090866804	0.00516396993771195	0.013930176384747	0.0213976856321096
302	60.2387733459473	-4.08472776412964	-7.79834747314453	-0.00490093370899558	0.00418994715437293	0.00646266713738441	0.0272418223321438
303	59.5894241333008	-4.73407602310181	-7.9282169342041	-0.0156151866540313	0.00743668992072344	0.0136055024340749	0.0314625911414623
304	60.8881225585938	-5.05875062942505	-8.18795680999756	-0.0026282137259841	0.00678734155371785	0.00354059832170606	0.0334106348454952
305	60.8881225585938	-6.03277349472046	-7.79834747314453	-0.00814767740666866	0.00321592413820326	-0.00360223650932312	0.0217223595827818
306	61.5374717712402	-4.08472776412964	-7.9282169342041	-3.08191010844894e-05	0.0116574559360743	-0.00847235135734081	0.0145795252174139
307	59.5894241333008	-4.40940189361572	-7.6684775352478	-0.00392691092565656	0.0123068047687411	-0.00684897974133492	0.00548864435404539
308	62.1868209838867	-4.40940189361572	-7.60354280471802	-0.00360223650932312	0.0197743140161037	-0.0204853005707264	0.0136055024340749
309	60.8881225585938	-4.73407602310181	-8.05808639526367	0.01100810803473	0.00970941036939621	-0.0159398596733809	0.0236704051494598
310	62.1868209838867	-5.70809936523438	-7.99315214157104	0.00451462110504508	0.00126787810586393	-0.0276281367987394	-0.00230353930965066
311	61.5374717712402	-5.70809936523438	-7.79834747314453	-0.00587495695799589	0.00743668992072344	-0.02697878703475	-0.0299008563160896
312	61.5374717712402	-5.05875062942505	-8.05808639526367	-0.00360223650932312	0.0158782228827477	-0.0273034609854221	-0.0399657599627972
313	61.5374717712402	-6.03277349472046	-7.86328220367432	-0.0026282137259841	0.00938473641872406	0.000943203864153475	-0.0328229255974293
314	62.8361663818359	-5.70809936523438	-7.73341274261475	-0.0159398596733809	-0.00230353930965066	0.00841071270406246	-0.0302255302667618
315	60.2387733459473	-5.70809936523438	-7.47367286682129	0.0181509424000978	-0.00587495695799589	0.0226963832974434	-0.0211346503347158
316	60.8881225585938	-4.08472776412964	-8.38276100158691	0.000943203864153475	-0.0243813935667276	0.0246444288641214	-0.0208099745213985
317	62.1868209838867	-5.70809936523438	-8.05808639526367	-0.00879702530801296	-0.0227580219507217	0.0668520927429199	-0.0208099745213985
318	60.8881225585938	-4.08472776412964	-8.12302207946777	-0.00814767740666866	-0.0282774847000837	0.0463976077735424	-0.0100957229733467
319	58.9400749206543	-5.38342475891113	-7.6684775352478	-0.0113944197073579	-0.0406151078641415	0.0577612072229385	-0.00100484199356288
320	60.2387733459473	-5.05875062942505	-7.73341274261475	-0.00100484199356288	-0.0230826959013939	0.045423585921526	0.00548864435404539
321	62.1868209838867	-4.73407602310181	-7.60354280471802	-0.00717365415766835	-3.08191010844894e-05	0.0463976077735424	0.00678734155371785
322	61.5374717712402	-4.40940189361572	-7.53860807418823	-0.0110697457566857	-0.00392691092565656	0.0561378374695778	0.0282158460468054
323	58.9400749206543	-4.40940189361572	-7.79834747314453	-0.0146411629393697	-0.00652430532500148	0.0564625114202499	0.0347093306481838
324	60.8881225585938	-5.05875062942505	-8.12302207946777	-0.00912170019000769	-0.00847235135734081	0.0584105588495731	0.0321119390428066
325	60.2387733459473	-4.73407602310181	-7.9282169342041	-0.00490093370899558	-0.000680167751852423	0.0415274947881699	0.0233457311987877
326	61.5374717712402	-5.05875062942505	-7.86328220367432	0.000293855206109583	-0.00327756232582033	0.00159255252219737	0.01847561635077
327	58.9400749206543	-4.73407602310181	-8.05808639526367	0.00678734155371785	0.00289124972186983	-0.00360223650932312	0.0106834331527352
328	62.1868209838867	-5.38342475891113	-7.79834747314453	0.0103587592020631	0.00808603875339031	-0.0217839982360601	0.0149041991680861
329	60.8881225585938	-4.40940189361572	-7.6684775352478	0.0194496400654316	0.00386527273803949	-0.0208099745213985	0.020423661917448
330	62.1868209838867	-7.00679636001587	-7.6684775352478	0.0116574559360743	-0.00814767740666866	-0.0169138833880424	0.00516396993771195
331	60.2387733459473	-5.05875062942505	-7.99315214157104	-0.00782300252467394	0.00483929552137852	-0.00944637414067984	-0.0243813935667276
332	62.8361663818359	-5.05875062942505	-7.9282169342041	-0.00392691092565656	-0.0324982516467571	-0.00619963090866804	-0.0328229255974293
333	62.1868209838867	-5.05875062942505	-7.99315214157104	-0.0130177913233638	0.0106834331527352	0.00548864435404539	-0.0263294391334057
334	62.8361663818359	-6.35744762420654	-7.60354280471802	-0.0123684434220195	-0.0328229255974293	0.0269171483814716	-0.0302255302667618
335	60.2387733459473	-5.05875062942505	-7.73341274261475	-0.0162645354866982	-0.0256800893694162	0.0223717093467712	-0.0224333461374044
336	60.2387733459473	-3.7600531578064	-7.79834747314453	-0.0130177913233638	-0.0451605506241322	0.0548391379415989	-0.0169138833880424
337	62.8361663818359	-5.38342475891113	-7.60354280471802	-0.00847235135734081	-0.043212503194809	0.0408781431615353	-0.0152905117720366
338	60.2387733459473	-6.03277349472046	-7.86328220367432	-0.00717365415766835	-0.0422384813427925	0.0467222817242146	-0.00652430532500148
339	58.9400749206543	-6.03277349472046	-8.05808639526367	-0.00392691092565656	-0.0276281367987394	0.0249691028147936	0.00191722682211548
340	60.2387733459473	-4.40940189361572	-7.86328220367432	0.0295145437121391	-0.00522560812532902	0.0126314787194133	-0.00132951640989631
341	60.8881225585938	-4.40940189361572	-7.86328220367432	0.01847561635077	0.0194496400654316	-0.000680167751852423	0.00776136433705688
342	60.2387733459473	-5.05875062942505	-8.05808639526367	0.0168522447347641	0.0200989879667759	-0.0201606266200542	0.0304885655641556
343	58.9400749206543	-4.40940189361572	-7.73341274261475	0.0113327819854021	0.0275664981454611	-0.0376930385828018	0.0421768426895142
344	59.5894241333008	-4.73407602310181	-7.27886867523193	0.0116574559360743	0.0317872650921345	-0.0471085943281651	0.0295145437121391
345	60.2387733459473	-4.40940189361572	-7.73341274261475	0.00646266713738441	0.0405534692108631	-0.0393164120614529	0.0243197549134493
346	61.5374717712402	-5.70809936523438	-7.86328220367432	-0.00425158534198999	0.0356833562254906	-0.050680011510849	0.0126314787194133
347	60.2387733459473	-4.73407602310181	-8.25289154052734	-0.00814767740666866	0.036657378077507	-0.0519787110388279	0.0200989879667759
348	62.8361663818359	-5.05875062942505	-8.05808639526367	-0.0247060675173998	0.0386054255068302	-0.0510046854615211	-0.00295288790948689
349	60.8881225585938	-4.08472776412964	-7.99315214157104	-0.032173577696085	0.0324366129934788	-0.00100484199356288	0.00873538758605719
350	62.8361663818359	-6.68212223052979	-7.47367286682129	-0.0341216214001179	0.0213976856321096	0.0223717093467712	0.00289124972186983
351	60.8881225585938	-5.38342475891113	-7.60354280471802	-0.0428878292441368	0.0162028968334198	0.012956153601408	-0.023407369852066
352	61.5374717712402	-5.38342475891113	-7.6684775352478	-0.0324982516467571	0.00808603875339031	0.00483929552137852	-0.0295761823654175
353	61.5374717712402	-5.38342475891113	-7.73341274261475	-0.0169138833880424	0.00516396993771195	-0.00652430532500148	-0.0311995539814234
354	62.1868209838867	-6.68212223052979	-7.60354280471802	-0.00879702530801296	-0.00457625929266214	-0.00522560812532902	-0.02697878703475
355	59.5894241333008	-5.70809936523438	-7.79834747314453	0.00289124972186983	0.0126314787194133	-0.0357449948787689	-0.0191866029053926
356	60.2387733459473	-4.08472776412964	-8.05808639526367	-0.00327756232582033	0.0136055024340749	-0.0529527328908443	-0.021459324285388
357	62.1868209838867	-5.70809936523438	-7.47367286682129	0.0207483377307653	0.0113327819854021	-0.0480826161801815	-0.0126931173726916
358	60.2387733459473	-5.70809936523438	-7.34380340576172	0.01847561635077	-0.00522560812532902	-0.0493813157081604	-0.00652430532500148
359	60.2387733459473	-5.70809936523438	-7.6684775352478	0.0158782228827477	-0.000355493422830477	-0.0360696688294411	-0.00230353930965066
360	60.2387733459473	-5.05875062942505	-7.99315214157104	0.0259431265294552	0.00548864435404539	-0.0324982516467571	0.0022419011220336
361	62.1868209838867	-4.73407602310181	-8.31782627105713	0.0288651939481497	0.0181509424000978	-0.0549007803201675	0.0123068047687411
362	60.2387733459473	-5.38342475891113	-8.05808639526367	0.0249691028147936	-0.00522560812532902	-0.0415891297161579	0.0330859608948231
363	60.8881225585938	-5.05875062942505	-7.60354280471802	0.0252937767654657	-0.000680167751852423	-0.0172385573387146	0.0295145437121391
364	60.2387733459473	-4.73407602310181	-7.6684775352478	0.0246444288641214	0.000618529506027699	0.0194496400654316	0.031137915328145
365	60.8881225585938	-4.40940189361572	-7.86328220367432	0.0298392176628113	0.00191722682211548	0.0168522447347641	0.0191249661147594
366	61.5374717712402	-5.38342475891113	-8.05808639526367	0.013930176384747	-0.00392691092565656	0.000943203864153475	0.0213976856321096
367	62.8361663818359	-5.05875062942505	-8.12302207946777	0.012956153601408	-0.00555028254166245	-0.00197886489331722	0.00808603875339031
368	60.2387733459473	-5.38342475891113	-7.73341274261475	-0.00360223650932312	-0.00912170019000769	-0.00879702530801296	-0.00360223650932312
369	60.2387733459473	-4.40940189361572	-8.4476957321167	-0.000355493422830477	-0.0126931173726916	-0.00490093370899558	0.000618529506027699
370	62.1868209838867	-6.35744762420654	-7.60354280471802	-0.00490093370899558	-0.0110697457566857	0.0103587592020631	0.00126787810586393
371	62.1868209838867	-6.03277349472046	-7.60354280471802	-0.0188619289547205	-0.0130177913233638	0.0412028171122074	-0.0247060675173998
372	60.2387733459473	-5.38342475891113	-7.47367286682129	-0.0286021586507559	-0.0276281367987394	0.0694494843482971	-0.0360696688294411
373	62.1868209838867	-5.70809936523438	-8.18795680999756	-0.0253554154187441	-0.0188619289547205	0.0928260311484337	-0.0328229255974293
374	62.1868209838867	-6.03277349472046	-7.86328220367432	-0.0217839982360601	-0.000355493422830477	0.0970467999577522	-0.028926832601428
375	62.8361663818359	-6.35744762420654	-8.05808639526367	-0.0104203969240189	0.00711201597005129	0.0739949271082878	-0.0120437685400248
376	57.6413803100586	-4.40940189361572	-7.99315214157104	-0.0123684434220195	0.0113327819854021	0.0684754624962807	-0.0120437685400248
377	62.1868209838867	-5.38342475891113	-7.9282169342041	-0.0026282137259841	-0.00684897974133492	0.0902286395430565	-0.0133424662053585
378	60.2387733459473	-5.05875062942505	-7.9282169342041	0.000293855206109583	-0.00197886489331722	0.0675014406442642	-0.00457625929266214
379	62.8361663818359	-6.35744762420654	-7.47367286682129	0.00711201597005129	-0.0195112787187099	0.0353586822748184	-0.00879702530801296
380	57.6413803100586	-4.40940189361572	-7.9282169342041	0.00321592413820326	-0.00555028254166245	-0.0273034609854221	0.00483929552137852
381	61.5374717712402	-5.70809936523438	-8.25289154052734	0.0194496400654316	0.0168522447347641	-0.0847708135843277	0.01847561635077
382	60.2387733459473	-4.73407602310181	-8.05808639526367	0.0210730116814375	0.01847561635077	-0.117238245904446	0.0230210572481155
383	60.8881225585938	-5.05875062942505	-8.12302207946777	0.0191249661147594	0.00516396993771195	-0.126653805375099	0.0330859608948231
384	57.6413803100586	-4.73407602310181	-7.9282169342041	0.00808603875339031	0.0116574559360743	-0.115939550101757	0.0308132413774729
385	60.8881225585938	-4.40940189361572	-7.9282169342041	0.0145795252174139	0.00970941036939621	-0.10295257717371	0.0200989879667759
386	59.5894241333008	-4.73407602310181	-7.53860807418823	0.011982130818069	0.0155535480007529	-0.0867188647389412	0.0152288740500808
387	62.1868209838867	-6.03277349472046	-8.12302207946777	-0.00230353930965066	0.00581331877037883	-0.0607449151575565	0.00711201597005129
388	58.2907257080078	-5.38342475891113	-7.73341274261475	-0.00847235135734081	-0.00425158534198999	-0.0383423902094364	0.00159255252219737
389	59.5894241333008	-4.40940189361572	-7.9282169342041	-0.00327756232582033	-0.0136671401560307	-0.0143164889886975	0.00581331877037883
390	60.2387733459473	-6.03277349472046	-7.73341274261475	-0.0117190945893526	-0.0211346503347158	-0.0113944197073579	-0.00327756232582033
391	62.1868209838867	-7.00679636001587	-7.73341274261475	-0.0172385573387146	-0.021459324285388	0.00321592413820326	-0.021459324285388
392	60.2387733459473	-5.70809936523438	-7.6684775352478	-0.0260047651827335	-0.0159398596733809	0.020423661917448	-0.0438618510961533
393	62.1868209838867	-5.70809936523438	-7.60354280471802	-0.0198359526693821	-0.0120437685400248	0.0301638916134834	-0.0341216214001179
394	62.1868209838867	-5.70809936523438	-7.86328220367432	-0.0143164889886975	-0.0156151866540313	0.0194496400654316	-0.023407369852066
395	62.1868209838867	-7.00679636001587	-7.9282169342041	-0.00425158534198999	-0.00619963090866804	0.0340599827468395	-0.0195112787187099
396	57.6413803100586	-4.40940189361572	-8.31782627105713	-0.0143164889886975	-0.0139918150380254	0.031137915328145	-0.0243813935667276
397	60.8881225585938	-5.70809936523438	-7.86328220367432	-0.00327756232582033	-0.0156151866540313	0.0317872650921345	-0.0123684434220195
398	59.5894241333008	-4.73407602310181	-7.99315214157104	0.00191722682211548	-0.0282774847000837	0.0282158460468054	-0.00587495695799589
399	61.5374717712402	-7.00679636001587	-7.73341274261475	0.0207483377307653	-0.0286021586507559	0.0162028968334198	-0.00165419070981443
400	58.9400749206543	-4.08472776412964	-7.6684775352478	-0.00197886489331722	0.00289124972186983	0.00418994715437293	-3.08191010844894e-05
401	60.8881225585938	-5.05875062942505	-7.9282169342041	0.020423661917448	0.0288651939481497	0.000618529506027699	0.00970941036939621
402	60.2387733459473	-4.08472776412964	-8.31782627105713	0.00711201597005129	0.0262678004801273	-0.000680167751852423	0.0236704051494598
403	60.8881225585938	-6.03277349472046	-7.9282169342041	-0.00555028254166245	0.0132808275520802	0.00970941036939621	0.036657378077507
404	60.2387733459473	-4.73407602310181	-7.86328220367432	-0.00587495695799589	0.0171769186854362	0.0217223595827818	0.0285405199974775
405	59.5894241333008	-4.40940189361572	-7.9282169342041	-0.00619963090866804	0.0022419011220336	0.0314625911414623	0.0243197549134493
406	58.9400749206543	-4.08472776412964	-8.05808639526367	-0.00295288790948689	0.00808603875339031	0.00126787810586393	0.012956153601408
407	60.8881225585938	-5.38342475891113	-7.73341274261475	0.00354059832170606	0.00873538758605719	-0.0247060675173998	0.0249691028147936
408	61.5374717712402	-5.05875062942505	-7.9282169342041	0.00808603875339031	0.0226963832974434	-0.0406151078641415	0.00386527273803949
409	59.5894241333008	-4.73407602310181	-8.18795680999756	0.00548864435404539	0.00321592413820326	-0.0273034609854221	0.00646266713738441
410	61.5374717712402	-5.38342475891113	-8.05808639526367	0.0191249661147594	-0.0130177913233638	-0.0104203969240189	-0.00392691092565656
411	60.8881225585938	-5.38342475891113	-7.9282169342041	0.00126787810586393	-0.0175632312893867	-0.0162645354866982	-0.0191866029053926
412	60.8881225585938	-5.05875062942505	-7.6684775352478	0.00516396993771195	0.00191722682211548	-0.00847235135734081	-0.0334722734987736
413	59.5894241333008	-5.38342475891113	-7.60354280471802	-0.00684897974133492	0.00289124972186983	0.00191722682211548	-0.0240567177534103
414	58.9400749206543	-4.40940189361572	-7.86328220367432	-0.00100484199356288	0.00386527273803949	0.00354059832170606	-0.0260047651827335
415	60.8881225585938	-4.73407602310181	-7.99315214157104	0.0152288740500808	0.00321592413820326	-0.0026282137259841	-0.017887907102704
416	61.5374717712402	-5.38342475891113	-7.99315214157104	-0.0126931173726916	0.0158782228827477	-0.00457625929266214	-0.0217839982360601
417	58.2907257080078	-4.08472776412964	-8.18795680999756	0.00483929552137852	0.00321592413820326	0.0210730116814375	-0.021459324285388
418	61.5374717712402	-4.73407602310181	-7.99315214157104	-0.00749832857400179	0.000618529506027699	0.0200989879667759	0.000618529506027699
419	62.8361663818359	-5.70809936523438	-7.86328220367432	0.00191722682211548	-0.00132951640989631	0.031137915328145	0.000618529506027699
420	61.5374717712402	-5.38342475891113	-7.47367286682129	-0.0110697457566857	0.00678734155371785	0.00776136433705688	0.00159255252219737
421	59.5894241333008	-5.05875062942505	-7.73341274261475	-0.032173577696085	0.0249691028147936	-0.00684897974133492	0.0168522447347641
422	59.5894241333008	-4.08472776412964	-8.4476957321167	-0.03444629535079	0.0165275707840919	-0.00944637414067984	0.0334106348454952
423	60.8881225585938	-5.05875062942505	-8.05808639526367	-0.0324982516467571	0.0145795252174139	-0.0159398596733809	0.0428261905908585
424	61.5374717712402	-5.38342475891113	-7.9282169342041	-0.0230826959013939	0.00646266713738441	0.00289124972186983	0.0334106348454952
425	58.2907257080078	-5.70809936523438	-7.79834747314453	-0.023407369852066	0.0175015944987535	-0.0146411629393697	0.0327612869441509
426	60.8881225585938	-4.40940189361572	-7.86328220367432	-0.00977104809135199	0.0103587592020631	-0.0143164889886975	0.0162028968334198
427	60.8881225585938	-4.73407602310181	-7.73341274261475	0.00581331877037883	-0.00360223650932312	-0.00132951640989631	0.00841071270406246
428	62.8361663818359	-6.35744762420654	-7.47367286682129	0.00548864435404539	-0.0162645354866982	-0.000680167751852423	0.00808603875339031
429	58.2907257080078	-4.40940189361572	-7.99315214157104	0.00906006153672934	-0.0159398596733809	0.00743668992072344	0.00256657530553639
430	62.8361663818359	-6.03277349472046	-7.86328220367432	0.0226963832974434	-0.0188619289547205	0.0155535480007529	-0.00100484199356288
431	62.8361663818359	-5.70809936523438	-8.05808639526367	0.0210730116814375	-0.00360223650932312	0.0126314787194133	-0.0221086721867323
432	62.1868209838867	-6.68212223052979	-7.86328220367432	0.00776136433705688	-0.0315242260694504	0.0285405199974775	-0.0402904339134693
433	60.2387733459473	-5.05875062942505	-7.47367286682129	0.00711201597005129	-0.000355493422830477	0.0269171483814716	-0.0341216214001179
434	62.1868209838867	-6.03277349472046	-7.27886867523193	0.0132808275520802	0.0142548503354192	0.0272418223321438	-0.0286021586507559
435	61.5374717712402	-4.40940189361572	-7.9282169342041	0.0188002903014421	0.0155535480007529	-0.00295288790948689	-0.0188619289547205
436	60.8881225585938	-6.68212223052979	-7.99315214157104	0.00581331877037883	0.0162028968334198	-0.0195112787187099	-0.0240567177534103
437	57.6413803100586	-4.08472776412964	-8.18795680999756	0.00841071270406246	0.020423661917448	-0.0299008563160896	-0.0240567177534103
438	61.5374717712402	-5.70809936523438	-7.4087381362915	-0.000355493422830477	0.00970941036939621	-0.03444629535079	0.000293855206109583
439	62.1868209838867	-5.05875062942505	-7.9282169342041	0.0022419011220336	0.00191722682211548	-0.0318489037454128	0.00126787810586393
440	61.5374717712402	-7.00679636001587	-7.79834747314453	0.0136055024340749	-0.0146411629393697	-0.0337969474494457	-0.000680167751852423
441	59.5894241333008	-4.73407602310181	-7.53860807418823	0.0155535480007529	0.0100340843200684	-0.0480826161801815	0.0278911720961332
442	59.5894241333008	-4.40940189361572	-7.86328220367432	0.0145795252174139	-0.00295288790948689	-0.0451605506241322	0.0295145437121391
443	61.5374717712402	-4.40940189361572	-8.25289154052734	0.0162028968334198	0.012956153601408	-0.0516540370881557	0.0327612869441509
444	60.2387733459473	-6.03277349472046	-7.73341274261475	0.0136055024340749	0.0116574559360743	-0.0334722734987736	0.025618452578783
445	58.2907257080078	-4.40940189361572	-7.86328220367432	0.00808603875339031	0.0136055024340749	-0.0204853005707264	0.0213976856321096
446	60.2387733459473	-5.05875062942505	-7.86328220367432	0.00906006153672934	0.00970941036939621	-0.0100957229733467	0.0191249661147594
447	62.8361663818359	-6.03277349472046	-7.79834747314453	-0.0159398596733809	0.0116574559360743	-0.00490093370899558	-0.00197886489331722
448	59.5894241333008	-6.03277349472046	-7.73341274261475	-0.0117190945893526	-0.0107450718060136	-0.0120437685400248	-0.00490093370899558
449	60.8881225585938	-5.38342475891113	-7.9282169342041	-0.00327756232582033	-0.00100484199356288	0.00451462110504508	0.00970941036939621
450	59.5894241333008	-4.73407602310181	-7.99315214157104	-0.0104203969240189	-0.00425158534198999	0.0155535480007529	-0.00165419070981443
451	63.4855155944824	-5.38342475891113	-7.99315214157104	-0.0224333461374044	-0.0182125810533762	0.0191249661147594	-0.0217839982360601
452	60.8881225585938	-5.70809936523438	-8.12302207946777	-0.017887907102704	-0.0435371771454811	0.029189869761467	-0.0425631552934647
453	60.2387733459473	-4.40940189361572	-8.12302207946777	-0.023407369852066	-0.0639916583895683	0.0593845807015896	-0.0354203209280968
454	62.1868209838867	-5.05875062942505	-7.79834747314453	-0.0169138833880424	-0.0337969474494457	0.0525664202868938	-0.0169138833880424
455	62.8361663818359	-6.35744762420654	-7.53860807418823	-0.00295288790948689	-0.0328229255974293	0.0571118593215942	-0.0247060675173998
456	61.5374717712402	-6.35744762420654	-7.53860807418823	-0.0165892094373703	-0.0204853005707264	0.0623066499829292	-0.0227580219507217
457	58.9400749206543	-4.08472776412964	-8.31782627105713	-0.0152905117720366	-0.00977104809135199	0.0675014406442642	-0.0117190945893526
458	61.5374717712402	-5.38342475891113	-7.99315214157104	-0.00425158534198999	-0.0107450718060136	0.0762676447629929	-0.00684897974133492
459	60.8881225585938	-4.08472776412964	-8.38276100158691	-0.00587495695799589	-0.000680167751852423	0.0749689489603043	-0.000355493422830477
460	60.2387733459473	-5.38342475891113	-7.99315214157104	0.00483929552137852	-0.00230353930965066	0.0700988322496414	0.00418994715437293
461	60.2387733459473	-5.38342475891113	-7.6684775352478	0.0136055024340749	0.0330859608948231	0.0262678004801273	0.0162028968334198
462	58.9400749206543	-4.40940189361572	-7.47367286682129	0.012956153601408	0.0340599827468395	-0.0230826959013939	0.0353586822748184
463	60.8881225585938	-4.73407602310181	-8.12302207946777	0.00906006153672934	0.0356833562254906	-0.0643163323402405	0.0353586822748184
464	59.5894241333008	-5.05875062942505	-8.31782627105713	0.0158782228827477	0.0330859608948231	-0.0954850688576698	0.0360080301761627
465	59.5894241333008	-4.08472776412964	-8.12302207946777	0.0149041991680861	0.041852168738842	-0.128277182579041	0.0265924744307995
466	61.5374717712402	-5.70809936523438	-7.47367286682129	0.011982130818069	0.0220470335334539	-0.115939550101757	0.0171769186854362
467	62.1868209838867	-5.70809936523438	-7.86328220367432	0.000943203864153475	0.00451462110504508	-0.0909396260976791	0.00678734155371785
468	59.5894241333008	-5.70809936523438	-7.79834747314453	-0.00327756232582033	-0.0217839982360601	-0.00814767740666866	0.0116574559360743
469	60.8881225585938	-5.38342475891113	-7.14899873733521	-0.00977104809135199	-0.0253554154187441	0.0181509424000978	0.00906006153672934
470	58.2907257080078	-4.73407602310181	-7.79834747314453	-0.0240567177534103	-0.0282774847000837	0.0480209775269032	0.0022419011220336
471	62.1868209838867	-5.38342475891113	-8.12302207946777	-0.0341216214001179	-0.0286021586507559	0.049319677054882	-0.0263294391334057
472	62.8361663818359	-5.70809936523438	-7.9282169342041	-0.0334722734987736	-0.0263294391334057	0.052891094237566	-0.0334722734987736
473	62.1868209838867	-5.05875062942505	-7.9282169342041	-0.0386670641601086	-0.0350956469774246	0.0541897900402546	-0.0360696688294411
474	60.2387733459473	-5.38342475891113	-7.73341274261475	-0.0260047651827335	-0.0156151866540313	0.0308132413774729	-0.0172385573387146
475	62.8361663818359	-5.38342475891113	-7.73341274261475	-0.0133424662053585	-0.00587495695799589	0.00873538758605719	-0.0159398596733809
476	60.2387733459473	-4.73407602310181	-7.73341274261475	-0.00132951640989631	0.00808603875339031	-0.0110697457566857	-0.0165892094373703
477	60.2387733459473	-4.40940189361572	-7.99315214157104	-0.00749832857400179	0.00906006153672934	-0.0250307414680719	-0.0152905117720366
478	58.2907257080078	-5.70809936523438	-7.53860807418823	0.0126314787194133	0.00548864435404539	-0.0250307414680719	-0.00165419070981443
479	61.5374717712402	-4.73407602310181	-8.05808639526367	0.0369820520281792	0.0200989879667759	-0.0227580219507217	-0.00100484199356288
480	60.2387733459473	-4.73407602310181	-8.12302207946777	0.0217223595827818	0.0178262684494257	-0.0100957229733467	0.0022419011220336
481	61.5374717712402	-5.38342475891113	-7.79834747314453	0.0249691028147936	0.0343846566975117	-0.0305502042174339	0.0142548503354192
482	59.5894241333008	-6.03277349472046	-7.53860807418823	0.0145795252174139	0.0278911720961332	-0.0224333461374044	0.0386054255068302
483	62.8361663818359	-5.38342475891113	-8.05808639526367	0.0175015944987535	0.0252937767654657	-0.0331475995481014	0.0265924744307995
484	62.1868209838867	-5.05875062942505	-7.9282169342041	0.0171769186854362	0.0239950809627771	-0.0363943427801132	0.029189869761467
485	61.5374717712402	-5.38342475891113	-7.79834747314453	0.0171769186854362	0.0181509424000978	-0.0175632312893867	0.025618452578783
486	59.5894241333008	-5.70809936523438	-7.60354280471802	0.00386527273803949	0.0162028968334198	-0.0188619289547205	0.0152288740500808
487	60.8881225585938	-4.73407602310181	-7.9282169342041	0.00646266713738441	0.0100340843200684	-0.00587495695799589	-0.00522560812532902
488	60.2387733459473	-5.70809936523438	-7.6684775352478	-0.00197886489331722	-0.00327756232582033	0.0142548503354192	0.0100340843200684
489	59.5894241333008	-5.05875062942505	-7.4087381362915	-0.0136671401560307	-0.0191866029053926	0.0308132413774729	0.0100340843200684
490	58.9400749206543	-4.73407602310181	-7.60354280471802	-0.0113944197073579	-0.0172385573387146	0.0587352328002453	0.000293855206109583
491	61.5374717712402	-4.40940189361572	-8.05808639526367	-0.0159398596733809	-0.0308748781681061	0.0483456552028656	-0.0243813935667276
492	61.5374717712402	-6.03277349472046	-7.9282169342041	-0.0286021586507559	-0.0185372550040483	0.0473716296255589	-0.038017712533474
493	61.5374717712402	-6.35744762420654	-7.6684775352478	-0.0253554154187441	-0.0120437685400248	0.0412028171122074	-0.0334722734987736
494	58.9400749206543	-5.38342475891113	-7.6684775352478	-0.032173577696085	0.00516396993771195	0.0162028968334198	-0.0286021586507559
495	60.8881225585938	-5.38342475891113	-7.79834747314453	-0.0143164889886975	0.0152288740500808	-0.0126931173726916	-0.0221086721867323
496	60.8881225585938	-4.73407602310181	-7.79834747314453	-0.00425158534198999	0.0246444288641214	-0.0360696688294411	-0.0208099745213985
497	61.5374717712402	-6.03277349472046	-7.73341274261475	-0.00165419070981443	0.0165275707840919	-0.0324982516467571	-0.0211346503347158
498	58.2907257080078	-4.40940189361572	-7.79834747314453	-0.0130177913233638	0.00386527273803949	-0.0350956469774246	-0.00782300252467394
499	61.5374717712402	-5.70809936523438	-7.86328220367432	0.00581331877037883	0.0100340843200684	-0.0363943427801132	-0.00392691092565656
500	61.5374717712402	-6.03277349472046	-8.12302207946777	0.0200989879667759	0.0239950809627771	-0.0354203209280968	-0.00295288790948689
501	60.2387733459473	-6.68212223052979	-7.79834747314453	0.0330859608948231	0.0213976856321096	-0.0639916583895683	0.0106834331527352
502	60.2387733459473	-6.03277349472046	-7.4087381362915	0.0171769186854362	0.0181509424000978	-0.0561994761228561	0.0262678004801273
503	62.1868209838867	-5.38342475891113	-7.6684775352478	0.0278911720961332	0.0200989879667759	-0.048407293856144	0.0327612869441509
504	61.5374717712402	-5.38342475891113	-8.05808639526367	0.0233457311987877	0.0181509424000978	-0.0464592464268208	0.0334106348454952
505	61.5374717712402	-6.03277349472046	-7.73341274261475	0.0369820520281792	0.00451462110504508	-0.0208099745213985	0.0252937767654657
506	56.9920310974121	-6.03277349472046	-7.60354280471802	0.00808603875339031	0.00906006153672934	-0.0113944197073579	0.00808603875339031
507	60.8881225585938	-4.73407602310181	-8.12302207946777	-0.0133424662053585	0.0243197549134493	0.00451462110504508	0.00776136433705688
508	61.5374717712402	-5.70809936523438	-7.73341274261475	-0.00295288790948689	0.0149041991680861	0.0106834331527352	0.000618529506027699
509	60.8881225585938	-5.70809936523438	-7.79834747314453	-0.00197886489331722	0.00841071270406246	0.00289124972186983	0.00516396993771195
510	60.2387733459473	-6.03277349472046	-7.6684775352478	-0.0120437685400248	0.0165275707840919	0.00386527273803949	-0.00457625929266214
511	59.5894241333008	-4.73407602310181	-8.05808639526367	-0.0123684434220195	0.000618529506027699	-0.00977104809135199	-0.0247060675173998
512	60.8881225585938	-4.73407602310181	-7.99315214157104	-0.0182125810533762	-0.00782300252467394	-0.0175632312893867	-0.0360696688294411
513	60.2387733459473	-6.35744762420654	-7.9282169342041	-0.0126931173726916	-0.0146411629393697	-0.0123684434220195	-0.0354203209280968
514	57.6413803100586	-5.05875062942505	-7.86328220367432	-0.00814767740666866	-0.0282774847000837	-0.0211346503347158	-0.0256800893694162
515	59.5894241333008	-4.73407602310181	-7.79834747314453	0.00548864435404539	-0.0367190167307854	0.00613799272105098	-0.017887907102704
516	60.2387733459473	-4.08472776412964	-7.86328220367432	0.00613799272105098	-0.0370436906814575	0.00873538758605719	-0.00717365415766835
517	62.1868209838867	-6.35744762420654	-7.60354280471802	-0.00522560812532902	-0.0311995539814234	0.00938473641872406	-0.0159398596733809
518	58.9400749206543	-4.08472776412964	-7.9282169342041	-0.00132951640989631	-0.0240567177534103	0.011982130818069	-0.00425158534198999
519	62.1868209838867	-5.70809936523438	-7.73341274261475	-0.00522560812532902	-0.0302255302667618	0.0259431265294552	0.00646266713738441
520	62.1868209838867	-5.70809936523438	-7.53860807418823	-0.00100484199356288	-0.0240567177534103	0.0337353087961674	0.00776136433705688
521	59.5894241333008	-5.70809936523438	-7.79834747314453	0.00646266713738441	-0.0191866029053926	0.0181509424000978	0.0171769186854362
522	58.2907257080078	-5.05875062942505	-7.34380340576172	-0.0107450718060136	-0.0243813935667276	0.00711201597005129	0.0360080301761627
523	62.8361663818359	-5.70809936523438	-7.27886867523193	-0.00132951640989631	0.00159255252219737	0.00483929552137852	0.0360080301761627
524	62.8361663818359	-6.35744762420654	-7.79834747314453	0.0116574559360743	-0.000680167751852423	-0.000680167751852423	0.0298392176628113
525	60.8881225585938	-6.03277349472046	-7.99315214157104	0.00678734155371785	-0.00295288790948689	-0.0165892094373703	0.0278911720961332
526	58.9400749206543	-4.73407602310181	-8.12302207946777	-0.0026282137259841	0.0149041991680861	-0.0279528107494116	0.0123068047687411
527	61.5374717712402	-5.70809936523438	-7.73341274261475	-0.0185372550040483	0.025618452578783	-0.0445111989974976	0.0142548503354192
528	62.8361663818359	-6.03277349472046	-7.73341274261475	-0.0156151866540313	0.0262678004801273	-0.0341216214001179	-0.00717365415766835
529	62.8361663818359	-6.03277349472046	-7.4087381362915	-0.0123684434220195	0.0175015944987535	-0.0149658378213644	0.00483929552137852
530	60.2387733459473	-5.05875062942505	-7.47367286682129	-0.0120437685400248	0.0165275707840919	0.00354059832170606	-0.00652430532500148
531	60.8881225585938	-4.40940189361572	-8.25289154052734	-0.0169138833880424	-3.08191010844894e-05	0.0022419011220336	-0.02697878703475
532	60.8881225585938	-4.40940189361572	-8.31782627105713	-0.0185372550040483	-0.0182125810533762	0.0246444288641214	-0.0302255302667618
533	58.9400749206543	-5.70809936523438	-8.12302207946777	-0.0130177913233638	-0.0328229255974293	0.0350340083241463	-0.0347709693014622
534	60.2387733459473	-4.73407602310181	-7.99315214157104	-0.0198359526693821	-0.0415891297161579	0.0356833562254906	-0.0198359526693821
535	60.8881225585938	-4.73407602310181	-7.60354280471802	-0.0198359526693821	-0.0311995539814234	0.036657378077507	-0.0117190945893526
536	62.1868209838867	-6.03277349472046	-7.6684775352478	-0.00847235135734081	-0.0230826959013939	0.0584105588495731	-0.0182125810533762
537	60.8881225585938	-5.70809936523438	-7.99315214157104	-0.0191866029053926	-0.0165892094373703	0.07139752805233	-0.0172385573387146
538	62.8361663818359	-5.38342475891113	-8.05808639526367	-0.00879702530801296	0.00873538758605719	0.0694494843482971	-0.00619963090866804
539	60.2387733459473	-4.73407602310181	-8.12302207946777	-0.00457625929266214	0.00289124972186983	0.0736702531576157	-0.000355493422830477
540	60.8881225585938	-5.38342475891113	-8.05808639526367	-0.00100484199356288	0.00776136433705688	0.0564625114202499	0.0103587592020631
541	60.2387733459473	-5.38342475891113	-7.99315214157104	0.0022419011220336	0.00873538758605719	0.0548391379415989	0.0162028968334198
542	58.9400749206543	-4.73407602310181	-7.86328220367432	-0.000680167751852423	0.0165275707840919	0.029189869761467	0.0285405199974775
543	60.2387733459473	-5.05875062942505	-7.6684775352478	0.000618529506027699	0.0243197549134493	-0.0188619289547205	0.0363327041268349
544	60.8881225585938	-4.73407602310181	-8.4476957321167	0.00678734155371785	0.0262678004801273	-0.0568488240242004	0.0438002124428749
545	60.2387733459473	-5.05875062942505	-7.9282169342041	0.00776136433705688	0.0324366129934788	-0.0607449151575565	0.01847561635077
546	59.5894241333008	-5.05875062942505	-7.86328220367432	0.0249691028147936	0.0337353087961674	-0.0821734219789505	0.0100340843200684
547	60.2387733459473	-5.38342475891113	-7.34380340576172	0.00321592413820326	0.0259431265294552	-0.073731891810894	0.011982130818069
548	60.8881225585938	-4.73407602310181	-8.05808639526367	0.00906006153672934	0.011982130818069	-0.0526280589401722	0.0103587592020631
549	62.1868209838867	-5.70809936523438	-7.53860807418823	0.0168522447347641	0.00386527273803949	-0.0445111989974976	-0.00522560812532902
550	61.5374717712402	-5.05875062942505	-7.73341274261475	0.0116574559360743	-0.00490093370899558	-0.0247060675173998	-0.00327756232582033
551	59.5894241333008	-6.35744762420654	-7.86328220367432	-0.00619963090866804	-0.0188619289547205	-0.0208099745213985	-0.0292515084147453
552	62.1868209838867	-4.40940189361572	-8.38276100158691	0.000618529506027699	-0.0107450718060136	-0.0399657599627972	-0.03444629535079
553	60.8881225585938	-5.05875062942505	-8.12302207946777	0.000943203864153475	-0.0117190945893526	-0.0302255302667618	-0.0415891297161579
554	61.5374717712402	-5.05875062942505	-7.73341274261475	0.00451462110504508	0.00483929552137852	-0.0201606266200542	-0.021459324285388
555	59.5894241333008	-6.03277349472046	-7.34380340576172	-0.0123684434220195	0.0162028968334198	-0.0169138833880424	-0.0302255302667618
556	62.1868209838867	-6.03277349472046	-7.27886867523193	0.00516396993771195	0.0191249661147594	-0.0191866029053926	-0.0266541130840778
557	58.9400749206543	-4.73407602310181	-7.99315214157104	-0.00684897974133492	0.0223717093467712	-0.0211346503347158	-0.0169138833880424
558	60.8881225585938	-5.70809936523438	-7.6684775352478	-0.0130177913233638	0.0123068047687411	-0.0143164889886975	-0.0133424662053585
559	56.3426818847656	-4.40940189361572	-8.12302207946777	-0.0217839982360601	-0.00490093370899558	-0.0188619289547205	0.00191722682211548
560	60.2387733459473	-5.05875062942505	-8.18795680999756	-0.0208099745213985	0.00418994715437293	-0.021459324285388	0.000943203864153475
561	61.5374717712402	-6.03277349472046	-7.86328220367432	-0.0188619289547205	0.0022419011220336	-0.0350956469774246	0.0145795252174139
562	61.5374717712402	-4.40940189361572	-7.86328220367432	-0.021459324285388	0.0116574559360743	-0.0302255302667618	0.0321119390428066
563	57.6413803100586	-5.05875062942505	-7.47367286682129	-0.0123684434220195	0.0132808275520802	-0.0282774847000837	0.0347093306481838
564	60.8881225585938	-4.73407602310181	-8.05808639526367	-0.0107450718060136	0.00354059832170606	-0.000355493422830477	0.0343846566975117
565	60.2387733459473	-5.05875062942505	-7.79834747314453	-0.0026282137259841	0.00256657530553639	0.00808603875339031	0.0226963832974434
566	60.8881225585938	-6.35744762420654	-7.79834747314453	0.00159255252219737	0.00451462110504508	-3.08191010844894e-05	0.0162028968334198
567	58.2907257080078	-5.38342475891113	-7.73341274261475	-0.0123684434220195	0.000293855206109583	0.020423661917448	0.0113327819854021
568	61.5374717712402	-4.73407602310181	-7.86328220367432	0.000943203864153475	-0.00522560812532902	0.0327612869441509	0.0155535480007529
569	60.8881225585938	-5.38342475891113	-7.60354280471802	0.0126314787194133	-0.0162645354866982	0.0506183728575706	0.0207483377307653
570	60.2387733459473	-5.70809936523438	-7.9282169342041	0.00808603875339031	-0.0373683646321297	0.0272418223321438	-0.00230353930965066
571	60.2387733459473	-6.03277349472046	-7.86328220367432	-0.00555028254166245	-0.00977104809135199	0.0171769186854362	-0.023407369852066
572	62.1868209838867	-6.03277349472046	-8.05808639526367	-0.00749832857400179	0.0022419011220336	-0.00392691092565656	-0.0367190167307854
573	62.1868209838867	-5.70809936523438	-7.9282169342041	0.00289124972186983	0.00548864435404539	0.00483929552137852	-0.0402904339134693
574	61.5374717712402	-6.68212223052979	-7.73341274261475	0.0162028968334198	-0.00944637414067984	0.0132808275520802	-0.0240567177534103
575	59.5894241333008	-6.03277349472046	-7.6684775352478	0.0223717093467712	-0.0107450718060136	0.00516396993771195	-0.0172385573387146
576	60.8881225585938	-4.73407602310181	-7.4087381362915	0.01847561635077	-0.00490093370899558	-0.00490093370899558	-0.0198359526693821
577	60.8881225585938	-4.73407602310181	-7.86328220367432	0.020423661917448	-0.0156151866540313	0.0106834331527352	-0.017887907102704
578	61.5374717712402	-7.00679636001587	-7.99315214157104	0.0152288740500808	-0.0165892094373703	-0.00295288790948689	-0.0110697457566857
579	59.5894241333008	-5.38342475891113	-8.05808639526367	0.0171769186854362	-0.00165419070981443	0.00906006153672934	-0.00327756232582033
580	60.8881225585938	-4.73407602310181	-8.05808639526367	0.0162028968334198	0.00646266713738441	0.00289124972186983	0.00581331877037883
581	62.8361663818359	-6.35744762420654	-7.60354280471802	0.0314625911414623	0.00873538758605719	0.0106834331527352	0.0181509424000978
582	62.1868209838867	-6.68212223052979	-7.73341274261475	0.0175015944987535	0.00418994715437293	0.00678734155371785	0.0278911720961332
583	60.2387733459473	-5.70809936523438	-7.60354280471802	0.0123068047687411	-0.000355493422830477	-0.00684897974133492	0.0340599827468395
584	62.1868209838867	-5.38342475891113	-8.05808639526367	0.0123068047687411	-0.0026282137259841	-0.00555028254166245	0.0340599827468395
585	61.5374717712402	-5.70809936523438	-8.25289154052734	-0.00230353930965066	0.00289124972186983	-0.00619963090866804	0.0181509424000978
586	62.8361663818359	-6.35744762420654	-7.73341274261475	-3.08191010844894e-05	-0.0273034609854221	-0.00360223650932312	0.00906006153672934
587	59.5894241333008	-4.73407602310181	-7.73341274261475	-0.00619963090866804	-0.0185372550040483	0.00321592413820326	0.0142548503354192
588	62.1868209838867	-5.70809936523438	-7.79834747314453	-0.0143164889886975	-0.0211346503347158	0.0188002903014421	0.0123068047687411
589	60.2387733459473	-4.73407602310181	-7.99315214157104	-0.00555028254166245	-0.0165892094373703	0.0408781431615353	0.000943203864153475
590	62.8361663818359	-5.05875062942505	-7.86328220367432	-0.0136671401560307	-0.0204853005707264	0.0551638156175613	0.00711201597005129
591	60.8881225585938	-4.73407602310181	-7.99315214157104	-0.0230826959013939	-0.0152905117720366	0.0538651160895824	-0.0217839982360601
592	62.1868209838867	-5.70809936523438	-7.73341274261475	-0.0198359526693821	-0.0143164889886975	0.0486703291535378	-0.0357449948787689
593	62.1868209838867	-6.03277349472046	-8.12302207946777	-0.0123684434220195	-0.017887907102704	0.0551638156175613	-0.0308748781681061
594	61.5374717712402	-6.68212223052979	-7.73341274261475	-0.0133424662053585	0.00451462110504508	0.0438002124428749	-0.0266541130840778
595	58.9400749206543	-5.70809936523438	-7.6684775352478	-0.00814767740666866	0.0269171483814716	0.0379560738801956	-0.0224333461374044
596	59.5894241333008	-4.73407602310181	-7.4087381362915	-0.0123684434220195	0.0223717093467712	0.036657378077507	-0.0224333461374044
597	62.8361663818359	-5.70809936523438	-7.60354280471802	-0.0104203969240189	0.013930176384747	0.0389300994575024	-0.0159398596733809
598	60.2387733459473	-5.38342475891113	-7.86328220367432	-0.0126931173726916	-0.00360223650932312	0.029189869761467	-0.0136671401560307
599	60.8881225585938	-5.70809936523438	-7.9282169342041	-0.00555028254166245	-0.0146411629393697	0.0249691028147936	0.00159255252219737
600	62.1868209838867	-6.03277349472046	-8.05808639526367	0.00321592413820326	0.00711201597005129	-0.0341216214001179	0.00126787810586393
601	61.5374717712402	-5.05875062942505	-7.99315214157104	-0.00132951640989631	0.0188002903014421	-0.0552254542708397	0.0116574559360743
602	63.4855155944824	-6.68212223052979	-7.79834747314453	-0.000355493422830477	0.000618529506027699	-0.0919136479496956	0.0324366129934788
603	61.5374717712402	-5.70809936523438	-7.53860807418823	-0.00230353930965066	0.0226963832974434	-0.112368136644363	0.0321119390428066
604	60.2387733459473	-6.03277349472046	-7.47367286682129	0.00386527273803949	0.0145795252174139	-0.0967837646603584	0.0353586822748184
605	62.1868209838867	-6.03277349472046	-7.9282169342041	-0.00132951640989631	0.00516396993771195	-0.0688617751002312	0.0265924744307995
606	61.5374717712402	-5.05875062942505	-7.6684775352478	0.00613799272105098	-0.00132951640989631	-0.0555501282215118	0.01100810803473
607	59.5894241333008	-4.40940189361572	-7.73341274261475	-0.00587495695799589	-0.02697878703475	-0.0282774847000837	0.0149041991680861
608	60.8881225585938	-5.70809936523438	-7.4087381362915	0.00159255252219737	-0.0130177913233638	-0.0107450718060136	0.00483929552137852
609	60.8881225585938	-4.73407602310181	-7.86328220367432	0.00678734155371785	-0.0221086721867323	-0.00912170019000769	0.01847561635077
610	61.5374717712402	-6.03277349472046	-7.47367286682129	0.00386527273803949	-0.023407369852066	-0.0204853005707264	-0.00392691092565656
611	60.2387733459473	-4.40940189361572	-8.25289154052734	0.00776136433705688	-0.0113944197073579	-0.017887907102704	-0.0237320438027382
612	58.2907257080078	-5.05875062942505	-7.86328220367432	-0.00619963090866804	-0.0123684434220195	-0.0211346503347158	-0.0334722734987736
613	60.8881225585938	-5.38342475891113	-8.12302207946777	0.00289124972186983	0.00354059832170606	-0.0100957229733467	-0.0305502042174339
614	60.2387733459473	-5.05875062942505	-7.86328220367432	0.00548864435404539	-0.0117190945893526	0.0207483377307653	-0.0217839982360601
615	60.2387733459473	-4.73407602310181	-7.99315214157104	-0.00522560812532902	-0.0152905117720366	0.0298392176628113	-0.0139918150380254
616	59.5894241333008	-4.73407602310181	-7.73341274261475	-0.00749832857400179	-0.0107450718060136	0.0155535480007529	-0.0172385573387146
617	63.4855155944824	-6.35744762420654	-7.86328220367432	-0.00879702530801296	0.00418994715437293	0.00159255252219737	-0.00684897974133492
618	60.8881225585938	-4.40940189361572	-8.18795680999756	-0.0126931173726916	0.00191722682211548	0.000943203864153475	-0.00295288790948689
619	62.8361663818359	-5.38342475891113	-7.79834747314453	-0.00717365415766835	0.00548864435404539	-0.00879702530801296	0.00321592413820326
620	59.5894241333008	-6.35744762420654	-7.9282169342041	-0.0104203969240189	0.00418994715437293	-0.0172385573387146	0.0136055024340749
621	60.8881225585938	-4.73407602310181	-8.18795680999756	0.00321592413820326	-0.0026282137259841	-3.08191010844894e-05	0.020423661917448
622	58.9400749206543	-5.05875062942505	-7.73341274261475	0.0142548503354192	-0.0146411629393697	0.0226963832974434	0.0272418223321438
623	60.8881225585938	-5.70809936523438	-7.53860807418823	0.00451462110504508	-0.0315242260694504	0.0265924744307995	0.0337353087961674
624	57.6413803100586	-6.35744762420654	-7.60354280471802	0.0126314787194133	0.00743668992072344	0.0444495603442192	0.0347093306481838
625	62.1868209838867	-5.38342475891113	-8.38276100158691	0.0165275707840919	0.020423661917448	0.00743668992072344	0.0207483377307653
626	60.8881225585938	-4.73407602310181	-7.9282169342041	0.0178262684494257	0.0304885655641556	-0.0295761823654175	0.0152288740500808
627	62.1868209838867	-5.70809936523438	-7.60354280471802	0.00970941036939621	0.0405534692108631	-0.0662643760442734	0.00938473641872406
628	58.2907257080078	-5.38342475891113	-7.6684775352478	0.000618529506027699	0.0386054255068302	-0.077952653169632	0.00646266713738441
629	63.4855155944824	-6.03277349472046	-7.73341274261475	0.00289124972186983	0.041852168738842	-0.0678877532482147	-0.000680167751852423
630	60.2387733459473	-5.70809936523438	-7.27886867523193	-0.0162645354866982	0.0389300994575024	-0.0659397020936012	-0.00197886489331722
631	59.5894241333008	-5.05875062942505	-7.73341274261475	-0.0354203209280968	0.0317872650921345	-0.0526280589401722	-0.0266541130840778
632	56.9920310974121	-4.73407602310181	-7.79834747314453	-0.0672384053468704	0.0278911720961332	-0.03444629535079	-0.0373683646321297
633	62.1868209838867	-5.05875062942505	-8.25289154052734	-0.050680011510849	0.01100810803473	-0.0253554154187441	-0.0341216214001179
634	60.8881225585938	-5.05875062942505	-8.12302207946777	-0.0448358729481697	-0.000680167751852423	0.0022419011220336	-0.0308748781681061
635	60.8881225585938	-5.38342475891113	-8.05808639526367	-0.0350956469774246	-0.028926832601428	0.020423661917448	-0.0195112787187099
636	58.9400749206543	-6.03277349472046	-7.60354280471802	-0.0315242260694504	-0.0172385573387146	0.0162028968334198	-0.0250307414680719
637	62.8361663818359	-5.70809936523438	-7.53860807418823	-0.00327756232582033	-0.0201606266200542	0.0116574559360743	-0.00749832857400179
638	60.8881225585938	-5.05875062942505	-8.18795680999756	0.00354059832170606	-0.0149658378213644	-0.00392691092565656	-0.00879702530801296
639	60.2387733459473	-5.38342475891113	-7.99315214157104	0.0298392176628113	-0.00652430532500148	-0.00912170019000769	0.00354059832170606
640	57.6413803100586	-5.38342475891113	-7.86328220367432	0.025618452578783	0.011982130818069	-0.02697878703475	0.0103587592020631
641	62.8361663818359	-5.38342475891113	-8.12302207946777	0.041852168738842	0.0275664981454611	-0.0412644557654858	0.0145795252174139
642	60.8881225585938	-5.05875062942505	-7.9282169342041	0.0438002124428749	0.00906006153672934	-0.0341216214001179	0.0301638916134834
643	61.5374717712402	-5.70809936523438	-7.86328220367432	0.0356833562254906	0.0103587592020631	-0.0208099745213985	0.0278911720961332
644	58.2907257080078	-5.05875062942505	-7.6684775352478	0.0415274947881699	-0.000355493422830477	0.0022419011220336	0.0389300994575024
645	60.8881225585938	-4.73407602310181	-8.25289154052734	0.0499690249562263	0.00451462110504508	-0.00814767740666866	0.0171769186854362
646	62.1868209838867	-6.35744762420654	-7.6684775352478	0.0343846566975117	-0.00977104809135199	0.0165275707840919	0.00776136433705688
647	60.8881225585938	-6.68212223052979	-8.05808639526367	0.0288651939481497	-0.0347709693014622	0.0298392176628113	0.00581331877037883
648	57.6413803100586	-5.05875062942505	-7.99315214157104	0.011982130818069	-0.02697878703475	0.0347093306481838	0.00256657530553639
649	61.5374717712402	-5.70809936523438	-7.79834747314453	0.0197743140161037	-0.0363943427801132	0.0330859608948231	0.0126314787194133
650	60.8881225585938	-4.73407602310181	-7.73341274261475	0.00613799272105098	-0.0412644557654858	0.0535404421389103	-0.00132951640989631
651	62.8361663818359	-6.35744762420654	-7.60354280471802	-0.00360223650932312	-0.0435371771454811	0.0499690249562263	-0.0230826959013939
652	58.2907257080078	-5.38342475891113	-8.12302207946777	-0.0120437685400248	-0.028926832601428	0.0564625114202499	-0.0324982516467571
653	62.1868209838867	-5.05875062942505	-8.25289154052734	-0.0172385573387146	-0.0152905117720366	0.047696303576231	-0.0357449948787689
654	61.5374717712402	-5.05875062942505	-8.12302207946777	-0.00814767740666866	-0.0104203969240189	0.0301638916134834	-0.0247060675173998
655	62.8361663818359	-7.00679636001587	-7.79834747314453	-0.0113944197073579	0.00126787810586393	0.0272418223321438	-0.0208099745213985
656	59.5894241333008	-6.03277349472046	-7.6684775352478	-0.0172385573387146	0.0243197549134493	-0.0149658378213644	-0.0195112787187099
657	60.8881225585938	-4.73407602310181	-7.53860807418823	-0.00814767740666866	0.0272418223321438	-0.028926832601428	-0.0188619289547205
658	61.5374717712402	-6.03277349472046	-7.60354280471802	-0.00977104809135199	0.0265924744307995	-0.0159398596733809	-0.00555028254166245
659	60.2387733459473	-6.03277349472046	-8.12302207946777	-0.00619963090866804	0.0175015944987535	-0.00522560812532902	0.00354059832170606
660	57.6413803100586	-4.73407602310181	-8.05808639526367	-0.0217839982360601	0.0360080301761627	-0.0162645354866982	0.00841071270406246
661	62.8361663818359	-6.35744762420654	-7.9282169342041	-0.00619963090866804	0.0405534692108631	-0.0363943427801132	0.0178262684494257
662	62.8361663818359	-5.70809936523438	-8.05808639526367	-0.0113944197073579	0.0321119390428066	-0.0341216214001179	0.0324366129934788
663	62.1868209838867	-6.03277349472046	-7.86328220367432	-0.0191866029053926	0.011982130818069	-0.0198359526693821	0.0360080301761627
664	60.8881225585938	-5.70809936523438	-7.53860807418823	-0.0260047651827335	0.000293855206109583	0.0155535480007529	0.0392547734081745
665	63.4855155944824	-6.35744762420654	-7.9282169342041	-0.0208099745213985	-0.00749832857400179	0.0324366129934788	0.0213976856321096
666	62.8361663818359	-6.35744762420654	-8.18795680999756	-0.0136671401560307	-0.0152905117720366	0.0415274947881699	0.0162028968334198
667	60.2387733459473	-5.38342475891113	-8.25289154052734	-0.0169138833880424	-0.0250307414680719	0.0694494843482971	0.0132808275520802
668	60.8881225585938	-5.70809936523438	-7.79834747314453	-0.0110697457566857	-0.0276281367987394	0.0811377614736557	0.0168522447347641
669	60.8881225585938	-4.40940189361572	-7.99315214157104	0.00873538758605719	-0.0143164889886975	0.0649040415883064	0.01847561635077
670	60.8881225585938	-6.03277349472046	-7.9282169342041	0.0178262684494257	-0.0191866029053926	0.0509430468082428	0.00289124972186983
671	60.2387733459473	-7.33147048950195	-7.60354280471802	0.0197743140161037	-0.0279528107494116	0.0334106348454952	-0.0224333461374044
672	61.5374717712402	-6.35744762420654	-7.86328220367432	0.0103587592020631	-0.0110697457566857	0.00191722682211548	-0.0331475995481014
673	64.1348648071289	-6.03277349472046	-7.9282169342041	0.00776136433705688	0.0022419011220336	-0.0026282137259841	-0.0308748781681061
674	61.5374717712402	-5.70809936523438	-7.9282169342041	0.00159255252219737	-0.00652430532500148	0.0395794473588467	-0.0334722734987736
675	61.5374717712402	-6.68212223052979	-7.99315214157104	-0.0100957229733467	-0.00717365415766835	0.0843845009803772	-0.0165892094373703
676	59.5894241333008	-6.03277349472046	-7.73341274261475	0.0113327819854021	0.00451462110504508	0.121722050011158	-0.0136671401560307
677	60.2387733459473	-5.05875062942505	-7.79834747314453	0.01100810803473	-0.00165419070981443	0.120423346757889	-0.0123684434220195
678	62.1868209838867	-5.70809936523438	-7.99315214157104	0.0158782228827477	-0.0139918150380254	0.0918520092964172	-0.0113944197073579
679	59.5894241333008	-5.38342475891113	-8.18795680999756	0.0168522447347641	-0.0175632312893867	0.0522417463362217	-0.00165419070981443
680	62.1868209838867	-6.03277349472046	-7.60354280471802	0.0152288740500808	-0.0136671401560307	-0.00652430532500148	0.0126314787194133
681	60.8881225585938	-4.73407602310181	-7.86328220367432	0.00776136433705688	0.00289124972186983	-0.0662643760442734	0.0142548503354192
682	59.5894241333008	-4.73407602310181	-7.99315214157104	0.0136055024340749	0.0123068047687411	-0.114640854299068	0.0145795252174139
683	60.2387733459473	-5.05875062942505	-7.79834747314453	0.0022419011220336	-0.000680167751852423	-0.133796632289886	0.0314625911414623
684	59.5894241333008	-4.73407602310181	-7.6684775352478	0.00970941036939621	0.0113327819854021	-0.141264155507088	0.0360080301761627
685	60.2387733459473	-4.73407602310181	-7.99315214157104	0.013930176384747	0.0239950809627771	-0.115614876151085	0.0226963832974434
686	62.8361663818359	-5.38342475891113	-7.99315214157104	-0.00749832857400179	0.0373067259788513	-0.115939550101757	0.0165275707840919
687	60.8881225585938	-5.05875062942505	-8.12302207946777	-0.00425158534198999	0.0308132413774729	-0.0886669084429741	0.0113327819854021
688	60.8881225585938	-5.70809936523438	-7.6684775352478	-0.0100957229733467	0.0360080301761627	-0.0617189407348633	0.000943203864153475
689	60.2387733459473	-4.73407602310181	-7.9282169342041	-0.00587495695799589	0.0434755384922028	-0.0493813157081604	0.00191722682211548
690	61.5374717712402	-6.03277349472046	-7.79834747314453	-0.0172385573387146	0.0285405199974775	-0.0263294391334057	0.00191722682211548
691	61.5374717712402	-5.05875062942505	-7.86328220367432	-0.0240567177534103	0.0282158460468054	-0.0240567177534103	-0.0279528107494116
692	60.2387733459473	-5.70809936523438	-7.73341274261475	-0.0376930385828018	0.0210730116814375	-0.032173577696085	-0.039641086012125
693	60.8881225585938	-5.70809936523438	-7.99315214157104	-0.0324982516467571	0.00711201597005129	-0.0149658378213644	-0.0224333461374044
694	61.5374717712402	-5.70809936523438	-8.05808639526367	-0.0208099745213985	-0.00425158534198999	0.000293855206109583	-0.0260047651827335
695	61.5374717712402	-5.38342475891113	-7.86328220367432	-0.0295761823654175	-0.0104203969240189	0.0230210572481155	-0.0247060675173998
696	58.9400749206543	-4.40940189361572	-7.9282169342041	-0.0363943427801132	0.000943203864153475	-0.00360223650932312	-0.0182125810533762
697	58.9400749206543	-4.40940189361572	-7.6684775352478	-0.0415891297161579	-0.00490093370899558	-0.0188619289547205	-0.0201606266200542
698	62.1868209838867	-6.03277349472046	-7.99315214157104	-0.0360696688294411	-0.000680167751852423	-0.0139918150380254	-0.0104203969240189
699	60.8881225585938	-4.40940189361572	-8.31782627105713	-0.0357449948787689	0.0022419011220336	-0.00814767740666866	-0.000355493422830477
700	61.5374717712402	-5.38342475891113	-7.73341274261475	-0.0211346503347158	0.0181509424000978	-0.0247060675173998	0.000618529506027699
701	60.8881225585938	-5.38342475891113	-7.99315214157104	-0.00847235135734081	0.0145795252174139	-0.0376930385828018	0.0226963832974434
702	59.5894241333008	-4.08472776412964	-8.25289154052734	-3.08191010844894e-05	0.00386527273803949	-0.0357449948787689	0.0324366129934788
703	60.2387733459473	-3.7600531578064	-7.86328220367432	0.0265924744307995	-0.00587495695799589	-0.0126931173726916	0.0438002124428749
704	59.5894241333008	-4.08472776412964	-7.79834747314453	0.0223717093467712	-0.00912170019000769	-0.00230353930965066	0.0395794473588467
705	59.5894241333008	-5.38342475891113	-7.9282169342041	0.0269171483814716	-0.0256800893694162	0.00386527273803949	0.0223717093467712
706	62.1868209838867	-5.38342475891113	-7.9282169342041	0.0343846566975117	0.00386527273803949	0.00970941036939621	0.0158782228827477
707	58.9400749206543	-4.08472776412964	-7.86328220367432	0.0308132413774729	0.00159255252219737	-0.0149658378213644	-0.000355493422830477
708	62.1868209838867	-5.70809936523438	-7.53860807418823	0.0317872650921345	-0.0107450718060136	-0.00749832857400179	0.0197743140161037
709	57.6413803100586	-3.7600531578064	-7.6684775352478	0.0337353087961674	-0.00717365415766835	-0.0143164889886975	0.00970941036939621
710	62.8361663818359	-6.03277349472046	-7.53860807418823	0.0363327041268349	-0.0182125810533762	-0.00782300252467394	0.00126787810586393
711	60.2387733459473	-3.7600531578064	-7.6684775352478	0.0210730116814375	-0.0169138833880424	-0.00555028254166245	-0.0279528107494116
712	60.8881225585938	-4.40940189361572	-8.25289154052734	0.0236704051494598	-0.0201606266200542	-0.0026282137259841	-0.0370436906814575
713	57.6413803100586	-5.05875062942505	-7.86328220367432	0.00873538758605719	-0.0263294391334057	0.00159255252219737	-0.0324982516467571
714	61.5374717712402	-5.70809936523438	-7.73341274261475	0.00808603875339031	-0.0243813935667276	0.0363327041268349	-0.0273034609854221
715	59.5894241333008	-4.08472776412964	-7.53860807418823	0.00548864435404539	-0.0243813935667276	0.0379560738801956	-0.0266541130840778
716	60.2387733459473	-4.73407602310181	-7.73341274261475	0.0145795252174139	-0.0175632312893867	0.0525664202868938	-0.0182125810533762
717	58.9400749206543	-5.05875062942505	-7.60354280471802	-0.0162645354866982	-0.00652430532500148	0.0200989879667759	-0.0126931173726916
718	61.5374717712402	-5.38342475891113	-7.9282169342041	0.00256657530553639	-0.0243813935667276	0.0194496400654316	-0.0120437685400248
719	61.5374717712402	-3.7600531578064	-7.99315214157104	-0.00555028254166245	0.00711201597005129	0.0155535480007529	-0.00749832857400179
720	60.2387733459473	-5.70809936523438	-7.6684775352478	0.00483929552137852	0.00938473641872406	0.00678734155371785	0.00289124972186983
721	58.9400749206543	-5.05875062942505	-7.73341274261475	-0.00717365415766835	0.0282158460468054	-0.0217839982360601	0.0217223595827818
722	62.1868209838867	-4.40940189361572	-8.05808639526367	-0.00425158534198999	0.0194496400654316	-0.023407369852066	0.0191249661147594
723	61.5374717712402	-4.40940189361572	-7.73341274261475	-0.00879702530801296	0.01847561635077	-0.0165892094373703	0.0282158460468054
724	61.5374717712402	-6.03277349472046	-7.79834747314453	-0.00977104809135199	0.0142548503354192	-0.00619963090866804	0.031137915328145
725	58.9400749206543	-5.38342475891113	-7.9282169342041	-0.0136671401560307	0.0123068047687411	-0.0175632312893867	0.0207483377307653
726	60.8881225585938	-4.08472776412964	-8.38276100158691	-0.00847235135734081	0.0145795252174139	-0.0175632312893867	0.011982130818069
727	60.8881225585938	-5.05875062942505	-8.12302207946777	-0.0113944197073579	0.00289124972186983	-0.0120437685400248	-0.00392691092565656
728	58.9400749206543	-4.73407602310181	-7.9282169342041	-0.0126931173726916	-0.0026282137259841	0.0103587592020631	0.0259431265294552
729	59.5894241333008	-5.38342475891113	-7.47367286682129	-0.0139918150380254	-0.00782300252467394	0.0188002903014421	0.00159255252219737
730	61.5374717712402	-5.05875062942505	-7.60354280471802	-0.0139918150380254	-0.0126931173726916	0.0525664202868938	0.0022419011220336
731	62.1868209838867	-4.08472776412964	-8.18795680999756	-0.0263294391334057	-0.023407369852066	0.0769169926643372	-0.0256800893694162
732	60.8881225585938	-4.73407602310181	-8.25289154052734	-0.0113944197073579	-0.023407369852066	0.0827611312270164	-0.0419138073921204
733	56.9920310974121	-4.40940189361572	-8.05808639526367	-0.0188619289547205	-0.0165892094373703	0.0733455792069435	-0.0334722734987736
734	60.8881225585938	-4.08472776412964	-8.18795680999756	-0.00717365415766835	-0.00165419070981443	0.0824364572763443	-0.0263294391334057
735	60.8881225585938	-4.08472776412964	-7.86328220367432	-0.00490093370899558	-0.0230826959013939	0.0772416666150093	-0.02697878703475
736	59.5894241333008	-4.40940189361572	-7.53860807418823	-0.00652430532500148	0.00743668992072344	0.0489950031042099	-0.0227580219507217
737	58.2907257080078	-5.38342475891113	-7.60354280471802	-0.0110697457566857	-0.00295288790948689	0.0207483377307653	-0.0123684434220195
738	60.2387733459473	-4.40940189361572	-8.38276100158691	0.00354059832170606	0.00256657530553639	-0.0159398596733809	-0.00327756232582033
739	62.1868209838867	-5.38342475891113	-7.6684775352478	-0.00684897974133492	0.0106834331527352	-0.0454852245748043	-0.000680167751852423
740	60.2387733459473	-4.73407602310181	-7.9282169342041	0.0262678004801273	0.0356833562254906	-0.0717838406562805	0.00483929552137852
741	58.9400749206543	-5.38342475891113	-7.79834747314453	0.0100340843200684	0.0548391379415989	-0.110095411539078	0.0223717093467712
742	62.1868209838867	-5.70809936523438	-7.79834747314453	0.0181509424000978	0.049319677054882	-0.118536949157715	0.0269171483814716
743	62.1868209838867	-5.05875062942505	-7.6684775352478	-0.00490093370899558	0.0392547734081745	-0.0902902781963348	0.0246444288641214
744	62.1868209838867	-6.03277349472046	-7.86328220367432	0.0223717093467712	0.0220470335334539	-0.0568488240242004	0.0285405199974775
745	56.9920310974121	-5.05875062942505	-7.86328220367432	0.00483929552137852	0.0123068047687411	-0.0347709693014622	0.0200989879667759
746	60.2387733459473	-4.40940189361572	-8.31782627105713	0.0106834331527352	0.00646266713738441	-0.017887907102704	0.0103587592020631
747	60.8881225585938	-5.70809936523438	-7.9282169342041	0.0175015944987535	-0.00717365415766835	-0.0139918150380254	0.00678734155371785
748	59.5894241333008	-5.38342475891113	-8.05808639526367	0.00873538758605719	-0.0123684434220195	-0.00230353930965066	0.012956153601408
749	58.2907257080078	-6.03277349472046	-7.6684775352478	0.00256657530553639	-0.00360223650932312	0.0022419011220336	0.00678734155371785
750	60.2387733459473	-5.38342475891113	-7.53860807418823	0.00873538758605719	-0.0139918150380254	0.00321592413820326	0.00159255252219737
751	62.1868209838867	-5.05875062942505	-8.25289154052734	-0.00295288790948689	-0.0204853005707264	0.00321592413820326	-0.0276281367987394
752	59.5894241333008	-5.38342475891113	-8.25289154052734	-0.00749832857400179	-0.00197886489331722	-0.00587495695799589	-0.0337969474494457
753	56.3426818847656	-4.73407602310181	-8.05808639526367	-0.0172385573387146	0.00354059832170606	-0.0182125810533762	-0.0354203209280968
754	60.2387733459473	-4.73407602310181	-8.12302207946777	-0.00944637414067984	0.00418994715437293	-0.0247060675173998	-0.0253554154187441
755	59.5894241333008	-4.73407602310181	-7.9282169342041	-0.00879702530801296	0.000293855206109583	-0.0204853005707264	-0.0266541130840778
756	60.2387733459473	-5.05875062942505	-7.79834747314453	-0.021459324285388	-0.00587495695799589	-0.0162645354866982	-0.0169138833880424
757	59.5894241333008	-5.70809936523438	-7.6684775352478	-0.038017712533474	-0.00717365415766835	-0.00847235135734081	-0.0146411629393697
758	61.5374717712402	-4.73407602310181	-8.12302207946777	-0.021459324285388	-0.000355493422830477	0.013930176384747	-0.00977104809135199
759	61.5374717712402	-5.38342475891113	-7.9282169342041	-0.0139918150380254	-0.0143164889886975	0.0347093306481838	-0.000355493422830477
760	60.8881225585938	-5.05875062942505	-8.31782627105713	0.00256657530553639	-0.00652430532500148	0.0162028968334198	0.00970941036939621
761	58.2907257080078	-5.70809936523438	-7.6684775352478	-0.00587495695799589	0.00938473641872406	0.00321592413820326	0.029189869761467
762	62.1868209838867	-6.35744762420654	-7.86328220367432	0.00906006153672934	0.0181509424000978	-0.0126931173726916	0.0353586822748184
763	60.8881225585938	-5.70809936523438	-7.47367286682129	-0.00814767740666866	0.01100810803473	-0.00879702530801296	0.029189869761467
764	60.2387733459473	-5.70809936523438	-7.79834747314453	0.0207483377307653	0.0132808275520802	-0.0256800893694162	0.0360080301761627
765	58.2907257080078	-5.05875062942505	-8.05808639526367	0.0155535480007529	0.0178262684494257	-0.0279528107494116	0.0285405199974775
766	62.1868209838867	-6.03277349472046	-7.73341274261475	0.0165275707840919	0.0175015944987535	-0.0273034609854221	0.011982130818069
767	60.2387733459473	-5.05875062942505	-7.6684775352478	0.0168522447347641	0.0178262684494257	0.00159255252219737	0.00418994715437293
768	60.8881225585938	-6.35744762420654	-7.6684775352478	0.0194496400654316	-0.00652430532500148	0.0304885655641556	0.000293855206109583
769	59.5894241333008	-6.03277349472046	-7.6684775352478	0.00548864435404539	-0.0224333461374044	0.0593845807015896	0.00678734155371785
770	61.5374717712402	-5.70809936523438	-7.53860807418823	0.0103587592020631	-0.0286021586507559	0.0697741582989693	-0.00132951640989631
771	61.5374717712402	-6.03277349472046	-7.86328220367432	0.00613799272105098	-0.017887907102704	0.0980208218097687	-0.0295761823654175
772	60.8881225585938	-5.05875062942505	-8.18795680999756	-0.00522560812532902	-0.0146411629393697	0.113280512392521	-0.0383423902094364
773	58.9400749206543	-4.73407602310181	-7.99315214157104	-0.00977104809135199	-0.0282774847000837	0.0886052697896957	-0.0334722734987736
774	60.2387733459473	-5.38342475891113	-8.12302207946777	0.000618529506027699	-0.00230353930965066	0.047696303576231	-0.02697878703475
775	60.8881225585938	-5.05875062942505	-7.9282169342041	0.00159255252219737	-0.00619963090866804	0.0113327819854021	-0.0211346503347158
776	61.5374717712402	-5.70809936523438	-7.9282169342041	-0.0172385573387146	-0.00652430532500148	-0.0448358729481697	-0.0191866029053926
777	60.2387733459473	-6.35744762420654	-7.47367286682129	-0.0230826959013939	0.00483929552137852	-0.0721085146069527	-0.0143164889886975
778	60.8881225585938	-4.73407602310181	-8.12302207946777	-0.0152905117720366	-0.000680167751852423	-0.0984071344137192	-0.0126931173726916
779	62.1868209838867	-5.70809936523438	-8.18795680999756	-0.0292515084147453	-0.00100484199356288	-0.0850954875349998	-0.00490093370899558
780	60.8881225585938	-6.03277349472046	-8.18795680999756	-0.0162645354866982	-0.00847235135734081	-0.068537101149559	0.013930176384747
781	59.5894241333008	-6.03277349472046	-7.79834747314453	-0.0136671401560307	0.00126787810586393	-0.0331475995481014	0.0230210572481155
782	62.8361663818359	-5.70809936523438	-7.86328220367432	0.00126787810586393	-0.00879702530801296	-0.0224333461374044	0.0353586822748184
783	62.1868209838867	-5.70809936523438	-7.73341274261475	0.00126787810586393	0.00386527273803949	-0.00782300252467394	0.0304885655641556
784	62.1868209838867	-6.68212223052979	-7.6684775352478	0.00191722682211548	-0.023407369852066	0.0103587592020631	0.0275664981454611
785	57.6413803100586	-4.73407602310181	-7.99315214157104	0.00548864435404539	0.000293855206109583	0.0136055024340749	0.0262678004801273
786	60.8881225585938	-4.40940189361572	-8.05808639526367	0.0236704051494598	0.00159255252219737	0.00418994715437293	0.0168522447347641
787	62.1868209838867	-5.70809936523438	-7.73341274261475	0.0152288740500808	-0.00782300252467394	0.0243197549134493	0.00711201597005129
788	61.5374717712402	-5.70809936523438	-7.73341274261475	0.01847561635077	-0.0107450718060136	0.0334106348454952	0.0100340843200684
789	62.1868209838867	-6.03277349472046	-7.73341274261475	-0.00230353930965066	-0.000355493422830477	0.0324366129934788	0.00841071270406246
790	62.1868209838867	-4.73407602310181	-7.73341274261475	0.00711201597005129	-0.0195112787187099	0.0239950809627771	-0.00425158534198999
791	62.8361663818359	-6.03277349472046	-7.9282169342041	-0.00490093370899558	-0.0243813935667276	0.0191249661147594	-0.0250307414680719
792	60.8881225585938	-5.70809936523438	-8.18795680999756	-0.0256800893694162	-0.0279528107494116	0.0236704051494598	-0.0363943427801132
793	59.5894241333008	-4.40940189361572	-7.9282169342041	-0.0230826959013939	-0.0250307414680719	0.0155535480007529	-0.0282774847000837
794	60.8881225585938	-4.40940189361572	-7.9282169342041	-0.0165892094373703	0.00126787810586393	0.00516396993771195	-0.0243813935667276
795	61.5374717712402	-4.73407602310181	-8.25289154052734	0.000618529506027699	0.0123068047687411	-0.00230353930965066	-0.017887907102704
796	62.8361663818359	-6.35744762420654	-7.99315214157104	0.00159255252219737	0.00483929552137852	0.0340599827468395	-0.0100957229733467
797	62.1868209838867	-5.70809936523438	-7.53860807418823	0.00418994715437293	0.0165275707840919	0.0308132413774729	-0.0139918150380254
798	60.2387733459473	-5.05875062942505	-8.12302207946777	-0.00782300252467394	0.00483929552137852	0.0301638916134834	-0.00490093370899558
799	63.4855155944824	-6.03277349472046	-8.18795680999756	0.0132808275520802	-0.00132951640989631	-0.00425158534198999	-0.0026282137259841
800	60.8881225585938	-5.05875062942505	-8.18795680999756	0.0152288740500808	0.0142548503354192	-0.0250307414680719	0.0123068047687411
801	58.9400749206543	-5.38342475891113	-7.86328220367432	0.0288651939481497	0.041852168738842	-0.0555501282215118	0.0217223595827818
802	62.1868209838867	-5.70809936523438	-7.73341274261475	0.0226963832974434	0.0480209775269032	-0.0536020807921886	0.0343846566975117
803	62.8361663818359	-5.38342475891113	-7.9282169342041	0.025618452578783	0.0399041213095188	-0.0497059896588326	0.0347093306481838
804	60.2387733459473	-5.38342475891113	-7.47367286682129	0.0194496400654316	0.0317872650921345	-0.0389917381107807	0.0308132413774729
805	60.8881225585938	-4.73407602310181	-7.86328220367432	0.0226963832974434	0.0158782228827477	-0.0211346503347158	0.0194496400654316
806	61.5374717712402	-5.70809936523438	-7.86328220367432	0.00678734155371785	0.0132808275520802	-0.0247060675173998	0.0207483377307653
807	60.8881225585938	-5.05875062942505	-7.86328220367432	-0.0136671401560307	0.0175015944987535	-0.03444629535079	0.0158782228827477
808	62.1868209838867	-5.38342475891113	-7.6684775352478	-0.0026282137259841	0.0103587592020631	-0.0523033849895	0.0162028968334198
809	61.5374717712402	-5.38342475891113	-7.9282169342041	-0.0110697457566857	0.0100340843200684	-0.048407293856144	0.0126314787194133
810	58.9400749206543	-4.40940189361572	-7.47367286682129	-0.0130177913233638	-0.00522560812532902	-0.0282774847000837	-0.00522560812532902
811	62.1868209838867	-5.70809936523438	-7.79834747314453	-0.0182125810533762	-0.00555028254166245	-0.032173577696085	-0.0208099745213985
812	60.8881225585938	-4.40940189361572	-8.12302207946777	-0.0230826959013939	-0.00327756232582033	-0.0240567177534103	-0.0415891297161579
813	58.9400749206543	-4.08472776412964	-8.12302207946777	-0.0253554154187441	-0.0123684434220195	0.000943203864153475	-0.02697878703475
814	58.9400749206543	-5.05875062942505	-7.79834747314453	-0.0198359526693821	-0.00912170019000769	0.00873538758605719	-0.0253554154187441
815	60.2387733459473	-4.73407602310181	-8.05808639526367	-0.00619963090866804	-0.00360223650932312	0.0298392176628113	-0.0273034609854221
816	60.2387733459473	-4.40940189361572	-7.60354280471802	-0.00100484199356288	0.00873538758605719	0.0168522447347641	-0.0247060675173998
817	61.5374717712402	-5.70809936523438	-7.47367286682129	-0.00555028254166245	0.0126314787194133	0.020423661917448	-0.0130177913233638
818	60.8881225585938	-5.38342475891113	-7.4087381362915	0.00126787810586393	0.00321592413820326	0.0103587592020631	-0.0110697457566857
819	60.8881225585938	-4.08472776412964	-8.38276100158691	0.00256657530553639	0.00743668992072344	0.00483929552137852	-0.00100484199356288
820	62.1868209838867	-5.38342475891113	-7.86328220367432	0.0132808275520802	0.0022419011220336	0.0126314787194133	0.000943203864153475
821	59.5894241333008	-4.40940189361572	-8.05808639526367	0.0123068047687411	0.0123068047687411	-0.00197886489331722	0.0275664981454611
822	59.5894241333008	-4.73407602310181	-7.9282169342041	0.0100340843200684	0.00191722682211548	0.0132808275520802	0.0356833562254906
823	61.5374717712402	-4.73407602310181	-7.9282169342041	0.0197743140161037	-0.00814767740666866	0.0116574559360743	0.040228795260191
824	60.8881225585938	-4.08472776412964	-7.73341274261475	0.0191249661147594	-0.00814767740666866	0.0132808275520802	0.0343846566975117
825	61.5374717712402	-5.38342475891113	-7.60354280471802	0.0171769186854362	-0.00717365415766835	0.000293855206109583	0.020423661917448
826	58.9400749206543	-4.40940189361572	-8.25289154052734	0.00418994715437293	-0.00327756232582033	-0.0175632312893867	0.0152288740500808
827	62.1868209838867	-5.38342475891113	-7.99315214157104	0.000293855206109583	0.0116574559360743	-0.028926832601428	0.0106834331527352
828	60.8881225585938	-3.43537902832031	-7.9282169342041	0.00613799272105098	0.0136055024340749	-0.0435371771454811	0.0200989879667759
829	61.5374717712402	-4.73407602310181	-7.6684775352478	-0.00587495695799589	0.00581331877037883	-0.0399657599627972	0.00126787810586393
830	59.5894241333008	-5.38342475891113	-7.4087381362915	-0.0165892094373703	-0.00717365415766835	-0.0354203209280968	-0.00587495695799589
831	62.8361663818359	-5.38342475891113	-7.47367286682129	-0.00717365415766835	-0.00522560812532902	-0.0331475995481014	-0.0243813935667276
832	62.1868209838867	-4.40940189361572	-7.86328220367432	-0.0146411629393697	-0.00100484199356288	-0.0305502042174339	-0.0393164120614529
833	61.5374717712402	-5.05875062942505	-8.12302207946777	-0.00879702530801296	0.00256657530553639	-0.0139918150380254	-0.0341216214001179
834	59.5894241333008	-4.40940189361572	-8.05808639526367	-0.00977104809135199	-0.00230353930965066	-0.0100957229733467	-0.023407369852066
835	62.1868209838867	-5.70809936523438	-8.25289154052734	-0.00132951640989631	-0.00879702530801296	0.0282158460468054	-0.0152905117720366
836	62.1868209838867	-4.73407602310181	-7.86328220367432	-0.00100484199356288	0.0022419011220336	0.0155535480007529	-0.0175632312893867
837	60.2387733459473	-5.05875062942505	-7.9282169342041	-0.00132951640989631	-0.00230353930965066	0.0171769186854362	-0.0126931173726916
838	59.5894241333008	-5.38342475891113	-7.47367286682129	-0.0133424662053585	-0.00522560812532902	0.00970941036939621	-0.00490093370899558
839	62.1868209838867	-4.40940189361572	-8.18795680999756	0.00256657530553639	0.000618529506027699	0.0132808275520802	0.000618529506027699
840	60.2387733459473	-4.08472776412964	-8.18795680999756	0.00743668992072344	-0.00295288790948689	0.0197743140161037	0.00613799272105098
841	61.5374717712402	-6.35744762420654	-7.99315214157104	-0.00360223650932312	0.00646266713738441	0.0200989879667759	0.0207483377307653
842	60.8881225585938	-5.70809936523438	-7.86328220367432	-0.0162645354866982	0.0142548503354192	0.0200989879667759	0.0330859608948231
843	62.8361663818359	-5.05875062942505	-8.25289154052734	-0.00749832857400179	0.00873538758605719	0.0317872650921345	0.029189869761467
844	62.1868209838867	-5.05875062942505	-7.79834747314453	0.00483929552137852	0.00289124972186983	0.0386054255068302	0.0350340083241463
845	62.1868209838867	-6.68212223052979	-7.47367286682129	-0.0117190945893526	-0.0204853005707264	0.045423585921526	0.0200989879667759
846	57.6413803100586	-5.70809936523438	-7.73341274261475	-0.0110697457566857	-0.00555028254166245	0.0347093306481838	0.011982130818069
847	60.2387733459473	-4.40940189361572	-8.31782627105713	-0.00717365415766835	-0.00977104809135199	0.040228795260191	0.0116574559360743
848	62.1868209838867	-4.73407602310181	-7.86328220367432	-0.00197886489331722	-0.0120437685400248	0.01100810803473	0.00126787810586393
849	61.5374717712402	-5.38342475891113	-8.05808639526367	-0.00230353930965066	-0.00717365415766835	0.00126787810586393	0.00126787810586393
850	58.9400749206543	-5.05875062942505	-7.9282169342041	-0.00879702530801296	-0.0217839982360601	-0.00814767740666866	-3.08191010844894e-05
851	63.4855155944824	-6.03277349472046	-7.73341274261475	-0.00457625929266214	-0.0299008563160896	0.00970941036939621	-0.0217839982360601
852	62.8361663818359	-5.05875062942505	-7.60354280471802	-0.00749832857400179	-0.0337969474494457	0.0145795252174139	-0.0389917381107807
853	62.1868209838867	-6.68212223052979	-7.86328220367432	-0.00555028254166245	-0.0561994761228561	0.0194496400654316	-0.0393164120614529
854	59.5894241333008	-5.70809936523438	-7.9282169342041	-0.00749832857400179	-0.0448358729481697	0.0188002903014421	-0.0198359526693821
855	62.8361663818359	-5.70809936523438	-7.6684775352478	-0.00619963090866804	-0.0243813935667276	0.0149041991680861	-0.0182125810533762
856	60.8881225585938	-5.05875062942505	-7.86328220367432	0.000293855206109583	-0.00944637414067984	0.0100340843200684	-0.0230826959013939
857	60.2387733459473	-5.70809936523438	-8.05808639526367	-0.00587495695799589	-0.0188619289547205	0.020423661917448	-0.0117190945893526
858	60.2387733459473	-6.03277349472046	-7.6684775352478	-0.0169138833880424	0.00548864435404539	0.0431508645415306	-0.0110697457566857
859	60.8881225585938	-4.40940189361572	-7.73341274261475	-0.0162645354866982	0.00289124972186983	0.0369820520281792	-0.000355493422830477
860	62.1868209838867	-5.70809936523438	-8.05808639526367	-0.00717365415766835	0.0191249661147594	0.0551638156175613	0.00613799272105098
861	59.5894241333008	-6.03277349472046	-7.9282169342041	0.000943203864153475	0.0223717093467712	0.0334106348454952	0.0217223595827818
862	59.5894241333008	-6.03277349472046	-7.60354280471802	-0.00555028254166245	0.0395794473588467	0.000293855206109583	0.0321119390428066
863	62.8361663818359	-5.70809936523438	-7.86328220367432	0.0178262684494257	0.0428261905908585	-0.0292515084147453	0.0376313999295235
864	61.5374717712402	-5.38342475891113	-7.86328220367432	0.00548864435404539	0.0356833562254906	-0.0639916583895683	0.029189869761467
865	60.8881225585938	-7.00679636001587	-7.60354280471802	0.0126314787194133	0.0304885655641556	-0.0688617751002312	0.0223717093467712
866	58.9400749206543	-5.05875062942505	-7.73341274261475	0.011982130818069	0.0347093306481838	-0.073731891810894	0.0116574559360743
867	62.8361663818359	-6.03277349472046	-8.05808639526367	0.00841071270406246	0.0369820520281792	-0.0847708135843277	0.00548864435404539
868	61.5374717712402	-5.05875062942505	-8.12302207946777	0.0152288740500808	0.0317872650921345	-0.0708098188042641	0.00873538758605719
869	62.1868209838867	-7.00679636001587	-8.05808639526367	0.0194496400654316	0.0200989879667759	-0.0620436146855354	0.0246444288641214
870	61.5374717712402	-6.35744762420654	-7.79834747314453	0.0022419011220336	0.0239950809627771	-0.0675630792975426	-0.00587495695799589
871	60.8881225585938	-5.05875062942505	-7.79834747314453	-0.00782300252467394	0.0246444288641214	-0.0682124271988869	-0.0308748781681061
872	60.8881225585938	-4.73407602310181	-7.86328220367432	-0.00879702530801296	0.0321119390428066	-0.0587968714535236	-0.0360696688294411
873	60.2387733459473	-6.68212223052979	-7.73341274261475	-0.00587495695799589	0.0152288740500808	-0.0354203209280968	-0.0406151078641415
874	58.9400749206543	-5.05875062942505	-7.9282169342041	0.000943203864153475	0.00970941036939621	-0.0260047651827335	-0.0247060675173998
875	61.5374717712402	-5.05875062942505	-8.18795680999756	-0.00977104809135199	-0.00197886489331722	-0.00847235135734081	-0.0305502042174339
876	62.1868209838867	-5.70809936523438	-8.12302207946777	-0.0337969474494457	0.000618529506027699	0.00126787810586393	-0.0162645354866982
877	60.8881225585938	-6.03277349472046	-8.18795680999756	-0.0458098985254765	-0.00814767740666866	0.0207483377307653	-0.0126931173726916
878	62.1868209838867	-5.70809936523438	-7.4087381362915	-0.0477579422295094	0.00289124972186983	0.0226963832974434	-0.0172385573387146
879	60.8881225585938	-4.73407602310181	-7.79834747314453	-0.0305502042174339	-0.0169138833880424	0.0314625911414623	0.00646266713738441
880	62.1868209838867	-5.70809936523438	-7.73341274261475	-0.0133424662053585	-0.00165419070981443	0.0249691028147936	0.0022419011220336
881	59.5894241333008	-6.35744762420654	-8.18795680999756	-0.0146411629393697	-0.00522560812532902	0.00776136433705688	0.0269171483814716
882	59.5894241333008	-5.70809936523438	-8.18795680999756	-0.0182125810533762	0.00386527273803949	-0.00717365415766835	0.029189869761467
883	61.5374717712402	-5.05875062942505	-7.6684775352478	0.00516396993771195	0.00873538758605719	0.00418994715437293	0.0347093306481838
884	60.2387733459473	-4.40940189361572	-7.99315214157104	0.01100810803473	0.00776136433705688	0.0100340843200684	0.0353586822748184
885	59.5894241333008	-5.70809936523438	-8.05808639526367	0.0152288740500808	0.00711201597005129	0.00191722682211548	0.01847561635077
886	59.5894241333008	-5.05875062942505	-7.4087381362915	0.0252937767654657	0.00678734155371785	-0.00360223650932312	0.00613799272105098
887	60.8881225585938	-6.03277349472046	-7.6684775352478	0.0246444288641214	0.00159255252219737	-0.00132951640989631	0.0132808275520802
888	59.5894241333008	-4.73407602310181	-8.4476957321167	0.0304885655641556	-0.00977104809135199	0.00386527273803949	-0.00944637414067984
889	62.8361663818359	-6.68212223052979	-7.60354280471802	0.0269171483814716	-0.0383423902094364	0.0350340083241463	0.0158782228827477
890	60.8881225585938	-5.70809936523438	-7.79834747314453	0.0210730116814375	-0.0409397818148136	0.045423585921526	-0.00392691092565656
891	62.1868209838867	-6.03277349472046	-8.05808639526367	0.0126314787194133	-0.0337969474494457	0.0428261905908585	-0.0247060675173998
892	60.8881225585938	-4.73407602310181	-8.05808639526367	-0.00587495695799589	-0.0169138833880424	0.0548391379415989	-0.0292515084147453
893	60.2387733459473	-5.38342475891113	-7.79834747314453	0.00678734155371785	-0.0204853005707264	0.0788650363683701	-0.0286021586507559
894	59.5894241333008	-5.05875062942505	-7.99315214157104	0.0022419011220336	-0.00814767740666866	0.0973714739084244	-0.0217839982360601
895	60.2387733459473	-6.03277349472046	-8.05808639526367	-0.00555028254166245	-0.00132951640989631	0.084059827029705	-0.0156151866540313
896	61.5374717712402	-6.03277349472046	-8.12302207946777	0.00483929552137852	0.00711201597005129	0.0334106348454952	-0.0198359526693821
897	60.2387733459473	-4.73407602310181	-7.99315214157104	-0.00295288790948689	0.0113327819854021	-0.0100957229733467	-0.00847235135734081
898	61.5374717712402	-6.03277349472046	-7.6684775352478	-0.00327756232582033	0.0123068047687411	-0.0406151078641415	-0.00749832857400179
899	60.2387733459473	-5.05875062942505	-7.9282169342041	0.0162028968334198	0.0217223595827818	-0.0578228458762169	-0.00327756232582033
900	59.5894241333008	-4.73407602310181	-7.79834747314453	0.00678734155371785	0.0239950809627771	-0.0717838406562805	0.00906006153672934
901	62.1868209838867	-5.70809936523438	-7.99315214157104	0.0239950809627771	0.0239950809627771	-0.0795760303735733	0.0175015944987535
902	60.8881225585938	-4.73407602310181	-8.25289154052734	0.00581331877037883	0.012956153601408	-0.0691864490509033	0.0330859608948231
903	58.2907257080078	-4.73407602310181	-8.05808639526367	0.00646266713738441	0.00321592413820326	-0.0597708933055401	0.0347093306481838
904	59.5894241333008	-5.05875062942505	-8.25289154052734	0.0246444288641214	-0.0107450718060136	-0.048407293856144	0.0301638916134834
905	59.5894241333008	-5.05875062942505	-7.99315214157104	0.00938473641872406	-0.0250307414680719	-0.0266541130840778	0.0181509424000978
906	61.5374717712402	-6.35744762420654	-7.73341274261475	0.0136055024340749	-0.00425158534198999	-0.0162645354866982	0.0136055024340749
907	60.8881225585938	-6.35744762420654	-7.60354280471802	-3.08191010844894e-05	-0.00425158534198999	-0.00944637414067984	0.013930176384747
908	60.2387733459473	-5.05875062942505	-8.25289154052734	0.00613799272105098	-0.0169138833880424	0.0191249661147594	0.0136055024340749
909	61.5374717712402	-5.70809936523438	-8.05808639526367	0.000293855206109583	-0.0165892094373703	0.0246444288641214	0.00386527273803949
910	60.2387733459473	-5.38342475891113	-7.99315214157104	-0.00652430532500148	-0.0126931173726916	0.00581331877037883	-0.00977104809135199
911	57.6413803100586	-5.05875062942505	-7.99315214157104	-0.023407369852066	-0.0130177913233638	0.0239950809627771	-0.0318489037454128
912	61.5374717712402	-6.03277349472046	-7.9282169342041	-0.0230826959013939	-0.0230826959013939	0.0278911720961332	-0.0315242260694504
913	62.1868209838867	-5.70809936523438	-7.47367286682129	-0.0156151866540313	-0.0188619289547205	0.0233457311987877	-0.0386670641601086
914	60.2387733459473	-5.70809936523438	-7.79834747314453	-0.00392691092565656	-0.0120437685400248	0.0168522447347641	-0.0282774847000837
915	59.5894241333008	-5.05875062942505	-7.99315214157104	-0.0230826959013939	0.00289124972186983	0.00418994715437293	-0.0104203969240189
916	62.8361663818359	-6.35744762420654	-7.86328220367432	-0.00425158534198999	0.0116574559360743	-0.00749832857400179	-0.0195112787187099
917	61.5374717712402	-4.40940189361572	-7.9282169342041	-0.00522560812532902	0.00938473641872406	-0.0250307414680719	-0.0133424662053585
918	62.1868209838867	-6.68212223052979	-7.86328220367432	0.00321592413820326	0.00906006153672934	-0.0139918150380254	-0.00522560812532902
919	60.2387733459473	-6.35744762420654	-7.6684775352478	-0.00977104809135199	0.00678734155371785	-0.0227580219507217	0.00743668992072344
920	60.8881225585938	-5.05875062942505	-7.79834747314453	0.00548864435404539	0.0171769186854362	-0.0104203969240189	0.00743668992072344
921	61.5374717712402	-5.70809936523438	-7.6684775352478	0.0132808275520802	0.020423661917448	-0.0175632312893867	0.0123068047687411
922	62.1868209838867	-6.03277349472046	-8.18795680999756	-0.00197886489331722	0.0145795252174139	-0.0331475995481014	0.025618452578783
923	58.9400749206543	-4.73407602310181	-8.18795680999756	0.00581331877037883	0.0197743140161037	-0.0328229255974293	0.0408781431615353
924	60.2387733459473	-5.05875062942505	-8.12302207946777	0.0188002903014421	0.013930176384747	-0.0237320438027382	0.0259431265294552
925	60.8881225585938	-4.73407602310181	-8.05808639526367	0.0145795252174139	0.0136055024340749	-0.0227580219507217	0.0207483377307653
926	62.1868209838867	-6.68212223052979	-7.6684775352478	0.00581331877037883	-0.0026282137259841	-0.0146411629393697	0.0126314787194133
927	59.5894241333008	-5.70809936523438	-7.47367286682129	-0.00587495695799589	0.0145795252174139	-0.0185372550040483	0.00938473641872406
928	58.9400749206543	-5.38342475891113	-8.05808639526367	-0.00360223650932312	0.0100340843200684	-0.0120437685400248	-0.00100484199356288
929	61.5374717712402	-6.03277349472046	-7.73341274261475	-0.0026282137259841	0.00646266713738441	0.00418994715437293	0.000618529506027699
930	61.5374717712402	-6.03277349472046	-8.12302207946777	-0.00814767740666866	-0.00327756232582033	0.00646266713738441	-0.00749832857400179
931	58.9400749206543	-4.73407602310181	-8.12302207946777	-0.0250307414680719	0.00548864435404539	-0.0130177913233638	-0.0256800893694162
932	61.5374717712402	-5.70809936523438	-7.73341274261475	-0.0191866029053926	-0.00230353930965066	-0.0159398596733809	-0.0311995539814234
933	60.8881225585938	-5.05875062942505	-7.9282169342041	-0.0292515084147453	-0.0182125810533762	0.00159255252219737	-0.0341216214001179
934	59.5894241333008	-6.35744762420654	-7.47367286682129	-0.023407369852066	-0.0263294391334057	0.00256657530553639	-0.0188619289547205
935	59.5894241333008	-4.73407602310181	-7.60354280471802	-0.0341216214001179	-0.0341216214001179	0.000943203864153475	-0.0224333461374044
936	62.8361663818359	-6.35744762420654	-7.73341274261475	-0.0253554154187441	-0.0286021586507559	0.0103587592020631	-0.0182125810533762
937	60.2387733459473	-4.73407602310181	-8.25289154052734	-0.0243813935667276	-0.0295761823654175	0.020423661917448	-0.0172385573387146
938	62.1868209838867	-7.33147048950195	-7.9282169342041	-0.028926832601428	-0.0308748781681061	0.0480209775269032	-0.00619963090866804
939	62.1868209838867	-6.35744762420654	-7.73341274261475	-0.0204853005707264	-0.0247060675173998	0.0710728541016579	-0.00522560812532902
940	60.8881225585938	-5.05875062942505	-7.86328220367432	-0.0149658378213644	-0.0113944197073579	0.0847091749310493	0.00548864435404539
941	62.1868209838867	-5.70809936523438	-7.73341274261475	-0.0136671401560307	0.00581331877037883	0.0970467999577522	0.0188002903014421
942	61.5374717712402	-7.33147048950195	-7.73341274261475	-0.0139918150380254	0.0132808275520802	0.120098672807217	0.0298392176628113
943	60.2387733459473	-4.73407602310181	-8.12302207946777	0.0330859608948231	0.0220470335334539	0.110033772885799	0.0330859608948231
944	60.8881225585938	-5.05875062942505	-8.25289154052734	0.031137915328145	0.020423661917448	0.0681507885456085	0.0298392176628113
945	61.5374717712402	-5.05875062942505	-8.38276100158691	0.0262678004801273	0.0321119390428066	0.00256657530553639	0.0194496400654316
946	62.1868209838867	-6.35744762420654	-7.79834747314453	0.029189869761467	0.0347093306481838	-0.0519787110388279	0.0106834331527352
947	60.2387733459473	-5.38342475891113	-7.86328220367432	0.0113327819854021	0.0376313999295235	-0.102303229272366	0.00256657530553639
948	61.5374717712402	-5.05875062942505	-7.6684775352478	0.00451462110504508	0.0262678004801273	-0.117562919855118	0.00191722682211548
949	60.2387733459473	-4.73407602310181	-7.86328220367432	-0.00879702530801296	0.0317872650921345	-0.118536949157715	-0.0026282137259841
950	60.2387733459473	-5.38342475891113	-8.25289154052734	-0.00555028254166245	0.0165275707840919	-0.0984071344137192	-0.00360223650932312
951	59.5894241333008	-5.05875062942505	-8.12302207946777	-0.017887907102704	0.00743668992072344	-0.0662643760442734	-0.038017712533474
952	58.9400749206543	-5.38342475891113	-7.9282169342041	-0.0204853005707264	0.00386527273803949	-0.0350956469774246	-0.0331475995481014
953	59.5894241333008	-4.40940189361572	-8.18795680999756	-0.0204853005707264	0.000293855206109583	-0.0279528107494116	-0.0383423902094364
954	60.8881225585938	-5.05875062942505	-7.79834747314453	-0.0146411629393697	0.00159255252219737	-0.00717365415766835	-0.0221086721867323
955	60.2387733459473	-4.73407602310181	-7.6684775352478	-0.00619963090866804	0.0113327819854021	-0.0133424662053585	-0.0195112787187099
956	60.8881225585938	-6.35744762420654	-7.6684775352478	-0.000680167751852423	0.013930176384747	-0.00782300252467394	-0.017887907102704
957	60.8881225585938	-4.73407602310181	-8.12302207946777	0.00321592413820326	-0.00100484199356288	0.00418994715437293	-0.0139918150380254
958	61.5374717712402	-6.03277349472046	-7.79834747314453	0.00841071270406246	-0.00230353930965066	-0.000680167751852423	-0.00295288790948689
959	60.8881225585938	-6.35744762420654	-7.73341274261475	0.00581331877037883	-0.00132951640989631	0.00483929552137852	-0.00522560812532902
960	58.2907257080078	-4.73407602310181	-7.99315214157104	0.01847561635077	0.0022419011220336	0.000293855206109583	0.0145795252174139
961	62.1868209838867	-5.70809936523438	-7.86328220367432	0.025618452578783	0.00451462110504508	-0.00847235135734081	0.0197743140161037
962	62.1868209838867	-6.03277349472046	-7.53860807418823	0.0223717093467712	0.0126314787194133	-0.00490093370899558	0.0360080301761627
963	62.1868209838867	-6.35744762420654	-8.18795680999756	0.0194496400654316	0.0132808275520802	-0.0146411629393697	0.0327612869441509
964	60.2387733459473	-5.38342475891113	-7.99315214157104	0.0168522447347641	0.00873538758605719	-0.00587495695799589	0.0376313999295235
965	62.1868209838867	-5.70809936523438	-8.05808639526367	0.0252937767654657	0.00483929552137852	-0.017887907102704	0.0217223595827818
966	61.5374717712402	-6.35744762420654	-7.9282169342041	0.0175015944987535	0.00418994715437293	-0.0172385573387146	0.00191722682211548
967	60.2387733459473	-5.70809936523438	-7.9282169342041	0.0100340843200684	-0.00132951640989631	-0.0243813935667276	-0.00100484199356288
968	60.8881225585938	-6.35744762420654	-7.79834747314453	0.00159255252219737	-3.08191010844894e-05	-0.0221086721867323	0.00743668992072344
969	60.8881225585938	-4.73407602310181	-7.99315214157104	0.00743668992072344	-0.0136671401560307	-0.00327756232582033	0.00289124972186983
970	62.8361663818359	-5.70809936523438	-8.12302207946777	0.00711201597005129	-0.0224333461374044	0.0282158460468054	-0.00879702530801296
971	60.8881225585938	-6.03277349472046	-8.12302207946777	-0.0126931173726916	-0.0415891297161579	0.0519170723855495	-0.0247060675173998
972	58.2907257080078	-4.73407602310181	-7.99315214157104	-0.0224333461374044	-0.0308748781681061	0.0421768426895142	-0.0373683646321297
973	60.2387733459473	-4.73407602310181	-8.05808639526367	-0.0204853005707264	-0.0224333461374044	0.0379560738801956	-0.0347709693014622
974	60.2387733459473	-4.73407602310181	-8.05808639526367	-0.0165892094373703	-0.0266541130840778	0.0301638916134834	-0.0146411629393697
975	61.5374717712402	-6.35744762420654	-7.79834747314453	-0.023407369852066	-0.0428878292441368	0.0334106348454952	-0.0136671401560307
976	60.2387733459473	-6.35744762420654	-7.53860807418823	-0.023407369852066	-0.0224333461374044	0.0162028968334198	-0.0175632312893867
977	60.2387733459473	-4.40940189361572	-8.18795680999756	-0.0227580219507217	-0.0159398596733809	-0.00587495695799589	-0.0143164889886975
978	62.8361663818359	-6.03277349472046	-7.9282169342041	-0.0237320438027382	-0.0123684434220195	-0.00879702530801296	-0.0100957229733467
979	59.5894241333008	-6.03277349472046	-7.86328220367432	-0.0117190945893526	0.0100340843200684	-0.0117190945893526	-0.00132951640989631
980	59.5894241333008	-5.05875062942505	-8.18795680999756	-0.0104203969240189	0.0301638916134834	-0.0117190945893526	0.0123068047687411
981	60.8881225585938	-5.70809936523438	-7.73341274261475	-0.00555028254166245	0.0519170723855495	-0.0175632312893867	0.0213976856321096
982	61.5374717712402	-5.70809936523438	-7.4087381362915	0.00483929552137852	0.0473716296255589	-0.00457625929266214	0.029189869761467
983	62.1868209838867	-6.68212223052979	-7.6684775352478	0.0100340843200684	0.0441248863935471	0.00613799272105098	0.0356833562254906
984	62.1868209838867	-5.05875062942505	-7.99315214157104	0.0142548503354192	0.0467222817242146	0.00516396993771195	0.0304885655641556
985	62.8361663818359	-4.73407602310181	-7.9282169342041	0.0116574559360743	0.0321119390428066	-0.00392691092565656	0.0175015944987535
986	62.8361663818359	-5.70809936523438	-7.79834747314453	0.0226963832974434	0.0194496400654316	-0.0107450718060136	0.0106834331527352
987	61.5374717712402	-7.00679636001587	-7.73341274261475	0.0145795252174139	-0.0126931173726916	-0.0198359526693821	0.00776136433705688
988	60.2387733459473	-4.73407602310181	-7.99315214157104	0.00483929552137852	-3.08191010844894e-05	-0.0373683646321297	0.00938473641872406
989	60.8881225585938	-6.35744762420654	-7.27886867523193	0.0194496400654316	-0.0113944197073579	-0.0156151866540313	0.00483929552137852
990	61.5374717712402	-4.40940189361572	-8.18795680999756	0.0188002903014421	-0.0152905117720366	-0.00392691092565656	-0.00457625929266214
991	62.1868209838867	-5.38342475891113	-7.99315214157104	0.00516396993771195	-0.0247060675173998	-0.00652430532500148	-0.0308748781681061
992	61.5374717712402	-4.73407602310181	-7.79834747314453	0.0168522447347641	-0.0253554154187441	-0.00814767740666866	-0.0350956469774246
993	60.2387733459473	-4.73407602310181	-7.9282169342041	0.000618529506027699	-0.0133424662053585	0.000618529506027699	-0.0399657599627972
994	61.5374717712402	-6.03277349472046	-8.05808639526367	0.00581331877037883	-0.00392691092565656	0.0116574559360743	-0.0247060675173998
995	60.8881225585938	-5.70809936523438	-7.60354280471802	0.0126314787194133	-0.00814767740666866	0.0132808275520802	-0.02697878703475
996	61.5374717712402	-5.05875062942505	-7.6684775352478	-0.00425158534198999	-0.00295288790948689	0.0236704051494598	-0.0201606266200542
997	58.2907257080078	-5.38342475891113	-7.79834747314453	-3.08191010844894e-05	-0.00490093370899558	0.0262678004801273	-0.0172385573387146
998	61.5374717712402	-4.73407602310181	-8.31782627105713	-0.0026282137259841	-0.00490093370899558	0.0155535480007529	-0.00555028254166245
999	62.1868209838867	-6.35744762420654	-7.9282169342041	-0.0120437685400248	-0.0315242260694504	0.01100810803473	-0.000355493422830477
1000	60.8881225585938	-5.05875062942505	-7.86328220367432	-0.0175632312893867	-0.0130177913233638	-0.00100484199356288	0.00743668992072344
1001	58.2907257080078	-5.70809936523438	-7.79834747314453	-0.0318489037454128	-0.0139918150380254	0.00126787810586393	0.0226963832974434
1002	62.1868209838867	-6.35744762420654	-7.86328220367432	-0.02697878703475	-0.0237320438027382	0.0223717093467712	0.0301638916134834
1003	61.5374717712402	-6.68212223052979	-7.4087381362915	-0.0263294391334057	-0.0221086721867323	0.0123068047687411	0.0324366129934788
1004	62.8361663818359	-7.33147048950195	-7.86328220367432	-0.0113944197073579	-0.0172385573387146	0.00743668992072344	0.0327612869441509
1005	59.5894241333008	-6.03277349472046	-7.99315214157104	-0.0143164889886975	-0.0123684434220195	0.0168522447347641	0.0165275707840919
1006	60.2387733459473	-5.05875062942505	-8.12302207946777	0.00289124972186983	-0.00879702530801296	0.0285405199974775	0.01100810803473
1007	62.1868209838867	-6.03277349472046	-7.79834747314453	0.0123068047687411	0.00841071270406246	0.049319677054882	0.00808603875339031
1008	62.1868209838867	-7.00679636001587	-7.4087381362915	0.020423661917448	-0.0120437685400248	0.0441248863935471	-0.00522560812532902
1009	58.9400749206543	-6.35744762420654	-7.86328220367432	0.020423661917448	-0.0243813935667276	0.0438002124428749	0.0126314787194133
1010	61.5374717712402	-6.03277349472046	-7.73341274261475	0.025618452578783	-0.0169138833880424	0.0132808275520802	-0.00782300252467394
1011	60.2387733459473	-5.05875062942505	-7.99315214157104	0.0210730116814375	0.00191722682211548	-0.0139918150380254	-0.0324982516467571
1012	62.1868209838867	-7.33147048950195	-7.86328220367432	0.0145795252174139	0.00841071270406246	-0.0454852245748043	-0.039641086012125
1013	58.9400749206543	-6.35744762420654	-7.9282169342041	0.00970941036939621	0.0106834331527352	-0.0422384813427925	-0.0376930385828018
1014	60.8881225585938	-5.38342475891113	-7.86328220367432	0.0194496400654316	0.0145795252174139	-0.0133424662053585	-0.0318489037454128
1015	60.2387733459473	-5.38342475891113	-7.86328220367432	0.01100810803473	0.0142548503354192	-0.0136671401560307	-0.0260047651827335
1016	61.5374717712402	-6.35744762420654	-7.53860807418823	0.0100340843200684	0.0136055024340749	-0.0208099745213985	-0.0182125810533762
1017	60.2387733459473	-6.68212223052979	-7.53860807418823	0.00808603875339031	0.00906006153672934	-0.0169138833880424	-0.0191866029053926
1018	60.8881225585938	-4.40940189361572	-8.18795680999756	0.000943203864153475	0.0191249661147594	-0.0191866029053926	-0.00295288790948689
1019	62.8361663818359	-6.03277349472046	-7.9282169342041	0.00483929552137852	0.0191249661147594	-0.00782300252467394	0.00354059832170606
1020	63.4855155944824	-7.33147048950195	-7.9282169342041	0.00191722682211548	0.0210730116814375	-0.0146411629393697	0.0113327819854021
1021	60.2387733459473	-5.05875062942505	-7.99315214157104	-0.0221086721867323	0.0467222817242146	-0.0104203969240189	0.0207483377307653
1022	60.8881225585938	-5.05875062942505	-7.47367286682129	0.000943203864153475	0.0405534692108631	-0.0146411629393697	0.0295145437121391
1023	60.8881225585938	-5.70809936523438	-7.6684775352478	0.00289124972186983	0.0243197549134493	-0.0139918150380254	0.0317872650921345
1024	61.5374717712402	-6.35744762420654	-7.34380340576172	-0.000355493422830477	0.0162028968334198	-0.0100957229733467	0.0298392176628113
1025	60.8881225585938	-4.73407602310181	-7.9282169342041	0.00938473641872406	0.0298392176628113	-0.0136671401560307	0.0220470335334539
1026	60.8881225585938	-4.08472776412964	-7.9282169342041	0.00191722682211548	0.0324366129934788	-0.0376930385828018	0.0132808275520802
1027	62.1868209838867	-6.35744762420654	-7.99315214157104	-0.00392691092565656	0.0360080301761627	-0.0428878292441368	0.00646266713738441
1028	60.8881225585938	-6.03277349472046	-8.05808639526367	-0.00165419070981443	0.0175015944987535	-0.0282774847000837	0.00581331877037883
1029	62.1868209838867	-6.35744762420654	-7.79834747314453	-0.0026282137259841	0.0233457311987877	-0.00100484199356288	0.00906006153672934
1030	62.8361663818359	-5.70809936523438	-7.53860807418823	-0.0130177913233638	0.00776136433705688	0.00516396993771195	-0.00912170019000769
1031	60.8881225585938	-4.73407602310181	-7.79834747314453	-0.0169138833880424	-0.00295288790948689	-0.00717365415766835	-0.028926832601428
1032	61.5374717712402	-6.35744762420654	-8.18795680999756	-0.0120437685400248	-0.0162645354866982	-0.00977104809135199	-0.0318489037454128
1033	60.2387733459473	-5.05875062942505	-8.18795680999756	-0.0191866029053926	-0.0175632312893867	-0.0175632312893867	-0.0308748781681061
1034	60.8881225585938	-4.40940189361572	-8.18795680999756	-0.00879702530801296	-0.0217839982360601	-0.0139918150380254	-0.0227580219507217
1035	60.2387733459473	-5.05875062942505	-8.18795680999756	-0.00295288790948689	-0.0276281367987394	0.00418994715437293	-0.0117190945893526
1036	62.1868209838867	-7.33147048950195	-7.4087381362915	-0.00295288790948689	-0.0406151078641415	-0.00360223650932312	-0.0159398596733809
1037	60.8881225585938	-5.38342475891113	-7.34380340576172	0.0142548503354192	-0.0208099745213985	-0.0175632312893867	-0.0117190945893526
1038	60.8881225585938	-5.05875062942505	-7.9282169342041	-0.00717365415766835	-0.0273034609854221	-0.00814767740666866	-0.0107450718060136
1039	60.2387733459473	-4.73407602310181	-8.25289154052734	0.0200989879667759	0.00483929552137852	-0.0143164889886975	0.00126787810586393
1040	62.8361663818359	-7.00679636001587	-7.9282169342041	0.0171769186854362	0.00191722682211548	-0.0139918150380254	0.013930176384747
1041	60.2387733459473	-4.73407602310181	-8.18795680999756	0.0272418223321438	0.013930176384747	-0.0126931173726916	0.0226963832974434
1042	60.8881225585938	-4.73407602310181	-8.05808639526367	0.0155535480007529	-0.0120437685400248	0.00906006153672934	0.0230210572481155
1043	60.8881225585938	-5.05875062942505	-8.12302207946777	0.00548864435404539	-0.000355493422830477	0.00808603875339031	0.0330859608948231
1044	61.5374717712402	-5.70809936523438	-7.73341274261475	0.00289124972186983	-0.00977104809135199	0.020423661917448	0.0369820520281792
1045	60.8881225585938	-4.73407602310181	-8.05808639526367	-0.00392691092565656	0.000943203864153475	0.00354059832170606	0.0243197549134493
1046	60.2387733459473	-5.70809936523438	-8.05808639526367	-0.00425158534198999	0.00808603875339031	-0.00327756232582033	0.0103587592020631
1047	61.5374717712402	-5.70809936523438	-8.12302207946777	-0.00457625929266214	0.0103587592020631	-0.00619963090866804	0.0236704051494598
1048	62.1868209838867	-5.70809936523438	-7.9282169342041	-0.00490093370899558	-0.00749832857400179	-0.00814767740666866	0.00873538758605719
1049	60.2387733459473	-5.05875062942505	-7.86328220367432	-3.08191010844894e-05	0.00581331877037883	0.0327612869441509	0.00776136433705688
1050	60.2387733459473	-5.05875062942505	-7.73341274261475	-0.00555028254166245	-0.0149658378213644	0.0720468759536743	-0.00490093370899558
1051	61.5374717712402	-4.73407602310181	-7.99315214157104	-0.00392691092565656	-0.0133424662053585	0.0863325446844101	-0.0266541130840778
1052	60.8881225585938	-4.73407602310181	-7.9282169342041	-0.0120437685400248	-0.00165419070981443	0.0619819760322571	-0.0402904339134693
1053	60.8881225585938	-4.73407602310181	-8.18795680999756	-0.0110697457566857	-0.00555028254166245	0.0142548503354192	-0.02697878703475
1054	59.5894241333008	-4.40940189361572	-8.18795680999756	-0.0143164889886975	-0.00132951640989631	0.00906006153672934	-0.0260047651827335
1055	62.8361663818359	-5.38342475891113	-8.31782627105713	-0.00749832857400179	-0.0230826959013939	0.00548864435404539	-0.0182125810533762
1056	62.8361663818359	-5.70809936523438	-7.73341274261475	-0.00197886489331722	-0.00977104809135199	0.0145795252174139	-0.0146411629393697
1057	61.5374717712402	-4.40940189361572	-7.73341274261475	-0.00392691092565656	-0.0204853005707264	-0.00684897974133492	-0.00944637414067984
1058	59.5894241333008	-5.38342475891113	-7.73341274261475	-0.00977104809135199	-0.0169138833880424	-0.00587495695799589	-0.00847235135734081
1059	59.5894241333008	-4.08472776412964	-8.31782627105713	-0.00652430532500148	-0.0227580219507217	0.0100340843200684	0.000618529506027699
1060	60.8881225585938	-5.38342475891113	-7.9282169342041	0.00191722682211548	0.00256657530553639	0.0369820520281792	0.0210730116814375
1061	61.5374717712402	-6.35744762420654	-8.05808639526367	-0.00132951640989631	0.0155535480007529	0.0126314787194133	0.0223717093467712
1062	56.3426818847656	-4.08472776412964	-8.05808639526367	-0.00132951640989631	0.020423661917448	-0.0337969474494457	0.0298392176628113
1063	58.9400749206543	-4.08472776412964	-8.18795680999756	0.0132808275520802	0.0262678004801273	-0.0805500522255898	0.0308132413774729
1064	60.8881225585938	-4.40940189361572	-7.86328220367432	0.031137915328145	0.0136055024340749	-0.0837967917323112	0.0317872650921345
1065	63.4855155944824	-5.70809936523438	-7.27886867523193	0.00159255252219737	0.0158782228827477	-0.0805500522255898	0.0220470335334539
1066	59.5894241333008	-5.05875062942505	-7.86328220367432	-0.00490093370899558	0.0213976856321096	-0.0581475235521793	0.0106834331527352
1067	60.8881225585938	-4.08472776412964	-8.05808639526367	0.000943203864153475	0.00841071270406246	-0.0513293594121933	0.0181509424000978
1068	60.8881225585938	-5.38342475891113	-7.9282169342041	0.0175015944987535	0.00386527273803949	-0.0565241500735283	0.00321592413820326
1069	60.8881225585938	-5.05875062942505	-8.05808639526367	0.00354059832170606	-0.00522560812532902	-0.032173577696085	0.00711201597005129
1070	57.6413803100586	-4.08472776412964	-7.99315214157104	-0.00619963090866804	-0.00847235135734081	-0.0120437685400248	-0.00587495695799589
1071	61.5374717712402	-5.05875062942505	-7.47367286682129	-0.00944637414067984	-0.0169138833880424	0.000943203864153475	-0.0276281367987394
1072	61.5374717712402	-5.38342475891113	-7.73341274261475	-0.0172385573387146	-0.00392691092565656	0.00808603875339031	-0.0435371771454811
1073	62.1868209838867	-6.03277349472046	-8.31782627105713	-0.0117190945893526	-0.00490093370899558	0.00970941036939621	-0.0295761823654175
1074	60.2387733459473	-5.05875062942505	-8.12302207946777	-0.0350956469774246	-0.00197886489331722	0.0295145437121391	-0.0250307414680719
1075	60.8881225585938	-5.38342475891113	-7.99315214157104	-0.028926832601428	-0.00977104809135199	0.0152288740500808	-0.0201606266200542
1076	59.5894241333008	-5.05875062942505	-7.86328220367432	-0.0373683646321297	0.00613799272105098	0.00289124972186983	-0.0156151866540313
1077	60.8881225585938	-5.38342475891113	-7.86328220367432	-0.0425631552934647	-0.00912170019000769	0.00159255252219737	-0.0100957229733467
1078	60.2387733459473	-5.38342475891113	-7.53860807418823	-0.0409397818148136	0.000943203864153475	-0.000355493422830477	-0.0117190945893526
1079	60.8881225585938	-4.40940189361572	-7.86328220367432	-0.0182125810533762	-0.0159398596733809	0.0207483377307653	-0.000355493422830477
1080	59.5894241333008	-4.08472776412964	-8.18795680999756	0.00418994715437293	-0.00749832857400179	0.0223717093467712	0.0149041991680861
1081	62.8361663818359	-7.00679636001587	-7.99315214157104	0.0217223595827818	-0.0172385573387146	-0.00457625929266214	0.0288651939481497
1082	60.8881225585938	-5.38342475891113	-7.79834747314453	0.0265924744307995	-0.000355493422830477	-0.00132951640989631	0.0285405199974775
1083	61.5374717712402	-5.05875062942505	-7.73341274261475	0.0317872650921345	0.00321592413820326	0.00678734155371785	0.036657378077507
1084	62.1868209838867	-5.38342475891113	-7.53860807418823	0.0444495603442192	0.00321592413820326	0.0197743140161037	0.0337353087961674
1085	62.1868209838867	-7.00679636001587	-7.27886867523193	0.0421768426895142	-0.00425158534198999	0.025618452578783	0.0149041991680861
1086	60.2387733459473	-4.08472776412964	-7.99315214157104	0.0363327041268349	0.0236704051494598	0.00613799272105098	0.0113327819854021
1087	60.2387733459473	-5.05875062942505	-8.18795680999756	0.0285405199974775	0.0363327041268349	0.0233457311987877	-0.00230353930965066
1088	60.2387733459473	-4.73407602310181	-8.12302207946777	0.0285405199974775	0.0412028171122074	0.0142548503354192	0.00256657530553639
1089	62.1868209838867	-6.35744762420654	-7.86328220367432	0.0246444288641214	0.0259431265294552	0.0113327819854021	0.00938473641872406
1090	58.9400749206543	-4.08472776412964	-7.9282169342041	0.0243197549134493	0.0301638916134834	-0.0273034609854221	-0.00847235135734081
1091	59.5894241333008	-5.05875062942505	-7.79834747314453	0.0106834331527352	0.0334106348454952	-0.0412644557654858	-0.0295761823654175
1092	61.5374717712402	-5.38342475891113	-7.4087381362915	0.00354059832170606	0.00451462110504508	-0.0441865250468254	-0.0425631552934647
1093	62.1868209838867	-5.38342475891113	-7.9282169342041	-0.00619963090866804	-0.00652430532500148	-0.0389917381107807	-0.0305502042174339
1094	62.1868209838867	-5.70809936523438	-7.73341274261475	0.000618529506027699	-0.0110697457566857	-0.0263294391334057	-0.0315242260694504
1095	60.2387733459473	-5.38342475891113	-7.73341274261475	0.00938473641872406	-0.0188619289547205	-0.00652430532500148	-0.0120437685400248
1096	59.5894241333008	-4.40940189361572	-7.99315214157104	-0.00360223650932312	-0.00847235135734081	-0.00619963090866804	-0.0227580219507217
1097	62.1868209838867	-5.70809936523438	-7.79834747314453	-0.00619963090866804	-0.000355493422830477	-0.00100484199356288	-0.00977104809135199
1098	59.5894241333008	-4.73407602310181	-7.27886867523193	-0.0120437685400248	-0.00652430532500148	0.00906006153672934	-0.0120437685400248
1099	58.9400749206543	-4.73407602310181	-7.86328220367432	-0.0117190945893526	0.000943203864153475	0.0395794473588467	0.00646266713738441
1100	60.8881225585938	-4.40940189361572	-8.31782627105713	-0.00197886489331722	0.01100810803473	0.0295145437121391	0.0158782228827477
1101	60.2387733459473	-4.40940189361572	-7.9282169342041	-0.00587495695799589	0.0022419011220336	0.0165275707840919	0.0321119390428066
1102	60.8881225585938	-6.35744762420654	-7.73341274261475	-0.00749832857400179	-0.00490093370899558	0.01847561635077	0.0275664981454611
1103	58.9400749206543	-5.05875062942505	-7.79834747314453	-0.0172385573387146	-0.00912170019000769	0.0106834331527352	0.031137915328145
1104	60.8881225585938	-5.38342475891113	-7.73341274261475	-0.00100484199356288	-0.00587495695799589	0.0265924744307995	0.0363327041268349
1105	61.5374717712402	-4.73407602310181	-7.73341274261475	0.000943203864153475	-0.0100957229733467	-0.0110697457566857	0.0295145437121391
1106	59.5894241333008	-5.38342475891113	-7.79834747314453	-0.00132951640989631	-0.00425158534198999	-0.0266541130840778	0.00159255252219737
1107	58.9400749206543	-5.05875062942505	-7.99315214157104	-0.0110697457566857	0.0132808275520802	-0.0458098985254765	-0.00619963090866804
1108	60.2387733459473	-4.40940189361572	-7.86328220367432	-0.00425158534198999	0.0116574559360743	-0.038017712533474	0.0126314787194133
1109	62.1868209838867	-5.70809936523438	-7.9282169342041	-0.00782300252467394	0.00646266713738441	-0.0604202412068844	0.00321592413820326
1110	61.5374717712402	-6.68212223052979	-7.9282169342041	-0.00749832857400179	-0.0104203969240189	-0.0324982516467571	-0.00944637414067984
1111	59.5894241333008	-3.7600531578064	-7.9282169342041	-0.0185372550040483	-0.00749832857400179	-0.0425631552934647	-0.0347709693014622
1112	60.2387733459473	-5.70809936523438	-7.47367286682129	-0.0221086721867323	-0.00360223650932312	-0.0266541130840778	-0.0363943427801132
1113	62.1868209838867	-5.70809936523438	-8.05808639526367	-0.0165892094373703	-0.0247060675173998	-0.0110697457566857	-0.0406151078641415
1114	60.2387733459473	-6.68212223052979	-7.53860807418823	-0.0104203969240189	-0.0302255302667618	0.00776136433705688	-0.0286021586507559
1115	58.9400749206543	-3.43537902832031	-8.12302207946777	-0.00749832857400179	-0.0237320438027382	0.020423661917448	-0.0221086721867323
1116	58.9400749206543	-4.40940189361572	-8.12302207946777	-0.00457625929266214	-0.0130177913233638	0.0340599827468395	-0.0120437685400248
1117	62.1868209838867	-5.05875062942505	-7.9282169342041	-0.00814767740666866	0.00386527273803949	0.0415274947881699	-0.00879702530801296
1118	59.5894241333008	-5.38342475891113	-7.79834747314453	0.000293855206109583	-0.0123684434220195	0.0226963832974434	-0.00587495695799589
1119	61.5374717712402	-5.38342475891113	-7.60354280471802	-0.00327756232582033	0.000943203864153475	0.0158782228827477	0.00451462110504508
1120	60.8881225585938	-5.05875062942505	-7.79834747314453	0.00678734155371785	0.0113327819854021	-0.0149658378213644	0.00354059832170606
1121	60.8881225585938	-4.40940189361572	-8.38276100158691	0.00906006153672934	0.00646266713738441	-0.0315242260694504	0.0272418223321438
1122	60.2387733459473	-4.73407602310181	-8.05808639526367	0.0113327819854021	-0.00977104809135199	-0.0331475995481014	0.0301638916134834
1123	59.5894241333008	-3.43537902832031	-8.18795680999756	-0.00392691092565656	0.0155535480007529	-0.0334722734987736	0.0395794473588467
1124	58.2907257080078	-4.08472776412964	-7.99315214157104	-0.0117190945893526	0.0298392176628113	-0.0425631552934647	0.031137915328145
1125	60.8881225585938	-4.08472776412964	-7.79834747314453	-0.00555028254166245	0.0200989879667759	-0.0146411629393697	0.0239950809627771
1126	61.5374717712402	-5.05875062942505	-7.47367286682129	0.000618529506027699	0.00938473641872406	-0.00100484199356288	0.0136055024340749
1127	58.9400749206543	-3.7600531578064	-8.18795680999756	-0.00555028254166245	0.0155535480007529	0.00354059832170606	0.0022419011220336
1128	58.9400749206543	-5.05875062942505	-7.86328220367432	-0.00392691092565656	0.0116574559360743	0.00516396993771195	0.00711201597005129
1129	60.8881225585938	-4.08472776412964	-8.18795680999756	0.00938473641872406	0.0022419011220336	-0.00327756232582033	0.00581331877037883
1130	59.5894241333008	-5.05875062942505	-7.6684775352478	0.0188002903014421	-0.00100484199356288	0.00841071270406246	-0.00977104809135199
1131	60.8881225585938	-3.43537902832031	-7.99315214157104	-0.00100484199356288	0.00808603875339031	0.0158782228827477	-0.0227580219507217
1132	56.3426818847656	-3.43537902832031	-7.60354280471802	-0.0113944197073579	0.00646266713738441	-0.00684897974133492	-0.0357449948787689
1133	60.8881225585938	-3.7600531578064	-8.25289154052734	0.00191722682211548	-0.00100484199356288	-0.0172385573387146	-0.0334722734987736
1134	58.9400749206543	-3.43537902832031	-8.25289154052734	0.00418994715437293	-0.00522560812532902	-0.0247060675173998	-0.0295761823654175
1135	58.9400749206543	-3.7600531578064	-7.9282169342041	0.00516396993771195	-0.0130177913233638	-0.0315242260694504	-0.0139918150380254
1136	58.2907257080078	-4.73407602310181	-7.73341274261475	-0.00944637414067984	-0.00425158534198999	-0.0208099745213985	-0.0169138833880424
1137	62.1868209838867	-5.05875062942505	-7.73341274261475	-0.00425158534198999	0.00743668992072344	-0.0217839982360601	-0.00977104809135199
1138	60.2387733459473	-4.40940189361572	-7.86328220367432	-0.00425158534198999	0.00678734155371785	-0.00165419070981443	-0.0110697457566857
1139	60.8881225585938	-5.05875062942505	-7.53860807418823	-0.00847235135734081	-0.0182125810533762	0.0252937767654657	0.00613799272105098
1140	56.9920310974121	-3.43537902832031	-7.9282169342041	-0.0139918150380254	-0.00912170019000769	0.0373067259788513	0.00808603875339031
1141	61.5374717712402	-5.05875062942505	-7.73341274261475	0.00191722682211548	-0.0195112787187099	0.041852168738842	0.0288651939481497
1142	61.5374717712402	-4.73407602310181	-7.6684775352478	0.0152288740500808	-0.00944637414067984	0.0392547734081745	0.0252937767654657
1143	61.5374717712402	-5.38342475891113	-7.60354280471802	0.0226963832974434	-0.00132951640989631	0.0347093306481838	0.0457482598721981
1144	58.9400749206543	-4.73407602310181	-7.79834747314453	-0.0136671401560307	0.00386527273803949	0.0353586822748184	0.0395794473588467
1145	60.2387733459473	-3.7600531578064	-7.86328220367432	0.0226963832974434	-3.08191010844894e-05	0.0100340843200684	0.0269171483814716
1146	60.2387733459473	-4.08472776412964	-7.79834747314453	0.0132808275520802	0.00256657530553639	0.0239950809627771	0.01100810803473
1147	58.9400749206543	-5.70809936523438	-7.9282169342041	-0.0100957229733467	-0.00425158534198999	0.0132808275520802	0.0103587592020631
1148	58.9400749206543	-4.73407602310181	-7.9282169342041	0.0149041991680861	-0.00230353930965066	0.0106834331527352	-0.000680167751852423
1149	62.1868209838867	-4.73407602310181	-7.6684775352478	0.0126314787194133	0.0106834331527352	-0.00522560812532902	0.00289124972186983
1150	60.2387733459473	-4.73407602310181	-7.6684775352478	0.0116574559360743	-0.0110697457566857	-0.00327756232582033	-0.0100957229733467
1151	60.8881225585938	-5.70809936523438	-7.79834747314453	-0.00230353930965066	-0.0227580219507217	0.000618529506027699	-0.0266541130840778
1152	59.5894241333008	-3.7600531578064	-7.6684775352478	0.000293855206109583	-0.000355493422830477	-0.0143164889886975	-0.0399657599627972
1153	60.8881225585938	-3.7600531578064	-7.86328220367432	-0.00360223650932312	0.00191722682211548	-0.0243813935667276	-0.0409397818148136
1154	60.2387733459473	-3.7600531578064	-8.4476957321167	0.00321592413820326	0.00321592413820326	-0.00165419070981443	-0.02697878703475
1155	58.9400749206543	-4.08472776412964	-8.05808639526367	0.000943203864153475	-0.00100484199356288	0.0158782228827477	-0.0152905117720366
1156	59.5894241333008	-4.73407602310181	-7.86328220367432	-0.00100484199356288	0.00938473641872406	0.0191249661147594	-0.0152905117720366
1157	60.8881225585938	-5.05875062942505	-7.86328220367432	-0.000680167751852423	0.00483929552137852	0.0126314787194133	-0.0143164889886975
1158	58.9400749206543	-3.7600531578064	-8.18795680999756	-0.00132951640989631	0.0188002903014421	-0.00944637414067984	-0.0113944197073579
1159	60.8881225585938	-5.38342475891113	-7.47367286682129	0.00841071270406246	0.0126314787194133	-0.0198359526693821	0.00321592413820326
1160	58.2907257080078	-3.7600531578064	-7.9282169342041	0.0126314787194133	0.0278911720961332	-0.0458098985254765	0.000943203864153475
1161	60.2387733459473	-4.08472776412964	-7.9282169342041	0.0210730116814375	0.0272418223321438	-0.0730825439095497	0.0269171483814716
1162	61.5374717712402	-5.05875062942505	-8.31782627105713	0.0113327819854021	0.0282158460468054	-0.0620436146855354	0.0301638916134834
1163	60.8881225585938	-4.73407602310181	-7.79834747314453	0.0149041991680861	0.0249691028147936	-0.0565241500735283	0.0324366129934788
1164	59.5894241333008	-3.43537902832031	-7.99315214157104	0.0149041991680861	0.0317872650921345	-0.0545761026442051	0.0285405199974775
1165	58.9400749206543	-3.11070466041565	-7.86328220367432	0.00581331877037883	0.0441248863935471	-0.0516540370881557	0.0226963832974434
1166	60.8881225585938	-4.73407602310181	-7.79834747314453	-0.0133424662053585	0.0334106348454952	-0.0500306636095047	0.0188002903014421
1167	58.9400749206543	-3.7600531578064	-8.05808639526367	0.0158782228827477	0.0191249661147594	-0.00684897974133492	0.0103587592020631
1168	61.5374717712402	-5.05875062942505	-7.6684775352478	-0.00944637414067984	0.00418994715437293	0.0272418223321438	0.0171769186854362
1169	59.5894241333008	-5.05875062942505	-7.9282169342041	-0.0126931173726916	-0.00522560812532902	0.0272418223321438	0.00548864435404539
1170	59.5894241333008	-4.08472776412964	-8.31782627105713	-0.0133424662053585	-0.0302255302667618	0.0373067259788513	-0.00977104809135199
1171	60.8881225585938	-4.73407602310181	-7.73341274261475	-0.0117190945893526	-0.0217839982360601	0.0408781431615353	-0.0331475995481014
1172	59.5894241333008	-3.43537902832031	-7.99315214157104	-0.0263294391334057	-0.0263294391334057	0.0587352328002453	-0.0386670641601086
1173	57.6413803100586	-3.7600531578064	-7.6684775352478	-0.023407369852066	-0.032173577696085	0.0509430468082428	-0.0308748781681061
1174	59.5894241333008	-3.7600531578064	-8.25289154052734	-0.0217839982360601	-0.0334722734987736	0.0519170723855495	-0.023407369852066
1175	58.9400749206543	-3.11070466041565	-8.18795680999756	-0.0240567177534103	-0.0260047651827335	0.0327612869441509	-0.0188619289547205
1176	58.9400749206543	-4.08472776412964	-7.86328220367432	-0.0195112787187099	-0.0308748781681061	0.0304885655641556	-0.0175632312893867
1177	59.5894241333008	-4.73407602310181	-7.9282169342041	-0.0247060675173998	-0.0409397818148136	0.020423661917448	-0.0026282137259841
1178	60.8881225585938	-4.40940189361572	-7.6684775352478	-0.00814767740666866	-0.0279528107494116	0.0288651939481497	-0.0104203969240189
1179	59.5894241333008	-3.43537902832031	-7.79834747314453	0.00938473641872406	-0.0162645354866982	0.0334106348454952	0.00516396993771195
1180	60.2387733459473	-4.08472776412964	-7.6684775352478	0.0142548503354192	-0.0113944197073579	0.0347093306481838	0.00581331877037883
1181	56.9920310974121	-4.40940189361572	-8.12302207946777	0.0162028968334198	0.00776136433705688	0.020423661917448	0.0262678004801273
1182	58.9400749206543	-2.78603029251099	-8.31782627105713	0.011982130818069	-0.00814767740666866	0.00289124972186983	0.0298392176628113
1183	59.5894241333008	-3.7600531578064	-8.25289154052734	0.0207483377307653	-0.0139918150380254	0.00451462110504508	0.0282158460468054
1184	60.8881225585938	-5.70809936523438	-7.99315214157104	0.0113327819854021	-0.023407369852066	0.0220470335334539	0.0353586822748184
1185	60.2387733459473	-5.05875062942505	-7.73341274261475	0.000293855206109583	0.00678734155371785	-3.08191010844894e-05	0.0259431265294552
1186	59.5894241333008	-3.7600531578064	-7.86328220367432	0.0158782228827477	0.011982130818069	-0.00749832857400179	0.0123068047687411
1187	61.5374717712402	-4.08472776412964	-7.6684775352478	0.00548864435404539	0.0132808275520802	-0.032173577696085	0.00516396993771195
1188	59.5894241333008	-4.40940189361572	-8.05808639526367	0.0113327819854021	0.0165275707840919	-0.0477579422295094	0.0123068047687411
1189	59.5894241333008	-3.7600531578064	-8.18795680999756	-0.00717365415766835	0.00776136433705688	-0.0357449948787689	0.01100810803473
1190	61.5374717712402	-4.73407602310181	-7.9282169342041	-0.0182125810533762	-0.00327756232582033	-0.0253554154187441	-0.0159398596733809
1191	60.8881225585938	-4.08472776412964	-8.18795680999756	-0.0315242260694504	0.00711201597005129	-0.0260047651827335	-0.0354203209280968
1192	58.9400749206543	-5.05875062942505	-7.9282169342041	-0.0497059896588326	-0.00132951640989631	-0.032173577696085	-0.0350956469774246
1193	59.5894241333008	-3.7600531578064	-7.86328220367432	-0.0571734979748726	0.00191722682211548	-0.0201606266200542	-0.0211346503347158
1194	58.9400749206543	-3.43537902832031	-7.73341274261475	-0.0539267547428608	-0.0026282137259841	-0.00749832857400179	-0.0305502042174339
1195	58.9400749206543	-3.11070466041565	-8.25289154052734	-0.0386670641601086	0.00873538758605719	-0.00587495695799589	-0.0152905117720366
1196	59.5894241333008	-4.08472776412964	-8.12302207946777	-0.0273034609854221	-0.0117190945893526	-0.00457625929266214	-0.0195112787187099
1197	60.8881225585938	-4.08472776412964	-7.99315214157104	-0.0195112787187099	-0.00100484199356288	-0.0120437685400248	-0.0143164889886975
1198	59.5894241333008	-4.08472776412964	-7.86328220367432	-0.000680167751852423	-0.0107450718060136	-0.00457625929266214	-0.00652430532500148
1199	60.8881225585938	-3.43537902832031	-7.86328220367432	0.0145795252174139	-0.000680167751852423	-0.00165419070981443	-3.08191010844894e-05
1200	58.9400749206543	-4.73407602310181	-7.47367286682129	0.0269171483814716	0.0103587592020631	-0.023407369852066	0.0142548503354192
1201	59.5894241333008	-3.7600531578064	-7.73341274261475	0.0321119390428066	0.0288651939481497	-0.0295761823654175	0.029189869761467
1202	60.8881225585938	-4.73407602310181	-8.12302207946777	0.0360080301761627	0.0217223595827818	-0.0357449948787689	0.0262678004801273
1203	60.2387733459473	-2.46135592460632	-8.05808639526367	0.0275664981454611	0.0113327819854021	-0.0286021586507559	0.0330859608948231
1204	59.5894241333008	-3.7600531578064	-8.05808639526367	0.0321119390428066	0.00516396993771195	-0.0201606266200542	0.0298392176628113
1205	60.8881225585938	-4.08472776412964	-7.6684775352478	0.0321119390428066	0.00711201597005129	-0.0286021586507559	0.0230210572481155
1206	58.9400749206543	-3.43537902832031	-7.47367286682129	0.0233457311987877	0.0116574559360743	-0.0292515084147453	0.00678734155371785
1207	60.8881225585938	-3.43537902832031	-7.9282169342041	0.011982130818069	0.0207483377307653	-0.032173577696085	0.00646266713738441
1208	60.2387733459473	-4.73407602310181	-7.86328220367432	-0.00490093370899558	0.00743668992072344	-0.0227580219507217	0.00289124972186983
1209	60.2387733459473	-3.11070466041565	-8.12302207946777	-0.000355493422830477	-3.08191010844894e-05	-0.0217839982360601	0.00321592413820326
1210	60.2387733459473	-4.40940189361572	-7.86328220367432	-0.00295288790948689	-0.0156151866540313	-0.0143164889886975	-0.00652430532500148
1211	61.5374717712402	-3.7600531578064	-8.12302207946777	0.000293855206109583	-0.0217839982360601	-0.0263294391334057	-0.0318489037454128
1212	59.5894241333008	-3.43537902832031	-8.05808639526367	0.00386527273803949	-0.0133424662053585	0.00970941036939621	-0.0363943427801132
1213	59.5894241333008	-3.7600531578064	-7.9282169342041	0.00289124972186983	-0.00230353930965066	0.0236704051494598	-0.0318489037454128
1214	58.2907257080078	-3.43537902832031	-7.73341274261475	0.00970941036939621	-0.0146411629393697	0.036657378077507	-0.0156151866540313
1215	60.2387733459473	-2.46135592460632	-8.12302207946777	0.0123068047687411	-0.00425158534198999	0.0327612869441509	-0.0195112787187099
1216	61.5374717712402	-4.40940189361572	-7.86328220367432	-0.00912170019000769	0.00613799272105098	0.0334106348454952	-0.0182125810533762
1217	59.5894241333008	-3.7600531578064	-7.99315214157104	0.012956153601408	0.00418994715437293	0.0197743140161037	-0.0123684434220195
1218	58.2907257080078	-4.40940189361572	-8.05808639526367	-0.0201606266200542	0.00938473641872406	0.0324366129934788	-0.00555028254166245
1219	60.8881225585938	-2.78603029251099	-8.18795680999756	0.00126787810586393	0.00873538758605719	0.0239950809627771	-0.00100484199356288
1220	58.9400749206543	-3.11070466041565	-7.79834747314453	0.012956153601408	0.0213976856321096	-0.00912170019000769	0.020423661917448
1221	61.5374717712402	-4.40940189361572	-7.60354280471802	0.0200989879667759	0.0389300994575024	-0.0376930385828018	0.0282158460468054
1222	58.2907257080078	-4.40940189361572	-7.99315214157104	0.0022419011220336	0.0438002124428749	-0.038017712533474	0.025618452578783
1223	60.8881225585938	-3.7600531578064	-8.12302207946777	0.00906006153672934	0.0379560738801956	-0.0435371771454811	0.0278911720961332
1224	60.8881225585938	-4.40940189361572	-7.86328220367432	0.00873538758605719	0.0252937767654657	-0.0324982516467571	0.0285405199974775
1225	62.1868209838867	-4.40940189361572	-7.73341274261475	0.00873538758605719	0.00776136433705688	-0.02697878703475	0.01847561635077
1226	58.2907257080078	-3.43537902832031	-7.86328220367432	0.00126787810586393	0.00613799272105098	-0.0208099745213985	0.0181509424000978
1227	60.8881225585938	-3.7600531578064	-7.60354280471802	-0.00619963090866804	0.0132808275520802	-0.0350956469774246	0.00678734155371785
1228	60.2387733459473	-3.43537902832031	-7.47367286682129	-0.00295288790948689	-0.00847235135734081	-0.0182125810533762	0.0155535480007529
1229	62.1868209838867	-4.40940189361572	-8.12302207946777	-0.00749832857400179	-0.00749832857400179	-0.0237320438027382	0.00256657530553639
1230	57.6413803100586	-3.43537902832031	-7.99315214157104	-0.0256800893694162	-0.0308748781681061	-0.0211346503347158	-0.00425158534198999
1231	60.8881225585938	-3.7600531578064	-8.12302207946777	-0.0204853005707264	-0.0250307414680719	-0.0204853005707264	-0.0324982516467571
1232	60.2387733459473	-3.43537902832031	-7.6684775352478	-0.0253554154187441	-0.0292515084147453	0.00126787810586393	-0.0383423902094364
1233	60.2387733459473	-3.7600531578064	-7.6684775352478	-0.0221086721867323	-0.0211346503347158	0.0168522447347641	-0.0305502042174339
1234	56.9920310974121	-3.43537902832031	-7.79834747314453	-0.0273034609854221	-0.0295761823654175	0.0272418223321438	-0.0266541130840778
1235	61.5374717712402	-3.7600531578064	-7.99315214157104	-0.0230826959013939	-0.0165892094373703	0.0265924744307995	-0.0227580219507217
1236	61.5374717712402	-4.08472776412964	-7.86328220367432	-0.0191866029053926	0.0210730116814375	0.020423661917448	-0.0149658378213644
1237	59.5894241333008	-3.43537902832031	-8.18795680999756	-0.0208099745213985	0.00386527273803949	0.0116574559360743	-0.0123684434220195
1238	58.9400749206543	-4.08472776412964	-7.9282169342041	-0.0240567177534103	0.00321592413820326	0.01847561635077	0.000943203864153475
1239	60.2387733459473	-2.78603029251099	-8.18795680999756	-0.0143164889886975	0.00646266713738441	0.0191249661147594	0.000618529506027699
1240	59.5894241333008	-3.43537902832031	-7.86328220367432	-0.0152905117720366	0.0103587592020631	0.0236704051494598	0.0171769186854362
1241	61.5374717712402	-5.38342475891113	-7.47367286682129	-0.0175632312893867	0.0126314787194133	0.0220470335334539	0.0223717093467712
1242	58.9400749206543	-4.40940189361572	-7.73341274261475	-0.0230826959013939	0.01100810803473	0.00289124972186983	0.0389300994575024
1243	61.5374717712402	-3.7600531578064	-8.12302207946777	0.013930176384747	0.0149041991680861	0.00743668992072344	0.0379560738801956
1244	60.8881225585938	-4.40940189361572	-7.47367286682129	0.00613799272105098	0.0188002903014421	0.0126314787194133	0.031137915328145
1245	60.2387733459473	-4.08472776412964	-7.9282169342041	-0.00684897974133492	0.00646266713738441	-0.00295288790948689	0.0194496400654316
1246	60.2387733459473	-3.43537902832031	-7.86328220367432	0.00678734155371785	0.012956153601408	0.00451462110504508	0.0106834331527352
1247	60.8881225585938	-3.43537902832031	-7.79834747314453	0.0116574559360743	-0.0026282137259841	0.00256657530553639	0.011982130818069
1248	60.8881225585938	-3.43537902832031	-7.73341274261475	0.0123068047687411	-0.0201606266200542	0.0116574559360743	0.00159255252219737
1249	60.8881225585938	-5.38342475891113	-7.53860807418823	0.0106834331527352	-0.028926832601428	0.00646266713738441	-0.000355493422830477
1250	58.9400749206543	-3.43537902832031	-8.25289154052734	0.00743668992072344	-0.0227580219507217	-0.00425158534198999	-0.00684897974133492
1251	61.5374717712402	-3.7600531578064	-8.05808639526367	0.0162028968334198	-0.0256800893694162	-0.0224333461374044	-0.0386670641601086
1252	62.1868209838867	-4.40940189361572	-7.53860807418823	0.00906006153672934	-0.0149658378213644	-0.0373683646321297	-0.0419138073921204
1253	62.1868209838867	-4.73407602310181	-7.6684775352478	-0.0276281367987394	-0.0107450718060136	-0.0467839203774929	-0.0347709693014622
1254	59.5894241333008	-3.11070466041565	-7.79834747314453	-0.0286021586507559	-0.0152905117720366	-0.00977104809135199	-0.0188619289547205
1255	62.1868209838867	-3.7600531578064	-7.47367286682129	-0.0302255302667618	-0.0143164889886975	0.00873538758605719	-0.0204853005707264
1256	61.5374717712402	-3.7600531578064	-7.53860807418823	-0.0198359526693821	-0.00749832857400179	0.00938473641872406	-0.0198359526693821
1257	60.8881225585938	-4.40940189361572	-7.73341274261475	-0.0117190945893526	-0.0266541130840778	0.013930176384747	-0.0143164889886975
1258	60.8881225585938	-3.43537902832031	-8.05808639526367	-0.0217839982360601	-0.0276281367987394	0.0220470335334539	-0.00457625929266214
1259	61.5374717712402	-3.11070466041565	-7.6684775352478	-0.0107450718060136	-0.0256800893694162	0.0275664981454611	0.00159255252219737
1260	62.8361663818359	-3.11070466041565	-7.79834747314453	0.0113327819854021	-0.00879702530801296	0.0272418223321438	0.0106834331527352
1261	60.8881225585938	-4.08472776412964	-7.4087381362915	0.0123068047687411	-0.000680167751852423	0.049319677054882	0.0246444288641214
1262	59.5894241333008	-3.11070466041565	-7.79834747314453	0.00743668992072344	0.000943203864153475	0.0486703291535378	0.0314625911414623
1263	60.2387733459473	-2.78603029251099	-8.12302207946777	0.00581331877037883	0.00970941036939621	0.0405534692108631	0.0288651939481497
1264	61.5374717712402	-3.7600531578064	-8.31782627105713	0.0022419011220336	0.00646266713738441	0.0278911720961332	0.029189869761467
1265	61.5374717712402	-5.38342475891113	-7.79834747314453	-0.00814767740666866	0.00354059832170606	0.0168522447347641	0.0243197549134493
1266	60.2387733459473	-3.11070466041565	-8.05808639526367	-0.00360223650932312	0.0175015944987535	0.00808603875339031	0.0158782228827477
1267	62.1868209838867	-4.08472776412964	-7.79834747314453	0.00808603875339031	0.0178262684494257	-0.021459324285388	0.00873538758605719
1268	59.5894241333008	-3.43537902832031	-8.12302207946777	0.0022419011220336	0.029189869761467	-0.0490566417574883	0.0113327819854021
1269	62.8361663818359	-5.38342475891113	-7.53860807418823	0.00386527273803949	0.0188002903014421	-0.0393164120614529	0.01100810803473
1270	60.8881225585938	-3.43537902832031	-7.99315214157104	0.00841071270406246	0.0155535480007529	-0.0107450718060136	-0.00555028254166245
1271	62.1868209838867	-3.7600531578064	-8.05808639526367	0.0194496400654316	0.0178262684494257	0.00418994715437293	-0.0347709693014622
1272	60.8881225585938	-4.08472776412964	-8.18795680999756	0.0142548503354192	0.00548864435404539	0.0126314787194133	-0.0334722734987736
1273	60.8881225585938	-5.05875062942505	-7.9282169342041	0.0236704051494598	0.0103587592020631	0.00321592413820326	-0.0311995539814234
1274	60.8881225585938	-3.7600531578064	-7.99315214157104	0.025618452578783	0.0126314787194133	-0.0224333461374044	-0.0195112787187099
1275	60.8881225585938	-3.7600531578064	-7.60354280471802	0.0217223595827818	0.0126314787194133	-0.0247060675173998	-0.0175632312893867
1276	61.5374717712402	-4.73407602310181	-7.79834747314453	0.025618452578783	0.0123068047687411	-0.0500306636095047	-0.0159398596733809
1277	60.2387733459473	-3.7600531578064	-8.05808639526367	0.0165275707840919	0.00678734155371785	-0.0581475235521793	-0.0120437685400248
1278	62.1868209838867	-4.08472776412964	-8.12302207946777	0.00808603875339031	0.00906006153672934	-0.0594462193548679	-0.0100957229733467
1279	58.9400749206543	-2.78603029251099	-8.05808639526367	0.013930176384747	-0.00425158534198999	-0.0438618510961533	-0.00555028254166245
1280	61.5374717712402	-3.11070466041565	-8.25289154052734	0.0246444288641214	-0.00879702530801296	-0.0136671401560307	0.00938473641872406
1281	60.8881225585938	-3.7600531578064	-7.99315214157104	0.0152288740500808	0.00256657530553639	-0.00749832857400179	0.0191249661147594
1282	60.8881225585938	-3.11070466041565	-7.6684775352478	0.0132808275520802	0.00386527273803949	-0.0217839982360601	0.0278911720961332
1283	58.9400749206543	-2.78603029251099	-7.60354280471802	0.00483929552137852	0.0103587592020631	-0.0182125810533762	0.0288651939481497
1284	58.9400749206543	-2.78603029251099	-8.18795680999756	0.00581331877037883	0.00256657530553639	-0.0247060675173998	0.0265924744307995
1285	61.5374717712402	-3.7600531578064	-8.12302207946777	0.0230210572481155	0.00126787810586393	-0.0341216214001179	0.0246444288641214
1286	62.1868209838867	-4.08472776412964	-7.60354280471802	0.00159255252219737	0.00906006153672934	-0.0438618510961533	0.00970941036939621
1287	57.6413803100586	-2.78603029251099	-8.18795680999756	-0.0113944197073579	0.00256657530553639	-0.0350956469774246	-0.00717365415766835
1288	60.8881225585938	-4.08472776412964	-7.9282169342041	-0.0152905117720366	-3.08191010844894e-05	-0.0354203209280968	-0.00100484199356288
1289	60.8881225585938	-3.43537902832031	-7.34380340576172	-0.00684897974133492	-0.0113944197073579	-0.0292515084147453	0.00776136433705688
1290	59.5894241333008	-3.11070466041565	-7.6684775352478	-0.0172385573387146	-0.0139918150380254	-0.0276281367987394	-0.00847235135734081
1291	58.2907257080078	-4.08472776412964	-7.9282169342041	-0.0260047651827335	-0.0165892094373703	-0.0302255302667618	-0.0286021586507559
1292	61.5374717712402	-4.08472776412964	-8.25289154052734	-0.0208099745213985	-0.0185372550040483	0.0165275707840919	-0.0360696688294411
1293	60.8881225585938	-3.43537902832031	-7.99315214157104	-0.0230826959013939	-0.00619963090866804	0.0301638916134834	-0.0250307414680719
1294	60.8881225585938	-3.7600531578064	-8.05808639526367	-0.00977104809135199	-0.0230826959013939	0.0408781431615353	-0.0256800893694162
1295	58.2907257080078	-3.11070466041565	-7.99315214157104	-0.0175632312893867	-0.0191866029053926	0.036657378077507	-0.0113944197073579
1296	60.8881225585938	-4.08472776412964	-7.73341274261475	-0.00717365415766835	0.00354059832170606	0.0239950809627771	-0.0130177913233638
1297	60.2387733459473	-3.7600531578064	-7.79834747314453	-0.00457625929266214	-0.00847235135734081	0.0275664981454611	-0.0123684434220195
1298	60.8881225585938	-3.43537902832031	-8.25289154052734	-3.08191010844894e-05	-0.0260047651827335	0.0373067259788513	-0.00555028254166245
1299	58.9400749206543	-4.08472776412964	-7.9282169342041	-0.00392691092565656	-0.0217839982360601	0.0567871853709221	0.00126787810586393
1300	59.5894241333008	-2.78603029251099	-8.25289154052734	0.00354059832170606	-0.00879702530801296	0.041852168738842	0.0226963832974434
1301	60.2387733459473	-3.43537902832031	-7.79834747314453	0.0022419011220336	-0.00165419070981443	0.0480209775269032	0.0252937767654657
1302	60.2387733459473	-3.43537902832031	-7.9282169342041	0.000943203864153475	0.000293855206109583	0.0324366129934788	0.0337353087961674
1303	58.2907257080078	-3.11070466041565	-7.79834747314453	-0.0107450718060136	0.0158782228827477	0.0298392176628113	0.0304885655641556
1304	61.5374717712402	-4.08472776412964	-8.12302207946777	0.000943203864153475	0.025618452578783	0.0412028171122074	0.0213976856321096
1305	60.2387733459473	-3.11070466041565	-7.79834747314453	0.00808603875339031	0.0191249661147594	0.0308132413774729	0.0249691028147936
1306	61.5374717712402	-4.08472776412964	-8.18795680999756	0.00516396993771195	0.0288651939481497	0.0188002903014421	0.00970941036939621
1307	56.9920310974121	-2.78603029251099	-7.99315214157104	-0.00197886489331722	0.0243197549134493	0.0168522447347641	0.011982130818069
1308	58.9400749206543	-3.11070466041565	-8.12302207946777	-0.00684897974133492	0.00776136433705688	0.00321592413820326	0.0022419011220336
1309	61.5374717712402	-4.08472776412964	-7.60354280471802	0.00289124972186983	0.012956153601408	-0.00782300252467394	0.0142548503354192
1310	60.8881225585938	-3.7600531578064	-7.73341274261475	0.00126787810586393	-0.00360223650932312	-0.0256800893694162	-0.0104203969240189
1311	58.9400749206543	-4.08472776412964	-7.9282169342041	-0.0198359526693821	0.000618529506027699	-0.02697878703475	-0.0318489037454128
1312	61.5374717712402	-4.08472776412964	-8.05808639526367	-0.0133424662053585	-0.00100484199356288	-0.0386670641601086	-0.0373683646321297
1313	60.8881225585938	-4.40940189361572	-7.60354280471802	-0.0201606266200542	-3.08191010844894e-05	-0.0240567177534103	-0.0354203209280968
1314	62.1868209838867	-5.38342475891113	-7.53860807418823	-0.00587495695799589	0.00289124972186983	-0.0123684434220195	-0.0266541130840778
1315	60.2387733459473	-3.7600531578064	-7.53860807418823	-0.00100484199356288	0.0103587592020631	-0.0204853005707264	-0.017887907102704
1316	59.5894241333008	-3.11070466041565	-7.53860807418823	-0.000355493422830477	0.0194496400654316	-0.0318489037454128	-0.0175632312893867
1317	60.8881225585938	-3.7600531578064	-7.86328220367432	-3.08191010844894e-05	0.01100810803473	-0.03444629535079	-0.00912170019000769
1318	60.2387733459473	-4.73407602310181	-7.73341274261475	-0.00165419070981443	-0.000355493422830477	-0.00684897974133492	-0.00392691092565656
1319	61.5374717712402	-4.08472776412964	-7.9282169342041	0.000618529506027699	0.00970941036939621	-0.00295288790948689	0.0022419011220336
1320	58.9400749206543	-3.11070466041565	-7.86328220367432	0.00743668992072344	0.00841071270406246	0.0171769186854362	0.0145795252174139
1321	59.5894241333008	-4.08472776412964	-7.9282169342041	0.012956153601408	0.00354059832170606	0.0217223595827818	0.0278911720961332
1322	62.8361663818359	-5.38342475891113	-7.34380340576172	0.0145795252174139	-0.00132951640989631	0.025618452578783	0.0265924744307995
1323	60.2387733459473	-4.40940189361572	-7.34380340576172	0.00711201597005129	0.0142548503354192	0.0587352328002453	0.0392547734081745
1324	58.9400749206543	-3.7600531578064	-7.6684775352478	-0.00360223650932312	0.020423661917448	0.0785403624176979	0.0285405199974775
1325	59.5894241333008	-2.78603029251099	-8.4476957321167	0.00548864435404539	0.00646266713738441	0.0580858811736107	0.0194496400654316
1326	60.2387733459473	-4.08472776412964	-8.18795680999756	-0.00749832857400179	-0.00944637414067984	0.0395794473588467	0.0116574559360743
1327	60.8881225585938	-4.08472776412964	-7.86328220367432	-0.02697878703475	-0.0198359526693821	0.0353586822748184	0.00678734155371785
1328	58.2907257080078	-2.78603029251099	-8.05808639526367	-0.0487319678068161	-0.0299008563160896	0.029189869761467	0.012956153601408
1329	60.8881225585938	-4.08472776412964	-7.6684775352478	-0.0458098985254765	-0.0260047651827335	0.00418994715437293	0.00646266713738441
1330	62.8361663818359	-4.73407602310181	-7.53860807418823	-0.0279528107494116	-0.0276281367987394	-0.0182125810533762	-0.00977104809135199
1331	58.9400749206543	-2.78603029251099	-7.9282169342041	-0.0263294391334057	-0.0107450718060136	-0.0445111989974976	-0.0347709693014622
1332	58.9400749206543	-3.7600531578064	-8.05808639526367	-0.0279528107494116	-0.017887907102704	-0.0347709693014622	-0.0363943427801132
1333	61.5374717712402	-4.40940189361572	-8.05808639526367	-0.0162645354866982	-0.0130177913233638	-0.0341216214001179	-0.0347709693014622
1334	62.1868209838867	-4.08472776412964	-7.86328220367432	-0.00165419070981443	-0.0152905117720366	-0.0308748781681061	-0.0227580219507217
1335	61.5374717712402	-4.40940189361572	-7.73341274261475	0.0145795252174139	-0.0169138833880424	-0.0182125810533762	-0.0208099745213985
1336	56.9920310974121	-3.43537902832031	-7.9282169342041	0.0022419011220336	-0.00555028254166245	-0.0324982516467571	-0.0240567177534103
1337	60.8881225585938	-3.43537902832031	-7.79834747314453	0.0145795252174139	-0.0143164889886975	-0.0360696688294411	-0.0182125810533762
1338	60.8881225585938	-4.40940189361572	-7.79834747314453	0.0220470335334539	0.0113327819854021	-0.0376930385828018	-0.00490093370899558
1339	60.8881225585938	-4.08472776412964	-8.12302207946777	0.0210730116814375	0.00711201597005129	-0.00684897974133492	-0.00587495695799589
1340	58.2907257080078	-4.08472776412964	-7.86328220367432	0.0262678004801273	0.025618452578783	-0.0139918150380254	0.01100810803473
1341	60.2387733459473	-3.43537902832031	-8.12302207946777	0.0369820520281792	0.0389300994575024	-0.0185372550040483	0.0178262684494257
1342	59.5894241333008	-3.11070466041565	-7.99315214157104	0.0350340083241463	0.0282158460468054	-0.0110697457566857	0.025618452578783
1343	60.2387733459473	-4.40940189361572	-7.86328220367432	0.0288651939481497	0.0223717093467712	-0.0117190945893526	0.0330859608948231
1344	58.2907257080078	-4.08472776412964	-7.47367286682129	0.0152288740500808	0.0197743140161037	-0.00977104809135199	0.0324366129934788
1345	60.2387733459473	-4.40940189361572	-7.79834747314453	0.0252937767654657	0.00808603875339031	-0.000355493422830477	0.0207483377307653
1346	60.8881225585938	-3.43537902832031	-7.9282169342041	0.0162028968334198	0.01100810803473	-0.0263294391334057	-0.0123684434220195
1347	61.5374717712402	-5.38342475891113	-7.53860807418823	0.0152288740500808	-0.00132951640989631	-0.0247060675173998	0.00841071270406246
1348	58.9400749206543	-2.78603029251099	-8.18795680999756	-0.0113944197073579	0.000618529506027699	-0.0243813935667276	0.00386527273803949
1349	59.5894241333008	-3.11070466041565	-8.05808639526367	-0.00847235135734081	0.00126787810586393	-0.0130177913233638	0.00841071270406246
1350	60.2387733459473	-3.11070466041565	-8.05808639526367	-0.00684897974133492	-0.0227580219507217	-0.0240567177534103	-0.00912170019000769
1351	59.5894241333008	-4.08472776412964	-7.6684775352478	-0.00717365415766835	-0.0172385573387146	-0.021459324285388	-0.0373683646321297
1352	58.9400749206543	-3.7600531578064	-7.9282169342041	-0.0175632312893867	-0.0146411629393697	-0.00457625929266214	-0.0360696688294411
1353	60.8881225585938	-4.40940189361572	-7.86328220367432	-0.0162645354866982	-0.00392691092565656	0.0022419011220336	-0.0324982516467571
1354	62.1868209838867	-4.40940189361572	-8.18795680999756	-0.0227580219507217	-0.00587495695799589	0.00906006153672934	-0.0273034609854221
1355	60.2387733459473	-4.73407602310181	-7.6684775352478	-0.0198359526693821	-0.00912170019000769	0.0249691028147936	-0.0282774847000837
1356	59.5894241333008	-2.78603029251099	-8.18795680999756	-0.0347709693014622	0.00678734155371785	0.013930176384747	-0.0152905117720366
1357	58.9400749206543	-4.40940189361572	-7.73341274261475	-0.0451605506241322	-0.00100484199356288	0.0113327819854021	-0.0136671401560307
1358	60.8881225585938	-3.43537902832031	-7.9282169342041	-0.0337969474494457	-0.00197886489331722	0.0022419011220336	-0.00782300252467394
1359	60.2387733459473	-4.73407602310181	-8.12302207946777	-0.02697878703475	-0.0204853005707264	0.0178262684494257	0.000943203864153475
1360	60.8881225585938	-4.08472776412964	-7.79834747314453	-0.00782300252467394	-0.0152905117720366	0.0337353087961674	0.0181509424000978
1361	58.9400749206543	-4.08472776412964	-8.05808639526367	-0.00879702530801296	-0.00717365415766835	0.0571118593215942	0.0298392176628113
1362	60.8881225585938	-3.43537902832031	-8.31782627105713	0.00321592413820326	-3.08191010844894e-05	0.0895792916417122	0.0405534692108631
1363	60.2387733459473	-3.7600531578064	-7.99315214157104	0.01847561635077	0.000618529506027699	0.0879559218883514	0.0347093306481838
1364	60.8881225585938	-3.7600531578064	-7.47367286682129	0.020423661917448	-0.0227580219507217	0.0684754624962807	0.0350340083241463
1365	58.2907257080078	-4.08472776412964	-7.47367286682129	0.0239950809627771	-0.0117190945893526	0.0431508645415306	0.0249691028147936
1366	60.2387733459473	-3.11070466041565	-8.12302207946777	0.0321119390428066	0.0113327819854021	0.0171769186854362	0.0171769186854362
1367	62.1868209838867	-4.08472776412964	-7.73341274261475	0.0288651939481497	0.000293855206109583	-0.00392691092565656	0.0100340843200684
1368	58.9400749206543	-3.43537902832031	-7.99315214157104	0.0233457311987877	0.00256657530553639	-0.039641086012125	0.0106834331527352
1369	56.3426818847656	-3.11070466041565	-8.05808639526367	0.0191249661147594	0.00126787810586393	-0.0464592464268208	0.011982130818069
1370	62.1868209838867	-3.7600531578064	-8.05808639526367	0.0226963832974434	0.00321592413820326	-0.0471085943281651	-0.00814767740666866
1371	59.5894241333008	-3.43537902832031	-7.79834747314453	0.00938473641872406	0.01100810803473	-0.0555501282215118	-0.0393164120614529
1372	60.8881225585938	-4.08472776412964	-7.53860807418823	0.0123068047687411	-0.000680167751852423	-0.0448358729481697	-0.0415891297161579
1373	58.2907257080078	-3.7600531578064	-7.73341274261475	-0.00749832857400179	0.00548864435404539	-0.0227580219507217	-0.0347709693014622
1374	61.5374717712402	-4.08472776412964	-7.73341274261475	0.00256657530553639	0.00126787810586393	-0.0266541130840778	-0.0295761823654175
1375	59.5894241333008	-3.7600531578064	-7.47367286682129	0.00126787810586393	-0.00522560812532902	-0.0156151866540313	-0.0230826959013939
1376	60.2387733459473	-4.08472776412964	-7.9282169342041	0.00126787810586393	-0.00100484199356288	-0.0253554154187441	-0.0227580219507217
1377	60.2387733459473	-4.08472776412964	-7.79834747314453	-0.00944637414067984	0.0106834331527352	-0.0237320438027382	-0.00814767740666866
1378	60.2387733459473	-4.40940189361572	-7.53860807418823	-0.00652430532500148	0.00386527273803949	-0.0256800893694162	-0.00555028254166245
1379	60.8881225585938	-4.08472776412964	-8.25289154052734	0.00126787810586393	0.00776136433705688	0.00159255252219737	-0.00814767740666866
1380	62.1868209838867	-5.05875062942505	-7.9282169342041	0.0363327041268349	0.00678734155371785	0.00906006153672934	0.00613799272105098
1381	59.5894241333008	-4.40940189361572	-7.9282169342041	0.000943203864153475	0.00613799272105098	0.0327612869441509	0.0249691028147936
1382	62.1868209838867	-3.43537902832031	-8.12302207946777	0.0168522447347641	0.0100340843200684	0.0395794473588467	0.0376313999295235
1383	61.5374717712402	-3.7600531578064	-7.99315214157104	0.0022419011220336	0.00678734155371785	0.0200989879667759	0.0308132413774729
1384	60.8881225585938	-5.38342475891113	-7.6684775352478	0.0132808275520802	0.00613799272105098	0.0132808275520802	0.0334106348454952
1385	58.9400749206543	-3.11070466041565	-7.4087381362915	-0.0104203969240189	0.0145795252174139	-0.00230353930965066	0.020423661917448
1386	60.2387733459473	-3.11070466041565	-8.18795680999756	0.00451462110504508	0.0197743140161037	-0.0363943427801132	0.0217223595827818
1387	61.5374717712402	-4.73407602310181	-8.18795680999756	-0.0104203969240189	0.0194496400654316	-0.021459324285388	-0.00619963090866804
1388	60.2387733459473	-4.40940189361572	-8.25289154052734	-0.0204853005707264	-0.00490093370899558	-0.0337969474494457	0.0314625911414623
1389	59.5894241333008	-3.43537902832031	-7.6684775352478	-0.0311995539814234	-0.00165419070981443	-0.023407369852066	0.00970941036939621
1390	62.1868209838867	-4.08472776412964	-8.18795680999756	-0.032173577696085	-0.00230353930965066	-0.0243813935667276	-0.0152905117720366
1391	59.5894241333008	-2.78603029251099	-7.99315214157104	-0.0464592464268208	0.00386527273803949	-0.0363943427801132	-0.0341216214001179
1392	59.5894241333008	-3.7600531578064	-7.60354280471802	-0.0347709693014622	-0.0026282137259841	-0.0526280589401722	-0.0363943427801132
1393	59.5894241333008	-4.40940189361572	-7.79834747314453	-0.0286021586507559	-0.00425158534198999	-0.0250307414680719	-0.028926832601428
1394	60.8881225585938	-4.73407602310181	-7.99315214157104	-0.0100957229733467	-0.0191866029053926	-0.00912170019000769	-0.0221086721867323
1395	59.5894241333008	-3.43537902832031	-8.31782627105713	0.00386527273803949	-0.0165892094373703	0.0123068047687411	-0.0162645354866982
1396	58.9400749206543	-3.7600531578064	-7.79834747314453	0.0152288740500808	-0.00100484199356288	0.00354059832170606	-0.0159398596733809
1397	61.5374717712402	-4.08472776412964	-7.6684775352478	0.0103587592020631	0.0106834331527352	0.0239950809627771	-0.0113944197073579
1398	58.9400749206543	-3.7600531578064	-7.9282169342041	0.0145795252174139	0.00386527273803949	0.020423661917448	0.0022419011220336
1399	60.2387733459473	-4.08472776412964	-7.86328220367432	0.0191249661147594	0.00970941036939621	0.0278911720961332	0.000943203864153475
1400	60.2387733459473	-4.73407602310181	-7.86328220367432	0.0239950809627771	0.00970941036939621	0.0239950809627771	0.00678734155371785
1401	60.8881225585938	-4.40940189361572	-7.86328220367432	0.0252937767654657	0.0181509424000978	0.0197743140161037	0.0327612869441509
1402	60.2387733459473	-4.08472776412964	-8.12302207946777	0.0171769186854362	0.0168522447347641	0.00159255252219737	0.0308132413774729
1403	61.5374717712402	-4.40940189361572	-8.25289154052734	0.0249691028147936	0.00126787810586393	-0.00197886489331722	0.0298392176628113
1404	60.8881225585938	-4.40940189361572	-7.86328220367432	0.0149041991680861	0.000293855206109583	-0.00717365415766835	0.0262678004801273
1405	59.5894241333008	-4.40940189361572	-7.34380340576172	0.0158782228827477	-0.00295288790948689	-0.00425158534198999	0.0213976856321096
1406	57.6413803100586	-3.43537902832031	-7.99315214157104	0.00451462110504508	0.0106834331527352	-0.0263294391334057	0.0168522447347641
1407	61.5374717712402	-4.08472776412964	-8.05808639526367	0.00711201597005129	-0.000680167751852423	-0.0354203209280968	-0.000355493422830477
1408	59.5894241333008	-3.11070466041565	-8.31782627105713	-0.00847235135734081	-0.00619963090866804	-0.0221086721867323	0.00711201597005129
1409	59.5894241333008	-4.08472776412964	-8.05808639526367	-0.00490093370899558	-0.0156151866540313	0.01847561635077	0.00289124972186983
1410	59.5894241333008	-4.40940189361572	-7.73341274261475	-0.0126931173726916	-0.0292515084147453	0.0259431265294552	-0.00619963090866804
1411	58.9400749206543	-3.43537902832031	-7.99315214157104	-0.0195112787187099	-0.0188619289547205	0.0282158460468054	-0.0286021586507559
1412	59.5894241333008	-3.11070466041565	-7.79834747314453	-0.0195112787187099	-0.0195112787187099	0.0467222817242146	-0.0376930385828018
1413	60.2387733459473	-5.05875062942505	-7.6684775352478	-0.03444629535079	-0.0341216214001179	0.0467222817242146	-0.0295761823654175
1414	58.2907257080078	-3.7600531578064	-7.79834747314453	-0.0328229255974293	-0.0266541130840778	0.0321119390428066	-0.0266541130840778
1415	60.2387733459473	-3.11070466041565	-8.31782627105713	-0.0204853005707264	-0.0172385573387146	0.0262678004801273	-0.0149658378213644
1416	58.9400749206543	-3.11070466041565	-8.25289154052734	-0.0100957229733467	-0.00782300252467394	0.00483929552137852	-0.0149658378213644
1417	60.2387733459473	-5.70809936523438	-7.73341274261475	-0.0146411629393697	-0.00132951640989631	0.000293855206109583	-0.00912170019000769
1418	58.2907257080078	-3.7600531578064	-7.9282169342041	-0.0159398596733809	0.00581331877037883	-0.0224333461374044	-0.00327756232582033
1419	60.8881225585938	-4.73407602310181	-7.6684775352478	-0.00912170019000769	0.0188002903014421	-0.0175632312893867	0.00483929552137852
1420	58.9400749206543	-3.7600531578064	-7.73341274261475	-0.00392691092565656	0.0285405199974775	-0.0117190945893526	0.00938473641872406
1421	60.8881225585938	-5.38342475891113	-7.6684775352478	0.00516396993771195	0.0210730116814375	-0.0188619289547205	0.0301638916134834
1422	59.5894241333008	-4.08472776412964	-7.9282169342041	0.00678734155371785	0.0337353087961674	-0.0318489037454128	0.0330859608948231
1423	60.8881225585938	-4.40940189361572	-7.99315214157104	0.0168522447347641	0.0314625911414623	-0.0240567177534103	0.0282158460468054
1424	60.8881225585938	-3.7600531578064	-7.73341274261475	0.011982130818069	0.0265924744307995	-0.0260047651827335	0.0301638916134834
1425	59.5894241333008	-4.40940189361572	-7.47367286682129	0.0178262684494257	0.0155535480007529	-0.021459324285388	0.0181509424000978
1426	58.9400749206543	-3.43537902832031	-7.4087381362915	0.0106834331527352	0.0136055024340749	-0.028926832601428	0.00386527273803949
1427	60.8881225585938	-4.73407602310181	-7.60354280471802	0.00354059832170606	0.0155535480007529	-0.028926832601428	0.0194496400654316
1428	60.2387733459473	-3.43537902832031	-8.12302207946777	0.011982130818069	0.00711201597005129	-0.0279528107494116	0.0188002903014421
1429	62.1868209838867	-4.73407602310181	-8.18795680999756	-0.0126931173726916	-0.0104203969240189	-0.0237320438027382	0.0113327819854021
1430	61.5374717712402	-4.73407602310181	-7.79834747314453	0.00711201597005129	-0.00619963090866804	-0.0182125810533762	-0.0110697457566857
1431	58.9400749206543	-3.43537902832031	-8.12302207946777	0.00418994715437293	-0.0110697457566857	0.00354059832170606	-0.028926832601428
1432	58.9400749206543	-2.78603029251099	-7.9282169342041	-0.000680167751852423	-0.0201606266200542	0.0165275707840919	-0.0376930385828018
1433	58.9400749206543	-4.73407602310181	-7.4087381362915	-3.08191010844894e-05	-0.0295761823654175	0.013930176384747	-0.0328229255974293
1434	60.8881225585938	-4.40940189361572	-7.86328220367432	0.036657378077507	-0.0182125810533762	0.0249691028147936	-0.0146411629393697
1435	58.2907257080078	-4.08472776412964	-7.99315214157104	0.0350340083241463	-0.0182125810533762	0.0489950031042099	-0.0217839982360601
1436	58.9400749206543	-3.11070466041565	-8.4476957321167	0.00646266713738441	-0.00522560812532902	0.0444495603442192	-0.00392691092565656
1437	60.2387733459473	-4.40940189361572	-8.05808639526367	0.0165275707840919	-0.0126931173726916	0.0392547734081745	-0.0185372550040483
1438	61.5374717712402	-4.08472776412964	-7.6684775352478	0.0171769186854362	0.00548864435404539	0.0392547734081745	-0.00782300252467394
1439	56.9920310974121	-3.43537902832031	-7.73341274261475	-0.00425158534198999	-0.00165419070981443	0.0421768426895142	0.00906006153672934
1440	61.5374717712402	-3.7600531578064	-7.79834747314453	0.000618529506027699	0.0103587592020631	0.0116574559360743	0.0194496400654316
1441	59.5894241333008	-4.40940189361572	-7.79834747314453	-0.0107450718060136	0.00483929552137852	-0.0113944197073579	0.025618452578783
1442	60.8881225585938	-4.73407602310181	-7.9282169342041	-0.00522560812532902	0.0162028968334198	-0.0302255302667618	0.0278911720961332
1443	57.6413803100586	-3.43537902832031	-7.9282169342041	-0.00490093370899558	0.0116574559360743	-0.0185372550040483	0.0343846566975117
1444	58.9400749206543	-2.78603029251099	-8.05808639526367	0.0022419011220336	0.00808603875339031	-0.0204853005707264	0.0330859608948231
1445	61.5374717712402	-4.73407602310181	-7.73341274261475	0.00548864435404539	0.00159255252219737	-0.0149658378213644	0.0181509424000978
1446	59.5894241333008	-3.43537902832031	-7.79834747314453	-0.0026282137259841	0.00516396993771195	-0.0204853005707264	0.0132808275520802
1447	58.2907257080078	-4.08472776412964	-7.47367286682129	-0.00717365415766835	0.0022419011220336	0.00159255252219737	0.0106834331527352
1448	60.8881225585938	-3.7600531578064	-8.05808639526367	-0.00814767740666866	0.013930176384747	0.0136055024340749	0.00159255252219737
1449	59.5894241333008	-3.43537902832031	-7.86328220367432	-0.00944637414067984	0.0149041991680861	0.000293855206109583	0.00678734155371785
1450	60.8881225585938	-4.73407602310181	-7.73341274261475	-0.00814767740666866	0.00289124972186983	-0.00425158534198999	-0.0126931173726916
1451	56.3426818847656	-3.11070466041565	-7.73341274261475	-0.0191866029053926	0.0145795252174139	-0.0208099745213985	-0.0260047651827335
1452	58.9400749206543	-3.43537902832031	-7.9282169342041	-0.0175632312893867	0.0132808275520802	-0.0311995539814234	-0.0331475995481014
1453	60.8881225585938	-4.40940189361572	-7.4087381362915	-0.00555028254166245	0.0149041991680861	-0.0204853005707264	-0.0311995539814234
1454	60.8881225585938	-4.73407602310181	-7.21393346786499	-0.00977104809135199	0.0136055024340749	-0.03444629535079	-0.023407369852066
1455	58.9400749206543	-4.08472776412964	-7.60354280471802	-0.0133424662053585	0.00873538758605719	-0.0311995539814234	-0.0188619289547205
1456	58.9400749206543	-3.11070466041565	-8.31782627105713	-0.0143164889886975	0.0175015944987535	-0.0415891297161579	-0.0185372550040483
1457	58.9400749206543	-3.11070466041565	-8.31782627105713	-0.0201606266200542	0.0168522447347641	-0.0198359526693821	-0.0136671401560307
1458	60.8881225585938	-5.05875062942505	-7.86328220367432	-0.00944637414067984	0.00743668992072344	-0.0263294391334057	-0.0104203969240189
1459	56.3426818847656	-3.43537902832031	-7.99315214157104	-0.00944637414067984	0.0197743140161037	-0.0376930385828018	0.00711201597005129
1460	60.8881225585938	-3.7600531578064	-7.60354280471802	0.00678734155371785	0.0188002903014421	-0.0279528107494116	0.0217223595827818
1461	60.8881225585938	-4.40940189361572	-7.53860807418823	0.00776136433705688	0.00938473641872406	-0.00327756232582033	0.029189869761467
1462	61.5374717712402	-5.38342475891113	-7.99315214157104	0.0175015944987535	-0.00879702530801296	0.0191249661147594	0.0334106348454952
1463	59.5894241333008	-4.40940189361572	-7.99315214157104	0.00938473641872406	-0.00555028254166245	0.0175015944987535	0.0353586822748184
1464	60.2387733459473	-2.46135592460632	-7.9282169342041	0.0220470335334539	0.00126787810586393	0.0262678004801273	0.0269171483814716
1465	59.5894241333008	-3.11070466041565	-8.12302207946777	0.0191249661147594	-0.0120437685400248	0.0226963832974434	0.01847561635077
1466	61.5374717712402	-5.70809936523438	-7.73341274261475	0.01847561635077	-0.0107450718060136	0.0136055024340749	0.0123068047687411
1467	57.6413803100586	-3.43537902832031	-7.9282169342041	0.0168522447347641	-0.0104203969240189	0.0162028968334198	0.011982130818069
1468	60.8881225585938	-4.08472776412964	-7.6684775352478	0.0103587592020631	-0.0026282137259841	0.00776136433705688	-0.00814767740666866
1469	58.9400749206543	-4.08472776412964	-8.05808639526367	0.0188002903014421	-0.0247060675173998	-0.0152905117720366	0.00354059832170606
1470	60.8881225585938	-4.73407602310181	-7.99315214157104	-0.000355493422830477	-0.02697878703475	-0.0334722734987736	-0.0113944197073579
1471	58.2907257080078	-3.43537902832031	-7.9282169342041	-0.00782300252467394	-0.0146411629393697	-0.0383423902094364	-0.0373683646321297
1472	58.9400749206543	-3.11070466041565	-7.79834747314453	-0.0243813935667276	-0.00197886489331722	-0.0419138073921204	-0.0425631552934647
1473	58.9400749206543	-3.7600531578064	-7.79834747314453	-0.0273034609854221	-0.00490093370899558	-0.0286021586507559	-0.0334722734987736
1474	58.9400749206543	-4.08472776412964	-7.53860807418823	-0.023407369852066	-0.0139918150380254	-0.0315242260694504	-0.0227580219507217
1475	60.2387733459473	-3.11070466041565	-7.86328220367432	-0.0266541130840778	-0.00684897974133492	-0.028926832601428	-0.0172385573387146
1476	60.8881225585938	-3.11070466041565	-8.18795680999756	-0.032173577696085	-0.00847235135734081	-0.0266541130840778	-0.0237320438027382
1477	61.5374717712402	-4.08472776412964	-8.18795680999756	-0.0253554154187441	0.00970941036939621	-0.0175632312893867	-0.0162645354866982
1478	58.9400749206543	-4.08472776412964	-7.99315214157104	-0.0143164889886975	-0.021459324285388	0.0230210572481155	-0.00847235135734081
1479	60.8881225585938	-4.08472776412964	-7.73341274261475	-0.00457625929266214	-0.0198359526693821	0.0610079504549503	0.00808603875339031
1480	60.8881225585938	-4.40940189361572	-7.79834747314453	-0.00749832857400179	-0.00100484199356288	0.0580858811736107	0.0145795252174139
1481	60.2387733459473	-2.78603029251099	-7.86328220367432	0.029189869761467	0.0269171483814716	0.0399041213095188	0.029189869761467
1482	59.5894241333008	-3.43537902832031	-7.6684775352478	0.0197743140161037	0.0363327041268349	0.0239950809627771	0.0389300994575024
1483	60.2387733459473	-3.43537902832031	-8.25289154052734	0.0301638916134834	0.0382807515561581	0.0217223595827818	0.0327612869441509
1484	58.9400749206543	-3.11070466041565	-7.9282169342041	0.0252937767654657	0.0382807515561581	0.012956153601408	0.025618452578783
1485	61.5374717712402	-4.08472776412964	-7.86328220367432	0.0295145437121391	0.0314625911414623	-3.08191010844894e-05	0.0239950809627771
1486	59.5894241333008	-3.11070466041565	-7.73341274261475	0.0272418223321438	0.0194496400654316	-0.0165892094373703	0.0155535480007529
1487	60.8881225585938	-3.7600531578064	-8.05808639526367	0.0113327819854021	0.00776136433705688	-0.00619963090866804	0.01100810803473
1488	57.6413803100586	-3.43537902832031	-7.53860807418823	0.00159255252219737	-0.00749832857400179	-0.00912170019000769	-0.00230353930965066
1489	58.9400749206543	-2.78603029251099	-8.05808639526367	0.00873538758605719	-0.00782300252467394	-0.00587495695799589	0.0103587592020631
1490	60.8881225585938	-4.40940189361572	-7.79834747314453	0.000943203864153475	-0.0182125810533762	0.00808603875339031	-0.00847235135734081
1491	60.2387733459473	-4.08472776412964	-8.12302207946777	-0.00944637414067984	-0.0182125810533762	-0.00847235135734081	-0.0308748781681061
1492	56.9920310974121	-3.7600531578064	-8.25289154052734	-0.0221086721867323	-0.017887907102704	-0.0126931173726916	-0.0415891297161579
1493	58.2907257080078	-3.43537902832031	-8.12302207946777	-0.017887907102704	-0.0188619289547205	-0.0159398596733809	-0.0402904339134693
1494	60.2387733459473	-3.11070466041565	-7.79834747314453	-0.0136671401560307	-0.032173577696085	-0.0208099745213985	-0.0185372550040483
1495	60.2387733459473	-4.08472776412964	-7.79834747314453	-0.00457625929266214	-0.0367190167307854	-0.0201606266200542	-0.0230826959013939
1496	58.9400749206543	-4.08472776412964	-7.73341274261475	-0.0113944197073579	-0.0295761823654175	-0.0260047651827335	-0.021459324285388
1497	59.5894241333008	-3.7600531578064	-8.05808639526367	-0.00782300252467394	-0.0247060675173998	-0.000680167751852423	-0.0143164889886975
1498	60.8881225585938	-4.08472776412964	-8.12302207946777	0.00256657530553639	-0.0435371771454811	0.0252937767654657	-0.00847235135734081
1499	60.2387733459473	-5.05875062942505	-7.9282169342041	-0.00814767740666866	-0.0519787110388279	0.0655533894896507	-3.08191010844894e-05
1500	57.6413803100586	-4.08472776412964	-7.86328220367432	-0.00522560812532902	-0.0357449948787689	0.0915273353457451	0.0142548503354192
1501	60.2387733459473	-4.40940189361572	-7.86328220367432	0.00159255252219737	-0.0266541130840778	0.098670169711113	0.0347093306481838
1502	60.2387733459473	-4.40940189361572	-7.79834747314453	-0.00425158534198999	-0.017887907102704	0.0905533134937286	0.0324366129934788
1503	61.5374717712402	-5.70809936523438	-7.73341274261475	-0.0120437685400248	-0.0156151866540313	0.0733455792069435	0.0301638916134834
1504	60.8881225585938	-4.08472776412964	-7.6684775352478	-0.0182125810533762	0.00678734155371785	0.0470469556748867	0.0327612869441509
1505	60.8881225585938	-4.73407602310181	-7.6684775352478	-0.00165419070981443	0.0308132413774729	0.00613799272105098	0.0213976856321096
1506	60.2387733459473	-3.7600531578064	-8.18795680999756	0.000618529506027699	0.0356833562254906	-0.0383423902094364	0.0142548503354192
1507	62.1868209838867	-6.03277349472046	-7.73341274261475	-0.00555028254166245	0.0295145437121391	-0.0753552615642548	0.0136055024340749
1508	58.9400749206543	-2.78603029251099	-7.99315214157104	0.0272418223321438	0.0295145437121391	-0.0909396260976791	-0.00230353930965066
1509	60.2387733459473	-3.11070466041565	-7.9282169342041	0.0197743140161037	0.0373067259788513	-0.105549976229668	0.00711201597005129
1510	62.1868209838867	-4.73407602310181	-7.86328220367432	0.0103587592020631	0.0373067259788513	-0.129251196980476	-0.0139918150380254
1511	61.5374717712402	-5.05875062942505	-8.12302207946777	-0.00425158534198999	0.0321119390428066	-0.114640854299068	-0.028926832601428
1512	59.5894241333008	-3.43537902832031	-8.18795680999756	-0.00717365415766835	0.0200989879667759	-0.0873682126402855	-0.0399657599627972
1513	58.9400749206543	-3.43537902832031	-8.05808639526367	0.0145795252174139	0.01100810803473	-0.0824980959296227	-0.0415891297161579
1514	59.5894241333008	-3.7600531578064	-7.99315214157104	-0.0152905117720366	0.0132808275520802	-0.0753552615642548	-0.028926832601428
1515	62.1868209838867	-4.73407602310181	-7.73341274261475	-0.0182125810533762	-0.000680167751852423	-0.0818487480282784	-0.0198359526693821
1516	61.5374717712402	-4.40940189361572	-7.53860807418823	0.0178262684494257	0.0116574559360743	-0.0691864490509033	-0.0273034609854221
1517	58.2907257080078	-3.7600531578064	-8.25289154052734	-0.00392691092565656	0.0132808275520802	-0.0773033052682877	-0.0117190945893526
1518	60.8881225585938	-4.40940189361572	-8.12302207946777	0.00191722682211548	-0.00295288790948689	-0.0704851448535919	-0.00717365415766835
1519	60.8881225585938	-4.08472776412964	-7.99315214157104	0.00678734155371785	-0.0389917381107807	-0.0587968714535236	0.00321592413820326
1520	58.9400749206543	-3.7600531578064	-8.12302207946777	0.0142548503354192	-0.0110697457566857	-0.0701604709029198	0.0168522447347641
1521	58.9400749206543	-5.05875062942505	-7.4087381362915	0.00354059832170606	0.00970941036939621	-0.0639916583895683	0.0252937767654657
1522	61.5374717712402	-4.73407602310181	-7.73341274261475	0.011982130818069	-0.00912170019000769	0.0499690249562263	0.0324366129934788
1523	62.1868209838867	-4.73407602310181	-7.53860807418823	0.0100340843200684	-0.0117190945893526	0.105488330125809	0.0373067259788513
1524	60.2387733459473	-4.73407602310181	-7.6684775352478	-0.00555028254166245	-0.0113944197073579	0.0824364572763443	0.0334106348454952
1525	56.3426818847656	-3.43537902832031	-7.9282169342041	-0.00879702530801296	0.00451462110504508	0.0649040415883064	0.025618452578783
1526	61.5374717712402	-4.40940189361572	-8.05808639526367	-0.000680167751852423	0.00126787810586393	0.0288651939481497	0.00581331877037883
1527	59.5894241333008	-3.7600531578064	-7.86328220367432	-0.00295288790948689	0.00970941036939621	-0.00100484199356288	0.01100810803473
1528	60.8881225585938	-5.38342475891113	-7.60354280471802	-0.0130177913233638	0.00613799272105098	-0.0263294391334057	0.0100340843200684
1529	58.2907257080078	-5.05875062942505	-7.53860807418823	-0.0139918150380254	0.012956153601408	-0.0587968714535236	0.00938473641872406
1530	59.5894241333008	-3.43537902832031	-8.05808639526367	-0.0120437685400248	0.0213976856321096	-0.068537101149559	-0.0133424662053585
1531	62.8361663818359	-4.73407602310181	-7.6684775352478	-0.017887907102704	0.00906006153672934	-0.0253554154187441	-0.0357449948787689
1532	61.5374717712402	-4.73407602310181	-7.73341274261475	-0.0188619289547205	-0.00944637414067984	-0.00879702530801296	-0.0373683646321297
1533	57.6413803100586	-3.43537902832031	-7.9282169342041	-0.0276281367987394	-0.00100484199356288	0.00289124972186983	-0.0282774847000837
1534	60.2387733459473	-3.7600531578064	-8.12302207946777	-0.00912170019000769	-0.00327756232582033	0.000293855206109583	-0.0286021586507559
1535	62.1868209838867	-4.08472776412964	-7.86328220367432	-0.00327756232582033	-0.0146411629393697	-0.00197886489331722	-0.0221086721867323
1536	61.5374717712402	-5.38342475891113	-7.4087381362915	-0.0104203969240189	-0.0175632312893867	0.0181509424000978	-0.0191866029053926
1537	59.5894241333008	-3.7600531578064	-7.9282169342041	-0.0162645354866982	-0.0113944197073579	0.0246444288641214	-0.0172385573387146
1538	60.2387733459473	-3.7600531578064	-8.12302207946777	-0.00944637414067984	0.00191722682211548	0.0217223595827818	-0.00490093370899558
1539	62.1868209838867	-4.08472776412964	-8.05808639526367	0.00646266713738441	0.0103587592020631	0.0278911720961332	0.0022419011220336
1540	59.5894241333008	-4.73407602310181	-8.05808639526367	0.00873538758605719	0.00776136433705688	0.0171769186854362	0.0175015944987535
1541	58.2907257080078	-3.7600531578064	-7.73341274261475	0.0171769186854362	0.031137915328145	0.0207483377307653	0.0340599827468395
1542	59.5894241333008	-3.43537902832031	-7.9282169342041	0.0171769186854362	0.0301638916134834	0.0434755384922028	0.0285405199974775
1543	60.8881225585938	-3.43537902832031	-7.60354280471802	0.0220470335334539	0.0272418223321438	0.0590599067509174	0.0314625911414623
1544	62.1868209838867	-6.03277349472046	-8.05808639526367	0.00841071270406246	0.0168522447347641	0.0392547734081745	0.0321119390428066
1545	61.5374717712402	-4.73407602310181	-7.9282169342041	0.0113327819854021	0.0265924744307995	0.0106834331527352	0.0249691028147936
1546	60.2387733459473	-4.08472776412964	-8.05808639526367	0.0230210572481155	0.0249691028147936	-0.00717365415766835	0.00873538758605719
1547	63.4855155944824	-4.73407602310181	-7.99315214157104	0.0149041991680861	0.0168522447347641	-0.0165892094373703	0.0116574559360743
1548	59.5894241333008	-4.73407602310181	-8.05808639526367	0.00516396993771195	0.00386527273803949	-0.0117190945893526	0.01100810803473
1549	60.2387733459473	-4.73407602310181	-7.86328220367432	0.00289124972186983	-0.0133424662053585	-0.00457625929266214	0.00516396993771195
1550	58.9400749206543	-4.08472776412964	-7.53860807418823	-0.00587495695799589	-0.0133424662053585	-0.00555028254166245	-0.0162645354866982
1551	62.8361663818359	-5.05875062942505	-8.31782627105713	-0.0162645354866982	-0.0204853005707264	-0.0113944197073579	-0.0334722734987736
1552	61.5374717712402	-5.05875062942505	-7.99315214157104	-0.023407369852066	-0.0370436906814575	-0.00652430532500148	-0.0419138073921204
1553	60.8881225585938	-4.40940189361572	-8.12302207946777	-0.0185372550040483	-0.0367190167307854	0.0149041991680861	-0.0318489037454128
1554	60.2387733459473	-4.73407602310181	-7.79834747314453	-0.00847235135734081	-0.0360696688294411	0.0321119390428066	-0.0198359526693821
1555	62.8361663818359	-4.73407602310181	-7.79834747314453	-0.00619963090866804	-0.0260047651827335	0.0259431265294552	-0.0188619289547205
1556	58.9400749206543	-4.40940189361572	-7.73341274261475	-0.017887907102704	-0.00944637414067984	0.0223717093467712	-0.0165892094373703
1557	59.5894241333008	-3.43537902832031	-7.86328220367432	-0.0204853005707264	-0.0100957229733467	0.0259431265294552	-0.0133424662053585
1558	58.9400749206543	-4.73407602310181	-7.73341274261475	-0.0172385573387146	-0.0130177913233638	0.0275664981454611	-0.00782300252467394
1559	60.2387733459473	-4.08472776412964	-8.51263046264648	-0.00749832857400179	-0.0185372550040483	0.0308132413774729	0.0022419011220336
1560	59.5894241333008	-3.7600531578064	-8.25289154052734	0.00451462110504508	-0.00327756232582033	0.0321119390428066	0.0200989879667759
1561	59.5894241333008	-3.7600531578064	-7.99315214157104	-0.00879702530801296	0.0123068047687411	0.0259431265294552	0.0278911720961332
1562	56.9920310974121	-4.40940189361572	-7.73341274261475	-0.00425158534198999	0.0194496400654316	-0.00360223650932312	0.0321119390428066
1563	60.8881225585938	-4.08472776412964	-7.79834747314453	0.01847561635077	0.0223717093467712	-0.017887907102704	0.0295145437121391
1564	59.5894241333008	-3.7600531578064	-7.86328220367432	0.011982130818069	0.0116574559360743	0.00256657530553639	0.01847561635077
1565	60.2387733459473	-3.7600531578064	-8.25289154052734	0.00711201597005129	0.00938473641872406	-0.00295288790948689	0.0230210572481155
1566	58.9400749206543	-4.73407602310181	-7.86328220367432	0.00646266713738441	0.0194496400654316	-0.00295288790948689	0.0100340843200684
1567	60.2387733459473	-3.7600531578064	-8.05808639526367	-0.00295288790948689	0.00841071270406246	-0.0195112787187099	0.0116574559360743
1568	60.8881225585938	-5.05875062942505	-7.86328220367432	-0.00555028254166245	0.00646266713738441	-0.00457625929266214	-0.00295288790948689
1569	59.5894241333008	-4.73407602310181	-7.73341274261475	-0.0117190945893526	-0.00490093370899558	0.0197743140161037	0.00970941036939621
1570	57.6413803100586	-3.7600531578064	-7.6684775352478	-0.0204853005707264	-0.0230826959013939	0.0606832765042782	-0.00295288790948689
1571	62.1868209838867	-4.40940189361572	-7.53860807418823	-0.0172385573387146	-0.0308748781681061	0.0382807515561581	-0.0373683646321297
1572	62.1868209838867	-4.08472776412964	-7.99315214157104	-0.00652430532500148	-0.0386670641601086	0.0265924744307995	-0.0389917381107807
1573	61.5374717712402	-4.73407602310181	-7.73341274261475	-0.0113944197073579	-0.0250307414680719	0.00516396993771195	-0.0282774847000837
1574	60.2387733459473	-4.08472776412964	-7.79834747314453	-0.00944637414067984	0.000293855206109583	-0.0100957229733467	-0.0208099745213985
1575	62.8361663818359	-3.7600531578064	-7.86328220367432	0.0142548503354192	0.00646266713738441	-0.0208099745213985	-0.0165892094373703
1576	62.1868209838867	-4.73407602310181	-7.9282169342041	0.0162028968334198	0.0223717093467712	-0.00425158534198999	-0.0188619289547205
1577	59.5894241333008	-4.08472776412964	-7.73341274261475	0.00873538758605719	0.025618452578783	0.00581331877037883	-0.0120437685400248
1578	60.2387733459473	-4.08472776412964	-7.53860807418823	-0.00100484199356288	0.0441248863935471	0.00906006153672934	-3.08191010844894e-05
1579	60.2387733459473	-3.11070466041565	-7.9282169342041	0.0158782228827477	0.0512677207589149	0.00678734155371785	0.00581331877037883
1580	61.5374717712402	-4.08472776412964	-7.86328220367432	0.0152288740500808	0.0597092546522617	-0.0110697457566857	0.0132808275520802
1581	62.1868209838867	-4.08472776412964	-8.18795680999756	0.0181509424000978	0.0447742342948914	-0.0266541130840778	0.0350340083241463
1582	60.2387733459473	-3.43537902832031	-7.99315214157104	0.00841071270406246	0.0321119390428066	-0.0393164120614529	0.0334106348454952
1583	60.8881225585938	-4.08472776412964	-7.73341274261475	-0.00230353930965066	0.0152288740500808	-0.0464592464268208	0.0301638916134834
1584	62.1868209838867	-4.40940189361572	-7.34380340576172	0.0149041991680861	-0.00392691092565656	-0.0299008563160896	0.0243197549134493
1585	60.2387733459473	-3.7600531578064	-7.79834747314453	0.00970941036939621	-0.0224333461374044	-0.0302255302667618	0.0220470335334539
1586	61.5374717712402	-4.40940189361572	-8.12302207946777	-0.00425158534198999	-0.0126931173726916	-0.0328229255974293	0.013930176384747
1587	59.5894241333008	-3.7600531578064	-8.05808639526367	-0.000355493422830477	-0.00327756232582033	-0.0318489037454128	-0.00749832857400179
1588	60.2387733459473	-3.11070466041565	-8.51263046264648	-0.00100484199356288	-0.0201606266200542	-0.0279528107494116	0.00516396993771195
1589	60.8881225585938	-4.08472776412964	-7.79834747314453	-0.0026282137259841	-0.0260047651827335	-0.00360223650932312	-0.00100484199356288
1590	59.5894241333008	-3.43537902832031	-7.60354280471802	-0.00100484199356288	-0.0347709693014622	0.00678734155371785	-0.0146411629393697
1591	58.9400749206543	-4.40940189361572	-7.53860807418823	-0.0182125810533762	-0.0263294391334057	0.011982130818069	-0.0347709693014622
1592	62.8361663818359	-4.40940189361572	-8.12302207946777	-0.000680167751852423	-0.0331475995481014	0.00646266713738441	-0.0360696688294411
1593	61.5374717712402	-3.7600531578064	-7.9282169342041	-0.00847235135734081	-0.0237320438027382	0.013930176384747	-0.0282774847000837
1594	60.8881225585938	-4.40940189361572	-7.9282169342041	-0.00652430532500148	-0.0162645354866982	0.0116574559360743	-0.0182125810533762
1595	60.2387733459473	-4.73407602310181	-7.73341274261475	-0.00327756232582033	-0.00132951640989631	-0.00652430532500148	-0.00944637414067984
1596	59.5894241333008	-3.43537902832031	-8.12302207946777	-0.00879702530801296	-0.00652430532500148	0.0100340843200684	-0.0204853005707264
1597	60.8881225585938	-4.40940189361572	-7.86328220367432	-0.00392691092565656	-0.00490093370899558	0.0298392176628113	-0.00847235135734081
1598	58.9400749206543	-4.73407602310181	-7.47367286682129	-0.00327756232582033	0.00808603875339031	0.0330859608948231	-0.0100957229733467
1599	59.5894241333008	-4.73407602310181	-7.99315214157104	-0.00425158534198999	-0.00100484199356288	0.0353586822748184	0.00418994715437293
1600	61.5374717712402	-5.05875062942505	-8.18795680999756	0.0158782228827477	0.00418994715437293	0.0343846566975117	0.0252937767654657
1601	59.5894241333008	-2.78603029251099	-7.99315214157104	0.0126314787194133	0.00354059832170606	0.0392547734081745	0.0239950809627771
1602	59.5894241333008	-4.40940189361572	-8.05808639526367	0.00906006153672934	-0.00944637414067984	0.0321119390428066	0.0330859608948231
1603	57.6413803100586	-3.43537902832031	-8.05808639526367	0.00548864435404539	-0.000355493422830477	0.0278911720961332	0.0376313999295235
1604	60.8881225585938	-3.7600531578064	-7.9282169342041	0.00808603875339031	-0.00555028254166245	0.0233457311987877	0.0243197549134493
1605	62.1868209838867	-4.08472776412964	-7.6684775352478	0.00321592413820326	0.0022419011220336	0.0155535480007529	0.0243197549134493
1606	59.5894241333008	-4.40940189361572	-7.79834747314453	0.0149041991680861	-0.0117190945893526	0.0262678004801273	0.00776136433705688
1607	60.2387733459473	-5.05875062942505	-7.9282169342041	-0.0139918150380254	-0.000355493422830477	0.00808603875339031	0.0136055024340749
1608	60.8881225585938	-4.08472776412964	-8.18795680999756	-0.00944637414067984	-0.0120437685400248	0.0149041991680861	0.00711201597005129
1609	59.5894241333008	-4.40940189361572	-7.86328220367432	-0.00425158534198999	-0.0299008563160896	0.0278911720961332	0.0181509424000978
1610	60.8881225585938	-4.73407602310181	-7.79834747314453	-0.00684897974133492	-0.0461345724761486	0.0233457311987877	-0.0188619289547205
1611	58.9400749206543	-3.7600531578064	-7.73341274261475	-0.017887907102704	-0.0227580219507217	0.00581331877037883	-0.032173577696085
1612	60.8881225585938	-4.73407602310181	-7.86328220367432	-0.0123684434220195	-0.00295288790948689	-0.00782300252467394	-0.0357449948787689
1613	62.1868209838867	-4.73407602310181	-7.9282169342041	-0.0104203969240189	-0.0110697457566857	0.00873538758605719	-0.0347709693014622
1614	61.5374717712402	-6.03277349472046	-7.6684775352478	-0.00425158534198999	-0.0273034609854221	0.0226963832974434	-0.0243813935667276
1615	60.2387733459473	-4.73407602310181	-7.73341274261475	0.00126787810586393	-0.0172385573387146	-0.00522560812532902	-0.0152905117720366
1616	60.2387733459473	-4.08472776412964	-7.99315214157104	-0.00490093370899558	-0.00977104809135199	0.0106834331527352	-0.0143164889886975
1617	60.8881225585938	-4.40940189361572	-7.99315214157104	-3.08191010844894e-05	-0.00684897974133492	0.0136055024340749	-0.0162645354866982
1618	60.2387733459473	-4.73407602310181	-7.60354280471802	-0.00230353930965066	0.0022419011220336	0.00386527273803949	-0.00197886489331722
1619	62.8361663818359	-5.38342475891113	-7.9282169342041	0.0126314787194133	0.013930176384747	0.00808603875339031	0.00451462110504508
1620	62.1868209838867	-4.73407602310181	-8.18795680999756	0.00841071270406246	0.0321119390428066	0.0100340843200684	0.020423661917448
1621	60.2387733459473	-3.43537902832031	-8.4476957321167	0.012956153601408	0.0512677207589149	0.0022419011220336	0.0236704051494598
1622	60.2387733459473	-4.40940189361572	-7.99315214157104	0.0175015944987535	0.0541897900402546	-0.0376930385828018	0.0330859608948231
1623	61.5374717712402	-4.73407602310181	-8.05808639526367	0.00418994715437293	0.0489950031042099	-0.0688617751002312	0.0337353087961674
1624	58.9400749206543	-5.05875062942505	-7.53860807418823	0.00126787810586393	0.036657378077507	-0.0636669844388962	0.0301638916134834
1625	60.2387733459473	-4.73407602310181	-7.86328220367432	0.0162028968334198	0.0330859608948231	-0.0698357969522476	0.0178262684494257
1626	60.2387733459473	-4.08472776412964	-8.18795680999756	-0.00944637414067984	0.0340599827468395	-0.0571734979748726	0.0106834331527352
1627	62.8361663818359	-6.03277349472046	-7.86328220367432	-0.00165419070981443	0.0106834331527352	-0.0263294391334057	-0.00425158534198999
1628	57.6413803100586	-4.08472776412964	-8.18795680999756	-0.0120437685400248	-0.0113944197073579	-0.00652430532500148	0.0103587592020631
1629	59.5894241333008	-3.43537902832031	-8.05808639526367	-0.00392691092565656	-0.0198359526693821	0.01847561635077	-0.00295288790948689
1630	58.9400749206543	-3.7600531578064	-7.6684775352478	-0.0107450718060136	-0.0399657599627972	0.0298392176628113	-0.00847235135734081
1631	60.2387733459473	-4.73407602310181	-7.47367286682129	-0.0130177913233638	-0.0419138073921204	0.0444495603442192	-0.0302255302667618
1632	57.6413803100586	-5.05875062942505	-7.53860807418823	-0.0188619289547205	-0.0412644557654858	0.0671767666935921	-0.0406151078641415
1633	60.8881225585938	-4.73407602310181	-8.05808639526367	-0.0133424662053585	-0.0292515084147453	0.0850338488817215	-0.0386670641601086
1634	60.2387733459473	-5.38342475891113	-7.86328220367432	-0.0136671401560307	-0.02697878703475	0.0989948436617851	-0.0250307414680719
1635	60.8881225585938	-5.05875062942505	-7.9282169342041	-0.0217839982360601	-0.0221086721867323	0.098670169711113	-0.0243813935667276
1636	58.2907257080078	-4.40940189361572	-8.05808639526367	-0.023407369852066	-0.00847235135734081	0.0915273353457451	-0.0198359526693821
1637	60.8881225585938	-4.40940189361572	-7.86328220367432	-0.0208099745213985	-0.00652430532500148	0.084059827029705	-0.021459324285388
1638	58.9400749206543	-3.7600531578064	-7.79834747314453	-0.00912170019000769	-0.0130177913233638	0.0460729338228703	-0.00912170019000769
1639	60.2387733459473	-6.03277349472046	-7.79834747314453	-0.00879702530801296	0.00256657530553639	-0.0149658378213644	0.00808603875339031
1640	60.2387733459473	-5.38342475891113	-7.86328220367432	-0.00522560812532902	0.0249691028147936	-0.055874802172184	0.0197743140161037
1641	60.8881225585938	-4.40940189361572	-7.73341274261475	0.00451462110504508	0.0226963832974434	-0.0954850688576698	0.0288651939481497
1642	60.8881225585938	-5.05875062942505	-7.9282169342041	0.00613799272105098	0.0269171483814716	-0.106199324131012	0.0285405199974775
1643	62.1868209838867	-6.68212223052979	-7.47367286682129	-0.00295288790948689	0.013930176384747	-0.105549976229668	0.0272418223321438
1644	60.8881225585938	-5.05875062942505	-7.53860807418823	0.00743668992072344	0.0421768426895142	-0.0938616991043091	0.0288651939481497
1645	59.5894241333008	-3.7600531578064	-7.99315214157104	-0.000680167751852423	0.0330859608948231	-0.0945110470056534	0.0168522447347641
1646	59.5894241333008	-5.05875062942505	-8.4476957321167	-0.00717365415766835	0.0425015166401863	-0.0977577865123749	0.0165275707840919
1647	59.5894241333008	-5.05875062942505	-7.9282169342041	-0.00619963090866804	0.031137915328145	-0.0698357969522476	0.0145795252174139
1648	62.1868209838867	-4.73407602310181	-7.9282169342041	-0.00814767740666866	0.0308132413774729	-0.0497059896588326	-0.00457625929266214
1649	58.2907257080078	-4.08472776412964	-7.99315214157104	-0.00132951640989631	0.0100340843200684	-0.043212503194809	0.00451462110504508
1650	61.5374717712402	-4.40940189361572	-8.18795680999756	0.00354059832170606	0.00548864435404539	-0.0412644557654858	-0.00977104809135199
1651	60.2387733459473	-5.05875062942505	-7.73341274261475	0.00776136433705688	0.00386527273803949	-0.0279528107494116	-0.0331475995481014
1652	60.8881225585938	-4.40940189361572	-7.34380340576172	0.0175015944987535	0.00548864435404539	-0.0217839982360601	-0.0406151078641415
1653	59.5894241333008	-4.73407602310181	-7.6684775352478	0.01100810803473	0.00516396993771195	-0.0162645354866982	-0.032173577696085
1654	60.8881225585938	-4.73407602310181	-8.05808639526367	0.0158782228827477	-0.00587495695799589	-0.0130177913233638	-0.0240567177534103
1655	59.5894241333008	-3.7600531578064	-7.9282169342041	0.00776136433705688	0.00126787810586393	-0.0136671401560307	-0.0149658378213644
1656	59.5894241333008	-3.7600531578064	-8.12302207946777	0.00483929552137852	0.00906006153672934	-0.0120437685400248	-0.0136671401560307
1657	58.2907257080078	-4.40940189361572	-7.79834747314453	0.00159255252219737	0.00808603875339031	-0.023407369852066	-0.0149658378213644
1658	60.2387733459473	-3.7600531578064	-7.86328220367432	0.00873538758605719	0.01847561635077	-0.0227580219507217	-0.00555028254166245
1659	62.1868209838867	-4.73407602310181	-7.60354280471802	0.011982130818069	0.020423661917448	-0.0182125810533762	-0.000355493422830477
1660	61.5374717712402	-5.38342475891113	-7.9282169342041	0.0165275707840919	0.0249691028147936	-0.00522560812532902	0.0158782228827477
1661	58.9400749206543	-4.40940189361572	-7.9282169342041	-3.08191010844894e-05	0.0171769186854362	0.00191722682211548	0.0239950809627771
1662	60.8881225585938	-4.73407602310181	-8.18795680999756	0.00256657530553639	0.00354059832170606	0.0132808275520802	0.0327612869441509
1663	61.5374717712402	-5.05875062942505	-7.73341274261475	0.020423661917448	-0.00555028254166245	0.0288651939481497	0.0330859608948231
1664	61.5374717712402	-5.38342475891113	-7.73341274261475	0.0123068047687411	-0.0152905117720366	0.0593845807015896	0.0282158460468054
1665	56.9920310974121	-3.43537902832031	-7.73341274261475	-0.00555028254166245	-0.0026282137259841	0.0600339286029339	0.0191249661147594
1666	61.5374717712402	-4.73407602310181	-7.86328220367432	0.00516396993771195	-0.00197886489331722	0.0652287155389786	0.011982130818069
1667	60.2387733459473	-3.43537902832031	-8.12302207946777	-0.0123684434220195	-0.0146411629393697	0.0376313999295235	0.00970941036939621
1668	62.8361663818359	-6.35744762420654	-7.86328220367432	-0.00684897974133492	-0.017887907102704	0.0236704051494598	0.000943203864153475
1669	56.9920310974121	-3.11070466041565	-8.05808639526367	-0.00977104809135199	-0.0467839203774929	0.0165275707840919	0.000943203864153475
1670	61.5374717712402	-4.08472776412964	-8.25289154052734	-0.00684897974133492	-0.0497059896588326	0.00906006153672934	-0.0120437685400248
1671	60.2387733459473	-3.7600531578064	-7.86328220367432	-0.0139918150380254	-0.0286021586507559	-0.0211346503347158	-0.0266541130840778
1672	60.8881225585938	-5.70809936523438	-7.60354280471802	-0.0126931173726916	-0.0315242260694504	-0.0191866029053926	-0.0402904339134693
1673	60.2387733459473	-4.08472776412964	-7.79834747314453	-0.0204853005707264	-0.0149658378213644	-0.0175632312893867	-0.0360696688294411
1674	61.5374717712402	-4.08472776412964	-8.05808639526367	-0.00230353930965066	-0.0120437685400248	-0.00847235135734081	-0.0227580219507217
1675	62.1868209838867	-4.08472776412964	-7.99315214157104	0.00191722682211548	-0.00457625929266214	-0.0139918150380254	-0.017887907102704
1676	60.8881225585938	-5.05875062942505	-7.6684775352478	-0.00392691092565656	-0.000680167751852423	-0.0152905117720366	-0.0165892094373703
1677	59.5894241333008	-2.46135592460632	-7.99315214157104	0.00159255252219737	0.0022419011220336	-0.0126931173726916	-0.0139918150380254
1678	61.5374717712402	-4.08472776412964	-7.73341274261475	0.00516396993771195	0.00289124972186983	-0.00847235135734081	-0.00684897974133492
1679	60.8881225585938	-2.78603029251099	-8.05808639526367	0.0100340843200684	0.000293855206109583	0.0022419011220336	0.00776136433705688
1680	62.8361663818359	-4.73407602310181	-7.86328220367432	0.0194496400654316	-0.0120437685400248	0.00418994715437293	0.020423661917448
1681	61.5374717712402	-3.43537902832031	-7.99315214157104	0.020423661917448	0.00906006153672934	-0.000355493422830477	0.0321119390428066
1682	60.8881225585938	-3.7600531578064	-7.9282169342041	0.00743668992072344	0.0162028968334198	0.00776136433705688	0.0379560738801956
1683	62.8361663818359	-4.08472776412964	-7.99315214157104	0.00418994715437293	0.0106834331527352	0.012956153601408	0.0360080301761627
1684	62.1868209838867	-3.43537902832031	-7.99315214157104	0.00970941036939621	0.0116574559360743	0.0171769186854362	0.0298392176628113
1685	62.8361663818359	-3.7600531578064	-7.79834747314453	0.00354059832170606	0.0178262684494257	0.0223717093467712	0.020423661917448
1686	57.6413803100586	-2.78603029251099	-7.60354280471802	-3.08191010844894e-05	0.0233457311987877	0.0158782228827477	0.0126314787194133
1687	62.8361663818359	-3.7600531578064	-8.18795680999756	0.00289124972186983	0.0243197549134493	0.0132808275520802	0.00906006153672934
1688	63.4855155944824	-4.40940189361572	-7.99315214157104	-0.00749832857400179	0.0188002903014421	0.00191722682211548	-0.00327756232582033
1689	61.5374717712402	-4.40940189361572	-7.9282169342041	0.0022419011220336	0.00418994715437293	0.00873538758605719	0.00743668992072344
1690	56.9920310974121	-3.11070466041565	-7.79834747314453	-0.0026282137259841	0.00256657530553639	-0.00587495695799589	-0.00847235135734081
1691	59.5894241333008	-3.11070466041565	-7.60354280471802	-0.00457625929266214	0.00743668992072344	-0.0237320438027382	-0.0324982516467571
1692	62.1868209838867	-4.08472776412964	-7.34380340576172	-0.00717365415766835	-0.0026282137259841	-0.0159398596733809	-0.0445111989974976
1693	62.1868209838867	-4.40940189361572	-7.6684775352478	-0.0110697457566857	-0.00652430532500148	-0.0136671401560307	-0.0331475995481014
1694	59.5894241333008	-3.7600531578064	-7.9282169342041	-0.00619963090866804	-0.00197886489331722	-0.0211346503347158	-0.0247060675173998
1695	62.1868209838867	-3.7600531578064	-7.79834747314453	0.00483929552137852	-0.0107450718060136	-0.00717365415766835	-0.0146411629393697
1696	60.8881225585938	-3.11070466041565	-7.6684775352478	-0.00587495695799589	-0.0149658378213644	-0.0117190945893526	-0.0162645354866982
1697	60.8881225585938	-3.43537902832031	-7.79834747314453	-0.0130177913233638	-0.017887907102704	0.000618529506027699	-0.023407369852066
1698	60.8881225585938	-3.43537902832031	-7.4087381362915	-0.0302255302667618	-0.00360223650932312	-0.00425158534198999	-0.00522560812532902
1699	60.2387733459473	-3.43537902832031	-7.79834747314453	-0.0341216214001179	-0.032173577696085	0.0301638916134834	0.000293855206109583
1700	61.5374717712402	-4.08472776412964	-7.73341274261475	-0.0360696688294411	-0.0425631552934647	0.0217223595827818	0.0191249661147594
1701	62.1868209838867	-5.05875062942505	-7.9282169342041	-0.0354203209280968	-0.0305502042174339	0.0389300994575024	0.0249691028147936
1702	60.8881225585938	-2.78603029251099	-7.86328220367432	-0.0376930385828018	-0.0253554154187441	0.0327612869441509	0.0327612869441509
1703	62.1868209838867	-4.40940189361572	-7.53860807418823	-0.0373683646321297	-0.0247060675173998	0.0483456552028656	0.0350340083241463
1704	62.8361663818359	-4.08472776412964	-7.99315214157104	-0.0354203209280968	-0.00652430532500148	0.0502936989068985	0.0337353087961674
1705	60.2387733459473	-3.7600531578064	-7.9282169342041	-0.0162645354866982	-0.00132951640989631	0.0535404421389103	0.0155535480007529
1706	60.2387733459473	-3.7600531578064	-7.53860807418823	-0.000355493422830477	0.0207483377307653	0.0275664981454611	0.0136055024340749
1707	58.2907257080078	-3.11070466041565	-7.9282169342041	0.00906006153672934	0.029189869761467	-0.00165419070981443	0.00678734155371785
1708	62.1868209838867	-3.7600531578064	-8.18795680999756	0.0220470335334539	0.0353586822748184	-0.0350956469774246	0.00418994715437293
1709	62.1868209838867	-4.73407602310181	-7.99315214157104	0.0330859608948231	0.0272418223321438	-0.0438618510961533	0.00970941036939621
1710	59.5894241333008	-2.78603029251099	-8.05808639526367	0.0317872650921345	0.0278911720961332	-0.039641086012125	-0.0143164889886975
1711	60.2387733459473	-4.73407602310181	-7.73341274261475	0.0243197549134493	0.0515923984348774	-0.0695111230015755	-0.0328229255974293
1712	62.1868209838867	-3.7600531578064	-7.9282169342041	0.0282158460468054	0.0447742342948914	-0.0828227698802948	-0.0406151078641415
1713	61.5374717712402	-3.43537902832031	-7.86328220367432	0.0321119390428066	0.0269171483814716	-0.0646410062909126	-0.0393164120614529
1714	59.5894241333008	-3.11070466041565	-7.99315214157104	0.0275664981454611	0.0285405199974775	-0.055874802172184	-0.0299008563160896
1715	58.2907257080078	-3.11070466041565	-8.12302207946777	0.0100340843200684	0.0178262684494257	-0.0425631552934647	-0.0149658378213644
1716	62.8361663818359	-4.08472776412964	-8.12302207946777	0.0217223595827818	0.00548864435404539	-0.0370436906814575	-0.0156151866540313
1717	60.8881225585938	-4.40940189361572	-7.9282169342041	0.011982130818069	-0.0133424662053585	-0.0136671401560307	-0.0266541130840778
1718	60.2387733459473	-3.11070466041565	-7.99315214157104	0.0162028968334198	0.0022419011220336	0.00418994715437293	-0.00782300252467394
1719	58.9400749206543	-4.08472776412964	-7.60354280471802	0.01100810803473	-0.00619963090866804	0.0317872650921345	0.00386527273803949
1720	60.8881225585938	-3.11070466041565	-7.86328220367432	0.0275664981454611	-0.0117190945893526	0.0188002903014421	0.020423661917448
1721	59.5894241333008	-3.43537902832031	-7.9282169342041	0.0191249661147594	-0.00425158534198999	0.0194496400654316	0.0295145437121391
1722	60.2387733459473	-3.43537902832031	-8.38276100158691	0.0145795252174139	-0.00652430532500148	0.0239950809627771	0.029189869761467
1723	58.2907257080078	-3.7600531578064	-7.99315214157104	0.00873538758605719	-0.02697878703475	0.045423585921526	0.0395794473588467
1724	61.5374717712402	-4.40940189361572	-7.86328220367432	0.0132808275520802	-0.0149658378213644	0.07139752805233	0.0343846566975117
1725	61.5374717712402	-4.40940189361572	-7.79834747314453	0.00841071270406246	-0.00132951640989631	0.0957481041550636	0.0191249661147594
1726	59.5894241333008	-4.08472776412964	-7.79834747314453	0.00386527273803949	0.0142548503354192	0.0610079504549503	0.00873538758605719
1727	57.6413803100586	-3.7600531578064	-7.79834747314453	-0.0250307414680719	0.0158782228827477	0.0395794473588467	0.00743668992072344
1728	62.1868209838867	-4.73407602310181	-7.9282169342041	-0.00977104809135199	0.0126314787194133	0.011982130818069	-0.0100957229733467
1729	60.2387733459473	-3.7600531578064	-8.25289154052734	-0.00782300252467394	0.00191722682211548	-0.0110697457566857	0.00159255252219737
1730	60.2387733459473	-5.05875062942505	-7.79834747314453	-0.0286021586507559	-0.0133424662053585	-0.0318489037454128	-0.0126931173726916
1731	57.6413803100586	-4.08472776412964	-7.86328220367432	-0.0273034609854221	0.00743668992072344	-0.0610695891082287	-0.0305502042174339
1732	60.2387733459473	-4.08472776412964	-7.73341274261475	-0.0175632312893867	-0.00717365415766835	-0.0912643000483513	-0.0363943427801132
1733	58.9400749206543	-3.43537902832031	-7.86328220367432	-0.0208099745213985	-0.000680167751852423	-0.0912643000483513	-0.0389917381107807
1734	59.5894241333008	-3.7600531578064	-7.53860807418823	-0.00879702530801296	-0.0149658378213644	-0.0805500522255898	-0.017887907102704
1735	58.9400749206543	-3.7600531578064	-8.12302207946777	-0.0165892094373703	-0.00944637414067984	-0.0464592464268208	-0.0256800893694162
1736	62.8361663818359	-4.73407602310181	-7.99315214157104	-0.00684897974133492	-0.0185372550040483	-0.0243813935667276	-0.0130177913233638
1737	58.9400749206543	-3.43537902832031	-8.25289154052734	-0.0195112787187099	-0.00749832857400179	-0.0152905117720366	-0.0159398596733809
1738	61.5374717712402	-4.73407602310181	-7.99315214157104	-0.00425158534198999	-0.0253554154187441	0.00646266713738441	-0.0104203969240189
1739	58.9400749206543	-3.7600531578064	-7.9282169342041	-0.00522560812532902	0.01100810803473	0.0175015944987535	0.01100810803473
1740	59.5894241333008	-4.08472776412964	-7.9282169342041	0.00386527273803949	0.0188002903014421	0.0207483377307653	0.0136055024340749
1741	59.5894241333008	-3.43537902832031	-8.12302207946777	0.00873538758605719	0.0223717093467712	0.0175015944987535	0.0360080301761627
1742	59.5894241333008	-3.43537902832031	-8.18795680999756	0.0132808275520802	0.0324366129934788	-0.00717365415766835	0.0386054255068302
1743	58.9400749206543	-3.7600531578064	-8.25289154052734	0.00289124972186983	0.0230210572481155	0.00256657530553639	0.0301638916134834
1744	60.8881225585938	-4.73407602310181	-7.9282169342041	-0.000680167751852423	0.00808603875339031	-0.00295288790948689	0.0324366129934788
1745	61.5374717712402	-4.73407602310181	-7.99315214157104	0.000293855206109583	0.00841071270406246	0.00418994715437293	0.0188002903014421
1746	61.5374717712402	-3.7600531578064	-7.9282169342041	0.00581331877037883	0.0100340843200684	-0.0237320438027382	0.0123068047687411
1747	60.8881225585938	-4.40940189361572	-7.53860807418823	-0.000680167751852423	0.00354059832170606	-0.0149658378213644	0.00191722682211548
1748	58.2907257080078	-3.43537902832031	-7.9282169342041	-0.00912170019000769	-0.0188619289547205	0.00613799272105098	0.0116574559360743
1749	60.8881225585938	-3.43537902832031	-8.31782627105713	-0.00165419070981443	-0.0295761823654175	0.0210730116814375	0.0106834331527352
1750	60.2387733459473	-3.43537902832031	-7.99315214157104	-0.00749832857400179	-0.0208099745213985	0.0252937767654657	-0.0149658378213644
1751	61.5374717712402	-5.38342475891113	-7.79834747314453	-0.0221086721867323	-0.0201606266200542	0.0162028968334198	-0.0305502042174339
1752	58.2907257080078	-4.40940189361572	-7.53860807418823	-0.0299008563160896	-0.0130177913233638	0.00711201597005129	-0.0308748781681061
1753	60.8881225585938	-4.73407602310181	-7.6684775352478	-0.0123684434220195	-0.0143164889886975	0.00938473641872406	-0.0363943427801132
1754	61.5374717712402	-4.73407602310181	-7.27886867523193	-0.00749832857400179	-0.0185372550040483	-0.000355493422830477	-0.0204853005707264
1755	61.5374717712402	-6.03277349472046	-7.79834747314453	-0.00684897974133492	-0.0139918150380254	0.00516396993771195	-0.0136671401560307
1756	58.9400749206543	-3.7600531578064	-7.99315214157104	-0.00684897974133492	-0.00977104809135199	-0.00977104809135199	-0.0139918150380254
1757	61.5374717712402	-4.08472776412964	-7.79834747314453	-0.00555028254166245	-0.00814767740666866	-0.0100957229733467	-0.0126931173726916
1758	61.5374717712402	-4.40940189361572	-7.73341274261475	-0.00360223650932312	-0.0195112787187099	-0.028926832601428	-0.00814767740666866
1759	60.2387733459473	-5.38342475891113	-7.99315214157104	-0.000355493422830477	-0.0133424662053585	-0.0328229255974293	0.00743668992072344
1760	58.2907257080078	-3.7600531578064	-7.86328220367432	-0.000680167751852423	-0.00522560812532902	-0.0191866029053926	0.01847561635077
1761	59.5894241333008	-4.08472776412964	-7.47367286682129	0.00970941036939621	0.011982130818069	-0.017887907102704	0.0304885655641556
1762	60.2387733459473	-4.40940189361572	-7.99315214157104	0.00646266713738441	0.0236704051494598	-0.00490093370899558	0.0288651939481497
1763	60.2387733459473	-5.70809936523438	-7.73341274261475	0.0106834331527352	-0.00295288790948689	0.0100340843200684	0.029189869761467
1764	59.5894241333008	-3.7600531578064	-8.12302207946777	0.0116574559360743	0.0175015944987535	0.0106834331527352	0.0295145437121391
1765	60.8881225585938	-3.7600531578064	-8.05808639526367	0.0178262684494257	0.0171769186854362	0.0233457311987877	0.0262678004801273
1766	60.8881225585938	-4.08472776412964	-7.99315214157104	0.0188002903014421	0.0188002903014421	0.00808603875339031	0.0103587592020631
1767	58.9400749206543	-5.05875062942505	-7.79834747314453	0.01847561635077	0.0210730116814375	-0.0133424662053585	0.0142548503354192
1768	61.5374717712402	-4.08472776412964	-7.60354280471802	0.00548864435404539	0.0210730116814375	-0.0311995539814234	0.0236704051494598
1769	61.5374717712402	-4.73407602310181	-7.99315214157104	0.00678734155371785	0.00841071270406246	-0.00717365415766835	-0.00100484199356288
1770	58.9400749206543	-3.43537902832031	-8.12302207946777	-0.00717365415766835	-0.00555028254166245	0.00386527273803949	-0.0162645354866982
1771	61.5374717712402	-5.70809936523438	-7.9282169342041	-0.00327756232582033	-0.00619963090866804	0.0155535480007529	-0.039641086012125
1772	61.5374717712402	-4.73407602310181	-7.6684775352478	-0.0146411629393697	-0.00619963090866804	0.0106834331527352	-0.0402904339134693
1773	60.2387733459473	-5.05875062942505	-7.99315214157104	-0.00295288790948689	-0.0123684434220195	0.0207483377307653	-0.0308748781681061
1774	60.8881225585938	-4.08472776412964	-7.86328220367432	-0.00749832857400179	-0.00392691092565656	-0.00360223650932312	-0.0224333461374044
1775	60.8881225585938	-5.38342475891113	-7.4087381362915	-0.0113944197073579	-0.00977104809135199	0.00418994715437293	-0.0185372550040483
1776	60.2387733459473	-4.73407602310181	-7.6684775352478	0.00354059832170606	0.000618529506027699	-0.032173577696085	-0.0123684434220195
1777	58.2907257080078	-3.7600531578064	-8.25289154052734	-0.00977104809135199	0.00808603875339031	-0.0402904339134693	-0.0146411629393697
1778	60.8881225585938	-4.08472776412964	-8.05808639526367	-0.00912170019000769	0.00613799272105098	-0.0117190945893526	-0.0104203969240189
1779	59.5894241333008	-4.08472776412964	-8.12302207946777	-0.0139918150380254	0.00516396993771195	0.00841071270406246	0.01100810803473
1780	60.2387733459473	-3.7600531578064	-7.79834747314453	-0.00490093370899558	0.0246444288641214	0.0168522447347641	0.0123068047687411
1781	58.2907257080078	-3.11070466041565	-7.86328220367432	-0.00684897974133492	0.0165275707840919	0.00808603875339031	0.0376313999295235
1782	59.5894241333008	-3.11070466041565	-7.99315214157104	-0.00132951640989631	0.0210730116814375	-0.00749832857400179	0.0246444288641214
1783	59.5894241333008	-3.43537902832031	-7.99315214157104	-0.00165419070981443	0.0022419011220336	-0.0152905117720366	0.0269171483814716
1784	59.5894241333008	-3.43537902832031	-8.18795680999756	-0.00522560812532902	0.01100810803473	-0.0221086721867323	0.031137915328145
1785	59.5894241333008	-4.08472776412964	-7.99315214157104	-0.0133424662053585	-0.0026282137259841	-0.0117190945893526	0.0282158460468054
1786	59.5894241333008	-2.78603029251099	-8.05808639526367	-0.0117190945893526	-0.0104203969240189	0.00386527273803949	0.0181509424000978
1787	60.8881225585938	-4.08472776412964	-7.9282169342041	-0.00782300252467394	0.00354059832170606	0.00418994715437293	0.0132808275520802
1788	60.8881225585938	-3.7600531578064	-7.53860807418823	-0.00684897974133492	-0.00230353930965066	-0.00100484199356288	0.00483929552137852
1789	59.5894241333008	-4.73407602310181	-7.86328220367432	-0.0120437685400248	-0.0230826959013939	0.0155535480007529	0.0126314787194133
1790	58.9400749206543	-3.11070466041565	-8.05808639526367	-0.00132951640989631	-0.0139918150380254	0.0158782228827477	-0.0139918150380254
1791	61.5374717712402	-3.7600531578064	-7.79834747314453	-0.00327756232582033	-0.00132951640989631	0.000943203864153475	-0.0337969474494457
1792	61.5374717712402	-5.38342475891113	-7.9282169342041	0.00613799272105098	-0.0123684434220195	-0.00295288790948689	-0.0276281367987394
1793	59.5894241333008	-3.43537902832031	-7.99315214157104	0.01100810803473	-0.0188619289547205	-0.00912170019000769	-0.0260047651827335
1794	61.5374717712402	-3.43537902832031	-7.6684775352478	0.0178262684494257	0.00321592413820326	-0.00360223650932312	-0.0188619289547205
1795	61.5374717712402	-4.08472776412964	-7.60354280471802	0.0168522447347641	-0.00230353930965066	-0.00522560812532902	-0.0133424662053585
1796	61.5374717712402	-5.70809936523438	-7.79834747314453	0.0168522447347641	-0.00457625929266214	-0.0136671401560307	-0.0260047651827335
1797	59.5894241333008	-3.43537902832031	-8.18795680999756	0.00516396993771195	0.00711201597005129	0.00256657530553639	-0.00879702530801296
1798	61.5374717712402	-3.7600531578064	-8.05808639526367	0.0197743140161037	0.00613799272105098	0.00711201597005129	-0.0169138833880424
1799	60.2387733459473	-2.78603029251099	-8.12302207946777	0.0175015944987535	0.0142548503354192	0.00483929552137852	0.00191722682211548
1800	60.8881225585938	-3.43537902832031	-7.79834747314453	0.0113327819854021	0.0200989879667759	0.0100340843200684	0.0217223595827818
1801	61.5374717712402	-3.11070466041565	-7.9282169342041	0.0132808275520802	0.0288651939481497	0.0171769186854362	0.0275664981454611
1802	59.5894241333008	-2.46135592460632	-7.79834747314453	-0.00100484199356288	0.0340599827468395	0.0149041991680861	0.031137915328145
1803	59.5894241333008	-2.78603029251099	-8.12302207946777	0.00970941036939621	0.0301638916134834	0.00159255252219737	0.0288651939481497
1804	59.5894241333008	-3.11070466041565	-8.12302207946777	-0.00360223650932312	0.0360080301761627	-0.0156151866540313	0.0308132413774729
1805	61.5374717712402	-4.40940189361572	-7.9282169342041	0.00321592413820326	0.0321119390428066	-0.0328229255974293	0.0197743140161037
1806	56.9920310974121	-2.78603029251099	-7.99315214157104	0.00873538758605719	0.00743668992072344	-0.0208099745213985	0.00548864435404539
1807	61.5374717712402	-3.7600531578064	-7.99315214157104	-0.0107450718060136	0.00159255252219737	-0.0221086721867323	0.00516396993771195
1808	59.5894241333008	-3.11070466041565	-7.60354280471802	-0.0123684434220195	0.00354059832170606	0.00354059832170606	0.01100810803473
1809	63.4855155944824	-4.08472776412964	-7.86328220367432	-0.023407369852066	-0.0107450718060136	0.0239950809627771	0.00289124972186983
1810	56.9920310974121	-3.7600531578064	-7.9282169342041	-0.0510046854615211	-0.0360696688294411	0.0330859608948231	-0.0143164889886975
1811	60.8881225585938	-4.08472776412964	-7.79834747314453	-0.0337969474494457	-0.0324982516467571	0.0350340083241463	-0.0363943427801132
1812	60.8881225585938	-4.08472776412964	-7.73341274261475	-0.032173577696085	-0.0363943427801132	0.0321119390428066	-0.0299008563160896
1813	62.1868209838867	-4.08472776412964	-7.79834747314453	-0.0250307414680719	-0.0568488240242004	0.0308132413774729	-0.0357449948787689
1814	58.9400749206543	-3.43537902832031	-7.99315214157104	-0.0146411629393697	-0.0578228458762169	0.020423661917448	-0.0156151866540313
1815	60.8881225585938	-4.08472776412964	-7.6684775352478	-0.00555028254166245	-0.0412644557654858	0.0191249661147594	-0.0133424662053585
1816	60.8881225585938	-4.40940189361572	-7.47367286682129	0.00386527273803949	-0.0243813935667276	0.0213976856321096	-0.0221086721867323
1817	60.8881225585938	-4.73407602310181	-7.9282169342041	-0.000680167751852423	-0.0227580219507217	0.00321592413820326	-0.00879702530801296
1818	58.9400749206543	-4.08472776412964	-7.99315214157104	0.013930176384747	0.00451462110504508	-0.00360223650932312	-0.0110697457566857
1819	59.5894241333008	-3.11070466041565	-8.18795680999756	0.01847561635077	-0.00132951640989631	-0.0104203969240189	0.00256657530553639
1820	59.5894241333008	-2.78603029251099	-8.12302207946777	0.0181509424000978	0.0100340843200684	-0.0139918150380254	0.0188002903014421
1821	60.8881225585938	-4.08472776412964	-7.9282169342041	0.0226963832974434	-0.0185372550040483	0.00873538758605719	0.0272418223321438
1822	58.9400749206543	-3.11070466041565	-7.47367286682129	0.0210730116814375	-0.0113944197073579	0.0220470335334539	0.0246444288641214
1823	58.9400749206543	-3.11070466041565	-8.05808639526367	0.0226963832974434	-0.0100957229733467	0.0207483377307653	0.0278911720961332
1824	59.5894241333008	-3.11070466041565	-8.38276100158691	0.0373067259788513	-0.00457625929266214	0.0103587592020631	0.0295145437121391
1825	62.1868209838867	-5.70809936523438	-7.86328220367432	0.020423661917448	-0.00879702530801296	0.0149041991680861	0.0181509424000978
1826	58.9400749206543	-3.11070466041565	-8.12302207946777	0.020423661917448	0.00483929552137852	0.0191249661147594	0.012956153601408
1827	60.2387733459473	-4.08472776412964	-7.86328220367432	0.0142548503354192	0.0132808275520802	-0.00782300252467394	0.0200989879667759
1828	58.9400749206543	-3.7600531578064	-7.99315214157104	0.0100340843200684	0.0223717093467712	-0.00457625929266214	0.00256657530553639
1829	61.5374717712402	-5.70809936523438	-7.53860807418823	0.00776136433705688	0.0269171483814716	-0.021459324285388	0.00191722682211548
1830	59.5894241333008	-3.43537902832031	-7.86328220367432	0.012956153601408	0.041852168738842	-0.0467839203774929	-0.017887907102704
1831	60.8881225585938	-4.40940189361572	-7.73341274261475	0.00841071270406246	0.0343846566975117	-0.0675630792975426	-0.0360696688294411
1832	60.8881225585938	-3.7600531578064	-8.38276100158691	-0.0110697457566857	0.0408781431615353	-0.085420161485672	-0.0409397818148136
1833	60.2387733459473	-4.08472776412964	-8.05808639526367	-0.00490093370899558	0.0178262684494257	-0.0662643760442734	-0.0386670641601086
1834	58.9400749206543	-3.11070466041565	-7.99315214157104	-0.00847235135734081	0.00581331877037883	-0.0295761823654175	-0.0256800893694162
1835	58.2907257080078	-3.11070466041565	-7.99315214157104	-0.000680167751852423	-0.00619963090866804	-0.0182125810533762	-0.0227580219507217
1836	61.5374717712402	-4.73407602310181	-7.79834747314453	0.00159255252219737	-0.00360223650932312	0.00646266713738441	-0.0162645354866982
1837	62.1868209838867	-5.38342475891113	-7.86328220367432	-0.0175632312893867	-0.0107450718060136	0.0207483377307653	-0.0130177913233638
1838	58.9400749206543	-3.11070466041565	-8.18795680999756	-0.00587495695799589	-0.0367190167307854	0.0389300994575024	-0.00879702530801296
1839	58.9400749206543	-4.73407602310181	-7.9282169342041	-0.0143164889886975	-0.0399657599627972	0.0239950809627771	0.00581331877037883
1840	58.9400749206543	-3.43537902832031	-8.18795680999756	-0.00230353930965066	-0.0156151866540313	-0.00814767740666866	0.011982130818069
1841	60.8881225585938	-4.08472776412964	-7.99315214157104	-0.00230353930965066	0.0188002903014421	-0.0156151866540313	0.0285405199974775
1842	59.5894241333008	-3.43537902832031	-7.73341274261475	-0.00522560812532902	0.012956153601408	-0.0425631552934647	0.0282158460468054
1843	56.9920310974121	-3.7600531578064	-7.6684775352478	-0.017887907102704	0.0226963832974434	-0.0386670641601086	0.0356833562254906
1844	61.5374717712402	-4.73407602310181	-7.86328220367432	-0.00684897974133492	0.020423661917448	-0.043212503194809	0.0259431265294552
1845	60.2387733459473	-3.7600531578064	-8.18795680999756	-0.00360223650932312	0.0233457311987877	-0.0324982516467571	0.0220470335334539
1846	60.8881225585938	-5.05875062942505	-7.9282169342041	-0.00490093370899558	0.0113327819854021	-0.0337969474494457	0.0152288740500808
1847	56.9920310974121	-3.7600531578064	-8.05808639526367	-0.00457625929266214	0.0175015944987535	-0.0182125810533762	0.011982130818069
1848	59.5894241333008	-4.73407602310181	-7.60354280471802	-0.0149658378213644	0.00581331877037883	-0.0182125810533762	0.00354059832170606
1849	60.2387733459473	-4.08472776412964	-7.79834747314453	0.0100340843200684	-0.00295288790948689	-0.028926832601428	0.00776136433705688
1850	61.5374717712402	-5.38342475891113	-7.9282169342041	-0.00165419070981443	-0.00457625929266214	-0.0324982516467571	-0.0195112787187099
1851	59.5894241333008	-4.08472776412964	-7.86328220367432	-0.00230353930965066	0.000293855206109583	-0.0256800893694162	-0.0302255302667618
1852	59.5894241333008	-3.43537902832031	-8.18795680999756	-0.00522560812532902	0.00256657530553639	-0.0260047651827335	-0.0383423902094364
1853	60.2387733459473	-3.11070466041565	-8.05808639526367	-0.00295288790948689	-0.0120437685400248	-0.017887907102704	-0.0360696688294411
1854	59.5894241333008	-4.08472776412964	-7.99315214157104	-0.00425158534198999	-0.0175632312893867	-0.0026282137259841	-0.0188619289547205
1855	56.9920310974121	-3.43537902832031	-7.79834747314453	-0.0130177913233638	-0.0104203969240189	-0.0143164889886975	-0.0165892094373703
1856	60.8881225585938	-5.05875062942505	-7.47367286682129	-3.08191010844894e-05	-0.0143164889886975	0.00516396993771195	-0.00555028254166245
1857	60.2387733459473	-4.73407602310181	-7.99315214157104	0.00159255252219737	-0.0201606266200542	0.00386527273803949	-0.0133424662053585
1858	58.9400749206543	-4.73407602310181	-8.31782627105713	0.013930176384747	-0.0243813935667276	0.0132808275520802	-0.0120437685400248
1859	58.2907257080078	-3.7600531578064	-7.86328220367432	-0.000680167751852423	-0.00652430532500148	0.0197743140161037	0.0100340843200684
1860	60.2387733459473	-3.43537902832031	-7.99315214157104	0.0116574559360743	-0.00230353930965066	0.00743668992072344	0.025618452578783
1861	62.8361663818359	-4.73407602310181	-7.9282169342041	0.00808603875339031	-0.00392691092565656	0.00873538758605719	0.0295145437121391
1862	61.5374717712402	-5.70809936523438	-7.60354280471802	0.011982130818069	-0.0182125810533762	0.0463976077735424	0.0210730116814375
1863	57.6413803100586	-3.7600531578064	-7.4087381362915	-0.00327756232582033	0.00841071270406246	0.0642546936869621	0.0392547734081745
1864	59.5894241333008	-3.43537902832031	-7.86328220367432	0.00386527273803949	0.0223717093467712	0.0623066499829292	0.0285405199974775
1865	61.5374717712402	-4.40940189361572	-8.25289154052734	0.00354059832170606	0.0405534692108631	0.045423585921526	0.0233457311987877
1866	59.5894241333008	-5.05875062942505	-7.99315214157104	0.00126787810586393	0.0483456552028656	0.031137915328145	0.00126787810586393
1867	60.2387733459473	-4.08472776412964	-8.05808639526367	-0.00490093370899558	0.0415274947881699	0.000943203864153475	0.00321592413820326
1868	62.8361663818359	-4.73407602310181	-7.86328220367432	-0.0117190945893526	0.0334106348454952	-0.0221086721867323	0.00548864435404539
1869	60.2387733459473	-3.11070466041565	-7.9282169342041	-0.017887907102704	0.012956153601408	-0.0393164120614529	0.0103587592020631
1870	61.5374717712402	-5.38342475891113	-7.53860807418823	-0.0227580219507217	0.00126787810586393	-0.0597708933055401	-0.0191866029053926
1871	60.2387733459473	-3.11070466041565	-7.99315214157104	-0.0279528107494116	0.000618529506027699	-0.0600955672562122	-0.0383423902094364
1872	59.5894241333008	-3.11070466041565	-7.86328220367432	-0.0328229255974293	-0.0026282137259841	-0.0578228458762169	-0.0402904339134693
1873	59.5894241333008	-3.11070466041565	-8.18795680999756	-0.0263294391334057	-0.023407369852066	-0.0263294391334057	-0.0331475995481014
1874	58.9400749206543	-4.08472776412964	-7.99315214157104	-0.017887907102704	-0.0334722734987736	0.00711201597005129	-0.021459324285388
1875	59.5894241333008	-3.11070466041565	-7.99315214157104	-0.0152905117720366	-0.0386670641601086	0.0126314787194133	-0.0162645354866982
1876	60.8881225585938	-4.40940189361572	-7.47367286682129	-0.0107450718060136	-0.0445111989974976	0.0522417463362217	-0.00912170019000769
1877	59.5894241333008	-3.43537902832031	-7.9282169342041	-0.0136671401560307	-0.0490566417574883	0.0450989119708538	-0.0169138833880424
1878	61.5374717712402	-4.40940189361572	-8.31782627105713	-0.00392691092565656	-0.0451605506241322	0.0301638916134834	-0.0107450718060136
1879	58.2907257080078	-2.78603029251099	-8.25289154052734	0.012956153601408	-0.0315242260694504	0.0353586822748184	0.00126787810586393
1880	57.6413803100586	-3.43537902832031	-7.9282169342041	0.0178262684494257	-0.0136671401560307	0.0265924744307995	0.0175015944987535
1881	61.5374717712402	-4.08472776412964	-8.12302207946777	0.0308132413774729	-0.00814767740666866	0.0116574559360743	0.0363327041268349
1882	61.5374717712402	-4.40940189361572	-7.6684775352478	0.0314625911414623	-0.00749832857400179	0.00873538758605719	0.031137915328145
1883	62.1868209838867	-4.08472776412964	-7.47367286682129	0.029189869761467	-0.00165419070981443	0.0126314787194133	0.0298392176628113
1884	58.2907257080078	-3.43537902832031	-7.86328220367432	0.0191249661147594	-0.0104203969240189	0.0136055024340749	0.0259431265294552
1885	60.8881225585938	-3.43537902832031	-8.25289154052734	0.0155535480007529	0.00159255252219737	0.00581331877037883	0.0213976856321096
1886	62.1868209838867	-4.40940189361572	-7.86328220367432	0.0136055024340749	0.011982130818069	0.0022419011220336	0.00321592413820326
1887	59.5894241333008	-3.11070466041565	-8.05808639526367	0.0103587592020631	0.0175015944987535	-0.00912170019000769	-0.00165419070981443
1888	59.5894241333008	-4.08472776412964	-7.86328220367432	-0.00230353930965066	0.0246444288641214	-0.0315242260694504	0.0022419011220336
1889	61.5374717712402	-3.11070466041565	-8.05808639526367	0.0171769186854362	0.0168522447347641	-0.0334722734987736	-0.00652430532500148
1890	62.1868209838867	-4.08472776412964	-7.21393346786499	0.00906006153672934	0.0200989879667759	-0.0360696688294411	-0.0146411629393697
1891	60.8881225585938	-3.43537902832031	-8.12302207946777	-0.00749832857400179	0.0178262684494257	-0.0188619289547205	-0.0347709693014622
1892	56.9920310974121	-3.11070466041565	-8.12302207946777	-0.00814767740666866	0.00321592413820326	-3.08191010844894e-05	-0.0367190167307854
1893	60.2387733459473	-3.11070466041565	-8.12302207946777	-0.00587495695799589	-0.0107450718060136	0.00678734155371785	-0.0370436906814575
1894	59.5894241333008	-3.11070466041565	-8.18795680999756	0.000293855206109583	-0.0211346503347158	0.0386054255068302	-0.0221086721867323
1895	60.2387733459473	-3.7600531578064	-7.9282169342041	-0.00327756232582033	-0.0308748781681061	0.0288651939481497	-0.0172385573387146
1896	58.2907257080078	-2.78603029251099	-7.73341274261475	-0.0107450718060136	-0.0217839982360601	0.0356833562254906	-0.0136671401560307
1897	62.1868209838867	-4.40940189361572	-7.47367286682129	-0.0026282137259841	-0.0185372550040483	0.0158782228827477	-0.0113944197073579
1898	59.5894241333008	-3.11070466041565	-8.25289154052734	-0.00977104809135199	-0.0172385573387146	0.0181509424000978	-0.0143164889886975
1899	60.8881225585938	-5.05875062942505	-7.99315214157104	-0.00360223650932312	-0.0295761823654175	0.025618452578783	0.00321592413820326
1900	58.2907257080078	-3.11070466041565	-7.99315214157104	0.00354059832170606	-0.0139918150380254	0.0175015944987535	0.025618452578783
1901	60.2387733459473	-4.08472776412964	-7.79834747314453	0.025618452578783	-0.00912170019000769	0.0181509424000978	0.0343846566975117
1902	59.5894241333008	-4.08472776412964	-7.53860807418823	0.0217223595827818	0.00613799272105098	0.0126314787194133	0.0210730116814375
1903	58.9400749206543	-4.40940189361572	-7.73341274261475	0.0175015944987535	0.0191249661147594	0.00711201597005129	0.031137915328145
1904	58.9400749206543	-3.11070466041565	-7.73341274261475	0.0168522447347641	0.0379560738801956	-0.0162645354866982	0.0265924744307995
1905	62.8361663818359	-4.08472776412964	-8.12302207946777	0.011982130818069	0.0330859608948231	-0.0221086721867323	0.0298392176628113
1906	58.9400749206543	-3.11070466041565	-8.25289154052734	0.0142548503354192	0.0282158460468054	-0.0107450718060136	0.0100340843200684
1907	61.5374717712402	-4.73407602310181	-7.73341274261475	0.00126787810586393	0.00418994715437293	-0.00197886489331722	0.00159255252219737
1908	60.2387733459473	-3.7600531578064	-7.79834747314453	-0.0185372550040483	0.00873538758605719	0.0353586822748184	0.00483929552137852
1909	60.8881225585938	-4.08472776412964	-7.6684775352478	-0.0117190945893526	0.000618529506027699	0.0249691028147936	-0.00360223650932312
1910	60.2387733459473	-4.08472776412964	-7.73341274261475	-0.0256800893694162	-0.0237320438027382	0.0194496400654316	-0.0185372550040483
1911	59.5894241333008	-3.7600531578064	-8.05808639526367	-0.0282774847000837	0.00483929552137852	-0.0146411629393697	-0.0305502042174339
1912	58.9400749206543	-3.11070466041565	-7.86328220367432	-0.0221086721867323	0.0100340843200684	-0.043212503194809	-0.0370436906814575
1913	60.2387733459473	-3.43537902832031	-7.86328220367432	-0.0237320438027382	0.00938473641872406	-0.0613942667841911	-0.0299008563160896
1914	58.9400749206543	-3.11070466041565	-8.4476957321167	-0.0165892094373703	0.00743668992072344	-0.063342310488224	-0.0311995539814234
1915	60.8881225585938	-4.08472776412964	-7.79834747314453	-0.00879702530801296	0.00256657530553639	-0.0555501282215118	-0.0172385573387146
1916	60.8881225585938	-4.08472776412964	-7.27886867523193	-0.0113944197073579	0.00938473641872406	-0.0493813157081604	-0.0152905117720366
1917	58.2907257080078	-3.11070466041565	-7.73341274261475	-0.0282774847000837	0.000293855206109583	-0.0376930385828018	-0.0130177913233638
1918	60.8881225585938	-4.08472776412964	-8.12302207946777	-0.0126931173726916	-0.00555028254166245	-0.0286021586507559	-0.00457625929266214
1919	59.5894241333008	-3.43537902832031	-8.12302207946777	-0.00490093370899558	-0.00100484199356288	-0.00197886489331722	0.00256657530553639
1920	60.2387733459473	-4.08472776412964	-7.9282169342041	0.00808603875339031	0.00483929552137852	-0.0227580219507217	0.0246444288641214
1921	59.5894241333008	-4.08472776412964	-7.60354280471802	0.000943203864153475	0.0197743140161037	-0.0159398596733809	0.0321119390428066
1922	60.2387733459473	-3.7600531578064	-7.99315214157104	0.0113327819854021	0.0230210572481155	-0.0143164889886975	0.0278911720961332
1923	60.8881225585938	-4.08472776412964	-7.86328220367432	0.0106834331527352	0.031137915328145	-0.00587495695799589	0.0330859608948231
1924	60.8881225585938	-4.40940189361572	-7.47367286682129	0.0145795252174139	0.0223717093467712	-0.00555028254166245	0.0265924744307995
1925	58.9400749206543	-4.08472776412964	-7.6684775352478	0.00711201597005129	0.031137915328145	-0.0117190945893526	0.031137915328145
1926	58.9400749206543	-3.11070466041565	-8.4476957321167	0.00646266713738441	0.0239950809627771	-0.00912170019000769	-0.00295288790948689
1927	60.8881225585938	-4.40940189361572	-7.79834747314453	-0.000680167751852423	0.025618452578783	-0.0120437685400248	0.00321592413820326
1928	58.9400749206543	-3.43537902832031	-7.86328220367432	-0.00749832857400179	0.0152288740500808	-0.0143164889886975	-0.00555028254166245
1929	57.6413803100586	-2.78603029251099	-7.9282169342041	-0.0172385573387146	0.00191722682211548	-0.00782300252467394	0.00743668992072344
1930	61.5374717712402	-4.08472776412964	-7.53860807418823	-0.0253554154187441	0.00516396993771195	-0.00912170019000769	-0.0130177913233638
1931	61.5374717712402	-4.08472776412964	-7.73341274261475	-0.0448358729481697	0.00711201597005129	-0.00197886489331722	-0.0347709693014622
1932	58.9400749206543	-4.08472776412964	-7.99315214157104	-0.0386670641601086	-0.00457625929266214	-0.0107450718060136	-0.0373683646321297
1933	58.2907257080078	-2.78603029251099	-8.12302207946777	-0.0454852245748043	0.0142548503354192	-0.0162645354866982	-0.0282774847000837
1934	60.2387733459473	-3.11070466041565	-8.31782627105713	-0.0224333461374044	0.00483929552137852	0.00354059832170606	-0.0217839982360601
1935	60.8881225585938	-4.08472776412964	-7.79834747314453	-0.017887907102704	-0.00717365415766835	-0.00100484199356288	-0.0107450718060136
1936	59.5894241333008	-5.05875062942505	-7.60354280471802	-0.0117190945893526	-0.0104203969240189	0.00354059832170606	-0.0156151866540313
1937	57.6413803100586	-3.43537902832031	-7.6684775352478	-3.08191010844894e-05	-0.00132951640989631	-0.00457625929266214	-0.0104203969240189
1938	60.8881225585938	-4.73407602310181	-7.79834747314453	0.00873538758605719	-0.00847235135734081	-0.00684897974133492	-0.0100957229733467
1939	59.5894241333008	-2.46135592460632	-8.38276100158691	0.0152288740500808	-0.00944637414067984	0.00776136433705688	0.00808603875339031
1940	60.2387733459473	-4.73407602310181	-7.79834747314453	0.0272418223321438	-0.0123684434220195	0.00548864435404539	0.0223717093467712
1941	60.2387733459473	-4.40940189361572	-7.9282169342041	0.0158782228827477	0.00646266713738441	0.00321592413820326	0.0308132413774729
1942	60.2387733459473	-4.40940189361572	-7.79834747314453	0.029189869761467	0.000293855206109583	-0.00749832857400179	0.0288651939481497
1943	60.2387733459473	-4.08472776412964	-7.6684775352478	0.0252937767654657	0.00159255252219737	-0.0117190945893526	0.0317872650921345
1944	60.8881225585938	-6.03277349472046	-7.4087381362915	0.0243197549134493	-0.0237320438027382	0.0223717093467712	0.0298392176628113
1945	59.5894241333008	-3.43537902832031	-7.9282169342041	0.0210730116814375	-0.0428878292441368	0.0197743140161037	0.0162028968334198
1946	61.5374717712402	-4.73407602310181	-7.73341274261475	0.0207483377307653	0.00483929552137852	0.0243197549134493	0.0171769186854362
1947	59.5894241333008	-3.43537902832031	-7.73341274261475	0.00743668992072344	-3.08191010844894e-05	0.0200989879667759	-0.00295288790948689
1948	60.8881225585938	-6.03277349472046	-7.99315214157104	0.012956153601408	-0.0113944197073579	0.0152288740500808	0.00646266713738441
1949	59.5894241333008	-3.7600531578064	-7.9282169342041	-0.00684897974133492	-0.0026282137259841	0.00970941036939621	0.00776136433705688
1950	60.8881225585938	-5.05875062942505	-7.53860807418823	-0.0113944197073579	-0.00847235135734081	0.00516396993771195	-0.0169138833880424
1951	60.8881225585938	-4.08472776412964	-7.86328220367432	-0.00717365415766835	-0.00327756232582033	0.00289124972186983	-0.0350956469774246
1952	61.5374717712402	-6.03277349472046	-7.9282169342041	-0.0104203969240189	-0.0276281367987394	0.00126787810586393	-0.0305502042174339
1953	61.5374717712402	-3.7600531578064	-7.86328220367432	-0.00782300252467394	-0.0217839982360601	0.00776136433705688	-0.0295761823654175
1954	60.8881225585938	-4.73407602310181	-7.60354280471802	-0.00230353930965066	-0.0299008563160896	0.0155535480007529	-0.0159398596733809
1955	61.5374717712402	-4.40940189361572	-7.79834747314453	0.012956153601408	-0.0026282137259841	0.00678734155371785	-0.0169138833880424
1956	59.5894241333008	-4.40940189361572	-7.86328220367432	0.0194496400654316	-0.0117190945893526	0.00938473641872406	-0.00490093370899558
1957	61.5374717712402	-4.08472776412964	-7.79834747314453	0.0165275707840919	0.00256657530553639	0.00873538758605719	-0.0149658378213644
1958	59.5894241333008	-4.40940189361572	-7.86328220367432	0.0126314787194133	-0.000680167751852423	-0.0026282137259841	0.0022419011220336
1959	60.8881225585938	-4.40940189361572	-8.51263046264648	0.0145795252174139	0.00646266713738441	-0.0139918150380254	0.00126787810586393
1960	58.9400749206543	-4.40940189361572	-7.86328220367432	0.0162028968334198	0.0100340843200684	-0.0107450718060136	0.0136055024340749
1961	59.5894241333008	-4.73407602310181	-7.60354280471802	0.00938473641872406	0.00743668992072344	-0.0221086721867323	0.0340599827468395
1962	59.5894241333008	-4.40940189361572	-7.60354280471802	-0.0156151866540313	0.011982130818069	-0.0126931173726916	0.0295145437121391
1963	60.2387733459473	-4.08472776412964	-7.86328220367432	-0.023407369852066	0.00418994715437293	-0.00944637414067984	0.0210730116814375
1964	60.2387733459473	-4.40940189361572	-7.6684775352478	-0.0211346503347158	0.00938473641872406	-0.00490093370899558	0.0298392176628113
1965	61.5374717712402	-4.08472776412964	-8.25289154052734	-0.0208099745213985	0.00613799272105098	-0.00944637414067984	0.0278911720961332
1966	60.2387733459473	-5.38342475891113	-7.79834747314453	-0.0273034609854221	0.00938473641872406	-0.00847235135734081	0.0158782228827477
1967	59.5894241333008	-3.7600531578064	-8.4476957321167	-0.0165892094373703	0.00841071270406246	-0.00295288790948689	0.00451462110504508
1968	61.5374717712402	-5.70809936523438	-7.47367286682129	-0.017887907102704	-0.000680167751852423	0.0103587592020631	0.0126314787194133
1969	61.5374717712402	-5.70809936523438	-7.73341274261475	-0.00555028254166245	-0.0120437685400248	0.0301638916134834	-0.00295288790948689
1970	57.6413803100586	-4.08472776412964	-7.60354280471802	-0.0117190945893526	-0.0227580219507217	0.0360080301761627	-0.0100957229733467
1971	62.1868209838867	-4.73407602310181	-7.47367286682129	-0.0159398596733809	-0.0146411629393697	0.0317872650921345	-0.0334722734987736
1972	61.5374717712402	-5.05875062942505	-7.47367286682129	-0.00132951640989631	-0.0224333461374044	0.0382807515561581	-0.0337969474494457
1973	61.5374717712402	-6.03277349472046	-7.9282169342041	-0.00619963090866804	-0.0201606266200542	0.0304885655641556	-0.0224333461374044
1974	59.5894241333008	-5.38342475891113	-7.9282169342041	-0.00360223650932312	-0.0139918150380254	0.0298392176628113	-0.0182125810533762
1975	62.1868209838867	-4.73407602310181	-7.79834747314453	0.00321592413820326	-0.00847235135734081	0.0207483377307653	-0.00912170019000769
1976	60.2387733459473	-3.7600531578064	-7.6684775352478	0.00711201597005129	0.00159255252219737	0.00321592413820326	-0.0201606266200542
1977	62.1868209838867	-6.35744762420654	-7.60354280471802	0.0171769186854362	-0.00522560812532902	-0.0195112787187099	-0.0113944197073579
1978	58.9400749206543	-4.08472776412964	-7.99315214157104	0.00581331877037883	0.00743668992072344	-0.0133424662053585	-0.00619963090866804
1979	62.1868209838867	-4.73407602310181	-7.99315214157104	0.0210730116814375	0.00321592413820326	-0.00814767740666866	0.00581331877037883
1980	60.2387733459473	-4.08472776412964	-8.12302207946777	0.0340599827468395	0.00938473641872406	-0.0026282137259841	0.0171769186854362
1981	60.8881225585938	-5.38342475891113	-8.05808639526367	0.0230210572481155	0.00289124972186983	-0.0175632312893867	0.031137915328145
1982	58.2907257080078	-4.08472776412964	-8.18795680999756	0.0269171483814716	0.00906006153672934	-0.00912170019000769	0.0275664981454611
1983	58.9400749206543	-3.43537902832031	-7.86328220367432	0.0217223595827818	0.00873538758605719	-0.0230826959013939	0.0220470335334539
1984	59.5894241333008	-4.08472776412964	-7.86328220367432	0.0246444288641214	0.013930176384747	-0.0169138833880424	0.0314625911414623
1985	61.5374717712402	-6.68212223052979	-7.79834747314453	0.0123068047687411	-0.00490093370899558	-0.00165419070981443	0.0217223595827818
1986	59.5894241333008	-4.40940189361572	-8.12302207946777	0.0100340843200684	0.00743668992072344	-0.0136671401560307	0.00970941036939621
1987	60.8881225585938	-5.05875062942505	-7.99315214157104	0.01100810803473	0.00970941036939621	-0.00197886489331722	-0.000680167751852423
1988	59.5894241333008	-3.7600531578064	-8.25289154052734	-0.00197886489331722	0.000943203864153475	-0.00295288790948689	0.00743668992072344
1989	62.1868209838867	-6.35744762420654	-7.6684775352478	-0.00977104809135199	-0.0136671401560307	0.00841071270406246	-0.00230353930965066
1990	59.5894241333008	-3.7600531578064	-7.99315214157104	-0.0100957229733467	-0.0247060675173998	0.0175015944987535	-0.0159398596733809
1991	59.5894241333008	-4.73407602310181	-7.60354280471802	-0.0299008563160896	0.00613799272105098	0.00516396993771195	-0.0373683646321297
1992	61.5374717712402	-5.38342475891113	-8.18795680999756	-0.0286021586507559	0.00873538758605719	0.0022419011220336	-0.0311995539814234
1993	61.5374717712402	-5.38342475891113	-7.86328220367432	-0.0282774847000837	0.0116574559360743	-0.00392691092565656	-0.0311995539814234
1994	60.8881225585938	-5.05875062942505	-7.9282169342041	-0.0191866029053926	0.00938473641872406	0.00938473641872406	-0.0130177913233638
1995	58.9400749206543	-4.73407602310181	-7.79834747314453	-0.00717365415766835	0.00711201597005129	0.011982130818069	-0.0191866029053926
1996	59.5894241333008	-4.08472776412964	-8.31782627105713	-0.00457625929266214	0.0123068047687411	0.00191722682211548	-0.00912170019000769
1997	61.5374717712402	-5.70809936523438	-7.47367286682129	-0.00619963090866804	0.0126314787194133	0.00646266713738441	-0.0143164889886975
1998	60.8881225585938	-4.40940189361572	-7.86328220367432	0.00418994715437293	0.0123068047687411	0.00516396993771195	-0.00717365415766835
1999	58.9400749206543	-4.73407602310181	-8.18795680999756	0.00776136433705688	0.01847561635077	-0.0026282137259841	0.00808603875339031
2000	60.8881225585938	-5.05875062942505	-7.9282169342041	0.0217223595827818	0.0360080301761627	-0.0240567177534103	0.0230210572481155
[truncated: 7,780 more rows]
