# Supplementary material for: Precise instruction and consideration of the vertical and horizontal force component increases validity and reliability of the 90:20 Isometric Posterior Chain Test
Source: PLoS One. 2024 Oct 28;19(10):e0312843. doi: 10.1371/journal.pone.0312843 (PMC11515970; doi:10.1371/journal.pone.0312843)
Supplement: S1 File — (ZIP) [file pone.0312843.s001.zip › S1_Raw_Data/M1_P22_vh_3.csv]

1	53.745288848877	1.11006152629852	-8.05808639526367	-0.0302255302667618	-0.00847235135734081	-0.00879702530801296	-0.00749832857400179
2	53.0959396362305	-0.188635781407356	-7.60354280471802	-0.0169138833880424	-0.00912170019000769	0.00386527273803949	-0.0250307414680719
3	53.745288848877	0.78538715839386	-7.53860807418823	-0.0208099745213985	-0.0195112787187099	0.0197743140161037	-0.0299008563160896
4	51.147891998291	0.460712850093842	-7.34380340576172	-0.028926832601428	-0.0299008563160896	0.0243197549134493	-0.02697878703475
5	53.745288848877	0.460712850093842	-7.34380340576172	-0.0211346503347158	-0.0360696688294411	0.0438002124428749	-0.023407369852066
6	53.0959396362305	0.78538715839386	-7.86328220367432	-0.0139918150380254	-0.021459324285388	0.0623066499829292	-0.0224333461374044
7	51.7972412109375	0.136038541793823	-7.9282169342041	-0.0110697457566857	-0.0279528107494116	0.0463976077735424	-0.0126931173726916
8	53.745288848877	1.4347357749939	-7.86328220367432	-0.00944637414067984	-0.0110697457566857	0.0548391379415989	-0.00912170019000769
9	51.7972412109375	0.78538715839386	-7.53860807418823	-0.0273034609854221	0.00873538758605719	0.047696303576231	-0.00879702530801296
10	52.446590423584	2.08408451080322	-7.79834747314453	-0.00587495695799589	0.00256657530553639	0.0467222817242146	-0.00327756232582033
11	53.0959396362305	1.4347357749939	-7.73341274261475	0.00386527273803949	0.012956153601408	0.0175015944987535	0.00418994715437293
12	53.0959396362305	-0.188635781407356	-7.27886867523193	0.020423661917448	0.0178262684494257	-0.00392691092565656	0.0220470335334539
13	54.3946342468262	0.460712850093842	-8.05808639526367	0.0252937767654657	0.0262678004801273	-0.0282774847000837	0.0360080301761627
14	50.4985427856445	1.11006152629852	-7.99315214157104	0.0165275707840919	0.0194496400654316	-0.0656150281429291	0.0431508645415306
15	55.6933326721191	1.4347357749939	-8.05808639526367	0.0100340843200684	0.0162028968334198	-0.0701604709029198	0.0399041213095188
16	54.3946342468262	1.11006152629852	-7.73341274261475	-0.00652430532500148	0.00483929552137852	-0.0536020807921886	0.0236704051494598
17	53.745288848877	-0.513310074806213	-7.4087381362915	0.00613799272105098	-0.0100957229733467	-0.0441865250468254	0.0181509424000978
18	53.0959396362305	1.11006152629852	-7.4087381362915	0.00256657530553639	-0.00749832857400179	-0.0367190167307854	0.00906006153672934
19	51.7972412109375	1.11006152629852	-7.60354280471802	-0.00879702530801296	-3.08191010844894e-05	-0.0136671401560307	0.0168522447347641
20	53.0959396362305	1.75941014289856	-7.99315214157104	-0.00230353930965066	-0.00652430532500148	0.0123068047687411	0.0197743140161037
21	53.745288848877	1.4347357749939	-7.9282169342041	-0.0026282137259841	-0.0026282137259841	0.0226963832974434	-0.00522560812532902
22	53.0959396362305	-0.513310074806213	-7.53860807418823	-0.00684897974133492	-0.00360223650932312	0.025618452578783	-0.0279528107494116
23	52.446590423584	1.11006152629852	-7.73341274261475	0.000293855206109583	0.000618529506027699	0.0123068047687411	-0.0324982516467571
24	50.4985427856445	1.4347357749939	-7.60354280471802	-0.00652430532500148	-0.0123684434220195	0.00743668992072344	-0.038017712533474
25	52.446590423584	1.4347357749939	-7.53860807418823	-0.00230353930965066	-0.0230826959013939	0.00678734155371785	-0.0256800893694162
26	53.745288848877	1.4347357749939	-7.99315214157104	0.00126787810586393	-0.02697878703475	0.00776136433705688	-0.0237320438027382
27	53.0959396362305	-0.837984383106232	-7.60354280471802	0.00516396993771195	-0.0263294391334057	0.00938473641872406	-0.0198359526693821
28	53.0959396362305	1.4347357749939	-7.6684775352478	0.00516396993771195	-0.0146411629393697	0.00711201597005129	-0.0224333461374044
29	51.147891998291	2.08408451080322	-7.9282169342041	-0.0152905117720366	-0.0162645354866982	-0.0117190945893526	-0.0159398596733809
30	51.7972412109375	1.75941014289856	-7.53860807418823	-0.0123684434220195	-0.0110697457566857	-0.00165419070981443	-0.00327756232582033
31	53.0959396362305	0.460712850093842	-7.34380340576172	-0.00100484199356288	0.00711201597005129	-0.00879702530801296	0.00289124972186983
32	53.0959396362305	0.460712850093842	-7.60354280471802	0.0145795252174139	0.0142548503354192	-0.0117190945893526	0.0162028968334198
33	51.7972412109375	2.08408451080322	-7.9282169342041	0.0165275707840919	0.00873538758605719	-0.0133424662053585	0.0308132413774729
34	51.147891998291	1.4347357749939	-7.86328220367432	0.01100810803473	0.0132808275520802	-0.0149658378213644	0.041852168738842
35	53.0959396362305	1.4347357749939	-7.9282169342041	0.0168522447347641	0.0103587592020631	-0.017887907102704	0.0301638916134834
36	53.0959396362305	2.08408451080322	-7.86328220367432	0.00841071270406246	0.020423661917448	0.00841071270406246	0.0213976856321096
37	54.3946342468262	-0.188635781407356	-7.73341274261475	0.0210730116814375	0.0162028968334198	0.000618529506027699	0.0145795252174139
38	53.745288848877	0.78538715839386	-7.21393346786499	0.0158782228827477	0.0175015944987535	0.00418994715437293	0.0100340843200684
39	51.147891998291	1.4347357749939	-7.73341274261475	0.00970941036939621	0.012956153601408	-0.00912170019000769	0.01100810803473
40	55.0439834594727	-0.513310074806213	-7.86328220367432	-0.0026282137259841	0.0106834331527352	-0.0130177913233638	0.0168522447347641
41	55.6933326721191	0.136038541793823	-7.60354280471802	-0.0100957229733467	-0.00555028254166245	-0.00555028254166245	0.0116574559360743
42	53.0959396362305	0.136038541793823	-7.79834747314453	-0.0152905117720366	-0.02697878703475	-0.0146411629393697	0.0123068047687411
43	53.0959396362305	0.460712850093842	-7.47367286682129	-0.0211346503347158	-0.0182125810533762	-0.00814767740666866	-0.028926832601428
44	52.446590423584	-0.188635781407356	-7.6684775352478	-0.0302255302667618	-0.00717365415766835	-0.00847235135734081	-0.0451605506241322
45	55.0439834594727	0.136038541793823	-7.4087381362915	-0.02697878703475	-0.0120437685400248	-0.000355493422830477	-0.0260047651827335
46	53.0959396362305	0.460712850093842	-7.4087381362915	-0.0182125810533762	0.000293855206109583	0.00386527273803949	-0.0286021586507559
47	52.446590423584	-0.188635781407356	-7.9282169342041	-3.08191010844894e-05	-0.0224333461374044	-0.0026282137259841	-0.0237320438027382
48	53.745288848877	0.460712850093842	-7.86328220367432	-0.0026282137259841	-0.00230353930965066	-0.000355493422830477	-0.0198359526693821
49	52.446590423584	0.136038541793823	-7.6684775352478	-0.00425158534198999	0.00483929552137852	0.00548864435404539	-0.017887907102704
50	53.745288848877	0.78538715839386	-8.05808639526367	0.00841071270406246	-0.00165419070981443	0.00191722682211548	-0.00360223650932312
51	54.3946342468262	0.136038541793823	-7.27886867523193	0.013930176384747	0.00321592413820326	0.0132808275520802	0.00126787810586393
52	51.7972412109375	0.460712850093842	-7.53860807418823	0.0392547734081745	0.000943203864153475	0.0178262684494257	0.0152288740500808
53	51.7972412109375	0.136038541793823	-7.6684775352478	0.0343846566975117	0.00613799272105098	-0.00619963090866804	0.0369820520281792
54	54.3946342468262	-0.188635781407356	-7.34380340576172	0.0308132413774729	0.00776136433705688	0.00289124972186983	0.0317872650921345
55	55.0439834594727	-0.513310074806213	-7.9282169342041	0.0149041991680861	0.00354059832170606	-0.00392691092565656	0.0340599827468395
56	53.745288848877	1.4347357749939	-7.53860807418823	-0.00522560812532902	-0.00490093370899558	0.00841071270406246	0.0259431265294552
57	52.446590423584	0.136038541793823	-7.86328220367432	0.00711201597005129	-0.0104203969240189	0.00970941036939621	0.0249691028147936
58	52.446590423584	0.136038541793823	-7.27886867523193	-0.00814767740666866	0.00321592413820326	0.00418994715437293	0.0194496400654316
59	52.446590423584	1.11006152629852	-7.60354280471802	-0.0126931173726916	-0.000355493422830477	0.0181509424000978	0.0126314787194133
60	53.0959396362305	0.136038541793823	-8.05808639526367	-0.0318489037454128	-0.00684897974133492	0.029189869761467	0.00970941036939621
61	53.0959396362305	1.11006152629852	-7.60354280471802	-0.0299008563160896	-0.0204853005707264	0.0171769186854362	-0.0026282137259841
62	55.0439834594727	-1.16265869140625	-7.73341274261475	-0.0260047651827335	-0.017887907102704	0.0191249661147594	-0.0282774847000837
63	53.0959396362305	0.78538715839386	-7.60354280471802	-0.0224333461374044	-0.0120437685400248	0.0158782228827477	-0.0311995539814234
64	54.3946342468262	0.136038541793823	-7.60354280471802	-0.0324982516467571	-0.0156151866540313	0.0207483377307653	-0.0415891297161579
65	55.0439834594727	0.460712850093842	-7.79834747314453	-0.021459324285388	-0.0195112787187099	0.0116574559360743	-0.0360696688294411
66	54.3946342468262	-0.188635781407356	-7.14899873733521	-0.0162645354866982	-0.0169138833880424	0.0431508645415306	-0.032173577696085
67	54.3946342468262	-1.16265869140625	-7.53860807418823	-0.0104203969240189	-0.00912170019000769	0.0321119390428066	-0.0247060675173998
68	51.147891998291	0.78538715839386	-7.99315214157104	-0.0123684434220195	-0.00652430532500148	0.0314625911414623	-0.0126931173726916
69	53.745288848877	-0.188635781407356	-7.9282169342041	-0.00814767740666866	0.0103587592020631	0.013930176384747	-0.0159398596733809
70	52.446590423584	1.11006152629852	-8.05808639526367	-0.00522560812532902	0.01100810803473	0.00451462110504508	-0.0110697457566857
71	54.3946342468262	1.11006152629852	-7.60354280471802	0.000618529506027699	0.0113327819854021	-0.0169138833880424	0.00321592413820326
72	55.0439834594727	-0.837984383106232	-7.6684775352478	0.0145795252174139	0.0327612869441509	-0.0347709693014622	0.025618452578783
73	53.0959396362305	0.460712850093842	-7.9282169342041	0.00256657530553639	0.0356833562254906	-0.039641086012125	0.0288651939481497
74	53.745288848877	0.460712850093842	-8.12302207946777	0.0191249661147594	0.01847561635077	-0.0156151866540313	0.0278911720961332
75	54.3946342468262	0.136038541793823	-7.99315214157104	0.0132808275520802	0.0103587592020631	-0.0347709693014622	0.0347093306481838
76	53.745288848877	0.136038541793823	-7.60354280471802	0.0181509424000978	0.00938473641872406	-0.0260047651827335	0.0230210572481155
77	53.0959396362305	-0.188635781407356	-7.53860807418823	0.0233457311987877	0.01100810803473	-0.0542514286935329	0.0304885655641556
78	51.7972412109375	1.11006152629852	-7.73341274261475	0.0278911720961332	0.0272418223321438	-0.0665890574455261	0.0295145437121391
79	53.745288848877	0.136038541793823	-7.27886867523193	0.0301638916134834	0.0288651939481497	-0.0451605506241322	0.0213976856321096
80	53.0959396362305	1.11006152629852	-8.12302207946777	0.0295145437121391	0.0288651939481497	-0.021459324285388	0.0285405199974775
81	53.0959396362305	0.460712850093842	-7.73341274261475	0.0126314787194133	0.0158782228827477	-0.00587495695799589	0.0226963832974434
82	55.6933326721191	0.78538715839386	-7.86328220367432	0.0175015944987535	0.0123068047687411	-0.0126931173726916	0.0265924744307995
83	51.147891998291	1.75941014289856	-7.86328220367432	-0.0120437685400248	0.0259431265294552	-0.02697878703475	-0.0373683646321297
84	51.7972412109375	0.78538715839386	-7.60354280471802	0.00289124972186983	0.0162028968334198	-0.0334722734987736	-0.0376930385828018
85	54.3946342468262	0.78538715839386	-7.86328220367432	-0.00782300252467394	0.0142548503354192	-0.0367190167307854	-0.0441865250468254
86	53.745288848877	1.11006152629852	-7.47367286682129	-0.000680167751852423	0.00743668992072344	-0.0201606266200542	-0.0412644557654858
87	53.745288848877	0.78538715839386	-7.60354280471802	0.000293855206109583	0.0103587592020631	-0.0247060675173998	-0.0292515084147453
88	53.0959396362305	-0.188635781407356	-7.6684775352478	-0.00652430532500148	0.00678734155371785	-0.0162645354866982	-0.0227580219507217
89	53.745288848877	0.78538715839386	-7.9282169342041	-0.00652430532500148	-3.08191010844894e-05	0.00548864435404539	-0.0295761823654175
90	55.6933326721191	0.460712850093842	-7.60354280471802	-0.00100484199356288	-0.00847235135734081	0.00321592413820326	-0.0266541130840778
91	55.0439834594727	-0.513310074806213	-7.14899873733521	0.000618529506027699	-0.00782300252467394	0.0230210572481155	-0.0191866029053926
92	55.0439834594727	0.78538715839386	-7.08406400680542	-0.00360223650932312	-0.00360223650932312	0.0265924744307995	-0.02697878703475
93	49.849193572998	1.75941014289856	-7.53860807418823	0.00256657530553639	-3.08191010844894e-05	0.0259431265294552	-0.0250307414680719
94	52.446590423584	1.4347357749939	-7.79834747314453	-0.00327756232582033	-0.00360223650932312	0.031137915328145	-0.0237320438027382
95	53.745288848877	1.4347357749939	-8.25289154052734	0.000293855206109583	-0.00327756232582033	0.0282158460468054	-0.0217839982360601
96	52.446590423584	0.78538715839386	-8.12302207946777	-0.00132951640989631	-0.00847235135734081	0.01847561635077	-0.0240567177534103
97	53.745288848877	0.136038541793823	-7.53860807418823	-0.00327756232582033	-0.00652430532500148	0.0126314787194133	-0.0204853005707264
98	51.147891998291	0.78538715839386	-7.60354280471802	-0.0149658378213644	0.000618529506027699	-0.0156151866540313	-0.017887907102704
99	52.446590423584	1.11006152629852	-7.73341274261475	-0.0172385573387146	0.00126787810586393	-0.0113944197073579	-0.0230826959013939
100	54.3946342468262	0.78538715839386	-7.6684775352478	-0.0182125810533762	0.000943203864153475	-0.0227580219507217	-0.0130177913233638
101	54.3946342468262	-0.513310074806213	-7.9282169342041	-0.0311995539814234	-0.0146411629393697	-0.0253554154187441	-0.0107450718060136
102	52.446590423584	0.460712850093842	-8.12302207946777	-0.028926832601428	-0.0188619289547205	-0.0302255302667618	-0.0149658378213644
103	51.147891998291	0.78538715839386	-7.73341274261475	-0.0299008563160896	0.00289124972186983	-0.0318489037454128	-0.0299008563160896
104	55.0439834594727	0.460712850093842	-7.53860807418823	-0.0230826959013939	-3.08191010844894e-05	-0.0256800893694162	-0.02697878703475
105	55.0439834594727	0.136038541793823	-7.79834747314453	-0.0185372550040483	0.00256657530553639	-0.0208099745213985	-0.0263294391334057
106	55.6933326721191	-0.188635781407356	-7.27886867523193	0.000618529506027699	-0.00490093370899558	-0.0100957229733467	-0.0165892094373703
107	53.745288848877	1.75941014289856	-7.6684775352478	0.00743668992072344	0.0175015944987535	-0.00717365415766835	-0.0143164889886975
108	50.4985427856445	2.08408451080322	-7.99315214157104	0.00451462110504508	0.0181509424000978	-0.00652430532500148	-0.000355493422830477
109	55.0439834594727	0.460712850093842	-7.73341274261475	0.00776136433705688	0.0142548503354192	0.00646266713738441	-0.00457625929266214
110	53.0959396362305	2.40875864028931	-8.05808639526367	0.000943203864153475	0.0113327819854021	0.000943203864153475	-0.00749832857400179
111	55.0439834594727	-0.188635781407356	-7.6684775352478	-0.00879702530801296	0.00418994715437293	0.00483929552137852	0.0126314787194133
112	53.745288848877	1.11006152629852	-7.47367286682129	-0.0146411629393697	0.00289124972186983	0.01847561635077	0.0360080301761627
113	51.147891998291	1.11006152629852	-7.4087381362915	-0.0341216214001179	-0.00587495695799589	0.0321119390428066	0.0395794473588467
114	53.745288848877	0.460712850093842	-7.73341274261475	-0.0169138833880424	-0.0110697457566857	0.0330859608948231	0.0376313999295235
115	54.3946342468262	0.460712850093842	-7.9282169342041	-0.00814767740666866	-0.0143164889886975	0.0282158460468054	0.0389300994575024
116	52.446590423584	0.78538715839386	-7.4087381362915	0.00126787810586393	-0.0120437685400248	0.0252937767654657	0.0353586822748184
117	53.745288848877	1.11006152629852	-7.79834747314453	0.00256657530553639	0.00126787810586393	0.0282158460468054	0.0330859608948231
118	52.446590423584	0.460712850093842	-7.34380340576172	0.0136055024340749	0.0249691028147936	0.00678734155371785	0.0285405199974775
119	53.745288848877	1.4347357749939	-7.4087381362915	0.0175015944987535	0.0175015944987535	-0.00425158534198999	0.0175015944987535
120	54.3946342468262	0.78538715839386	-7.73341274261475	0.0249691028147936	0.00776136433705688	0.00418994715437293	0.0142548503354192
121	53.0959396362305	1.11006152629852	-7.86328220367432	0.0262678004801273	-0.00619963090866804	-0.00587495695799589	-0.00100484199356288
122	55.6933326721191	0.136038541793823	-7.73341274261475	0.0188002903014421	-0.00749832857400179	-0.00360223650932312	-0.021459324285388
123	53.0959396362305	1.75941014289856	-7.73341274261475	0.0152288740500808	-0.0162645354866982	-0.0195112787187099	-0.0276281367987394
124	53.0959396362305	1.4347357749939	-7.86328220367432	0.0142548503354192	-0.0133424662053585	-0.0149658378213644	-0.0247060675173998
125	52.446590423584	1.75941014289856	-7.86328220367432	0.0200989879667759	-0.0146411629393697	-0.0185372550040483	-0.0253554154187441
126	52.446590423584	0.78538715839386	-7.53860807418823	0.0152288740500808	-0.0295761823654175	-0.0260047651827335	-0.0328229255974293
127	53.745288848877	0.136038541793823	-7.86328220367432	0.00548864435404539	-0.017887907102704	-0.0136671401560307	-0.0247060675173998
128	52.446590423584	0.460712850093842	-7.9282169342041	0.0191249661147594	0.00646266713738441	-0.0133424662053585	-0.0230826959013939
129	53.745288848877	1.4347357749939	-8.31782627105713	0.0191249661147594	-0.0104203969240189	-0.00165419070981443	-0.0201606266200542
130	55.0439834594727	0.460712850093842	-7.79834747314453	-0.00684897974133492	0.0022419011220336	0.0249691028147936	-0.0195112787187099
131	52.446590423584	0.460712850093842	-7.73341274261475	0.00126787810586393	-3.08191010844894e-05	0.0188002903014421	-0.0191866029053926
132	54.3946342468262	-0.188635781407356	-7.34380340576172	0.0149041991680861	0.0162028968334198	-0.0026282137259841	-0.0211346503347158
133	51.7972412109375	1.4347357749939	-7.79834747314453	-0.00749832857400179	0.0188002903014421	0.00354059832170606	-0.0204853005707264
134	53.745288848877	1.11006152629852	-7.79834747314453	-0.00490093370899558	0.0123068047687411	-0.00814767740666866	-0.0159398596733809
135	55.0439834594727	0.460712850093842	-8.18795680999756	-0.00879702530801296	0.00743668992072344	-0.028926832601428	-0.0165892094373703
136	53.0959396362305	0.136038541793823	-7.73341274261475	-0.0026282137259841	-0.00879702530801296	-0.0282774847000837	-0.0260047651827335
137	52.446590423584	0.78538715839386	-7.60354280471802	0.00581331877037883	0.00808603875339031	-0.0337969474494457	-0.0172385573387146
138	50.4985427856445	1.11006152629852	-7.4087381362915	-0.00327756232582033	0.0113327819854021	-0.0402904339134693	-0.0159398596733809
139	55.0439834594727	-0.188635781407356	-7.08406400680542	-0.00977104809135199	0.00159255252219737	-0.0240567177534103	-0.0165892094373703
140	53.0959396362305	1.11006152629852	-8.05808639526367	0.00321592413820326	0.00354059832170606	-0.00490093370899558	-0.0195112787187099
141	53.745288848877	0.136038541793823	-7.6684775352478	0.0171769186854362	-0.021459324285388	0.00841071270406246	-0.0139918150380254
142	53.0959396362305	1.11006152629852	-7.9282169342041	-0.00165419070981443	-0.0165892094373703	0.0210730116814375	-0.0195112787187099
143	51.147891998291	0.78538715839386	-7.53860807418823	-0.0123684434220195	0.00126787810586393	0.00841071270406246	-0.0149658378213644
144	55.0439834594727	0.460712850093842	-7.53860807418823	-0.00652430532500148	-0.00100484199356288	0.00873538758605719	-0.0104203969240189
145	54.3946342468262	0.136038541793823	-7.53860807418823	-0.00717365415766835	-0.038017712533474	0.0113327819854021	-0.0136671401560307
146	53.0959396362305	0.460712850093842	-7.4087381362915	0.00191722682211548	-0.0149658378213644	0.0431508645415306	-0.0191866029053926
147	51.7972412109375	-0.188635781407356	-7.6684775352478	0.00289124972186983	-0.0149658378213644	0.0470469556748867	-0.0117190945893526
148	49.849193572998	1.4347357749939	-7.79834747314453	-0.0123684434220195	-0.00912170019000769	0.0353586822748184	-0.00847235135734081
149	53.745288848877	0.136038541793823	-7.79834747314453	-0.00555028254166245	0.0022419011220336	0.0230210572481155	-0.0123684434220195
150	52.446590423584	1.75941014289856	-7.9282169342041	-0.00749832857400179	-0.00652430532500148	0.0392547734081745	-0.0165892094373703
151	54.3946342468262	-0.513310074806213	-7.4087381362915	0.00776136433705688	0.000943203864153475	0.040228795260191	-0.0130177913233638
152	53.0959396362305	1.11006152629852	-7.86328220367432	0.00191722682211548	0.0126314787194133	0.0158782228827477	-0.00944637414067984
153	49.849193572998	1.75941014289856	-7.4087381362915	-0.00652430532500148	0.0278911720961332	0.0369820520281792	-0.00717365415766835
154	52.446590423584	0.460712850093842	-7.6684775352478	0.00776136433705688	0.0181509424000978	0.0175015944987535	-0.00684897974133492
155	53.0959396362305	1.4347357749939	-7.86328220367432	-0.00457625929266214	0.0162028968334198	-0.000680167751852423	-0.00619963090866804
156	53.0959396362305	0.460712850093842	-7.6684775352478	0.00126787810586393	0.00191722682211548	-0.0026282137259841	-0.00879702530801296
157	54.3946342468262	-0.188635781407356	-7.73341274261475	-0.00132951640989631	0.0136055024340749	-0.0250307414680719	-0.00425158534198999
158	49.1998481750488	1.11006152629852	-7.60354280471802	-0.00619963090866804	0.0188002903014421	-0.0331475995481014	0.0389300994575024
159	53.0959396362305	-0.513310074806213	-7.34380340576172	-0.00100484199356288	0.000293855206109583	-0.0227580219507217	0.0308132413774729
160	53.745288848877	0.460712850093842	-7.73341274261475	0.000943203864153475	-0.000355493422830477	0.00126787810586393	0.0233457311987877
161	52.446590423584	-0.513310074806213	-7.86328220367432	-0.0126931173726916	-0.0250307414680719	0.0226963832974434	0.0178262684494257
162	53.745288848877	-0.188635781407356	-7.6684775352478	-0.0146411629393697	-0.028926832601428	0.0171769186854362	-0.00100484199356288
163	51.147891998291	0.78538715839386	-7.9282169342041	-0.0250307414680719	-0.032173577696085	0.0136055024340749	-0.0120437685400248
164	51.7972412109375	1.11006152629852	-7.79834747314453	-0.0195112787187099	-0.0247060675173998	0.00418994715437293	-0.0100957229733467
165	53.0959396362305	0.78538715839386	-7.79834747314453	-0.0224333461374044	-0.0159398596733809	-0.02697878703475	-0.00782300252467394
166	51.7972412109375	0.136038541793823	-7.47367286682129	-0.00879702530801296	-0.0211346503347158	-0.0386670641601086	-0.0149658378213644
167	53.745288848877	1.4347357749939	-7.86328220367432	-0.0117190945893526	-0.00230353930965066	-0.055874802172184	-0.0123684434220195
168	51.147891998291	0.136038541793823	-7.47367286682129	-0.00944637414067984	0.00581331877037883	-0.0477579422295094	-0.00782300252467394
169	51.7972412109375	0.460712850093842	-7.79834747314453	0.00321592413820326	0.000943203864153475	-0.0302255302667618	-0.00684897974133492
170	53.745288848877	0.136038541793823	-7.73341274261475	0.00321592413820326	0.0175015944987535	-0.0302255302667618	-0.00912170019000769
171	51.7972412109375	-0.513310074806213	-7.6684775352478	0.0126314787194133	0.0213976856321096	-0.0149658378213644	-0.00165419070981443
172	54.3946342468262	-0.188635781407356	-7.27886867523193	0.0194496400654316	0.040228795260191	-0.0156151866540313	-0.00684897974133492
173	51.7972412109375	0.136038541793823	-7.4087381362915	-0.00230353930965066	0.0431508645415306	-0.0133424662053585	-0.0104203969240189
174	53.745288848877	0.136038541793823	-7.79834747314453	-0.00132951640989631	0.0525664202868938	-0.00619963090866804	-0.00425158534198999
175	55.0439834594727	-0.513310074806213	-7.47367286682129	-0.00360223650932312	0.0425015166401863	-0.0156151866540313	-0.00944637414067984
176	52.446590423584	-1.16265869140625	-7.34380340576172	-3.08191010844894e-05	0.0233457311987877	-0.00490093370899558	-0.00555028254166245
177	51.7972412109375	1.4347357749939	-7.73341274261475	-0.0139918150380254	0.0298392176628113	0.000293855206109583	-0.00814767740666866
178	52.446590423584	-0.188635781407356	-7.27886867523193	-0.0149658378213644	0.0275664981454611	-0.00749832857400179	-0.00847235135734081
179	52.446590423584	0.460712850093842	-7.6684775352478	-0.0172385573387146	0.013930176384747	0.00808603875339031	-0.00555028254166245
180	52.446590423584	1.75941014289856	-7.86328220367432	-0.0117190945893526	0.00711201597005129	-0.00230353930965066	-0.00425158534198999
181	53.0959396362305	-1.16265869140625	-7.73341274261475	-0.0126931173726916	0.000293855206109583	0.00386527273803949	-0.00457625929266214
182	52.446590423584	0.78538715839386	-7.9282169342041	-0.00879702530801296	-0.0026282137259841	-0.0188619289547205	-0.00327756232582033
183	51.147891998291	0.78538715839386	-7.21393346786499	-0.0133424662053585	-0.000355493422830477	-0.032173577696085	-0.00717365415766835
184	53.745288848877	-0.513310074806213	-8.12302207946777	-0.0130177913233638	0.00678734155371785	-0.0350956469774246	-0.00197886489331722
185	53.745288848877	-0.837984383106232	-7.60354280471802	0.000293855206109583	0.00711201597005129	-0.0376930385828018	-3.08191010844894e-05
186	54.3946342468262	-2.13668155670166	-7.34380340576172	0.00256657530553639	-0.0120437685400248	-0.0347709693014622	0.00159255252219737
187	51.7972412109375	0.460712850093842	-7.73341274261475	0.0171769186854362	-0.00944637414067984	-0.03444629535079	-0.00652430532500148
188	51.147891998291	0.78538715839386	-7.86328220367432	0.029189869761467	0.000293855206109583	-0.0240567177534103	0.00256657530553639
189	55.0439834594727	0.136038541793823	-7.9282169342041	0.025618452578783	-0.0240567177534103	-0.00619963090866804	0.00418994715437293
190	53.745288848877	1.11006152629852	-7.79834747314453	0.0197743140161037	-0.0217839982360601	0.00906006153672934	0.0123068047687411
191	54.3946342468262	-0.837984383106232	-7.73341274261475	0.0275664981454611	-0.0318489037454128	0.0230210572481155	0.029189869761467
192	51.7972412109375	0.78538715839386	-7.79834747314453	0.0282158460468054	-0.00132951640989631	0.031137915328145	0.045423585921526
193	52.446590423584	1.11006152629852	-7.99315214157104	0.0360080301761627	-0.0195112787187099	0.0226963832974434	0.0515923984348774
194	51.7972412109375	1.4347357749939	-8.51263046264648	0.0265924744307995	-0.0113944197073579	0.0249691028147936	0.0480209775269032
195	53.745288848877	0.78538715839386	-7.86328220367432	0.0152288740500808	-0.0198359526693821	0.0298392176628113	0.0512677207589149
196	54.3946342468262	-0.188635781407356	-7.86328220367432	0.00808603875339031	-0.00360223650932312	0.0275664981454611	0.0519170723855495
197	52.446590423584	0.78538715839386	-7.60354280471802	-0.00879702530801296	0.0149041991680861	0.0178262684494257	0.0457482598721981
198	51.7972412109375	1.11006152629852	-7.47367286682129	0.00678734155371785	0.0207483377307653	0.00548864435404539	0.0298392176628113
199	55.6933326721191	0.460712850093842	-7.60354280471802	-0.00879702530801296	0.01100810803473	0.00321592413820326	0.0321119390428066
200	53.0959396362305	0.136038541793823	-7.73341274261475	-0.00717365415766835	0.00354059832170606	0.00548864435404539	0.0100340843200684
201	53.745288848877	1.11006152629852	-7.86328220367432	-0.0113944197073579	-0.00749832857400179	0.00548864435404539	0.0136055024340749
202	53.745288848877	-0.188635781407356	-7.6684775352478	-0.0227580219507217	-0.0133424662053585	0.00938473641872406	-0.0143164889886975
203	55.6933326721191	0.136038541793823	-7.9282169342041	-0.0201606266200542	-0.0149658378213644	0.00776136433705688	-0.0273034609854221
204	52.446590423584	1.4347357749939	-7.99315214157104	-0.0221086721867323	-0.00879702530801296	-0.00457625929266214	-0.0133424662053585
205	51.7972412109375	1.11006152629852	-7.47367286682129	-0.0282774847000837	-0.0253554154187441	-0.0172385573387146	-0.0201606266200542
206	53.0959396362305	1.4347357749939	-7.73341274261475	-0.00814767740666866	-0.0260047651827335	-0.0175632312893867	-0.0152905117720366
207	51.147891998291	1.75941014289856	-7.79834747314453	-0.0201606266200542	0.00581331877037883	-0.0175632312893867	-0.0156151866540313
208	53.745288848877	0.136038541793823	-7.4087381362915	-0.00392691092565656	0.00483929552137852	-0.00782300252467394	-0.0191866029053926
209	53.745288848877	1.4347357749939	-7.73341274261475	-0.00684897974133492	0.0022419011220336	-0.00652430532500148	-0.0130177913233638
210	54.3946342468262	0.136038541793823	-7.60354280471802	0.00321592413820326	0.000943203864153475	-0.00555028254166245	-0.0201606266200542
211	52.446590423584	1.11006152629852	-7.6684775352478	0.0106834331527352	0.00418994715437293	-0.00165419070981443	-0.0113944197073579
212	52.446590423584	0.78538715839386	-7.21393346786499	0.00451462110504508	0.0191249661147594	-0.00619963090866804	-0.0133424662053585
213	55.0439834594727	0.460712850093842	-7.73341274261475	0.0236704051494598	0.020423661917448	0.0103587592020631	-0.0159398596733809
214	54.3946342468262	1.11006152629852	-7.6684775352478	0.00516396993771195	0.0149041991680861	0.0285405199974775	-0.0143164889886975
215	54.3946342468262	-0.513310074806213	-7.6684775352478	-0.00782300252467394	-0.0026282137259841	0.031137915328145	-0.0113944197073579
216	53.745288848877	0.460712850093842	-7.53860807418823	-0.0198359526693821	0.00646266713738441	0.0515923984348774	-0.0100957229733467
217	49.849193572998	1.75941014289856	-7.86328220367432	-0.0425631552934647	-0.0026282137259841	0.0450989119708538	-0.0133424662053585
218	53.745288848877	0.136038541793823	-7.47367286682129	-0.0182125810533762	0.00256657530553639	0.0356833562254906	-0.0139918150380254
219	54.3946342468262	1.4347357749939	-7.47367286682129	-0.0299008563160896	-0.00295288790948689	0.0175015944987535	-0.0139918150380254
220	54.3946342468262	-0.188635781407356	-7.9282169342041	-0.0273034609854221	-0.0347709693014622	0.00289124972186983	-0.0146411629393697
221	54.3946342468262	0.460712850093842	-7.6684775352478	-0.0243813935667276	-0.0156151866540313	-0.0100957229733467	-0.00652430532500148
222	51.147891998291	2.08408451080322	-7.9282169342041	-0.0172385573387146	-0.0204853005707264	-0.021459324285388	-0.0100957229733467
223	53.0959396362305	0.136038541793823	-7.99315214157104	-0.00392691092565656	-0.00912170019000769	-0.02697878703475	-0.0143164889886975
224	54.3946342468262	0.78538715839386	-7.6684775352478	0.00548864435404539	-0.00165419070981443	-0.0130177913233638	-0.0100957229733467
225	53.745288848877	-0.513310074806213	-7.34380340576172	0.0188002903014421	-0.0136671401560307	0.0100340843200684	-0.00782300252467394
226	55.0439834594727	0.78538715839386	-7.4087381362915	0.0123068047687411	-0.00555028254166245	0.0217223595827818	-0.00425158534198999
227	52.446590423584	1.11006152629852	-7.6684775352478	0.00483929552137852	-0.0263294391334057	0.0304885655641556	-0.00425158534198999
228	53.745288848877	0.460712850093842	-7.79834747314453	-0.00555028254166245	-0.0260047651827335	0.0197743140161037	0.00451462110504508
229	54.3946342468262	1.4347357749939	-7.73341274261475	0.0269171483814716	-0.0337969474494457	0.0343846566975117	0.0181509424000978
230	53.0959396362305	-0.513310074806213	-7.79834747314453	0.00743668992072344	-0.03444629535079	0.0207483377307653	0.0142548503354192
231	51.7972412109375	1.75941014289856	-7.73341274261475	0.029189869761467	-0.0182125810533762	0.0210730116814375	0.0308132413774729
232	52.446590423584	1.4347357749939	-7.60354280471802	0.0282158460468054	-0.0139918150380254	0.00548864435404539	0.0506183728575706
233	52.446590423584	1.11006152629852	-8.12302207946777	0.0421768426895142	-0.00684897974133492	-0.00684897974133492	0.0457482598721981
234	52.446590423584	1.75941014289856	-7.79834747314453	0.0285405199974775	-0.00100484199356288	-0.00197886489331722	0.0428261905908585
235	53.745288848877	-0.837984383106232	-7.73341274261475	0.020423661917448	0.00256657530553639	-0.0100957229733467	0.0483456552028656
236	53.0959396362305	0.78538715839386	-7.60354280471802	0.0181509424000978	0.013930176384747	-0.0169138833880424	0.045423585921526
237	51.7972412109375	2.40875864028931	-7.79834747314453	0.00938473641872406	0.0415274947881699	-0.0445111989974976	0.0434755384922028
238	54.3946342468262	0.460712850093842	-7.60354280471802	-0.0026282137259841	0.0597092546522617	-0.0617189407348633	0.0405534692108631
239	53.745288848877	1.11006152629852	-7.47367286682129	-0.0201606266200542	0.0606832765042782	-0.0701604709029198	0.0392547734081745
240	53.0959396362305	0.78538715839386	-7.79834747314453	-0.0182125810533762	0.0438002124428749	-0.055874802172184	0.0386054255068302
241	51.147891998291	1.11006152629852	-7.6684775352478	-0.0334722734987736	0.0480209775269032	-0.0497059896588326	0.0405534692108631
242	55.0439834594727	0.136038541793823	-7.6684775352478	-0.0324982516467571	0.0343846566975117	-0.0337969474494457	0.0363327041268349
243	54.3946342468262	0.460712850093842	-8.25289154052734	-0.0224333461374044	0.0259431265294552	-0.00944637414067984	-0.0295761823654175
244	53.745288848877	1.4347357749939	-7.99315214157104	-0.0211346503347158	0.0181509424000978	-0.0133424662053585	-0.0263294391334057
245	53.745288848877	-0.188635781407356	-7.53860807418823	-0.0117190945893526	0.0100340843200684	0.000293855206109583	-0.0240567177534103
246	53.0959396362305	0.136038541793823	-7.60354280471802	-0.00879702530801296	0.0171769186854362	0.00354059832170606	-0.017887907102704
247	54.3946342468262	0.460712850093842	-7.99315214157104	-0.00587495695799589	0.0145795252174139	0.00289124972186983	-0.0162645354866982
248	52.446590423584	1.11006152629852	-8.31782627105713	-0.000355493422830477	0.0168522447347641	-0.0113944197073579	-0.0133424662053585
249	55.0439834594727	0.136038541793823	-7.86328220367432	-0.00295288790948689	0.00808603875339031	-0.0149658378213644	-0.0146411629393697
250	53.0959396362305	0.460712850093842	-7.86328220367432	-0.00782300252467394	0.00256657530553639	-0.017887907102704	-0.0133424662053585
251	53.0959396362305	0.136038541793823	-7.4087381362915	-3.08191010844894e-05	0.0145795252174139	-0.0240567177534103	-0.00749832857400179
252	53.745288848877	1.11006152629852	-7.53860807418823	0.025618452578783	0.0191249661147594	-0.0337969474494457	-0.0100957229733467
253	53.745288848877	1.11006152629852	-8.18795680999756	0.0178262684494257	0.0200989879667759	-0.023407369852066	0.0340599827468395
254	54.3946342468262	-0.188635781407356	-7.79834747314453	0.0194496400654316	0.0152288740500808	-0.0169138833880424	0.0480209775269032
255	55.0439834594727	-0.188635781407356	-7.53860807418823	0.0123068047687411	0.0162028968334198	-0.0240567177534103	0.0444495603442192
256	51.7972412109375	1.11006152629852	-7.60354280471802	0.0145795252174139	0.0178262684494257	-0.0201606266200542	0.0389300994575024
257	53.0959396362305	1.4347357749939	-7.47367286682129	0.0181509424000978	0.00906006153672934	-0.00879702530801296	0.0285405199974775
258	55.0439834594727	0.136038541793823	-7.53860807418823	0.0132808275520802	0.0116574559360743	-0.00230353930965066	0.0223717093467712
259	55.0439834594727	-0.188635781407356	-7.34380340576172	0.0113327819854021	0.000943203864153475	0.00126787810586393	0.0265924744307995
260	55.0439834594727	0.460712850093842	-7.86328220367432	0.0103587592020631	-0.00392691092565656	0.00678734155371785	0.0262678004801273
261	52.446590423584	0.136038541793823	-7.79834747314453	0.00159255252219737	-0.00490093370899558	0.00516396993771195	0.0246444288641214
262	53.0959396362305	1.11006152629852	-7.79834747314453	-0.00879702530801296	-0.0211346503347158	-0.00295288790948689	0.025618452578783
263	53.0959396362305	0.136038541793823	-7.73341274261475	-0.00879702530801296	-0.0211346503347158	-0.00295288790948689	-0.038017712533474
264	54.3946342468262	-0.513310074806213	-7.53860807418823	-0.0169138833880424	-0.032173577696085	0.00483929552137852	-0.0299008563160896
265	54.3946342468262	0.460712850093842	-7.21393346786499	-0.00555028254166245	-0.032173577696085	0.0123068047687411	-0.023407369852066
266	51.147891998291	0.78538715839386	-7.99315214157104	-0.0123684434220195	-0.0354203209280968	0.00776136433705688	-0.0230826959013939
267	53.0959396362305	1.4347357749939	-8.05808639526367	0.000293855206109583	-0.0305502042174339	0.00613799272105098	-0.0195112787187099
268	53.0959396362305	-0.188635781407356	-7.47367286682129	0.000618529506027699	-0.0286021586507559	0.0175015944987535	-0.0110697457566857
269	54.3946342468262	0.136038541793823	-7.79834747314453	-0.00490093370899558	-0.0260047651827335	0.0116574559360743	-0.00912170019000769
270	54.3946342468262	0.136038541793823	-7.47367286682129	0.00451462110504508	-0.0026282137259841	0.00776136433705688	-0.00295288790948689
271	50.4985427856445	0.460712850093842	-7.6684775352478	-3.08191010844894e-05	-0.0100957229733467	0.00776136433705688	0.01100810803473
272	55.0439834594727	-0.188635781407356	-7.6684775352478	0.00938473641872406	0.00126787810586393	-3.08191010844894e-05	0.0282158460468054
273	53.745288848877	-0.188635781407356	-7.86328220367432	0.00386527273803949	0.00581331877037883	-0.00327756232582033	0.0288651939481497
274	53.745288848877	-0.837984383106232	-7.86328220367432	-0.00619963090866804	-0.000355493422830477	-0.0204853005707264	0.0317872650921345
275	54.3946342468262	-0.188635781407356	-7.73341274261475	-0.0110697457566857	0.00159255252219737	-0.0149658378213644	0.0343846566975117
276	51.147891998291	-0.188635781407356	-7.47367286682129	-0.0165892094373703	-0.00230353930965066	-0.0026282137259841	0.031137915328145
277	55.0439834594727	0.78538715839386	-7.53860807418823	-0.0162645354866982	-0.00197886489331722	-0.00360223650932312	0.0259431265294552
278	51.7972412109375	0.78538715839386	-7.53860807418823	-0.0230826959013939	0.00743668992072344	-0.0185372550040483	0.0223717093467712
279	55.6933326721191	-1.48733305931091	-7.6684775352478	-0.0328229255974293	0.000293855206109583	-0.0363943427801132	0.0288651939481497
280	52.446590423584	0.460712850093842	-7.99315214157104	-0.0334722734987736	-0.00879702530801296	-0.017887907102704	0.0233457311987877
281	49.849193572998	0.78538715839386	-7.79834747314453	-0.0260047651827335	-0.00717365415766835	-0.0237320438027382	0.025618452578783
282	55.0439834594727	-0.513310074806213	-7.73341274261475	-0.0201606266200542	-0.0100957229733467	-0.0152905117720366	0.0265924744307995
283	53.745288848877	-0.837984383106232	-7.60354280471802	-0.0162645354866982	0.0123068047687411	-0.00522560812532902	0.0181509424000978
284	53.745288848877	-1.16265869140625	-7.47367286682129	-0.00490093370899558	0.00841071270406246	0.0022419011220336	0.0236704051494598
285	54.3946342468262	-0.188635781407356	-7.34380340576172	-0.00847235135734081	0.0210730116814375	0.00711201597005129	0.020423661917448
286	51.7972412109375	-0.188635781407356	-7.60354280471802	-0.00132951640989631	0.0132808275520802	0.0123068047687411	0.0165275707840919
287	51.147891998291	0.78538715839386	-8.18795680999756	0.0158782228827477	-0.00132951640989631	0.00906006153672934	0.0165275707840919
288	51.7972412109375	0.460712850093842	-8.12302207946777	0.0175015944987535	-0.00522560812532902	0.01847561635077	0.0171769186854362
289	55.6933326721191	-1.81200730800629	-7.53860807418823	0.0226963832974434	-0.0230826959013939	0.0230210572481155	0.0226963832974434
290	53.0959396362305	1.4347357749939	-7.79834747314453	0.0152288740500808	-0.0350956469774246	0.0347093306481838	0.0152288740500808
291	51.7972412109375	1.11006152629852	-7.47367286682129	0.0191249661147594	-0.0266541130840778	0.060358602553606	0.01847561635077
292	55.0439834594727	-0.188635781407356	-7.79834747314453	0.0226963832974434	-0.017887907102704	0.0535404421389103	0.0194496400654316
293	52.446590423584	1.11006152629852	-7.9282169342041	0.0239950809627771	-0.00425158534198999	0.0606832765042782	0.0103587592020631
294	53.0959396362305	0.460712850093842	-7.9282169342041	0.029189869761467	-0.00977104809135199	0.0610079504549503	0.0181509424000978
295	52.446590423584	0.78538715839386	-7.99315214157104	0.0142548503354192	-0.0126931173726916	0.0652287155389786	0.0213976856321096
296	53.0959396362305	1.11006152629852	-7.99315214157104	0.0149041991680861	-0.0217839982360601	0.0814624354243279	0.0194496400654316
297	52.446590423584	1.4347357749939	-7.99315214157104	0.0168522447347641	-3.08191010844894e-05	0.0463976077735424	0.00970941036939621
298	54.3946342468262	0.136038541793823	-7.14899873733521	0.0123068047687411	-0.00425158534198999	0.0275664981454611	0.00581331877037883
299	53.745288848877	-1.16265869140625	-7.6684775352478	0.00841071270406246	-0.00392691092565656	-0.00197886489331722	0.00256657530553639
300	52.446590423584	0.78538715839386	-7.99315214157104	-0.000355493422830477	0.00516396993771195	-0.00814767740666866	-0.00652430532500148
301	53.0959396362305	0.136038541793823	-7.60354280471802	0.00613799272105098	0.00483929552137852	-0.0195112787187099	-0.0182125810533762
302	54.3946342468262	-0.188635781407356	-7.99315214157104	-0.00847235135734081	0.00159255252219737	-0.0292515084147453	-0.0393164120614529
303	53.0959396362305	-0.188635781407356	-7.73341274261475	-0.0130177913233638	0.00678734155371785	-0.0334722734987736	-0.0471085943281651
304	53.745288848877	-0.837984383106232	-7.53860807418823	-0.00652430532500148	0.00548864435404539	-0.0237320438027382	-0.0477579422295094
305	53.0959396362305	-0.188635781407356	-7.34380340576172	-0.0117190945893526	0.0142548503354192	-0.023407369852066	-0.0409397818148136
306	55.0439834594727	-0.188635781407356	-7.6684775352478	-0.00619963090866804	0.00906006153672934	-0.0302255302667618	-0.0360696688294411
307	53.0959396362305	1.75941014289856	-8.18795680999756	0.00159255252219737	0.0213976856321096	-0.0513293594121933	-0.0448358729481697
308	55.0439834594727	0.136038541793823	-7.53860807418823	0.00906006153672934	0.0200989879667759	-0.0425631552934647	-0.0415891297161579
309	53.0959396362305	0.78538715839386	-7.73341274261475	-0.00555028254166245	0.0158782228827477	-0.0464592464268208	-0.0406151078641415
310	50.4985427856445	1.4347357749939	-7.73341274261475	-0.0126931173726916	0.00516396993771195	-0.0386670641601086	-0.0334722734987736
311	53.0959396362305	0.78538715839386	-7.60354280471802	-0.00295288790948689	0.0103587592020631	-0.0373683646321297	-0.0399657599627972
312	53.0959396362305	1.11006152629852	-7.79834747314453	0.0220470335334539	0.0249691028147936	-0.0250307414680719	-0.0350956469774246
313	54.3946342468262	-0.513310074806213	-7.79834747314453	0.00289124972186983	0.0145795252174139	-0.0100957229733467	-0.0354203209280968
314	54.3946342468262	0.136038541793823	-7.73341274261475	-0.0113944197073579	0.000618529506027699	-0.00977104809135199	-0.028926832601428
315	52.446590423584	-0.188635781407356	-7.60354280471802	-0.0182125810533762	-0.00132951640989631	0.00516396993771195	-0.0230826959013939
316	55.6933326721191	-0.188635781407356	-7.60354280471802	-0.0117190945893526	0.00711201597005129	0.00808603875339031	-0.0292515084147453
317	55.0439834594727	0.460712850093842	-7.4087381362915	-0.0104203969240189	-0.00360223650932312	0.00289124972186983	-0.0299008563160896
318	53.0959396362305	0.78538715839386	-7.60354280471802	-0.0162645354866982	-0.00425158534198999	0.00906006153672934	-0.0299008563160896
319	55.0439834594727	1.4347357749939	-7.9282169342041	-0.0256800893694162	0.00354059832170606	0.00906006153672934	-0.0305502042174339
320	51.147891998291	0.78538715839386	-7.4087381362915	-0.0299008563160896	-0.00587495695799589	0.0207483377307653	-0.0250307414680719
321	53.745288848877	2.08408451080322	-8.05808639526367	-0.0133424662053585	-0.00652430532500148	0.0178262684494257	-0.02697878703475
322	53.0959396362305	1.4347357749939	-7.9282169342041	-0.00522560812532902	-0.0113944197073579	0.00289124972186983	-0.0221086721867323
323	55.6933326721191	0.136038541793823	-7.53860807418823	-0.00457625929266214	-0.0120437685400248	0.00418994715437293	-0.0273034609854221
324	53.745288848877	0.136038541793823	-7.27886867523193	-0.0104203969240189	0.00256657530553639	-0.00652430532500148	-0.0273034609854221
325	50.4985427856445	1.11006152629852	-7.47367286682129	-0.00425158534198999	0.00321592413820326	-0.0117190945893526	-0.0120437685400248
326	53.745288848877	1.11006152629852	-7.9282169342041	0.0165275707840919	0.0145795252174139	0.0149041991680861	-0.0201606266200542
327	55.0439834594727	1.4347357749939	-7.99315214157104	0.0213976856321096	0.0152288740500808	0.0220470335334539	-0.0217839982360601
328	54.3946342468262	-0.188635781407356	-7.47367286682129	0.0194496400654316	0.0181509424000978	0.0136055024340749	-0.00684897974133492
329	53.745288848877	2.08408451080322	-7.9282169342041	0.0175015944987535	0.0265924744307995	-0.0120437685400248	-0.00522560812532902
330	52.446590423584	0.460712850093842	-7.4087381362915	0.00613799272105098	0.0223717093467712	-0.00977104809135199	0.00970941036939621
331	53.745288848877	0.78538715839386	-7.4087381362915	0.0197743140161037	0.0188002903014421	-0.0113944197073579	0.0178262684494257
332	55.0439834594727	0.460712850093842	-7.9282169342041	0.0288651939481497	0.0252937767654657	-0.0120437685400248	0.0412028171122074
333	53.0959396362305	-0.188635781407356	-7.99315214157104	0.0272418223321438	0.0226963832974434	-0.0175632312893867	0.0438002124428749
334	52.446590423584	2.08408451080322	-7.99315214157104	0.00321592413820326	0.0236704051494598	-0.0337969474494457	0.0382807515561581
335	49.1998481750488	1.11006152629852	-7.73341274261475	-0.0143164889886975	0.0155535480007529	-0.0389917381107807	0.0434755384922028
336	53.0959396362305	1.4347357749939	-7.73341274261475	-0.00912170019000769	0.00483929552137852	-0.0324982516467571	0.0369820520281792
337	52.446590423584	1.75941014289856	-7.53860807418823	-0.00847235135734081	-0.00457625929266214	-0.0406151078641415	0.0308132413774729
338	54.3946342468262	-0.837984383106232	-7.34380340576172	-0.0172385573387146	-0.00977104809135199	-0.0324982516467571	0.0356833562254906
339	53.745288848877	0.460712850093842	-7.73341274261475	-0.00912170019000769	-0.0188619289547205	-0.0360696688294411	0.0389300994575024
340	51.7972412109375	1.75941014289856	-8.05808639526367	-0.00977104809135199	-0.0295761823654175	-0.0175632312893867	0.0340599827468395
341	53.745288848877	0.136038541793823	-7.79834747314453	-0.00295288790948689	-0.0399657599627972	-0.0152905117720366	0.031137915328145
342	55.0439834594727	-0.188635781407356	-7.79834747314453	-0.00295288790948689	-0.0454852245748043	0.00289124972186983	0.0308132413774729
343	53.0959396362305	-0.188635781407356	-7.79834747314453	0.00548864435404539	-0.0490566417574883	0.00646266713738441	0.0308132413774729
344	53.0959396362305	1.75941014289856	-7.27886867523193	-0.00490093370899558	-0.0337969474494457	0.0178262684494257	0.0295145437121391
345	51.147891998291	2.08408451080322	-7.4087381362915	-0.00392691092565656	-0.028926832601428	0.0252937767654657	0.0360080301761627
346	55.6933326721191	0.136038541793823	-7.60354280471802	0.0188002903014421	-0.0256800893694162	0.0288651939481497	0.0285405199974775
347	55.0439834594727	0.136038541793823	-7.73341274261475	0.0210730116814375	-0.0026282137259841	0.0259431265294552	0.025618452578783
348	54.3946342468262	-0.188635781407356	-7.79834747314453	0.000618529506027699	0.00354059832170606	0.0165275707840919	-0.0204853005707264
349	55.0439834594727	0.460712850093842	-7.4087381362915	-0.00327756232582033	0.0142548503354192	0.00386527273803949	-0.0152905117720366
350	50.4985427856445	0.78538715839386	-7.6684775352478	0.000618529506027699	0.0171769186854362	-0.00327756232582033	-0.0162645354866982
351	53.745288848877	1.11006152629852	-7.6684775352478	0.0116574559360743	0.0207483377307653	-0.017887907102704	0.000943203864153475
352	53.745288848877	0.78538715839386	-7.53860807418823	0.0230210572481155	0.0249691028147936	-0.0295761823654175	0.0233457311987877
353	55.0439834594727	-2.13668155670166	-7.73341274261475	0.0168522447347641	0.0252937767654657	-0.0376930385828018	0.0304885655641556
354	54.3946342468262	0.460712850093842	-7.53860807418823	0.0136055024340749	0.0382807515561581	-0.0221086721867323	0.0249691028147936
355	53.0959396362305	0.136038541793823	-7.60354280471802	0.00873538758605719	0.0252937767654657	-0.0211346503347158	0.0308132413774729
356	55.6933326721191	0.136038541793823	-7.73341274261475	0.0106834331527352	0.0226963832974434	-0.00847235135734081	0.0259431265294552
357	53.745288848877	0.136038541793823	-7.34380340576172	0.0239950809627771	0.0191249661147594	-0.0026282137259841	0.0223717093467712
358	53.0959396362305	-0.513310074806213	-7.79834747314453	0.00970941036939621	0.00418994715437293	-0.00522560812532902	0.0275664981454611
359	53.745288848877	-0.188635781407356	-7.99315214157104	0.0158782228827477	-0.00879702530801296	-0.00912170019000769	0.0191249661147594
360	51.7972412109375	1.11006152629852	-7.99315214157104	0.00613799272105098	-0.00587495695799589	0.00418994715437293	0.0246444288641214
361	52.446590423584	1.11006152629852	-8.05808639526367	0.00451462110504508	-0.0247060675173998	-0.00749832857400179	0.0246444288641214
362	53.0959396362305	1.11006152629852	-7.60354280471802	0.000293855206109583	-0.0302255302667618	-0.0120437685400248	0.0233457311987877
363	55.0439834594727	-1.16265869140625	-7.4087381362915	-0.0126931173726916	-0.0302255302667618	-0.00879702530801296	-0.0406151078641415
364	54.3946342468262	0.460712850093842	-7.27886867523193	-0.0182125810533762	-0.0328229255974293	-0.00717365415766835	-0.0568488240242004
365	53.0959396362305	0.136038541793823	-7.34380340576172	-0.0224333461374044	-0.0208099745213985	0.0022419011220336	-0.0474332682788372
366	53.745288848877	1.11006152629852	-8.18795680999756	-0.0247060675173998	-0.0165892094373703	0.00776136433705688	-0.0350956469774246
367	53.745288848877	1.11006152629852	-7.99315214157104	-0.0224333461374044	-0.0165892094373703	0.00808603875339031	-0.0354203209280968
368	53.745288848877	-1.48733305931091	-7.6684775352478	-0.021459324285388	0.00126787810586393	0.0145795252174139	-0.0302255302667618
369	52.446590423584	0.78538715839386	-7.86328220367432	-0.032173577696085	0.00646266713738441	0.0158782228827477	-0.02697878703475
370	55.0439834594727	-0.513310074806213	-7.34380340576172	-0.0253554154187441	0.00126787810586393	0.0178262684494257	-0.0263294391334057
371	53.0959396362305	1.11006152629852	-7.6684775352478	-0.023407369852066	0.00321592413820326	0.00678734155371785	-0.0305502042174339
372	53.745288848877	-0.188635781407356	-7.53860807418823	-0.00587495695799589	-3.08191010844894e-05	-0.00100484199356288	-0.0299008563160896
373	53.0959396362305	0.136038541793823	-8.05808639526367	-0.00717365415766835	0.00354059832170606	-0.0100957229733467	-0.0237320438027382
374	51.147891998291	0.78538715839386	-7.99315214157104	-0.017887907102704	0.00581331877037883	-0.0120437685400248	-0.0243813935667276
375	53.745288848877	0.460712850093842	-7.73341274261475	0.00126787810586393	-0.00360223650932312	-0.0149658378213644	-0.0260047651827335
376	54.3946342468262	0.78538715839386	-8.05808639526367	-0.00295288790948689	-0.00652430532500148	0.00321592413820326	-0.0273034609854221
377	53.0959396362305	0.78538715839386	-7.6684775352478	0.01847561635077	-0.00619963090866804	0.00483929552137852	-0.0256800893694162
378	55.0439834594727	-0.188635781407356	-7.27886867523193	0.0181509424000978	0.00711201597005129	-0.00977104809135199	-0.0240567177534103
379	51.147891998291	1.11006152629852	-7.86328220367432	0.00354059832170606	0.0100340843200684	-0.0133424662053585	-0.0195112787187099
380	55.0439834594727	-0.188635781407356	-7.73341274261475	0.0100340843200684	-0.00879702530801296	-0.0201606266200542	-0.0152905117720366
381	53.0959396362305	0.460712850093842	-7.99315214157104	0.00808603875339031	-0.0341216214001179	-0.00684897974133492	-0.0162645354866982
382	55.0439834594727	-0.188635781407356	-7.47367286682129	0.0152288740500808	-0.0117190945893526	-0.0149658378213644	-0.0217839982360601
383	55.6933326721191	0.136038541793823	-7.6684775352478	-0.000355493422830477	-0.0104203969240189	-0.0143164889886975	-0.0240567177534103
384	51.7972412109375	0.460712850093842	-7.47367286682129	-0.0100957229733467	-0.0149658378213644	-0.0149658378213644	-0.0350956469774246
385	55.0439834594727	-0.188635781407356	-7.53860807418823	-0.00847235135734081	-0.017887907102704	-0.0104203969240189	-0.0305502042174339
386	55.6933326721191	-0.188635781407356	-7.99315214157104	-0.00652430532500148	-0.00230353930965066	0.00256657530553639	-0.021459324285388
387	52.446590423584	0.78538715839386	-7.86328220367432	0.00191722682211548	0.0106834331527352	0.00873538758605719	-0.0146411629393697
388	52.446590423584	0.136038541793823	-7.73341274261475	-0.00327756232582033	0.0171769186854362	0.00386527273803949	-0.00619963090866804
389	49.849193572998	0.136038541793823	-7.53860807418823	-0.0149658378213644	0.020423661917448	0.00354059832170606	-0.00684897974133492
390	53.745288848877	1.11006152629852	-7.73341274261475	-0.0286021586507559	0.00938473641872406	0.013930176384747	-0.00684897974133492
391	55.0439834594727	0.460712850093842	-7.86328220367432	-0.00684897974133492	0.013930176384747	0.0158782228827477	-0.0130177913233638
392	53.0959396362305	0.78538715839386	-7.79834747314453	0.00126787810586393	0.0132808275520802	0.00970941036939621	-0.00457625929266214
393	55.6933326721191	-0.513310074806213	-7.73341274261475	0.0106834331527352	0.00613799272105098	0.0165275707840919	-0.00555028254166245
394	52.446590423584	-0.513310074806213	-7.73341274261475	0.0022419011220336	-0.00490093370899558	0.0149041991680861	-0.00587495695799589
395	54.3946342468262	-0.188635781407356	-7.6684775352478	0.0239950809627771	-0.00457625929266214	0.0213976856321096	-0.00295288790948689
396	55.6933326721191	0.136038541793823	-7.53860807418823	0.0158782228827477	-0.0107450718060136	0.0373067259788513	-0.00717365415766835
397	53.0959396362305	-0.188635781407356	-7.34380340576172	0.0314625911414623	-0.0195112787187099	0.0317872650921345	-0.00814767740666866
398	53.0959396362305	1.4347357749939	-7.60354280471802	0.0233457311987877	0.0100340843200684	0.00938473641872406	-0.00490093370899558
399	51.147891998291	0.136038541793823	-7.6684775352478	0.0116574559360743	-0.00782300252467394	-0.00587495695799589	-0.00522560812532902
400	53.745288848877	0.78538715839386	-7.99315214157104	0.0103587592020631	0.00386527273803949	-0.0126931173726916	-0.00425158534198999
401	55.0439834594727	0.136038541793823	-7.9282169342041	0.011982130818069	0.00126787810586393	0.00126787810586393	-0.00425158534198999
402	52.446590423584	0.460712850093842	-7.73341274261475	0.00191722682211548	0.00321592413820326	0.00159255252219737	-0.00132951640989631
403	53.745288848877	0.136038541793823	-7.4087381362915	-0.00522560812532902	0.012956153601408	-0.0230826959013939	-0.00847235135734081
404	51.7972412109375	0.136038541793823	-7.27886867523193	-0.0191866029053926	0.00743668992072344	0.000293855206109583	-0.00457625929266214
405	53.745288848877	0.460712850093842	-7.53860807418823	-0.0117190945893526	0.00418994715437293	-0.00100484199356288	0.00321592413820326
406	52.446590423584	1.11006152629852	-7.73341274261475	-0.00230353930965066	-0.0026282137259841	0.00289124972186983	-0.0026282137259841
407	54.3946342468262	0.136038541793823	-7.9282169342041	-0.000355493422830477	0.0132808275520802	0.00451462110504508	-0.00490093370899558
408	55.0439834594727	0.460712850093842	-7.53860807418823	0.0022419011220336	0.0207483377307653	-0.0100957229733467	-0.00132951640989631
409	50.4985427856445	1.4347357749939	-7.73341274261475	-0.0110697457566857	0.0220470335334539	-0.0191866029053926	-0.00392691092565656
410	55.6933326721191	-0.513310074806213	-7.47367286682129	0.01847561635077	0.00613799272105098	-0.0169138833880424	-0.000680167751852423
411	53.0959396362305	1.4347357749939	-7.6684775352478	0.00451462110504508	0.00386527273803949	-0.0126931173726916	-0.00652430532500148
412	53.745288848877	-0.837984383106232	-7.73341274261475	0.0123068047687411	0.00581331877037883	-0.00295288790948689	-0.00295288790948689
413	55.6933326721191	1.11006152629852	-7.9282169342041	0.011982130818069	0.00776136433705688	0.00289124972186983	-0.00392691092565656
414	50.4985427856445	0.78538715839386	-7.86328220367432	-0.00360223650932312	-0.00327756232582033	0.0155535480007529	-0.0026282137259841
415	53.745288848877	1.11006152629852	-7.79834747314453	0.00548864435404539	-3.08191010844894e-05	0.0350340083241463	-0.000680167751852423
416	53.745288848877	1.11006152629852	-7.79834747314453	-0.00684897974133492	-0.0247060675173998	0.0149041991680861	-3.08191010844894e-05
417	55.6933326721191	-1.16265869140625	-7.53860807418823	0.00386527273803949	-0.0185372550040483	0.000293855206109583	-0.00230353930965066
418	53.745288848877	0.460712850093842	-7.47367286682129	0.0142548503354192	-0.0169138833880424	-0.00912170019000769	-0.00425158534198999
419	51.147891998291	1.11006152629852	-7.79834747314453	0.0022419011220336	-0.00944637414067984	-0.0175632312893867	0.00191722682211548
420	55.6933326721191	0.460712850093842	-7.73341274261475	-0.00490093370899558	-0.0152905117720366	-0.00522560812532902	0.00321592413820326
421	53.745288848877	1.4347357749939	-7.9282169342041	0.00548864435404539	-0.0227580219507217	0.011982130818069	-0.00457625929266214
422	55.0439834594727	-0.513310074806213	-7.53860807418823	0.00354059832170606	-0.0195112787187099	0.00938473641872406	-0.00295288790948689
423	55.0439834594727	1.4347357749939	-7.60354280471802	-0.00684897974133492	0.00906006153672934	-0.00392691092565656	-0.00425158534198999
424	53.0959396362305	1.4347357749939	-7.47367286682129	-0.0117190945893526	-0.00165419070981443	-0.00490093370899558	-0.00197886489331722
425	55.0439834594727	0.460712850093842	-7.99315214157104	-0.000680167751852423	0.00159255252219737	-0.0152905117720366	-0.00360223650932312
426	54.3946342468262	0.136038541793823	-7.6684775352478	-0.00230353930965066	0.00743668992072344	-0.0266541130840778	0.000618529506027699
427	53.745288848877	-0.513310074806213	-7.60354280471802	-0.00165419070981443	0.0123068047687411	-0.0282774847000837	0.00386527273803949
428	53.0959396362305	2.08408451080322	-7.86328220367432	0.00516396993771195	0.0165275707840919	-0.0130177913233638	-0.00230353930965066
429	53.0959396362305	0.78538715839386	-7.53860807418823	-0.00944637414067984	0.020423661917448	-0.0347709693014622	0.00126787810586393
430	55.0439834594727	1.4347357749939	-7.86328220367432	-0.00879702530801296	0.000293855206109583	-0.02697878703475	-0.00457625929266214
431	55.6933326721191	0.460712850093842	-7.47367286682129	0.00873538758605719	0.0103587592020631	-0.0221086721867323	-0.000355493422830477
432	53.0959396362305	0.78538715839386	-7.79834747314453	0.012956153601408	0.00126787810586393	-0.0159398596733809	0.00191722682211548
433	53.0959396362305	1.75941014289856	-7.86328220367432	-0.00652430532500148	-0.00522560812532902	-0.0227580219507217	-0.00360223650932312
434	53.0959396362305	0.78538715839386	-7.6684775352478	-0.0159398596733809	-0.0162645354866982	-0.00652430532500148	-0.00230353930965066
435	55.0439834594727	0.78538715839386	-7.73341274261475	-0.0156151866540313	-0.00652430532500148	0.00873538758605719	0.000943203864153475
436	53.0959396362305	0.78538715839386	-7.4087381362915	-0.0120437685400248	0.00191722682211548	0.0155535480007529	-0.00327756232582033
437	54.3946342468262	0.136038541793823	-7.34380340576172	-0.0188619289547205	-0.00165419070981443	0.0200989879667759	0.000293855206109583
438	54.3946342468262	2.08408451080322	-7.9282169342041	-0.0133424662053585	0.00970941036939621	0.0168522447347641	-0.00165419070981443
439	52.446590423584	0.78538715839386	-7.53860807418823	-0.0260047651827335	0.00548864435404539	-0.00197886489331722	0.00256657530553639
440	55.0439834594727	1.4347357749939	-7.9282169342041	-0.0230826959013939	0.0123068047687411	-0.0146411629393697	0.000618529506027699
441	55.0439834594727	0.78538715839386	-7.6684775352478	-0.0152905117720366	0.0022419011220336	-0.017887907102704	-0.00587495695799589
442	53.0959396362305	0.460712850093842	-7.73341274261475	-0.0139918150380254	-0.00490093370899558	-0.00652430532500148	0.000618529506027699
443	53.745288848877	1.75941014289856	-7.60354280471802	-0.00555028254166245	-0.00165419070981443	-0.0172385573387146	-0.000680167751852423
444	50.4985427856445	1.75941014289856	-7.53860807418823	-0.0162645354866982	-0.00360223650932312	-0.0169138833880424	-3.08191010844894e-05
445	53.0959396362305	1.75941014289856	-8.05808639526367	-0.0146411629393697	-0.00360223650932312	-0.0198359526693821	0.00418994715437293
446	53.745288848877	1.75941014289856	-7.86328220367432	0.00581331877037883	0.0100340843200684	-0.00749832857400179	0.00159255252219737
447	55.0439834594727	-0.513310074806213	-7.73341274261475	-0.00457625929266214	0.0236704051494598	-0.00490093370899558	0.00256657530553639
448	52.446590423584	2.08408451080322	-7.60354280471802	-0.00490093370899558	0.0340599827468395	-0.00555028254166245	-0.00132951640989631
449	52.446590423584	0.78538715839386	-7.6684775352478	-0.0165892094373703	0.0259431265294552	-0.00977104809135199	0.00711201597005129
450	55.0439834594727	0.460712850093842	-7.34380340576172	-0.00977104809135199	0.0200989879667759	0.000293855206109583	0.00873538758605719
451	51.147891998291	1.75941014289856	-7.73341274261475	-0.00360223650932312	0.0116574559360743	0.00354059832170606	0.020423661917448
452	54.3946342468262	-0.513310074806213	-7.86328220367432	0.0100340843200684	-0.00100484199356288	0.00386527273803949	0.0463976077735424
453	54.3946342468262	0.460712850093842	-7.60354280471802	0.000618529506027699	0.00418994715437293	-0.00522560812532902	0.047696303576231
454	53.0959396362305	1.4347357749939	-7.9282169342041	0.01100810803473	-0.00295288790948689	0.0103587592020631	0.0473716296255589
455	54.3946342468262	1.75941014289856	-8.05808639526367	0.0175015944987535	-0.017887907102704	0.0123068047687411	0.049319677054882
456	53.745288848877	-0.188635781407356	-7.47367286682129	0.00906006153672934	-0.0224333461374044	0.00678734155371785	0.0460729338228703
457	55.0439834594727	-0.837984383106232	-7.27886867523193	0.013930176384747	-0.0237320438027382	0.00321592413820326	0.0460729338228703
458	53.745288848877	2.08408451080322	-7.47367286682129	0.0149041991680861	-0.00425158534198999	-0.00912170019000769	0.0421768426895142
459	52.446590423584	1.4347357749939	-7.99315214157104	0.0116574559360743	0.00613799272105098	-0.00587495695799589	0.0382807515561581
460	55.0439834594727	0.460712850093842	-7.79834747314453	0.0113327819854021	-0.000680167751852423	-0.00197886489331722	0.0408781431615353
461	53.0959396362305	1.4347357749939	-7.73341274261475	-0.00684897974133492	-3.08191010844894e-05	-0.00457625929266214	0.0360080301761627
462	55.0439834594727	-1.16265869140625	-7.6684775352478	-0.0172385573387146	-0.0120437685400248	0.0230210572481155	0.0340599827468395
463	54.3946342468262	-0.188635781407356	-7.27886867523193	-0.0162645354866982	-0.00587495695799589	0.0373067259788513	0.036657378077507
464	53.745288848877	0.460712850093842	-7.4087381362915	-0.0100957229733467	-0.00230353930965066	0.0324366129934788	0.0353586822748184
465	55.0439834594727	0.78538715839386	-7.9282169342041	-0.0156151866540313	-0.00360223650932312	0.0197743140161037	0.0324366129934788
466	55.6933326721191	-0.188635781407356	-7.53860807418823	-0.00197886489331722	-0.00197886489331722	0.0259431265294552	0.0314625911414623
467	53.745288848877	-0.188635781407356	-7.99315214157104	-0.00522560812532902	-0.0224333461374044	0.0282158460468054	0.0282158460468054
468	55.0439834594727	0.78538715839386	-7.47367286682129	-0.00392691092565656	-0.0191866029053926	0.0223717093467712	0.0259431265294552
469	51.7972412109375	1.4347357749939	-7.9282169342041	-0.00555028254166245	-0.0169138833880424	0.0220470335334539	0.031137915328145
470	55.0439834594727	1.4347357749939	-7.73341274261475	-0.0117190945893526	-0.00749832857400179	0.0194496400654316	0.0298392176628113
471	55.0439834594727	0.460712850093842	-7.53860807418823	0.00386527273803949	-0.00619963090866804	0.0103587592020631	0.029189869761467
472	52.446590423584	0.460712850093842	-7.99315214157104	0.0188002903014421	0.0103587592020631	0.00451462110504508	0.0246444288641214
473	52.446590423584	1.11006152629852	-7.79834747314453	0.0246444288641214	0.0233457311987877	-0.021459324285388	0.0262678004801273
474	53.0959396362305	0.460712850093842	-7.60354280471802	0.0243197549134493	0.0194496400654316	-0.0162645354866982	0.0220470335334539
475	53.0959396362305	0.78538715839386	-7.79834747314453	0.0249691028147936	0.0382807515561581	-0.0350956469774246	0.0207483377307653
476	53.0959396362305	1.11006152629852	-7.53860807418823	0.0353586822748184	0.0314625911414623	-0.0373683646321297	0.0249691028147936
477	54.3946342468262	0.136038541793823	-7.60354280471802	0.0317872650921345	0.01847561635077	-0.0393164120614529	0.0226963832974434
478	53.0959396362305	-0.188635781407356	-7.53860807418823	0.0295145437121391	0.0269171483814716	-0.0419138073921204	0.0175015944987535
479	53.0959396362305	0.136038541793823	-7.53860807418823	0.0197743140161037	0.0126314787194133	-0.0266541130840778	0.0243197549134493
480	54.3946342468262	1.11006152629852	-8.18795680999756	-0.00749832857400179	0.00386527273803949	-0.0227580219507217	0.0188002903014421
481	54.3946342468262	-0.513310074806213	-7.60354280471802	-0.0136671401560307	-0.000355493422830477	-0.0162645354866982	0.0197743140161037
482	53.745288848877	0.136038541793823	-7.6684775352478	-0.00684897974133492	-0.0117190945893526	-0.0143164889886975	0.0165275707840919
483	51.147891998291	1.11006152629852	-7.27886867523193	-0.0188619289547205	0.00418994715437293	-0.0195112787187099	0.0171769186854362
484	52.446590423584	1.11006152629852	-7.73341274261475	-0.0107450718060136	-0.00360223650932312	-0.0152905117720366	0.0171769186854362
485	53.0959396362305	1.11006152629852	-8.18795680999756	-0.0182125810533762	-0.00749832857400179	-0.0152905117720366	0.0178262684494257
486	55.6933326721191	-0.188635781407356	-7.9282169342041	-0.0126931173726916	-0.0299008563160896	-0.00684897974133492	0.0197743140161037
487	56.3426818847656	-1.16265869140625	-7.6684775352478	-0.0208099745213985	-0.00814767740666866	-0.00619963090866804	0.012956153601408
488	52.446590423584	1.4347357749939	-7.60354280471802	-0.0337969474494457	-0.00132951640989631	-0.0117190945893526	0.0149041991680861
489	54.3946342468262	-0.188635781407356	-7.53860807418823	-0.0276281367987394	-0.0133424662053585	-0.0130177913233638	0.0106834331527352
490	54.3946342468262	0.460712850093842	-7.47367286682129	-0.0286021586507559	-0.00457625929266214	-0.00717365415766835	0.0168522447347641
491	53.745288848877	0.460712850093842	-7.79834747314453	-0.0208099745213985	0.00613799272105098	-0.000680167751852423	0.00938473641872406
492	55.0439834594727	-1.16265869140625	-7.79834747314453	-0.0263294391334057	0.011982130818069	0.00386527273803949	0.0136055024340749
493	53.0959396362305	-0.513310074806213	-7.53860807418823	-0.0315242260694504	0.0230210572481155	0.000943203864153475	0.0126314787194133
494	55.0439834594727	0.136038541793823	-7.99315214157104	-0.0243813935667276	0.0230210572481155	0.00548864435404539	0.0136055024340749
495	53.745288848877	0.136038541793823	-7.99315214157104	0.0178262684494257	0.0123068047687411	0.00970941036939621	0.00970941036939621
496	54.3946342468262	-0.837984383106232	-7.34380340576172	0.0181509424000978	0.0116574559360743	0.0132808275520802	0.0142548503354192
497	55.0439834594727	-1.48733305931091	-7.27886867523193	0.0220470335334539	-0.00457625929266214	0.0100340843200684	0.00678734155371785
498	51.7972412109375	0.460712850093842	-7.9282169342041	0.0233457311987877	0.00354059832170606	0.0116574559360743	0.00386527273803949
499	54.3946342468262	-0.188635781407356	-7.99315214157104	0.0168522447347641	0.000618529506027699	0.013930176384747	0.01100810803473
500	53.745288848877	0.136038541793823	-7.79834747314453	0.0126314787194133	-0.00425158534198999	0.0126314787194133	0.00808603875339031
501	53.745288848877	0.460712850093842	-7.79834747314453	0.0162028968334198	-0.0113944197073579	0.0194496400654316	0.01100810803473
502	53.0959396362305	-0.513310074806213	-7.53860807418823	0.00126787810586393	-0.00912170019000769	0.0197743140161037	0.00970941036939621
503	53.0959396362305	-1.16265869140625	-7.27886867523193	-0.0152905117720366	-0.00684897974133492	0.01847561635077	0.0106834331527352
504	55.6933326721191	-1.16265869140625	-7.47367286682129	-0.0221086721867323	-0.0139918150380254	0.0152288740500808	0.00646266713738441
505	54.3946342468262	-0.513310074806213	-8.05808639526367	-0.0276281367987394	-0.0165892094373703	0.000618529506027699	0.00451462110504508
506	53.745288848877	0.460712850093842	-7.60354280471802	-0.0162645354866982	-0.0139918150380254	-0.00230353930965066	0.00646266713738441
507	54.3946342468262	0.136038541793823	-7.86328220367432	-0.0201606266200542	-0.0104203969240189	-0.0113944197073579	0.00776136433705688
508	53.745288848877	-0.837984383106232	-7.6684775352478	-0.0240567177534103	-0.0198359526693821	-0.0211346503347158	0.00418994715437293
509	53.0959396362305	0.460712850093842	-7.60354280471802	-0.0136671401560307	-0.0230826959013939	-0.00879702530801296	0.00516396993771195
510	55.0439834594727	-0.188635781407356	-7.73341274261475	-0.0149658378213644	-0.00425158534198999	-0.00619963090866804	0.00906006153672934
511	54.3946342468262	-1.16265869140625	-7.6684775352478	0.00354059832170606	0.000943203864153475	0.000618529506027699	0.00776136433705688
512	55.6933326721191	-0.513310074806213	-7.99315214157104	0.01847561635077	0.00776136433705688	0.00516396993771195	0.00743668992072344
513	52.446590423584	0.460712850093842	-7.79834747314453	0.0113327819854021	0.0175015944987535	0.00743668992072344	0.00386527273803949
514	54.3946342468262	0.78538715839386	-7.4087381362915	0.0249691028147936	0.0188002903014421	0.00516396993771195	0.00581331877037883
515	52.446590423584	1.4347357749939	-8.05808639526367	0.0152288740500808	0.013930176384747	-0.00490093370899558	0.00386527273803949
516	52.446590423584	0.460712850093842	-7.47367286682129	0.0207483377307653	0.0171769186854362	-0.0172385573387146	0.00581331877037883
517	55.0439834594727	-0.188635781407356	-7.60354280471802	0.0194496400654316	0.0191249661147594	-0.0263294391334057	0.00289124972186983
518	53.0959396362305	-0.188635781407356	-7.6684775352478	-0.00165419070981443	0.036657378077507	-0.0412644557654858	0.00126787810586393
519	53.745288848877	1.11006152629852	-7.86328220367432	0.0188002903014421	0.0298392176628113	-0.0490566417574883	0.00191722682211548
520	54.3946342468262	0.136038541793823	-7.86328220367432	-0.00749832857400179	0.0269171483814716	-0.0425631552934647	0.00321592413820326
521	55.0439834594727	-0.513310074806213	-7.4087381362915	0.00418994715437293	0.0149041991680861	-0.0230826959013939	0.00126787810586393
522	53.745288848877	-0.188635781407356	-7.73341274261475	-0.00652430532500148	0.00711201597005129	0.00516396993771195	0.0022419011220336
523	51.147891998291	0.78538715839386	-7.4087381362915	-0.0279528107494116	0.00776136433705688	0.00776136433705688	0.00483929552137852
524	54.3946342468262	1.11006152629852	-7.86328220367432	-0.023407369852066	-0.0159398596733809	0.020423661917448	0.00646266713738441
525	53.0959396362305	1.4347357749939	-8.57756614685059	-0.0240567177534103	-0.0198359526693821	0.0558131635189056	-0.00392691092565656
526	54.3946342468262	-0.513310074806213	-7.86328220367432	-0.021459324285388	-0.0240567177534103	0.0554884895682335	0.00418994715437293
527	54.3946342468262	-0.513310074806213	-7.60354280471802	-0.0117190945893526	-0.0243813935667276	0.0584105588495731	0.00386527273803949
528	51.7972412109375	0.78538715839386	-7.6684775352478	-0.0188619289547205	-0.00100484199356288	0.0450989119708538	0.0022419011220336
529	55.0439834594727	0.136038541793823	-7.34380340576172	-0.00814767740666866	0.00483929552137852	0.0356833562254906	0.000618529506027699
530	53.745288848877	1.11006152629852	-7.79834747314453	-0.000355493422830477	0.00711201597005129	0.0175015944987535	0.00321592413820326
531	54.3946342468262	-0.188635781407356	-7.6684775352478	0.029189869761467	0.011982130818069	-0.0195112787187099	-3.08191010844894e-05
532	52.446590423584	0.78538715839386	-7.86328220367432	0.0337353087961674	0.0155535480007529	-0.032173577696085	0.00191722682211548
533	51.7972412109375	0.460712850093842	-7.53860807418823	0.0337353087961674	0.0149041991680861	-0.0542514286935329	0.00126787810586393
534	55.6933326721191	-0.188635781407356	-7.60354280471802	0.0379560738801956	0.020423661917448	-0.0717838406562805	0.000943203864153475
535	55.0439834594727	0.78538715839386	-7.53860807418823	0.0295145437121391	0.00808603875339031	-0.0578228458762169	-0.00425158534198999
536	54.3946342468262	-0.513310074806213	-7.27886867523193	0.0347093306481838	-0.00587495695799589	-0.0422384813427925	-3.08191010844894e-05
537	55.6933326721191	0.460712850093842	-7.60354280471802	0.036657378077507	-0.0175632312893867	-0.0136671401560307	-0.000355493422830477
538	50.4985427856445	1.4347357749939	-7.99315214157104	0.0158782228827477	-0.0191866029053926	0.00906006153672934	0.00354059832170606
539	55.0439834594727	1.4347357749939	-7.99315214157104	0.0265924744307995	-0.0276281367987394	0.00776136433705688	-0.00392691092565656
540	53.745288848877	0.460712850093842	-7.6684775352478	0.0197743140161037	-0.032173577696085	0.0123068047687411	0.00126787810586393
541	54.3946342468262	0.78538715839386	-7.79834747314453	-0.000680167751852423	-0.0422384813427925	0.0262678004801273	0.00289124972186983
542	52.446590423584	1.75941014289856	-7.60354280471802	0.00159255252219737	-0.0217839982360601	0.0480209775269032	-0.00360223650932312
543	49.849193572998	1.75941014289856	-7.4087381362915	-0.0120437685400248	-0.0156151866540313	0.0324366129934788	-3.08191010844894e-05
544	53.745288848877	1.75941014289856	-8.05808639526367	-0.0182125810533762	-0.023407369852066	0.0412028171122074	-0.00165419070981443
545	53.745288848877	2.40875864028931	-7.99315214157104	-0.017887907102704	-0.0253554154187441	0.0457482598721981	-0.00230353930965066
546	55.0439834594727	0.136038541793823	-7.6684775352478	-0.0156151866540313	-0.0227580219507217	0.0360080301761627	0.00126787810586393
547	54.3946342468262	1.11006152629852	-7.60354280471802	-0.00749832857400179	-0.0149658378213644	0.0155535480007529	0.000293855206109583
548	52.446590423584	1.11006152629852	-7.6684775352478	-0.0227580219507217	0.0123068047687411	0.000943203864153475	-0.00295288790948689
549	53.745288848877	1.75941014289856	-7.60354280471802	-0.00522560812532902	0.0126314787194133	-0.00977104809135199	-0.000680167751852423
550	55.6933326721191	0.460712850093842	-7.47367286682129	-0.0107450718060136	0.0194496400654316	-0.00652430532500148	-0.00555028254166245
551	53.745288848877	-0.188635781407356	-7.79834747314453	-0.00457625929266214	0.0136055024340749	-0.0227580219507217	0.00256657530553639
552	55.0439834594727	1.4347357749939	-7.86328220367432	0.00451462110504508	0.0347093306481838	-0.0195112787187099	-0.000680167751852423
553	50.4985427856445	1.75941014289856	-7.79834747314453	0.000293855206109583	0.0405534692108631	-0.0425631552934647	0.00808603875339031
554	54.3946342468262	1.75941014289856	-8.05808639526367	0.0175015944987535	0.040228795260191	-0.0539267547428608	-0.00490093370899558
555	53.745288848877	2.40875864028931	-7.73341274261475	-0.00457625929266214	0.0392547734081745	-0.0571734979748726	-0.00100484199356288
556	53.745288848877	1.11006152629852	-7.6684775352478	0.0106834331527352	0.01847561635077	-0.0347709693014622	-0.00197886489331722
557	55.0439834594727	1.11006152629852	-7.86328220367432	-3.08191010844894e-05	0.0145795252174139	-0.0370436906814575	0.00289124972186983
558	51.7972412109375	1.11006152629852	-7.6684775352478	-0.00814767740666866	0.0246444288641214	-0.0211346503347158	-0.0026282137259841
559	52.446590423584	2.08408451080322	-7.99315214157104	0.000293855206109583	0.01847561635077	-0.032173577696085	0.000293855206109583
560	55.0439834594727	0.460712850093842	-7.60354280471802	-0.00717365415766835	0.013930176384747	-0.0386670641601086	-0.00360223650932312
561	53.745288848877	0.136038541793823	-7.60354280471802	0.00354059832170606	-0.00360223650932312	-0.0276281367987394	-0.000355493422830477
562	55.6933326721191	1.11006152629852	-7.14899873733521	-0.00327756232582033	-0.000680167751852423	-0.0240567177534103	0.0022419011220336
563	51.7972412109375	2.08408451080322	-7.53860807418823	-0.0133424662053585	-0.00457625929266214	-0.021459324285388	-0.000680167751852423
564	53.745288848877	1.4347357749939	-7.99315214157104	-0.00555028254166245	-0.00912170019000769	-0.023407369852066	-0.00360223650932312
565	53.745288848877	2.08408451080322	-8.12302207946777	-0.00879702530801296	-0.0100957229733467	-0.00879702530801296	-0.00327756232582033
566	54.3946342468262	-0.837984383106232	-7.60354280471802	-0.00749832857400179	-0.0227580219507217	-0.00360223650932312	-0.00392691092565656
567	55.0439834594727	0.78538715839386	-7.53860807418823	-0.0113944197073579	-0.00879702530801296	-0.00977104809135199	-0.00100484199356288
568	49.849193572998	1.75941014289856	-7.6684775352478	-0.0328229255974293	0.00516396993771195	-0.00165419070981443	-0.00555028254166245
569	54.3946342468262	0.78538715839386	-7.34380340576172	-0.0247060675173998	-0.0126931173726916	0.0158782228827477	-0.00295288790948689
570	53.0959396362305	1.75941014289856	-8.12302207946777	-0.00944637414067984	-0.0227580219507217	0.0236704051494598	-0.000680167751852423
571	55.0439834594727	-0.188635781407356	-8.12302207946777	-0.0182125810533762	-0.00879702530801296	0.0434755384922028	-0.00555028254166245
572	53.0959396362305	2.08408451080322	-7.86328220367432	-0.00360223650932312	0.01100810803473	0.0347093306481838	-3.08191010844894e-05
573	51.147891998291	0.460712850093842	-7.47367286682129	-0.00814767740666866	0.00906006153672934	0.0343846566975117	0.000943203864153475
574	55.0439834594727	0.460712850093842	-7.73341274261475	0.00386527273803949	-0.00652430532500148	0.0395794473588467	-0.00230353930965066
575	54.3946342468262	1.11006152629852	-7.4087381362915	0.00289124972186983	-0.0263294391334057	0.0499690249562263	0.00386527273803949
576	54.3946342468262	-0.837984383106232	-7.27886867523193	0.01100810803473	-0.0337969474494457	0.0405534692108631	-0.0026282137259841
577	53.0959396362305	1.75941014289856	-7.9282169342041	0.0178262684494257	-0.0273034609854221	0.011982130818069	0.00321592413820326
578	50.4985427856445	1.4347357749939	-7.9282169342041	0.0194496400654316	-0.00977104809135199	0.0619819760322571	-0.000680167751852423
579	54.3946342468262	0.136038541793823	-7.73341274261475	0.0106834331527352	-0.00327756232582033	0.01847561635077	-0.000355493422830477
580	53.0959396362305	0.78538715839386	-7.73341274261475	0.00516396993771195	0.00289124972186983	0.0155535480007529	0.000293855206109583
581	55.0439834594727	-1.48733305931091	-7.73341274261475	0.0178262684494257	-0.00587495695799589	0.000943203864153475	-0.00717365415766835
582	52.446590423584	1.4347357749939	-7.53860807418823	-0.00230353930965066	0.00191722682211548	-0.00132951640989631	0.00354059832170606
583	51.7972412109375	0.136038541793823	-7.47367286682129	-0.0123684434220195	0.012956153601408	-0.0123684434220195	-0.00295288790948689
584	55.6933326721191	-0.188635781407356	-8.12302207946777	-0.00879702530801296	0.0230210572481155	-0.02697878703475	-0.00100484199356288
585	53.745288848877	0.136038541793823	-7.6684775352478	-0.0195112787187099	0.0282158460468054	-0.0409397818148136	-0.00295288790948689
586	53.0959396362305	-0.513310074806213	-7.86328220367432	-0.0139918150380254	0.0178262684494257	-0.0493813157081604	-0.00230353930965066
587	52.446590423584	0.78538715839386	-7.99315214157104	-0.0107450718060136	0.0324366129934788	-0.0717838406562805	0.00451462110504508
588	52.446590423584	0.136038541793823	-7.4087381362915	-0.00587495695799589	0.0168522447347641	-0.0510046854615211	-0.00197886489331722
589	52.446590423584	1.4347357749939	-7.73341274261475	0.00256657530553639	0.00711201597005129	-0.02697878703475	-0.000355493422830477
590	53.0959396362305	-0.513310074806213	-7.4087381362915	-0.00392691092565656	-0.00749832857400179	-0.00619963090866804	-0.00165419070981443
591	53.0959396362305	-0.188635781407356	-7.9282169342041	0.00256657530553639	0.00159255252219737	0.000943203864153475	-0.00327756232582033
592	52.446590423584	0.136038541793823	-7.60354280471802	0.00159255252219737	0.00386527273803949	0.00418994715437293	-0.00132951640989631
593	53.745288848877	-0.188635781407356	-7.79834747314453	-0.00197886489331722	0.00678734155371785	0.000943203864153475	-0.00100484199356288
594	53.745288848877	1.11006152629852	-8.18795680999756	0.00159255252219737	0.00776136433705688	-0.00717365415766835	0.0022419011220336
595	52.446590423584	1.11006152629852	-7.9282169342041	0.00418994715437293	-0.0026282137259841	0.00191722682211548	-0.00295288790948689
596	53.0959396362305	-0.188635781407356	-7.53860807418823	-0.0026282137259841	0.000618529506027699	0.00711201597005129	-0.00522560812532902
597	53.745288848877	-0.188635781407356	-7.60354280471802	0.00354059832170606	-0.00392691092565656	0.00451462110504508	-0.000355493422830477
598	50.4985427856445	0.136038541793823	-7.6684775352478	0.00678734155371785	-0.00100484199356288	0.0116574559360743	-0.00847235135734081
599	53.745288848877	0.78538715839386	-7.99315214157104	0.0145795252174139	-0.00165419070981443	0.0142548503354192	-0.00327756232582033
600	53.0959396362305	-0.188635781407356	-7.47367286682129	0.0123068047687411	-0.00165419070981443	0.01847561635077	-0.00230353930965066
601	52.446590423584	-0.513310074806213	-7.60354280471802	0.020423661917448	-0.0123684434220195	0.0343846566975117	-0.00490093370899558
602	53.745288848877	0.460712850093842	-7.4087381362915	0.0113327819854021	-0.0253554154187441	0.0272418223321438	-0.00230353930965066
603	52.446590423584	-0.513310074806213	-7.79834747314453	0.01100810803473	-0.0152905117720366	0.0252937767654657	-0.00230353930965066
604	55.6933326721191	-0.513310074806213	-8.12302207946777	0.01100810803473	-0.0201606266200542	-0.00100484199356288	-0.00165419070981443
605	54.3946342468262	-0.837984383106232	-7.9282169342041	0.0116574559360743	-0.0149658378213644	0.0103587592020631	-0.00490093370899558
606	53.745288848877	-1.81200730800629	-7.47367286682129	0.0188002903014421	-0.0175632312893867	0.00354059832170606	-0.00425158534198999
607	52.446590423584	0.460712850093842	-7.60354280471802	0.0236704051494598	0.00678734155371785	0.00516396993771195	0.000943203864153475
608	51.7972412109375	0.78538715839386	-7.9282169342041	-0.00360223650932312	0.0103587592020631	0.0100340843200684	-0.00619963090866804
609	53.0959396362305	0.136038541793823	-7.53860807418823	-0.00782300252467394	0.0194496400654316	-0.00684897974133492	-0.00782300252467394
610	52.446590423584	0.136038541793823	-7.79834747314453	-0.00977104809135199	0.00256657530553639	-0.0204853005707264	-0.00717365415766835
611	55.6933326721191	-1.48733305931091	-7.73341274261475	0.00256657530553639	-0.00490093370899558	-0.0221086721867323	-0.00197886489331722
612	52.446590423584	1.11006152629852	-7.9282169342041	0.00516396993771195	0.00873538758605719	-0.0139918150380254	-0.00457625929266214
613	51.7972412109375	0.78538715839386	-7.53860807418823	0.00354059832170606	-0.0156151866540313	-0.0139918150380254	-3.08191010844894e-05
614	54.3946342468262	-0.513310074806213	-7.73341274261475	0.0132808275520802	-0.00944637414067984	-0.00619963090866804	-0.00425158534198999
615	53.745288848877	-0.513310074806213	-7.21393346786499	-0.00230353930965066	-0.000355493422830477	0.0152288740500808	-0.00717365415766835
616	53.745288848877	-1.48733305931091	-7.4087381362915	-0.00165419070981443	-0.00522560812532902	0.0200989879667759	-0.00360223650932312
617	51.147891998291	0.460712850093842	-7.6684775352478	-0.00230353930965066	0.00126787810586393	0.00938473641872406	0.00126787810586393
618	51.7972412109375	1.11006152629852	-8.05808639526367	-0.00749832857400179	-0.00327756232582033	0.00126787810586393	-0.00295288790948689
619	53.745288848877	0.460712850093842	-7.86328220367432	-0.00230353930965066	0.000618529506027699	-0.00197886489331722	-0.00165419070981443
620	53.0959396362305	1.11006152629852	-7.6684775352478	-0.0136671401560307	-0.00197886489331722	0.000293855206109583	-0.00360223650932312
621	55.6933326721191	-0.837984383106232	-7.47367286682129	-0.0152905117720366	-0.00392691092565656	0.00451462110504508	-0.00749832857400179
622	53.745288848877	-0.188635781407356	-7.21393346786499	-0.0152905117720366	-0.000355493422830477	-0.0175632312893867	-0.00132951640989631
623	51.7972412109375	0.78538715839386	-7.9282169342041	-0.0247060675173998	0.00711201597005129	-0.0217839982360601	-0.000680167751852423
624	55.0439834594727	1.11006152629852	-8.38276100158691	-0.0230826959013939	0.0113327819854021	-0.0613942667841911	-0.00230353930965066
625	54.3946342468262	0.136038541793823	-7.6684775352478	-0.0139918150380254	0.00516396993771195	-0.0600955672562122	-0.000680167751852423
626	53.745288848877	-1.16265869140625	-7.6684775352478	-0.028926832601428	-0.00360223650932312	-0.0493813157081604	0.000943203864153475
627	51.147891998291	1.11006152629852	-7.60354280471802	-0.0240567177534103	0.00321592413820326	-0.0331475995481014	0.00159255252219737
628	54.3946342468262	0.136038541793823	-7.53860807418823	-0.0230826959013939	-0.00230353930965066	-0.0175632312893867	-0.00197886489331722
629	51.7972412109375	1.75941014289856	-7.99315214157104	-0.0169138833880424	-0.00392691092565656	0.00581331877037883	-0.00230353930965066
630	55.0439834594727	-0.188635781407356	-7.6684775352478	-0.0120437685400248	0.00938473641872406	0.0321119390428066	-0.000355493422830477
631	54.3946342468262	0.460712850093842	-7.9282169342041	0.00516396993771195	0.00418994715437293	0.0392547734081745	-0.00230353930965066
632	53.745288848877	0.460712850093842	-7.79834747314453	0.0197743140161037	0.00906006153672934	0.045423585921526	-0.00587495695799589
633	54.3946342468262	0.136038541793823	-7.53860807418823	0.0259431265294552	0.0152288740500808	0.0636053457856178	0.000293855206109583
634	53.0959396362305	0.78538715839386	-7.99315214157104	0.0220470335334539	0.0132808275520802	0.0360080301761627	-0.00197886489331722
635	53.0959396362305	1.11006152629852	-7.47367286682129	0.0210730116814375	0.00191722682211548	0.00938473641872406	-0.00879702530801296
636	54.3946342468262	-0.188635781407356	-7.73341274261475	0.0194496400654316	0.00678734155371785	-0.0143164889886975	-0.00555028254166245
637	53.0959396362305	0.460712850093842	-7.60354280471802	0.0132808275520802	0.0213976856321096	-0.0208099745213985	0.0022419011220336
638	53.745288848877	1.11006152629852	-7.79834747314453	0.0197743140161037	0.0272418223321438	-0.0341216214001179	-0.00100484199356288
639	55.0439834594727	1.75941014289856	-8.25289154052734	0.0288651939481497	0.0252937767654657	-0.0373683646321297	-0.00684897974133492
640	53.0959396362305	1.11006152629852	-7.53860807418823	0.0272418223321438	0.00873538758605719	-0.0341216214001179	-0.00197886489331722
641	53.745288848877	1.4347357749939	-7.60354280471802	0.0168522447347641	-0.00619963090866804	-0.03444629535079	-0.00652430532500148
642	53.0959396362305	0.460712850093842	-7.47367286682129	-0.000680167751852423	-0.00392691092565656	-0.0334722734987736	-0.00555028254166245
643	53.745288848877	0.78538715839386	-7.60354280471802	-0.000680167751852423	-0.000680167751852423	-0.0243813935667276	-0.00652430532500148
644	55.6933326721191	0.78538715839386	-8.12302207946777	-0.00684897974133492	-0.0156151866540313	-0.0302255302667618	-0.00977104809135199
645	55.0439834594727	0.136038541793823	-7.6684775352478	-0.0188619289547205	-0.00295288790948689	-0.0318489037454128	-0.00555028254166245
646	53.745288848877	0.136038541793823	-7.34380340576172	-0.0175632312893867	-0.0191866029053926	-0.0273034609854221	-0.00814767740666866
647	51.7972412109375	1.75941014289856	-7.6684775352478	-0.0243813935667276	-0.0201606266200542	-0.0172385573387146	0.00159255252219737
648	55.6933326721191	1.4347357749939	-7.27886867523193	-0.0156151866540313	-0.00814767740666866	-0.00327756232582033	-0.00197886489331722
649	53.0959396362305	2.40875864028931	-7.86328220367432	-0.0195112787187099	-0.0117190945893526	0.00321592413820326	-0.00425158534198999
650	52.446590423584	1.75941014289856	-7.9282169342041	-0.028926832601428	-0.00782300252467394	0.0220470335334539	-0.00197886489331722
651	55.0439834594727	0.78538715839386	-7.60354280471802	-0.0250307414680719	0.0223717093467712	0.0165275707840919	0.00256657530553639
652	50.4985427856445	2.40875864028931	-7.79834747314453	-0.021459324285388	0.0230210572481155	0.00581331877037883	-0.00132951640989631
653	53.0959396362305	1.75941014289856	-7.79834747314453	-0.00425158534198999	0.0340599827468395	0.0152288740500808	0.000618529506027699
654	53.0959396362305	1.75941014289856	-7.60354280471802	-0.00782300252467394	0.0450989119708538	0.012956153601408	-0.00295288790948689
655	52.446590423584	0.460712850093842	-7.34380340576172	-0.00230353930965066	0.0194496400654316	0.0178262684494257	-0.00522560812532902
656	52.446590423584	2.40875864028931	-7.79834747314453	-0.00100484199356288	0.0282158460468054	0.0132808275520802	-0.00295288790948689
657	50.4985427856445	1.75941014289856	-7.79834747314453	0.00191722682211548	0.00321592413820326	-0.00327756232582033	0.00289124972186983
658	55.0439834594727	0.78538715839386	-7.73341274261475	0.0158782228827477	0.00743668992072344	-0.00879702530801296	-0.0026282137259841
659	53.0959396362305	1.4347357749939	-7.6684775352478	0.0197743140161037	0.00646266713738441	-0.02697878703475	-0.00165419070981443
660	54.3946342468262	-0.188635781407356	-7.6684775352478	0.0246444288641214	-0.00977104809135199	-0.0292515084147453	-0.00230353930965066
661	55.6933326721191	0.78538715839386	-7.4087381362915	0.0168522447347641	-0.0308748781681061	-0.0337969474494457	-0.00132951640989631
662	51.147891998291	2.08408451080322	-7.6684775352478	0.0100340843200684	-0.0185372550040483	-0.0308748781681061	-0.000355493422830477
663	53.0959396362305	2.73343300819397	-8.05808639526367	0.00841071270406246	-0.0204853005707264	-0.0221086721867323	-0.00555028254166245
664	54.3946342468262	2.08408451080322	-7.79834747314453	0.0220470335334539	-0.0133424662053585	-0.0126931173726916	-0.00197886489331722
665	52.446590423584	1.11006152629852	-8.18795680999756	0.00808603875339031	-0.017887907102704	-0.00425158534198999	-0.00555028254166245
666	54.3946342468262	2.08408451080322	-8.12302207946777	0.0100340843200684	-0.00652430532500148	0.00841071270406246	-0.00522560812532902
667	53.0959396362305	1.4347357749939	-7.53860807418823	0.00776136433705688	-0.00847235135734081	0.0113327819854021	0.000618529506027699
668	54.3946342468262	2.08408451080322	-7.99315214157104	-0.00587495695799589	-0.00392691092565656	0.0233457311987877	-0.00360223650932312
669	55.0439834594727	1.4347357749939	-7.86328220367432	-0.0143164889886975	0.0100340843200684	0.0246444288641214	-0.00230353930965066
670	53.0959396362305	0.460712850093842	-7.99315214157104	-0.0165892094373703	-0.0110697457566857	0.0324366129934788	-0.00165419070981443
671	53.745288848877	2.08408451080322	-7.79834747314453	-0.00360223650932312	-0.00944637414067984	0.0457482598721981	-0.0026282137259841
672	52.446590423584	1.4347357749939	-7.53860807418823	0.00451462110504508	0.00159255252219737	0.0265924744307995	-0.00457625929266214
673	53.745288848877	1.11006152629852	-7.86328220367432	0.00873538758605719	0.00938473641872406	0.01847561635077	0.000618529506027699
674	56.3426818847656	0.78538715839386	-7.27886867523193	0.00159255252219737	0.0113327819854021	0.00289124972186983	-0.00327756232582033
675	54.3946342468262	0.136038541793823	-7.21393346786499	0.00354059832170606	-0.000355493422830477	-0.00165419070981443	-0.00230353930965066
676	54.3946342468262	0.460712850093842	-7.47367286682129	0.00516396993771195	0.011982130818069	-0.00197886489331722	0.00126787810586393
677	53.745288848877	1.11006152629852	-7.6684775352478	0.0132808275520802	0.0197743140161037	-0.0263294391334057	-0.0026282137259841
678	52.446590423584	2.08408451080322	-8.12302207946777	0.0171769186854362	-0.000680167751852423	-0.0208099745213985	0.00126787810586393
679	55.0439834594727	0.78538715839386	-7.53860807418823	0.00743668992072344	-0.0201606266200542	-0.00977104809135199	-0.00587495695799589
680	53.0959396362305	0.460712850093842	-7.60354280471802	-0.00555028254166245	-0.0175632312893867	-0.00360223650932312	-0.00490093370899558
681	54.3946342468262	1.4347357749939	-7.53860807418823	-0.0165892094373703	-0.0169138833880424	-0.0107450718060136	-0.00197886489331722
682	51.7972412109375	0.78538715839386	-7.4087381362915	-0.00652430532500148	-0.00717365415766835	-0.0123684434220195	-0.00652430532500148
683	53.745288848877	0.460712850093842	-7.99315214157104	-0.00392691092565656	0.00354059832170606	0.000293855206109583	0.00256657530553639
684	54.3946342468262	0.136038541793823	-7.79834747314453	-0.00847235135734081	-0.00425158534198999	0.00743668992072344	0.00191722682211548
685	54.3946342468262	-0.513310074806213	-7.53860807418823	-0.0113944197073579	-0.00197886489331722	-3.08191010844894e-05	-0.00165419070981443
686	51.147891998291	1.4347357749939	-7.6684775352478	-0.00847235135734081	-0.00912170019000769	0.0145795252174139	-0.0026282137259841
687	51.147891998291	1.4347357749939	-7.6684775352478	-0.00457625929266214	-0.0188619289547205	0.0158782228827477	0.000943203864153475
688	54.3946342468262	0.460712850093842	-7.53860807418823	-0.00912170019000769	-0.0120437685400248	0.0207483377307653	-0.00392691092565656
689	52.446590423584	2.08408451080322	-7.86328220367432	-0.00912170019000769	-0.0136671401560307	0.01100810803473	-0.000355493422830477
690	53.0959396362305	-0.188635781407356	-7.53860807418823	-0.0224333461374044	-0.00490093370899558	0.0239950809627771	-0.00522560812532902
691	51.7972412109375	1.11006152629852	-7.6684775352478	-0.0337969474494457	-0.00555028254166245	0.00159255252219737	-0.00295288790948689
692	53.745288848877	1.11006152629852	-7.73341274261475	-0.0175632312893867	0.00159255252219737	0.0022419011220336	-0.00652430532500148
693	53.0959396362305	1.75941014289856	-8.05808639526367	-0.0120437685400248	0.00418994715437293	-0.00977104809135199	-0.000680167751852423
694	53.745288848877	1.4347357749939	-7.73341274261475	-0.00782300252467394	0.000618529506027699	-0.0136671401560307	-0.00425158534198999
695	52.446590423584	0.78538715839386	-7.34380340576172	-0.00197886489331722	0.0142548503354192	-0.0149658378213644	-0.00230353930965066
696	49.849193572998	2.08408451080322	-7.9282169342041	-0.00944637414067984	0.0210730116814375	-0.0175632312893867	0.00256657530553639
697	54.3946342468262	0.78538715839386	-7.9282169342041	0.00776136433705688	0.0126314787194133	-0.0162645354866982	0.00159255252219737
698	53.745288848877	-0.188635781407356	-7.9282169342041	-0.0113944197073579	0.0181509424000978	-0.0295761823654175	-0.00392691092565656
699	52.446590423584	1.4347357749939	-7.86328220367432	-3.08191010844894e-05	0.0191249661147594	-0.0143164889886975	-0.00360223650932312
700	54.3946342468262	-1.16265869140625	-7.27886867523193	-3.08191010844894e-05	0.0136055024340749	-0.0146411629393697	-0.00425158534198999
701	51.147891998291	1.11006152629852	-7.34380340576172	-0.0120437685400248	0.00711201597005129	-0.0026282137259841	-0.000680167751852423
702	53.0959396362305	0.136038541793823	-7.4087381362915	0.00483929552137852	-0.00457625929266214	-0.00912170019000769	-0.00490093370899558
703	52.446590423584	1.4347357749939	-8.18795680999756	0.00841071270406246	-0.0123684434220195	-0.0113944197073579	0.000618529506027699
704	53.0959396362305	0.136038541793823	-7.99315214157104	-0.000355493422830477	-0.0201606266200542	-0.00977104809135199	-0.00360223650932312
705	53.745288848877	1.11006152629852	-8.05808639526367	0.013930176384747	-0.0286021586507559	0.00159255252219737	-3.08191010844894e-05
706	51.147891998291	0.78538715839386	-7.6684775352478	0.0113327819854021	-0.0149658378213644	0.0259431265294552	-0.00100484199356288
707	53.0959396362305	0.136038541793823	-7.34380340576172	0.0262678004801273	-0.00847235135734081	0.0181509424000978	-0.00327756232582033
708	53.0959396362305	1.4347357749939	-7.6684775352478	0.0126314787194133	0.00386527273803949	0.0230210572481155	-3.08191010844894e-05
709	54.3946342468262	-0.188635781407356	-7.53860807418823	0.0123068047687411	-0.00132951640989631	0.025618452578783	-0.00684897974133492
710	53.0959396362305	1.11006152629852	-7.86328220367432	0.0145795252174139	0.0106834331527352	0.0334106348454952	0.00159255252219737
711	51.7972412109375	0.136038541793823	-8.25289154052734	0.0171769186854362	0.00841071270406246	0.0450989119708538	-3.08191010844894e-05
712	52.446590423584	1.4347357749939	-8.12302207946777	0.0243197549134493	0.0282158460468054	0.0142548503354192	-0.00944637414067984
713	53.745288848877	0.136038541793823	-7.60354280471802	0.0210730116814375	0.0373067259788513	-0.00295288790948689	-0.00165419070981443
714	54.3946342468262	-0.837984383106232	-7.34380340576172	0.013930176384747	0.036657378077507	-0.0195112787187099	-0.00100484199356288
715	53.745288848877	-0.513310074806213	-7.34380340576172	0.012956153601408	0.0405534692108631	-0.0347709693014622	0.00386527273803949
716	51.7972412109375	0.460712850093842	-7.73341274261475	0.00678734155371785	0.0265924744307995	-0.0448358729481697	-0.00100484199356288
717	52.446590423584	1.11006152629852	-8.05808639526367	0.0171769186854362	0.020423661917448	-0.0461345724761486	-0.00295288790948689
718	53.0959396362305	1.11006152629852	-8.31782627105713	-0.0026282137259841	0.01100810803473	-0.0480826161801815	-0.000355493422830477
719	54.3946342468262	-0.513310074806213	-7.79834747314453	-0.0113944197073579	-0.00782300252467394	-0.0399657599627972	-0.00327756232582033
720	51.7972412109375	1.11006152629852	-7.6684775352478	-0.00555028254166245	-0.0133424662053585	0.00354059832170606	0.00126787810586393
721	53.0959396362305	0.460712850093842	-7.60354280471802	-0.0185372550040483	-0.00782300252467394	0.00808603875339031	-0.00230353930965066
722	51.7972412109375	1.4347357749939	-7.73341274261475	-0.0110697457566857	-0.0243813935667276	0.0226963832974434	-0.0100957229733467
723	52.446590423584	0.460712850093842	-7.73341274261475	-0.0130177913233638	-0.0126931173726916	0.0188002903014421	0.000943203864153475
724	51.7972412109375	-1.16265869140625	-7.60354280471802	-0.0256800893694162	-0.0279528107494116	0.0220470335334539	0.00191722682211548
725	53.0959396362305	1.4347357749939	-7.6684775352478	-0.0247060675173998	-0.0162645354866982	0.0155535480007529	0.000618529506027699
726	50.4985427856445	1.75941014289856	-7.86328220367432	-0.0315242260694504	-0.0221086721867323	0.00678734155371785	-0.00197886489331722
727	53.0959396362305	0.460712850093842	-7.79834747314453	-0.0240567177534103	0.000293855206109583	-0.00457625929266214	-0.00100484199356288
728	53.745288848877	0.136038541793823	-7.21393346786499	-0.0175632312893867	0.00126787810586393	-0.0198359526693821	-0.00295288790948689
729	53.0959396362305	0.136038541793823	-7.86328220367432	-0.0146411629393697	0.00548864435404539	-0.0315242260694504	-0.00165419070981443
730	53.745288848877	0.136038541793823	-7.6684775352478	-0.00847235135734081	0.0168522447347641	-0.0276281367987394	-0.00197886489331722
731	51.7972412109375	1.4347357749939	-7.79834747314453	0.00613799272105098	0.0168522447347641	-0.0188619289547205	-0.00197886489331722
732	55.0439834594727	0.460712850093842	-7.53860807418823	0.0226963832974434	0.0259431265294552	-0.0182125810533762	-0.00555028254166245
733	54.3946342468262	1.4347357749939	-7.47367286682129	0.0269171483814716	0.0145795252174139	-0.0136671401560307	0.0022419011220336
734	53.0959396362305	0.460712850093842	-7.4087381362915	0.0252937767654657	0.00548864435404539	-0.00652430532500148	-0.00230353930965066
735	53.0959396362305	1.4347357749939	-7.6684775352478	0.0230210572481155	0.011982130818069	0.00711201597005129	-0.00197886489331722
736	50.4985427856445	1.11006152629852	-7.9282169342041	0.0100340843200684	0.0142548503354192	0.0269171483814716	-0.00165419070981443
737	54.3946342468262	0.136038541793823	-7.9282169342041	0.0175015944987535	0.0113327819854021	0.0217223595827818	-0.00652430532500148
738	54.3946342468262	0.460712850093842	-7.6684775352478	-0.00490093370899558	0.0171769186854362	0.0408781431615353	-0.000680167751852423
739	51.7972412109375	0.78538715839386	-7.86328220367432	-0.0156151866540313	-0.000355493422830477	0.0590599067509174	-0.00360223650932312
740	54.3946342468262	0.136038541793823	-7.47367286682129	-0.0165892094373703	-0.023407369852066	0.0723715499043465	-3.08191010844894e-05
741	52.446590423584	1.75941014289856	-7.4087381362915	-0.0276281367987394	-0.0295761823654175	0.0778910145163536	0.00354059832170606
742	54.3946342468262	0.78538715839386	-7.86328220367432	-0.0237320438027382	-0.032173577696085	0.060358602553606	-0.00619963090866804
743	53.745288848877	0.78538715839386	-7.9282169342041	-0.0191866029053926	-0.0217839982360601	0.040228795260191	-0.000355493422830477
744	54.3946342468262	-0.513310074806213	-7.79834747314453	-0.0247060675173998	-0.0198359526693821	0.00451462110504508	-0.00392691092565656
745	53.745288848877	0.460712850093842	-7.6684775352478	-0.0146411629393697	-0.00977104809135199	-0.0451605506241322	-0.00197886489331722
746	53.745288848877	1.11006152629852	-7.47367286682129	-0.00425158534198999	-0.00392691092565656	-0.0769786313176155	-0.00230353930965066
747	51.7972412109375	1.75941014289856	-7.60354280471802	0.00970941036939621	0.00548864435404539	-0.104900620877743	-0.00295288790948689
748	55.6933326721191	1.11006152629852	-7.53860807418823	0.012956153601408	0.00776136433705688	-0.100030511617661	-0.000355493422830477
749	52.446590423584	0.460712850093842	-7.73341274261475	0.013930176384747	0.00159255252219737	-0.0756799355149269	-0.00230353930965066
750	51.147891998291	1.75941014289856	-7.86328220367432	-0.0104203969240189	0.00678734155371785	-0.0451605506241322	0.00126787810586393
751	55.0439834594727	0.460712850093842	-7.47367286682129	0.00743668992072344	0.00873538758605719	-0.0273034609854221	-0.00360223650932312
752	52.446590423584	1.75941014289856	-8.12302207946777	0.00516396993771195	0.0132808275520802	-0.0165892094373703	-0.00522560812532902
753	51.7972412109375	1.4347357749939	-7.21393346786499	-3.08191010844894e-05	0.00159255252219737	0.00191722682211548	0.00126787810586393
754	53.745288848877	-0.837984383106232	-7.27886867523193	0.00873538758605719	-0.0182125810533762	0.0275664981454611	0.00126787810586393
755	51.7972412109375	0.460712850093842	-7.53860807418823	0.00711201597005129	-0.00295288790948689	0.0171769186854362	-0.00619963090866804
756	53.745288848877	0.78538715839386	-7.60354280471802	0.000618529506027699	0.00483929552137852	0.0252937767654657	0.00191722682211548
757	53.0959396362305	1.11006152629852	-8.18795680999756	0.0022419011220336	0.0272418223321438	0.0243197549134493	-0.00327756232582033
758	53.745288848877	1.4347357749939	-7.9282169342041	0.00159255252219737	0.0282158460468054	0.000618529506027699	-0.000355493422830477
759	54.3946342468262	0.136038541793823	-7.34380340576172	0.00548864435404539	0.0230210572481155	0.00354059832170606	-0.00295288790948689
760	51.7972412109375	1.4347357749939	-7.4087381362915	-0.00392691092565656	0.0136055024340749	0.0145795252174139	0.000618529506027699
761	54.3946342468262	0.460712850093842	-7.27886867523193	-0.00392691092565656	-0.00944637414067984	0.0272418223321438	0.0022419011220336
762	52.446590423584	1.75941014289856	-8.25289154052734	0.00256657530553639	-0.00522560812532902	0.0321119390428066	-0.00749832857400179
763	51.7972412109375	1.4347357749939	-7.9282169342041	0.00418994715437293	-0.0201606266200542	0.0106834331527352	-0.0026282137259841
764	52.446590423584	0.78538715839386	-7.99315214157104	-0.00490093370899558	-0.0292515084147453	0.000293855206109583	-0.00100484199356288
765	51.7972412109375	1.4347357749939	-7.86328220367432	0.00321592413820326	-0.0162645354866982	-0.0172385573387146	0.00418994715437293
766	51.7972412109375	2.08408451080322	-7.79834747314453	0.00970941036939621	-0.00490093370899558	-0.028926832601428	-0.00457625929266214
767	53.745288848877	0.78538715839386	-7.53860807418823	0.0158782228827477	-0.00749832857400179	-0.0419138073921204	-0.00100484199356288
768	52.446590423584	1.4347357749939	-7.73341274261475	0.012956153601408	-0.00652430532500148	-0.0445111989974976	-0.000355493422830477
769	54.3946342468262	-0.188635781407356	-7.99315214157104	-0.00165419070981443	-0.0237320438027382	-0.0260047651827335	-0.000680167751852423
770	52.446590423584	0.460712850093842	-7.60354280471802	-0.00814767740666866	-0.0221086721867323	-0.00165419070981443	0.00159255252219737
771	53.0959396362305	1.4347357749939	-7.9282169342041	-0.00490093370899558	-0.021459324285388	0.00711201597005129	0.00256657530553639
772	54.3946342468262	0.78538715839386	-7.73341274261475	-0.00522560812532902	-0.0308748781681061	0.0308132413774729	-0.00912170019000769
773	53.745288848877	0.460712850093842	-7.86328220367432	0.000618529506027699	-0.0409397818148136	0.0236704051494598	0.000293855206109583
774	53.0959396362305	0.460712850093842	-7.47367286682129	-0.00782300252467394	-0.0331475995481014	0.0392547734081745	-0.00555028254166245
775	51.147891998291	1.4347357749939	-7.79834747314453	-0.00587495695799589	-0.0211346503347158	0.00256657530553639	0.00256657530553639
776	54.3946342468262	1.4347357749939	-7.99315214157104	0.00483929552137852	-0.0204853005707264	0.0470469556748867	-0.000680167751852423
777	54.3946342468262	0.78538715839386	-7.9282169342041	0.00289124972186983	-0.023407369852066	0.0412028171122074	0.000618529506027699
778	54.3946342468262	0.78538715839386	-7.6684775352478	0.0106834331527352	-0.00749832857400179	0.036657378077507	0.000293855206109583
779	52.446590423584	1.75941014289856	-7.73341274261475	0.00808603875339031	0.000943203864153475	0.0269171483814716	-0.00425158534198999
780	53.0959396362305	0.460712850093842	-7.34380340576172	0.0142548503354192	0.00970941036939621	0.0142548503354192	0.000943203864153475
781	53.0959396362305	0.78538715839386	-7.47367286682129	0.0158782228827477	0.0158782228827477	-0.0100957229733467	0.00126787810586393
782	55.0439834594727	0.460712850093842	-7.99315214157104	0.0100340843200684	0.0278911720961332	-0.0208099745213985	0.000293855206109583
783	53.745288848877	0.460712850093842	-7.73341274261475	0.00548864435404539	0.0324366129934788	-0.0370436906814575	0.00354059832170606
784	54.3946342468262	-0.837984383106232	-7.53860807418823	-0.00327756232582033	0.045423585921526	-0.0435371771454811	-0.000680167751852423
785	53.745288848877	0.78538715839386	-7.47367286682129	-0.00847235135734081	0.0502936989068985	-0.0286021586507559	-3.08191010844894e-05
786	53.745288848877	1.11006152629852	-7.53860807418823	-0.00360223650932312	0.0496443510055542	-0.039641086012125	-0.000680167751852423
787	53.0959396362305	0.78538715839386	-7.79834747314453	-0.00879702530801296	0.0447742342948914	-0.0513293594121933	-0.000355493422830477
788	55.0439834594727	0.136038541793823	-7.34380340576172	-0.0185372550040483	0.0415274947881699	-0.0510046854615211	-3.08191010844894e-05
789	53.0959396362305	0.78538715839386	-7.99315214157104	-0.0276281367987394	0.0285405199974775	-0.0467839203774929	-0.00619963090866804
790	53.745288848877	-0.188635781407356	-7.9282169342041	-0.0341216214001179	0.0223717093467712	-0.0370436906814575	-0.00165419070981443
791	55.0439834594727	-0.188635781407356	-7.6684775352478	-0.0224333461374044	0.00906006153672934	-0.0311995539814234	0.00418994715437293
792	53.0959396362305	1.4347357749939	-8.18795680999756	-0.0237320438027382	-0.00165419070981443	-0.0169138833880424	-0.00425158534198999
793	53.0959396362305	1.11006152629852	-7.53860807418823	-0.0123684434220195	-3.08191010844894e-05	-0.0104203969240189	-0.00165419070981443
794	54.3946342468262	-0.837984383106232	-7.21393346786499	-0.00295288790948689	-0.0208099745213985	0.00678734155371785	-0.000355493422830477
795	53.745288848877	0.136038541793823	-7.47367286682129	-0.0113944197073579	-0.0133424662053585	0.0197743140161037	0.00581331877037883
796	54.3946342468262	-0.188635781407356	-7.73341274261475	-0.00717365415766835	0.00451462110504508	0.0230210572481155	0.000943203864153475
797	54.3946342468262	0.136038541793823	-7.73341274261475	-0.00295288790948689	-0.0107450718060136	0.00776136433705688	-0.00457625929266214
798	54.3946342468262	0.78538715839386	-7.86328220367432	0.000943203864153475	-0.00132951640989631	0.00159255252219737	-0.00522560812532902
799	53.745288848877	-0.188635781407356	-7.86328220367432	-0.00230353930965066	-0.00944637414067984	0.00613799272105098	-0.00132951640989631
800	50.4985427856445	0.460712850093842	-7.60354280471802	0.00613799272105098	-0.00132951640989631	0.00516396993771195	0.000293855206109583
801	54.3946342468262	-0.188635781407356	-7.60354280471802	0.0142548503354192	-0.00587495695799589	-0.0130177913233638	0.00613799272105098
802	54.3946342468262	-0.188635781407356	-8.18795680999756	0.0207483377307653	0.000618529506027699	-0.0211346503347158	-0.00522560812532902
803	53.0959396362305	1.11006152629852	-7.86328220367432	0.00516396993771195	0.0155535480007529	-0.0256800893694162	-0.00555028254166245
804	54.3946342468262	0.136038541793823	-7.79834747314453	0.00256657530553639	0.011982130818069	-0.038017712533474	0.0022419011220336
805	51.7972412109375	-0.188635781407356	-7.60354280471802	-0.00619963090866804	0.00191722682211548	-0.0311995539814234	0.00126787810586393
806	54.3946342468262	0.136038541793823	-7.60354280471802	-0.000680167751852423	-0.00555028254166245	-0.00230353930965066	0.00289124972186983
807	52.446590423584	0.78538715839386	-7.73341274261475	0.00581331877037883	-0.00197886489331722	-0.00327756232582033	0.00126787810586393
808	55.6933326721191	-0.513310074806213	-7.21393346786499	-0.000355493422830477	-0.00197886489331722	-0.00425158534198999	-0.000355493422830477
809	52.446590423584	1.4347357749939	-8.12302207946777	0.00354059832170606	-0.00652430532500148	0.00321592413820326	-0.00132951640989631
810	52.446590423584	-0.188635781407356	-7.79834747314453	-0.00944637414067984	-0.00717365415766835	0.000943203864153475	0.00451462110504508
811	53.0959396362305	0.460712850093842	-7.73341274261475	0.00841071270406246	-0.00425158534198999	0.00354059832170606	0.00646266713738441
812	55.0439834594727	-0.513310074806213	-7.73341274261475	0.0213976856321096	0.00906006153672934	0.0100340843200684	-0.00490093370899558
813	55.0439834594727	-0.188635781407356	-7.47367286682129	0.0123068047687411	0.00613799272105098	0.00906006153672934	-0.00749832857400179
814	55.0439834594727	0.136038541793823	-7.47367286682129	0.0100340843200684	-0.00392691092565656	0.00808603875339031	-0.00100484199356288
815	51.7972412109375	0.136038541793823	-8.12302207946777	-0.0026282137259841	-0.00295288790948689	0.0113327819854021	0.00126787810586393
816	55.0439834594727	0.136038541793823	-7.99315214157104	0.0246444288641214	0.000618529506027699	0.0132808275520802	0.000943203864153475
817	55.6933326721191	-0.513310074806213	-7.73341274261475	0.0136055024340749	0.00418994715437293	0.00743668992072344	-0.00360223650932312
818	55.0439834594727	-0.188635781407356	-7.86328220367432	0.0155535480007529	0.00581331877037883	-0.00295288790948689	-0.00197886489331722
819	54.3946342468262	-0.188635781407356	-7.47367286682129	0.0142548503354192	0.0126314787194133	-0.00847235135734081	-0.00522560812532902
820	50.4985427856445	0.460712850093842	-7.53860807418823	0.00321592413820326	0.00581331877037883	-0.0126931173726916	0.000293855206109583
821	53.745288848877	0.460712850093842	-7.53860807418823	-0.00132951640989631	-0.00490093370899558	-0.0221086721867323	0.00516396993771195
822	55.6933326721191	-0.188635781407356	-8.05808639526367	-0.0107450718060136	-0.00295288790948689	-0.0117190945893526	-0.00392691092565656
823	53.0959396362305	0.136038541793823	-8.05808639526367	-0.0139918150380254	-0.00457625929266214	-0.0113944197073579	-0.00360223650932312
824	53.0959396362305	0.136038541793823	-7.73341274261475	-0.0185372550040483	-0.00295288790948689	-0.00944637414067984	-0.00100484199356288
825	51.7972412109375	0.78538715839386	-7.9282169342041	-0.0279528107494116	-0.00814767740666866	-0.00230353930965066	-0.0026282137259841
826	54.3946342468262	1.11006152629852	-7.99315214157104	-0.0221086721867323	-0.00619963090866804	0.00159255252219737	0.00581331877037883
827	54.3946342468262	-0.188635781407356	-7.73341274261475	-0.0175632312893867	-0.00490093370899558	0.0106834331527352	0.000943203864153475
828	55.0439834594727	0.136038541793823	-7.9282169342041	-0.0133424662053585	0.00418994715437293	-0.00327756232582033	0.00321592413820326
829	55.6933326721191	-0.188635781407356	-8.12302207946777	-0.00555028254166245	-0.00392691092565656	0.0126314787194133	-0.00197886489331722
830	51.147891998291	0.78538715839386	-8.18795680999756	-0.0165892094373703	0.00418994715437293	0.0152288740500808	-0.00197886489331722
831	55.0439834594727	-0.513310074806213	-7.86328220367432	0.00581331877037883	-0.00132951640989631	0.0181509424000978	0.00678734155371785
832	53.745288848877	1.11006152629852	-7.99315214157104	0.0200989879667759	0.00451462110504508	0.0175015944987535	-0.00295288790948689
833	53.0959396362305	0.136038541793823	-7.6684775352478	0.0220470335334539	0.011982130818069	0.00678734155371785	-0.00522560812532902
834	53.745288848877	0.78538715839386	-7.47367286682129	0.0317872650921345	0.0100340843200684	-0.000355493422830477	0.00386527273803949
835	51.147891998291	1.11006152629852	-8.25289154052734	-0.0195112787187099	0.00743668992072344	0.00548864435404539	-0.00360223650932312
836	53.745288848877	1.11006152629852	-8.31782627105713	0.00159255252219737	0.0106834331527352	0.00418994715437293	0.00581331877037883
837	54.3946342468262	-0.188635781407356	-7.99315214157104	0.00646266713738441	-0.00587495695799589	0.0123068047687411	0.000293855206109583
838	55.6933326721191	-0.837984383106232	-7.53860807418823	0.00938473641872406	0.0022419011220336	0.0181509424000978	-0.00522560812532902
839	53.745288848877	1.11006152629852	-8.05808639526367	0.0022419011220336	-0.0100957229733467	0.0175015944987535	-0.00425158534198999
840	51.7972412109375	-0.188635781407356	-7.47367286682129	0.0126314787194133	-3.08191010844894e-05	0.0165275707840919	-0.00295288790948689
841	55.6933326721191	0.136038541793823	-7.4087381362915	0.011982130818069	-0.0260047651827335	0.0197743140161037	0.00776136433705688
842	53.745288848877	1.11006152629852	-8.12302207946777	0.00159255252219737	-0.0204853005707264	0.0295145437121391	-0.00197886489331722
843	53.0959396362305	-0.513310074806213	-7.34380340576172	-0.0104203969240189	-0.0224333461374044	0.036657378077507	-0.00295288790948689
844	54.3946342468262	-0.513310074806213	-7.60354280471802	-0.00782300252467394	-0.0204853005707264	0.0463976077735424	0.00321592413820326
845	51.7972412109375	0.136038541793823	-7.6684775352478	-0.0159398596733809	-0.00619963090866804	0.0444495603442192	0.000618529506027699
846	53.0959396362305	1.75941014289856	-7.73341274261475	-0.00587495695799589	-0.00360223650932312	0.0340599827468395	0.00289124972186983
847	53.0959396362305	1.11006152629852	-7.60354280471802	-0.00230353930965066	-0.00392691092565656	0.0162028968334198	0.000618529506027699
848	55.0439834594727	-1.16265869140625	-7.79834747314453	0.00841071270406246	0.0022419011220336	0.00256657530553639	-0.00230353930965066
849	52.446590423584	1.11006152629852	-7.99315214157104	-0.00197886489331722	-0.00782300252467394	-0.0159398596733809	-0.00522560812532902
850	53.745288848877	-0.188635781407356	-7.6684775352478	-0.0143164889886975	-0.00327756232582033	-0.0282774847000837	0.000293855206109583
851	54.3946342468262	1.11006152629852	-7.9282169342041	0.00711201597005129	0.00548864435404539	-0.0363943427801132	0.00386527273803949
852	53.0959396362305	0.460712850093842	-7.73341274261475	0.0103587592020631	-0.00360223650932312	-0.0247060675173998	-0.00360223650932312
853	54.3946342468262	-0.837984383106232	-7.4087381362915	-0.00490093370899558	0.00581331877037883	-0.00490093370899558	-0.00197886489331722
854	55.0439834594727	-0.188635781407356	-7.53860807418823	-0.00327756232582033	-0.0149658378213644	0.00289124972186983	0.00354059832170606
855	53.0959396362305	0.136038541793823	-7.60354280471802	-0.0126931173726916	-0.0273034609854221	0.0168522447347641	-0.00197886489331722
856	54.3946342468262	0.136038541793823	-7.73341274261475	-0.00295288790948689	-0.0302255302667618	0.0301638916134834	-3.08191010844894e-05
857	53.745288848877	1.11006152629852	-7.99315214157104	0.0113327819854021	-0.0211346503347158	0.0220470335334539	-0.000680167751852423
858	55.6933326721191	-0.837984383106232	-7.47367286682129	0.00321592413820326	-0.0175632312893867	0.0246444288641214	-0.00425158534198999
859	53.0959396362305	1.11006152629852	-7.53860807418823	0.01100810803473	-0.0133424662053585	0.0197743140161037	-0.00587495695799589
860	52.446590423584	0.136038541793823	-7.47367286682129	-0.00327756232582033	0.00841071270406246	0.0285405199974775	-0.00392691092565656
861	53.745288848877	1.11006152629852	-7.73341274261475	-0.000355493422830477	0.0022419011220336	0.0123068047687411	0.000618529506027699
862	55.6933326721191	-0.188635781407356	-7.99315214157104	0.00581331877037883	0.00159255252219737	0.00970941036939621	-3.08191010844894e-05
863	55.0439834594727	0.460712850093842	-7.73341274261475	-0.0026282137259841	0.0155535480007529	-0.00912170019000769	-0.00717365415766835
864	54.3946342468262	0.460712850093842	-8.05808639526367	-0.00619963090866804	0.0223717093467712	-0.0399657599627972	0.00159255252219737
865	53.745288848877	0.78538715839386	-7.9282169342041	-0.0263294391334057	0.0353586822748184	-0.0613942667841911	-0.00132951640989631
866	54.3946342468262	0.460712850093842	-7.6684775352478	-0.0256800893694162	0.031137915328145	-0.0743812397122383	-0.000355493422830477
867	55.0439834594727	-0.188635781407356	-7.4087381362915	-0.00684897974133492	0.0308132413774729	-0.0808747261762619	0.000293855206109583
868	54.3946342468262	0.460712850093842	-7.9282169342041	-0.0191866029053926	0.0210730116814375	-0.0714591667056084	0.00256657530553639
869	55.0439834594727	-0.188635781407356	-7.79834747314453	-0.00522560812532902	0.0171769186854362	-0.0675630792975426	-0.00457625929266214
870	51.147891998291	1.11006152629852	-7.73341274261475	-0.0130177913233638	0.01847561635077	-0.0630176365375519	0.0022419011220336
871	52.446590423584	1.11006152629852	-7.60354280471802	0.00841071270406246	0.0343846566975117	-0.0626929625868797	0.00516396993771195
872	55.6933326721191	0.136038541793823	-7.86328220367432	0.013930176384747	0.0363327041268349	-0.0347709693014622	0.000618529506027699
873	53.0959396362305	1.11006152629852	-7.53860807418823	0.0165275707840919	0.0317872650921345	-0.02697878703475	-0.00165419070981443
874	53.745288848877	1.11006152629852	-7.6684775352478	0.0188002903014421	0.0301638916134834	-0.0182125810533762	0.000293855206109583
875	51.147891998291	1.11006152629852	-7.53860807418823	0.00191722682211548	0.0314625911414623	-0.0143164889886975	-0.00392691092565656
876	55.0439834594727	0.78538715839386	-7.79834747314453	0.0142548503354192	0.0265924744307995	-0.0113944197073579	0.00159255252219737
877	54.3946342468262	0.78538715839386	-7.47367286682129	0.0136055024340749	0.0171769186854362	-0.0152905117720366	-0.00295288790948689
878	54.3946342468262	0.78538715839386	-7.73341274261475	0.0175015944987535	0.0142548503354192	-0.0159398596733809	0.000943203864153475
879	55.6933326721191	0.460712850093842	-7.4087381362915	0.0106834331527352	0.0155535480007529	-0.0113944197073579	-0.00132951640989631
880	51.147891998291	1.4347357749939	-7.47367286682129	-0.00360223650932312	-0.00197886489331722	-0.0143164889886975	0.00386527273803949
881	55.0439834594727	0.460712850093842	-7.60354280471802	0.00354059832170606	-0.0117190945893526	-0.021459324285388	-3.08191010844894e-05
882	54.3946342468262	1.75941014289856	-8.12302207946777	-0.00555028254166245	-0.0026282137259841	-0.00652430532500148	0.000618529506027699
883	53.745288848877	1.4347357749939	-7.9282169342041	-0.0123684434220195	-0.0201606266200542	-0.00717365415766835	-0.00652430532500148
884	53.0959396362305	0.78538715839386	-7.53860807418823	-0.0221086721867323	-0.0120437685400248	-0.0156151866540313	-0.00197886489331722
885	51.7972412109375	0.78538715839386	-7.27886867523193	-0.0237320438027382	-0.0276281367987394	0.00548864435404539	-0.000355493422830477
886	53.0959396362305	1.75941014289856	-7.27886867523193	-0.00457625929266214	-0.0162645354866982	0.0158782228827477	-0.00360223650932312
887	53.745288848877	1.75941014289856	-7.73341274261475	0.00159255252219737	-0.0139918150380254	0.00938473641872406	0.000943203864153475
888	55.0439834594727	-0.837984383106232	-7.6684775352478	-0.00295288790948689	-0.0146411629393697	0.011982130818069	-0.00912170019000769
889	53.0959396362305	1.4347357749939	-7.9282169342041	0.0162028968334198	-0.0139918150380254	0.013930176384747	-0.000680167751852423
890	52.446590423584	0.78538715839386	-7.60354280471802	-0.000680167751852423	-0.00555028254166245	0.0314625911414623	0.00354059832170606
891	55.6933326721191	-0.188635781407356	-7.53860807418823	0.0165275707840919	-0.00230353930965066	0.0405534692108631	0.00418994715437293
892	55.0439834594727	1.75941014289856	-7.73341274261475	0.0265924744307995	-0.00652430532500148	0.0317872650921345	0.000293855206109583
893	53.0959396362305	1.11006152629852	-7.47367286682129	0.0213976856321096	-0.00684897974133492	0.0360080301761627	-0.00522560812532902
894	52.446590423584	1.11006152629852	-7.6684775352478	0.00711201597005129	0.00289124972186983	0.0441248863935471	0.00159255252219737
895	51.7972412109375	1.11006152629852	-7.9282169342041	-0.00587495695799589	-0.00197886489331722	0.0275664981454611	-0.00360223650932312
896	53.0959396362305	1.4347357749939	-7.99315214157104	0.00613799272105098	-3.08191010844894e-05	0.01847561635077	-0.00360223650932312
897	53.745288848877	0.460712850093842	-8.05808639526367	0.020423661917448	-3.08191010844894e-05	0.012956153601408	-0.000680167751852423
898	52.446590423584	-0.188635781407356	-7.79834747314453	-0.0113944197073579	-3.08191010844894e-05	-0.00327756232582033	-0.00197886489331722
899	53.745288848877	0.78538715839386	-7.60354280471802	-0.00944637414067984	-0.0221086721867323	-0.00392691092565656	0.0022419011220336
900	51.147891998291	0.460712850093842	-7.27886867523193	-0.0230826959013939	-0.00652430532500148	0.00451462110504508	0.000943203864153475
901	51.7972412109375	0.78538715839386	-7.79834747314453	-0.0204853005707264	-0.00652430532500148	0.00906006153672934	-0.00165419070981443
902	55.0439834594727	0.136038541793823	-7.9282169342041	-0.0175632312893867	-0.0143164889886975	-3.08191010844894e-05	0.00483929552137852
903	55.6933326721191	0.136038541793823	-7.6684775352478	-0.0266541130840778	-0.0253554154187441	-0.0113944197073579	-0.00684897974133492
904	55.0439834594727	-0.188635781407356	-7.53860807418823	-0.0243813935667276	-0.0104203969240189	-0.00749832857400179	-0.000680167751852423
905	52.446590423584	0.136038541793823	-7.34380340576172	-0.0318489037454128	-0.00230353930965066	-0.00619963090866804	0.00386527273803949
906	54.3946342468262	-0.188635781407356	-7.21393346786499	-0.0256800893694162	-0.017887907102704	0.0103587592020631	-0.00327756232582033
907	53.0959396362305	1.11006152629852	-7.6684775352478	-0.0227580219507217	0.0106834331527352	0.0132808275520802	0.000293855206109583
908	51.7972412109375	1.11006152629852	-7.79834747314453	-0.023407369852066	-0.00555028254166245	0.0136055024340749	0.000293855206109583
909	55.0439834594727	0.136038541793823	-7.73341274261475	-0.0227580219507217	0.0142548503354192	-3.08191010844894e-05	-0.00230353930965066
910	49.849193572998	2.08408451080322	-7.86328220367432	-0.0211346503347158	0.00483929552137852	0.0165275707840919	0.00418994715437293
911	51.7972412109375	1.4347357749939	-8.12302207946777	0.00418994715437293	0.0106834331527352	0.0132808275520802	-0.000355493422830477
912	54.3946342468262	-0.188635781407356	-7.73341274261475	0.00970941036939621	0.0197743140161037	0.00321592413820326	0.00451462110504508
913	52.446590423584	-0.188635781407356	-7.01912927627563	0.0197743140161037	0.0194496400654316	0.00354059832170606	-0.00392691092565656
914	53.745288848877	-0.188635781407356	-7.60354280471802	0.0259431265294552	0.0126314787194133	-0.00360223650932312	-0.00100484199356288
915	51.7972412109375	0.136038541793823	-7.6684775352478	0.0103587592020631	0.00938473641872406	-0.00360223650932312	0.00548864435404539
916	53.745288848877	0.460712850093842	-7.47367286682129	0.0246444288641214	0.00938473641872406	-0.00457625929266214	-0.0026282137259841
917	52.446590423584	1.75941014289856	-8.12302207946777	0.0360080301761627	-0.0026282137259841	-0.0136671401560307	0.00321592413820326
918	54.3946342468262	0.136038541793823	-7.4087381362915	0.0226963832974434	0.00386527273803949	-0.0204853005707264	-0.000355493422830477
919	53.0959396362305	0.78538715839386	-7.6684775352478	0.0314625911414623	-0.00132951640989631	-0.0240567177534103	-0.00230353930965066
920	51.147891998291	1.11006152629852	-7.4087381362915	0.00711201597005129	-0.0201606266200542	-0.00879702530801296	-0.000355493422830477
921	53.0959396362305	0.460712850093842	-7.60354280471802	0.00548864435404539	-0.0221086721867323	-0.000680167751852423	-0.00197886489331722
922	54.3946342468262	0.136038541793823	-8.05808639526367	0.00126787810586393	-0.0162645354866982	-0.0026282137259841	0.00126787810586393
923	53.0959396362305	1.4347357749939	-7.9282169342041	0.0106834331527352	-0.0221086721867323	-0.000680167751852423	-0.00587495695799589
924	51.7972412109375	0.78538715839386	-7.86328220367432	0.0142548503354192	-0.00360223650932312	0.00191722682211548	-0.0026282137259841
925	50.4985427856445	2.08408451080322	-7.73341274261475	-0.00814767740666866	-0.0133424662053585	-0.00944637414067984	0.00451462110504508
926	51.7972412109375	1.4347357749939	-7.53860807418823	-0.0026282137259841	0.000943203864153475	-0.0100957229733467	-0.00392691092565656
927	53.0959396362305	0.460712850093842	-7.86328220367432	0.000618529506027699	0.00321592413820326	-0.0100957229733467	0.00613799272105098
928	53.745288848877	-0.188635781407356	-7.53860807418823	-0.000680167751852423	0.000943203864153475	-0.00490093370899558	-0.000680167751852423
929	52.446590423584	0.78538715839386	-7.86328220367432	-0.00847235135734081	-0.00392691092565656	0.000618529506027699	0.00126787810586393
930	51.7972412109375	1.11006152629852	-7.53860807418823	-0.00977104809135199	-0.00782300252467394	0.00906006153672934	0.0022419011220336
931	51.7972412109375	0.460712850093842	-7.53860807418823	-0.00847235135734081	0.0022419011220336	0.0132808275520802	-0.00327756232582033
932	54.3946342468262	0.460712850093842	-7.86328220367432	-0.000355493422830477	-0.00652430532500148	0.01100810803473	0.00354059832170606
933	53.0959396362305	1.11006152629852	-7.6684775352478	0.00289124972186983	-0.0172385573387146	0.0262678004801273	-0.00165419070981443
934	52.446590423584	0.460712850093842	-7.73341274261475	-0.00555028254166245	0.0136055024340749	0.0236704051494598	-0.00555028254166245
935	52.446590423584	1.11006152629852	-7.99315214157104	-0.0279528107494116	0.0226963832974434	0.01847561635077	0.00321592413820326
936	52.446590423584	0.460712850093842	-7.60354280471802	-0.0276281367987394	0.0327612869441509	0.0136055024340749	-0.00327756232582033
937	52.446590423584	0.460712850093842	-7.86328220367432	-0.0120437685400248	0.0233457311987877	0.00386527273803949	0.0022419011220336
938	51.7972412109375	1.4347357749939	-7.73341274261475	-0.0110697457566857	0.031137915328145	-0.00587495695799589	-0.00230353930965066
939	55.0439834594727	-0.513310074806213	-7.34380340576172	-0.0126931173726916	0.0337353087961674	-0.0188619289547205	-0.000680167751852423
940	51.7972412109375	2.40875864028931	-7.79834747314453	-0.0146411629393697	0.0249691028147936	-0.0208099745213985	-0.00132951640989631
941	53.0959396362305	0.460712850093842	-7.9282169342041	-0.00977104809135199	0.0106834331527352	-0.0243813935667276	0.00191722682211548
942	53.0959396362305	1.4347357749939	-8.18795680999756	-0.00295288790948689	-0.00782300252467394	-0.0273034609854221	0.000618529506027699
943	53.0959396362305	0.460712850093842	-7.53860807418823	0.00483929552137852	-0.0169138833880424	-0.021459324285388	-0.00360223650932312
944	53.745288848877	-0.837984383106232	-7.60354280471802	0.00516396993771195	-0.00425158534198999	-0.0308748781681061	-0.00392691092565656
945	52.446590423584	0.78538715839386	-7.47367286682129	-0.000355493422830477	-0.0198359526693821	-0.017887907102704	-0.000355493422830477
946	53.745288848877	0.78538715839386	-7.27886867523193	0.000618529506027699	-0.0169138833880424	0.000293855206109583	0.0022419011220336
947	52.446590423584	2.08408451080322	-8.05808639526367	0.0217223595827818	-0.017887907102704	0.011982130818069	0.000943203864153475
948	52.446590423584	1.4347357749939	-7.79834747314453	0.0126314787194133	-0.00879702530801296	0.00516396993771195	-0.000355493422830477
949	54.3946342468262	-0.837984383106232	-7.73341274261475	0.00970941036939621	-0.00230353930965066	0.00418994715437293	-0.00555028254166245
950	51.147891998291	2.08408451080322	-7.73341274261475	0.00613799272105098	0.0171769186854362	-0.00197886489331722	-0.00165419070981443
951	52.446590423584	0.460712850093842	-7.73341274261475	0.00776136433705688	0.0327612869441509	-0.00814767740666866	0.00126787810586393
952	53.0959396362305	1.75941014289856	-7.73341274261475	0.0188002903014421	0.0236704051494598	-0.0250307414680719	0.00289124972186983
953	53.0959396362305	0.460712850093842	-7.34380340576172	0.0168522447347641	0.0226963832974434	-0.00457625929266214	0.000618529506027699
954	52.446590423584	-0.188635781407356	-7.6684775352478	0.0155535480007529	0.0142548503354192	-0.00555028254166245	-0.00230353930965066
955	51.147891998291	2.08408451080322	-7.6684775352478	0.0220470335334539	0.0142548503354192	-0.00522560812532902	0.00159255252219737
956	51.147891998291	1.4347357749939	-7.9282169342041	0.0213976856321096	0.0175015944987535	0.00126787810586393	0.00451462110504508
957	53.0959396362305	1.11006152629852	-8.05808639526367	0.0288651939481497	0.0136055024340749	-0.00490093370899558	-0.00165419070981443
958	52.446590423584	0.78538715839386	-7.47367286682129	0.01847561635077	0.00289124972186983	0.01100810803473	-0.00295288790948689
959	55.0439834594727	-0.513310074806213	-7.60354280471802	0.0213976856321096	-0.02697878703475	0.0373067259788513	-0.00100484199356288
960	53.0959396362305	0.78538715839386	-7.21393346786499	-0.000680167751852423	-0.0230826959013939	0.0736702531576157	-0.00100484199356288
961	50.4985427856445	1.75941014289856	-7.9282169342041	-0.0324982516467571	-0.0347709693014622	0.0847091749310493	0.00159255252219737
962	53.745288848877	0.460712850093842	-7.86328220367432	-0.0435371771454811	-0.0334722734987736	0.0515923984348774	0.00451462110504508
963	54.3946342468262	0.78538715839386	-7.99315214157104	-0.0500306636095047	-0.0279528107494116	0.0373067259788513	-0.00230353930965066
964	52.446590423584	0.78538715839386	-7.86328220367432	-0.0571734979748726	-0.0149658378213644	0.0207483377307653	-0.00295288790948689
965	51.7972412109375	1.75941014289856	-7.53860807418823	-0.0363943427801132	-0.0126931173726916	-0.0130177913233638	0.00451462110504508
966	52.446590423584	1.4347357749939	-7.6684775352478	-0.0276281367987394	-0.000355493422830477	-0.0211346503347158	0.000618529506027699
967	53.0959396362305	1.11006152629852	-7.86328220367432	-0.00847235135734081	-0.0104203969240189	-0.0471085943281651	-0.00132951640989631
968	53.0959396362305	0.136038541793823	-7.9282169342041	-0.00360223650932312	-0.0162645354866982	-0.043212503194809	-0.000355493422830477
969	52.446590423584	0.136038541793823	-8.18795680999756	0.0022419011220336	-0.0221086721867323	-0.0604202412068844	-0.00197886489331722
970	53.745288848877	1.11006152629852	-7.53860807418823	-0.00619963090866804	-0.00425158534198999	-0.0409397818148136	-3.08191010844894e-05
971	50.4985427856445	1.4347357749939	-7.9282169342041	0.0142548503354192	0.0113327819854021	-0.0165892094373703	0.0022419011220336
972	54.3946342468262	0.78538715839386	-7.4087381362915	0.029189869761467	0.0181509424000978	-0.0237320438027382	-3.08191010844894e-05
973	54.3946342468262	0.78538715839386	-7.4087381362915	0.0295145437121391	0.0194496400654316	-0.0211346503347158	0.000618529506027699
974	53.745288848877	-0.513310074806213	-7.73341274261475	0.0327612869441509	0.00970941036939621	-0.0243813935667276	-0.00295288790948689
975	53.0959396362305	0.460712850093842	-7.60354280471802	0.0181509424000978	0.0162028968334198	-0.0370436906814575	0.00191722682211548
976	52.446590423584	0.460712850093842	-7.6684775352478	0.0113327819854021	0.0132808275520802	-0.0302255302667618	0.000618529506027699
977	51.7972412109375	1.75941014289856	-7.9282169342041	0.0252937767654657	0.0210730116814375	-0.0467839203774929	-0.00295288790948689
978	53.745288848877	0.460712850093842	-7.53860807418823	0.0233457311987877	0.0207483377307653	-0.0523033849895	-0.000355493422830477
979	53.745288848877	0.136038541793823	-7.47367286682129	0.0113327819854021	0.0132808275520802	-0.0536020807921886	-3.08191010844894e-05
980	53.745288848877	1.75941014289856	-7.79834747314453	0.00776136433705688	0.0197743140161037	-0.0480826161801815	-0.000680167751852423
981	52.446590423584	0.78538715839386	-7.99315214157104	-0.00197886489331722	-0.00425158534198999	-0.0299008563160896	0.00354059832170606
982	52.446590423584	1.75941014289856	-8.12302207946777	-0.00782300252467394	-0.00555028254166245	-0.0263294391334057	0.000293855206109583
983	51.7972412109375	0.78538715839386	-7.60354280471802	-0.00457625929266214	-0.00327756232582033	-0.0172385573387146	0.000293855206109583
984	53.745288848877	-0.837984383106232	-7.53860807418823	-0.00782300252467394	-0.0152905117720366	-0.00457625929266214	-0.00197886489331722
985	53.745288848877	0.460712850093842	-7.4087381362915	-0.00879702530801296	-0.038017712533474	-0.00295288790948689	-0.00100484199356288
986	51.7972412109375	-0.188635781407356	-7.14899873733521	-0.0123684434220195	-0.00944637414067984	-3.08191010844894e-05	0.00289124972186983
987	53.745288848877	1.11006152629852	-7.73341274261475	-0.0130177913233638	-0.00457625929266214	0.00970941036939621	-0.00295288790948689
988	52.446590423584	1.75941014289856	-7.99315214157104	-0.0198359526693821	-0.0256800893694162	0.0304885655641556	-0.00327756232582033
989	55.6933326721191	-0.188635781407356	-7.79834747314453	-0.0276281367987394	-0.0337969474494457	0.0382807515561581	-0.00197886489331722
990	52.446590423584	0.78538715839386	-7.47367286682129	-0.0370436906814575	-0.0276281367987394	0.0642546936869621	-0.00425158534198999
991	51.147891998291	0.78538715839386	-7.73341274261475	-0.0256800893694162	-0.0247060675173998	0.0726962238550186	0.00386527273803949
992	55.6933326721191	0.78538715839386	-7.6684775352478	-0.0104203969240189	-0.0165892094373703	0.0876312479376793	0.00386527273803949
993	53.0959396362305	1.4347357749939	-7.6684775352478	-0.0117190945893526	-0.0165892094373703	0.0947740823030472	-0.000355493422830477
994	54.3946342468262	-0.188635781407356	-7.9282169342041	-0.00684897974133492	-0.0208099745213985	0.0720468759536743	-0.00230353930965066
995	54.3946342468262	0.136038541793823	-7.60354280471802	-0.00425158534198999	0.00159255252219737	0.0681507885456085	-0.00100484199356288
996	52.446590423584	1.4347357749939	-7.6684775352478	-0.00165419070981443	0.00126787810586393	0.0486703291535378	0.00256657530553639
997	53.0959396362305	1.75941014289856	-7.99315214157104	0.0022419011220336	0.00938473641872406	0.0226963832974434	0.00126787810586393
998	53.745288848877	0.78538715839386	-7.34380340576172	0.0142548503354192	0.0265924744307995	-0.0146411629393697	0.00159255252219737
999	53.745288848877	-0.188635781407356	-7.53860807418823	0.00191722682211548	0.0285405199974775	-0.0454852245748043	0.000618529506027699
1000	53.745288848877	0.460712850093842	-7.79834747314453	0.00743668992072344	0.0438002124428749	-0.0613942667841911	0.00191722682211548
1001	51.7972412109375	1.11006152629852	-7.86328220367432	0.011982130818069	0.0431508645415306	-0.0594462193548679	0.00354059832170606
1002	54.3946342468262	0.460712850093842	-7.60354280471802	0.00678734155371785	0.0220470335334539	-0.0516540370881557	-0.00132951640989631
1003	55.0439834594727	0.136038541793823	-7.6684775352478	0.00613799272105098	0.0278911720961332	-0.0331475995481014	0.000943203864153475
1004	53.745288848877	-0.513310074806213	-7.79834747314453	0.00516396993771195	0.0236704051494598	-0.0230826959013939	0.000293855206109583
1005	55.0439834594727	0.460712850093842	-7.60354280471802	0.00516396993771195	0.01847561635077	-0.0100957229733467	-3.08191010844894e-05
1006	53.0959396362305	0.136038541793823	-7.53860807418823	-0.0110697457566857	0.011982130818069	0.00613799272105098	-0.00392691092565656
1007	55.0439834594727	0.78538715839386	-7.60354280471802	0.00743668992072344	0.0158782228827477	0.00289124972186983	-0.00360223650932312
1008	52.446590423584	1.75941014289856	-8.12302207946777	0.000618529506027699	0.00126787810586393	0.000293855206109583	-0.00425158534198999
1009	55.0439834594727	-0.837984383106232	-7.60354280471802	0.00159255252219737	-0.000680167751852423	-0.00619963090866804	-0.000680167751852423
1010	53.0959396362305	1.75941014289856	-7.79834747314453	-0.00782300252467394	-0.00132951640989631	-0.0156151866540313	-3.08191010844894e-05
1011	51.7972412109375	-0.188635781407356	-7.53860807418823	-0.00912170019000769	0.00548864435404539	-0.0240567177534103	0.000293855206109583
1012	55.0439834594727	0.78538715839386	-7.47367286682129	0.00321592413820326	0.00483929552137852	-0.0480826161801815	0.00386527273803949
1013	52.446590423584	1.11006152629852	-7.79834747314453	0.00906006153672934	0.00678734155371785	-0.050680011510849	-0.00132951640989631
1014	52.446590423584	0.78538715839386	-7.9282169342041	-0.00457625929266214	-0.00197886489331722	-0.0448358729481697	-3.08191010844894e-05
1015	52.446590423584	0.78538715839386	-7.79834747314453	-0.0204853005707264	-0.00197886489331722	-0.0217839982360601	-0.000680167751852423
1016	51.7972412109375	1.11006152629852	-7.79834747314453	-0.0152905117720366	-0.00392691092565656	-0.0208099745213985	-3.08191010844894e-05
1017	55.0439834594727	0.460712850093842	-7.6684775352478	-0.00749832857400179	-0.0113944197073579	-0.0107450718060136	-0.00197886489331722
1018	53.0959396362305	0.460712850093842	-7.60354280471802	-0.00912170019000769	-0.0227580219507217	-0.00230353930965066	-3.08191010844894e-05
1019	55.0439834594727	-0.513310074806213	-7.47367286682129	-0.00295288790948689	-0.050680011510849	0.00321592413820326	-0.000680167751852423
1020	53.0959396362305	0.136038541793823	-7.60354280471802	-0.00814767740666866	-0.0487319678068161	0.0272418223321438	-0.00132951640989631
1021	53.0959396362305	-0.188635781407356	-7.79834747314453	-0.0165892094373703	-0.039641086012125	0.0288651939481497	0.00256657530553639
1022	53.0959396362305	1.11006152629852	-7.99315214157104	-0.0123684434220195	-0.0419138073921204	0.0399041213095188	0.000943203864153475
1023	53.745288848877	0.78538715839386	-7.9282169342041	-0.00425158534198999	-0.0230826959013939	0.0463976077735424	0.000618529506027699
1024	53.0959396362305	-0.188635781407356	-8.05808639526367	-0.00587495695799589	-0.0253554154187441	0.0431508645415306	-3.08191010844894e-05
1025	53.745288848877	1.11006152629852	-7.47367286682129	-0.00360223650932312	-0.00100484199356288	0.0249691028147936	0.0022419011220336
1026	51.7972412109375	0.78538715839386	-7.53860807418823	-0.00717365415766835	0.00970941036939621	0.0217223595827818	0.00191722682211548
1027	55.0439834594727	1.11006152629852	-8.05808639526367	0.0022419011220336	0.0197743140161037	0.00386527273803949	-0.0026282137259841
1028	55.0439834594727	0.136038541793823	-7.9282169342041	0.00159255252219737	0.0278911720961332	-0.00814767740666866	-0.00295288790948689
1029	53.745288848877	-0.188635781407356	-8.18795680999756	-0.00457625929266214	0.0178262684494257	-0.0256800893694162	-0.00132951640989631
1030	53.745288848877	-0.188635781407356	-7.86328220367432	0.0210730116814375	0.0226963832974434	-0.0302255302667618	-0.00327756232582033
1031	52.446590423584	-0.188635781407356	-7.60354280471802	0.0106834331527352	0.0265924744307995	-0.0341216214001179	0.0022419011220336
1032	52.446590423584	1.11006152629852	-7.6684775352478	0.0275664981454611	0.0395794473588467	-0.0402904339134693	0.00289124972186983
1033	53.0959396362305	0.136038541793823	-7.4087381362915	0.0272418223321438	0.0252937767654657	-0.0266541130840778	-0.00327756232582033
1034	54.3946342468262	-0.837984383106232	-7.79834747314453	0.0197743140161037	0.0123068047687411	-0.0107450718060136	-0.00165419070981443
1035	53.0959396362305	0.460712850093842	-7.60354280471802	0.0126314787194133	0.0168522447347641	0.000618529506027699	0.00126787810586393
1036	50.4985427856445	1.11006152629852	-7.79834747314453	0.0113327819854021	0.00289124972186983	0.00743668992072344	0.00516396993771195
1037	53.0959396362305	1.4347357749939	-7.86328220367432	0.01100810803473	0.0123068047687411	-0.00392691092565656	-0.00100484199356288
1038	54.3946342468262	-0.188635781407356	-7.47367286682129	0.00159255252219737	0.00483929552137852	-0.0130177913233638	0.00256657530553639
1039	54.3946342468262	-0.188635781407356	-7.47367286682129	-0.00327756232582033	-0.00652430532500148	-0.0136671401560307	-3.08191010844894e-05
1040	53.0959396362305	0.136038541793823	-7.60354280471802	0.00126787810586393	0.00159255252219737	-0.0172385573387146	-0.000680167751852423
1041	50.4985427856445	0.78538715839386	-7.9282169342041	-0.0107450718060136	-0.000355493422830477	-0.0217839982360601	0.000293855206109583
1042	54.3946342468262	0.136038541793823	-7.79834747314453	-0.0130177913233638	0.00743668992072344	-0.0389917381107807	-0.00295288790948689
1043	55.0439834594727	-0.188635781407356	-7.86328220367432	-0.00749832857400179	0.011982130818069	-0.0383423902094364	0.00256657530553639
1044	54.3946342468262	-0.837984383106232	-7.53860807418823	-0.0156151866540313	-0.00360223650932312	-0.00879702530801296	-0.0026282137259841
1045	54.3946342468262	0.136038541793823	-7.21393346786499	-0.0224333461374044	-0.00684897974133492	-0.0104203969240189	0.00418994715437293
1046	54.3946342468262	-0.188635781407356	-7.47367286682129	-0.0331475995481014	-0.00295288790948689	-0.00522560812532902	0.00256657530553639
1047	52.446590423584	0.78538715839386	-7.86328220367432	-0.0227580219507217	-0.00490093370899558	-0.00684897974133492	-0.00652430532500148
1048	53.0959396362305	1.11006152629852	-7.9282169342041	-0.0240567177534103	-0.0224333461374044	-0.00782300252467394	-0.00132951640989631
1049	55.6933326721191	-1.81200730800629	-7.79834747314453	-0.0221086721867323	-0.0172385573387146	-0.0126931173726916	0.00126787810586393
1050	53.0959396362305	1.4347357749939	-8.12302207946777	-0.0185372550040483	-0.021459324285388	0.00970941036939621	-0.00392691092565656
1051	50.4985427856445	1.4347357749939	-7.73341274261475	-0.00425158534198999	-0.023407369852066	0.0175015944987535	-0.00132951640989631
1052	54.3946342468262	-0.188635781407356	-7.21393346786499	0.00808603875339031	-0.0130177913233638	0.0175015944987535	-0.00425158534198999
1053	55.0439834594727	0.136038541793823	-7.73341274261475	0.00354059832170606	-0.0100957229733467	0.0236704051494598	0.0022419011220336
1054	55.6933326721191	-0.513310074806213	-7.60354280471802	0.0113327819854021	-0.0302255302667618	0.0220470335334539	-0.00360223650932312
1055	55.0439834594727	-0.188635781407356	-7.6684775352478	0.0123068047687411	-0.00814767740666866	0.0324366129934788	0.00256657530553639
1056	53.745288848877	0.136038541793823	-7.6684775352478	0.0106834331527352	-3.08191010844894e-05	0.0386054255068302	0.000943203864153475
1057	53.0959396362305	0.78538715839386	-7.79834747314453	0.0194496400654316	-0.00555028254166245	0.0343846566975117	-0.00522560812532902
1058	53.0959396362305	0.78538715839386	-7.9282169342041	0.0103587592020631	0.0152288740500808	0.0239950809627771	0.00516396993771195
1059	55.0439834594727	-1.48733305931091	-7.47367286682129	-0.00392691092565656	-0.00132951640989631	0.0162028968334198	-0.00327756232582033
1060	52.446590423584	1.4347357749939	-8.12302207946777	0.0123068047687411	0.00841071270406246	0.0207483377307653	-0.00132951640989631
1061	51.7972412109375	1.11006152629852	-7.73341274261475	-0.00490093370899558	-0.000355493422830477	0.011982130818069	0.00548864435404539
1062	55.0439834594727	-0.188635781407356	-7.73341274261475	0.000943203864153475	0.00159255252219737	0.0181509424000978	-0.00490093370899558
1063	55.0439834594727	0.78538715839386	-7.79834747314453	0.00256657530553639	0.00126787810586393	0.0262678004801273	0.00159255252219737
1064	53.745288848877	0.136038541793823	-7.79834747314453	-0.00522560812532902	-0.0117190945893526	0.0438002124428749	0.000618529506027699
1065	53.745288848877	1.11006152629852	-7.47367286682129	-0.00100484199356288	-0.0146411629393697	0.0317872650921345	0.00191722682211548
1066	55.0439834594727	0.460712850093842	-7.86328220367432	0.00256657530553639	-0.0133424662053585	0.0249691028147936	-0.00392691092565656
1067	53.745288848877	-0.188635781407356	-7.86328220367432	0.00321592413820326	-0.0130177913233638	0.0171769186854362	0.000618529506027699
1068	53.745288848877	0.78538715839386	-7.86328220367432	0.0100340843200684	-0.0182125810533762	0.00711201597005129	-0.00132951640989631
1069	56.3426818847656	-1.16265869140625	-7.6684775352478	-0.000355493422830477	-0.0165892094373703	-0.00327756232582033	0.00126787810586393
1070	53.745288848877	0.78538715839386	-7.73341274261475	-0.00392691092565656	-0.00360223650932312	-0.0162645354866982	-0.000680167751852423
1071	53.745288848877	0.136038541793823	-7.34380340576172	0.00126787810586393	0.000618529506027699	-0.0237320438027382	0.00159255252219737
1072	54.3946342468262	1.4347357749939	-7.79834747314453	0.0158782228827477	0.0181509424000978	-0.0350956469774246	0.0022419011220336
1073	54.3946342468262	0.460712850093842	-7.99315214157104	0.0175015944987535	0.020423661917448	-0.0337969474494457	-3.08191010844894e-05
1074	53.745288848877	0.460712850093842	-7.86328220367432	0.00776136433705688	0.0100340843200684	-0.0201606266200542	-0.00100484199356288
1075	53.745288848877	1.4347357749939	-7.79834747314453	0.0145795252174139	0.0136055024340749	0.0142548503354192	0.000943203864153475
1076	52.446590423584	1.11006152629852	-7.86328220367432	0.0181509424000978	0.00321592413820326	0.0191249661147594	0.000293855206109583
1077	54.3946342468262	0.460712850093842	-7.60354280471802	0.0132808275520802	-0.00327756232582033	0.0230210572481155	-0.00619963090866804
1078	53.745288848877	0.78538715839386	-7.53860807418823	0.0158782228827477	0.00321592413820326	0.0022419011220336	-0.000680167751852423
1079	54.3946342468262	-1.16265869140625	-7.4087381362915	0.00808603875339031	0.00354059832170606	-0.0156151866540313	-0.00132951640989631
1080	53.0959396362305	1.11006152629852	-7.6684775352478	0.00451462110504508	0.0136055024340749	-0.0191866029053926	-0.00392691092565656
1081	53.0959396362305	0.460712850093842	-7.73341274261475	0.00548864435404539	0.000293855206109583	-0.0175632312893867	0.000943203864153475
1082	52.446590423584	0.78538715839386	-7.9282169342041	0.00970941036939621	0.00906006153672934	-0.0425631552934647	-0.00392691092565656
1083	53.745288848877	0.78538715839386	-7.6684775352478	0.00873538758605719	0.0213976856321096	-0.0536020807921886	0.000293855206109583
1084	52.446590423584	-0.513310074806213	-7.27886867523193	0.00483929552137852	0.00354059832170606	-0.048407293856144	-0.00295288790948689
1085	53.745288848877	-0.188635781407356	-7.34380340576172	-0.00977104809135199	0.00841071270406246	-0.0467839203774929	0.00548864435404539
1086	53.745288848877	0.78538715839386	-7.9282169342041	-0.0149658378213644	-0.00782300252467394	-0.0451605506241322	-0.00132951640989631
1087	53.0959396362305	1.11006152629852	-8.12302207946777	-0.0149658378213644	-0.00652430532500148	-0.039641086012125	-0.00165419070981443
1088	55.6933326721191	0.460712850093842	-7.60354280471802	-0.00619963090866804	0.0113327819854021	-0.0266541130840778	0.00256657530553639
1089	54.3946342468262	-0.188635781407356	-7.79834747314453	-0.0292515084147453	-0.0334722734987736	-0.00814767740666866	0.00126787810586393
1090	54.3946342468262	-0.188635781407356	-7.60354280471802	-0.0302255302667618	-0.0120437685400248	-0.00587495695799589	-0.00132951640989631
1091	54.3946342468262	0.460712850093842	-7.79834747314453	-0.0159398596733809	-0.000355493422830477	0.00678734155371785	-0.00132951640989631
1092	52.446590423584	1.11006152629852	-8.18795680999756	-0.0133424662053585	0.00354059832170606	0.00516396993771195	-3.08191010844894e-05
1093	55.0439834594727	-0.513310074806213	-7.79834747314453	-0.017887907102704	0.00743668992072344	0.00483929552137852	-0.00457625929266214
1094	54.3946342468262	-0.837984383106232	-7.73341274261475	-0.0276281367987394	0.00321592413820326	-0.00587495695799589	-0.000355493422830477
1095	53.0959396362305	0.136038541793823	-7.4087381362915	-0.0201606266200542	0.00418994715437293	-0.00132951640989631	0.00613799272105098
1096	52.446590423584	0.78538715839386	-7.79834747314453	-0.0204853005707264	0.00548864435404539	-0.000680167751852423	-0.00327756232582033
1097	51.7972412109375	1.4347357749939	-8.05808639526367	-0.00327756232582033	0.00191722682211548	0.00548864435404539	-0.00392691092565656
1098	54.3946342468262	0.136038541793823	-7.34380340576172	-0.000355493422830477	0.020423661917448	0.0022419011220336	0.00126787810586393
1099	53.745288848877	-0.837984383106232	-7.99315214157104	0.00808603875339031	0.0149041991680861	-0.00847235135734081	-0.000680167751852423
1100	55.0439834594727	-0.837984383106232	-7.47367286682129	0.0132808275520802	0.0106834331527352	-0.00977104809135199	-0.00132951640989631
1101	50.4985427856445	1.11006152629852	-7.60354280471802	0.00808603875339031	-0.0152905117720366	-0.0100957229733467	-0.000355493422830477
1102	53.745288848877	-0.513310074806213	-7.4087381362915	0.00938473641872406	-0.0120437685400248	-0.00749832857400179	-0.00814767740666866
1103	55.6933326721191	-0.188635781407356	-7.47367286682129	0.0103587592020631	-0.00132951640989631	-0.0136671401560307	-0.000680167751852423
1104	54.3946342468262	-1.16265869140625	-7.4087381362915	0.00418994715437293	-0.00717365415766835	-0.00425158534198999	-0.000680167751852423
1105	54.3946342468262	-0.513310074806213	-7.6684775352478	0.0106834331527352	0.00548864435404539	-0.0107450718060136	-3.08191010844894e-05
1106	55.0439834594727	-0.837984383106232	-7.60354280471802	0.0142548503354192	0.00126787810586393	-0.0198359526693821	0.00126787810586393
1107	53.745288848877	0.136038541793823	-7.9282169342041	0.0207483377307653	0.00841071270406246	-0.0146411629393697	-0.00360223650932312
1108	53.0959396362305	0.460712850093842	-8.18795680999756	0.01847561635077	0.011982130818069	-0.0107450718060136	-0.00230353930965066
1109	55.6933326721191	-2.13668155670166	-7.6684775352478	0.012956153601408	0.0171769186854362	-0.00749832857400179	0.00548864435404539
1110	51.7972412109375	-0.188635781407356	-7.60354280471802	0.00354059832170606	0.0239950809627771	0.00581331877037883	-0.00100484199356288
1111	51.7972412109375	0.460712850093842	-7.60354280471802	0.0207483377307653	0.0288651939481497	0.00159255252219737	-0.00165419070981443
1112	55.0439834594727	-0.837984383106232	-8.18795680999756	0.00711201597005129	0.0246444288641214	0.0022419011220336	0.000293855206109583
1113	55.0439834594727	-0.837984383106232	-7.73341274261475	0.0171769186854362	0.0207483377307653	-0.0026282137259841	-0.00165419070981443
1114	54.3946342468262	-1.16265869140625	-8.12302207946777	0.00516396993771195	0.00418994715437293	0.00548864435404539	0.000943203864153475
1115	55.0439834594727	-0.837984383106232	-7.47367286682129	-0.0182125810533762	0.00711201597005129	0.0145795252174139	0.00289124972186983
1116	54.3946342468262	-0.513310074806213	-7.4087381362915	-0.0191866029053926	-0.00132951640989631	0.0181509424000978	-0.000355493422830477
1117	53.745288848877	0.136038541793823	-7.60354280471802	-0.021459324285388	-0.00587495695799589	0.00808603875339031	-0.00425158534198999
1118	53.0959396362305	0.460712850093842	-7.9282169342041	-0.0227580219507217	0.00451462110504508	0.0136055024340749	-0.00392691092565656
1119	54.3946342468262	-1.81200730800629	-7.73341274261475	-0.0195112787187099	-0.0126931173726916	0.0295145437121391	-3.08191010844894e-05
1120	52.446590423584	0.136038541793823	-7.9282169342041	-0.0282774847000837	-0.0282774847000837	0.0733455792069435	0.00418994715437293
1121	52.446590423584	-0.513310074806213	-7.79834747314453	-0.0357449948787689	-0.0376930385828018	0.0775663405656815	0.0022419011220336
1122	53.745288848877	0.460712850093842	-7.79834747314453	-0.0415891297161579	-0.0477579422295094	0.06393001973629	-0.00457625929266214
1123	53.745288848877	0.78538715839386	-7.6684775352478	-0.0256800893694162	-0.0292515084147453	0.0506183728575706	0.000618529506027699
1124	53.745288848877	-0.513310074806213	-7.86328220367432	-0.0217839982360601	-0.0260047651827335	0.036657378077507	0.000293855206109583
1125	52.446590423584	0.136038541793823	-7.9282169342041	-0.0113944197073579	-0.000680167751852423	0.0175015944987535	0.00548864435404539
1126	51.7972412109375	0.136038541793823	-7.99315214157104	-0.00782300252467394	-0.000355493422830477	-0.00684897974133492	0.00191722682211548
1127	54.3946342468262	0.136038541793823	-7.86328220367432	0.011982130818069	0.00613799272105098	-0.0110697457566857	-0.00522560812532902
1128	53.745288848877	-0.837984383106232	-7.53860807418823	0.0197743140161037	0.0252937767654657	-0.0165892094373703	-0.00522560812532902
1129	53.0959396362305	-1.16265869140625	-7.60354280471802	0.00191722682211548	0.00873538758605719	-0.0113944197073579	0.00159255252219737
1130	55.0439834594727	-0.837984383106232	-7.21393346786499	0.00711201597005129	0.0136055024340749	-0.00360223650932312	-0.00230353930965066
1131	52.446590423584	-0.188635781407356	-7.73341274261475	0.0230210572481155	0.0343846566975117	-0.017887907102704	0.0022419011220336
1132	53.745288848877	0.460712850093842	-7.99315214157104	0.0220470335334539	0.0467222817242146	-0.043212503194809	0.000618529506027699
1133	53.745288848877	0.78538715839386	-7.99315214157104	0.0285405199974775	0.049319677054882	-0.038017712533474	-0.00522560812532902
1134	51.7972412109375	-0.837984383106232	-7.79834747314453	0.0149041991680861	0.0197743140161037	-0.0458098985254765	-0.0026282137259841
1135	53.0959396362305	0.136038541793823	-7.6684775352478	0.0213976856321096	0.0265924744307995	-0.0399657599627972	0.00191722682211548
1136	53.0959396362305	-0.513310074806213	-7.53860807418823	0.020423661917448	0.0100340843200684	-0.0412644557654858	-3.08191010844894e-05
1137	55.6933326721191	-0.837984383106232	-7.60354280471802	0.0197743140161037	-0.00684897974133492	-0.0529527328908443	-0.00392691092565656
1138	53.0959396362305	0.78538715839386	-8.05808639526367	0.00483929552137852	-3.08191010844894e-05	-0.0467839203774929	-0.00555028254166245
1139	54.3946342468262	-2.46135592460632	-7.6684775352478	0.00970941036939621	-0.0156151866540313	-0.0490566417574883	0.00191722682211548
1140	53.745288848877	0.136038541793823	-7.60354280471802	0.013930176384747	-0.00230353930965066	-0.00944637414067984	-0.00230353930965066
1141	53.0959396362305	0.78538715839386	-7.79834747314453	-0.0146411629393697	-0.0266541130840778	0.0123068047687411	0.00126787810586393
1142	53.0959396362305	-0.188635781407356	-7.21393346786499	-0.00977104809135199	-0.0165892094373703	0.000293855206109583	-0.00230353930965066
1143	56.3426818847656	-1.16265869140625	-7.14899873733521	-0.00782300252467394	-0.0198359526693821	-0.00684897974133492	-0.00197886489331722
1144	54.3946342468262	-1.48733305931091	-7.79834747314453	-0.0165892094373703	-0.032173577696085	-0.00132951640989631	-0.00165419070981443
1145	53.745288848877	-1.48733305931091	-7.60354280471802	-0.0156151866540313	-0.0253554154187441	-0.00814767740666866	0.000293855206109583
1146	53.745288848877	-1.16265869140625	-7.6684775352478	-0.0130177913233638	-0.0149658378213644	-0.0126931173726916	0.00191722682211548
1147	53.0959396362305	-0.188635781407356	-7.99315214157104	-0.000680167751852423	-0.0175632312893867	-0.00100484199356288	-0.00555028254166245
1148	53.745288848877	-0.513310074806213	-7.73341274261475	-0.00165419070981443	-0.0026282137259841	0.00159255252219737	-0.00327756232582033
1149	55.0439834594727	-2.13668155670166	-7.08406400680542	-0.00197886489331722	-0.0175632312893867	0.00191722682211548	0.00386527273803949
1150	53.745288848877	-0.188635781407356	-7.73341274261475	0.000293855206109583	-0.00944637414067984	0.0314625911414623	0.000293855206109583
1151	51.147891998291	-0.513310074806213	-7.9282169342041	-0.0126931173726916	0.00581331877037883	0.0304885655641556	0.00386527273803949
1152	53.0959396362305	-0.513310074806213	-7.6684775352478	-0.00912170019000769	0.00743668992072344	0.0217223595827818	-0.00425158534198999
1153	55.6933326721191	-1.48733305931091	-7.53860807418823	-0.00717365415766835	0.00938473641872406	0.0200989879667759	0.000293855206109583
1154	54.3946342468262	-2.46135592460632	-7.6684775352478	-0.00749832857400179	0.00289124972186983	0.0162028968334198	-0.00360223650932312
1155	54.3946342468262	-1.16265869140625	-7.4087381362915	-0.0217839982360601	-0.00100484199356288	0.0200989879667759	0.00256657530553639
1156	51.7972412109375	0.136038541793823	-7.47367286682129	-0.0182125810533762	0.00386527273803949	0.00841071270406246	0.00256657530553639
1157	53.745288848877	-0.188635781407356	-8.12302207946777	-0.00749832857400179	0.0175015944987535	0.0236704051494598	-0.0026282137259841
1158	55.6933326721191	-1.81200730800629	-7.73341274261475	-0.00522560812532902	0.0210730116814375	0.00581331877037883	-0.00327756232582033
1159	53.745288848877	-1.16265869140625	-7.86328220367432	0.000618529506027699	0.00711201597005129	-0.00165419070981443	-0.000680167751852423
1160	54.3946342468262	-0.837984383106232	-7.53860807418823	-0.00749832857400179	0.0145795252174139	-0.000680167751852423	0.00256657530553639
1161	52.446590423584	0.136038541793823	-7.6684775352478	-0.00684897974133492	-0.0191866029053926	0.00613799272105098	-0.00132951640989631
1162	55.6933326721191	-1.48733305931091	-7.47367286682129	-0.00295288790948689	0.00126787810586393	-0.0136671401560307	-3.08191010844894e-05
1163	55.6933326721191	-0.513310074806213	-7.79834747314453	0.00256657530553639	-3.08191010844894e-05	-0.0188619289547205	-0.00782300252467394
1164	53.745288848877	-1.81200730800629	-7.60354280471802	0.00321592413820326	0.00126787810586393	-0.03444629535079	0.000293855206109583
1165	51.7972412109375	-0.513310074806213	-7.99315214157104	0.00256657530553639	0.00678734155371785	-0.0341216214001179	0.00354059832170606
1166	53.0959396362305	-0.513310074806213	-7.79834747314453	-0.000680167751852423	0.0106834331527352	-0.0253554154187441	0.00256657530553639
1167	55.6933326721191	-1.48733305931091	-7.6684775352478	0.00548864435404539	0.00841071270406246	-0.0152905117720366	-0.00652430532500148
1168	53.0959396362305	-0.513310074806213	-7.21393346786499	0.013930176384747	0.00386527273803949	-0.00522560812532902	-0.00684897974133492
1169	55.0439834594727	-1.81200730800629	-7.47367286682129	-0.00814767740666866	-0.00847235135734081	0.00191722682211548	0.000293855206109583
1170	53.0959396362305	-0.837984383106232	-7.79834747314453	0.00906006153672934	0.0158782228827477	0.0149041991680861	-0.00295288790948689
1171	51.147891998291	0.136038541793823	-7.86328220367432	0.00451462110504508	0.0126314787194133	0.0223717093467712	0.00321592413820326
1172	55.6933326721191	-1.81200730800629	-7.99315214157104	0.0145795252174139	-0.00749832857400179	0.0600339286029339	0.00386527273803949
1173	55.6933326721191	-0.837984383106232	-7.99315214157104	0.0123068047687411	-0.0191866029053926	0.0675014406442642	-0.00360223650932312
1174	55.0439834594727	-1.48733305931091	-7.6684775352478	0.01100810803473	-0.0247060675173998	0.0821117833256721	-0.00522560812532902
1175	53.745288848877	-1.16265869140625	-7.27886867523193	-0.00457625929266214	0.00743668992072344	0.0675014406442642	0.00418994715437293
1176	53.0959396362305	-1.81200730800629	-7.47367286682129	-0.00522560812532902	-0.00360223650932312	0.0360080301761627	0.000293855206109583
1177	53.0959396362305	0.136038541793823	-8.05808639526367	0.0022419011220336	-3.08191010844894e-05	0.0217223595827818	-0.00230353930965066
1178	55.0439834594727	-0.188635781407356	-7.9282169342041	-0.000680167751852423	0.00613799272105098	-0.00814767740666866	0.00126787810586393
1179	54.3946342468262	-2.46135592460632	-7.53860807418823	0.00938473641872406	0.00873538758605719	-0.038017712533474	0.00159255252219737
1180	53.0959396362305	-0.188635781407356	-7.73341274261475	-0.00522560812532902	0.0171769186854362	-0.0510046854615211	0.00418994715437293
1181	53.0959396362305	-0.837984383106232	-7.53860807418823	-0.0136671401560307	0.00711201597005129	-0.0532774068415165	0.00548864435404539
1182	53.0959396362305	0.136038541793823	-7.27886867523193	-0.000355493422830477	-0.00197886489331722	-0.0435371771454811	-0.00457625929266214
1183	54.3946342468262	-0.837984383106232	-7.9282169342041	0.00451462110504508	0.00678734155371785	-0.0438618510961533	-0.00165419070981443
1184	53.745288848877	-2.13668155670166	-7.73341274261475	0.00159255252219737	-0.00684897974133492	-0.0542514286935329	-0.00619963090866804
1185	53.0959396362305	-1.48733305931091	-7.27886867523193	-0.00197886489331722	-0.000355493422830477	-0.0458098985254765	0.00548864435404539
1186	52.446590423584	-0.513310074806213	-7.73341274261475	0.00354059832170606	0.0165275707840919	-0.0282774847000837	-0.00100484199356288
1187	53.0959396362305	0.460712850093842	-7.9282169342041	0.0123068047687411	0.00906006153672934	0.000943203864153475	-0.00100484199356288
1188	55.0439834594727	-1.48733305931091	-7.34380340576172	0.0142548503354192	0.0165275707840919	0.00906006153672934	-0.00749832857400179
1189	53.745288848877	-1.81200730800629	-7.4087381362915	-0.00717365415766835	0.00548864435404539	0.013930176384747	0.00191722682211548
1190	55.0439834594727	-1.48733305931091	-7.79834747314453	0.000293855206109583	-0.00197886489331722	0.0207483377307653	0.00581331877037883
1191	53.0959396362305	-1.16265869140625	-7.4087381362915	0.00321592413820326	0.00321592413820326	0.020423661917448	0.000618529506027699
1192	53.0959396362305	0.136038541793823	-7.73341274261475	0.0230210572481155	0.000943203864153475	0.01100810803473	-0.0026282137259841
1193	54.3946342468262	-0.188635781407356	-7.47367286682129	0.0158782228827477	0.00841071270406246	-0.00295288790948689	-3.08191010844894e-05
1194	54.3946342468262	-1.48733305931091	-7.6684775352478	0.011982130818069	0.000943203864153475	-0.0120437685400248	-0.00360223650932312
1195	53.0959396362305	-0.188635781407356	-7.4087381362915	0.00321592413820326	0.0233457311987877	-0.00490093370899558	0.00126787810586393
1196	55.0439834594727	-0.837984383106232	-7.47367286682129	-0.0156151866540313	0.0298392176628113	-0.0149658378213644	-0.00100484199356288
1197	55.6933326721191	-1.48733305931091	-7.73341274261475	0.000943203864153475	0.0191249661147594	-0.0120437685400248	-0.00197886489331722
1198	53.745288848877	-0.188635781407356	-7.86328220367432	-0.0130177913233638	0.00711201597005129	0.00321592413820326	-0.00652430532500148
1199	53.745288848877	-2.46135592460632	-7.47367286682129	-0.0104203969240189	-0.0123684434220195	-0.00847235135734081	0.000293855206109583
1200	54.3946342468262	-1.48733305931091	-7.79834747314453	-0.0191866029053926	-0.00847235135734081	-0.0133424662053585	-0.00132951640989631
1201	53.0959396362305	0.136038541793823	-7.34380340576172	-0.021459324285388	-0.0263294391334057	-0.0100957229733467	-0.000355493422830477
1202	55.0439834594727	-1.48733305931091	-7.6684775352478	-0.0159398596733809	-0.0172385573387146	-0.00295288790948689	-0.00132951640989631
1203	55.0439834594727	-1.48733305931091	-7.73341274261475	-0.0318489037454128	-0.00912170019000769	-0.0237320438027382	-0.00490093370899558
1204	55.0439834594727	-1.81200730800629	-7.9282169342041	-0.0227580219507217	-0.0026282137259841	-0.0393164120614529	-0.00490093370899558
1205	54.3946342468262	-0.513310074806213	-8.12302207946777	-0.0328229255974293	0.0022419011220336	-0.0441865250468254	0.00548864435404539
1206	55.0439834594727	-1.16265869140625	-7.60354280471802	-0.03444629535079	0.000943203864153475	-0.0519787110388279	0.00581331877037883
1207	55.6933326721191	-1.16265869140625	-7.79834747314453	-0.0208099745213985	0.00386527273803949	-0.055874802172184	-0.00490093370899558
1208	53.0959396362305	-0.188635781407356	-7.47367286682129	-0.0217839982360601	0.0100340843200684	-0.0516540370881557	-0.00327756232582033
1209	56.3426818847656	-2.13668155670166	-8.05808639526367	-0.0299008563160896	-0.00165419070981443	-0.039641086012125	0.000943203864153475
1210	53.745288848877	-0.188635781407356	-8.05808639526367	-0.0253554154187441	-0.00587495695799589	-0.00392691092565656	-0.000680167751852423
1211	53.745288848877	-0.188635781407356	-8.12302207946777	-0.00490093370899558	0.00548864435404539	0.00191722682211548	-0.00684897974133492
1212	55.6933326721191	-1.16265869140625	-8.12302207946777	0.0123068047687411	-3.08191010844894e-05	0.0106834331527352	-0.00457625929266214
1213	56.3426818847656	-1.16265869140625	-7.53860807418823	-0.00392691092565656	0.00159255252219737	0.0269171483814716	-0.00360223650932312
1214	55.6933326721191	-1.81200730800629	-7.27886867523193	0.0226963832974434	-0.00100484199356288	0.0499690249562263	-0.00230353930965066
1215	54.3946342468262	-1.16265869140625	-7.34380340576172	0.0181509424000978	-0.00717365415766835	0.0554884895682335	0.000618529506027699
1216	54.3946342468262	-0.513310074806213	-7.99315214157104	0.0233457311987877	-0.00879702530801296	0.047696303576231	0.000293855206109583
1217	55.0439834594727	0.136038541793823	-8.12302207946777	0.029189869761467	-0.00879702530801296	0.0438002124428749	-0.00522560812532902
1218	55.0439834594727	-1.48733305931091	-7.6684775352478	0.0295145437121391	-0.00490093370899558	0.0213976856321096	-0.00360223650932312
1219	53.745288848877	-0.837984383106232	-7.79834747314453	0.0236704051494598	-0.0117190945893526	0.0200989879667759	0.00354059832170606
1220	54.3946342468262	-1.48733305931091	-7.53860807418823	0.00711201597005129	-0.0152905117720366	0.0288651939481497	-0.00392691092565656
1221	56.3426818847656	-0.837984383106232	-7.21393346786499	0.011982130818069	-0.0227580219507217	0.0246444288641214	0.000943203864153475
1222	53.745288848877	-0.188635781407356	-7.99315214157104	0.0103587592020631	-0.0227580219507217	0.00483929552137852	-0.00197886489331722
1223	55.0439834594727	-0.513310074806213	-7.99315214157104	0.00808603875339031	0.0113327819854021	0.00386527273803949	-0.00425158534198999
1224	55.6933326721191	-1.81200730800629	-7.6684775352478	-0.0120437685400248	-0.0110697457566857	-0.0104203969240189	-0.00652430532500148
1225	53.745288848877	-1.16265869140625	-7.53860807418823	-0.0143164889886975	0.00321592413820326	-0.0243813935667276	0.00256657530553639
1226	56.3426818847656	-1.16265869140625	-7.34380340576172	-0.00490093370899558	0.00418994715437293	-0.0302255302667618	-3.08191010844894e-05
1227	52.446590423584	-1.16265869140625	-7.47367286682129	-0.00100484199356288	0.00256657530553639	-0.0026282137259841	-0.00100484199356288
1228	53.745288848877	0.136038541793823	-7.4087381362915	-0.00327756232582033	0.00159255252219737	-0.00132951640989631	-0.00327756232582033
1229	55.6933326721191	-2.78603029251099	-7.6684775352478	-0.000355493422830477	-0.000680167751852423	0.00159255252219737	-0.000355493422830477
1230	52.446590423584	-0.513310074806213	-7.60354280471802	-0.00782300252467394	0.000293855206109583	0.0106834331527352	0.00483929552137852
1231	54.3946342468262	-1.16265869140625	-7.6684775352478	-0.00717365415766835	0.0113327819854021	0.01100810803473	0.000943203864153475
1232	55.0439834594727	-1.48733305931091	-7.73341274261475	0.0558131635189056	0.0188002903014421	-0.0133424662053585	-0.00230353930965066
1233	56.9920310974121	-1.16265869140625	-7.60354280471802	-0.0146411629393697	0.0207483377307653	-0.0227580219507217	-0.00165419070981443
1234	55.6933326721191	-1.81200730800629	-7.4087381362915	0.00646266713738441	0.0126314787194133	-0.0441865250468254	-0.00392691092565656
1235	53.745288848877	-1.16265869140625	-7.34380340576172	0.00873538758605719	0.00970941036939621	-0.0357449948787689	0.00581331877037883
1236	55.0439834594727	-0.188635781407356	-7.99315214157104	0.00711201597005129	0.0145795252174139	-0.0328229255974293	0.00581331877037883
1237	54.3946342468262	-1.16265869140625	-7.99315214157104	0.00613799272105098	0.0113327819854021	-0.0568488240242004	-0.00457625929266214
1238	52.446590423584	0.136038541793823	-7.79834747314453	-0.00879702530801296	0.0168522447347641	-0.0389917381107807	-0.000680167751852423
1239	53.745288848877	-0.513310074806213	-7.86328220367432	-0.0100957229733467	0.00191722682211548	-0.0376930385828018	-0.00392691092565656
1240	53.0959396362305	-1.16265869140625	-7.60354280471802	-0.0175632312893867	-0.023407369852066	-0.00782300252467394	0.0022419011220336
1241	53.0959396362305	0.460712850093842	-7.4087381362915	-0.0100957229733467	-0.0204853005707264	0.025618452578783	-0.00132951640989631
1242	54.3946342468262	-1.48733305931091	-7.6684775352478	-0.00619963090866804	-0.0250307414680719	0.0574365332722664	0.000293855206109583
1243	56.9920310974121	-1.48733305931091	-7.6684775352478	-0.00619963090866804	-0.02697878703475	0.0921766832470894	0.00159255252219737
1244	55.0439834594727	-1.81200730800629	-7.73341274261475	0.0022419011220336	-0.03444629535079	0.109059751033783	-0.00165419070981443
1245	53.745288848877	-1.16265869140625	-7.53860807418823	-3.08191010844894e-05	-0.028926832601428	0.101916916668415	0.00354059832170606
1246	55.0439834594727	-1.16265869140625	-7.6684775352478	0.00776136433705688	-0.0318489037454128	0.0814624354243279	0.00126787810586393
1247	53.745288848877	0.136038541793823	-7.9282169342041	0.0175015944987535	-0.0230826959013939	0.0408781431615353	-0.00327756232582033
1248	55.6933326721191	-1.16265869140625	-7.60354280471802	0.00743668992072344	-0.00749832857400179	0.00906006153672934	-0.00360223650932312
1249	53.0959396362305	-0.513310074806213	-7.6684775352478	0.00678734155371785	-0.00230353930965066	-0.00879702530801296	0.000618529506027699
1250	53.0959396362305	-0.188635781407356	-8.05808639526367	0.0126314787194133	0.00386527273803949	-0.0324982516467571	0.00159255252219737
1251	53.745288848877	-0.188635781407356	-7.34380340576172	0.00743668992072344	0.0233457311987877	-0.0490566417574883	0.000618529506027699
1252	54.3946342468262	-1.16265869140625	-7.99315214157104	0.0220470335334539	0.0379560738801956	-0.0818487480282784	0.00451462110504508
1253	53.0959396362305	-0.188635781407356	-7.79834747314453	0.0103587592020631	0.0369820520281792	-0.0799007043242455	0.000618529506027699
1254	53.0959396362305	-0.513310074806213	-7.53860807418823	-0.00457625929266214	0.0259431265294552	-0.0811994001269341	-0.00230353930965066
1255	50.4985427856445	0.136038541793823	-7.60354280471802	-0.0182125810533762	0.0207483377307653	-0.0620436146855354	0.00126787810586393
1256	53.0959396362305	-0.188635781407356	-8.05808639526367	-0.0260047651827335	0.0171769186854362	-0.0691864490509033	-0.00295288790948689
1257	55.6933326721191	-0.513310074806213	-7.9282169342041	-0.0256800893694162	0.0324366129934788	-0.0568488240242004	-0.00555028254166245
1258	54.3946342468262	-0.837984383106232	-7.6684775352478	-0.0237320438027382	0.0304885655641556	-0.0480826161801815	0.00126787810586393
1259	55.0439834594727	-1.16265869140625	-7.6684775352478	-0.0282774847000837	0.0301638916134834	-0.0539267547428608	-0.0026282137259841
1260	52.446590423584	-0.188635781407356	-7.53860807418823	-0.0286021586507559	0.0181509424000978	-0.0305502042174339	-0.000355493422830477
1261	54.3946342468262	-0.837984383106232	-7.34380340576172	-0.0260047651827335	0.00126787810586393	-0.0113944197073579	0.000293855206109583
1262	53.745288848877	0.136038541793823	-7.99315214157104	-0.0107450718060136	-0.0247060675173998	0.0233457311987877	-0.00132951640989631
1263	53.745288848877	0.136038541793823	-7.9282169342041	-0.0110697457566857	-0.0133424662053585	0.0136055024340749	-0.00100484199356288
1264	54.3946342468262	0.136038541793823	-7.99315214157104	-0.00522560812532902	-0.0159398596733809	0.0132808275520802	-0.0100957229733467
1265	51.147891998291	0.460712850093842	-7.73341274261475	-0.0185372550040483	0.00483929552137852	0.0145795252174139	0.00191722682211548
1266	55.0439834594727	0.460712850093842	-7.86328220367432	-0.00100484199356288	-0.00457625929266214	0.020423661917448	-0.00295288790948689
1267	54.3946342468262	-1.16265869140625	-7.6684775352478	0.00841071270406246	-0.00360223650932312	0.00126787810586393	-0.00100484199356288
1268	53.745288848877	-0.188635781407356	-7.53860807418823	0.00321592413820326	0.0181509424000978	0.00613799272105098	-0.000355493422830477
1269	55.0439834594727	-1.16265869140625	-7.6684775352478	0.0145795252174139	0.0233457311987877	0.00451462110504508	-0.00490093370899558
1270	51.147891998291	0.136038541793823	-7.53860807418823	0.0165275707840919	0.000293855206109583	0.00483929552137852	0.0022419011220336
1271	54.3946342468262	-0.188635781407356	-8.18795680999756	0.0278911720961332	0.0145795252174139	-0.0191866029053926	-0.00100484199356288
1272	52.446590423584	0.460712850093842	-7.9282169342041	0.0278911720961332	0.0213976856321096	-0.0341216214001179	0.000618529506027699
1273	53.745288848877	-0.837984383106232	-7.34380340576172	0.0317872650921345	0.0103587592020631	-0.0305502042174339	-0.000355493422830477
1274	54.3946342468262	-0.837984383106232	-7.21393346786499	0.0171769186854362	0.00711201597005129	-0.0247060675173998	-0.00555028254166245
1275	51.7972412109375	-0.513310074806213	-7.47367286682129	0.0171769186854362	0.00159255252219737	-0.00944637414067984	0.00451462110504508
1276	53.0959396362305	0.78538715839386	-7.79834747314453	0.0210730116814375	-0.00977104809135199	-0.00165419070981443	0.00354059832170606
1277	53.0959396362305	0.460712850093842	-8.18795680999756	0.0191249661147594	-0.0279528107494116	0.00841071270406246	-3.08191010844894e-05
1278	54.3946342468262	-1.16265869140625	-7.53860807418823	0.0158782228827477	-0.0295761823654175	0.0233457311987877	0.00386527273803949
1279	53.745288848877	-0.188635781407356	-7.9282169342041	0.00581331877037883	-0.0318489037454128	0.0197743140161037	-0.00132951640989631
1280	53.745288848877	-1.16265869140625	-7.4087381362915	-0.0104203969240189	-0.0308748781681061	0.0197743140161037	0.00256657530553639
1281	54.3946342468262	1.11006152629852	-7.53860807418823	-0.00425158534198999	-0.0337969474494457	0.0353586822748184	-3.08191010844894e-05
1282	53.0959396362305	-0.188635781407356	-7.86328220367432	-0.0123684434220195	-0.02697878703475	0.029189869761467	0.00256657530553639
1283	55.0439834594727	-0.513310074806213	-7.60354280471802	-0.0146411629393697	-0.0217839982360601	0.0275664981454611	0.00159255252219737
1284	54.3946342468262	-0.513310074806213	-7.6684775352478	-0.0217839982360601	-0.0169138833880424	0.0178262684494257	-0.00392691092565656
1285	52.446590423584	-0.513310074806213	-7.60354280471802	-0.0337969474494457	-0.00619963090866804	0.0152288740500808	0.0022419011220336
1286	55.0439834594727	-0.188635781407356	-7.4087381362915	-0.0295761823654175	-0.000355493422830477	0.0181509424000978	0.00581331877037883
1287	53.745288848877	0.78538715839386	-7.79834747314453	-0.021459324285388	0.00581331877037883	0.00321592413820326	0.000618529506027699
1288	54.3946342468262	-0.837984383106232	-7.53860807418823	-0.0253554154187441	-0.00295288790948689	0.00743668992072344	-0.00425158534198999
1289	52.446590423584	0.460712850093842	-7.79834747314453	-0.0263294391334057	-0.00360223650932312	0.0106834331527352	-0.00392691092565656
1290	52.446590423584	0.136038541793823	-7.47367286682129	-0.03444629535079	-0.00230353930965066	0.00126787810586393	0.000943203864153475
1291	53.0959396362305	1.4347357749939	-7.79834747314453	-0.00977104809135199	-0.00165419070981443	0.00873538758605719	0.00516396993771195
1292	54.3946342468262	0.136038541793823	-7.53860807418823	-0.00652430532500148	0.0116574559360743	-0.00100484199356288	0.000618529506027699
1293	55.0439834594727	-0.188635781407356	-7.4087381362915	-0.00522560812532902	0.012956153601408	-0.0143164889886975	-0.000355493422830477
1294	54.3946342468262	-0.188635781407356	-7.34380340576172	-3.08191010844894e-05	0.0168522447347641	-0.00100484199356288	-0.0026282137259841
1295	53.0959396362305	0.136038541793823	-7.73341274261475	0.011982130818069	0.020423661917448	0.0181509424000978	0.00483929552137852
1296	54.3946342468262	0.136038541793823	-7.99315214157104	0.0136055024340749	0.0168522447347641	0.00483929552137852	0.00191722682211548
1297	53.0959396362305	1.11006152629852	-7.86328220367432	0.0171769186854362	0.0223717093467712	-0.00587495695799589	0.000293855206109583
1298	52.446590423584	1.11006152629852	-7.86328220367432	0.00354059832170606	0.0155535480007529	-0.0230826959013939	-0.00522560812532902
1299	53.745288848877	-0.188635781407356	-7.47367286682129	0.00646266713738441	0.0168522447347641	-0.0367190167307854	-0.00360223650932312
1300	51.7972412109375	0.460712850093842	-7.53860807418823	0.00970941036939621	0.0126314787194133	-0.0383423902094364	0.00418994715437293
1301	54.3946342468262	1.4347357749939	-7.53860807418823	-0.00360223650932312	0.00776136433705688	-0.021459324285388	-0.00555028254166245
1302	55.6933326721191	-0.188635781407356	-7.86328220367432	0.0223717093467712	-0.000680167751852423	-0.0136671401560307	0.00451462110504508
1303	54.3946342468262	0.136038541793823	-7.99315214157104	0.0116574559360743	-0.00100484199356288	0.00581331877037883	-0.00100484199356288
1304	52.446590423584	0.78538715839386	-8.18795680999756	0.00354059832170606	-0.00100484199356288	0.0142548503354192	-0.00457625929266214
1305	50.4985427856445	1.4347357749939	-8.12302207946777	-0.0159398596733809	0.000943203864153475	0.0126314787194133	-3.08191010844894e-05
1306	54.3946342468262	-0.188635781407356	-7.73341274261475	0.00646266713738441	0.00191722682211548	0.00776136433705688	0.00126787810586393
1307	54.3946342468262	-0.188635781407356	-7.86328220367432	0.00451462110504508	0.00711201597005129	-0.00587495695799589	0.00321592413820326
1308	53.745288848877	0.460712850093842	-8.18795680999756	-0.0107450718060136	0.00386527273803949	-0.00944637414067984	-0.00392691092565656
1309	53.0959396362305	-0.513310074806213	-7.6684775352478	-0.00457625929266214	-0.0026282137259841	-0.00295288790948689	-0.00619963090866804
1310	50.4985427856445	0.78538715839386	-7.53860807418823	-0.0159398596733809	-0.00587495695799589	-0.00522560812532902	0.00386527273803949
1311	55.6933326721191	-0.188635781407356	-7.60354280471802	0.00451462110504508	0.01100810803473	-0.0247060675173998	-0.000355493422830477
1312	53.0959396362305	1.4347357749939	-7.9282169342041	0.0022419011220336	0.0171769186854362	-0.0263294391334057	0.00289124972186983
1313	53.745288848877	0.460712850093842	-7.60354280471802	-0.00230353930965066	0.00451462110504508	-0.00684897974133492	-0.0026282137259841
1314	53.0959396362305	1.11006152629852	-7.86328220367432	0.00483929552137852	0.0149041991680861	0.00418994715437293	-0.00587495695799589
1315	49.849193572998	1.11006152629852	-7.99315214157104	-0.0107450718060136	0.0136055024340749	0.00159255252219737	0.00646266713738441
1316	52.446590423584	1.11006152629852	-7.99315214157104	-0.00230353930965066	0.00906006153672934	0.0116574559360743	0.000618529506027699
1317	54.3946342468262	-0.188635781407356	-7.79834747314453	0.00451462110504508	-0.0117190945893526	0.029189869761467	0.00354059832170606
1318	52.446590423584	1.11006152629852	-7.60354280471802	0.011982130818069	-0.0260047651827335	0.0278911720961332	-0.000680167751852423
1319	53.745288848877	-0.188635781407356	-7.60354280471802	0.0100340843200684	-0.0152905117720366	0.0249691028147936	-0.00360223650932312
1320	49.849193572998	0.78538715839386	-7.4087381362915	-0.00100484199356288	-0.0156151866540313	0.0181509424000978	0.00256657530553639
1321	54.3946342468262	0.460712850093842	-7.6684775352478	-0.00230353930965066	-0.0292515084147453	0.0181509424000978	-0.00619963090866804
1322	52.446590423584	1.11006152629852	-8.05808639526367	0.00418994715437293	-0.0266541130840778	0.0136055024340749	0.00321592413820326
1323	53.745288848877	-0.188635781407356	-7.86328220367432	-0.00197886489331722	-0.0217839982360601	0.00321592413820326	0.000293855206109583
1324	53.0959396362305	1.11006152629852	-7.4087381362915	0.000293855206109583	-0.0107450718060136	0.00386527273803949	-0.00295288790948689
1325	49.1998481750488	1.4347357749939	-7.60354280471802	-0.000355493422830477	-0.00684897974133492	-0.0188619289547205	-0.00132951640989631
1326	52.446590423584	1.11006152629852	-7.47367286682129	-0.00360223650932312	0.00776136433705688	-0.0256800893694162	-0.000355493422830477
1327	53.745288848877	0.460712850093842	-8.05808639526367	-0.00457625929266214	0.0142548503354192	-0.023407369852066	0.00256657530553639
1328	53.745288848877	-1.16265869140625	-7.73341274261475	0.0236704051494598	0.00743668992072344	-0.0315242260694504	0.00256657530553639
1329	52.446590423584	1.11006152629852	-7.73341274261475	-0.00977104809135199	0.00906006153672934	-0.032173577696085	0.0022419011220336
1330	52.446590423584	-0.188635781407356	-7.6684775352478	-0.0182125810533762	0.00159255252219737	-0.0247060675173998	0.00516396993771195
1331	53.745288848877	0.136038541793823	-7.86328220367432	-0.0113944197073579	0.00289124972186983	-0.00847235135734081	-0.00522560812532902
1332	53.0959396362305	0.460712850093842	-7.6684775352478	-0.0182125810533762	0.00808603875339031	-0.00749832857400179	0.00418994715437293
1333	54.3946342468262	-1.48733305931091	-7.21393346786499	-0.017887907102704	-0.00522560812532902	0.0168522447347641	-0.00197886489331722
1334	53.745288848877	-0.188635781407356	-7.27886867523193	-0.0402904339134693	0.000293855206109583	0.0226963832974434	-0.00652430532500148
1335	50.4985427856445	0.136038541793823	-7.4087381362915	-0.038017712533474	0.00776136433705688	0.0597092546522617	0.00289124972186983
1336	51.7972412109375	0.78538715839386	-7.9282169342041	-0.0250307414680719	-0.00555028254166245	0.0762676447629929	0.000293855206109583
1337	53.0959396362305	0.78538715839386	-7.86328220367432	-0.0136671401560307	-0.0263294391334057	0.0967221260070801	0.00451462110504508
1338	53.0959396362305	-1.81200730800629	-7.60354280471802	-0.0159398596733809	-0.0367190167307854	0.0915273353457451	-0.0026282137259841
1339	51.7972412109375	0.460712850093842	-7.34380340576172	0.000293855206109583	-0.0208099745213985	0.0726962238550186	0.00548864435404539
1340	52.446590423584	-0.513310074806213	-7.60354280471802	-0.00360223650932312	-0.0263294391334057	0.0392547734081745	0.000943203864153475
1341	52.446590423584	0.78538715839386	-8.18795680999756	0.00289124972186983	-0.0331475995481014	0.0350340083241463	-0.00360223650932312
1342	54.3946342468262	-0.513310074806213	-7.9282169342041	0.00873538758605719	-0.0221086721867323	0.0100340843200684	-3.08191010844894e-05
1343	55.0439834594727	-2.46135592460632	-7.9282169342041	0.0207483377307653	-0.00944637414067984	-0.0204853005707264	0.00159255252219737
1344	54.3946342468262	-0.513310074806213	-7.6684775352478	0.0178262684494257	0.00646266713738441	-0.0393164120614529	-0.00457625929266214
1345	53.0959396362305	-0.513310074806213	-7.53860807418823	0.01847561635077	0.025618452578783	-0.0730825439095497	0.000618529506027699
1346	54.3946342468262	-0.513310074806213	-7.4087381362915	0.0298392176628113	0.0324366129934788	-0.100679859519005	-0.00327756232582033
1347	53.745288848877	0.460712850093842	-7.73341274261475	0.0272418223321438	0.0265924744307995	-0.0993811637163162	0.000293855206109583
1348	53.0959396362305	-0.837984383106232	-8.05808639526367	0.0285405199974775	0.01847561635077	-0.0954850688576698	-0.0026282137259841
1349	53.745288848877	-0.837984383106232	-7.47367286682129	0.0136055024340749	0.029189869761467	-0.0938616991043091	-0.000680167751852423
1350	51.147891998291	0.78538715839386	-7.73341274261475	0.0100340843200684	0.0252937767654657	-0.0630176365375519	0.0022419011220336
1351	53.0959396362305	0.78538715839386	-7.86328220367432	0.0194496400654316	0.0298392176628113	-0.0578228458762169	-0.00100484199356288
1352	55.0439834594727	-0.513310074806213	-7.6684775352478	0.0155535480007529	0.0262678004801273	-0.0204853005707264	0.00613799272105098
1353	55.0439834594727	-2.46135592460632	-7.6684775352478	-0.000355493422830477	0.0158782228827477	-0.0169138833880424	0.00321592413820326
1354	54.3946342468262	0.136038541793823	-7.86328220367432	0.0022419011220336	0.0213976856321096	-0.0117190945893526	-0.00717365415766835
1355	53.745288848877	-0.837984383106232	-7.79834747314453	-0.00879702530801296	0.0249691028147936	0.000943203864153475	0.00386527273803949
1356	53.745288848877	-1.16265869140625	-7.79834747314453	-0.0123684434220195	0.0334106348454952	0.00711201597005129	-0.00197886489331722
1357	55.0439834594727	-0.837984383106232	-7.47367286682129	-0.0159398596733809	0.0191249661147594	0.0100340843200684	-0.00132951640989631
1358	53.745288848877	-0.513310074806213	-7.73341274261475	-0.0133424662053585	0.0249691028147936	-0.00684897974133492	-0.00100484199356288
1359	55.0439834594727	-1.16265869140625	-7.14899873733521	-0.0133424662053585	0.0142548503354192	-0.0146411629393697	0.000293855206109583
1360	53.0959396362305	-0.188635781407356	-7.99315214157104	-0.00749832857400179	0.0123068047687411	-0.0250307414680719	0.00418994715437293
1361	53.745288848877	-0.188635781407356	-8.18795680999756	-0.0104203969240189	-0.0191866029053926	-0.0263294391334057	-0.0026282137259841
1362	55.0439834594727	-0.837984383106232	-7.99315214157104	-0.00944637414067984	-0.0230826959013939	-0.017887907102704	-0.00165419070981443
1363	53.0959396362305	-1.16265869140625	-7.79834747314453	-0.00619963090866804	-0.0412644557654858	-0.00197886489331722	0.00256657530553639
1364	52.446590423584	-0.188635781407356	-7.79834747314453	0.000618529506027699	-0.0334722734987736	0.00548864435404539	-0.00100484199356288
1365	51.7972412109375	0.78538715839386	-7.73341274261475	0.000943203864153475	-0.0438618510961533	0.00841071270406246	0.00289124972186983
1366	54.3946342468262	-0.188635781407356	-7.6684775352478	0.00159255252219737	-0.0428878292441368	0.0123068047687411	0.00159255252219737
1367	55.0439834594727	-0.837984383106232	-7.6684775352478	0.00451462110504508	-0.0350956469774246	0.0304885655641556	-0.00132951640989631
1368	53.0959396362305	-1.16265869140625	-7.86328220367432	0.00581331877037883	-0.0458098985254765	0.0223717093467712	0.00191722682211548
1369	54.3946342468262	-0.513310074806213	-7.6684775352478	-0.00717365415766835	-0.0376930385828018	0.029189869761467	0.000293855206109583
1370	52.446590423584	-0.513310074806213	-7.86328220367432	-0.0136671401560307	-0.0243813935667276	0.0226963832974434	-0.0026282137259841
1371	54.3946342468262	-0.837984383106232	-7.47367286682129	-0.00814767740666866	-0.00847235135734081	0.0233457311987877	0.00159255252219737
1372	53.0959396362305	0.136038541793823	-7.27886867523193	-0.00360223650932312	0.00516396993771195	0.029189869761467	-0.000355493422830477
1373	53.745288848877	-0.837984383106232	-7.53860807418823	-0.00619963090866804	-3.08191010844894e-05	0.0165275707840919	0.00386527273803949
1374	52.446590423584	-0.188635781407356	-7.86328220367432	-0.000355493422830477	0.0285405199974775	0.0158782228827477	0.00159255252219737
1375	52.446590423584	0.78538715839386	-7.99315214157104	0.00159255252219737	0.0220470335334539	0.0213976856321096	0.0022419011220336
1376	54.3946342468262	0.460712850093842	-7.99315214157104	0.012956153601408	0.0317872650921345	0.00841071270406246	0.00289124972186983
1377	55.0439834594727	-0.837984383106232	-7.53860807418823	0.00938473641872406	0.0321119390428066	-0.00684897974133492	0.0022419011220336
1378	52.446590423584	-1.16265869140625	-7.73341274261475	0.011982130818069	0.0463976077735424	-0.0204853005707264	-0.00197886489331722
1379	53.745288848877	-0.837984383106232	-7.53860807418823	0.011982130818069	0.0463976077735424	-0.0224333461374044	-0.00165419070981443
1380	51.7972412109375	-0.837984383106232	-7.60354280471802	0.00776136433705688	0.0308132413774729	-0.0240567177534103	-0.000355493422830477
1381	53.745288848877	-0.513310074806213	-7.99315214157104	0.0171769186854362	0.0275664981454611	-0.0133424662053585	-0.00230353930965066
1382	53.0959396362305	0.460712850093842	-7.86328220367432	-0.00555028254166245	0.020423661917448	-0.00944637414067984	-0.00522560812532902
1383	53.745288848877	-1.48733305931091	-7.53860807418823	0.00711201597005129	0.0197743140161037	-0.00749832857400179	0.00191722682211548
1384	53.0959396362305	-0.837984383106232	-7.4087381362915	-0.00392691092565656	0.0155535480007529	-0.017887907102704	0.000293855206109583
1385	51.7972412109375	-0.837984383106232	-7.14899873733521	-0.000355493422830477	0.00548864435404539	-0.023407369852066	-0.00197886489331722
1386	53.0959396362305	0.460712850093842	-7.9282169342041	0.00191722682211548	-0.00717365415766835	-0.02697878703475	0.00483929552137852
1387	53.745288848877	-0.188635781407356	-7.86328220367432	-0.00165419070981443	-0.00490093370899558	-0.0373683646321297	0.000943203864153475
1388	54.3946342468262	-1.81200730800629	-7.6684775352478	-0.00295288790948689	-0.0191866029053926	-0.0260047651827335	-0.00360223650932312
1389	52.446590423584	0.460712850093842	-7.86328220367432	-0.0143164889886975	-0.0185372550040483	-0.0107450718060136	-0.00100484199356288
1390	53.0959396362305	-0.837984383106232	-7.4087381362915	-0.0292515084147453	-0.00814767740666866	-0.0130177913233638	0.00289124972186983
1391	55.0439834594727	0.136038541793823	-7.86328220367432	-0.0302255302667618	-0.00782300252467394	-3.08191010844894e-05	0.0022419011220336
1392	53.0959396362305	0.460712850093842	-7.27886867523193	-0.0165892094373703	0.000943203864153475	0.0181509424000978	-0.00132951640989631
1393	53.745288848877	-1.81200730800629	-7.6684775352478	-0.0139918150380254	-0.00100484199356288	0.0207483377307653	0.00678734155371785
1394	55.6933326721191	-0.837984383106232	-7.73341274261475	-0.00814767740666866	0.00159255252219737	0.0213976856321096	0.000293855206109583
1395	53.745288848877	-0.837984383106232	-7.60354280471802	0.000943203864153475	0.0113327819854021	0.0162028968334198	-0.000355493422830477
1396	52.446590423584	0.460712850093842	-8.05808639526367	0.011982130818069	0.00581331877037883	0.0220470335334539	0.000618529506027699
1397	53.745288848877	0.460712850093842	-7.73341274261475	0.0132808275520802	0.00256657530553639	0.0207483377307653	0.000618529506027699
1398	54.3946342468262	-1.48733305931091	-7.34380340576172	0.0239950809627771	0.00548864435404539	0.000293855206109583	-0.00100484199356288
1399	51.7972412109375	0.136038541793823	-7.79834747314453	0.0162028968334198	0.00289124972186983	0.00126787810586393	0.000293855206109583
1400	54.3946342468262	-1.16265869140625	-7.6684775352478	0.0132808275520802	-0.0146411629393697	-0.00392691092565656	-0.000355493422830477
1401	53.0959396362305	0.136038541793823	-8.25289154052734	0.0191249661147594	-0.0120437685400248	0.00516396993771195	0.00354059832170606
1402	54.3946342468262	-0.188635781407356	-7.99315214157104	0.0103587592020631	-0.00749832857400179	0.000943203864153475	-0.0026282137259841
1403	54.3946342468262	-1.81200730800629	-7.60354280471802	0.0165275707840919	-0.00522560812532902	-3.08191010844894e-05	0.00289124972186983
1404	54.3946342468262	-0.837984383106232	-7.47367286682129	0.00841071270406246	-0.0263294391334057	0.0145795252174139	-0.0026282137259841
1405	55.0439834594727	-0.513310074806213	-7.34380340576172	0.00743668992072344	-0.0156151866540313	0.0246444288641214	-0.00327756232582033
1406	54.3946342468262	-0.513310074806213	-7.79834747314453	0.00711201597005129	-0.0107450718060136	0.0265924744307995	0.00159255252219737
1407	53.745288848877	0.136038541793823	-7.86328220367432	0.00711201597005129	-0.000680167751852423	0.01847561635077	-0.000355493422830477
1408	53.0959396362305	-0.513310074806213	-7.9282169342041	0.00581331877037883	-3.08191010844894e-05	0.011982130818069	-0.000680167751852423
1409	53.745288848877	-0.837984383106232	-7.53860807418823	-0.00555028254166245	0.000618529506027699	0.00776136433705688	-3.08191010844894e-05
1410	53.0959396362305	0.136038541793823	-7.9282169342041	-0.0117190945893526	0.00321592413820326	0.01100810803473	0.0022419011220336
1411	54.3946342468262	0.136038541793823	-7.6684775352478	-0.00327756232582033	0.000293855206109583	-0.00912170019000769	0.00191722682211548
1412	55.0439834594727	-0.188635781407356	-7.60354280471802	-0.00197886489331722	-0.00327756232582033	-0.0195112787187099	-0.00490093370899558
1413	55.0439834594727	-0.837984383106232	-7.79834747314453	-0.0100957229733467	-0.0123684434220195	-0.0263294391334057	0.00256657530553639
1414	53.745288848877	0.136038541793823	-7.9282169342041	-0.0130177913233638	-0.00100484199356288	-0.0357449948787689	0.000943203864153475
1415	54.3946342468262	-0.188635781407356	-7.86328220367432	-0.0110697457566857	-0.00295288790948689	-0.0350956469774246	0.000293855206109583
1416	55.0439834594727	-0.513310074806213	-7.86328220367432	-3.08191010844894e-05	-3.08191010844894e-05	-0.0367190167307854	0.00191722682211548
1417	55.6933326721191	-0.837984383106232	-7.6684775352478	-0.00457625929266214	-0.0143164889886975	-0.0156151866540313	0.00418994715437293
1418	53.0959396362305	-0.837984383106232	-7.73341274261475	0.00159255252219737	-0.0217839982360601	-0.00100484199356288	-0.00295288790948689
1419	53.745288848877	-0.188635781407356	-7.79834747314453	-0.00847235135734081	-0.0172385573387146	0.0165275707840919	0.000293855206109583
1420	53.745288848877	0.136038541793823	-8.18795680999756	-0.00295288790948689	-0.02697878703475	0.020423661917448	0.000618529506027699
1421	55.0439834594727	-1.16265869140625	-8.05808639526367	0.00191722682211548	-0.0334722734987736	0.0285405199974775	0.00418994715437293
1422	53.745288848877	0.78538715839386	-7.79834747314453	-0.00847235135734081	-0.0279528107494116	0.0447742342948914	-0.00425158534198999
1423	53.745288848877	-0.513310074806213	-7.86328220367432	-0.00457625929266214	-0.0172385573387146	0.0259431265294552	0.00126787810586393
1424	51.7972412109375	0.136038541793823	-7.53860807418823	-0.0188619289547205	-0.0110697457566857	0.0298392176628113	-0.00165419070981443
1425	52.446590423584	0.460712850093842	-7.73341274261475	-0.00912170019000769	-0.0117190945893526	0.0168522447347641	0.000293855206109583
1426	53.0959396362305	0.460712850093842	-8.25289154052734	-0.0123684434220195	-0.00230353930965066	0.0126314787194133	0.000618529506027699
1427	56.3426818847656	-0.837984383106232	-7.53860807418823	-0.0104203969240189	0.00159255252219737	0.0113327819854021	0.000293855206109583
1428	53.0959396362305	-0.513310074806213	-7.73341274261475	-0.0136671401560307	-0.0169138833880424	-0.00360223650932312	-0.00295288790948689
1429	53.0959396362305	0.460712850093842	-7.79834747314453	-0.0185372550040483	0.0100340843200684	-0.0341216214001179	0.00256657530553639
1430	53.745288848877	-0.188635781407356	-7.4087381362915	-0.0162645354866982	0.0181509424000978	-0.0315242260694504	-0.00100484199356288
1431	56.3426818847656	-1.16265869140625	-7.60354280471802	-0.00165419070981443	0.0321119390428066	-0.0276281367987394	0.00159255252219737
1432	52.446590423584	0.460712850093842	-7.6684775352478	0.00873538758605719	0.0386054255068302	-0.0354203209280968	0.00126787810586393
1433	53.0959396362305	0.136038541793823	-8.05808639526367	0.0181509424000978	0.0463976077735424	-0.0318489037454128	-0.00230353930965066
1434	51.7972412109375	0.460712850093842	-7.9282169342041	-0.00555028254166245	0.0340599827468395	-0.0149658378213644	0.00451462110504508
1435	53.0959396362305	0.136038541793823	-8.12302207946777	0.0136055024340749	0.0158782228827477	0.00743668992072344	-0.00295288790948689
1436	53.0959396362305	0.136038541793823	-8.12302207946777	0.013930176384747	0.00483929552137852	0.00808603875339031	0.00289124972186983
1437	55.6933326721191	-0.837984383106232	-7.4087381362915	0.011982130818069	-0.00100484199356288	0.000943203864153475	0.00289124972186983
1438	54.3946342468262	-0.513310074806213	-7.4087381362915	0.0197743140161037	0.00321592413820326	-0.0227580219507217	-0.00392691092565656
1439	51.7972412109375	0.460712850093842	-7.9282169342041	0.00159255252219737	-0.00100484199356288	-0.0240567177534103	0.00289124972186983
1440	53.745288848877	-0.513310074806213	-7.60354280471802	0.011982130818069	-0.00295288790948689	-0.0260047651827335	0.00159255252219737
1441	55.0439834594727	-0.188635781407356	-8.12302207946777	0.00354059832170606	-0.0169138833880424	-0.0276281367987394	-0.000355493422830477
1442	54.3946342468262	0.460712850093842	-8.12302207946777	-0.0136671401560307	-0.00230353930965066	-0.0279528107494116	-0.00132951640989631
1443	54.3946342468262	-0.837984383106232	-7.53860807418823	-0.0354203209280968	-0.0120437685400248	-0.0165892094373703	-0.000680167751852423
1444	52.446590423584	-0.837984383106232	-7.34380340576172	-0.0360696688294411	-0.0100957229733467	0.000618529506027699	0.00646266713738441
1445	53.745288848877	-0.837984383106232	-7.34380340576172	-0.0360696688294411	0.013930176384747	0.0022419011220336	-0.00457625929266214
1446	53.0959396362305	0.136038541793823	-7.9282169342041	-0.0360696688294411	-0.0126931173726916	0.0155535480007529	-0.00555028254166245
1447	53.0959396362305	-0.513310074806213	-7.99315214157104	-0.032173577696085	-0.0185372550040483	0.0168522447347641	0.0022419011220336
1448	54.3946342468262	-1.16265869140625	-7.60354280471802	-0.0227580219507217	-0.0136671401560307	0.00386527273803949	-0.00132951640989631
1449	49.849193572998	0.460712850093842	-7.86328220367432	-0.0253554154187441	-0.000355493422830477	0.0158782228827477	0.00191722682211548
1450	53.745288848877	-0.837984383106232	-7.47367286682129	-0.0159398596733809	0.00126787810586393	0.0324366129934788	0.00159255252219737
1451	53.745288848877	0.460712850093842	-7.60354280471802	-0.00360223650932312	0.0149041991680861	0.0308132413774729	0.000943203864153475
1452	53.745288848877	-1.81200730800629	-7.47367286682129	0.00386527273803949	0.0100340843200684	0.0467222817242146	-0.00327756232582033
1453	54.3946342468262	-0.837984383106232	-7.60354280471802	0.0171769186854362	0.0304885655641556	0.0353586822748184	-3.08191010844894e-05
1454	53.0959396362305	-0.837984383106232	-7.73341274261475	0.0116574559360743	0.0321119390428066	0.0304885655641556	-0.00197886489331722
1455	55.0439834594727	-0.513310074806213	-7.6684775352478	0.0200989879667759	0.0142548503354192	0.0304885655641556	-0.00165419070981443
1456	52.446590423584	0.136038541793823	-7.79834747314453	0.0295145437121391	0.0142548503354192	0.0246444288641214	0.00191722682211548
1457	53.745288848877	-1.48733305931091	-7.6684775352478	0.0360080301761627	0.00386527273803949	-0.0104203969240189	0.00321592413820326
1458	54.3946342468262	-1.16265869140625	-7.21393346786499	0.0317872650921345	0.013930176384747	-0.0263294391334057	-0.00555028254166245
1459	51.7972412109375	0.78538715839386	-7.9282169342041	0.0220470335334539	0.00678734155371785	-0.0389917381107807	0.00516396993771195
1460	53.745288848877	-1.16265869140625	-7.79834747314453	0.0314625911414623	0.00906006153672934	-0.0542514286935329	0.00126787810586393
1461	53.745288848877	0.136038541793823	-7.9282169342041	0.0249691028147936	0.000943203864153475	-0.0497059896588326	-0.00100484199356288
1462	54.3946342468262	-2.13668155670166	-7.60354280471802	0.025618452578783	-0.00814767740666866	-0.0334722734987736	0.000618529506027699
1463	54.3946342468262	-0.837984383106232	-7.4087381362915	0.00970941036939621	0.0022419011220336	-0.0221086721867323	-3.08191010844894e-05
1464	54.3946342468262	-0.513310074806213	-7.73341274261475	0.00289124972186983	-0.000680167751852423	-0.0156151866540313	-0.000680167751852423
1465	54.3946342468262	-0.513310074806213	-7.73341274261475	0.00516396993771195	-0.00295288790948689	-0.0120437685400248	-0.00327756232582033
1466	55.0439834594727	-0.837984383106232	-7.73341274261475	0.00159255252219737	0.0132808275520802	-0.0156151866540313	-0.000355493422830477
1467	54.3946342468262	-2.46135592460632	-7.6684775352478	0.00451462110504508	0.00970941036939621	-0.0169138833880424	-3.08191010844894e-05
1468	52.446590423584	-0.188635781407356	-7.86328220367432	-0.00230353930965066	0.0226963832974434	-0.0299008563160896	-0.00555028254166245
1469	53.0959396362305	-0.837984383106232	-7.79834747314453	-0.0100957229733467	0.013930176384747	-0.0286021586507559	0.00159255252219737
1470	51.7972412109375	0.136038541793823	-7.9282169342041	-0.0188619289547205	0.0022419011220336	-0.0315242260694504	-0.000680167751852423
1471	54.3946342468262	-0.837984383106232	-7.27886867523193	-0.0100957229733467	0.0123068047687411	-0.0357449948787689	-0.000355493422830477
1472	55.0439834594727	-1.81200730800629	-7.6684775352478	-0.00684897974133492	0.020423661917448	-0.0373683646321297	-0.00165419070981443
1473	53.0959396362305	0.136038541793823	-7.9282169342041	-0.0156151866540313	0.0308132413774729	-0.0393164120614529	-0.00100484199356288
1474	52.446590423584	0.136038541793823	-8.05808639526367	-0.021459324285388	0.036657378077507	-0.0334722734987736	0.00159255252219737
1475	52.446590423584	0.460712850093842	-8.05808639526367	-0.017887907102704	0.0369820520281792	0.000618529506027699	-0.00814767740666866
1476	55.0439834594727	-0.513310074806213	-7.60354280471802	-0.00944637414067984	0.0324366129934788	0.00256657530553639	-0.000355493422830477
1477	55.6933326721191	-2.46135592460632	-7.4087381362915	-0.00295288790948689	0.012956153601408	-0.00749832857400179	-3.08191010844894e-05
1478	51.7972412109375	0.136038541793823	-7.53860807418823	0.00126787810586393	0.0123068047687411	-0.0146411629393697	-0.00165419070981443
1479	53.0959396362305	-0.513310074806213	-7.60354280471802	-0.00522560812532902	0.00906006153672934	-0.0175632312893867	0.000293855206109583
1480	53.745288848877	0.460712850093842	-8.12302207946777	0.00776136433705688	-0.00457625929266214	-0.0165892094373703	0.00418994715437293
1481	55.6933326721191	-0.837984383106232	-7.60354280471802	-0.00197886489331722	-0.0273034609854221	-0.000355493422830477	0.00159255252219737
1482	53.0959396362305	-0.837984383106232	-7.86328220367432	0.0181509424000978	-0.0350956469774246	0.000618529506027699	-0.00197886489331722
1483	52.446590423584	0.136038541793823	-7.73341274261475	-0.000355493422830477	-0.0243813935667276	0.00191722682211548	0.0022419011220336
1484	53.745288848877	0.136038541793823	-7.47367286682129	0.00256657530553639	-0.0299008563160896	-0.00879702530801296	0.000943203864153475
1485	54.3946342468262	0.136038541793823	-7.9282169342041	0.000293855206109583	-0.0328229255974293	0.0103587592020631	0.000943203864153475
1486	52.446590423584	-0.188635781407356	-7.9282169342041	0.00256657530553639	-0.0324982516467571	0.00873538758605719	0.00191722682211548
1487	54.3946342468262	-2.13668155670166	-7.73341274261475	-0.00100484199356288	-0.0302255302667618	0.0158782228827477	-0.0026282137259841
1488	52.446590423584	-1.16265869140625	-7.60354280471802	-0.00197886489331722	-0.00490093370899558	0.0181509424000978	-0.00360223650932312
1489	54.3946342468262	0.78538715839386	-7.86328220367432	-0.00425158534198999	-0.021459324285388	0.0278911720961332	0.0022419011220336
1490	53.0959396362305	-0.513310074806213	-7.6684775352478	-0.00230353930965066	-0.0165892094373703	0.025618452578783	0.00321592413820326
1491	56.3426818847656	-0.837984383106232	-7.34380340576172	0.00613799272105098	-0.0146411629393697	0.0369820520281792	-0.00230353930965066
1492	51.7972412109375	-0.837984383106232	-7.73341274261475	0.0207483377307653	-0.00619963090866804	0.0269171483814716	-0.00392691092565656
1493	52.446590423584	-0.188635781407356	-7.86328220367432	0.000293855206109583	0.00516396993771195	0.0239950809627771	-0.000680167751852423
1494	53.0959396362305	-0.513310074806213	-7.6684775352478	-0.0126931173726916	-0.00327756232582033	0.0233457311987877	0.00418994715437293
1495	53.745288848877	-0.188635781407356	-7.9282169342041	-0.0299008563160896	0.00256657530553639	0.0334106348454952	-0.00392691092565656
1496	53.745288848877	0.460712850093842	-7.86328220367432	-0.0240567177534103	-0.00879702530801296	0.0457482598721981	0.00191722682211548
1497	54.3946342468262	-0.837984383106232	-7.27886867523193	-0.0211346503347158	-0.0198359526693821	0.0428261905908585	0.00159255252219737
1498	55.0439834594727	-0.513310074806213	-7.08406400680542	-0.0224333461374044	-0.0110697457566857	0.0295145437121391	0.00321592413820326
1499	52.446590423584	0.460712850093842	-7.60354280471802	-0.0256800893694162	-0.0110697457566857	0.0152288740500808	0.0022419011220336
1500	53.745288848877	-0.837984383106232	-7.73341274261475	-0.0250307414680719	-0.0169138833880424	0.00678734155371785	0.00126787810586393
1501	55.0439834594727	0.136038541793823	-7.99315214157104	-0.0282774847000837	-0.0273034609854221	0.0181509424000978	0.00354059832170606
1502	53.0959396362305	-0.188635781407356	-7.6684775352478	-0.0156151866540313	-0.0263294391334057	0.0252937767654657	-0.00100484199356288
1503	52.446590423584	-0.837984383106232	-7.34380340576172	-0.0139918150380254	-0.00295288790948689	0.01847561635077	-0.0523033849895
1504	55.0439834594727	-1.16265869140625	-7.27886867523193	-0.00749832857400179	-0.00944637414067984	0.0181509424000978	-0.0743812397122383
1505	55.0439834594727	-0.837984383106232	-7.6684775352478	0.00613799272105098	-0.00295288790948689	0.0145795252174139	-0.0607449151575565
1506	52.446590423584	0.460712850093842	-7.53860807418823	0.000618529506027699	-0.00197886489331722	0.00841071270406246	-0.0604202412068844
1507	52.446590423584	-0.513310074806213	-8.18795680999756	0.0136055024340749	-0.00490093370899558	-0.00522560812532902	-0.0441865250468254
1508	54.3946342468262	-0.513310074806213	-7.60354280471802	0.0236704051494598	0.000293855206109583	-0.00587495695799589	-0.0477579422295094
1509	53.745288848877	0.460712850093842	-7.79834747314453	0.0162028968334198	0.00938473641872406	-0.00912170019000769	-0.0458098985254765
1510	55.0439834594727	-1.16265869140625	-7.6684775352478	0.0158782228827477	0.0103587592020631	-0.00555028254166245	-0.0419138073921204
1511	54.3946342468262	0.460712850093842	-7.34380340576172	0.0321119390428066	0.0239950809627771	-0.02697878703475	-0.0445111989974976
1512	54.3946342468262	-1.16265869140625	-7.73341274261475	0.0308132413774729	0.0265924744307995	-0.028926832601428	-0.0415891297161579
1513	53.745288848877	-0.513310074806213	-7.79834747314453	0.0236704051494598	0.0321119390428066	-0.0383423902094364	-0.0393164120614529
1514	54.3946342468262	-0.837984383106232	-7.60354280471802	0.0171769186854362	0.0301638916134834	-0.0438618510961533	-0.0357449948787689
1515	54.3946342468262	-0.837984383106232	-7.79834747314453	0.00970941036939621	0.0171769186854362	-0.0409397818148136	-0.0324982516467571
1516	54.3946342468262	-0.188635781407356	-7.47367286682129	0.0210730116814375	0.011982130818069	-0.0250307414680719	-0.0370436906814575
1517	53.0959396362305	-0.513310074806213	-7.47367286682129	0.01847561635077	0.00581331877037883	-0.0201606266200542	-0.0311995539814234
1518	53.745288848877	-0.188635781407356	-7.47367286682129	-0.00197886489331722	0.0158782228827477	-0.0195112787187099	-0.0328229255974293
1519	53.0959396362305	1.11006152629852	-7.79834747314453	-0.000680167751852423	0.00613799272105098	-0.0156151866540313	-0.0331475995481014
1520	54.3946342468262	0.136038541793823	-8.12302207946777	-0.0123684434220195	-0.00619963090866804	-0.00165419070981443	-0.0308748781681061
1521	54.3946342468262	0.460712850093842	-7.6684775352478	-0.00977104809135199	-0.0162645354866982	0.0132808275520802	-0.0318489037454128
1522	55.0439834594727	-0.837984383106232	-7.53860807418823	-0.0152905117720366	-0.0175632312893867	0.0165275707840919	-0.0286021586507559
1523	51.7972412109375	0.136038541793823	-7.79834747314453	-0.0211346503347158	-0.00425158534198999	0.0230210572481155	-0.0263294391334057
1524	53.745288848877	0.460712850093842	-7.47367286682129	-0.0130177913233638	0.00126787810586393	0.0226963832974434	-0.023407369852066
1525	53.745288848877	0.460712850093842	-7.79834747314453	-0.00912170019000769	-0.00749832857400179	0.0220470335334539	-0.0240567177534103
1526	54.3946342468262	0.136038541793823	-7.79834747314453	-0.00749832857400179	-0.0159398596733809	0.0252937767654657	-0.021459324285388
1527	53.745288848877	-0.837984383106232	-7.53860807418823	-0.00327756232582033	0.0022419011220336	0.029189869761467	-0.0263294391334057
1528	52.446590423584	0.460712850093842	-7.99315214157104	-0.0195112787187099	0.0165275707840919	0.0217223595827818	-0.0172385573387146
1529	54.3946342468262	0.136038541793823	-7.34380340576172	-0.0107450718060136	0.0126314787194133	0.0282158460468054	-0.0237320438027382
1530	51.7972412109375	0.78538715839386	-7.53860807418823	-0.00197886489331722	0.0022419011220336	0.013930176384747	-0.0230826959013939
1531	55.6933326721191	-0.188635781407356	-7.01912927627563	-0.00392691092565656	0.00808603875339031	-0.00295288790948689	-0.021459324285388
1532	54.3946342468262	0.460712850093842	-8.05808639526367	0.0181509424000978	0.0022419011220336	-0.0217839982360601	-0.0191866029053926
1533	50.4985427856445	1.4347357749939	-7.9282169342041	0.00906006153672934	0.0022419011220336	-0.0260047651827335	-0.0182125810533762
1534	52.446590423584	1.11006152629852	-7.99315214157104	0.01847561635077	0.00354059832170606	-0.0464592464268208	-0.0185372550040483
1535	53.745288848877	1.11006152629852	-8.05808639526367	0.0113327819854021	0.000293855206109583	-0.0425631552934647	-0.0143164889886975
1536	53.745288848877	1.11006152629852	-7.86328220367432	0.0126314787194133	0.0165275707840919	-0.0334722734987736	-0.0182125810533762
1537	54.3946342468262	-0.188635781407356	-7.34380340576172	0.0171769186854362	0.0178262684494257	-0.0308748781681061	-0.0156151866540313
1538	51.147891998291	1.11006152629852	-7.34380340576172	0.00289124972186983	0.0285405199974775	-0.0123684434220195	-0.0165892094373703
1539	53.745288848877	0.136038541793823	-7.86328220367432	0.00743668992072344	0.0269171483814716	-0.00522560812532902	-0.0165892094373703
1540	53.0959396362305	1.11006152629852	-8.31782627105713	0.00743668992072344	0.0165275707840919	0.0116574559360743	-0.0149658378213644
1541	55.6933326721191	-0.837984383106232	-7.9282169342041	-0.00555028254166245	0.00191722682211548	0.00613799272105098	-0.0126931173726916
1542	53.0959396362305	0.460712850093842	-7.86328220367432	0.00354059832170606	-3.08191010844894e-05	-0.0110697457566857	-0.0159398596733809
1543	50.4985427856445	0.78538715839386	-7.6684775352478	-0.00619963090866804	0.011982130818069	-0.0211346503347158	-0.00977104809135199
1544	53.0959396362305	0.78538715839386	-7.34380340576172	0.000943203864153475	0.0132808275520802	-0.0399657599627972	-0.0159398596733809
1545	52.446590423584	0.78538715839386	-7.9282169342041	-0.0107450718060136	0.00841071270406246	-0.0266541130840778	-0.00847235135734081
1546	52.446590423584	0.460712850093842	-7.6684775352478	-0.00457625929266214	-0.00555028254166245	-0.00555028254166245	-0.0100957229733467
1547	53.745288848877	0.136038541793823	-7.86328220367432	0.000943203864153475	-0.00197886489331722	0.0259431265294552	-0.00619963090866804
1548	53.0959396362305	-0.513310074806213	-7.53860807418823	-0.0172385573387146	-0.00977104809135199	0.0106834331527352	-0.0123684434220195
1549	53.745288848877	1.4347357749939	-7.79834747314453	-0.0146411629393697	-0.0117190945893526	-0.00749832857400179	-0.0143164889886975
1550	55.0439834594727	0.460712850093842	-7.47367286682129	-0.0139918150380254	-0.00100484199356288	-0.0224333461374044	0.00483929552137852
1551	54.3946342468262	0.460712850093842	-7.53860807418823	-0.0146411629393697	0.00386527273803949	-0.0243813935667276	0.0106834331527352
1552	52.446590423584	0.460712850093842	-7.6684775352478	0.000943203864153475	0.00646266713738441	-0.0172385573387146	0.0239950809627771
1553	51.7972412109375	0.136038541793823	-7.86328220367432	-0.00944637414067984	0.00289124972186983	-0.00425158534198999	0.036657378077507
1554	55.0439834594727	-0.188635781407356	-7.47367286682129	0.00289124972186983	-0.00230353930965066	0.0181509424000978	0.0298392176628113
1555	54.3946342468262	-0.188635781407356	-7.73341274261475	-0.00392691092565656	-0.0130177913233638	0.0444495603442192	0.029189869761467
1556	52.446590423584	1.11006152629852	-7.60354280471802	-0.0149658378213644	-0.03444629535079	0.081787109375	0.0262678004801273
1557	53.0959396362305	0.460712850093842	-7.47367286682129	-0.00749832857400179	-0.028926832601428	0.0671767666935921	0.0265924744307995
1558	53.0959396362305	-0.837984383106232	-7.60354280471802	-0.0107450718060136	-0.023407369852066	0.0688001364469528	0.0275664981454611
1559	53.0959396362305	1.4347357749939	-7.9282169342041	-0.00684897974133492	-0.0169138833880424	0.0408781431615353	0.01847561635077
1560	53.745288848877	0.460712850093842	-7.9282169342041	-0.00327756232582033	-0.0120437685400248	0.012956153601408	0.0252937767654657
1561	53.0959396362305	-0.188635781407356	-7.79834747314453	-0.00230353930965066	-0.0182125810533762	-0.00360223650932312	0.0243197549134493
1562	54.3946342468262	0.136038541793823	-7.53860807418823	0.00646266713738441	-0.00717365415766835	-0.0191866029053926	0.0200989879667759
1563	51.7972412109375	-0.513310074806213	-7.4087381362915	-0.00490093370899558	0.00289124972186983	-0.0389917381107807	0.0223717093467712
1564	54.3946342468262	-0.513310074806213	-7.34380340576172	0.0022419011220336	0.0103587592020631	-0.0578228458762169	0.0213976856321096
1565	54.3946342468262	0.460712850093842	-7.9282169342041	0.00191722682211548	0.00970941036939621	-0.055874802172184	0.0188002903014421
1566	53.745288848877	-0.188635781407356	-7.73341274261475	-0.00132951640989631	0.0100340843200684	-0.0471085943281651	0.0200989879667759
1567	52.446590423584	0.460712850093842	-7.79834747314453	-0.0107450718060136	0.0113327819854021	-0.0467839203774929	0.0220470335334539
1568	49.849193572998	0.460712850093842	-7.79834747314453	-0.00847235135734081	0.0106834331527352	-0.0545761026442051	0.0236704051494598
1569	54.3946342468262	-0.188635781407356	-7.47367286682129	-0.00197886489331722	0.00646266713738441	-0.0477579422295094	0.0103587592020631
1570	53.0959396362305	0.78538715839386	-7.6684775352478	-0.00132951640989631	-0.00944637414067984	-0.0370436906814575	0.0181509424000978
1571	52.446590423584	-0.513310074806213	-7.47367286682129	0.000293855206109583	-0.00652430532500148	-0.0311995539814234	0.01847561635077
1572	53.745288848877	-0.188635781407356	-7.79834747314453	0.0223717093467712	0.00418994715437293	-0.0286021586507559	0.0162028968334198
1573	51.147891998291	0.136038541793823	-7.99315214157104	0.011982130818069	0.0223717093467712	-0.0237320438027382	0.0197743140161037
1574	53.0959396362305	0.136038541793823	-7.53860807418823	0.01100810803473	0.0259431265294552	-0.0113944197073579	0.020423661917448
1575	53.745288848877	-0.188635781407356	-7.9282169342041	-0.00555028254166245	0.025618452578783	0.00516396993771195	0.0168522447347641
1576	55.0439834594727	-0.513310074806213	-7.53860807418823	-0.0133424662053585	0.0106834331527352	0.0236704051494598	0.012956153601408
1577	53.0959396362305	-0.513310074806213	-6.82432460784912	-0.00652430532500148	0.00743668992072344	0.00873538758605719	0.0194496400654316
1578	50.4985427856445	0.460712850093842	-7.53860807418823	-0.0139918150380254	0.0142548503354192	0.00678734155371785	0.0123068047687411
1579	53.745288848877	-0.513310074806213	-7.73341274261475	-0.00717365415766835	0.0113327819854021	0.00808603875339031	0.0022419011220336
1580	52.446590423584	0.78538715839386	-8.31782627105713	-0.0130177913233638	-0.0146411629393697	0.00970941036939621	0.00418994715437293
1581	55.0439834594727	-1.48733305931091	-7.79834747314453	-0.0208099745213985	-0.0260047651827335	0.0106834331527352	-0.0143164889886975
1582	52.446590423584	0.78538715839386	-7.79834747314453	-0.017887907102704	-0.0191866029053926	0.01100810803473	-0.0367190167307854
1583	51.147891998291	0.460712850093842	-7.6684775352478	-0.0282774847000837	-0.0198359526693821	0.0197743140161037	-0.0337969474494457
1584	51.7972412109375	0.136038541793823	-7.53860807418823	-0.0208099745213985	-0.0354203209280968	0.0210730116814375	-0.0406151078641415
1585	53.0959396362305	0.460712850093842	-8.12302207946777	-0.0156151866540313	-0.0253554154187441	0.0243197549134493	-0.0337969474494457
1586	51.7972412109375	-0.188635781407356	-7.9282169342041	-0.0104203969240189	-0.0331475995481014	0.0363327041268349	-0.0360696688294411
1587	54.3946342468262	-0.513310074806213	-7.53860807418823	-0.00425158534198999	0.00483929552137852	0.0350340083241463	-0.0328229255974293
1588	50.4985427856445	-0.188635781407356	-7.53860807418823	-0.00782300252467394	0.0162028968334198	0.045423585921526	-0.0282774847000837
1589	53.0959396362305	0.460712850093842	-7.86328220367432	0.00289124972186983	0.0269171483814716	0.0301638916134834	-0.0350956469774246
1590	53.0959396362305	-0.837984383106232	-7.34380340576172	0.0223717093467712	0.0142548503354192	0.0116574559360743	-0.0263294391334057
1591	54.3946342468262	-1.16265869140625	-7.4087381362915	0.0226963832974434	0.0162028968334198	-0.00847235135734081	-0.0253554154187441
1592	51.147891998291	0.460712850093842	-8.05808639526367	0.0379560738801956	0.0200989879667759	-0.0172385573387146	-0.0292515084147453
1593	49.1998481750488	0.78538715839386	-7.9282169342041	0.0308132413774729	0.0126314787194133	-0.0156151866540313	-0.017887907102704
1594	52.446590423584	0.460712850093842	-7.79834747314453	0.0334106348454952	0.0175015944987535	-0.0247060675173998	-0.0266541130840778
1595	53.0959396362305	0.460712850093842	-8.18795680999756	0.0295145437121391	0.00354059832170606	-0.0159398596733809	-0.0240567177534103
1596	51.7972412109375	-0.513310074806213	-7.47367286682129	0.0265924744307995	0.000293855206109583	-0.0169138833880424	-0.0240567177534103
1597	53.745288848877	-0.837984383106232	-7.34380340576172	0.0317872650921345	0.00191722682211548	-0.0195112787187099	-0.0185372550040483
1598	52.446590423584	-0.513310074806213	-7.60354280471802	0.0162028968334198	0.00646266713738441	-0.0165892094373703	-0.0188619289547205
1599	53.0959396362305	0.460712850093842	-8.05808639526367	0.0113327819854021	0.00970941036939621	-0.0152905117720366	-0.0286021586507559
1600	55.0439834594727	-0.837984383106232	-7.73341274261475	0.00711201597005129	0.0207483377307653	0.00159255252219737	-0.0143164889886975
1601	53.745288848877	-0.513310074806213	-7.79834747314453	-0.00684897974133492	0.0103587592020631	0.00841071270406246	-0.0126931173726916
1602	53.0959396362305	0.460712850093842	-7.53860807418823	-0.00425158534198999	0.00906006153672934	0.00418994715437293	-0.0198359526693821
1603	51.7972412109375	-0.188635781407356	-7.53860807418823	-0.0120437685400248	0.00451462110504508	0.0162028968334198	-0.0208099745213985
1604	53.745288848877	-0.513310074806213	-7.47367286682129	-0.00619963090866804	0.0103587592020631	0.00970941036939621	-0.0217839982360601
1605	55.0439834594727	-0.837984383106232	-7.79834747314453	-0.00912170019000769	0.00159255252219737	-0.0240567177534103	-0.0146411629393697
1606	52.446590423584	-1.48733305931091	-7.73341274261475	-0.00782300252467394	-0.0126931173726916	-0.0243813935667276	-0.0149658378213644
1607	51.7972412109375	0.460712850093842	-7.86328220367432	-0.00912170019000769	-0.00100484199356288	-0.0438618510961533	-0.00165419070981443
1608	53.0959396362305	-0.188635781407356	-7.73341274261475	-0.00392691092565656	-0.00490093370899558	-0.0399657599627972	-0.00619963090866804
1609	52.446590423584	0.460712850093842	-8.18795680999756	-0.0149658378213644	-0.00912170019000769	-0.0256800893694162	-0.00944637414067984
1610	53.0959396362305	-0.188635781407356	-7.34380340576172	-0.0130177913233638	-0.0143164889886975	-0.0110697457566857	-0.0026282137259841
1611	55.0439834594727	-1.16265869140625	-7.73341274261475	-0.00327756232582033	-0.00879702530801296	-0.00717365415766835	-0.00977104809135199
1612	53.0959396362305	-1.16265869140625	-7.79834747314453	-0.00100484199356288	-0.0152905117720366	0.00808603875339031	-0.00100484199356288
1613	53.0959396362305	-0.837984383106232	-7.6684775352478	-0.00457625929266214	-0.0201606266200542	0.0259431265294552	-0.00392691092565656
1614	53.745288848877	-0.513310074806213	-7.79834747314453	-0.00944637414067984	-0.0230826959013939	0.0486703291535378	-0.00814767740666866
1615	55.6933326721191	-0.837984383106232	-7.60354280471802	-0.0104203969240189	-0.0143164889886975	0.0726962238550186	-0.00230353930965066
1616	55.6933326721191	-1.48733305931091	-7.34380340576172	-0.0110697457566857	-0.00879702530801296	0.0626313239336014	-0.00944637414067984
1617	53.0959396362305	0.136038541793823	-7.47367286682129	-0.00327756232582033	0.00386527273803949	0.045423585921526	0.000618529506027699
1618	54.3946342468262	0.136038541793823	-7.86328220367432	-0.0133424662053585	0.01847561635077	0.0233457311987877	-0.00782300252467394
1619	54.3946342468262	-0.513310074806213	-8.05808639526367	-0.0110697457566857	0.0233457311987877	-0.00392691092565656	-0.00522560812532902
1620	54.3946342468262	-0.188635781407356	-7.86328220367432	-3.08191010844894e-05	0.0265924744307995	-0.0143164889886975	0.000943203864153475
1621	54.3946342468262	-1.81200730800629	-7.73341274261475	-0.0146411629393697	-0.000680167751852423	-0.0360696688294411	-0.000355493422830477
1622	53.0959396362305	0.460712850093842	-7.53860807418823	0.000943203864153475	0.0142548503354192	-0.0438618510961533	-0.000355493422830477
1623	53.0959396362305	-0.188635781407356	-7.27886867523193	0.00354059832170606	0.0217223595827818	-0.0552254542708397	-0.00230353930965066
1624	55.0439834594727	-0.188635781407356	-7.60354280471802	0.00191722682211548	0.0249691028147936	-0.0756799355149269	-0.00457625929266214
1625	55.0439834594727	-0.513310074806213	-7.73341274261475	0.011982130818069	0.0132808275520802	-0.0587968714535236	0.00418994715437293
1626	53.0959396362305	-0.188635781407356	-8.25289154052734	0.00906006153672934	-0.00457625929266214	-0.0367190167307854	-3.08191010844894e-05
1627	51.7972412109375	0.460712850093842	-7.86328220367432	0.0132808275520802	-0.00132951640989631	-0.0373683646321297	-0.00749832857400179
1628	55.0439834594727	-0.513310074806213	-7.60354280471802	0.0188002903014421	-0.00847235135734081	-0.0360696688294411	0.00159255252219737
1629	54.3946342468262	0.78538715839386	-7.99315214157104	0.00256657530553639	0.000293855206109583	-0.0282774847000837	-0.00327756232582033
1630	55.6933326721191	-0.188635781407356	-7.34380340576172	0.00678734155371785	-3.08191010844894e-05	-0.032173577696085	0.00256657530553639
1631	53.745288848877	-0.513310074806213	-7.6684775352478	0.0126314787194133	-0.00457625929266214	-0.023407369852066	0.00159255252219737
1632	54.3946342468262	-0.188635781407356	-7.6684775352478	0.00386527273803949	0.0116574559360743	-0.0110697457566857	0.000618529506027699
1633	54.3946342468262	-0.188635781407356	-7.73341274261475	0.00159255252219737	0.0210730116814375	0.0207483377307653	-0.000680167751852423
1634	55.0439834594727	-0.837984383106232	-7.6684775352478	0.0152288740500808	0.00938473641872406	0.0463976077735424	0.000293855206109583
1635	56.3426818847656	-0.837984383106232	-7.99315214157104	-0.0133424662053585	-0.0100957229733467	0.0473716296255589	0.00321592413820326
1636	55.0439834594727	-1.48733305931091	-7.34380340576172	-0.0120437685400248	-0.00944637414067984	0.0327612869441509	0.0022419011220336
1637	52.446590423584	0.136038541793823	-7.47367286682129	-0.0217839982360601	-0.00360223650932312	-0.00619963090866804	-0.000355493422830477
1638	53.745288848877	0.460712850093842	-7.99315214157104	-0.0227580219507217	-3.08191010844894e-05	-0.0334722734987736	0.0259431265294552
1639	54.3946342468262	-0.513310074806213	-7.99315214157104	-0.0263294391334057	-0.00912170019000769	-0.02697878703475	0.0233457311987877
1640	53.745288848877	1.11006152629852	-7.9282169342041	-0.0253554154187441	-0.00619963090866804	-0.0357449948787689	0.0246444288641214
1641	53.0959396362305	-0.188635781407356	-7.73341274261475	-0.0286021586507559	-0.0273034609854221	-0.0337969474494457	0.0123068047687411
1642	54.3946342468262	-0.513310074806213	-7.47367286682129	-0.032173577696085	-0.0266541130840778	0.00418994715437293	-0.00684897974133492
1643	54.3946342468262	0.460712850093842	-7.53860807418823	-0.0299008563160896	-0.0221086721867323	0.0350340083241463	-0.0113944197073579
1644	54.3946342468262	0.460712850093842	-7.60354280471802	-0.0169138833880424	-0.0159398596733809	0.0590599067509174	-0.0156151866540313
1645	56.3426818847656	-0.188635781407356	-7.53860807418823	-0.0110697457566857	-0.0208099745213985	0.0447742342948914	-0.00165419070981443
1646	55.0439834594727	-1.16265869140625	-7.73341274261475	-0.00230353930965066	-0.021459324285388	0.0564625114202499	-0.00782300252467394
1647	53.0959396362305	-0.188635781407356	-7.6684775352478	0.00289124972186983	-0.0159398596733809	0.0512677207589149	0.000293855206109583
1648	53.745288848877	0.136038541793823	-8.05808639526367	0.000943203864153475	-0.0149658378213644	0.0697741582989693	-3.08191010844894e-05
1649	56.3426818847656	-1.16265869140625	-7.6684775352478	0.0106834331527352	-0.0110697457566857	0.0590599067509174	-0.00392691092565656
1650	54.3946342468262	0.460712850093842	-7.34380340576172	0.00321592413820326	-0.0104203969240189	0.0376313999295235	0.0175015944987535
1651	54.3946342468262	-2.13668155670166	-7.60354280471802	0.0145795252174139	-0.000355493422830477	0.0210730116814375	0.0210730116814375
1652	55.6933326721191	0.136038541793823	-7.99315214157104	0.0298392176628113	0.00776136433705688	0.00613799272105098	0.0389300994575024
1653	51.7972412109375	0.78538715839386	-7.9282169342041	0.0265924744307995	0.00743668992072344	-0.0136671401560307	0.0463976077735424
1654	53.745288848877	0.78538715839386	-7.9282169342041	0.0301638916134834	0.0217223595827818	-0.0208099745213985	0.0447742342948914
1655	53.745288848877	0.460712850093842	-7.73341274261475	0.0168522447347641	0.0259431265294552	0.0136055024340749	0.0463976077735424
1656	55.0439834594727	-1.16265869140625	-7.79834747314453	0.0152288740500808	0.0142548503354192	0.0243197549134493	0.0382807515561581
1657	53.745288848877	-0.188635781407356	-7.27886867523193	0.0106834331527352	0.0220470335334539	0.00418994715437293	0.0379560738801956
1658	51.147891998291	0.78538715839386	-7.79834747314453	0.0142548503354192	0.0301638916134834	-0.00912170019000769	0.0405534692108631
1659	55.0439834594727	-0.188635781407356	-7.9282169342041	-0.00100484199356288	0.0386054255068302	-0.017887907102704	0.0376313999295235
1660	53.0959396362305	0.460712850093842	-7.9282169342041	-0.00782300252467394	0.0392547734081745	-0.0523033849895	0.0382807515561581
1661	55.0439834594727	-1.48733305931091	-7.53860807418823	-0.00847235135734081	0.00873538758605719	-0.0844461396336555	0.0386054255068302
1662	55.0439834594727	0.136038541793823	-7.6684775352478	-0.02697878703475	0.0223717093467712	-0.0932123512029648	0.0337353087961674
1663	51.147891998291	1.11006152629852	-7.53860807418823	-0.0302255302667618	0.0103587592020631	-0.112043462693691	0.0308132413774729
1664	53.745288848877	0.78538715839386	-7.6684775352478	-0.0191866029053926	0.0103587592020631	-0.0954850688576698	0.0330859608948231
1665	55.0439834594727	-0.188635781407356	-8.05808639526367	-0.0165892094373703	0.000293855206109583	-0.077952653169632	0.0347093306481838
1666	53.0959396362305	-0.513310074806213	-7.86328220367432	-0.0120437685400248	-0.0120437685400248	-0.0409397818148136	0.0269171483814716
1667	54.3946342468262	-0.188635781407356	-7.9282169342041	0.00483929552137852	-0.00684897974133492	-0.0201606266200542	0.0282158460468054
1668	52.446590423584	-0.837984383106232	-7.53860807418823	-0.00327756232582033	-0.0100957229733467	-0.0295761823654175	0.0285405199974775
1669	54.3946342468262	0.136038541793823	-7.53860807418823	0.00711201597005129	0.0022419011220336	-0.0230826959013939	0.0246444288641214
1670	55.6933326721191	-0.837984383106232	-7.14899873733521	0.00516396993771195	-0.00392691092565656	-0.0318489037454128	0.0243197549134493
1671	53.745288848877	-0.837984383106232	-7.53860807418823	0.0158782228827477	-0.00295288790948689	-0.0100957229733467	0.0288651939481497
1672	53.745288848877	-0.188635781407356	-7.79834747314453	0.0259431265294552	0.00289124972186983	0.0162028968334198	0.0243197549134493
1673	51.7972412109375	-0.188635781407356	-7.60354280471802	0.0152288740500808	-0.00327756232582033	0.0246444288641214	0.0213976856321096
1674	55.0439834594727	-0.837984383106232	-7.60354280471802	0.00808603875339031	-0.0110697457566857	0.0363327041268349	0.0230210572481155
1675	56.9920310974121	-0.837984383106232	-7.73341274261475	-0.00100484199356288	-0.0419138073921204	0.0668520927429199	0.0246444288641214
1676	54.3946342468262	-1.48733305931091	-7.4087381362915	0.00191722682211548	-0.0532774068415165	0.0876312479376793	0.0149041991680861
1677	54.3946342468262	0.460712850093842	-7.47367286682129	-0.00587495695799589	-0.0402904339134693	0.0950987562537193	0.0220470335334539
1678	53.745288848877	-0.837984383106232	-7.6684775352478	-0.0113944197073579	-0.0276281367987394	0.113280512392521	0.0207483377307653
1679	54.3946342468262	0.460712850093842	-7.99315214157104	-0.00912170019000769	-0.00977104809135199	0.0957481041550636	0.0168522447347641
1680	55.6933326721191	-0.188635781407356	-7.73341274261475	-0.0100957229733467	-0.0201606266200542	0.0749689489603043	0.0210730116814375
1681	53.0959396362305	-1.16265869140625	-7.79834747314453	-0.0143164889886975	-0.0282774847000837	0.0350340083241463	0.0168522447347641
1682	55.0439834594727	-0.837984383106232	-7.4087381362915	-0.0123684434220195	-0.0240567177534103	0.00548864435404539	0.0200989879667759
1683	53.745288848877	-0.188635781407356	-7.27886867523193	-0.0152905117720366	-0.0113944197073579	-0.0126931173726916	0.0155535480007529
1684	56.3426818847656	-0.837984383106232	-7.86328220367432	-0.00295288790948689	0.0100340843200684	-0.0526280589401722	0.0145795252174139
1685	55.6933326721191	-0.837984383106232	-7.9282169342041	0.000293855206109583	0.0230210572481155	-0.0922383219003677	0.0171769186854362
1686	55.0439834594727	-2.13668155670166	-7.60354280471802	0.00386527273803949	0.0295145437121391	-0.0964590907096863	0.013930176384747
1687	54.3946342468262	0.460712850093842	-7.99315214157104	0.0308132413774729	0.0561378374695778	-0.107498019933701	0.0178262684494257
1688	53.0959396362305	-1.16265869140625	-7.47367286682129	0.0126314787194133	0.0438002124428749	-0.0850954875349998	0.0123068047687411
1689	54.3946342468262	0.136038541793823	-7.73341274261475	0.0145795252174139	0.0226963832974434	-0.0555501282215118	0.013930176384747
1690	55.0439834594727	0.136038541793823	-7.60354280471802	0.00646266713738441	0.012956153601408	-0.0415891297161579	0.011982130818069
1691	53.745288848877	-1.48733305931091	-7.14899873733521	0.0145795252174139	0.0236704051494598	-0.0458098985254765	0.0149041991680861
1692	54.3946342468262	-0.837984383106232	-7.73341274261475	0.0246444288641214	0.0282158460468054	-0.0490566417574883	0.00906006153672934
1693	51.147891998291	0.136038541793823	-7.9282169342041	0.0165275707840919	0.0236704051494598	-0.0350956469774246	0.00808603875339031
1694	52.446590423584	0.136038541793823	-7.79834747314453	0.0103587592020631	0.0233457311987877	-0.0299008563160896	0.01100810803473
1695	54.3946342468262	-0.188635781407356	-7.79834747314453	-0.00197886489331722	0.00516396993771195	-0.0146411629393697	0.0113327819854021
1696	55.6933326721191	-2.13668155670166	-7.53860807418823	-0.00295288790948689	-0.0143164889886975	-0.00912170019000769	0.00841071270406246
1697	54.3946342468262	-0.513310074806213	-7.73341274261475	-0.00295288790948689	0.000943203864153475	-0.0104203969240189	0.0103587592020631
1698	51.147891998291	0.136038541793823	-7.79834747314453	-0.00522560812532902	-0.00879702530801296	-0.00847235135734081	0.00808603875339031
1699	56.3426818847656	-1.16265869140625	-7.73341274261475	-0.00165419070981443	0.000943203864153475	-0.00457625929266214	0.00873538758605719
1700	53.745288848877	0.136038541793823	-7.60354280471802	-0.00782300252467394	-0.0149658378213644	-0.00684897974133492	0.00548864435404539
1701	55.0439834594727	-2.46135592460632	-7.47367286682129	-0.00879702530801296	-0.0292515084147453	0.0207483377307653	0.0103587592020631
1702	53.0959396362305	0.136038541793823	-7.73341274261475	-0.0143164889886975	-0.0133424662053585	0.0353586822748184	0.00938473641872406
1703	51.7972412109375	0.460712850093842	-7.60354280471802	-0.0143164889886975	-0.000680167751852423	0.0272418223321438	0.00743668992072344
1704	53.0959396362305	0.136038541793823	-7.79834747314453	-0.00847235135734081	-0.00749832857400179	0.025618452578783	0.00841071270406246
1705	53.745288848877	-0.188635781407356	-7.99315214157104	-0.0104203969240189	-0.000355493422830477	0.0194496400654316	0.0123068047687411
1706	55.0439834594727	-1.48733305931091	-7.79834747314453	-0.00100484199356288	-0.00392691092565656	0.0269171483814716	0.01100810803473
1707	54.3946342468262	-0.837984383106232	-7.6684775352478	0.00386527273803949	0.00191722682211548	0.0116574559360743	0.00678734155371785
1708	51.7972412109375	0.460712850093842	-7.6684775352478	0.0116574559360743	0.0126314787194133	0.00191722682211548	-0.0188619289547205
1709	55.6933326721191	-1.16265869140625	-7.73341274261475	0.0136055024340749	0.0181509424000978	-0.00652430532500148	-0.0318489037454128
1710	53.745288848877	-0.513310074806213	-7.21393346786499	-0.00652430532500148	0.0165275707840919	0.00451462110504508	-0.0247060675173998
1711	55.6933326721191	-2.13668155670166	-7.79834747314453	0.00841071270406246	0.00646266713738441	0.00289124972186983	0.000618529506027699
1712	53.0959396362305	0.136038541793823	-8.18795680999756	0.0149041991680861	0.00548864435404539	0.00483929552137852	0.012956153601408
1713	52.446590423584	-0.513310074806213	-7.6684775352478	0.020423661917448	-0.000355493422830477	0.01100810803473	0.0155535480007529
1714	54.3946342468262	-1.16265869140625	-7.73341274261475	0.01100810803473	-0.00944637414067984	0.0317872650921345	0.0181509424000978
1715	53.745288848877	-0.837984383106232	-7.6684775352478	0.0116574559360743	-0.0227580219507217	0.0515923984348774	0.0162028968334198
1716	53.745288848877	-1.48733305931091	-7.6684775352478	0.00548864435404539	-0.0227580219507217	0.0399041213095188	0.0106834331527352
1717	53.0959396362305	0.460712850093842	-7.99315214157104	0.0197743140161037	-0.0305502042174339	0.0636053457856178	0.0123068047687411
1718	53.745288848877	-1.16265869140625	-7.60354280471802	0.0165275707840919	-0.00944637414067984	0.06393001973629	0.0126314787194133
1719	53.745288848877	-0.188635781407356	-7.86328220367432	-0.00977104809135199	-0.0191866029053926	0.0723715499043465	0.013930176384747
1720	54.3946342468262	-0.837984383106232	-7.4087381362915	0.000293855206109583	-0.0195112787187099	0.100293546915054	0.0113327819854021
1721	55.0439834594727	-1.48733305931091	-7.86328220367432	-0.0266541130840778	-0.03444629535079	0.102890938520432	0.013930176384747
1722	53.0959396362305	-0.188635781407356	-7.47367286682129	-0.0185372550040483	-0.0117190945893526	0.081787109375	0.0126314787194133
1723	53.745288848877	-0.837984383106232	-7.34380340576172	-0.0113944197073579	0.00581331877037883	0.0405534692108631	0.00938473641872406
1724	54.3946342468262	-0.837984383106232	-7.47367286682129	-0.00100484199356288	0.0178262684494257	-0.00619963090866804	0.011982130818069
1725	55.0439834594727	-1.16265869140625	-7.53860807418823	-0.00847235135734081	0.0308132413774729	-0.0253554154187441	0.013930176384747
1726	55.0439834594727	-1.16265869140625	-7.73341274261475	-0.00814767740666866	0.0113327819854021	-0.0458098985254765	0.0123068047687411
1727	54.3946342468262	0.136038541793823	-7.79834747314453	0.00646266713738441	0.0230210572481155	-0.0549007803201675	0.00841071270406246
1728	55.0439834594727	-0.837984383106232	-7.47367286682129	0.00354059832170606	0.0269171483814716	-0.0763292834162712	0.00678734155371785
1729	55.6933326721191	0.78538715839386	-7.9282169342041	0.0162028968334198	0.0233457311987877	-0.090614952147007	0.00938473641872406
1730	55.6933326721191	-1.16265869140625	-7.34380340576172	-0.00100484199356288	0.0103587592020631	-0.0662643760442734	0.0106834331527352
1731	54.3946342468262	-0.837984383106232	-7.6684775352478	-0.00522560812532902	0.00451462110504508	-0.0399657599627972	0.0100340843200684
1732	55.0439834594727	-1.16265869140625	-7.53860807418823	-0.00684897974133492	0.0106834331527352	-0.0117190945893526	0.0126314787194133
1733	55.6933326721191	-1.16265869140625	-7.73341274261475	-0.00522560812532902	0.0178262684494257	0.0022419011220336	0.00970941036939621
1734	55.6933326721191	-0.513310074806213	-8.05808639526367	-0.0126931173726916	-0.00100484199356288	0.0275664981454611	0.00841071270406246
1735	55.0439834594727	-1.48733305931091	-7.53860807418823	-0.0104203969240189	-0.0256800893694162	0.0502936989068985	0.0113327819854021
1736	55.6933326721191	-1.81200730800629	-7.47367286682129	-0.00100484199356288	-0.0247060675173998	0.0545144639909267	0.011982130818069
1737	52.446590423584	0.78538715839386	-7.34380340576172	-0.00587495695799589	-0.0273034609854221	0.0278911720961332	0.00970941036939621
1738	54.3946342468262	0.136038541793823	-8.05808639526367	0.00938473641872406	-0.0107450718060136	0.00613799272105098	-0.00587495695799589
1739	55.6933326721191	-1.16265869140625	-8.18795680999756	0.00970941036939621	-0.0120437685400248	-0.0201606266200542	-0.0159398596733809
1740	54.3946342468262	0.460712850093842	-8.18795680999756	0.0116574559360743	-0.00944637414067984	-0.0273034609854221	-0.0273034609854221
1741	55.0439834594727	-0.513310074806213	-7.6684775352478	0.00646266713738441	-0.0182125810533762	-0.0373683646321297	-0.039641086012125
1742	53.745288848877	-1.16265869140625	-7.6684775352478	-0.0117190945893526	-0.00197886489331722	-0.0357449948787689	-0.055874802172184
1743	55.6933326721191	-0.188635781407356	-7.60354280471802	0.01847561635077	-0.00327756232582033	-0.0383423902094364	-0.0649656802415848
1744	54.3946342468262	0.460712850093842	-7.9282169342041	0.00548864435404539	0.00159255252219737	-0.0493813157081604	-0.0604202412068844
1745	53.745288848877	0.136038541793823	-7.60354280471802	0.0158782228827477	0.0132808275520802	-0.0730825439095497	-0.0571734979748726
1746	56.3426818847656	-0.837984383106232	-7.86328220367432	0.00483929552137852	0.0175015944987535	-0.0659397020936012	-0.0477579422295094
1747	53.0959396362305	-0.513310074806213	-7.73341274261475	-0.00490093370899558	0.0226963832974434	-0.0678877532482147	-0.0513293594121933
1748	53.745288848877	0.136038541793823	-7.79834747314453	0.00191722682211548	0.0213976856321096	-0.0639916583895683	-0.050680011510849
1749	55.6933326721191	-0.513310074806213	-7.79834747314453	0.00289124972186983	0.0178262684494257	-0.0701604709029198	-0.0480826161801815
1750	54.3946342468262	0.136038541793823	-7.73341274261475	0.00126787810586393	0.01847561635077	-0.0480826161801815	-0.0438618510961533
1751	55.6933326721191	-0.188635781407356	-7.34380340576172	0.0116574559360743	0.0308132413774729	-0.0363943427801132	-0.0451605506241322
1752	54.3946342468262	0.136038541793823	-7.79834747314453	-0.0100957229733467	0.0288651939481497	-0.0175632312893867	-0.0370436906814575
1753	55.6933326721191	0.460712850093842	-8.25289154052734	0.00321592413820326	0.0200989879667759	-0.0175632312893867	-0.043212503194809
1754	55.0439834594727	1.11006152629852	-8.25289154052734	-0.00522560812532902	0.0103587592020631	-0.00619963090866804	-0.0461345724761486
1755	53.745288848877	-0.513310074806213	-7.86328220367432	-0.0117190945893526	-0.00457625929266214	0.0181509424000978	-0.0389917381107807
1756	55.0439834594727	0.136038541793823	-7.79834747314453	-0.0159398596733809	-0.00295288790948689	0.0236704051494598	-0.0373683646321297
1757	53.745288848877	-0.837984383106232	-7.34380340576172	-0.0165892094373703	-0.00230353930965066	0.0353586822748184	-0.032173577696085
1758	55.0439834594727	0.136038541793823	-7.4087381362915	-0.00912170019000769	0.00289124972186983	0.0314625911414623	-0.0318489037454128
1759	54.3946342468262	0.136038541793823	-7.99315214157104	-0.0162645354866982	-0.0182125810533762	0.0278911720961332	-0.0299008563160896
1760	54.3946342468262	-0.188635781407356	-7.73341274261475	-0.0182125810533762	-0.0237320438027382	0.0389300994575024	-0.0331475995481014
1761	53.0959396362305	0.78538715839386	-7.34380340576172	-0.0182125810533762	-0.0341216214001179	0.0246444288641214	-0.0334722734987736
1762	53.745288848877	-0.837984383106232	-7.34380340576172	-0.0243813935667276	-0.0282774847000837	0.0395794473588467	-0.0227580219507217
1763	56.3426818847656	0.136038541793823	-7.73341274261475	-0.0139918150380254	-0.00652430532500148	0.0347093306481838	-0.0302255302667618
1764	54.3946342468262	0.460712850093842	-7.79834747314453	-0.0201606266200542	0.00516396993771195	0.0463976077735424	-0.0305502042174339
1765	53.0959396362305	-0.188635781407356	-7.6684775352478	-0.021459324285388	-0.00522560812532902	0.0457482598721981	-0.0318489037454128
1766	55.6933326721191	-0.837984383106232	-7.6684775352478	-0.0146411629393697	0.0132808275520802	0.0457482598721981	-0.0256800893694162
1767	53.745288848877	-0.837984383106232	-7.6684775352478	0.00256657530553639	0.0136055024340749	0.0655533894896507	-0.0250307414680719
1768	53.745288848877	0.136038541793823	-7.86328220367432	0.0116574559360743	0.0236704051494598	0.0308132413774729	-0.0286021586507559
1769	55.6933326721191	-0.837984383106232	-7.47367286682129	0.0191249661147594	0.0230210572481155	-0.0133424662053585	-0.0240567177534103
1770	55.0439834594727	-1.16265869140625	-7.6684775352478	0.0236704051494598	0.011982130818069	-0.0201606266200542	-0.0263294391334057
1771	55.0439834594727	-0.513310074806213	-7.21393346786499	0.0350340083241463	0.0226963832974434	-0.0315242260694504	-0.0247060675173998
1772	50.4985427856445	0.460712850093842	-7.86328220367432	0.0496443510055542	0.0217223595827818	-0.0324982516467571	-0.0156151866540313
1773	54.3946342468262	0.136038541793823	-8.25289154052734	0.040228795260191	0.0142548503354192	-0.0292515084147453	-0.0211346503347158
1774	53.745288848877	0.136038541793823	-8.05808639526367	0.0350340083241463	0.0113327819854021	-0.0279528107494116	-0.0217839982360601
1775	53.745288848877	-0.513310074806213	-7.9282169342041	0.0168522447347641	-0.00392691092565656	-0.00555028254166245	-0.021459324285388
1776	54.3946342468262	0.460712850093842	-7.99315214157104	0.0168522447347641	-0.00490093370899558	-0.00944637414067984	-0.0143164889886975
1777	53.0959396362305	-0.837984383106232	-7.34380340576172	-0.00360223650932312	-0.0026282137259841	-0.0110697457566857	-0.0139918150380254
1778	53.0959396362305	-0.513310074806213	-7.6684775352478	0.0116574559360743	-0.0143164889886975	-0.0256800893694162	0.0158782228827477
1779	55.0439834594727	-0.188635781407356	-7.73341274261475	-0.0201606266200542	-0.021459324285388	-0.0237320438027382	0.0334106348454952
1780	55.0439834594727	-2.13668155670166	-7.6684775352478	-0.0250307414680719	-0.0299008563160896	-0.0260047651827335	0.0210730116814375
1781	54.3946342468262	-0.188635781407356	-7.86328220367432	-0.0299008563160896	-0.0292515084147453	-0.028926832601428	0.00386527273803949
1782	51.7972412109375	0.136038541793823	-7.79834747314453	-0.0273034609854221	-0.0130177913233638	-0.02697878703475	-0.0143164889886975
1783	54.3946342468262	-0.188635781407356	-7.6684775352478	-0.0286021586507559	-0.0126931173726916	-0.0191866029053926	-0.0266541130840778
1784	54.3946342468262	-0.837984383106232	-7.21393346786499	-0.0211346503347158	-0.0136671401560307	-0.0139918150380254	-0.0221086721867323
1785	54.3946342468262	-1.81200730800629	-7.53860807418823	-0.0195112787187099	-0.0308748781681061	-0.00587495695799589	-0.0152905117720366
1786	54.3946342468262	-0.188635781407356	-7.53860807418823	-0.017887907102704	-0.0165892094373703	0.00289124972186983	-0.00295288790948689
1787	52.446590423584	-0.188635781407356	-7.86328220367432	-0.00587495695799589	-0.0198359526693821	0.0213976856321096	0.00483929552137852
1788	56.9920310974121	-0.837984383106232	-7.86328220367432	-0.0123684434220195	-0.00555028254166245	0.0200989879667759	-3.08191010844894e-05
1789	53.745288848877	0.136038541793823	-7.6684775352478	-0.00684897974133492	0.0022419011220336	0.0132808275520802	0.00159255252219737
1790	55.6933326721191	-2.46135592460632	-7.4087381362915	-0.0136671401560307	-0.00197886489331722	0.0165275707840919	-0.000355493422830477
1791	53.745288848877	0.78538715839386	-7.4087381362915	-0.00490093370899558	0.00873538758605719	0.00743668992072344	-0.00295288790948689
1792	53.745288848877	-0.837984383106232	-7.60354280471802	-0.00944637414067984	0.020423661917448	0.0126314787194133	0.00483929552137852
1793	55.0439834594727	-1.16265869140625	-7.9282169342041	-0.0169138833880424	0.0217223595827818	0.00808603875339031	-0.00295288790948689
1794	55.6933326721191	-0.837984383106232	-7.60354280471802	-0.00587495695799589	0.0233457311987877	0.0353586822748184	0.00126787810586393
1795	54.3946342468262	-2.46135592460632	-7.60354280471802	-0.0146411629393697	0.0162028968334198	0.069124810397625	0.00191722682211548
1796	53.745288848877	-0.837984383106232	-7.21393346786499	-0.00327756232582033	0.0285405199974775	0.0684754624962807	0.00581331877037883
1797	52.446590423584	0.136038541793823	-7.60354280471802	0.00548864435404539	0.0217223595827818	0.0512677207589149	0.00321592413820326
1798	55.6933326721191	-0.513310074806213	-7.79834747314453	0.0022419011220336	0.0200989879667759	0.0175015944987535	0.0200989879667759
1799	53.745288848877	-0.513310074806213	-7.99315214157104	0.0126314787194133	0.012956153601408	0.011982130818069	0.0220470335334539
1800	55.0439834594727	-2.13668155670166	-7.86328220367432	0.00646266713738441	-0.00619963090866804	-3.08191010844894e-05	0.0171769186854362
1801	53.0959396362305	0.460712850093842	-7.86328220367432	-0.00230353930965066	-0.0195112787187099	-0.0230826959013939	0.00386527273803949
1802	54.3946342468262	-1.16265869140625	-7.60354280471802	0.00126787810586393	-0.0224333461374044	-0.0195112787187099	-0.0162645354866982
1803	56.3426818847656	-1.16265869140625	-7.73341274261475	-0.00782300252467394	-0.0201606266200542	-0.0458098985254765	-0.0224333461374044
1804	55.0439834594727	-0.837984383106232	-7.60354280471802	-0.000680167751852423	-0.00132951640989631	-0.0659397020936012	-0.0243813935667276
1805	55.0439834594727	-1.81200730800629	-7.73341274261475	-0.00230353930965066	-0.00717365415766835	-0.0792513489723206	-0.0149658378213644
1806	55.0439834594727	-1.16265869140625	-7.60354280471802	-3.08191010844894e-05	-0.00457625929266214	-0.0682124271988869	-0.0165892094373703
1807	55.0439834594727	-1.16265869140625	-7.73341274261475	0.00289124972186983	-0.00327756232582033	-0.0876928865909576	-0.017887907102704
1808	53.745288848877	0.460712850093842	-8.12302207946777	0.00256657530553639	0.00418994715437293	-0.0753552615642548	-0.0266541130840778
1809	55.6933326721191	-1.16265869140625	-7.79834747314453	0.01847561635077	0.00678734155371785	-0.0568488240242004	-0.0182125810533762
1810	55.6933326721191	-0.513310074806213	-7.60354280471802	0.0116574559360743	-0.00684897974133492	-0.0305502042174339	-0.0120437685400248
1811	53.0959396362305	-0.837984383106232	-7.27886867523193	0.00418994715437293	0.00483929552137852	-0.028926832601428	-0.0152905117720366
1812	55.6933326721191	-0.513310074806213	-7.86328220367432	0.0210730116814375	0.000293855206109583	-0.0104203969240189	-0.0149658378213644
1813	53.745288848877	0.136038541793823	-8.18795680999756	0.0168522447347641	0.000618529506027699	-0.0107450718060136	-0.0191866029053926
1814	54.3946342468262	-0.188635781407356	-7.86328220367432	0.00743668992072344	-0.0172385573387146	0.01100810803473	-0.0156151866540313
1815	54.3946342468262	0.78538715839386	-7.86328220367432	0.00126787810586393	-0.0182125810533762	0.013930176384747	-0.00619963090866804
1816	53.0959396362305	-1.48733305931091	-7.99315214157104	0.00159255252219737	-0.0165892094373703	0.0116574559360743	-0.00944637414067984
1817	56.9920310974121	-0.837984383106232	-7.60354280471802	-0.00327756232582033	-0.00360223650932312	0.0123068047687411	-0.0126931173726916
1818	54.3946342468262	0.78538715839386	-7.79834747314453	0.00321592413820326	0.00743668992072344	0.0188002903014421	0.0168522447347641
1819	55.0439834594727	-1.48733305931091	-7.73341274261475	0.00808603875339031	0.00808603875339031	0.0100340843200684	0.0438002124428749
1820	55.0439834594727	-0.513310074806213	-7.99315214157104	-0.0026282137259841	0.0126314787194133	0.0308132413774729	0.029189869761467
1821	52.446590423584	-0.837984383106232	-7.6684775352478	-0.00652430532500148	0.00191722682211548	0.0386054255068302	0.00483929552137852
1822	54.3946342468262	0.136038541793823	-7.79834747314453	0.0116574559360743	-0.00587495695799589	0.0278911720961332	-0.00652430532500148
1823	54.3946342468262	0.136038541793823	-7.73341274261475	0.00354059832170606	-0.000680167751852423	0.0295145437121391	-0.0159398596733809
1824	54.3946342468262	-0.837984383106232	-7.27886867523193	0.00776136433705688	-0.0143164889886975	0.0249691028147936	-0.0120437685400248
1825	53.745288848877	0.460712850093842	-7.86328220367432	-0.0120437685400248	-0.0341216214001179	0.0288651939481497	-0.0139918150380254
1826	51.147891998291	-0.188635781407356	-7.86328220367432	-0.00230353930965066	-0.0318489037454128	0.0197743140161037	-0.00392691092565656
1827	56.3426818847656	-0.513310074806213	-7.9282169342041	-0.00132951640989631	-0.0182125810533762	0.0327612869441509	-0.00879702530801296
1828	56.3426818847656	-0.837984383106232	-7.73341274261475	0.0230210572481155	-0.000355493422830477	0.0386054255068302	-0.0165892094373703
1829	54.3946342468262	-1.16265869140625	-7.6684775352478	0.00126787810586393	-0.00425158534198999	0.0136055024340749	-0.00912170019000769
1830	56.3426818847656	-0.837984383106232	-7.53860807418823	0.000618529506027699	0.00451462110504508	-0.00132951640989631	-0.0133424662053585
1831	52.446590423584	-0.188635781407356	-7.47367286682129	-0.00230353930965066	0.00808603875339031	-0.0156151866540313	-0.00652430532500148
1832	53.745288848877	-0.188635781407356	-7.9282169342041	0.011982130818069	0.0100340843200684	-0.00912170019000769	-0.00749832857400179
1833	54.3946342468262	-1.16265869140625	-7.73341274261475	-0.000680167751852423	0.0210730116814375	-0.017887907102704	-0.00944637414067984
1834	55.0439834594727	-2.13668155670166	-7.60354280471802	0.000618529506027699	-0.000355493422830477	-0.0221086721867323	-0.00879702530801296
1835	53.0959396362305	-0.513310074806213	-7.6684775352478	-0.00230353930965066	0.00289124972186983	-0.0146411629393697	-0.00912170019000769
1836	51.7972412109375	-0.188635781407356	-7.79834747314453	-0.017887907102704	0.00743668992072344	0.00159255252219737	-0.00360223650932312
1837	53.745288848877	-0.188635781407356	-7.73341274261475	0.000293855206109583	0.0116574559360743	-0.00652430532500148	-0.00425158534198999
1838	54.3946342468262	-0.837984383106232	-7.34380340576172	0.0194496400654316	0.0191249661147594	-0.00230353930965066	-0.0143164889886975
1839	53.0959396362305	-1.16265869140625	-7.79834747314453	0.0136055024340749	0.00581331877037883	0.00159255252219737	-0.00522560812532902
1840	56.3426818847656	-1.16265869140625	-7.6684775352478	-0.0136671401560307	0.00581331877037883	-0.00295288790948689	-0.00522560812532902
1841	52.446590423584	0.136038541793823	-7.9282169342041	-0.00879702530801296	-0.00132951640989631	0.0171769186854362	-0.00619963090866804
1842	54.3946342468262	-0.837984383106232	-7.73341274261475	-0.00814767740666866	-0.0347709693014622	0.0171769186854362	-0.00327756232582033
1843	54.3946342468262	-0.837984383106232	-7.73341274261475	-0.0113944197073579	-0.00522560812532902	-0.00425158534198999	-0.00977104809135199
1844	55.0439834594727	-2.46135592460632	-7.47367286682129	-0.000355493422830477	-0.0107450718060136	-0.00944637414067984	-0.00619963090866804
1845	54.3946342468262	-0.513310074806213	-7.21393346786499	-0.0117190945893526	-0.00782300252467394	-0.023407369852066	-0.00522560812532902
1846	52.446590423584	-1.16265869140625	-7.60354280471802	-0.0195112787187099	-0.00749832857400179	-0.0110697457566857	-0.00197886489331722
1847	53.745288848877	-0.188635781407356	-7.9282169342041	-0.0169138833880424	-0.00490093370899558	-0.0136671401560307	-0.00327756232582033
1848	53.0959396362305	0.460712850093842	-7.99315214157104	-0.0130177913233638	0.00354059832170606	-0.00749832857400179	-0.00912170019000769
1849	55.0439834594727	-2.13668155670166	-7.6684775352478	-0.00944637414067984	-0.00100484199356288	0.000293855206109583	-0.00522560812532902
1850	53.0959396362305	-0.188635781407356	-7.6684775352478	-0.0113944197073579	0.000293855206109583	0.00613799272105098	0.0022419011220336
1851	50.4985427856445	0.460712850093842	-7.6684775352478	-0.0175632312893867	0.00451462110504508	0.00711201597005129	0.00289124972186983
1852	53.745288848877	-0.513310074806213	-7.4087381362915	-0.000355493422830477	0.00873538758605719	-0.00749832857400179	-0.00132951640989631
1853	55.0439834594727	-0.837984383106232	-7.53860807418823	-0.00490093370899558	0.0175015944987535	-0.0282774847000837	0.0376313999295235
1854	55.0439834594727	-2.13668155670166	-7.86328220367432	-0.000355493422830477	0.01100810803473	-0.0250307414680719	0.0723715499043465
1855	54.3946342468262	-0.188635781407356	-7.53860807418823	0.0022419011220336	0.0142548503354192	-0.0208099745213985	0.0590599067509174
1856	53.0959396362305	-0.837984383106232	-7.73341274261475	-0.00619963090866804	0.0142548503354192	-0.00360223650932312	0.0619819760322571
1857	53.745288848877	0.136038541793823	-7.99315214157104	0.00516396993771195	0.00418994715437293	-0.00490093370899558	0.0460729338228703
1858	55.0439834594727	-0.837984383106232	-7.60354280471802	-0.00684897974133492	0.0149041991680861	0.0259431265294552	0.0386054255068302
1859	53.745288848877	-1.48733305931091	-7.27886867523193	-0.00165419070981443	0.0123068047687411	0.0363327041268349	0.0408781431615353
1860	53.745288848877	0.136038541793823	-7.86328220367432	-0.00230353930965066	-0.00230353930965066	0.0188002903014421	0.0353586822748184
1861	55.6933326721191	-0.837984383106232	-7.86328220367432	-0.00879702530801296	0.00678734155371785	0.0236704051494598	0.0136055024340749
1862	51.7972412109375	0.78538715839386	-7.86328220367432	0.000293855206109583	0.00126787810586393	-0.00230353930965066	-0.00522560812532902
1863	53.0959396362305	-0.188635781407356	-7.6684775352478	0.00289124972186983	0.00126787810586393	-0.00457625929266214	-0.0149658378213644
1864	54.3946342468262	-1.48733305931091	-7.79834747314453	-0.00457625929266214	-0.00197886489331722	-0.0247060675173998	-0.0123684434220195
1865	51.7972412109375	0.136038541793823	-7.79834747314453	-0.00132951640989631	0.00321592413820326	-0.0295761823654175	-0.0113944197073579
1866	53.0959396362305	0.78538715839386	-7.60354280471802	-0.0143164889886975	0.0022419011220336	-0.02697878703475	-0.00652430532500148
1867	55.0439834594727	-0.513310074806213	-8.12302207946777	-0.00132951640989631	0.000943203864153475	-0.0227580219507217	0.00321592413820326
1868	55.6933326721191	-0.188635781407356	-7.60354280471802	-0.0110697457566857	0.000293855206109583	-0.00197886489331722	-0.00230353930965066
1869	54.3946342468262	-0.837984383106232	-7.86328220367432	0.00776136433705688	-0.0211346503347158	-0.00944637414067984	0.000618529506027699
1870	55.0439834594727	-0.837984383106232	-7.47367286682129	-0.00717365415766835	0.00516396993771195	-0.0201606266200542	0.00776136433705688
1871	54.3946342468262	-0.837984383106232	-7.53860807418823	0.000293855206109583	0.0113327819854021	0.00354059832170606	0.00159255252219737
1872	53.745288848877	1.11006152629852	-7.73341274261475	0.00386527273803949	-0.00100484199356288	0.041852168738842	0.00743668992072344
1873	53.0959396362305	0.460712850093842	-7.53860807418823	0.00516396993771195	-0.0159398596733809	0.0886052697896957	0.000943203864153475
1874	54.3946342468262	-1.16265869140625	-7.9282169342041	0.000293855206109583	-0.021459324285388	0.102566264569759	0.00256657530553639
1875	51.7972412109375	0.460712850093842	-7.86328220367432	-0.00619963090866804	-0.00360223650932312	0.109059751033783	0.00126787810586393
1876	54.3946342468262	0.460712850093842	-7.6684775352478	-0.0126931173726916	-0.0104203969240189	0.094449408352375	0.00289124972186983
1877	56.9920310974121	-0.513310074806213	-7.79834747314453	0.00613799272105098	-0.0201606266200542	0.0707481801509857	0.00548864435404539
1878	53.0959396362305	0.460712850093842	-7.99315214157104	0.00873538758605719	-0.0198359526693821	0.0337353087961674	-0.00814767740666866
1879	55.0439834594727	-2.13668155670166	-7.53860807418823	0.013930176384747	-0.0175632312893867	-0.0315242260694504	-3.08191010844894e-05
1880	54.3946342468262	-0.513310074806213	-7.53860807418823	0.00516396993771195	0.00970941036939621	-0.0948357209563255	0.00711201597005129
1881	52.446590423584	0.460712850093842	-7.6684775352478	0.00938473641872406	0.00418994715437293	-0.118212267756462	0.00126787810586393
1882	55.0439834594727	-0.513310074806213	-7.86328220367432	0.00451462110504508	0.0175015944987535	-0.130874574184418	0.00451462110504508
1883	55.6933326721191	-0.513310074806213	-7.4087381362915	0.00191722682211548	0.0220470335334539	-0.107822693884373	0.00191722682211548
1884	55.6933326721191	-2.13668155670166	-7.53860807418823	-0.00360223650932312	0.0181509424000978	-0.0886669084429741	0.00321592413820326
1885	54.3946342468262	-0.513310074806213	-7.53860807418823	-0.00944637414067984	0.00873538758605719	-0.055874802172184	0.00354059832170606
1886	54.3946342468262	-0.837984383106232	-7.14899873733521	-0.00944637414067984	0.011982130818069	-0.0247060675173998	-0.00165419070981443
1887	55.0439834594727	-0.188635781407356	-7.79834747314453	-0.00327756232582033	0.00873538758605719	-0.0328229255974293	0.00548864435404539
1888	53.0959396362305	0.78538715839386	-7.9282169342041	-0.00684897974133492	0.00873538758605719	-0.0302255302667618	-0.00197886489331722
1889	55.0439834594727	-2.13668155670166	-7.6684775352478	-0.00944637414067984	0.0022419011220336	-0.0363943427801132	0.0022419011220336
1890	53.0959396362305	-0.188635781407356	-7.9282169342041	-0.00327756232582033	-0.00457625929266214	-0.0100957229733467	0.00646266713738441
1891	52.446590423584	0.136038541793823	-7.86328220367432	-0.00652430532500148	-0.00944637414067984	0.00743668992072344	0.00354059832170606
1892	54.3946342468262	-0.837984383106232	-7.34380340576172	0.0298392176628113	-0.0208099745213985	0.0265924744307995	0.00386527273803949
1893	54.3946342468262	-1.16265869140625	-6.95419406890869	0.00613799272105098	-0.0273034609854221	0.0246444288641214	0.0321119390428066
1894	55.6933326721191	-2.13668155670166	-7.6684775352478	-0.000680167751852423	-0.0363943427801132	0.0220470335334539	0.0525664202868938
1895	53.745288848877	-0.513310074806213	-7.6684775352478	-0.00555028254166245	-0.0276281367987394	0.0106834331527352	0.0574365332722664
1896	52.446590423584	-0.188635781407356	-7.79834747314453	-0.0146411629393697	-0.0282774847000837	0.0217223595827818	0.0447742342948914
1897	53.745288848877	0.136038541793823	-8.05808639526367	-0.00132951640989631	-0.021459324285388	0.0022419011220336	0.036657378077507
1898	55.0439834594727	-0.837984383106232	-7.79834747314453	-0.0123684434220195	-0.00165419070981443	-0.00977104809135199	0.0317872650921345
1899	53.0959396362305	-0.837984383106232	-7.53860807418823	-0.0152905117720366	-0.00327756232582033	-0.00132951640989631	0.0327612869441509
1900	55.0439834594727	-0.513310074806213	-7.6684775352478	-0.00100484199356288	0.00418994715437293	0.0022419011220336	0.0123068047687411
1901	55.0439834594727	-1.16265869140625	-7.79834747314453	-0.0149658378213644	0.0123068047687411	0.0252937767654657	-0.00652430532500148
1902	53.745288848877	0.136038541793823	-8.18795680999756	-0.00327756232582033	0.0210730116814375	0.011982130818069	-0.0110697457566857
1903	53.0959396362305	0.136038541793823	-7.6684775352478	-0.00684897974133492	0.020423661917448	0.00808603875339031	-0.017887907102704
1904	53.0959396362305	-1.16265869140625	-7.73341274261475	-0.00392691092565656	0.0236704051494598	-0.00197886489331722	-0.0191866029053926
1905	51.7972412109375	0.460712850093842	-7.73341274261475	-0.0113944197073579	0.0126314787194133	-0.0143164889886975	-0.0165892094373703
1906	53.745288848877	-0.513310074806213	-7.53860807418823	-0.00684897974133492	0.0149041991680861	0.00126787810586393	-0.0191866029053926
1907	53.745288848877	-0.188635781407356	-8.12302207946777	0.00548864435404539	0.00289124972186983	-0.00587495695799589	-0.0149658378213644
1908	54.3946342468262	-0.513310074806213	-7.60354280471802	0.00873538758605719	0.00516396993771195	0.00451462110504508	-0.0221086721867323
1909	53.0959396362305	-1.16265869140625	-7.79834747314453	0.00646266713738441	-0.00457625929266214	0.0194496400654316	-0.0188619289547205
1910	54.3946342468262	-1.81200730800629	-7.60354280471802	0.0171769186854362	-0.00230353930965066	0.0220470335334539	-0.0123684434220195
1911	53.745288848877	-1.16265869140625	-7.47367286682129	0.0230210572481155	-0.017887907102704	0.0178262684494257	-0.0204853005707264
1912	55.0439834594727	-0.513310074806213	-7.86328220367432	0.01847561635077	-0.00392691092565656	-0.00457625929266214	-0.0123684434220195
1913	54.3946342468262	0.136038541793823	-7.53860807418823	0.0022419011220336	0.00646266713738441	-0.00684897974133492	-0.0152905117720366
1914	54.3946342468262	-1.48733305931091	-7.99315214157104	0.00386527273803949	0.00938473641872406	-0.0217839982360601	-0.0136671401560307
1915	53.745288848877	-1.16265869140625	-7.99315214157104	-0.00619963090866804	0.0181509424000978	-0.0367190167307854	-0.0123684434220195
1916	54.3946342468262	-1.16265869140625	-7.79834747314453	-0.023407369852066	0.00613799272105098	-0.0305502042174339	-0.0149658378213644
1917	55.0439834594727	-0.188635781407356	-8.31782627105713	-0.0133424662053585	0.0246444288641214	-0.0341216214001179	-0.0117190945893526
1918	55.0439834594727	-0.837984383106232	-7.4087381362915	-0.0159398596733809	0.0191249661147594	-0.0419138073921204	-0.0204853005707264
1919	53.0959396362305	-1.16265869140625	-7.47367286682129	-0.0169138833880424	0.0168522447347641	-0.00749832857400179	-0.0152905117720366
1920	53.0959396362305	-1.16265869140625	-7.4087381362915	-0.0195112787187099	0.00906006153672934	0.0194496400654316	-0.00457625929266214
1921	52.446590423584	-0.188635781407356	-7.86328220367432	-0.0165892094373703	-0.0133424662053585	0.0496443510055542	-0.0117190945893526
1922	53.0959396362305	-0.837984383106232	-8.05808639526367	-0.0123684434220195	-0.0195112787187099	0.0425015166401863	-0.00944637414067984
1923	55.0439834594727	-1.81200730800629	-7.53860807418823	-0.0107450718060136	0.00418994715437293	0.0230210572481155	-0.0117190945893526
1924	56.3426818847656	-2.78603029251099	-7.53860807418823	-0.00522560812532902	0.00711201597005129	0.00678734155371785	-0.0126931173726916
1925	54.3946342468262	-0.837984383106232	-7.4087381362915	-0.000355493422830477	0.0194496400654316	0.00451462110504508	-0.0104203969240189
1926	55.0439834594727	-1.81200730800629	-7.21393346786499	0.0155535480007529	0.0103587592020631	0.0132808275520802	-0.00912170019000769
1927	56.3426818847656	-1.16265869140625	-7.79834747314453	0.0217223595827818	0.0123068047687411	0.00516396993771195	-0.0026282137259841
1928	53.745288848877	-0.188635781407356	-7.99315214157104	0.0191249661147594	0.00548864435404539	0.0197743140161037	-0.0123684434220195
1929	55.0439834594727	-2.46135592460632	-7.60354280471802	0.0191249661147594	-0.00847235135734081	-0.00132951640989631	-0.00749832857400179
1930	53.0959396362305	-0.188635781407356	-7.73341274261475	0.0262678004801273	0.00548864435404539	-0.0337969474494457	-0.00132951640989631
1931	53.745288848877	-0.837984383106232	-7.73341274261475	0.0217223595827818	0.0152288740500808	-0.0422384813427925	-0.00522560812532902
1932	54.3946342468262	0.460712850093842	-7.4087381362915	0.0275664981454611	0.0100340843200684	-0.0503553375601768	-0.00847235135734081
1933	53.745288848877	-0.513310074806213	-7.34380340576172	0.0262678004801273	0.00548864435404539	-0.0337969474494457	0.029189869761467
1934	55.0439834594727	-1.81200730800629	-7.73341274261475	0.0171769186854362	0.00906006153672934	-0.0146411629393697	0.0577612072229385
1935	53.745288848877	0.136038541793823	-7.9282169342041	0.00418994715437293	0.0213976856321096	-0.0191866029053926	0.047696303576231
1936	52.446590423584	-0.188635781407356	-7.9282169342041	0.0106834331527352	0.0103587592020631	-0.00392691092565656	0.0405534692108631
1937	56.3426818847656	-1.16265869140625	-7.73341274261475	-0.00555028254166245	0.000943203864153475	-0.0156151866540313	0.049319677054882
1938	53.745288848877	-0.513310074806213	-7.6684775352478	-0.0182125810533762	-0.00717365415766835	0.0155535480007529	0.0317872650921345
1939	55.0439834594727	-2.46135592460632	-7.27886867523193	0.00386527273803949	-0.0221086721867323	0.012956153601408	0.0324366129934788
1940	55.0439834594727	-1.81200730800629	-7.53860807418823	0.00191722682211548	-0.0191866029053926	0.0194496400654316	0.0369820520281792
1941	54.3946342468262	-1.81200730800629	-7.6684775352478	-0.00944637414067984	-0.028926832601428	0.0587352328002453	0.0340599827468395
1942	55.0439834594727	0.136038541793823	-8.25289154052734	-0.00977104809135199	-0.0337969474494457	0.0697741582989693	0.0282158460468054
1943	55.0439834594727	-0.837984383106232	-7.99315214157104	-0.00392691092565656	-0.0266541130840778	0.0470469556748867	-0.00619963090866804
1944	55.0439834594727	-1.81200730800629	-7.4087381362915	-0.0136671401560307	-0.0334722734987736	0.0233457311987877	-0.0260047651827335
1945	54.3946342468262	-1.16265869140625	-7.14899873733521	-0.0175632312893867	-0.0331475995481014	-0.00555028254166245	-0.0117190945893526
1946	53.745288848877	-1.16265869140625	-7.34380340576172	-0.0256800893694162	-0.0224333461374044	-0.0146411629393697	-0.0107450718060136
1947	55.6933326721191	-0.513310074806213	-8.05808639526367	-0.0191866029053926	-0.00490093370899558	-0.0311995539814234	-0.00944637414067984
1948	53.745288848877	-0.188635781407356	-8.25289154052734	-0.021459324285388	-0.0237320438027382	-0.0133424662053585	-0.00652430532500148
1949	55.6933326721191	-2.13668155670166	-7.73341274261475	-0.023407369852066	-0.00977104809135199	-0.00197886489331722	0.00289124972186983
1950	52.446590423584	-0.513310074806213	-7.6684775352478	-0.0247060675173998	0.0126314787194133	0.00970941036939621	0.0136055024340749
1951	56.3426818847656	-2.13668155670166	-7.6684775352478	-0.0136671401560307	0.0106834331527352	0.0171769186854362	0.0343846566975117
1952	55.6933326721191	-0.837984383106232	-7.4087381362915	0.00418994715437293	0.00678734155371785	0.0308132413774729	0.0392547734081745
1953	55.6933326721191	-1.48733305931091	-7.53860807418823	0.00386527273803949	-0.00360223650932312	0.0632806718349457	0.0483456552028656
1954	55.6933326721191	-2.78603029251099	-7.6684775352478	0.00711201597005129	0.000293855206109583	0.0652287155389786	0.0444495603442192
1955	52.446590423584	-0.188635781407356	-7.79834747314453	-0.00684897974133492	-0.00425158534198999	0.0330859608948231	0.0438002124428749
1956	54.3946342468262	-0.837984383106232	-7.79834747314453	-0.00197886489331722	0.00386527273803949	0.0165275707840919	0.0438002124428749
1957	56.3426818847656	-1.48733305931091	-7.73341274261475	0.000943203864153475	0.00906006153672934	-0.0130177913233638	0.0441248863935471
1958	53.745288848877	0.136038541793823	-7.86328220367432	0.00354059832170606	0.0188002903014421	-0.0428878292441368	0.0363327041268349
1959	53.0959396362305	-1.16265869140625	-7.60354280471802	0.00159255252219737	0.0239950809627771	-0.0841214656829834	0.0379560738801956
1960	53.0959396362305	-1.16265869140625	-7.53860807418823	-0.00360223650932312	0.012956153601408	-0.101653881371021	0.041852168738842
1961	53.745288848877	-0.513310074806213	-7.9282169342041	0.00321592413820326	-0.00587495695799589	-0.0672384053468704	0.0353586822748184
1962	54.3946342468262	-0.188635781407356	-7.9282169342041	-0.0026282137259841	-0.000680167751852423	-0.0467839203774929	0.0363327041268349
1963	55.6933326721191	-1.48733305931091	-7.53860807418823	0.000943203864153475	-3.08191010844894e-05	-0.0529527328908443	0.0334106348454952
1964	56.3426818847656	-1.81200730800629	-7.60354280471802	-0.00490093370899558	-0.00522560812532902	-0.0409397818148136	0.0337353087961674
1965	53.745288848877	-0.837984383106232	-7.47367286682129	-0.0130177913233638	0.000943203864153475	-0.0250307414680719	0.0379560738801956
1966	55.0439834594727	-0.188635781407356	-7.73341274261475	-0.0123684434220195	0.00386527273803949	-0.0146411629393697	0.0340599827468395
1967	55.0439834594727	-0.513310074806213	-8.31782627105713	-0.00360223650932312	0.012956153601408	-0.0126931173726916	0.0353586822748184
1968	55.6933326721191	-1.48733305931091	-7.9282169342041	-0.00814767740666866	0.0181509424000978	-0.0136671401560307	-0.00749832857400179
1969	53.745288848877	-0.837984383106232	-8.25289154052734	-0.00457625929266214	0.0145795252174139	-0.00197886489331722	-0.0260047651827335
1970	55.0439834594727	-1.16265869140625	-7.99315214157104	0.000618529506027699	0.0149041991680861	-0.00684897974133492	-0.00652430532500148
1971	55.0439834594727	-1.48733305931091	-7.86328220367432	-0.000680167751852423	0.0230210572481155	-0.00847235135734081	0.0155535480007529
1972	55.0439834594727	-0.513310074806213	-7.79834747314453	0.0210730116814375	0.0162028968334198	-0.00457625929266214	0.0226963832974434
1973	54.3946342468262	-0.513310074806213	-7.4087381362915	0.0200989879667759	0.00938473641872406	0.00646266713738441	0.0285405199974775
1974	55.0439834594727	-0.837984383106232	-7.86328220367432	0.0178262684494257	-3.08191010844894e-05	0.00256657530553639	0.0278911720961332
1975	52.446590423584	0.136038541793823	-7.99315214157104	0.0152288740500808	-0.00490093370899558	0.00938473641872406	0.0285405199974775
1976	55.0439834594727	-1.16265869140625	-7.86328220367432	0.0226963832974434	-0.0250307414680719	0.0171769186854362	0.0116574559360743
1977	56.9920310974121	-1.81200730800629	-7.9282169342041	0.0178262684494257	-0.0211346503347158	0.0197743140161037	0.00841071270406246
1978	53.745288848877	0.136038541793823	-7.6684775352478	0.0162028968334198	0.00321592413820326	0.0136055024340749	-3.08191010844894e-05
1979	55.0439834594727	-2.13668155670166	-7.47367286682129	-0.00684897974133492	0.000618529506027699	0.00483929552137852	0.00289124972186983
1980	53.0959396362305	-0.188635781407356	-7.34380340576172	-0.00879702530801296	-0.00100484199356288	0.0022419011220336	0.00841071270406246
1981	55.0439834594727	-1.48733305931091	-7.47367286682129	-0.0136671401560307	-0.0156151866540313	0.0132808275520802	0.00678734155371785
1982	56.3426818847656	-0.837984383106232	-7.99315214157104	-0.0172385573387146	-0.00392691092565656	0.0126314787194133	0.00613799272105098
1983	54.3946342468262	-0.188635781407356	-7.47367286682129	-0.0185372550040483	-0.00879702530801296	0.00354059832170606	-0.0302255302667618
1984	55.6933326721191	-1.16265869140625	-7.9282169342041	-0.0211346503347158	-0.0162645354866982	-0.00327756232582033	-0.0610695891082287
1985	53.0959396362305	0.136038541793823	-7.79834747314453	-0.0230826959013939	0.00191722682211548	-0.0126931173726916	-0.0406151078641415
1986	55.6933326721191	-1.16265869140625	-7.4087381362915	-0.0169138833880424	0.00808603875339031	-0.0123684434220195	-0.0315242260694504
1987	55.6933326721191	-1.81200730800629	-7.6684775352478	-0.0026282137259841	0.00354059832170606	-0.0292515084147453	-0.0328229255974293
1988	53.745288848877	-0.188635781407356	-7.99315214157104	0.00516396993771195	0.00451462110504508	-0.0211346503347158	-0.0230826959013939
1989	56.3426818847656	-1.81200730800629	-7.73341274261475	0.000618529506027699	0.000618529506027699	-0.0165892094373703	-0.0250307414680719
1990	53.0959396362305	0.460712850093842	-7.79834747314453	0.000943203864153475	0.0100340843200684	-0.0149658378213644	-0.0126931173726916
1991	55.6933326721191	-1.16265869140625	-8.05808639526367	0.0265924744307995	0.0136055024340749	-0.0156151866540313	-0.0188619289547205
1992	53.745288848877	0.136038541793823	-8.25289154052734	0.0269171483814716	0.0278911720961332	0.00418994715437293	-0.0253554154187441
1993	54.3946342468262	-0.513310074806213	-7.34380340576172	0.029189869761467	0.0275664981454611	0.01100810803473	-0.0172385573387146
1994	55.6933326721191	-2.46135592460632	-7.47367286682129	0.0213976856321096	0.0269171483814716	0.0285405199974775	-0.0204853005707264
1995	53.745288848877	0.136038541793823	-7.73341274261475	0.0246444288641214	0.0395794473588467	0.0428261905908585	-0.0165892094373703
1996	52.446590423584	-0.188635781407356	-7.9282169342041	0.0168522447347641	0.0223717093467712	0.0694494843482971	-0.0152905117720366
1997	54.3946342468262	-0.837984383106232	-7.99315214157104	0.0191249661147594	0.0142548503354192	0.0658780634403229	-0.0165892094373703
1998	55.6933326721191	-1.48733305931091	-7.60354280471802	0.0188002903014421	-0.00392691092565656	0.0704235062003136	-0.0123684434220195
1999	54.3946342468262	-1.48733305931091	-7.47367286682129	0.0155535480007529	-0.00749832857400179	0.0561378374695778	-0.0175632312893867
2000	55.6933326721191	-1.16265869140625	-7.53860807418823	0.0188002903014421	-0.0182125810533762	0.0369820520281792	-0.0100957229733467
[truncated: 8,520 more rows]
