# Supplementary material for: Precise instruction and consideration of the vertical and horizontal force component increases validity and reliability of the 90:20 Isometric Posterior Chain Test
Source: PLoS One. 2024 Oct 28;19(10):e0312843. doi: 10.1371/journal.pone.0312843 (PMC11515970; doi:10.1371/journal.pone.0312843)
Supplement: S1 File — (ZIP) [file pone.0312843.s001.zip › S1_Raw_Data/M1_P22_v_1.csv]

1	56.9920310974121	-2.78603029251099	-8.18795680999756	0.0210730116814375	0.0178262684494257	-3.08191010844894e-05	0.0220470335334539
2	58.2907257080078	-2.78603029251099	-8.12302207946777	0.0308132413774729	0.0330859608948231	-0.0279528107494116	0.0103587592020631
3	56.9920310974121	-3.11070466041565	-8.12302207946777	0.0171769186854362	0.0373067259788513	-0.0523033849895	0.00873538758605719
4	55.6933326721191	-2.13668155670166	-7.6684775352478	0.00776136433705688	0.0457482598721981	-0.086394190788269	-0.00522560812532902
5	58.9400749206543	-3.7600531578064	-7.27886867523193	-0.00555028254166245	0.0337353087961674	-0.106199324131012	-0.0159398596733809
6	57.6413803100586	-2.13668155670166	-7.47367286682129	-0.0130177913233638	0.0142548503354192	-0.124705754220486	-0.038017712533474
7	57.6413803100586	-1.81200730800629	-7.9282169342041	-0.00522560812532902	-0.00230353930965066	-0.0912643000483513	-0.048407293856144
8	58.2907257080078	-3.11070466041565	-7.9282169342041	-0.0227580219507217	-0.00847235135734081	-0.0516540370881557	-0.0438618510961533
9	58.9400749206543	-3.43537902832031	-7.9282169342041	-0.0182125810533762	-0.0211346503347158	-0.0279528107494116	-0.0363943427801132
10	58.2907257080078	-4.73407602310181	-7.79834747314453	-0.0107450718060136	-0.0279528107494116	0.00126787810586393	-0.0311995539814234
11	55.0439834594727	-2.46135592460632	-8.12302207946777	-0.0247060675173998	-0.0247060675173998	0.0285405199974775	-0.0110697457566857
12	57.6413803100586	-2.13668155670166	-8.12302207946777	-0.0104203969240189	-0.0217839982360601	0.0558131635189056	-0.00814767740666866
13	58.9400749206543	-3.43537902832031	-7.34380340576172	-0.0230826959013939	-0.0308748781681061	0.0561378374695778	-0.00230353930965066
14	56.9920310974121	-2.13668155670166	-7.9282169342041	-0.017887907102704	-0.0165892094373703	0.0360080301761627	-0.00197886489331722
15	57.6413803100586	-2.78603029251099	-7.9282169342041	-0.00847235135734081	-0.0133424662053585	0.0165275707840919	0.00613799272105098
16	57.6413803100586	-2.13668155670166	-8.38276100158691	0.00159255252219737	0.00548864435404539	-0.000355493422830477	0.0324366129934788
17	58.2907257080078	-3.43537902832031	-7.86328220367432	0.00191722682211548	0.0103587592020631	-0.0120437685400248	0.0438002124428749
18	55.6933326721191	-3.11070466041565	-7.9282169342041	-0.0110697457566857	0.0171769186854362	-0.0247060675173998	0.0412028171122074
19	56.9920310974121	-2.13668155670166	-8.12302207946777	-0.0136671401560307	0.0126314787194133	-0.0302255302667618	0.0327612869441509
20	56.3426818847656	-3.43537902832031	-7.6684775352478	-0.032173577696085	-0.00100484199356288	-0.0253554154187441	0.012956153601408
21	58.9400749206543	-3.43537902832031	-7.53860807418823	-0.0311995539814234	0.00678734155371785	-0.021459324285388	-0.00132951640989631
22	57.6413803100586	-2.46135592460632	-8.12302207946777	-0.0191866029053926	0.00938473641872406	-0.00977104809135199	-3.08191010844894e-05
23	58.2907257080078	-3.43537902832031	-7.99315214157104	-0.0311995539814234	0.00873538758605719	-0.0130177913233638	-0.000355493422830477
24	56.3426818847656	-2.78603029251099	-8.12302207946777	-0.0188619289547205	0.00418994715437293	-0.00230353930965066	0.000618529506027699
25	58.9400749206543	-3.11070466041565	-7.73341274261475	-0.021459324285388	-0.00132951640989631	-0.0120437685400248	-0.0175632312893867
26	57.6413803100586	-2.78603029251099	-8.05808639526367	-0.0152905117720366	-0.0198359526693821	0.00126787810586393	-0.0347709693014622
27	56.9920310974121	-3.43537902832031	-7.79834747314453	-0.0182125810533762	-0.0126931173726916	0.00938473641872406	-0.0419138073921204
28	55.6933326721191	-2.46135592460632	-7.47367286682129	-0.0130177913233638	-0.00717365415766835	0.00938473641872406	-0.0399657599627972
29	58.9400749206543	-3.43537902832031	-8.05808639526367	-0.00944637414067984	-0.00165419070981443	-0.0143164889886975	-0.0308748781681061
30	57.6413803100586	-4.40940189361572	-7.86328220367432	0.0022419011220336	-0.00295288790948689	-0.0185372550040483	-0.023407369852066
31	56.9920310974121	-1.81200730800629	-8.12302207946777	-0.00230353930965066	0.0171769186854362	-0.0143164889886975	-0.0146411629393697
32	57.6413803100586	-1.81200730800629	-7.73341274261475	0.0123068047687411	0.0233457311987877	-0.0208099745213985	-0.0107450718060136
33	58.9400749206543	-2.46135592460632	-7.27886867523193	0.00646266713738441	0.0168522447347641	-0.0175632312893867	-0.00782300252467394
34	56.3426818847656	-1.48733305931091	-7.73341274261475	0.00646266713738441	0.0213976856321096	-0.0165892094373703	0.000943203864153475
35	56.9920310974121	-2.78603029251099	-7.27886867523193	-0.00230353930965066	0.0162028968334198	-0.0169138833880424	0.0106834331527352
36	57.6413803100586	-2.13668155670166	-7.99315214157104	0.0220470335334539	0.0158782228827477	-0.0185372550040483	0.0425015166401863
37	58.9400749206543	-3.43537902832031	-7.73341274261475	0.0246444288641214	0.0113327819854021	-0.0130177913233638	0.0535404421389103
38	55.0439834594727	-2.13668155670166	-7.6684775352478	0.00354059832170606	0.0191249661147594	-0.0107450718060136	0.047696303576231
39	57.6413803100586	-2.78603029251099	-8.18795680999756	0.00743668992072344	0.0197743140161037	-0.0113944197073579	0.0405534692108631
40	56.9920310974121	-2.78603029251099	-7.99315214157104	0.00808603875339031	0.00678734155371785	0.00970941036939621	0.0239950809627771
41	57.6413803100586	-2.13668155670166	-7.6684775352478	-0.00230353930965066	0.00646266713738441	-0.00879702530801296	0.0197743140161037
42	59.5894241333008	-2.78603029251099	-7.21393346786499	-0.00100484199356288	0.00418994715437293	0.0249691028147936	0.0246444288641214
43	57.6413803100586	-1.81200730800629	-7.9282169342041	0.00451462110504508	0.00386527273803949	0.00418994715437293	0.0197743140161037
44	56.9920310974121	-1.81200730800629	-8.05808639526367	0.00386527273803949	0.0132808275520802	-0.00879702530801296	0.00126787810586393
45	56.9920310974121	-2.78603029251099	-7.86328220367432	0.00289124972186983	0.00711201597005129	-0.0026282137259841	-0.0117190945893526
46	57.6413803100586	-1.81200730800629	-8.25289154052734	0.0136055024340749	-0.00555028254166245	-0.0133424662053585	-0.028926832601428
47	57.6413803100586	-3.7600531578064	-7.9282169342041	0.0171769186854362	-0.0159398596733809	-0.00912170019000769	-0.0376930385828018
48	56.3426818847656	-2.46135592460632	-7.79834747314453	0.00873538758605719	-0.0113944197073579	-0.000680167751852423	-0.0451605506241322
49	58.9400749206543	-2.78603029251099	-7.6684775352478	0.0162028968334198	-0.00587495695799589	-0.00879702530801296	-0.0308748781681061
50	58.2907257080078	-3.11070466041565	-7.34380340576172	0.0243197549134493	-0.00814767740666866	0.00451462110504508	-0.0230826959013939
51	56.9920310974121	-1.81200730800629	-7.86328220367432	0.020423661917448	-0.0107450718060136	-0.00197886489331722	-0.00847235135734081
52	56.9920310974121	-1.81200730800629	-8.31782627105713	0.0249691028147936	-0.00457625929266214	0.0217223595827818	-0.00100484199356288
53	58.2907257080078	-2.46135592460632	-7.9282169342041	0.0207483377307653	-0.0113944197073579	0.0262678004801273	0.00516396993771195
54	55.6933326721191	-2.13668155670166	-8.05808639526367	0.0165275707840919	0.0149041991680861	0.0412028171122074	-3.08191010844894e-05
55	55.0439834594727	-2.78603029251099	-7.6684775352478	0.00386527273803949	-0.0136671401560307	0.0441248863935471	0.0171769186854362
56	56.3426818847656	-1.16265869140625	-7.99315214157104	0.0220470335334539	0.00386527273803949	0.0408781431615353	0.0259431265294552
57	58.9400749206543	-3.11070466041565	-7.4087381362915	0.0243197549134493	-0.00295288790948689	0.0629559978842735	0.0483456552028656
58	56.9920310974121	-2.46135592460632	-7.79834747314453	0.0246444288641214	0.0269171483814716	0.0636053457856178	0.0450989119708538
59	57.6413803100586	-2.13668155670166	-7.99315214157104	0.00970941036939621	0.0246444288641214	0.0295145437121391	0.0350340083241463
60	56.9920310974121	-1.48733305931091	-8.12302207946777	0.00776136433705688	0.0226963832974434	0.0165275707840919	0.0126314787194133
61	56.9920310974121	-2.13668155670166	-7.99315214157104	-0.00879702530801296	0.0171769186854362	0.00256657530553639	0.0136055024340749
62	58.2907257080078	-2.78603029251099	-7.73341274261475	-0.0191866029053926	0.00938473641872406	-0.00944637414067984	0.0123068047687411
63	56.9920310974121	-1.16265869140625	-7.86328220367432	-0.00327756232582033	-0.00425158534198999	-0.00782300252467394	0.00516396993771195
64	56.9920310974121	-2.46135592460632	-7.34380340576172	-0.00392691092565656	-0.0146411629393697	-0.0279528107494116	-0.00587495695799589
65	55.0439834594727	-2.78603029251099	-7.79834747314453	-0.0175632312893867	-0.00197886489331722	-0.0165892094373703	-0.0182125810533762
66	56.9920310974121	-1.48733305931091	-8.25289154052734	-0.023407369852066	-0.0256800893694162	-0.0224333461374044	-0.038017712533474
67	58.2907257080078	-3.11070466041565	-7.73341274261475	-0.0224333461374044	-0.0282774847000837	-0.0357449948787689	-0.050680011510849
68	58.2907257080078	-2.78603029251099	-7.9282169342041	-0.0191866029053926	-0.0120437685400248	-0.0328229255974293	-0.0561994761228561
69	58.2907257080078	-2.13668155670166	-7.6684775352478	-0.0256800893694162	-0.0208099745213985	-0.0402904339134693	-0.0458098985254765
70	57.6413803100586	-2.46135592460632	-7.79834747314453	-0.0227580219507217	-0.0126931173726916	-0.0286021586507559	-0.0324982516467571
71	56.3426818847656	-2.78603029251099	-7.14899873733521	-0.0230826959013939	-0.0227580219507217	-0.00619963090866804	-0.02697878703475
72	55.6933326721191	-1.16265869140625	-7.6684775352478	-0.0315242260694504	-0.0133424662053585	0.0233457311987877	-0.00457625929266214
73	58.2907257080078	-2.13668155670166	-8.12302207946777	-0.0279528107494116	-0.0172385573387146	0.0515923984348774	-0.00619963090866804
74	56.3426818847656	-1.81200730800629	-8.25289154052734	-0.0347709693014622	-0.0315242260694504	0.0584105588495731	-0.00944637414067984
75	56.3426818847656	-2.13668155670166	-7.79834747314453	-0.0350956469774246	-0.0406151078641415	0.0895792916417122	0.0132808275520802
76	55.6933326721191	-1.16265869140625	-7.99315214157104	-0.0139918150380254	-0.0328229255974293	0.0993195176124573	0.0301638916134834
77	58.9400749206543	-2.78603029251099	-7.60354280471802	0.00289124972186983	-0.0311995539814234	0.109709098935127	0.0522417463362217
78	57.6413803100586	-2.46135592460632	-7.47367286682129	0.00646266713738441	-0.00165419070981443	0.0931507050991058	0.0415274947881699
79	56.9920310974121	-1.81200730800629	-7.6684775352478	-0.00197886489331722	-0.0113944197073579	0.0788650363683701	0.0288651939481497
80	56.9920310974121	-0.837984383106232	-8.25289154052734	0.00256657530553639	0.000618529506027699	0.0593845807015896	0.0200989879667759
81	58.2907257080078	-2.46135592460632	-8.05808639526367	0.013930176384747	0.0132808275520802	0.0324366129934788	0.0191249661147594
82	56.9920310974121	-2.13668155670166	-7.86328220367432	0.00841071270406246	0.00191722682211548	0.00776136433705688	0.0136055024340749
83	58.2907257080078	-1.48733305931091	-8.18795680999756	0.0210730116814375	0.0142548503354192	-0.0195112787187099	0.0236704051494598
84	55.6933326721191	-2.46135592460632	-7.79834747314453	0.029189869761467	0.0191249661147594	-0.0711344927549362	-0.00814767740666866
85	56.3426818847656	-2.13668155670166	-7.6684775352478	0.0162028968334198	0.0343846566975117	-0.0844461396336555	-0.0133424662053585
86	55.6933326721191	-1.16265869140625	-7.99315214157104	0.00841071270406246	0.0295145437121391	-0.0870435386896133	-0.0331475995481014
87	58.2907257080078	-2.46135592460632	-7.6684775352478	0.0155535480007529	0.0262678004801273	-0.118536949157715	-0.0513293594121933
88	56.9920310974121	-2.46135592460632	-7.79834747314453	0.00678734155371785	0.0395794473588467	-0.126978471875191	-0.0519787110388279
89	56.9920310974121	-1.48733305931091	-8.05808639526367	-0.00749832857400179	0.0334106348454952	-0.0977577865123749	-0.0480826161801815
90	56.9920310974121	-1.81200730800629	-8.05808639526367	-0.0172385573387146	0.0171769186854362	-0.0682124271988869	-0.0399657599627972
91	58.2907257080078	-2.46135592460632	-7.60354280471802	-0.0253554154187441	0.0132808275520802	-0.0367190167307854	-0.0240567177534103
92	57.6413803100586	-2.46135592460632	-7.60354280471802	-0.0286021586507559	-0.00587495695799589	-0.0250307414680719	-0.0139918150380254
93	56.3426818847656	-1.16265869140625	-7.86328220367432	-0.0195112787187099	-0.000680167751852423	-0.0201606266200542	-0.0110697457566857
94	58.2907257080078	-3.11070466041565	-7.86328220367432	-0.0260047651827335	-0.00327756232582033	-0.0237320438027382	-0.00814767740666866
95	53.745288848877	-1.16265869140625	-7.9282169342041	-0.0165892094373703	-0.00100484199356288	-0.0201606266200542	-0.00165419070981443
96	57.6413803100586	-2.46135592460632	-7.79834747314453	0.00256657530553639	0.00483929552137852	-0.00652430532500148	0.036657378077507
97	57.6413803100586	-2.46135592460632	-7.86328220367432	0.0191249661147594	0.000618529506027699	-0.00295288790948689	0.0356833562254906
98	57.6413803100586	-2.46135592460632	-7.73341274261475	0.0171769186854362	0.00711201597005129	-0.00425158534198999	0.0386054255068302
99	55.6933326721191	-0.837984383106232	-7.99315214157104	0.0278911720961332	0.00776136433705688	-0.017887907102704	0.0278911720961332
100	57.6413803100586	-1.16265869140625	-7.86328220367432	0.0249691028147936	0.0136055024340749	-0.0334722734987736	0.0116574559360743
101	58.2907257080078	-2.46135592460632	-7.9282169342041	0.0262678004801273	0.0113327819854021	-0.0256800893694162	0.0233457311987877
102	57.6413803100586	-2.78603029251099	-7.86328220367432	0.0246444288641214	0.000943203864153475	-0.0373683646321297	0.011982130818069
103	56.3426818847656	-1.16265869140625	-7.99315214157104	0.0321119390428066	0.0132808275520802	-0.0308748781681061	0.00678734155371785
104	58.2907257080078	-3.11070466041565	-7.60354280471802	0.0197743140161037	-0.00944637414067984	-0.017887907102704	-0.00425158534198999
105	53.745288848877	-0.837984383106232	-8.25289154052734	0.0100340843200684	0.00159255252219737	-0.0182125810533762	-0.00977104809135199
106	57.6413803100586	-1.81200730800629	-7.9282169342041	0.000943203864153475	-0.0139918150380254	-0.00327756232582033	-0.0328229255974293
107	58.2907257080078	-2.46135592460632	-7.53860807418823	-0.00197886489331722	-0.00847235135734081	0.00159255252219737	-0.0315242260694504
108	56.9920310974121	-2.13668155670166	-7.6684775352478	-0.00100484199356288	0.0116574559360743	0.0123068047687411	-0.0363943427801132
109	57.6413803100586	-1.81200730800629	-8.05808639526367	-0.00814767740666866	0.0178262684494257	0.01847561635077	-0.0386670641601086
110	55.6933326721191	-1.81200730800629	-7.86328220367432	-0.00652430532500148	0.00938473641872406	0.0197743140161037	-0.0224333461374044
111	56.3426818847656	-1.48733305931091	-8.05808639526367	-0.00425158534198999	0.00126787810586393	0.0295145437121391	-0.0159398596733809
112	56.3426818847656	-2.46135592460632	-7.79834747314453	-0.00555028254166245	-0.0172385573387146	0.0347093306481838	-0.00132951640989631
113	56.9920310974121	-1.48733305931091	-8.12302207946777	0.000943203864153475	-0.00944637414067984	0.0282158460468054	0.00483929552137852
114	57.6413803100586	-3.11070466041565	-7.53860807418823	-0.00457625929266214	-0.017887907102704	0.0314625911414623	-0.00684897974133492
115	53.745288848877	-0.837984383106232	-7.79834747314453	-0.0152905117720366	-0.0243813935667276	0.0278911720961332	0.00970941036939621
116	57.6413803100586	-2.46135592460632	-8.05808639526367	0.00191722682211548	0.0022419011220336	0.0301638916134834	0.0314625911414623
117	57.6413803100586	-2.78603029251099	-7.9282169342041	0.00159255252219737	-0.00197886489331722	0.0304885655641556	0.0499690249562263
118	57.6413803100586	-1.48733305931091	-8.12302207946777	0.00970941036939621	0.00581331877037883	0.0220470335334539	0.0496443510055542
119	56.9920310974121	-1.16265869140625	-7.79834747314453	-0.0149658378213644	0.00354059832170606	0.0392547734081745	0.0386054255068302
120	57.6413803100586	-1.81200730800629	-7.53860807418823	-0.0224333461374044	0.00256657530553639	0.0226963832974434	0.0324366129934788
121	57.6413803100586	-2.46135592460632	-7.21393346786499	-0.0113944197073579	0.013930176384747	0.0103587592020631	0.0210730116814375
122	55.0439834594727	-1.16265869140625	-7.6684775352478	-0.0136671401560307	0.020423661917448	-0.0120437685400248	0.0327612869441509
123	56.9920310974121	-1.48733305931091	-8.38276100158691	-0.0133424662053585	0.0158782228827477	-0.00132951640989631	0.00516396993771195
124	56.9920310974121	-3.43537902832031	-7.99315214157104	-0.0237320438027382	-0.00847235135734081	0.0155535480007529	0.000618529506027699
125	56.3426818847656	-1.81200730800629	-7.9282169342041	-0.0221086721867323	-0.00749832857400179	0.0278911720961332	-0.00490093370899558
126	57.6413803100586	-1.81200730800629	-7.9282169342041	-0.0133424662053585	-0.00944637414067984	-0.00100484199356288	-0.0308748781681061
127	55.6933326721191	-1.48733305931091	-7.73341274261475	-0.0123684434220195	-0.0276281367987394	0.00191722682211548	-0.0393164120614529
128	56.9920310974121	-1.16265869140625	-7.6684775352478	-0.00587495695799589	-0.0247060675173998	-0.00977104809135199	-0.0373683646321297
129	56.9920310974121	-1.81200730800629	-7.73341274261475	-0.00197886489331722	-0.0237320438027382	0.00159255252219737	-0.0324982516467571
130	56.9920310974121	-1.16265869140625	-7.9282169342041	-3.08191010844894e-05	-0.0334722734987736	-0.00392691092565656	-0.0299008563160896
131	56.9920310974121	-2.78603029251099	-7.9282169342041	0.00581331877037883	-0.0441865250468254	0.0132808275520802	-0.0165892094373703
132	54.3946342468262	-1.16265869140625	-8.05808639526367	0.00581331877037883	-0.0448358729481697	0.0226963832974434	0.00159255252219737
133	58.9400749206543	-2.13668155670166	-8.18795680999756	0.0188002903014421	-0.0347709693014622	0.0220470335334539	-0.00360223650932312
134	55.6933326721191	-3.11070466041565	-8.18795680999756	0.0213976856321096	-0.0266541130840778	0.01847561635077	0.00548864435404539
135	53.745288848877	-0.837984383106232	-7.73341274261475	0.0106834331527352	0.00906006153672934	0.0285405199974775	0.00711201597005129
136	56.9920310974121	-2.13668155670166	-7.6684775352478	0.0265924744307995	0.0197743140161037	0.0178262684494257	0.0295145437121391
137	56.3426818847656	-2.46135592460632	-7.4087381362915	0.0353586822748184	0.0321119390428066	0.00159255252219737	0.0506183728575706
138	57.6413803100586	-1.16265869140625	-8.05808639526367	0.0301638916134834	0.0441248863935471	-0.0389917381107807	0.0415274947881699
139	56.9920310974121	-0.837984383106232	-8.18795680999756	0.0158782228827477	0.0460729338228703	-0.0649656802415848	0.0363327041268349
140	57.6413803100586	-1.16265869140625	-8.31782627105713	0.0116574559360743	0.0415274947881699	-0.073731891810894	0.0126314787194133
141	56.9920310974121	-2.78603029251099	-7.6684775352478	-0.0165892094373703	0.0382807515561581	-0.0766539573669434	0.0188002903014421
142	54.3946342468262	-1.81200730800629	-7.47367286682129	-0.0376930385828018	0.0421768426895142	-0.0850954875349998	0.0194496400654316
143	56.9920310974121	-1.16265869140625	-8.12302207946777	-0.0273034609854221	0.0301638916134834	-0.0860695168375969	0.000618529506027699
144	57.6413803100586	-3.7600531578064	-7.4087381362915	-0.0324982516467571	0.0123068047687411	-0.0675630792975426	0.00289124972186983
145	55.0439834594727	-1.81200730800629	-7.79834747314453	-0.0435371771454811	0.00159255252219737	-0.0594462193548679	-0.0159398596733809
146	56.9920310974121	-2.46135592460632	-8.25289154052734	-0.0308748781681061	-0.0221086721867323	-0.0130177913233638	-0.02697878703475
147	55.6933326721191	-1.81200730800629	-8.05808639526367	-0.0208099745213985	-0.0263294391334057	-0.00782300252467394	-0.0419138073921204
148	56.3426818847656	-1.16265869140625	-7.99315214157104	-0.0117190945893526	-0.0123684434220195	-0.00327756232582033	-0.0406151078641415
149	55.6933326721191	-1.48733305931091	-7.79834747314453	-0.00295288790948689	-0.00197886489331722	0.0100340843200684	-0.038017712533474
150	56.9920310974121	-0.837984383106232	-7.86328220367432	-0.00100484199356288	0.00873538758605719	0.00613799272105098	-0.0299008563160896
151	57.6413803100586	-2.46135592460632	-7.4087381362915	0.00548864435404539	-0.000355493422830477	0.00776136433705688	-0.0227580219507217
152	54.3946342468262	-1.48733305931091	-7.86328220367432	0.00354059832170606	0.00321592413820326	0.0132808275520802	-0.00879702530801296
153	58.2907257080078	-2.46135592460632	-8.18795680999756	0.0142548503354192	-0.00652430532500148	0.00841071270406246	-0.00457625929266214
154	56.9920310974121	-2.46135592460632	-8.12302207946777	0.0191249661147594	-0.00944637414067984	0.0126314787194133	-0.00814767740666866
155	53.745288848877	-0.837984383106232	-8.18795680999756	0.00841071270406246	-0.00457625929266214	0.00256657530553639	-0.00197886489331722
156	57.6413803100586	-2.13668155670166	-7.79834747314453	0.0285405199974775	0.0123068047687411	0.00321592413820326	0.0259431265294552
157	56.9920310974121	-2.46135592460632	-7.73341274261475	0.0304885655641556	0.00678734155371785	-0.000355493422830477	0.0441248863935471
158	56.3426818847656	-1.16265869140625	-7.6684775352478	0.025618452578783	0.00808603875339031	0.00776136433705688	0.0431508645415306
159	56.9920310974121	-0.837984383106232	-7.99315214157104	0.0243197549134493	0.0022419011220336	0.0123068047687411	0.0363327041268349
160	56.9920310974121	-0.837984383106232	-8.38276100158691	0.0165275707840919	-0.0107450718060136	0.00386527273803949	0.00906006153672934
161	57.6413803100586	-1.81200730800629	-7.9282169342041	0.0100340843200684	-0.00912170019000769	0.00256657530553639	0.0158782228827477
162	55.0439834594727	-2.13668155670166	-7.79834747314453	0.00418994715437293	0.000293855206109583	-0.00522560812532902	0.0126314787194133
163	55.6933326721191	-1.16265869140625	-7.99315214157104	-0.0026282137259841	0.00906006153672934	-3.08191010844894e-05	0.00873538758605719
164	58.2907257080078	-3.43537902832031	-7.4087381362915	0.0022419011220336	-0.00295288790948689	-0.00944637414067984	0.00548864435404539
165	55.6933326721191	-1.81200730800629	-7.73341274261475	-0.0146411629393697	0.00776136433705688	-0.0169138833880424	-0.0191866029053926
166	57.6413803100586	-1.81200730800629	-7.9282169342041	-0.0204853005707264	-0.0113944197073579	-0.0217839982360601	-0.0324982516467571
167	55.6933326721191	-0.837984383106232	-8.12302207946777	-0.0250307414680719	-0.0195112787187099	-0.00782300252467394	-0.0360696688294411
168	55.6933326721191	-1.16265869140625	-8.12302207946777	-0.0211346503347158	-0.0126931173726916	-0.0100957229733467	-0.0282774847000837
169	56.3426818847656	-1.48733305931091	-8.05808639526367	-0.0165892094373703	0.000293855206109583	-0.00425158534198999	-0.0347709693014622
170	58.2907257080078	-1.48733305931091	-8.18795680999756	-0.0211346503347158	0.00256657530553639	-0.00879702530801296	-0.021459324285388
171	56.9920310974121	-2.13668155670166	-7.73341274261475	-0.0169138833880424	-0.00295288790948689	0.01100810803473	-0.0104203969240189
172	53.745288848877	-0.837984383106232	-7.73341274261475	-0.0165892094373703	-0.0104203969240189	0.0295145437121391	0.00159255252219737
173	58.2907257080078	-2.13668155670166	-7.60354280471802	-0.00749832857400179	-0.00100484199356288	0.0386054255068302	-0.00197886489331722
174	56.9920310974121	-2.13668155670166	-7.9282169342041	-0.017887907102704	-0.00522560812532902	0.0619819760322571	-0.00165419070981443
175	55.0439834594727	-0.513310074806213	-8.05808639526367	-0.0308748781681061	-0.0311995539814234	0.045423585921526	0.00678734155371785
176	56.9920310974121	-1.48733305931091	-7.99315214157104	-0.0165892094373703	0.0106834331527352	0.0574365332722664	0.0314625911414623
177	56.9920310974121	-2.13668155670166	-7.60354280471802	-0.00717365415766835	-0.00879702530801296	0.052891094237566	0.0444495603442192
178	55.6933326721191	-1.16265869140625	-7.73341274261475	-0.00425158534198999	0.00581331877037883	0.0515923984348774	0.0438002124428749
179	56.9920310974121	-0.513310074806213	-7.73341274261475	-0.00425158534198999	0.0175015944987535	0.0551638156175613	0.0265924744307995
180	56.3426818847656	-0.837984383106232	-7.79834747314453	0.000293855206109583	0.00906006153672934	0.0275664981454611	0.0100340843200684
181	56.3426818847656	-1.48733305931091	-7.86328220367432	0.00808603875339031	0.0158782228827477	-0.00847235135734081	0.0132808275520802
182	55.6933326721191	-1.81200730800629	-7.86328220367432	0.000943203864153475	0.0113327819854021	-0.02697878703475	0.00516396993771195
183	56.3426818847656	-0.837984383106232	-8.25289154052734	0.00256657530553639	0.00483929552137852	-0.0497059896588326	0.00418994715437293
184	58.2907257080078	-3.11070466041565	-7.79834747314453	0.0188002903014421	-0.00587495695799589	-0.0415891297161579	-0.0026282137259841
185	55.0439834594727	-1.16265869140625	-7.99315214157104	0.011982130818069	-0.0117190945893526	-0.0454852245748043	-0.0139918150380254
186	56.9920310974121	-0.837984383106232	-7.79834747314453	0.0165275707840919	-0.0230826959013939	-0.03444629535079	-0.0386670641601086
187	56.3426818847656	-1.16265869140625	-7.79834747314453	0.00776136433705688	-0.0256800893694162	-0.0139918150380254	-0.0360696688294411
188	55.6933326721191	-1.16265869140625	-8.05808639526367	0.013930176384747	-0.0162645354866982	-0.0373683646321297	-0.0399657599627972
189	56.3426818847656	-0.837984383106232	-8.25289154052734	0.0162028968334198	-0.00749832857400179	-0.0299008563160896	-0.0409397818148136
190	56.3426818847656	-0.837984383106232	-8.05808639526367	0.0210730116814375	-0.0113944197073579	-0.00749832857400179	-0.0260047651827335
191	57.6413803100586	-1.48733305931091	-7.9282169342041	0.0178262684494257	-0.00230353930965066	-0.00587495695799589	-0.0195112787187099
192	54.3946342468262	-0.837984383106232	-7.99315214157104	0.0207483377307653	-0.00490093370899558	0.000618529506027699	-0.00814767740666866
193	56.9920310974121	-2.13668155670166	-7.60354280471802	0.012956153601408	-0.00749832857400179	-0.00684897974133492	-0.00425158534198999
194	57.6413803100586	-2.13668155670166	-7.60354280471802	0.00613799272105098	-0.00360223650932312	-0.00295288790948689	-0.00587495695799589
195	54.3946342468262	-0.837984383106232	-8.25289154052734	-0.0256800893694162	0.00841071270406246	0.00256657530553639	0.00418994715437293
196	58.2907257080078	-1.48733305931091	-7.86328220367432	0.020423661917448	0.0132808275520802	0.00321592413820326	0.0285405199974775
197	57.6413803100586	-2.13668155670166	-7.99315214157104	0.0106834331527352	0.0165275707840919	0.0136055024340749	0.045423585921526
198	56.3426818847656	-0.837984383106232	-8.05808639526367	0.0168522447347641	0.0162028968334198	0.0213976856321096	0.0473716296255589
199	57.6413803100586	-0.837984383106232	-8.05808639526367	-3.08191010844894e-05	0.0230210572481155	0.0126314787194133	0.0373067259788513
200	56.9920310974121	-1.16265869140625	-7.86328220367432	0.00743668992072344	0.0288651939481497	0.00743668992072344	0.0262678004801273
201	57.6413803100586	-2.13668155670166	-7.53860807418823	0.00581331877037883	0.0197743140161037	0.00711201597005129	0.0136055024340749
202	55.6933326721191	-1.81200730800629	-7.86328220367432	-0.00490093370899558	0.0158782228827477	0.0162028968334198	0.0265924744307995
203	55.6933326721191	-0.513310074806213	-8.25289154052734	0.000618529506027699	0.0145795252174139	0.00418994715437293	0.00483929552137852
204	58.2907257080078	-3.11070466041565	-7.9282169342041	-0.00100484199356288	-0.00230353930965066	-0.00392691092565656	0.0022419011220336
205	56.3426818847656	-0.837984383106232	-8.12302207946777	-0.0110697457566857	-0.00457625929266214	-0.0146411629393697	-0.00749832857400179
206	57.6413803100586	-2.13668155670166	-7.99315214157104	-0.00847235135734081	-0.0237320438027382	-0.0126931173726916	-0.0276281367987394
207	56.3426818847656	-1.16265869140625	-7.79834747314453	-0.0165892094373703	-0.0133424662053585	-0.00944637414067984	-0.0292515084147453
208	55.6933326721191	-0.837984383106232	-7.53860807418823	-0.0123684434220195	-0.00652430532500148	-0.00490093370899558	-0.0373683646321297
209	56.9920310974121	-0.837984383106232	-8.05808639526367	-0.0130177913233638	-0.0211346503347158	-0.0156151866540313	-0.0337969474494457
210	56.3426818847656	-0.837984383106232	-7.9282169342041	-0.0123684434220195	-0.00100484199356288	-0.0250307414680719	-0.0224333461374044
211	56.9920310974121	-2.13668155670166	-7.60354280471802	-0.0117190945893526	-0.0162645354866982	-0.00944637414067984	-0.0256800893694162
212	54.3946342468262	-0.513310074806213	-7.9282169342041	-0.0201606266200542	0.00938473641872406	-0.000680167751852423	-0.00425158534198999
213	56.9920310974121	-2.13668155670166	-7.86328220367432	-0.0273034609854221	-0.0136671401560307	0.00256657530553639	-0.00717365415766835
214	56.3426818847656	-2.13668155670166	-7.79834747314453	-0.0237320438027382	-0.0299008563160896	-0.00944637414067984	-0.00522560812532902
215	55.6933326721191	-2.13668155670166	-7.53860807418823	-0.0247060675173998	-0.000680167751852423	-0.00555028254166245	0.0149041991680861
216	56.3426818847656	-1.16265869140625	-7.9282169342041	-0.00230353930965066	0.0239950809627771	-0.0224333461374044	0.0236704051494598
217	57.6413803100586	-1.48733305931091	-7.9282169342041	0.000618529506027699	0.0353586822748184	-0.0143164889886975	0.0444495603442192
218	56.9920310974121	-0.837984383106232	-7.86328220367432	0.012956153601408	0.0301638916134834	-0.0162645354866982	0.0480209775269032
219	55.6933326721191	-0.513310074806213	-7.73341274261475	0.00938473641872406	0.0301638916134834	-0.017887907102704	0.041852168738842
220	56.9920310974121	-1.16265869140625	-8.05808639526367	0.00808603875339031	0.0181509424000978	-0.00327756232582033	0.0304885655641556
221	57.6413803100586	-2.46135592460632	-7.79834747314453	0.00743668992072344	-0.0026282137259841	-0.0130177913233638	0.0126314787194133
222	55.6933326721191	-1.48733305931091	-7.53860807418823	0.00938473641872406	-0.00847235135734081	-0.00555028254166245	0.0168522447347641
223	55.0439834594727	-0.513310074806213	-8.25289154052734	0.0149041991680861	-0.0117190945893526	0.00159255252219737	-3.08191010844894e-05
224	57.6413803100586	-3.11070466041565	-7.79834747314453	0.0022419011220336	-0.0217839982360601	0.0158782228827477	0.00191722682211548
225	55.0439834594727	-0.837984383106232	-8.12302207946777	-0.00749832857400179	-0.0299008563160896	0.013930176384747	-0.00295288790948689
226	56.9920310974121	-2.13668155670166	-8.05808639526367	0.00548864435404539	-0.0412644557654858	0.0226963832974434	-0.0422384813427925
227	57.6413803100586	-1.48733305931091	-7.86328220367432	-0.00814767740666866	-0.0425631552934647	0.036657378077507	-0.0286021586507559
228	57.6413803100586	-2.13668155670166	-7.86328220367432	0.000943203864153475	-0.0299008563160896	0.0438002124428749	-0.0409397818148136
229	56.9920310974121	-2.78603029251099	-7.4087381362915	-0.00165419070981443	-0.0162645354866982	0.0324366129934788	-0.0292515084147453
230	58.9400749206543	-2.46135592460632	-7.86328220367432	-0.00392691092565656	-0.0188619289547205	0.0252937767654657	-0.0308748781681061
231	55.6933326721191	-2.46135592460632	-8.12302207946777	-0.00165419070981443	-0.0136671401560307	0.0321119390428066	-0.0227580219507217
232	55.6933326721191	-1.48733305931091	-7.79834747314453	0.000293855206109583	-0.00555028254166245	0.0347093306481838	-0.00522560812532902
233	55.6933326721191	-0.837984383106232	-8.18795680999756	0.00256657530553639	0.00451462110504508	0.00613799272105098	0.00321592413820326
234	57.6413803100586	-2.78603029251099	-7.73341274261475	0.00678734155371785	0.00548864435404539	0.00516396993771195	-0.000680167751852423
235	55.0439834594727	-0.837984383106232	-7.99315214157104	-0.0110697457566857	0.0282158460468054	-0.00847235135734081	0.0162028968334198
236	58.2907257080078	-1.81200730800629	-7.53860807418823	0.00256657530553639	0.0285405199974775	0.00418994715437293	0.0269171483814716
237	56.9920310974121	-2.13668155670166	-7.79834747314453	-0.00197886489331722	0.0314625911414623	-0.000355493422830477	0.0460729338228703
238	55.0439834594727	-1.16265869140625	-8.12302207946777	-0.0152905117720366	0.0175015944987535	0.00938473641872406	0.0450989119708538
239	55.6933326721191	-1.16265869140625	-8.05808639526367	-0.0100957229733467	0.0168522447347641	0.00354059832170606	0.0334106348454952
240	56.9920310974121	-1.48733305931091	-8.25289154052734	-0.0136671401560307	-0.000355493422830477	0.00548864435404539	0.0197743140161037
241	56.9920310974121	-3.11070466041565	-7.79834747314453	-0.00879702530801296	-0.00977104809135199	0.0363327041268349	0.013930176384747
242	55.0439834594727	-1.81200730800629	-7.73341274261475	-0.0152905117720366	-0.00165419070981443	0.0132808275520802	0.0100340843200684
243	56.3426818847656	-1.16265869140625	-7.6684775352478	-0.0123684434220195	0.012956153601408	-0.000680167751852423	0.00613799272105098
244	58.2907257080078	-2.78603029251099	-7.73341274261475	-0.0208099745213985	0.00938473641872406	-0.0113944197073579	-3.08191010844894e-05
245	56.3426818847656	-1.16265869140625	-8.18795680999756	-0.0279528107494116	0.00451462110504508	-0.0146411629393697	-0.0133424662053585
246	57.6413803100586	-2.46135592460632	-8.12302207946777	-0.0159398596733809	-0.00814767740666866	-0.0201606266200542	-0.032173577696085
247	56.9920310974121	-1.16265869140625	-8.12302207946777	-0.0227580219507217	-0.0175632312893867	-0.0120437685400248	-0.0487319678068161
248	56.3426818847656	-1.16265869140625	-7.99315214157104	-0.0113944197073579	-0.0156151866540313	-0.0237320438027382	-0.0464592464268208
249	55.0439834594727	-0.837984383106232	-7.86328220367432	0.00386527273803949	0.00256657530553639	-0.0286021586507559	-0.0393164120614529
250	58.2907257080078	-1.16265869140625	-7.99315214157104	0.0136055024340749	0.0123068047687411	-0.0471085943281651	-0.0217839982360601
251	58.9400749206543	-3.43537902832031	-7.6684775352478	0.0213976856321096	0.00354059832170606	-0.0587968714535236	-0.0162645354866982
252	53.745288848877	-0.513310074806213	-7.9282169342041	0.020423661917448	0.0197743140161037	-0.0454852245748043	-0.00490093370899558
253	58.2907257080078	-1.48733305931091	-8.31782627105713	0.0317872650921345	0.011982130818069	-0.039641086012125	-3.08191010844894e-05
254	56.3426818847656	-1.48733305931091	-8.05808639526367	0.0175015944987535	0.0269171483814716	-0.0350956469774246	-0.00684897974133492
255	56.3426818847656	-1.16265869140625	-7.99315214157104	0.0155535480007529	0.031137915328145	-0.0292515084147453	0.000293855206109583
256	58.9400749206543	-2.13668155670166	-7.60354280471802	0.0288651939481497	0.0369820520281792	-0.0347709693014622	0.0308132413774729
257	56.3426818847656	-0.513310074806213	-7.86328220367432	0.0272418223321438	0.0356833562254906	-0.0201606266200542	0.0470469556748867
258	55.6933326721191	-0.837984383106232	-7.99315214157104	0.0181509424000978	0.0337353087961674	-0.0104203969240189	0.0421768426895142
259	55.0439834594727	-1.16265869140625	-7.79834747314453	0.0106834331527352	0.025618452578783	0.0103587592020631	0.0347093306481838
260	56.3426818847656	-0.837984383106232	-8.05808639526367	-0.00100484199356288	0.00906006153672934	0.0217223595827818	0.0275664981454611
261	58.2907257080078	-2.78603029251099	-7.79834747314453	-0.00522560812532902	-0.0120437685400248	0.0444495603442192	0.0158782228827477
262	55.0439834594727	-1.81200730800629	-7.53860807418823	0.0100340843200684	-0.00555028254166245	0.0519170723855495	0.0191249661147594
263	56.3426818847656	-0.513310074806213	-7.99315214157104	0.00418994715437293	-0.000680167751852423	0.0577612072229385	0.0113327819854021
264	58.2907257080078	-2.13668155670166	-7.47367286682129	-0.00879702530801296	0.012956153601408	0.047696303576231	0.000618529506027699
265	56.9920310974121	-0.837984383106232	-7.86328220367432	-0.00977104809135199	0.01100810803473	0.0217223595827818	-0.00360223650932312
266	58.9400749206543	-1.48733305931091	-7.86328220367432	-0.00879702530801296	-0.0156151866540313	-3.08191010844894e-05	-0.0286021586507559
267	56.3426818847656	-1.16265869140625	-7.86328220367432	-0.00847235135734081	-0.00717365415766835	-0.00360223650932312	-0.0386670641601086
268	56.9920310974121	-1.81200730800629	-8.12302207946777	-0.00814767740666866	-0.0130177913233638	-0.0143164889886975	-0.0363943427801132
269	53.745288848877	-0.837984383106232	-7.99315214157104	-0.0107450718060136	-0.00522560812532902	-0.0467839203774929	-0.0464592464268208
270	56.3426818847656	-0.837984383106232	-8.12302207946777	-0.0113944197073579	-0.0026282137259841	-0.0526280589401722	-0.0237320438027382
271	58.9400749206543	-3.11070466041565	-7.60354280471802	-0.00847235135734081	-0.0376930385828018	-0.0487319678068161	-0.017887907102704
272	56.3426818847656	-0.837984383106232	-7.86328220367432	-0.00619963090866804	0.000943203864153475	-0.0370436906814575	-0.00847235135734081
273	58.2907257080078	-1.48733305931091	-7.99315214157104	0.0116574559360743	0.0103587592020631	-0.03444629535079	-0.00522560812532902
274	56.9920310974121	-1.16265869140625	-8.12302207946777	0.00516396993771195	0.00938473641872406	-0.0156151866540313	-0.00587495695799589
275	56.3426818847656	-0.188635781407356	-7.9282169342041	0.000293855206109583	0.00548864435404539	-0.00717365415766835	-0.00197886489331722
276	58.9400749206543	-2.46135592460632	-7.86328220367432	0.0175015944987535	0.0210730116814375	0.00483929552137852	0.0262678004801273
277	56.9920310974121	-0.837984383106232	-8.25289154052734	0.0168522447347641	0.00970941036939621	0.00906006153672934	0.0428261905908585
278	56.9920310974121	-1.81200730800629	-7.9282169342041	0.0168522447347641	0.00711201597005129	0.00873538758605719	0.0444495603442192
279	53.745288848877	-0.188635781407356	-7.73341274261475	0.00646266713738441	0.0152288740500808	0.00516396993771195	0.0321119390428066
280	56.3426818847656	-0.837984383106232	-8.25289154052734	0.0106834331527352	0.0022419011220336	0.000293855206109583	0.0233457311987877
281	58.2907257080078	-2.13668155670166	-8.18795680999756	-0.00392691092565656	-0.00912170019000769	-0.0185372550040483	0.0197743140161037
282	56.3426818847656	-1.81200730800629	-7.9282169342041	0.000943203864153475	0.00191722682211548	-0.017887907102704	0.00451462110504508
283	56.9920310974121	-0.188635781407356	-8.12302207946777	-0.00555028254166245	-0.00100484199356288	-0.0227580219507217	-0.00327756232582033
284	58.9400749206543	-2.13668155670166	-7.53860807418823	-0.00847235135734081	0.00548864435404539	-0.0185372550040483	-0.00392691092565656
285	56.3426818847656	-0.837984383106232	-7.53860807418823	-0.021459324285388	-0.00977104809135199	-0.0143164889886975	-0.0149658378213644
286	58.9400749206543	-1.48733305931091	-7.73341274261475	-0.0263294391334057	-0.0276281367987394	-0.0107450718060136	-0.0334722734987736
287	56.9920310974121	-0.837984383106232	-7.9282169342041	-0.0445111989974976	-0.0273034609854221	0.00354059832170606	-0.0409397818148136
288	56.3426818847656	-1.81200730800629	-7.86328220367432	-0.0393164120614529	-0.0299008563160896	0.0149041991680861	-0.0490566417574883
289	53.745288848877	-0.513310074806213	-7.9282169342041	-0.0406151078641415	-0.0292515084147453	0.029189869761467	-0.0331475995481014
290	56.9920310974121	-0.837984383106232	-7.9282169342041	-0.0273034609854221	-0.0243813935667276	0.0447742342948914	-0.0324982516467571
291	58.9400749206543	-2.78603029251099	-7.47367286682129	-0.0311995539814234	-0.0393164120614529	0.0340599827468395	-0.0182125810533762
292	55.6933326721191	-0.513310074806213	-7.47367286682129	-0.039641086012125	-0.02697878703475	0.0756182968616486	-0.0026282137259841
293	57.6413803100586	-1.48733305931091	-7.14899873733521	-0.0198359526693821	-0.021459324285388	0.0837351530790329	-0.00392691092565656
294	56.9920310974121	-0.837984383106232	-8.05808639526367	-0.00490093370899558	-0.00522560812532902	0.0808130875229836	-0.000355493422830477
295	58.2907257080078	-0.513310074806213	-8.18795680999756	-0.00197886489331722	0.00970941036939621	0.0450989119708538	0.00581331877037883
296	58.9400749206543	-1.81200730800629	-7.99315214157104	0.0158782228827477	0.0178262684494257	0.0327612869441509	0.0317872650921345
297	56.9920310974121	-0.513310074806213	-7.9282169342041	0.0386054255068302	0.0382807515561581	0.00321592413820326	0.0486703291535378
298	56.3426818847656	-1.16265869140625	-7.73341274261475	0.0395794473588467	0.0463976077735424	-0.0334722734987736	0.0392547734081745
299	54.3946342468262	-0.513310074806213	-7.86328220367432	0.0314625911414623	0.0590599067509174	-0.0730825439095497	0.0421768426895142
300	56.3426818847656	-0.513310074806213	-7.79834747314453	0.0356833562254906	0.0610079504549503	-0.112692810595036	0.0188002903014421
301	56.9920310974121	-1.16265869140625	-7.99315214157104	0.0327612869441509	0.0327612869441509	-0.104251272976398	-0.00814767740666866
302	56.9920310974121	-1.48733305931091	-8.18795680999756	0.0295145437121391	0.0444495603442192	-0.0912643000483513	0.0103587592020631
303	58.2907257080078	-1.48733305931091	-7.9282169342041	0.0288651939481497	0.0337353087961674	-0.0357449948787689	0.0136055024340749
304	56.3426818847656	-0.188635781407356	-8.12302207946777	0.0197743140161037	0.0217223595827818	0.00159255252219737	0.00321592413820326
305	58.2907257080078	-1.81200730800629	-7.6684775352478	0.00548864435404539	0.000293855206109583	0.000943203864153475	-0.0126931173726916
306	56.3426818847656	-1.16265869140625	-7.86328220367432	0.00678734155371785	-0.0165892094373703	0.0223717093467712	-0.0347709693014622
307	57.6413803100586	-1.16265869140625	-7.9282169342041	-0.00132951640989631	-0.0305502042174339	0.0298392176628113	-0.0415891297161579
308	56.9920310974121	-1.81200730800629	-8.12302207946777	-0.00197886489331722	-0.0337969474494457	0.00711201597005129	-0.0389917381107807
309	56.3426818847656	-1.48733305931091	-8.05808639526367	-0.0120437685400248	-0.0256800893694162	-0.0117190945893526	-0.0360696688294411
310	57.6413803100586	-1.81200730800629	-8.05808639526367	-0.00619963090866804	-0.0253554154187441	-0.0331475995481014	-0.0367190167307854
311	56.3426818847656	-1.16265869140625	-7.9282169342041	0.00386527273803949	-0.0302255302667618	-0.0448358729481697	-0.0195112787187099
312	58.9400749206543	-1.81200730800629	-7.73341274261475	-0.00360223650932312	-0.0282774847000837	-0.0386670641601086	-0.0143164889886975
313	56.3426818847656	-0.188635781407356	-7.99315214157104	-0.00619963090866804	-0.0318489037454128	-0.0318489037454128	-0.00912170019000769
314	56.3426818847656	-1.48733305931091	-7.27886867523193	-0.00490093370899558	-0.0230826959013939	-0.00619963090866804	-0.0026282137259841
315	55.0439834594727	-0.837984383106232	-7.60354280471802	-0.0107450718060136	-0.00230353930965066	0.00646266713738441	-0.00295288790948689
316	56.9920310974121	-1.48733305931091	-8.12302207946777	-0.00814767740666866	0.00256657530553639	0.00581331877037883	0.025618452578783
317	56.3426818847656	-0.513310074806213	-8.25289154052734	0.00906006153672934	-3.08191010844894e-05	0.0162028968334198	0.0554884895682335
318	55.6933326721191	-2.13668155670166	-7.6684775352478	0.00418994715437293	-0.00425158534198999	0.0194496400654316	0.0480209775269032
319	53.745288848877	-0.837984383106232	-7.86328220367432	-0.0026282137259841	0.000293855206109583	0.0188002903014421	0.0399041213095188
320	56.9920310974121	-1.16265869140625	-7.86328220367432	-0.00165419070981443	-0.000355493422830477	0.012956153601408	0.0259431265294552
321	56.9920310974121	-1.16265869140625	-7.47367286682129	0.00613799272105098	0.00126787810586393	-0.0026282137259841	0.01847561635077
322	55.6933326721191	-0.513310074806213	-7.6684775352478	0.012956153601408	0.0142548503354192	0.00548864435404539	0.0210730116814375
323	58.2907257080078	-1.48733305931091	-7.86328220367432	0.000618529506027699	0.0233457311987877	-0.0026282137259841	0.00938473641872406
324	56.9920310974121	-0.188635781407356	-7.73341274261475	-0.00295288790948689	0.0236704051494598	-0.00717365415766835	-0.00684897974133492
325	58.2907257080078	-1.81200730800629	-7.53860807418823	-0.0204853005707264	0.0113327819854021	-0.0143164889886975	0.000943203864153475
326	56.3426818847656	-0.513310074806213	-7.6684775352478	-0.0399657599627972	-0.00132951640989631	-0.00977104809135199	-0.0185372550040483
327	56.9920310974121	-0.837984383106232	-7.99315214157104	-0.0282774847000837	-0.00425158534198999	0.00711201597005129	-0.0402904339134693
328	56.3426818847656	-1.81200730800629	-7.6684775352478	-0.0299008563160896	-0.0156151866540313	0.0213976856321096	-0.0350956469774246
329	53.745288848877	0.136038541793823	-7.6684775352478	-0.0266541130840778	0.0103587592020631	0.0304885655641556	-0.0354203209280968
330	58.2907257080078	-0.837984383106232	-8.18795680999756	-0.0208099745213985	0.0252937767654657	0.0535404421389103	-0.0227580219507217
331	56.9920310974121	-1.81200730800629	-7.9282169342041	-0.0120437685400248	0.013930176384747	0.0301638916134834	-0.0156151866540313
332	56.9920310974121	-0.513310074806213	-8.18795680999756	0.00159255252219737	0.013930176384747	0.0304885655641556	-0.00295288790948689
333	56.3426818847656	-0.188635781407356	-7.99315214157104	0.0142548503354192	0.01100810803473	0.0136055024340749	-0.00132951640989631
334	56.9920310974121	0.136038541793823	-8.05808639526367	0.0171769186854362	0.00581331877037883	0.00711201597005129	-0.00100484199356288
335	57.6413803100586	-1.48733305931091	-7.53860807418823	-0.00814767740666866	-0.00490093370899558	0.00418994715437293	-0.0026282137259841
336	54.3946342468262	-0.188635781407356	-7.79834747314453	0.0168522447347641	-0.0113944197073579	0.0142548503354192	0.0269171483814716
337	56.3426818847656	-0.513310074806213	-8.25289154052734	0.0353586822748184	-0.0461345724761486	0.0389300994575024	0.0450989119708538
338	56.9920310974121	-2.78603029251099	-7.86328220367432	0.0246444288641214	-0.0698357969522476	0.0649040415883064	0.0340599827468395
339	54.3946342468262	-1.16265869140625	-7.79834747314453	0.0171769186854362	-0.0766539573669434	0.0655533894896507	0.0295145437121391
340	55.6933326721191	0.136038541793823	-8.18795680999756	-0.0026282137259841	-0.077952653169632	0.0759429708123207	0.0103587592020631
341	56.3426818847656	-1.16265869140625	-7.9282169342041	-0.0182125810533762	-0.0753552615642548	0.0947740823030472	0.01100810803473
342	57.6413803100586	-1.16265869140625	-7.6684775352478	-0.0224333461374044	-0.0555501282215118	0.0707481801509857	0.00516396993771195
343	58.9400749206543	-1.48733305931091	-7.6684775352478	-0.0224333461374044	-0.0188619289547205	0.0450989119708538	0.0123068047687411
344	57.6413803100586	-0.513310074806213	-8.18795680999756	-0.0240567177534103	0.00418994715437293	-0.00132951640989631	0.00483929552137852
345	56.9920310974121	-0.188635781407356	-7.73341274261475	-0.0256800893694162	0.0360080301761627	-0.0555501282215118	-0.0159398596733809
346	55.0439834594727	-0.513310074806213	-7.79834747314453	-0.0260047651827335	0.0405534692108631	-0.103926599025726	-0.0302255302667618
347	58.9400749206543	-0.837984383106232	-8.05808639526367	-0.0110697457566857	0.041852168738842	-0.144510895013809	-0.0341216214001179
348	58.2907257080078	-2.78603029251099	-7.60354280471802	-0.0110697457566857	0.0386054255068302	-0.146783605217934	-0.0376930385828018
349	56.3426818847656	-1.16265869140625	-7.47367286682129	-0.00944637414067984	0.041852168738842	-0.149056330323219	-0.0347709693014622
350	57.6413803100586	-0.837984383106232	-7.73341274261475	0.0223717093467712	0.049319677054882	-0.125355109572411	-0.0347709693014622
351	56.3426818847656	-0.513310074806213	-8.12302207946777	0.012956153601408	0.0301638916134834	-0.0889915823936462	-0.0146411629393697
352	56.3426818847656	-0.188635781407356	-7.86328220367432	0.0220470335334539	0.0275664981454611	-0.0545761026442051	-0.00457625929266214
353	58.9400749206543	-1.48733305931091	-7.53860807418823	0.0236704051494598	0.0207483377307653	-0.0435371771454811	-0.00555028254166245
354	58.2907257080078	-0.837984383106232	-7.99315214157104	0.0181509424000978	0.0178262684494257	-0.0282774847000837	-0.00490093370899558
355	55.6933326721191	-0.837984383106232	-7.60354280471802	0.0191249661147594	-0.0026282137259841	-0.0152905117720366	-0.00197886489331722
356	55.6933326721191	-0.188635781407356	-7.53860807418823	0.0213976856321096	0.00970941036939621	-0.00717365415766835	0.0217223595827818
357	56.9920310974121	-0.188635781407356	-7.60354280471802	0.0301638916134834	0.0171769186854362	0.00321592413820326	0.0502936989068985
358	56.9920310974121	-1.81200730800629	-7.73341274261475	0.025618452578783	0.0142548503354192	0.00613799272105098	0.0438002124428749
359	55.6933326721191	-1.16265869140625	-7.99315214157104	0.01100810803473	0.0191249661147594	0.000293855206109583	0.0395794473588467
360	56.3426818847656	-0.188635781407356	-8.25289154052734	0.0149041991680861	0.0194496400654316	0.00354059832170606	0.0162028968334198
361	56.9920310974121	-0.188635781407356	-8.05808639526367	0.0022419011220336	0.00841071270406246	0.00126787810586393	0.0168522447347641
362	58.2907257080078	-0.837984383106232	-7.73341274261475	-0.00619963090866804	0.0136055024340749	-0.00360223650932312	0.0136055024340749
363	56.9920310974121	-0.837984383106232	-7.4087381362915	0.0022419011220336	0.00613799272105098	-0.0198359526693821	0.00548864435404539
364	58.9400749206543	-0.837984383106232	-7.6684775352478	-0.00197886489331722	0.00548864435404539	-0.0126931173726916	-0.000680167751852423
365	56.3426818847656	-0.188635781407356	-8.18795680999756	-0.0123684434220195	-3.08191010844894e-05	-0.00619963090866804	-0.0126931173726916
366	55.0439834594727	0.136038541793823	-8.18795680999756	-0.0237320438027382	-0.00490093370899558	-0.00132951640989631	-0.0350956469774246
367	56.9920310974121	-1.48733305931091	-7.99315214157104	-0.0152905117720366	-0.0217839982360601	-0.00684897974133492	-0.0448358729481697
368	57.6413803100586	-2.78603029251099	-7.47367286682129	-0.0185372550040483	-0.0195112787187099	-3.08191010844894e-05	-0.0471085943281651
369	56.9920310974121	-1.16265869140625	-7.4087381362915	-0.028926832601428	-0.0123684434220195	0.00191722682211548	-0.0334722734987736
370	58.2907257080078	-1.16265869140625	-7.86328220367432	-0.0139918150380254	-0.0191866029053926	0.00711201597005129	-0.0383423902094364
371	57.6413803100586	0.136038541793823	-7.60354280471802	-0.00392691092565656	-0.00295288790948689	0.0152288740500808	-0.0253554154187441
372	55.6933326721191	-0.188635781407356	-8.18795680999756	-0.00782300252467394	0.00938473641872406	0.0178262684494257	-0.00619963090866804
373	57.6413803100586	-1.48733305931091	-7.79834747314453	-0.00619963090866804	0.00321592413820326	0.0191249661147594	-0.00165419070981443
374	58.9400749206543	-1.16265869140625	-8.12302207946777	-0.00977104809135199	0.0155535480007529	0.0191249661147594	-0.00684897974133492
375	57.6413803100586	-1.81200730800629	-7.53860807418823	-0.00425158534198999	0.0197743140161037	0.012956153601408	0.00159255252219737
376	56.3426818847656	0.136038541793823	-7.79834747314453	-0.0152905117720366	0.0197743140161037	0.0162028968334198	0.0220470335334539
377	56.3426818847656	-0.188635781407356	-8.12302207946777	-0.00912170019000769	0.0191249661147594	0.012956153601408	0.0499690249562263
378	56.3426818847656	-1.48733305931091	-7.14899873733521	-0.00717365415766835	0.000293855206109583	0.0243197549134493	0.0421768426895142
379	55.6933326721191	-0.188635781407356	-7.73341274261475	-0.0159398596733809	0.00483929552137852	0.0188002903014421	0.0321119390428066
380	56.9920310974121	-0.188635781407356	-8.12302207946777	-0.0100957229733467	0.00289124972186983	0.0252937767654657	0.0171769186854362
381	56.3426818847656	0.460712850093842	-7.9282169342041	-0.00717365415766835	-0.00587495695799589	0.0213976856321096	0.013930176384747
382	58.2907257080078	-0.837984383106232	-7.73341274261475	0.00711201597005129	-0.0211346503347158	0.0535404421389103	0.00678734155371785
383	55.6933326721191	-0.188635781407356	-7.9282169342041	0.00126787810586393	0.000618529506027699	0.0457482598721981	0.00938473641872406
384	58.9400749206543	-1.16265869140625	-7.86328220367432	0.00711201597005129	-0.0146411629393697	0.0334106348454952	0.000293855206109583
385	55.6933326721191	-0.837984383106232	-7.73341274261475	0.0197743140161037	0.00548864435404539	0.0386054255068302	-0.0146411629393697
386	55.0439834594727	0.136038541793823	-8.05808639526367	-0.00879702530801296	-0.00132951640989631	0.0350340083241463	-0.0318489037454128
387	58.2907257080078	-0.837984383106232	-8.12302207946777	0.0233457311987877	-0.0139918150380254	0.0450989119708538	-0.0513293594121933
388	58.9400749206543	-2.13668155670166	-7.79834747314453	0.00159255252219737	-0.00847235135734081	0.0317872650921345	-0.0419138073921204
389	55.6933326721191	-1.16265869140625	-7.9282169342041	-0.00652430532500148	-0.00490093370899558	0.0275664981454611	-0.0334722734987736
390	58.2907257080078	-1.48733305931091	-7.86328220367432	0.0022419011220336	-0.00100484199356288	0.0145795252174139	-0.038017712533474
391	57.6413803100586	-0.188635781407356	-7.79834747314453	0.00483929552137852	-0.0110697457566857	-0.0292515084147453	-0.0247060675173998
392	56.9920310974121	-0.188635781407356	-7.79834747314453	0.0149041991680861	0.0103587592020631	-0.0454852245748043	-0.00684897974133492
393	57.6413803100586	-0.837984383106232	-7.60354280471802	0.0126314787194133	0.00354059832170606	-0.048407293856144	-0.0120437685400248
394	59.5894241333008	-0.513310074806213	-8.31782627105713	0.00289124972186983	0.0022419011220336	-0.0477579422295094	-0.00619963090866804
395	58.2907257080078	-1.81200730800629	-7.86328220367432	0.00743668992072344	-0.0026282137259841	-0.0568488240242004	-0.00912170019000769
396	55.0439834594727	-0.513310074806213	-8.12302207946777	0.000943203864153475	-0.00230353930965066	-0.039641086012125	0.0194496400654316
397	56.9920310974121	-0.188635781407356	-8.31782627105713	0.0152288740500808	0.00808603875339031	-0.0428878292441368	0.0496443510055542
398	56.9920310974121	-0.837984383106232	-7.79834747314453	0.0158782228827477	0.01100810803473	-0.0318489037454128	0.0415274947881699
399	55.6933326721191	-0.188635781407356	-7.47367286682129	0.00159255252219737	0.0181509424000978	-0.0354203209280968	0.0412028171122074
400	57.6413803100586	-0.188635781407356	-7.79834747314453	0.00126787810586393	0.0197743140161037	-0.0146411629393697	0.0194496400654316
401	56.9920310974121	0.460712850093842	-8.12302207946777	-0.00100484199356288	0.00451462110504508	-0.00652430532500148	0.0126314787194133
402	58.2907257080078	-0.188635781407356	-7.99315214157104	-0.00587495695799589	-0.00100484199356288	0.0022419011220336	0.0178262684494257
403	56.3426818847656	-0.188635781407356	-7.99315214157104	-0.0146411629393697	-0.00490093370899558	0.00776136433705688	0.01100810803473
404	58.2907257080078	-0.837984383106232	-7.60354280471802	-0.0156151866540313	0.00289124972186983	0.020423661917448	0.00711201597005129
405	57.6413803100586	-0.837984383106232	-7.6684775352478	-0.017887907102704	-0.0334722734987736	0.036657378077507	-0.00684897974133492
406	54.3946342468262	0.460712850093842	-7.60354280471802	-0.038017712533474	-0.0441865250468254	0.0515923984348774	-0.0292515084147453
407	58.2907257080078	-0.513310074806213	-7.73341274261475	-0.0136671401560307	-0.0480826161801815	0.0480209775269032	-0.0324982516467571
408	58.2907257080078	-1.48733305931091	-7.79834747314453	-0.0156151866540313	-0.050680011510849	0.0496443510055542	-0.039641086012125
409	57.6413803100586	-1.48733305931091	-7.86328220367432	-0.0130177913233638	-0.0318489037454128	0.0360080301761627	-0.0331475995481014
410	58.2907257080078	-0.837984383106232	-7.86328220367432	0.000293855206109583	-0.0247060675173998	0.0282158460468054	-0.0221086721867323
411	56.3426818847656	0.136038541793823	-7.73341274261475	-0.00717365415766835	-0.0172385573387146	0.00126787810586393	-0.0182125810533762
412	56.9920310974121	0.460712850093842	-7.73341274261475	0.0106834331527352	-0.00749832857400179	0.00646266713738441	-0.00457625929266214
413	57.6413803100586	-1.16265869140625	-7.53860807418823	-0.00100484199356288	0.00938473641872406	-0.00814767740666866	0.00289124972186983
414	57.6413803100586	-0.188635781407356	-7.73341274261475	0.00321592413820326	0.0243197549134493	-0.0311995539814234	-0.00165419070981443
415	57.6413803100586	-2.13668155670166	-7.79834747314453	0.00613799272105098	0.025618452578783	-0.0311995539814234	0.00321592413820326
416	56.3426818847656	-0.837984383106232	-7.99315214157104	-0.0104203969240189	0.0499690249562263	-0.0240567177534103	0.0155535480007529
417	56.3426818847656	0.460712850093842	-8.38276100158691	0.00354059832170606	0.0564625114202499	-0.0393164120614529	0.0525664202868938
418	56.3426818847656	-0.513310074806213	-8.05808639526367	0.00906006153672934	0.0519170723855495	-0.0451605506241322	0.0512677207589149
419	56.3426818847656	0.136038541793823	-7.79834747314453	-0.00230353930965066	0.040228795260191	-0.0474332682788372	0.0399041213095188
420	56.9920310974121	0.136038541793823	-7.79834747314453	-0.00392691092565656	0.0223717093467712	-0.0389917381107807	0.0314625911414623
421	57.6413803100586	-0.188635781407356	-7.73341274261475	-0.00587495695799589	0.00581331877037883	-0.0243813935667276	0.0236704051494598
422	58.9400749206543	-0.837984383106232	-7.73341274261475	0.00386527273803949	0.00646266713738441	-0.0243813935667276	0.0230210572481155
423	55.0439834594727	0.460712850093842	-8.18795680999756	0.0100340843200684	0.0168522447347641	-0.0152905117720366	0.0220470335334539
424	58.9400749206543	-1.16265869140625	-8.18795680999756	0.0116574559360743	0.00256657530553639	-0.0026282137259841	0.00841071270406246
425	57.6413803100586	-0.837984383106232	-8.18795680999756	0.0145795252174139	-0.00717365415766835	0.00743668992072344	-0.00392691092565656
426	53.745288848877	0.136038541793823	-8.05808639526367	0.00386527273803949	-0.0165892094373703	0.0334106348454952	-0.0156151866540313
427	58.2907257080078	-0.513310074806213	-7.73341274261475	-0.000355493422830477	-0.00587495695799589	0.052891094237566	-0.0370436906814575
428	56.9920310974121	-1.16265869140625	-7.53860807418823	0.00841071270406246	-0.00392691092565656	0.0269171483814716	-0.0331475995481014
429	57.6413803100586	-1.16265869140625	-7.6684775352478	0.00711201597005129	0.0100340843200684	-0.0169138833880424	-0.0341216214001179
430	58.9400749206543	-0.837984383106232	-7.9282169342041	0.00191722682211548	0.0272418223321438	-0.0565241500735283	-0.032173577696085
431	56.9920310974121	-0.188635781407356	-7.99315214157104	-3.08191010844894e-05	0.0246444288641214	-0.0623682886362076	-0.02697878703475
432	55.6933326721191	-0.188635781407356	-8.12302207946777	0.000618529506027699	0.0132808275520802	-0.0659397020936012	-0.0100957229733467
433	55.0439834594727	-0.837984383106232	-7.47367286682129	-0.0100957229733467	0.0181509424000978	-0.0536020807921886	-0.0104203969240189
434	56.9920310974121	-0.188635781407356	-7.86328220367432	-0.0182125810533762	0.00970941036939621	-0.0445111989974976	0.000293855206109583
435	56.9920310974121	-1.81200730800629	-7.14899873733521	-0.0113944197073579	-0.00717365415766835	-0.0425631552934647	0.000293855206109583
436	56.9920310974121	-0.837984383106232	-7.60354280471802	-0.0139918150380254	0.00776136433705688	-0.0152905117720366	0.0233457311987877
437	56.3426818847656	0.136038541793823	-8.31782627105713	0.00289124972186983	0.000618529506027699	-0.00684897974133492	0.0486703291535378
438	56.9920310974121	-0.188635781407356	-8.18795680999756	0.00354059832170606	-0.000355493422830477	0.0171769186854362	0.0444495603442192
439	55.6933326721191	0.136038541793823	-8.12302207946777	0.0136055024340749	0.000943203864153475	0.029189869761467	0.041852168738842
440	56.9920310974121	-0.188635781407356	-8.12302207946777	0.0168522447347641	-0.0107450718060136	0.0233457311987877	0.0168522447347641
441	56.9920310974121	0.136038541793823	-8.05808639526367	0.00841071270406246	-0.0126931173726916	0.0363327041268349	0.011982130818069
442	58.2907257080078	-1.81200730800629	-7.53860807418823	0.011982130818069	-0.0159398596733809	0.031137915328145	0.0230210572481155
443	53.0959396362305	0.136038541793823	-7.73341274261475	0.00906006153672934	-0.00652430532500148	0.0395794473588467	0.0100340843200684
444	57.6413803100586	-1.16265869140625	-8.12302207946777	0.0126314787194133	-0.00684897974133492	0.0220470335334539	0.00126787810586393
445	57.6413803100586	-0.837984383106232	-8.12302207946777	0.00906006153672934	-0.0110697457566857	0.0223717093467712	-0.0172385573387146
446	56.3426818847656	0.136038541793823	-8.18795680999756	-0.00295288790948689	-0.0266541130840778	0.0175015944987535	-0.0237320438027382
447	57.6413803100586	-0.837984383106232	-7.9282169342041	0.00451462110504508	-0.0211346503347158	0.00386527273803949	-0.0467839203774929
448	57.6413803100586	-0.837984383106232	-7.47367286682129	0.000293855206109583	-0.017887907102704	0.0145795252174139	-0.032173577696085
449	57.6413803100586	-1.48733305931091	-7.53860807418823	-0.0026282137259841	-0.00197886489331722	0.00613799272105098	-0.0357449948787689
450	55.0439834594727	-1.48733305931091	-7.47367286682129	-0.0136671401560307	-0.00555028254166245	-0.0120437685400248	-0.0263294391334057
451	56.9920310974121	-0.188635781407356	-8.31782627105713	0.00126787810586393	0.0113327819854021	-0.00295288790948689	-0.0165892094373703
452	58.2907257080078	-1.48733305931091	-8.12302207946777	-3.08191010844894e-05	0.00938473641872406	-0.00684897974133492	-0.00587495695799589
453	55.6933326721191	-0.837984383106232	-7.9282169342041	0.000293855206109583	0.00451462110504508	-0.00749832857400179	-0.00197886489331722
454	57.6413803100586	-0.188635781407356	-8.05808639526367	-0.00327756232582033	0.00841071270406246	-0.0159398596733809	-0.0026282137259841
455	57.6413803100586	-0.188635781407356	-7.47367286682129	-0.00522560812532902	0.00646266713738441	-0.0256800893694162	-3.08191010844894e-05
456	58.9400749206543	-1.81200730800629	-7.60354280471802	0.00483929552137852	0.00191722682211548	-0.0136671401560307	0.01847561635077
457	56.3426818847656	-0.188635781407356	-7.73341274261475	0.0356833562254906	0.00418994715437293	0.00191722682211548	0.0532157681882381
458	56.3426818847656	0.136038541793823	-7.86328220367432	-0.00457625929266214	0.0022419011220336	0.011982130818069	0.0450989119708538
459	56.9920310974121	-0.837984383106232	-7.86328220367432	-0.0117190945893526	-0.00295288790948689	0.0178262684494257	0.0408781431615353
460	54.3946342468262	-0.188635781407356	-8.05808639526367	-0.0156151866540313	0.000943203864153475	0.0382807515561581	0.0278911720961332
461	59.5894241333008	-1.48733305931091	-8.05808639526367	0.00126787810586393	-0.00814767740666866	0.0707481801509857	0.0175015944987535
462	57.6413803100586	-2.13668155670166	-7.6684775352478	-0.00717365415766835	-0.0328229255974293	0.0746442750096321	0.0158782228827477
463	56.3426818847656	0.136038541793823	-7.6684775352478	-0.00197886489331722	-0.0195112787187099	0.0597092546522617	0.00483929552137852
464	58.2907257080078	-0.837984383106232	-7.6684775352478	0.000618529506027699	-0.0230826959013939	0.0467222817242146	0.00256657530553639
465	59.5894241333008	-0.837984383106232	-7.9282169342041	0.0188002903014421	-0.0201606266200542	0.0158782228827477	-0.0110697457566857
466	56.3426818847656	0.460712850093842	-8.25289154052734	-0.00782300252467394	-0.0182125810533762	-3.08191010844894e-05	-0.0295761823654175
467	57.6413803100586	-1.48733305931091	-7.9282169342041	-0.00360223650932312	-0.0243813935667276	-0.0162645354866982	-0.0363943427801132
468	56.9920310974121	-0.837984383106232	-7.9282169342041	-0.00392691092565656	-0.0136671401560307	-0.0260047651827335	-0.0523033849895
469	58.2907257080078	-2.46135592460632	-7.53860807418823	0.00873538758605719	-0.0152905117720366	-0.0253554154187441	-0.0393164120614529
470	55.0439834594727	-1.16265869140625	-7.34380340576172	-0.00425158534198999	0.000943203864153475	-0.0370436906814575	-0.0282774847000837
471	56.9920310974121	-0.188635781407356	-7.9282169342041	-0.00684897974133492	-0.00165419070981443	-0.0497059896588326	-0.0240567177534103
472	56.9920310974121	-1.16265869140625	-7.9282169342041	-0.00522560812532902	-0.00619963090866804	-0.0428878292441368	-0.00652430532500148
473	57.6413803100586	-0.513310074806213	-7.86328220367432	-0.00814767740666866	0.00126787810586393	-0.0373683646321297	-0.0100957229733467
474	56.9920310974121	0.136038541793823	-8.12302207946777	-0.00814767740666866	0.0022419011220336	-0.0279528107494116	-0.00555028254166245
475	55.6933326721191	-0.188635781407356	-7.86328220367432	-0.00814767740666866	0.00646266713738441	-0.0367190167307854	-0.00425158534198999
476	58.9400749206543	-1.48733305931091	-7.6684775352478	-0.00684897974133492	0.0191249661147594	-0.02697878703475	0.01847561635077
477	55.6933326721191	-0.513310074806213	-7.86328220367432	-0.00230353930965066	0.0126314787194133	0.00354059832170606	0.0441248863935471
478	55.6933326721191	0.136038541793823	-8.05808639526367	0.00354059832170606	0.00386527273803949	0.00451462110504508	0.0382807515561581
479	56.9920310974121	-1.48733305931091	-7.99315214157104	-0.00132951640989631	-0.00327756232582033	0.00743668992072344	0.0438002124428749
480	56.3426818847656	-0.837984383106232	-8.12302207946777	-0.0159398596733809	0.00743668992072344	0.00451462110504508	0.0200989879667759
481	58.9400749206543	-1.48733305931091	-7.73341274261475	-0.0113944197073579	0.000943203864153475	0.00418994715437293	0.020423661917448
482	56.9920310974121	-0.837984383106232	-7.73341274261475	-0.00165419070981443	0.00873538758605719	0.00776136433705688	0.0249691028147936
483	58.2907257080078	-0.513310074806213	-8.05808639526367	-0.00132951640989631	0.00126787810586393	-0.00717365415766835	0.00418994715437293
484	55.0439834594727	0.136038541793823	-8.05808639526367	-0.00392691092565656	0.0178262684494257	-0.00132951640989631	0.00483929552137852
485	57.6413803100586	-1.16265869140625	-7.47367286682129	-0.0100957229733467	0.0207483377307653	-0.0169138833880424	-0.00684897974133492
486	58.2907257080078	-2.13668155670166	-7.4087381362915	-0.00977104809135199	0.00938473641872406	-0.0175632312893867	-0.0247060675173998
487	53.745288848877	-0.188635781407356	-7.86328220367432	-0.0191866029053926	0.0210730116814375	-0.0117190945893526	-0.0357449948787689
488	56.9920310974121	0.136038541793823	-7.9282169342041	-0.00522560812532902	0.0282158460468054	-0.0318489037454128	-0.0360696688294411
489	56.3426818847656	-1.48733305931091	-7.86328220367432	-0.00132951640989631	0.0103587592020631	-0.017887907102704	-0.0383423902094364
490	53.745288848877	-0.188635781407356	-7.86328220367432	-0.00684897974133492	0.0158782228827477	-0.00977104809135199	-0.0282774847000837
491	56.3426818847656	0.136038541793823	-7.86328220367432	0.00321592413820326	0.00418994715437293	-0.00879702530801296	-0.0250307414680719
492	57.6413803100586	-1.16265869140625	-7.6684775352478	0.00841071270406246	-0.00457625929266214	0.0226963832974434	-0.0026282137259841
493	55.6933326721191	-1.16265869140625	-7.53860807418823	-0.00392691092565656	-0.0120437685400248	0.0295145437121391	-0.00749832857400179
494	56.3426818847656	-0.513310074806213	-7.9282169342041	-0.0117190945893526	-0.0162645354866982	0.0545144639909267	-0.00652430532500148
495	55.0439834594727	-0.188635781407356	-7.9282169342041	-0.00847235135734081	-0.0169138833880424	0.0522417463362217	-0.00132951640989631
496	56.3426818847656	-1.16265869140625	-8.12302207946777	0.00191722682211548	-0.0201606266200542	0.0532157681882381	0.0285405199974775
497	55.6933326721191	-1.48733305931091	-7.79834747314453	0.01100810803473	0.00743668992072344	0.0613326244056225	0.0558131635189056
498	58.2907257080078	-1.16265869140625	-7.99315214157104	0.0278911720961332	-0.00619963090866804	0.0584105588495731	0.0499690249562263
499	57.6413803100586	-1.81200730800629	-7.47367286682129	0.0265924744307995	0.00418994715437293	0.041852168738842	0.0428261905908585
500	54.3946342468262	-0.513310074806213	-7.4087381362915	0.029189869761467	0.00906006153672934	0.0158782228827477	0.0298392176628113
501	56.3426818847656	-0.188635781407356	-7.99315214157104	0.0236704051494598	0.0162028968334198	-0.0165892094373703	0.020423661917448
502	57.6413803100586	-1.16265869140625	-8.05808639526367	0.0350340083241463	0.0217223595827818	-0.0419138073921204	0.0191249661147594
503	56.3426818847656	0.136038541793823	-8.25289154052734	0.0275664981454611	0.0149041991680861	-0.0630176365375519	0.00126787810586393
504	56.9920310974121	-0.837984383106232	-7.86328220367432	0.0162028968334198	0.0259431265294552	-0.0474332682788372	0.00613799272105098
505	55.0439834594727	-0.188635781407356	-8.12302207946777	0.0226963832974434	0.0142548503354192	-0.043212503194809	-0.00912170019000769
506	57.6413803100586	-2.78603029251099	-7.73341274261475	0.0188002903014421	-0.023407369852066	-0.0273034609854221	-0.0266541130840778
507	54.3946342468262	-0.188635781407356	-7.79834747314453	0.00678734155371785	-0.017887907102704	-0.00360223650932312	-0.03444629535079
508	56.3426818847656	-0.513310074806213	-8.31782627105713	-0.00619963090866804	-0.0139918150380254	-0.00912170019000769	-0.0399657599627972
509	55.6933326721191	-0.513310074806213	-7.99315214157104	-0.00555028254166245	-0.0120437685400248	0.000943203864153475	-0.0422384813427925
510	55.0439834594727	-0.513310074806213	-7.79834747314453	-0.00782300252467394	-0.0126931173726916	0.00418994715437293	-0.0266541130840778
511	56.9920310974121	-0.837984383106232	-7.73341274261475	-0.0130177913233638	-0.00230353930965066	0.00808603875339031	-0.0230826959013939
512	58.2907257080078	-1.48733305931091	-7.6684775352478	-0.00360223650932312	-0.0175632312893867	0.0126314787194133	-3.08191010844894e-05
513	57.6413803100586	-2.13668155670166	-7.60354280471802	-0.0107450718060136	-0.00782300252467394	0.0213976856321096	0.00191722682211548
514	53.745288848877	-0.188635781407356	-7.79834747314453	-0.0123684434220195	0.00354059832170606	0.0123068047687411	-0.00100484199356288
515	56.3426818847656	-0.837984383106232	-8.18795680999756	-0.00652430532500148	0.00354059832170606	0.000293855206109583	0.00646266713738441
516	55.6933326721191	-1.81200730800629	-8.12302207946777	0.0116574559360743	0.011982130818069	-0.00684897974133492	0.0275664981454611
517	54.3946342468262	-0.837984383106232	-7.6684775352478	0.012956153601408	0.0265924744307995	-0.023407369852066	0.0509430468082428
518	57.6413803100586	-1.48733305931091	-7.47367286682129	0.0116574559360743	0.0369820520281792	-0.0581475235521793	0.049319677054882
519	56.3426818847656	-0.837984383106232	-7.47367286682129	0.0022419011220336	0.0548391379415989	-0.0659397020936012	0.0350340083241463
520	56.3426818847656	-0.188635781407356	-7.9282169342041	0.00289124972186983	0.0444495603442192	-0.0510046854615211	0.0197743140161037
521	55.6933326721191	-0.188635781407356	-7.79834747314453	0.00516396993771195	0.0213976856321096	-0.0243813935667276	0.01100810803473
522	57.6413803100586	-1.81200730800629	-7.9282169342041	-0.00295288790948689	0.01100810803473	-0.00782300252467394	0.0126314787194133
523	56.3426818847656	-1.16265869140625	-8.18795680999756	-0.0107450718060136	0.00418994715437293	0.00516396993771195	0.0181509424000978
524	55.0439834594727	-1.16265869140625	-7.86328220367432	-0.0286021586507559	-0.00912170019000769	0.0175015944987535	0.00321592413820326
525	56.3426818847656	-0.188635781407356	-8.38276100158691	-0.0360696688294411	-0.0169138833880424	0.0175015944987535	-0.00652430532500148
526	58.2907257080078	-2.46135592460632	-7.73341274261475	-0.0412644557654858	-0.0357449948787689	0.0288651939481497	-0.023407369852066
527	55.6933326721191	-0.188635781407356	-7.9282169342041	-0.0539267547428608	-0.02697878703475	0.0233457311987877	-0.0318489037454128
528	56.3426818847656	-0.513310074806213	-7.79834747314453	-0.0315242260694504	-0.0240567177534103	0.00516396993771195	-0.0350956469774246
529	56.3426818847656	0.136038541793823	-7.60354280471802	-0.0367190167307854	-0.0146411629393697	-0.00814767740666866	-0.0357449948787689
530	56.3426818847656	-0.513310074806213	-7.9282169342041	-0.0256800893694162	-0.00684897974133492	-0.032173577696085	-0.0243813935667276
531	55.6933326721191	-0.188635781407356	-8.05808639526367	-0.0123684434220195	-0.0156151866540313	-0.0337969474494457	-0.0250307414680719
532	57.6413803100586	-0.188635781407356	-8.31782627105713	0.00938473641872406	-0.00555028254166245	-0.0370436906814575	-0.00652430532500148
533	58.9400749206543	-2.78603029251099	-7.79834747314453	0.0116574559360743	-0.0370436906814575	-0.0266541130840778	-0.00457625929266214
534	54.3946342468262	0.136038541793823	-7.9282169342041	0.0126314787194133	-0.0113944197073579	-0.017887907102704	-0.00555028254166245
535	57.6413803100586	-1.16265869140625	-7.73341274261475	0.0126314787194133	-0.0263294391334057	0.00613799272105098	-0.00555028254166245
536	57.6413803100586	-1.16265869140625	-7.73341274261475	0.025618452578783	-0.0182125810533762	0.0132808275520802	0.0210730116814375
537	56.3426818847656	0.136038541793823	-7.99315214157104	0.0360080301761627	-0.00977104809135199	0.0158782228827477	0.0483456552028656
538	58.2907257080078	0.460712850093842	-8.05808639526367	0.0421768426895142	-0.00587495695799589	0.0165275707840919	0.0399041213095188
539	56.3426818847656	0.136038541793823	-8.12302207946777	0.0389300994575024	0.00548864435404539	0.0188002903014421	0.0321119390428066
540	57.6413803100586	-1.81200730800629	-7.79834747314453	0.0282158460468054	0.00678734155371785	0.0207483377307653	0.0207483377307653
541	53.0959396362305	-0.188635781407356	-7.99315214157104	0.0178262684494257	0.00191722682211548	0.020423661917448	0.012956153601408
542	58.2907257080078	-1.48733305931091	-8.05808639526367	0.0207483377307653	0.00743668992072344	0.00906006153672934	0.012956153601408
543	57.6413803100586	-1.81200730800629	-7.79834747314453	0.0152288740500808	0.00354059832170606	0.000618529506027699	0.00776136433705688
544	56.3426818847656	-1.16265869140625	-7.9282169342041	0.00711201597005129	0.0288651939481497	-0.0172385573387146	-0.00749832857400179
545	56.3426818847656	-0.513310074806213	-7.86328220367432	0.0126314787194133	0.0252937767654657	-0.0224333461374044	-0.00944637414067984
546	57.6413803100586	-0.837984383106232	-7.86328220367432	-0.0113944197073579	0.00646266713738441	-0.0165892094373703	-0.0337969474494457
547	56.3426818847656	-0.188635781407356	-7.9282169342041	-0.0159398596733809	-0.00944637414067984	-0.0117190945893526	-0.0363943427801132
548	56.3426818847656	-0.188635781407356	-7.73341274261475	-0.0195112787187099	-0.00100484199356288	0.00483929552137852	-0.0425631552934647
549	56.3426818847656	-0.513310074806213	-7.6684775352478	-0.0425631552934647	-0.00165419070981443	-0.00230353930965066	-0.0386670641601086
550	55.6933326721191	-0.513310074806213	-7.6684775352478	-0.0331475995481014	-0.00587495695799589	-0.017887907102704	-0.0363943427801132
551	52.446590423584	-0.837984383106232	-7.99315214157104	-0.0373683646321297	0.00159255252219737	-0.0195112787187099	-0.0227580219507217
552	56.9920310974121	-1.16265869140625	-8.18795680999756	-0.0191866029053926	0.00711201597005129	-0.0188619289547205	-0.00912170019000769
553	56.9920310974121	-2.13668155670166	-7.9282169342041	-0.0139918150380254	-0.00490093370899558	-0.00749832857400179	-0.0026282137259841
554	56.9920310974121	-1.81200730800629	-8.12302207946777	-0.00457625929266214	0.011982130818069	-0.00749832857400179	-0.00619963090866804
555	56.3426818847656	0.136038541793823	-8.05808639526367	-0.00100484199356288	0.000293855206109583	-0.00684897974133492	-0.00619963090866804
556	56.3426818847656	-0.513310074806213	-7.73341274261475	0.000618529506027699	0.0269171483814716	-0.00360223650932312	0.0178262684494257
557	56.9920310974121	-1.48733305931091	-7.14899873733521	0.0197743140161037	0.0220470335334539	0.0126314787194133	0.0386054255068302
558	58.9400749206543	-1.81200730800629	-7.6684775352478	0.0239950809627771	0.0243197549134493	-0.000680167751852423	0.0441248863935471
559	57.6413803100586	-1.81200730800629	-7.86328220367432	0.0197743140161037	0.0421768426895142	0.00159255252219737	0.0334106348454952
560	56.3426818847656	-1.16265869140625	-7.86328220367432	0.0149041991680861	0.020423661917448	0.00970941036939621	0.0191249661147594
561	54.3946342468262	0.136038541793823	-8.05808639526367	-0.00360223650932312	0.0152288740500808	0.0197743140161037	0.0155535480007529
562	58.2907257080078	-1.48733305931091	-7.86328220367432	0.00159255252219737	0.0158782228827477	0.0200989879667759	0.0220470335334539
563	58.2907257080078	-1.81200730800629	-7.99315214157104	-0.00425158534198999	0.0100340843200684	0.0158782228827477	0.000293855206109583
564	56.9920310974121	-1.48733305931091	-7.53860807418823	0.00483929552137852	0.0175015944987535	0.013930176384747	0.00159255252219737
565	56.3426818847656	-0.188635781407356	-7.99315214157104	-0.00230353930965066	0.00841071270406246	0.00483929552137852	-0.00847235135734081
566	58.2907257080078	-1.48733305931091	-7.99315214157104	-0.00360223650932312	-0.0221086721867323	0.00386527273803949	-0.0302255302667618
567	55.6933326721191	-0.188635781407356	-8.05808639526367	-0.0026282137259841	-0.0256800893694162	0.01100810803473	-0.0315242260694504
568	56.9920310974121	-0.513310074806213	-8.05808639526367	-0.00619963090866804	-0.0250307414680719	-0.0139918150380254	-0.0458098985254765
569	57.6413803100586	-0.513310074806213	-8.05808639526367	-0.00165419070981443	-0.028926832601428	-0.0221086721867323	-0.039641086012125
570	56.3426818847656	-1.48733305931091	-7.86328220367432	0.00126787810586393	-0.0295761823654175	-0.0305502042174339	-0.0373683646321297
571	53.745288848877	-0.513310074806213	-7.79834747314453	-0.0120437685400248	-0.0256800893694162	-0.0191866029053926	-0.0191866029053926
572	58.2907257080078	-1.48733305931091	-7.79834747314453	-0.00555028254166245	-0.0253554154187441	-0.0113944197073579	-0.00165419070981443
573	56.9920310974121	-1.81200730800629	-7.9282169342041	-0.00587495695799589	-0.00879702530801296	-0.0188619289547205	0.00451462110504508
574	58.2907257080078	-1.81200730800629	-8.12302207946777	-0.0123684434220195	-0.00619963090866804	-0.00360223650932312	0.000293855206109583
575	57.6413803100586	-0.513310074806213	-8.18795680999756	-0.0299008563160896	-0.0260047651827335	0.0269171483814716	-3.08191010844894e-05
576	57.6413803100586	-0.188635781407356	-8.12302207946777	-0.0370436906814575	-0.0386670641601086	0.0571118593215942	0.0252937767654657
577	56.3426818847656	-0.837984383106232	-7.47367286682129	-0.0311995539814234	-0.0208099745213985	0.0632806718349457	0.0509430468082428
578	57.6413803100586	-1.48733305931091	-7.14899873733521	-0.0247060675173998	-0.0162645354866982	0.0499690249562263	0.0525664202868938
579	57.6413803100586	-1.81200730800629	-7.4087381362915	-0.0100957229733467	-0.00912170019000769	0.0353586822748184	0.0434755384922028
580	56.3426818847656	-1.16265869140625	-8.05808639526367	-0.0126931173726916	0.000943203864153475	0.0327612869441509	0.0272418223321438
581	55.0439834594727	-0.188635781407356	-8.05808639526367	-0.0143164889886975	0.00451462110504508	-0.000680167751852423	0.0145795252174139
582	58.9400749206543	-1.81200730800629	-8.12302207946777	0.00970941036939621	0.0158782228827477	-0.000680167751852423	0.0162028968334198
583	56.3426818847656	-0.837984383106232	-7.79834747314453	0.0162028968334198	0.0262678004801273	-0.0169138833880424	0.00873538758605719
584	58.2907257080078	-1.81200730800629	-7.73341274261475	0.0288651939481497	0.0434755384922028	-0.0386670641601086	-0.00490093370899558
585	56.3426818847656	-0.513310074806213	-7.60354280471802	0.0269171483814716	0.047696303576231	-0.0578228458762169	-0.00392691092565656
586	58.2907257080078	-0.837984383106232	-7.6684775352478	0.0321119390428066	0.0347093306481838	-0.0656150281429291	-0.0253554154187441
587	56.3426818847656	-0.837984383106232	-8.25289154052734	0.0197743140161037	0.0200989879667759	-0.0617189407348633	-0.0419138073921204
588	55.0439834594727	-0.188635781407356	-7.99315214157104	0.0207483377307653	0.011982130818069	-0.0561994761228561	-0.0406151078641415
589	57.6413803100586	-0.513310074806213	-8.25289154052734	0.0123068047687411	0.0171769186854362	-0.0626929625868797	-0.0370436906814575
590	56.3426818847656	-2.46135592460632	-7.9282169342041	0.0103587592020631	0.0145795252174139	-0.0539267547428608	-0.0347709693014622
591	55.0439834594727	-0.188635781407356	-7.99315214157104	-0.00912170019000769	0.00841071270406246	-0.050680011510849	-0.0188619289547205
592	58.2907257080078	-1.16265869140625	-7.9282169342041	0.00451462110504508	0.00873538758605719	-0.0221086721867323	-0.00912170019000769
593	57.6413803100586	-1.81200730800629	-7.21393346786499	-0.0126931173726916	-0.00847235135734081	-0.0146411629393697	-0.00165419070981443
594	56.9920310974121	-0.837984383106232	-8.18795680999756	-0.0123684434220195	-0.000355493422830477	-0.017887907102704	-0.00295288790948689
595	56.9920310974121	-1.81200730800629	-7.99315214157104	-0.0217839982360601	-0.000355493422830477	-0.000680167751852423	0.00873538758605719
596	57.6413803100586	-0.188635781407356	-8.12302207946777	-0.0185372550040483	-0.00392691092565656	-0.000355493422830477	0.0278911720961332
597	56.3426818847656	-1.81200730800629	-7.79834747314453	-0.00555028254166245	-0.00295288790948689	0.0178262684494257	0.0515923984348774
598	55.0439834594727	-1.81200730800629	-7.53860807418823	-0.00522560812532902	-0.000355493422830477	0.0103587592020631	0.0613326244056225
599	56.9920310974121	-0.837984383106232	-7.73341274261475	0.0152288740500808	0.00354059832170606	0.0136055024340749	0.0470469556748867
600	56.3426818847656	-2.13668155670166	-7.53860807418823	0.00711201597005129	-0.00360223650932312	0.0194496400654316	0.0321119390428066
601	55.6933326721191	-0.513310074806213	-7.99315214157104	0.00613799272105098	-0.0026282137259841	0.00711201597005129	0.0249691028147936
602	58.2907257080078	-1.48733305931091	-7.86328220367432	0.0233457311987877	-0.00425158534198999	0.0207483377307653	0.0220470335334539
603	56.3426818847656	-0.513310074806213	-8.05808639526367	0.0132808275520802	-0.00684897974133492	0.0188002903014421	0.0168522447347641
604	56.9920310974121	-1.81200730800629	-7.79834747314453	0.00451462110504508	-0.00230353930965066	0.00581331877037883	0.01100810803473
605	56.9920310974121	-0.513310074806213	-8.05808639526367	0.00678734155371785	-0.0198359526693821	0.0162028968334198	-0.00132951640989631
606	57.6413803100586	-1.81200730800629	-7.47367286682129	-0.00295288790948689	-0.0318489037454128	0.0220470335334539	-0.0185372550040483
607	55.6933326721191	-1.16265869140625	-7.73341274261475	-0.000355493422830477	-0.0503553375601768	0.0525664202868938	-0.0315242260694504
608	54.3946342468262	-0.837984383106232	-7.99315214157104	-0.0120437685400248	-0.0393164120614529	0.0717222020030022	-0.0240567177534103
609	56.9920310974121	-0.837984383106232	-8.12302207946777	-0.00230353930965066	-0.0237320438027382	0.0879559218883514	-0.0295761823654175
610	56.9920310974121	-2.78603029251099	-7.86328220367432	-0.0120437685400248	-0.0165892094373703	0.0902286395430565	-0.0165892094373703
611	53.745288848877	-0.837984383106232	-8.12302207946777	-0.00392691092565656	-0.0120437685400248	0.0782156884670258	-0.0182125810533762
612	56.3426818847656	-0.513310074806213	-8.05808639526367	-0.00360223650932312	0.00386527273803949	0.0798390582203865	0.000293855206109583
613	57.6413803100586	-2.13668155670166	-7.6684775352478	-0.00457625929266214	0.0126314787194133	0.0522417463362217	-0.0026282137259841
614	56.3426818847656	-0.837984383106232	-7.60354280471802	-0.000355493422830477	0.0327612869441509	0.00451462110504508	-0.00132951640989631
615	58.9400749206543	-2.13668155670166	-7.86328220367432	-0.00392691092565656	0.0405534692108631	-0.0204853005707264	-0.00295288790948689
616	57.6413803100586	-1.16265869140625	-8.38276100158691	0.0022419011220336	0.0512677207589149	-0.0626929625868797	0.0181509424000978
617	57.6413803100586	-1.48733305931091	-8.18795680999756	-0.000355493422830477	0.0463976077735424	-0.10295257717371	0.0425015166401863
618	53.745288848877	-0.837984383106232	-7.99315214157104	-0.0100957229733467	0.0606832765042782	-0.139965444803238	0.0425015166401863
619	56.3426818847656	-0.837984383106232	-8.12302207946777	-0.00522560812532902	0.0519170723855495	-0.144186213612556	0.0334106348454952
620	59.5894241333008	-2.46135592460632	-7.73341274261475	-0.0104203969240189	0.0324366129934788	-0.0932123512029648	0.0188002903014421
621	56.3426818847656	-1.16265869140625	-7.53860807418823	-0.0113944197073579	0.00808603875339031	-0.0649656802415848	0.0132808275520802
622	57.6413803100586	-0.188635781407356	-7.99315214157104	-3.08191010844894e-05	0.000293855206109583	-0.0360696688294411	0.0100340843200684
623	56.3426818847656	-0.837984383106232	-8.18795680999756	-0.00100484199356288	0.000943203864153475	-0.0175632312893867	0.00808603875339031
624	58.2907257080078	-1.81200730800629	-7.9282169342041	-0.0026282137259841	0.00256657530553639	-0.0195112787187099	0.000618529506027699
625	55.6933326721191	-0.837984383106232	-7.99315214157104	-0.0120437685400248	0.00646266713738441	-0.00490093370899558	-0.00457625929266214
626	56.9920310974121	-0.837984383106232	-8.25289154052734	-0.0117190945893526	-0.0026282137259841	0.00808603875339031	-0.0299008563160896
627	56.3426818847656	-1.16265869140625	-7.86328220367432	-0.0130177913233638	-0.0191866029053926	0.0295145437121391	-0.0425631552934647
628	55.6933326721191	-1.48733305931091	-7.27886867523193	-0.0165892094373703	-0.0026282137259841	0.0178262684494257	-0.0370436906814575
629	58.2907257080078	-1.81200730800629	-7.27886867523193	-0.0117190945893526	-0.00230353930965066	0.00841071270406246	-0.0373683646321297
630	58.9400749206543	-2.46135592460632	-7.6684775352478	-0.00425158534198999	-0.00879702530801296	0.00159255252219737	-0.0334722734987736
631	58.9400749206543	-2.13668155670166	-7.9282169342041	0.00581331877037883	-0.0292515084147453	-0.00652430532500148	-0.0130177913233638
632	56.9920310974121	-1.48733305931091	-7.9282169342041	0.0123068047687411	-0.0302255302667618	0.00386527273803949	-0.0104203969240189
633	56.3426818847656	-0.837984383106232	-8.25289154052734	0.0181509424000978	-0.0159398596733809	0.00743668992072344	0.000618529506027699
634	58.2907257080078	-3.43537902832031	-7.6684775352478	0.0123068047687411	-0.0299008563160896	-0.00392691092565656	-0.00522560812532902
635	54.3946342468262	-0.837984383106232	-7.86328220367432	0.0136055024340749	-0.00555028254166245	-0.000355493422830477	0.000293855206109583
636	59.5894241333008	-2.13668155670166	-7.73341274261475	0.0162028968334198	-0.000680167751852423	-0.00717365415766835	0.0301638916134834
637	57.6413803100586	-2.13668155670166	-7.47367286682129	0.040228795260191	-0.00100484199356288	0.0152288740500808	0.0483456552028656
638	55.0439834594727	-1.81200730800629	-7.9282169342041	0.0275664981454611	0.0126314787194133	0.0217223595827818	0.045423585921526
639	55.6933326721191	-0.837984383106232	-8.18795680999756	0.0226963832974434	0.0175015944987535	0.0132808275520802	0.029189869761467
640	56.9920310974121	-0.837984383106232	-8.12302207946777	0.0217223595827818	0.00159255252219737	0.0168522447347641	0.0233457311987877
641	58.2907257080078	-2.13668155670166	-7.79834747314453	0.0158782228827477	-0.00230353930965066	0.0259431265294552	0.0136055024340749
642	55.6933326721191	-0.513310074806213	-7.9282169342041	0.0142548503354192	-0.0110697457566857	0.0220470335334539	0.00938473641872406
643	58.2907257080078	-1.81200730800629	-7.6684775352478	0.0113327819854021	-0.0221086721867323	0.0288651939481497	0.0142548503354192
644	56.3426818847656	-2.13668155670166	-7.73341274261475	-0.00457625929266214	-0.0130177913233638	0.0162028968334198	0.000618529506027699
645	55.6933326721191	-1.81200730800629	-7.9282169342041	-0.0162645354866982	-0.0250307414680719	0.0434755384922028	-0.00230353930965066
646	56.9920310974121	-0.837984383106232	-8.38276100158691	-0.0217839982360601	-0.0279528107494116	0.0210730116814375	-0.0240567177534103
647	58.2907257080078	-2.46135592460632	-7.79834747314453	-0.0217839982360601	-0.0328229255974293	0.0389300994575024	-0.043212503194809
648	56.9920310974121	-1.48733305931091	-7.79834747314453	-0.0299008563160896	-0.0308748781681061	0.0425015166401863	-0.0350956469774246
649	58.2907257080078	-2.13668155670166	-7.47367286682129	-0.0302255302667618	-0.0240567177534103	0.0321119390428066	-0.0419138073921204
650	58.2907257080078	-2.13668155670166	-7.08406400680542	-0.0260047651827335	-0.000680167751852423	0.0347093306481838	-0.0393164120614529
651	58.2907257080078	-2.13668155670166	-7.53860807418823	-0.0302255302667618	0.00776136433705688	0.0340599827468395	-0.0201606266200542
652	55.6933326721191	-0.837984383106232	-8.25289154052734	-0.0149658378213644	0.0123068047687411	0.00841071270406246	-0.0152905117720366
653	58.2907257080078	-1.16265869140625	-8.18795680999756	-0.0100957229733467	0.013930176384747	-3.08191010844894e-05	-0.0149658378213644
654	56.3426818847656	-1.81200730800629	-8.12302207946777	-0.0100957229733467	0.0175015944987535	-0.0185372550040483	-0.0123684434220195
655	55.6933326721191	-2.13668155670166	-7.27886867523193	-0.0104203969240189	0.0282158460468054	-0.0331475995481014	-0.00457625929266214
656	58.2907257080078	-1.48733305931091	-7.47367286682129	-0.0149658378213644	0.0269171483814716	-0.0539267547428608	0.020423661917448
657	58.2907257080078	-2.78603029251099	-7.79834747314453	0.0168522447347641	0.0347093306481838	-0.0402904339134693	0.0343846566975117
658	56.3426818847656	-0.513310074806213	-8.05808639526367	0.0191249661147594	0.029189869761467	-0.0425631552934647	0.0343846566975117
659	56.9920310974121	-0.837984383106232	-7.99315214157104	0.0226963832974434	0.0353586822748184	-0.0536020807921886	0.029189869761467
660	58.2907257080078	-1.81200730800629	-7.60354280471802	0.0226963832974434	0.0324366129934788	-0.0428878292441368	0.0197743140161037
661	58.9400749206543	-2.13668155670166	-7.9282169342041	0.0188002903014421	0.0100340843200684	-0.0415891297161579	0.0142548503354192
662	55.6933326721191	-1.16265869140625	-8.05808639526367	0.0126314787194133	0.00321592413820326	-0.0477579422295094	0.000293855206109583
663	57.6413803100586	-1.48733305931091	-7.6684775352478	0.013930176384747	0.0171769186854362	-0.0516540370881557	-0.00782300252467394
664	56.3426818847656	-1.81200730800629	-7.34380340576172	0.0132808275520802	0.00841071270406246	-0.0461345724761486	-3.08191010844894e-05
665	55.0439834594727	-2.13668155670166	-7.53860807418823	-0.00457625929266214	-0.00652430532500148	-0.0350956469774246	-0.0139918150380254
666	56.9920310974121	-1.16265869140625	-8.12302207946777	-0.00977104809135199	-0.0188619289547205	-0.0386670641601086	-0.0311995539814234
667	58.2907257080078	-2.78603029251099	-7.9282169342041	-0.0227580219507217	-0.038017712533474	-0.0136671401560307	-0.0474332682788372
668	57.6413803100586	-1.81200730800629	-7.86328220367432	-0.0299008563160896	-0.0292515084147453	-0.023407369852066	-0.0428878292441368
669	58.2907257080078	-1.48733305931091	-7.79834747314453	-0.0337969474494457	-0.0240567177534103	-0.0162645354866982	-0.0389917381107807
670	58.2907257080078	-1.81200730800629	-7.6684775352478	-0.0276281367987394	-0.0185372550040483	-0.0159398596733809	-0.0328229255974293
671	57.6413803100586	-1.81200730800629	-7.47367286682129	-0.0286021586507559	-0.0198359526693821	-0.0026282137259841	-0.0182125810533762
672	56.9920310974121	-0.837984383106232	-7.9282169342041	-0.021459324285388	-0.00327756232582033	0.000943203864153475	-0.00457625929266214
673	58.9400749206543	-2.13668155670166	-8.12302207946777	-0.0133424662053585	0.0145795252174139	0.0142548503354192	-3.08191010844894e-05
674	56.9920310974121	-1.48733305931091	-7.99315214157104	-0.00360223650932312	0.0136055024340749	0.00483929552137852	-0.00132951640989631
675	55.0439834594727	-1.81200730800629	-7.79834747314453	-0.0104203969240189	0.0181509424000978	0.00483929552137852	0.00970941036939621
676	58.9400749206543	-2.46135592460632	-7.99315214157104	0.0239950809627771	0.0285405199974775	-0.00327756232582033	0.0272418223321438
677	59.5894241333008	-3.11070466041565	-7.99315214157104	0.0200989879667759	0.000943203864153475	0.0175015944987535	0.0473716296255589
678	56.3426818847656	-0.837984383106232	-7.79834747314453	0.0220470335334539	0.0132808275520802	0.0509430468082428	0.0496443510055542
679	57.6413803100586	-0.513310074806213	-7.86328220367432	0.0295145437121391	0.00743668992072344	0.0545144639909267	0.0330859608948231
680	57.6413803100586	-1.81200730800629	-7.99315214157104	0.0181509424000978	0.01100810803473	0.0450989119708538	0.0230210572481155
681	58.2907257080078	-2.46135592460632	-7.79834747314453	0.0155535480007529	0.00906006153672934	0.0441248863935471	0.00548864435404539
682	56.3426818847656	-1.48733305931091	-8.12302207946777	0.0188002903014421	0.0103587592020631	0.0434755384922028	0.0210730116814375
683	58.9400749206543	-2.13668155670166	-8.05808639526367	0.0226963832974434	0.0226963832974434	0.0382807515561581	-0.00132951640989631
684	56.9920310974121	-1.81200730800629	-7.9282169342041	0.0103587592020631	0.0278911720961332	-0.000680167751852423	-0.00457625929266214
685	55.6933326721191	-2.13668155670166	-7.47367286682129	0.00646266713738441	0.0386054255068302	-0.0185372550040483	-0.0104203969240189
686	56.9920310974121	-0.837984383106232	-7.9282169342041	-0.0100957229733467	0.0233457311987877	-0.0292515084147453	-0.0292515084147453
687	58.9400749206543	-2.78603029251099	-7.86328220367432	-0.00100484199356288	0.00451462110504508	-0.0555501282215118	-0.0435371771454811
688	58.9400749206543	-2.13668155670166	-7.60354280471802	-0.0156151866540313	0.0317872650921345	-0.0669137313961983	-0.0480826161801815
689	58.9400749206543	-1.81200730800629	-7.73341274261475	-0.0156151866540313	0.0123068047687411	-0.0678877532482147	-0.0458098985254765
690	58.2907257080078	-2.13668155670166	-7.4087381362915	-0.0172385573387146	-0.00100484199356288	-0.0561994761228561	-0.0363943427801132
691	58.2907257080078	-2.13668155670166	-7.53860807418823	-0.0247060675173998	-0.0260047651827335	-0.0286021586507559	-0.0175632312893867
692	56.3426818847656	-1.16265869140625	-7.73341274261475	-0.02697878703475	-0.0250307414680719	-0.00847235135734081	-0.0117190945893526
693	58.9400749206543	-2.78603029251099	-7.86328220367432	-0.0133424662053585	-0.0120437685400248	-0.0026282137259841	-0.00360223650932312
694	56.3426818847656	-2.13668155670166	-7.9282169342041	-0.0175632312893867	-0.00782300252467394	0.00873538758605719	-0.00652430532500148
695	55.6933326721191	-1.81200730800629	-7.99315214157104	-0.0162645354866982	0.0132808275520802	0.00581331877037883	0.00418994715437293
696	56.3426818847656	-2.13668155670166	-8.05808639526367	-0.00360223650932312	0.0239950809627771	0.00191722682211548	0.0278911720961332
697	58.2907257080078	-2.78603029251099	-7.79834747314453	0.01847561635077	0.0288651939481497	-0.00814767740666866	0.0545144639909267
698	58.2907257080078	-2.46135592460632	-7.99315214157104	0.0223717093467712	0.0239950809627771	-3.08191010844894e-05	0.049319677054882
699	58.9400749206543	-2.46135592460632	-7.6684775352478	0.0223717093467712	0.01847561635077	0.0022419011220336	0.0444495603442192
700	58.2907257080078	-2.13668155670166	-7.47367286682129	0.0239950809627771	0.00418994715437293	-0.00392691092565656	0.0158782228827477
701	57.6413803100586	-2.13668155670166	-7.79834747314453	0.0252937767654657	0.00418994715437293	-0.017887907102704	0.01847561635077
702	54.3946342468262	-1.48733305931091	-7.99315214157104	0.0178262684494257	-0.00197886489331722	-0.0191866029053926	0.0226963832974434
703	59.5894241333008	-2.46135592460632	-8.12302207946777	0.0285405199974775	-0.00555028254166245	-0.00879702530801296	0.00451462110504508
704	57.6413803100586	-2.46135592460632	-7.9282169342041	0.0142548503354192	-0.0191866029053926	-0.00327756232582033	0.000293855206109583
705	57.6413803100586	-1.81200730800629	-7.60354280471802	0.00711201597005129	-0.00392691092565656	-0.0169138833880424	-0.000680167751852423
706	57.6413803100586	-0.837984383106232	-7.9282169342041	0.00906006153672934	-0.00652430532500148	0.00776136433705688	-0.0243813935667276
707	58.2907257080078	-2.46135592460632	-7.21393346786499	0.000618529506027699	-0.0165892094373703	0.00776136433705688	-0.0357449948787689
708	58.9400749206543	-2.13668155670166	-7.79834747314453	0.000618529506027699	-0.0172385573387146	0.01100810803473	-0.0419138073921204
709	58.2907257080078	-2.13668155670166	-7.99315214157104	-0.00944637414067984	-0.0149658378213644	0.0142548503354192	-0.0383423902094364
710	57.6413803100586	-1.48733305931091	-7.99315214157104	-0.0162645354866982	-0.0282774847000837	0.00321592413820326	-0.0324982516467571
711	58.2907257080078	-2.46135592460632	-7.79834747314453	-0.0159398596733809	-0.0182125810533762	0.00581331877037883	-0.0217839982360601
712	55.0439834594727	-1.16265869140625	-7.47367286682129	-0.0152905117720366	-0.0110697457566857	0.00321592413820326	0.00126787810586393
713	57.6413803100586	-0.837984383106232	-8.12302207946777	0.00256657530553639	-0.021459324285388	0.0132808275520802	-0.00652430532500148
714	58.9400749206543	-2.78603029251099	-7.60354280471802	-0.00684897974133492	-0.0136671401560307	0.0278911720961332	0.000943203864153475
715	56.9920310974121	-1.16265869140625	-8.05808639526367	-0.0185372550040483	-0.00587495695799589	0.0412028171122074	-0.00587495695799589
716	58.2907257080078	-1.81200730800629	-7.73341274261475	-0.00490093370899558	-0.00977104809135199	0.0463976077735424	0.020423661917448
717	58.2907257080078	-2.13668155670166	-7.60354280471802	0.00873538758605719	-0.000680167751852423	0.0506183728575706	0.0538651160895824
718	58.9400749206543	-2.13668155670166	-7.9282169342041	0.00613799272105098	-0.0130177913233638	0.0421768426895142	0.0483456552028656
719	58.2907257080078	-2.13668155670166	-7.79834747314453	0.00711201597005129	-0.00165419070981443	0.0304885655641556	0.0392547734081745
720	58.2907257080078	-2.46135592460632	-7.73341274261475	-0.00717365415766835	-0.00814767740666866	0.0304885655641556	0.0243197549134493
721	56.9920310974121	-2.13668155670166	-7.6684775352478	-0.00360223650932312	-0.00132951640989631	0.0412028171122074	0.0168522447347641
722	55.6933326721191	-1.16265869140625	-8.05808639526367	-0.00425158534198999	-0.00327756232582033	0.0438002124428749	0.0197743140161037
723	57.6413803100586	-2.13668155670166	-7.79834747314453	-0.0136671401560307	-0.00619963090866804	0.0353586822748184	0.0162028968334198
724	58.9400749206543	-3.43537902832031	-7.53860807418823	-0.017887907102704	-0.0204853005707264	0.0262678004801273	0.0162028968334198
725	58.9400749206543	-2.78603029251099	-7.53860807418823	-0.0175632312893867	-0.0156151866540313	-0.00295288790948689	-0.00749832857400179
726	56.9920310974121	-0.837984383106232	-7.9282169342041	-0.0331475995481014	-0.0260047651827335	-0.000680167751852423	-0.0243813935667276
727	58.2907257080078	-2.13668155670166	-7.73341274261475	-0.0302255302667618	-0.0302255302667618	0.00938473641872406	-0.0350956469774246
728	58.2907257080078	-2.78603029251099	-7.34380340576172	-0.0250307414680719	-0.0373683646321297	0.00678734155371785	-0.0399657599627972
729	58.9400749206543	-2.78603029251099	-7.73341274261475	-0.0305502042174339	-0.0224333461374044	-0.0026282137259841	-0.0409397818148136
730	58.2907257080078	-2.78603029251099	-8.18795680999756	-0.0104203969240189	-0.0253554154187441	-0.0126931173726916	-0.0360696688294411
731	58.9400749206543	-3.43537902832031	-7.9282169342041	-0.000680167751852423	-0.0318489037454128	-0.0110697457566857	-0.0240567177534103
732	55.0439834594727	-2.13668155670166	-7.79834747314453	0.00386527273803949	-0.00944637414067984	-0.017887907102704	-0.0100957229733467
733	56.9920310974121	-1.16265869140625	-8.18795680999756	0.0132808275520802	0.00776136433705688	-0.0406151078641415	-0.00782300252467394
734	59.5894241333008	-3.43537902832031	-7.6684775352478	0.0145795252174139	0.00678734155371785	-0.0393164120614529	-0.00457625929266214
735	56.3426818847656	-2.13668155670166	-7.9282169342041	0.013930176384747	0.0142548503354192	-0.0636669844388962	-0.00619963090866804
736	58.2907257080078	-2.46135592460632	-7.6684775352478	0.0236704051494598	0.0220470335334539	-0.0406151078641415	0.0181509424000978
737	60.2387733459473	-3.11070466041565	-7.86328220367432	0.0191249661147594	0.0220470335334539	0.00256657530553639	0.0434755384922028
738	58.2907257080078	-3.43537902832031	-7.9282169342041	0.0220470335334539	0.0217223595827818	0.00808603875339031	0.0444495603442192
739	58.9400749206543	-3.11070466041565	-7.73341274261475	0.00418994715437293	0.0246444288641214	-0.0107450718060136	0.0373067259788513
740	59.5894241333008	-3.11070466041565	-7.73341274261475	-0.0107450718060136	0.0126314787194133	-0.0237320438027382	0.0181509424000978
741	56.9920310974121	-2.78603029251099	-7.86328220367432	0.00970941036939621	-3.08191010844894e-05	-0.0243813935667276	0.0145795252174139
742	55.6933326721191	-2.78603029251099	-7.53860807418823	-0.0117190945893526	-0.00555028254166245	-0.0243813935667276	0.0217223595827818
743	57.6413803100586	-1.48733305931091	-7.9282169342041	-3.08191010844894e-05	0.00613799272105098	-0.0169138833880424	0.0295145437121391
744	58.9400749206543	-3.7600531578064	-7.6684775352478	-0.0149658378213644	-0.000355493422830477	-0.00782300252467394	0.00386527273803949
745	58.2907257080078	-2.78603029251099	-7.6684775352478	-0.0165892094373703	-0.00749832857400179	-0.00132951640989631	-0.00295288790948689
746	57.6413803100586	-1.48733305931091	-7.86328220367432	-0.017887907102704	-0.0185372550040483	0.00808603875339031	-0.0276281367987394
747	58.2907257080078	-2.46135592460632	-7.86328220367432	-0.0126931173726916	-0.021459324285388	0.00938473641872406	-0.0373683646321297
748	58.9400749206543	-2.78603029251099	-7.6684775352478	-0.00814767740666866	-0.0247060675173998	0.00191722682211548	-0.038017712533474
749	58.2907257080078	-2.78603029251099	-7.53860807418823	-0.0139918150380254	-0.00944637414067984	-0.0117190945893526	-0.0334722734987736
750	59.5894241333008	-3.11070466041565	-7.60354280471802	-3.08191010844894e-05	0.00386527273803949	-0.0165892094373703	-0.0263294391334057
751	60.2387733459473	-4.08472776412964	-7.79834747314453	0.00191722682211548	0.00711201597005129	-0.017887907102704	-0.017887907102704
752	55.0439834594727	-3.11070466041565	-7.9282169342041	0.00873538758605719	0.0158782228827477	-0.0208099745213985	0.00516396993771195
753	56.3426818847656	-1.81200730800629	-8.31782627105713	0.0194496400654316	0.0327612869441509	-0.0341216214001179	-0.000680167751852423
754	58.9400749206543	-3.7600531578064	-7.53860807418823	0.00678734155371785	0.0278911720961332	-0.0399657599627972	0.00354059832170606
755	57.6413803100586	-1.81200730800629	-7.99315214157104	0.00646266713738441	0.025618452578783	-0.02697878703475	0.00386527273803949
756	58.2907257080078	-3.11070466041565	-7.79834747314453	0.020423661917448	0.036657378077507	-0.0331475995481014	0.0155535480007529
757	58.9400749206543	-2.78603029251099	-7.53860807418823	0.0392547734081745	0.0379560738801956	-0.0253554154187441	0.0412028171122074
758	58.9400749206543	-3.11070466041565	-7.99315214157104	0.0285405199974775	0.0369820520281792	-0.0247060675173998	0.0457482598721981
759	58.2907257080078	-2.78603029251099	-7.86328220367432	0.0246444288641214	0.0275664981454611	-0.0331475995481014	0.0373067259788513
760	60.2387733459473	-3.11070466041565	-7.9282169342041	0.0158782228827477	0.0145795252174139	-0.023407369852066	0.0249691028147936
761	57.6413803100586	-2.78603029251099	-7.9282169342041	-0.00490093370899558	0.0106834331527352	-0.0110697457566857	0.00808603875339031
762	55.6933326721191	-1.81200730800629	-8.12302207946777	-0.017887907102704	0.00743668992072344	-0.00944637414067984	0.0145795252174139
763	57.6413803100586	-2.78603029251099	-7.6684775352478	-0.0237320438027382	0.0178262684494257	-0.00749832857400179	0.00321592413820326
764	58.2907257080078	-4.08472776412964	-7.21393346786499	-0.0250307414680719	0.00873538758605719	-0.00295288790948689	-0.00360223650932312
765	57.6413803100586	-2.78603029251099	-7.9282169342041	-0.032173577696085	-0.000355493422830477	0.00938473641872406	-0.00847235135734081
766	57.6413803100586	-1.48733305931091	-8.25289154052734	-0.0282774847000837	-0.00132951640989631	0.0136055024340749	-0.0276281367987394
767	58.2907257080078	-2.78603029251099	-7.60354280471802	-0.039641086012125	-0.0133424662053585	0.0314625911414623	-0.0415891297161579
768	58.9400749206543	-2.78603029251099	-7.86328220367432	-0.0331475995481014	-0.0188619289547205	0.0619819760322571	-0.0328229255974293
769	58.2907257080078	-3.43537902832031	-7.9282169342041	-0.0311995539814234	-0.0198359526693821	0.0707481801509857	-0.0354203209280968
770	59.5894241333008	-3.11070466041565	-7.86328220367432	-0.0237320438027382	-0.0279528107494116	0.0710728541016579	-0.0227580219507217
771	59.5894241333008	-4.08472776412964	-7.53860807418823	-0.0152905117720366	-0.0370436906814575	0.0665274113416672	-0.0133424662053585
772	55.6933326721191	-2.46135592460632	-7.79834747314453	-0.00814767740666866	-0.03444629535079	0.0665274113416672	-0.00295288790948689
773	58.2907257080078	-1.81200730800629	-8.4476957321167	0.00873538758605719	-0.02697878703475	0.0525664202868938	0.00386527273803949
774	59.5894241333008	-4.08472776412964	-7.60354280471802	-0.00587495695799589	-0.0201606266200542	0.0412028171122074	-0.00295288790948689
775	56.9920310974121	-1.81200730800629	-7.99315214157104	0.0175015944987535	-0.0208099745213985	0.0243197549134493	0.000943203864153475
776	59.5894241333008	-3.43537902832031	-7.79834747314453	0.0207483377307653	0.0022419011220336	0.00289124972186983	0.0217223595827818
777	58.9400749206543	-2.46135592460632	-7.6684775352478	0.029189869761467	-0.00490093370899558	-0.00944637414067984	0.0480209775269032
778	58.9400749206543	-2.78603029251099	-7.73341274261475	0.0327612869441509	0.011982130818069	-0.0376930385828018	0.047696303576231
779	58.9400749206543	-2.78603029251099	-7.9282169342041	0.0337353087961674	0.029189869761467	-0.0639916583895683	0.0463976077735424
780	60.2387733459473	-2.78603029251099	-8.05808639526367	0.0278911720961332	0.0158782228827477	-0.0451605506241322	0.0200989879667759
781	58.2907257080078	-3.11070466041565	-8.18795680999756	0.0295145437121391	0.00646266713738441	-0.0201606266200542	0.0116574559360743
782	56.9920310974121	-1.48733305931091	-7.79834747314453	0.0155535480007529	-0.00197886489331722	-0.00295288790948689	0.0142548503354192
783	57.6413803100586	-2.13668155670166	-7.86328220367432	0.0259431265294552	0.000943203864153475	-0.00749832857400179	0.00873538758605719
784	58.9400749206543	-3.7600531578064	-7.47367286682129	0.0188002903014421	0.00516396993771195	-0.0350956469774246	0.013930176384747
785	58.9400749206543	-3.11070466041565	-7.60354280471802	0.000943203864153475	-0.00879702530801296	-0.0477579422295094	-0.0120437685400248
786	58.2907257080078	-1.81200730800629	-8.25289154052734	-0.0266541130840778	-0.0204853005707264	-0.0461345724761486	-0.0315242260694504
787	59.5894241333008	-2.46135592460632	-8.05808639526367	-0.0383423902094364	-0.0188619289547205	-0.0425631552934647	-0.0373683646321297
788	58.9400749206543	-2.46135592460632	-8.05808639526367	-0.0347709693014622	-0.0152905117720366	-0.0331475995481014	-0.0438618510961533
789	58.2907257080078	-2.46135592460632	-8.05808639526367	-0.0204853005707264	-0.0110697457566857	-0.0182125810533762	-0.0282774847000837
790	58.9400749206543	-2.78603029251099	-8.05808639526367	-0.0230826959013939	-0.0156151866540313	-0.0302255302667618	-0.0253554154187441
791	58.9400749206543	-3.7600531578064	-7.60354280471802	-0.0169138833880424	-0.0126931173726916	-0.0133424662053585	-0.0243813935667276
792	56.3426818847656	-2.46135592460632	-7.53860807418823	-0.0208099745213985	0.0123068047687411	-0.00522560812532902	-0.00327756232582033
793	57.6413803100586	-1.16265869140625	-8.25289154052734	-0.00814767740666866	0.00386527273803949	0.00289124972186983	-0.00165419070981443
794	58.9400749206543	-3.7600531578064	-7.79834747314453	0.00289124972186983	0.00386527273803949	0.0145795252174139	-0.00132951640989631
795	56.9920310974121	-1.48733305931091	-8.05808639526367	0.000618529506027699	0.013930176384747	0.0022419011220336	0.000943203864153475
796	59.5894241333008	-3.11070466041565	-7.9282169342041	0.00418994715437293	0.0188002903014421	0.00126787810586393	0.0220470335334539
797	59.5894241333008	-2.78603029251099	-7.73341274261475	0.020423661917448	0.0259431265294552	0.00646266713738441	0.040228795260191
798	58.2907257080078	-2.78603029251099	-7.60354280471802	0.0278911720961332	0.0347093306481838	0.00386527273803949	0.0431508645415306
799	57.6413803100586	-2.78603029251099	-7.4087381362915	0.0162028968334198	0.029189869761467	-0.0130177913233638	0.0386054255068302
800	60.2387733459473	-2.78603029251099	-7.99315214157104	0.0116574559360743	0.0308132413774729	-0.028926832601428	0.0301638916134834
801	58.2907257080078	-3.11070466041565	-7.99315214157104	0.0126314787194133	0.0155535480007529	-0.0230826959013939	0.011982130818069
802	54.3946342468262	-1.16265869140625	-8.18795680999756	0.00483929552137852	0.00711201597005129	-0.00132951640989631	0.00776136433705688
803	58.9400749206543	-2.13668155670166	-7.99315214157104	0.0158782228827477	0.00711201597005129	-0.00782300252467394	0.00970941036939621
804	58.9400749206543	-2.78603029251099	-7.79834747314453	0.0142548503354192	0.00776136433705688	-0.00977104809135199	-0.00360223650932312
805	58.9400749206543	-2.46135592460632	-7.47367286682129	-0.00100484199356288	0.0158782228827477	-0.0208099745213985	-0.00944637414067984
806	57.6413803100586	-1.81200730800629	-7.6684775352478	0.0113327819854021	-0.000355493422830477	-0.0195112787187099	-0.0273034609854221
807	59.5894241333008	-2.46135592460632	-7.86328220367432	0.00646266713738441	-0.00490093370899558	-0.0165892094373703	-0.0399657599627972
808	58.2907257080078	-2.13668155670166	-8.05808639526367	0.020423661917448	-0.00490093370899558	0.000618529506027699	-0.0386670641601086
809	56.9920310974121	-1.48733305931091	-8.25289154052734	-0.0100957229733467	-0.00197886489331722	-0.00295288790948689	-0.032173577696085
810	58.9400749206543	-1.48733305931091	-8.25289154052734	0.00321592413820326	-0.0107450718060136	0.00581331877037883	-0.0302255302667618
811	59.5894241333008	-3.7600531578064	-7.6684775352478	-0.0165892094373703	-0.0139918150380254	0.0304885655641556	-0.0185372550040483
812	56.3426818847656	-2.46135592460632	-7.4087381362915	-0.0208099745213985	-0.0175632312893867	0.0480209775269032	0.000943203864153475
813	57.6413803100586	-0.837984383106232	-7.73341274261475	-0.0126931173726916	-0.0182125810533762	0.0473716296255589	0.000943203864153475
814	58.2907257080078	-2.13668155670166	-7.6684775352478	-0.0182125810533762	-0.0256800893694162	0.0412028171122074	0.00841071270406246
815	56.3426818847656	-0.837984383106232	-8.12302207946777	-0.0292515084147453	-0.0357449948787689	0.040228795260191	0.0106834331527352
816	58.9400749206543	-2.46135592460632	-7.9282169342041	-0.021459324285388	-0.017887907102704	0.0463976077735424	0.0246444288641214
817	58.9400749206543	-2.46135592460632	-7.86328220367432	-0.0113944197073579	-0.0260047651827335	0.047696303576231	0.0561378374695778
818	58.2907257080078	-0.837984383106232	-7.99315214157104	0.00354059832170606	-0.021459324285388	0.0220470335334539	0.0444495603442192
819	57.6413803100586	-2.13668155670166	-7.9282169342041	-0.0100957229733467	0.00483929552137852	0.0213976856321096	0.0421768426895142
820	58.2907257080078	-2.46135592460632	-7.60354280471802	-0.00360223650932312	0.00451462110504508	0.0149041991680861	0.0317872650921345
821	58.2907257080078	-3.43537902832031	-7.73341274261475	0.0022419011220336	0.000293855206109583	0.00191722682211548	0.0275664981454611
822	55.0439834594727	-1.16265869140625	-8.18795680999756	0.00873538758605719	0.0181509424000978	-0.00132951640989631	0.0132808275520802
823	59.5894241333008	-1.81200730800629	-8.12302207946777	0.01847561635077	0.0194496400654316	-0.0133424662053585	0.00289124972186983
824	57.6413803100586	-1.48733305931091	-8.18795680999756	0.0175015944987535	0.0239950809627771	-0.0334722734987736	0.00743668992072344
825	57.6413803100586	-2.46135592460632	-7.6684775352478	0.00289124972186983	0.0262678004801273	-0.0474332682788372	-0.00425158534198999
826	57.6413803100586	-0.837984383106232	-7.9282169342041	-0.00684897974133492	0.011982130818069	-0.0542514286935329	-0.0256800893694162
827	59.5894241333008	-2.46135592460632	-7.53860807418823	0.00451462110504508	0.00548864435404539	-0.0334722734987736	-0.0402904339134693
828	57.6413803100586	-1.81200730800629	-7.47367286682129	-0.00425158534198999	-0.00555028254166245	-0.0100957229733467	-0.0467839203774929
829	56.9920310974121	-1.16265869140625	-8.05808639526367	-0.0104203969240189	0.011982130818069	-0.0139918150380254	-0.0451605506241322
830	58.9400749206543	-1.16265869140625	-7.99315214157104	-0.00555028254166245	0.00159255252219737	-0.0143164889886975	-0.0295761823654175
831	59.5894241333008	-3.43537902832031	-7.6684775352478	-0.0113944197073579	-0.000355493422830477	-0.0308748781681061	-0.0341216214001179
832	56.3426818847656	-2.13668155670166	-7.9282169342041	-0.00912170019000769	0.0136055024340749	-0.0240567177534103	-0.00782300252467394
833	56.9920310974121	-0.513310074806213	-8.05808639526367	-0.0188619289547205	0.0116574559360743	-0.0295761823654175	-0.0159398596733809
834	58.9400749206543	-2.13668155670166	-7.34380340576172	-0.0175632312893867	0.0126314787194133	-0.0376930385828018	-0.00977104809135199
835	56.3426818847656	-0.837984383106232	-7.34380340576172	-0.0256800893694162	0.00938473641872406	-0.0337969474494457	-0.00749832857400179
836	59.5894241333008	-2.13668155670166	-7.9282169342041	-0.00912170019000769	0.011982130818069	-0.0123684434220195	0.00581331877037883
837	58.2907257080078	-2.13668155670166	-7.99315214157104	0.00321592413820326	0.0103587592020631	-0.00652430532500148	0.0425015166401863
838	56.3426818847656	-0.837984383106232	-7.86328220367432	0.00970941036939621	0.0136055024340749	-0.0152905117720366	0.031137915328145
839	57.6413803100586	-2.13668155670166	-7.86328220367432	0.00776136433705688	0.025618452578783	-0.0159398596733809	0.0389300994575024
840	58.2907257080078	-1.81200730800629	-7.60354280471802	0.0116574559360743	0.0132808275520802	-0.0162645354866982	0.0188002903014421
841	56.9920310974121	-3.11070466041565	-7.60354280471802	0.0246444288641214	0.00581331877037883	-0.0026282137259841	0.0194496400654316
842	55.0439834594727	-1.16265869140625	-7.6684775352478	0.0136055024340749	0.00743668992072344	0.0210730116814375	0.0123068047687411
843	58.9400749206543	-2.13668155670166	-8.05808639526367	0.0162028968334198	0.00613799272105098	0.00743668992072344	-0.00100484199356288
844	58.9400749206543	-2.13668155670166	-8.18795680999756	0.01847561635077	0.00418994715437293	0.0113327819854021	-0.00587495695799589
845	58.2907257080078	-2.13668155670166	-7.79834747314453	0.00776136433705688	0.0022419011220336	0.0106834331527352	-0.00327756232582033
846	57.6413803100586	-1.48733305931091	-7.86328220367432	0.00711201597005129	-0.0149658378213644	0.0103587592020631	-0.0315242260694504
847	59.5894241333008	-2.13668155670166	-7.79834747314453	-0.000680167751852423	-0.0100957229733467	0.00808603875339031	-0.0454852245748043
848	58.9400749206543	-2.13668155670166	-7.9282169342041	0.00321592413820326	-0.00165419070981443	0.00906006153672934	-0.0526280589401722
849	56.9920310974121	-0.837984383106232	-7.79834747314453	-0.00425158534198999	-0.00652430532500148	0.00841071270406246	-0.048407293856144
850	57.6413803100586	-1.16265869140625	-8.18795680999756	-0.00425158534198999	-0.00717365415766835	-0.00295288790948689	-0.0386670641601086
851	58.9400749206543	-3.11070466041565	-7.99315214157104	-0.00879702530801296	-0.028926832601428	-0.00132951640989631	-0.0299008563160896
852	56.3426818847656	-2.13668155670166	-7.99315214157104	-0.0243813935667276	-0.00425158534198999	-0.00977104809135199	-0.0133424662053585
853	56.9920310974121	-1.16265869140625	-8.38276100158691	-0.0165892094373703	-0.0156151866540313	0.00581331877037883	-0.00847235135734081
854	56.9920310974121	-2.13668155670166	-7.86328220367432	-0.0123684434220195	-0.0130177913233638	0.0369820520281792	-0.0133424662053585
855	55.6933326721191	-0.837984383106232	-7.86328220367432	-0.0198359526693821	0.00256657530553639	0.036657378077507	-0.00457625929266214
856	56.9920310974121	-2.13668155670166	-7.14899873733521	-0.00587495695799589	0.0275664981454611	0.0239950809627771	0.0123068047687411
857	58.9400749206543	-2.13668155670166	-7.9282169342041	0.011982130818069	0.0360080301761627	0.0223717093467712	0.0369820520281792
858	56.3426818847656	-1.48733305931091	-8.18795680999756	0.0197743140161037	0.040228795260191	0.00289124972186983	0.0347093306481838
859	55.6933326721191	-1.81200730800629	-8.18795680999756	0.0178262684494257	0.0308132413774729	0.00776136433705688	0.0408781431615353
860	57.6413803100586	-2.13668155670166	-7.6684775352478	0.0145795252174139	0.0288651939481497	-0.00977104809135199	0.0259431265294552
861	56.9920310974121	-2.78603029251099	-7.4087381362915	0.0194496400654316	0.0123068047687411	-0.0260047651827335	0.0158782228827477
862	55.0439834594727	-1.16265869140625	-7.60354280471802	0.00841071270406246	0.00970941036939621	-0.02697878703475	0.0197743140161037
863	57.6413803100586	-2.46135592460632	-7.4087381362915	0.0194496400654316	-0.00327756232582033	-0.0156151866540313	0.011982130818069
864	58.2907257080078	-1.81200730800629	-7.9282169342041	0.0162028968334198	-0.0156151866540313	-0.0130177913233638	0.00159255252219737
865	58.2907257080078	-1.81200730800629	-7.73341274261475	0.013930176384747	-0.0104203969240189	-0.0149658378213644	-0.00165419070981443
866	57.6413803100586	-2.13668155670166	-7.73341274261475	-0.00619963090866804	-0.00879702530801296	-0.0273034609854221	-0.0260047651827335
867	59.5894241333008	-2.46135592460632	-7.86328220367432	-0.00132951640989631	-0.0357449948787689	-0.00490093370899558	-0.0324982516467571
868	57.6413803100586	-2.13668155670166	-7.6684775352478	-0.0104203969240189	-0.0448358729481697	0.0210730116814375	-0.0354203209280968
869	54.3946342468262	-0.837984383106232	-7.9282169342041	-0.0198359526693821	-0.0451605506241322	0.0525664202868938	-0.0376930385828018
870	56.9920310974121	-1.16265869140625	-7.99315214157104	-0.0149658378213644	-0.0539267547428608	0.040228795260191	-0.0217839982360601
871	56.9920310974121	-2.13668155670166	-8.05808639526367	-0.00587495695799589	-0.0497059896588326	0.0486703291535378	-0.0117190945893526
872	57.6413803100586	-2.13668155670166	-7.79834747314453	-0.023407369852066	-0.0350956469774246	0.0587352328002453	0.00126787810586393
873	57.6413803100586	-1.81200730800629	-7.9282169342041	-0.00587495695799589	-0.0188619289547205	0.0447742342948914	-0.000680167751852423
874	56.3426818847656	-0.837984383106232	-7.99315214157104	-0.00327756232582033	0.00451462110504508	0.0350340083241463	-0.0026282137259841
875	56.3426818847656	-1.81200730800629	-7.86328220367432	-0.00879702530801296	0.00743668992072344	0.0356833562254906	0.00126787810586393
876	57.6413803100586	-2.13668155670166	-7.86328220367432	-0.000355493422830477	0.0246444288641214	0.000943203864153475	0.0165275707840919
877	58.9400749206543	-1.81200730800629	-7.86328220367432	0.0191249661147594	0.0379560738801956	-0.0136671401560307	0.0463976077735424
878	56.9920310974121	-1.81200730800629	-8.05808639526367	0.0194496400654316	0.0467222817242146	-0.0376930385828018	0.0441248863935471
879	55.0439834594727	-0.837984383106232	-8.18795680999756	0.01100810803473	0.0551638156175613	-0.0565241500735283	0.0395794473588467
880	58.2907257080078	-1.81200730800629	-8.12302207946777	0.0145795252174139	0.0473716296255589	-0.0760046094655991	0.0282158460468054
881	57.6413803100586	-3.43537902832031	-7.6684775352478	0.0136055024340749	0.0220470335334539	-0.0672384053468704	0.0158782228827477
882	55.0439834594727	-1.16265869140625	-8.05808639526367	0.0113327819854021	0.0246444288641214	-0.0467839203774929	0.0217223595827818
883	58.2907257080078	-2.46135592460632	-7.73341274261475	0.0100340843200684	0.01100810803473	-0.0497059896588326	0.0103587592020631
884	58.2907257080078	-2.13668155670166	-7.6684775352478	0.0103587592020631	0.0210730116814375	-0.0263294391334057	0.00191722682211548
885	58.2907257080078	-2.13668155670166	-8.05808639526367	-0.00100484199356288	0.025618452578783	-0.0266541130840778	-0.00749832857400179
886	57.6413803100586	-2.46135592460632	-7.53860807418823	-0.0162645354866982	0.000943203864153475	-0.0243813935667276	-0.0201606266200542
887	58.9400749206543	-2.13668155670166	-7.86328220367432	-0.0308748781681061	-0.0126931173726916	0.00386527273803949	-0.0357449948787689
888	57.6413803100586	-2.13668155670166	-7.79834747314453	-0.0412644557654858	-0.0156151866540313	0.00548864435404539	-0.0438618510961533
889	53.745288848877	-1.16265869140625	-7.99315214157104	-0.043212503194809	-0.0247060675173998	0.00354059832170606	-0.0337969474494457
890	56.9920310974121	-0.513310074806213	-7.9282169342041	-0.0406151078641415	-0.0237320438027382	0.00873538758605719	-0.0286021586507559
891	56.3426818847656	-2.46135592460632	-7.4087381362915	-0.0256800893694162	-0.0461345724761486	0.0155535480007529	-0.023407369852066
892	56.9920310974121	-2.13668155670166	-7.73341274261475	-0.0279528107494116	-0.0373683646321297	0.0243197549134493	-0.00749832857400179
893	58.2907257080078	-1.81200730800629	-7.99315214157104	-0.0104203969240189	-0.0357449948787689	0.0337353087961674	-0.00555028254166245
894	56.3426818847656	-0.837984383106232	-7.99315214157104	-3.08191010844894e-05	-0.0393164120614529	0.0321119390428066	-0.00457625929266214
895	57.6413803100586	-1.81200730800629	-7.6684775352478	-0.00684897974133492	-0.0217839982360601	0.0175015944987535	-0.000680167751852423
896	57.6413803100586	-1.81200730800629	-7.99315214157104	0.00581331877037883	-0.00490093370899558	0.0136055024340749	0.0106834331527352
897	57.6413803100586	-0.837984383106232	-7.9282169342041	0.0171769186854362	0.00938473641872406	0.00548864435404539	0.0467222817242146
898	57.6413803100586	-2.13668155670166	-7.79834747314453	0.00159255252219737	0.0217223595827818	-0.0162645354866982	0.0347093306481838
899	54.3946342468262	-0.837984383106232	-8.25289154052734	0.0103587592020631	0.0314625911414623	-0.0217839982360601	0.0301638916134834
900	58.9400749206543	-1.81200730800629	-8.18795680999756	0.012956153601408	0.0389300994575024	-0.0412644557654858	0.0220470335334539
901	57.6413803100586	-3.43537902832031	-7.9282169342041	0.00256657530553639	0.0327612869441509	-0.0458098985254765	0.00906006153672934
902	54.3946342468262	-1.16265869140625	-7.99315214157104	0.0132808275520802	0.0298392176628113	-0.0425631552934647	-0.00749832857400179
903	58.9400749206543	-1.81200730800629	-7.9282169342041	0.0165275707840919	0.0347093306481838	-0.0493813157081604	0.00418994715437293
904	56.3426818847656	-1.16265869140625	-7.86328220367432	0.0252937767654657	0.0210730116814375	-0.0370436906814575	0.00418994715437293
905	57.6413803100586	-1.16265869140625	-7.60354280471802	0.0194496400654316	0.00581331877037883	-0.00684897974133492	-0.0133424662053585
906	57.6413803100586	-2.13668155670166	-7.86328220367432	0.0210730116814375	-0.00912170019000769	0.00970941036939621	-0.0243813935667276
907	56.9920310974121	-1.48733305931091	-7.86328220367432	0.01100810803473	-0.0315242260694504	0.0535404421389103	-0.0360696688294411
908	57.6413803100586	-1.48733305931091	-8.12302207946777	-0.000680167751852423	-0.0324982516467571	0.0616573020815849	-0.0406151078641415
909	55.6933326721191	-1.81200730800629	-7.86328220367432	-0.00944637414067984	-0.0263294391334057	0.066202737390995	-0.0367190167307854
910	58.2907257080078	-2.13668155670166	-7.99315214157104	-0.00360223650932312	-0.0169138833880424	0.0502936989068985	-0.0318489037454128
911	56.3426818847656	-2.78603029251099	-7.53860807418823	-0.00295288790948689	-0.023407369852066	0.0386054255068302	-0.0253554154187441
912	54.3946342468262	-1.48733305931091	-7.6684775352478	-0.00360223650932312	-0.00847235135734081	0.0269171483814716	-0.0156151866540313
913	57.6413803100586	-1.16265869140625	-8.31782627105713	-0.00197886489331722	-0.000355493422830477	-0.0100957229733467	-0.0107450718060136
914	59.5894241333008	-2.78603029251099	-7.60354280471802	-0.00360223650932312	0.0113327819854021	-0.0273034609854221	-0.00977104809135199
915	56.3426818847656	-0.837984383106232	-7.79834747314453	-0.00717365415766835	0.0223717093467712	-0.0445111989974976	-0.0110697457566857
916	58.2907257080078	-2.13668155670166	-7.9282169342041	-0.00749832857400179	0.0285405199974775	-0.0643163323402405	0.0152288740500808
917	56.3426818847656	-0.837984383106232	-7.99315214157104	0.00483929552137852	0.0259431265294552	-0.0561994761228561	0.036657378077507
918	56.9920310974121	-1.48733305931091	-7.6684775352478	0.000618529506027699	0.0213976856321096	-0.0571734979748726	0.0395794473588467
919	55.6933326721191	-0.837984383106232	-7.79834747314453	0.00906006153672934	0.0194496400654316	-0.0393164120614529	0.0301638916134834
920	58.2907257080078	-1.48733305931091	-7.99315214157104	-0.00197886489331722	0.00776136433705688	-0.0302255302667618	0.0171769186854362
921	58.2907257080078	-3.11070466041565	-7.6684775352478	-0.000355493422830477	-0.0139918150380254	-0.0117190945893526	0.0145795252174139
922	54.3946342468262	-0.837984383106232	-7.60354280471802	-0.00295288790948689	-0.0100957229733467	-0.0110697457566857	0.0194496400654316
923	56.3426818847656	-1.16265869140625	-7.86328220367432	0.00256657530553639	-0.0149658378213644	0.00321592413820326	0.00743668992072344
924	58.9400749206543	-2.13668155670166	-7.6684775352478	0.00418994715437293	-0.0415891297161579	0.00256657530553639	0.00126787810586393
925	55.6933326721191	-1.16265869140625	-7.9282169342041	-0.00782300252467394	0.000943203864153475	-0.00295288790948689	-0.00457625929266214
926	57.6413803100586	-1.81200730800629	-7.47367286682129	-0.00684897974133492	-0.00782300252467394	0.00711201597005129	-0.023407369852066
927	55.6933326721191	-1.16265869140625	-8.12302207946777	-0.00132951640989631	-0.00425158534198999	0.0188002903014421	-0.0419138073921204
928	56.9920310974121	-1.48733305931091	-8.12302207946777	-0.00684897974133492	-0.0026282137259841	0.0191249661147594	-0.0337969474494457
929	57.6413803100586	-2.13668155670166	-7.9282169342041	0.00256657530553639	0.013930176384747	0.0213976856321096	-0.0383423902094364
930	58.2907257080078	-2.46135592460632	-8.12302207946777	-0.00295288790948689	0.0136055024340749	0.0308132413774729	-0.0253554154187441
931	56.9920310974121	-1.81200730800629	-7.73341274261475	0.000293855206109583	0.000618529506027699	0.0321119390428066	-0.0195112787187099
932	54.3946342468262	-0.837984383106232	-7.79834747314453	-3.08191010844894e-05	0.00808603875339031	0.0532157681882381	-0.00490093370899558
933	56.3426818847656	-0.837984383106232	-7.79834747314453	0.01100810803473	0.000293855206109583	0.0272418223321438	-0.00522560812532902
934	58.9400749206543	-2.46135592460632	-7.9282169342041	0.00256657530553639	-0.00100484199356288	0.01847561635077	-0.00717365415766835
935	56.3426818847656	-1.48733305931091	-8.25289154052734	0.00906006153672934	-0.00490093370899558	0.000618529506027699	-0.00327756232582033
936	58.2907257080078	-1.81200730800629	-7.86328220367432	0.0168522447347641	-0.00132951640989631	-0.0100957229733467	0.0197743140161037
937	56.3426818847656	-0.513310074806213	-8.05808639526367	0.0249691028147936	-0.0123684434220195	-0.00132951640989631	0.0450989119708538
938	57.6413803100586	-1.81200730800629	-7.9282169342041	0.0213976856321096	-0.00652430532500148	0.00841071270406246	0.047696303576231
939	57.6413803100586	-1.81200730800629	-7.73341274261475	0.00516396993771195	-0.00490093370899558	0.00354059832170606	0.0412028171122074
940	56.9920310974121	-2.46135592460632	-7.53860807418823	-0.00295288790948689	-0.0185372550040483	-0.00295288790948689	0.0265924744307995
941	56.9920310974121	-2.13668155670166	-8.05808639526367	-0.00717365415766835	-0.0282774847000837	0.00743668992072344	0.0191249661147594
942	53.745288848877	-1.81200730800629	-8.05808639526367	-0.00847235135734081	-0.0224333461374044	0.0200989879667759	0.0132808275520802
943	56.3426818847656	-1.81200730800629	-8.25289154052734	-0.00847235135734081	-0.00132951640989631	-0.00392691092565656	0.00256657530553639
944	58.9400749206543	-3.43537902832031	-7.79834747314453	-0.0146411629393697	0.012956153601408	-0.00944637414067984	0.00126787810586393
945	56.3426818847656	-1.81200730800629	-7.73341274261475	-0.00944637414067984	0.0200989879667759	-0.0165892094373703	-0.0107450718060136
946	58.2907257080078	-2.78603029251099	-7.60354280471802	-0.0104203969240189	0.0152288740500808	-0.0279528107494116	-0.0363943427801132
947	56.3426818847656	-1.81200730800629	-7.6684775352478	-0.0100957229733467	0.00970941036939621	-0.0419138073921204	-0.0354203209280968
948	57.6413803100586	-2.13668155670166	-7.73341274261475	-0.00749832857400179	0.00970941036939621	-0.0490566417574883	-0.0383423902094364
949	57.6413803100586	-2.78603029251099	-7.9282169342041	-0.00587495695799589	0.0100340843200684	-0.0493813157081604	-0.039641086012125
950	58.9400749206543	-2.78603029251099	-7.79834747314453	-0.00587495695799589	0.0113327819854021	-0.0409397818148136	-0.0247060675173998
951	56.3426818847656	-2.78603029251099	-7.9282169342041	0.00159255252219737	-0.00392691092565656	-0.028926832601428	-0.02697878703475
952	53.745288848877	-1.81200730800629	-7.99315214157104	-0.00425158534198999	-0.00652430532500148	-0.0107450718060136	-0.00717365415766835
953	56.9920310974121	-1.48733305931091	-8.12302207946777	-0.00912170019000769	0.00159255252219737	-0.00619963090866804	-0.00197886489331722
954	58.9400749206543	-3.7600531578064	-7.47367286682129	-0.0100957229733467	0.00581331877037883	0.00516396993771195	-0.00522560812532902
955	55.6933326721191	-2.13668155670166	-8.12302207946777	-0.017887907102704	0.0220470335334539	0.0175015944987535	0.00418994715437293
956	58.9400749206543	-2.46135592460632	-7.99315214157104	-0.0152905117720366	0.0158782228827477	0.0324366129934788	0.00906006153672934
957	56.9920310974121	-1.81200730800629	-8.18795680999756	-0.00392691092565656	0.00646266713738441	0.0356833562254906	0.0421768426895142
958	56.9920310974121	-1.81200730800629	-7.9282169342041	-0.00522560812532902	-0.00619963090866804	0.0353586822748184	0.0480209775269032
959	58.9400749206543	-3.11070466041565	-7.9282169342041	0.00386527273803949	-0.00295288790948689	0.0178262684494257	0.040228795260191
960	59.5894241333008	-3.11070466041565	-7.73341274261475	-0.00327756232582033	-0.00555028254166245	0.0217223595827818	0.0285405199974775
961	56.9920310974121	-3.43537902832031	-7.47367286682129	-0.00392691092565656	-0.0143164889886975	0.013930176384747	0.0152288740500808
962	55.0439834594727	-1.81200730800629	-7.86328220367432	-0.00684897974133492	-0.00912170019000769	0.00418994715437293	0.0175015944987535
963	57.6413803100586	-2.13668155670166	-8.51263046264648	-0.00295288790948689	-0.00490093370899558	-0.00944637414067984	0.0106834331527352
964	58.9400749206543	-3.7600531578064	-8.12302207946777	-0.00619963090866804	-0.00230353930965066	-0.0237320438027382	0.0132808275520802
965	57.6413803100586	-2.46135592460632	-7.79834747314453	-0.0107450718060136	0.00938473641872406	-0.038017712533474	-0.00652430532500148
966	58.2907257080078	-1.81200730800629	-7.9282169342041	0.00126787810586393	-0.00327756232582033	-0.0487319678068161	-0.028926832601428
967	56.9920310974121	-1.16265869140625	-7.6684775352478	0.0100340843200684	-0.00814767740666866	-0.0324982516467571	-0.0363943427801132
968	56.3426818847656	-1.48733305931091	-7.53860807418823	0.00841071270406246	0.000618529506027699	-0.028926832601428	-0.0357449948787689
969	57.6413803100586	-2.78603029251099	-8.05808639526367	-0.00619963090866804	-0.00197886489331722	-0.0230826959013939	-0.0402904339134693
970	59.5894241333008	-3.11070466041565	-7.9282169342041	0.0175015944987535	-0.000355493422830477	-0.0149658378213644	-0.0286021586507559
971	57.6413803100586	-3.43537902832031	-8.05808639526367	0.00970941036939621	-0.00457625929266214	-0.00847235135734081	-0.0263294391334057
972	55.0439834594727	-2.46135592460632	-7.53860807418823	0.013930176384747	-0.00619963090866804	-0.000680167751852423	-0.00360223650932312
973	56.3426818847656	-2.13668155670166	-8.18795680999756	0.0178262684494257	0.000943203864153475	0.0103587592020631	0.000618529506027699
974	56.3426818847656	-2.78603029251099	-7.79834747314453	-0.00490093370899558	-0.00684897974133492	0.00808603875339031	-0.00457625929266214
975	58.2907257080078	-2.78603029251099	-7.47367286682129	-0.0120437685400248	0.00808603875339031	0.01847561635077	-0.00295288790948689
976	56.3426818847656	-1.81200730800629	-8.18795680999756	0.0126314787194133	0.013930176384747	0.0233457311987877	0.0175015944987535
977	58.2907257080078	-2.78603029251099	-7.60354280471802	0.013930176384747	0.0197743140161037	0.0233457311987877	0.0431508645415306
978	56.9920310974121	-1.81200730800629	-7.86328220367432	0.0152288740500808	0.0213976856321096	0.00451462110504508	0.049319677054882
979	55.6933326721191	-1.81200730800629	-7.79834747314453	0.00256657530553639	0.013930176384747	0.0022419011220336	0.0405534692108631
980	58.2907257080078	-2.46135592460632	-7.6684775352478	-3.08191010844894e-05	0.0171769186854362	-0.0107450718060136	0.0223717093467712
981	58.9400749206543	-4.08472776412964	-7.47367286682129	-0.00197886489331722	0.000293855206109583	-0.0100957229733467	0.0168522447347641
982	55.6933326721191	-2.46135592460632	-7.21393346786499	-0.00197886489331722	-0.00197886489331722	-0.000680167751852423	0.0142548503354192
983	56.9920310974121	-1.81200730800629	-7.79834747314453	0.0191249661147594	0.00321592413820326	0.00321592413820326	0.012956153601408
984	56.9920310974121	-2.46135592460632	-8.05808639526367	0.0116574559360743	-0.00619963090866804	-0.00132951640989631	0.0165275707840919
985	58.2907257080078	-2.78603029251099	-7.9282169342041	0.0165275707840919	0.00256657530553639	-0.00555028254166245	-0.00392691092565656
986	56.9920310974121	-1.81200730800629	-8.05808639526367	0.00126787810586393	-0.0195112787187099	0.00743668992072344	-0.0149658378213644
987	58.2907257080078	-2.78603029251099	-7.6684775352478	-0.00425158534198999	-0.0237320438027382	0.0136055024340749	-0.0376930385828018
988	56.9920310974121	-2.78603029251099	-7.6684775352478	-0.0136671401560307	-0.0201606266200542	0.0243197549134493	-0.0341216214001179
989	55.0439834594727	-1.81200730800629	-7.73341274261475	-0.0217839982360601	-0.0195112787187099	0.012956153601408	-0.0389917381107807
990	59.5894241333008	-2.13668155670166	-8.4476957321167	-0.0299008563160896	-0.0185372550040483	0.0230210572481155	-0.0247060675173998
991	57.6413803100586	-4.08472776412964	-7.9282169342041	-0.0425631552934647	-0.0286021586507559	0.0483456552028656	-0.0191866029053926
992	55.6933326721191	-2.46135592460632	-7.99315214157104	-0.0383423902094364	-0.0318489037454128	0.0499690249562263	-0.00749832857400179
993	58.2907257080078	-2.46135592460632	-8.05808639526367	-0.032173577696085	-0.0250307414680719	0.06393001973629	-0.00230353930965066
994	56.9920310974121	-3.11070466041565	-7.6684775352478	-0.0295761823654175	-0.0315242260694504	0.0860078707337379	-3.08191010844894e-05
995	57.6413803100586	-1.48733305931091	-7.99315214157104	-0.0263294391334057	-0.0143164889886975	0.0882805958390236	0.00159255252219737
996	59.5894241333008	-2.78603029251099	-7.47367286682129	-0.00684897974133492	0.00386527273803949	0.0963974520564079	0.0200989879667759
997	57.6413803100586	-1.16265869140625	-8.12302207946777	0.00711201597005129	0.00776136433705688	0.0632806718349457	0.0467222817242146
998	57.6413803100586	-3.43537902832031	-7.99315214157104	0.0282158460468054	0.00873538758605719	0.0438002124428749	0.0447742342948914
999	55.0439834594727	-2.78603029251099	-7.79834747314453	0.0155535480007529	0.0175015944987535	-0.00522560812532902	0.0444495603442192
1000	58.2907257080078	-2.13668155670166	-8.05808639526367	0.0295145437121391	0.0132808275520802	-0.0256800893694162	0.0282158460468054
1001	57.6413803100586	-2.78603029251099	-7.73341274261475	0.0343846566975117	0.0213976856321096	-0.0607449151575565	0.01847561635077
1002	54.3946342468262	-1.48733305931091	-7.79834747314453	0.0239950809627771	0.0405534692108631	-0.0824980959296227	0.013930176384747
1003	58.2907257080078	-2.78603029251099	-7.4087381362915	0.0314625911414623	0.0489950031042099	-0.0990564897656441	0.0181509424000978
1004	57.6413803100586	-2.13668155670166	-7.9282169342041	0.0223717093467712	0.0431508645415306	-0.0909396260976791	0.000943203864153475
1005	58.9400749206543	-2.46135592460632	-8.05808639526367	0.0158782228827477	0.0314625911414623	-0.0990564897656441	-0.00425158534198999
1006	56.9920310974121	-1.48733305931091	-7.79834747314453	-0.00522560812532902	0.0243197549134493	-0.0626929625868797	-0.032173577696085
1007	58.9400749206543	-1.48733305931091	-8.12302207946777	-0.00230353930965066	0.00613799272105098	-0.0256800893694162	-0.0493813157081604
1008	59.5894241333008	-3.11070466041565	-7.99315214157104	-0.00490093370899558	0.0149041991680861	-0.0123684434220195	-0.0422384813427925
1009	55.6933326721191	-2.78603029251099	-7.73341274261475	-0.023407369852066	0.0200989879667759	-0.00912170019000769	-0.0409397818148136
1010	58.2907257080078	-2.78603029251099	-7.79834747314453	-0.0152905117720366	0.011982130818069	-0.0117190945893526	-0.0347709693014622
1011	57.6413803100586	-3.11070466041565	-7.9282169342041	-0.0146411629393697	-0.00522560812532902	0.00613799272105098	-0.0227580219507217
1012	55.6933326721191	-1.16265869140625	-8.18795680999756	-0.0126931173726916	-0.00555028254166245	-0.0126931173726916	-0.0100957229733467
1013	56.9920310974121	-1.16265869140625	-8.31782627105713	-0.0126931173726916	-0.0100957229733467	-0.0195112787187099	0.00191722682211548
1014	57.6413803100586	-2.78603029251099	-7.73341274261475	-0.00197886489331722	-0.0211346503347158	-0.0191866029053926	-0.00457625929266214
1015	56.3426818847656	-2.13668155670166	-7.86328220367432	-0.00684897974133492	-0.0224333461374044	-0.0302255302667618	0.00548864435404539
1016	58.9400749206543	-3.11070466041565	-7.6684775352478	0.00678734155371785	0.00548864435404539	-0.0393164120614529	0.0265924744307995
1017	55.6933326721191	-1.16265869140625	-7.79834747314453	0.0194496400654316	0.00581331877037883	-0.0328229255974293	0.0428261905908585
1018	55.6933326721191	-2.13668155670166	-8.05808639526367	0.0152288740500808	-0.00100484199356288	-0.0217839982360601	0.0460729338228703
1019	55.0439834594727	-3.11070466041565	-7.9282169342041	-0.0169138833880424	0.00743668992072344	-0.00425158534198999	0.0438002124428749
1020	57.6413803100586	-3.11070466041565	-7.79834747314453	-0.0107450718060136	0.0230210572481155	-0.00230353930965066	0.0265924744307995
1021	57.6413803100586	-3.11070466041565	-8.05808639526367	-0.0143164889886975	0.00613799272105098	0.020423661917448	0.0145795252174139
1022	55.6933326721191	-1.81200730800629	-7.79834747314453	-0.0113944197073579	-0.00165419070981443	0.0405534692108631	0.012956153601408
1023	56.3426818847656	-1.81200730800629	-8.05808639526367	-0.00847235135734081	-0.00132951640989631	0.0262678004801273	0.0106834331527352
1024	56.3426818847656	-1.81200730800629	-7.6684775352478	-0.00165419070981443	-0.0188619289547205	0.01847561635077	0.00548864435404539
1025	58.9400749206543	-3.43537902832031	-7.73341274261475	-0.0113944197073579	-0.0169138833880424	-0.00100484199356288	-0.00425158534198999
1026	57.6413803100586	-1.81200730800629	-8.05808639526367	-0.0136671401560307	-0.0243813935667276	-0.0123684434220195	-0.0165892094373703
1027	58.9400749206543	-2.78603029251099	-7.86328220367432	-0.0130177913233638	-0.03444629535079	-0.00197886489331722	-0.0334722734987736
1028	56.9920310974121	-2.13668155670166	-7.99315214157104	0.000293855206109583	-0.0334722734987736	0.000293855206109583	-0.0474332682788372
1029	54.3946342468262	-1.48733305931091	-7.79834747314453	-0.0130177913233638	-0.0120437685400248	-0.00295288790948689	-0.0347709693014622
1030	57.6413803100586	-1.81200730800629	-7.9282169342041	0.00548864435404539	-0.00944637414067984	-0.0182125810533762	-0.0363943427801132
1031	59.5894241333008	-4.08472776412964	-7.4087381362915	0.0236704051494598	-0.00197886489331722	-0.00587495695799589	-0.0152905117720366
1032	56.3426818847656	-3.11070466041565	-7.73341274261475	0.01100810803473	0.00354059832170606	-0.00847235135734081	-0.00814767740666866
1033	57.6413803100586	-2.13668155670166	-7.86328220367432	0.0220470335334539	0.00256657530553639	-0.00587495695799589	-0.00392691092565656
1034	56.3426818847656	-2.13668155670166	-7.79834747314453	0.0259431265294552	0.00581331877037883	-0.0026282137259841	-0.00879702530801296
1035	57.6413803100586	-2.78603029251099	-7.47367286682129	0.0162028968334198	0.0220470335334539	-0.0230826959013939	-0.00684897974133492
1036	57.6413803100586	-1.48733305931091	-7.99315214157104	0.0136055024340749	0.0142548503354192	-0.0263294391334057	0.0194496400654316
1037	57.6413803100586	-3.11070466041565	-7.6684775352478	0.0239950809627771	0.013930176384747	-0.00652430532500148	0.045423585921526
1038	57.6413803100586	-2.46135592460632	-7.47367286682129	0.0265924744307995	0.0113327819854021	-0.00555028254166245	0.0483456552028656
1039	56.9920310974121	-1.48733305931091	-7.79834747314453	0.0113327819854021	0.00970941036939621	-0.0139918150380254	0.0392547734081745
1040	55.6933326721191	-1.81200730800629	-8.18795680999756	0.0168522447347641	0.00743668992072344	-0.0156151866540313	0.0207483377307653
1041	58.9400749206543	-4.08472776412964	-8.12302207946777	0.00548864435404539	-0.00425158534198999	-0.0243813935667276	0.0207483377307653
1042	55.6933326721191	-2.46135592460632	-7.86328220367432	0.000943203864153475	0.00159255252219737	-0.0276281367987394	0.0155535480007529
1043	58.9400749206543	-2.46135592460632	-8.12302207946777	-0.00100484199356288	-0.00132951640989631	-0.0286021586507559	0.00483929552137852
1044	58.9400749206543	-3.43537902832031	-7.79834747314453	-0.00847235135734081	0.00256657530553639	-0.00425158534198999	0.00938473641872406
1045	55.6933326721191	-1.81200730800629	-7.60354280471802	-0.0185372550040483	-0.0100957229733467	0.00126787810586393	0.000293855206109583
1046	60.2387733459473	-2.78603029251099	-7.73341274261475	-0.0311995539814234	-0.0260047651827335	0.0213976856321096	-0.0198359526693821
1047	57.6413803100586	-1.48733305931091	-8.05808639526367	-0.0552254542708397	-0.0263294391334057	0.029189869761467	-0.0363943427801132
1048	58.9400749206543	-2.78603029251099	-7.86328220367432	-0.0600955672562122	-0.0273034609854221	0.0265924744307995	-0.0425631552934647
1049	55.6933326721191	-2.46135592460632	-7.99315214157104	-0.0536020807921886	-0.0162645354866982	0.0265924744307995	-0.0367190167307854
1050	58.2907257080078	-3.11070466041565	-7.86328220367432	-0.0422384813427925	-0.000680167751852423	0.0100340843200684	-0.0295761823654175
1051	56.9920310974121	-3.11070466041565	-7.47367286682129	-0.0217839982360601	-0.0120437685400248	0.00841071270406246	-0.0133424662053585
1052	55.0439834594727	-1.48733305931091	-7.73341274261475	-0.0211346503347158	0.00451462110504508	0.0233457311987877	0.000618529506027699
1053	56.9920310974121	-1.81200730800629	-7.99315214157104	0.000943203864153475	0.00743668992072344	0.0145795252174139	-0.00295288790948689
1054	58.2907257080078	-3.11070466041565	-7.9282169342041	0.00711201597005129	0.0126314787194133	0.00159255252219737	0.00613799272105098
1055	55.6933326721191	-1.81200730800629	-7.99315214157104	0.0100340843200684	0.0181509424000978	-0.0159398596733809	-0.00100484199356288
1056	59.5894241333008	-3.11070466041565	-7.6684775352478	0.0246444288641214	0.0194496400654316	-0.021459324285388	0.0220470335334539
1057	57.6413803100586	-1.48733305931091	-7.86328220367432	0.0340599827468395	0.0236704051494598	-0.0152905117720366	0.0506183728575706
1058	56.9920310974121	-1.81200730800629	-7.99315214157104	0.0304885655641556	0.01847561635077	-0.0175632312893867	0.0444495603442192
1059	55.0439834594727	-1.81200730800629	-7.99315214157104	0.0334106348454952	0.0272418223321438	-0.0250307414680719	0.0444495603442192
1060	58.2907257080078	-2.78603029251099	-7.73341274261475	0.0226963832974434	0.0181509424000978	-0.0386670641601086	0.0217223595827818
1061	58.9400749206543	-4.08472776412964	-7.86328220367432	0.0200989879667759	0.00321592413820326	-0.0211346503347158	0.0194496400654316
1062	56.9920310974121	-3.11070466041565	-7.99315214157104	0.0126314787194133	-0.0224333461374044	-0.00912170019000769	0.0158782228827477
1063	57.6413803100586	-2.46135592460632	-7.99315214157104	0.0103587592020631	-0.023407369852066	0.00256657530553639	0.00678734155371785
1064	56.3426818847656	-1.81200730800629	-7.79834747314453	-0.00847235135734081	-0.00847235135734081	-0.0026282137259841	0.020423661917448
1065	58.2907257080078	-2.78603029251099	-7.60354280471802	-0.0117190945893526	-0.0260047651827335	0.0200989879667759	-0.00327756232582033
1066	56.3426818847656	-2.78603029251099	-7.21393346786499	-0.0113944197073579	-0.0409397818148136	0.0223717093467712	-0.0185372550040483
1067	58.2907257080078	-2.78603029251099	-7.6684775352478	-0.00749832857400179	-0.0448358729481697	0.0480209775269032	-0.0370436906814575
1068	56.9920310974121	-2.46135592460632	-8.25289154052734	-0.00977104809135199	-0.0373683646321297	0.0389300994575024	-0.0389917381107807
1069	54.3946342468262	-1.48733305931091	-8.31782627105713	-0.0243813935667276	-0.0104203969240189	0.0327612869441509	-0.0428878292441368
1070	56.9920310974121	-1.81200730800629	-8.31782627105713	-0.00879702530801296	-0.00684897974133492	0.0145795252174139	-0.03444629535079
1071	58.9400749206543	-3.43537902832031	-8.05808639526367	-0.00782300252467394	0.00776136433705688	0.0142548503354192	-0.021459324285388
1072	57.6413803100586	-2.46135592460632	-7.99315214157104	-0.00619963090866804	0.00418994715437293	0.00776136433705688	-0.0136671401560307
1073	58.9400749206543	-2.46135592460632	-7.86328220367432	-0.00879702530801296	0.0123068047687411	-0.00912170019000769	-0.0130177913233638
1074	56.9920310974121	-2.13668155670166	-7.4087381362915	-0.0185372550040483	0.0145795252174139	-0.00587495695799589	-0.00490093370899558
1075	56.3426818847656	-1.81200730800629	-7.99315214157104	-0.0201606266200542	0.01100810803473	-0.0204853005707264	-0.00100484199356288
1076	57.6413803100586	-2.46135592460632	-7.86328220367432	-0.0126931173726916	0.0188002903014421	-0.0441865250468254	0.0230210572481155
1077	59.5894241333008	-3.11070466041565	-8.18795680999756	0.000293855206109583	0.029189869761467	-0.0123684434220195	0.0431508645415306
1078	58.9400749206543	-4.08472776412964	-7.79834747314453	0.00808603875339031	0.0145795252174139	-0.0107450718060136	0.0386054255068302
1079	56.3426818847656	-2.46135592460632	-7.73341274261475	-0.00132951640989631	0.0197743140161037	-0.00912170019000769	0.0334106348454952
1080	56.3426818847656	-1.81200730800629	-8.25289154052734	-0.00295288790948689	0.0285405199974775	-0.0159398596733809	0.020423661917448
1081	56.9920310974121	-3.11070466041565	-7.6684775352478	0.0152288740500808	0.0330859608948231	-0.00717365415766835	0.0168522447347641
1082	55.6933326721191	-1.81200730800629	-7.9282169342041	0.0152288740500808	0.00873538758605719	0.0210730116814375	0.0233457311987877
1083	56.3426818847656	-2.13668155670166	-8.38276100158691	0.0220470335334539	-0.00230353930965066	0.0379560738801956	0.0103587592020631
1084	58.9400749206543	-2.46135592460632	-7.86328220367432	0.0207483377307653	-0.0139918150380254	0.0399041213095188	-0.00360223650932312
1085	56.9920310974121	-2.78603029251099	-7.79834747314453	0.0142548503354192	-0.0113944197073579	0.031137915328145	-0.00327756232582033
1086	56.9920310974121	-2.13668155670166	-7.79834747314453	0.0188002903014421	-0.0188619289547205	0.020423661917448	-0.0240567177534103
1087	56.9920310974121	-1.48733305931091	-7.9282169342041	0.0100340843200684	-0.0237320438027382	0.0246444288641214	-0.0386670641601086
1088	56.9920310974121	-3.11070466041565	-7.73341274261475	0.00289124972186983	-0.0373683646321297	0.0116574559360743	-0.0539267547428608
1089	54.3946342468262	-1.48733305931091	-7.73341274261475	-0.00912170019000769	-0.00977104809135199	-0.0130177913233638	-0.0461345724761486
1090	58.2907257080078	-2.46135592460632	-7.9282169342041	0.00386527273803949	-0.00912170019000769	-0.0399657599627972	-0.0399657599627972
1091	57.6413803100586	-3.43537902832031	-7.73341274261475	0.000943203864153475	0.00126787810586393	-0.0532774068415165	-0.0273034609854221
1092	57.6413803100586	-2.78603029251099	-7.86328220367432	-0.00977104809135199	0.0113327819854021	-0.0552254542708397	-0.0126931173726916
1093	56.9920310974121	-2.13668155670166	-7.9282169342041	0.00613799272105098	0.0022419011220336	-0.0448358729481697	-0.0113944197073579
1094	56.9920310974121	-1.48733305931091	-7.9282169342041	-0.00295288790948689	0.00906006153672934	-0.0367190167307854	-0.0169138833880424
1095	56.9920310974121	-2.46135592460632	-7.53860807418823	-3.08191010844894e-05	0.00776136433705688	-0.0315242260694504	-0.00749832857400179
1096	56.3426818847656	-2.13668155670166	-7.47367286682129	-0.00619963090866804	0.00256657530553639	-0.0247060675173998	0.0158782228827477
1097	58.2907257080078	-2.78603029251099	-7.79834747314453	0.0106834331527352	0.0210730116814375	-0.0295761823654175	0.0412028171122074
1098	58.2907257080078	-4.08472776412964	-7.86328220367432	0.0217223595827818	0.0132808275520802	-0.02697878703475	0.0447742342948914
1099	53.745288848877	-1.16265869140625	-8.05808639526367	-0.0182125810533762	0.0265924744307995	-0.0230826959013939	0.0340599827468395
1100	55.6933326721191	-1.16265869140625	-8.25289154052734	0.00483929552137852	0.0100340843200684	-0.0139918150380254	0.0239950809627771
1101	58.9400749206543	-3.43537902832031	-7.9282169342041	-0.00555028254166245	0.00289124972186983	0.00808603875339031	0.00808603875339031
1102	56.9920310974121	-2.13668155670166	-7.79834747314453	-0.00944637414067984	0.00191722682211548	0.0132808275520802	0.0200989879667759
1103	58.2907257080078	-2.78603029251099	-7.60354280471802	0.0152288740500808	0.00418994715437293	0.0207483377307653	0.012956153601408
1104	56.9920310974121	-3.11070466041565	-7.9282169342041	-0.00295288790948689	0.00776136433705688	0.029189869761467	-0.00847235135734081
1105	56.3426818847656	-1.48733305931091	-8.25289154052734	-0.00587495695799589	-0.00490093370899558	0.0265924744307995	-0.00295288790948689
1106	56.3426818847656	-3.11070466041565	-7.86328220367432	-0.00977104809135199	-0.0198359526693821	0.0441248863935471	-0.0201606266200542
1107	55.6933326721191	-1.48733305931091	-8.12302207946777	-0.0107450718060136	-0.0260047651827335	0.0548391379415989	-0.0367190167307854
1108	59.5894241333008	-4.40940189361572	-7.6684775352478	-0.0107450718060136	-0.0350956469774246	0.0512677207589149	-0.0370436906814575
1109	54.3946342468262	-2.78603029251099	-7.47367286682129	-0.0221086721867323	-0.0185372550040483	0.0389300994575024	-0.0370436906814575
1110	55.6933326721191	-2.46135592460632	-7.53860807418823	-0.0175632312893867	-0.0123684434220195	0.012956153601408	-0.0363943427801132
1111	55.6933326721191	-2.46135592460632	-8.12302207946777	-0.0120437685400248	-0.00847235135734081	0.0142548503354192	-0.0224333461374044
1112	56.3426818847656	-1.81200730800629	-8.12302207946777	-0.0100957229733467	0.0100340843200684	-0.0243813935667276	-0.0136671401560307
1113	56.9920310974121	-1.48733305931091	-8.31782627105713	-0.00847235135734081	0.0191249661147594	-0.0597708933055401	-0.00555028254166245
1114	56.9920310974121	-2.46135592460632	-7.9282169342041	0.00159255252219737	0.0298392176628113	-0.0584721975028515	-0.00619963090866804
1115	56.3426818847656	-1.81200730800629	-7.6684775352478	-0.00490093370899558	0.0347093306481838	-0.0412644557654858	-0.00230353930965066
1116	56.9920310974121	-2.46135592460632	-7.47367286682129	-0.0026282137259841	0.0353586822748184	-0.0130177913233638	0.0213976856321096
1117	56.9920310974121	-1.81200730800629	-7.6684775352478	0.0142548503354192	0.0376313999295235	0.0246444288641214	0.0405534692108631
1118	56.3426818847656	-3.11070466041565	-8.05808639526367	0.0249691028147936	0.0278911720961332	0.0415274947881699	0.0450989119708538
1119	53.745288848877	-1.81200730800629	-8.18795680999756	0.0116574559360743	0.0382807515561581	0.0152288740500808	0.036657378077507
1120	58.9400749206543	-2.13668155670166	-7.86328220367432	0.0210730116814375	0.0301638916134834	0.0246444288641214	0.0223717093467712
1121	58.2907257080078	-3.43537902832031	-7.60354280471802	0.0100340843200684	0.00906006153672934	-0.00295288790948689	0.0181509424000978
1122	57.6413803100586	-3.11070466041565	-7.6684775352478	0.0152288740500808	0.00256657530553639	-0.0367190167307854	0.0158782228827477
1123	58.9400749206543	-2.78603029251099	-7.60354280471802	-0.00912170019000769	-0.0026282137259841	-0.0357449948787689	0.0132808275520802
1124	56.9920310974121	-2.13668155670166	-7.73341274261475	-0.0104203969240189	-0.00587495695799589	-0.0383423902094364	-0.00425158534198999
1125	56.9920310974121	-2.13668155670166	-8.05808639526367	-0.0123684434220195	-0.0146411629393697	-0.0523033849895	-0.00684897974133492
1126	55.0439834594727	-2.46135592460632	-7.73341274261475	-0.0152905117720366	-0.0237320438027382	-0.0357449948787689	-0.0221086721867323
1127	58.2907257080078	-3.11070466041565	-7.79834747314453	-0.0159398596733809	-0.0292515084147453	-0.0152905117720366	-0.0367190167307854
1128	57.6413803100586	-4.08472776412964	-7.47367286682129	-0.0263294391334057	-0.0282774847000837	0.00159255252219737	-0.0415891297161579
1129	53.745288848877	-3.11070466041565	-7.60354280471802	-0.0341216214001179	-0.0130177913233638	0.011982130818069	-0.0480826161801815
1130	56.9920310974121	-0.837984383106232	-7.99315214157104	-0.0324982516467571	-0.0240567177534103	0.00483929552137852	-0.0370436906814575
1131	56.3426818847656	-2.13668155670166	-7.86328220367432	-0.0318489037454128	-0.0243813935667276	0.00938473641872406	-0.0279528107494116
1132	55.0439834594727	-1.48733305931091	-8.18795680999756	-0.0182125810533762	-0.0221086721867323	0.0265924744307995	-0.00555028254166245
1133	58.9400749206543	-2.78603029251099	-8.12302207946777	-0.0159398596733809	-0.028926832601428	0.0288651939481497	-0.00749832857400179
1134	58.2907257080078	-2.78603029251099	-7.86328220367432	0.0022419011220336	-0.0107450718060136	0.0308132413774729	-0.00490093370899558
1135	56.3426818847656	-1.48733305931091	-8.05808639526367	0.00159255252219737	-0.0123684434220195	0.0132808275520802	-0.00327756232582033
1136	56.3426818847656	-2.78603029251099	-7.79834747314453	0.0145795252174139	-0.000680167751852423	0.0126314787194133	0.0217223595827818
1137	56.9920310974121	-1.16265869140625	-8.05808639526367	0.020423661917448	0.00678734155371785	0.0175015944987535	0.0450989119708538
1138	56.9920310974121	-2.78603029251099	-7.6684775352478	0.020423661917448	0.00776136433705688	0.0217223595827818	0.0425015166401863
1139	56.3426818847656	-2.46135592460632	-7.99315214157104	0.013930176384747	0.0236704051494598	0.0308132413774729	0.0438002124428749
1140	58.2907257080078	-2.46135592460632	-8.05808639526367	0.0246444288641214	0.025618452578783	0.0181509424000978	0.0298392176628113
1141	56.3426818847656	-1.81200730800629	-7.79834747314453	0.0343846566975117	0.013930176384747	0.0168522447347641	0.0181509424000978
1142	55.6933326721191	-2.13668155670166	-7.73341274261475	0.0265924744307995	0.0239950809627771	0.0103587592020631	0.0175015944987535
1143	57.6413803100586	-1.81200730800629	-7.99315214157104	0.0155535480007529	0.0152288740500808	-0.0100957229733467	0.0168522447347641
1144	57.6413803100586	-1.81200730800629	-7.99315214157104	0.0175015944987535	0.0191249661147594	-0.0120437685400248	-0.00392691092565656
1145	58.2907257080078	-2.78603029251099	-7.21393346786499	-0.00100484199356288	0.0162028968334198	-0.028926832601428	-0.0104203969240189
1146	54.3946342468262	-1.48733305931091	-7.9282169342041	-0.000355493422830477	0.00938473641872406	-0.0227580219507217	-0.0162645354866982
1147	57.6413803100586	-3.11070466041565	-8.05808639526367	-0.00782300252467394	0.00841071270406246	-0.0149658378213644	-0.0341216214001179
1148	56.9920310974121	-3.11070466041565	-7.9282169342041	-0.0182125810533762	-0.0113944197073579	-0.0276281367987394	-0.0389917381107807
1149	53.745288848877	-2.13668155670166	-7.99315214157104	-0.0159398596733809	0.0158782228827477	-0.0152905117720366	-0.038017712533474
1150	58.2907257080078	-2.46135592460632	-7.86328220367432	-0.0146411629393697	0.0168522447347641	-0.00749832857400179	-0.0302255302667618
1151	57.6413803100586	-2.13668155670166	-7.73341274261475	-0.00912170019000769	0.012956153601408	-0.0286021586507559	-0.0217839982360601
1152	56.3426818847656	-2.78603029251099	-7.53860807418823	-0.000355493422830477	0.0168522447347641	-0.0279528107494116	0.00191722682211548
1153	56.9920310974121	-2.78603029251099	-7.86328220367432	-0.00879702530801296	0.000293855206109583	-0.0526280589401722	-0.00522560812532902
1154	55.0439834594727	-2.13668155670166	-7.99315214157104	0.00418994715437293	0.000943203864153475	-0.0412644557654858	-0.00327756232582033
1155	55.0439834594727	-1.48733305931091	-8.12302207946777	-0.00295288790948689	0.00678734155371785	-0.0516540370881557	-0.0026282137259841
1156	55.0439834594727	-2.78603029251099	-7.4087381362915	0.00743668992072344	0.0100340843200684	-0.0604202412068844	0.0265924744307995
1157	55.0439834594727	-1.81200730800629	-8.18795680999756	0.0132808275520802	0.012956153601408	-0.0425631552934647	0.0450989119708538
1158	58.2907257080078	-3.7600531578064	-7.27886867523193	0.0162028968334198	-0.00392691092565656	-0.0360696688294411	0.0450989119708538
1159	55.6933326721191	-3.11070466041565	-7.14899873733521	-0.00717365415766835	-0.000355493422830477	-0.0276281367987394	0.0499690249562263
1160	55.6933326721191	-1.16265869140625	-7.86328220367432	-0.00165419070981443	0.00321592413820326	-0.0198359526693821	0.0194496400654316
1161	55.0439834594727	-1.16265869140625	-8.12302207946777	-0.00879702530801296	-0.000680167751852423	-0.0149658378213644	0.0158782228827477
1162	55.0439834594727	-1.81200730800629	-8.05808639526367	-0.0182125810533762	-0.000680167751852423	-3.08191010844894e-05	0.0194496400654316
1163	56.9920310974121	-1.81200730800629	-8.18795680999756	-0.021459324285388	-0.000680167751852423	-0.00230353930965066	0.00321592413820326
1164	58.2907257080078	-2.78603029251099	-7.79834747314453	-0.00490093370899558	0.00906006153672934	-0.00814767740666866	0.0100340843200684
1165	55.6933326721191	-2.78603029251099	-7.99315214157104	-0.00197886489331722	0.00159255252219737	0.00841071270406246	-0.00652430532500148
1166	55.0439834594727	-2.46135592460632	-7.53860807418823	-0.00717365415766835	-0.00457625929266214	0.0168522447347641	-0.0123684434220195
1167	55.6933326721191	-2.13668155670166	-8.12302207946777	-0.00912170019000769	-0.0159398596733809	0.0272418223321438	-0.0295761823654175
1168	56.3426818847656	-3.11070466041565	-7.9282169342041	0.00418994715437293	-0.0360696688294411	0.0288651939481497	-0.0357449948787689
1169	55.6933326721191	-2.13668155670166	-8.12302207946777	-0.00457625929266214	-0.032173577696085	0.0259431265294552	-0.0367190167307854
1170	57.6413803100586	-2.46135592460632	-8.05808639526367	0.000618529506027699	-0.0191866029053926	0.0308132413774729	-0.0282774847000837
1171	57.6413803100586	-2.78603029251099	-7.86328220367432	0.0149041991680861	-0.023407369852066	0.0243197549134493	-0.023407369852066
1172	56.3426818847656	-2.78603029251099	-7.79834747314453	0.0149041991680861	-0.00425158534198999	0.0233457311987877	-0.00457625929266214
1173	57.6413803100586	-2.46135592460632	-7.4087381362915	-0.0204853005707264	-0.00457625929266214	0.0152288740500808	-0.00490093370899558
1174	56.3426818847656	-1.48733305931091	-7.73341274261475	-0.00295288790948689	0.00289124972186983	0.000943203864153475	-0.00847235135734081
1175	56.3426818847656	-2.78603029251099	-7.99315214157104	-0.00197886489331722	0.0158782228827477	-0.00360223650932312	-0.00555028254166245
1176	55.6933326721191	-2.13668155670166	-7.60354280471802	0.00256657530553639	0.0298392176628113	0.00159255252219737	0.012956153601408
1177	55.6933326721191	-1.48733305931091	-8.38276100158691	0.0171769186854362	0.0350340083241463	-0.0211346503347158	0.0431508645415306
1178	56.9920310974121	-3.7600531578064	-7.60354280471802	0.0223717093467712	0.0324366129934788	-0.0120437685400248	0.0382807515561581
1179	55.0439834594727	-2.46135592460632	-7.53860807418823	0.0145795252174139	0.0353586822748184	-0.0230826959013939	0.0431508645415306
1180	55.6933326721191	-1.48733305931091	-7.60354280471802	0.0171769186854362	0.0116574559360743	-0.00619963090866804	0.029189869761467
1181	55.6933326721191	-0.837984383106232	-7.86328220367432	0.013930176384747	-0.00782300252467394	0.00516396993771195	0.00646266713738441
1182	55.0439834594727	-1.16265869140625	-8.18795680999756	0.0142548503354192	-0.00847235135734081	0.011982130818069	0.00191722682211548
1183	58.2907257080078	-2.13668155670166	-7.99315214157104	-0.00230353930965066	-0.00717365415766835	0.00873538758605719	0.0158782228827477
1184	59.5894241333008	-3.11070466041565	-7.99315214157104	-0.00425158534198999	-0.00327756232582033	-0.00197886489331722	-0.0026282137259841
1185	56.9920310974121	-3.43537902832031	-8.12302207946777	-0.0126931173726916	-0.0211346503347158	0.00191722682211548	-0.00132951640989631
1186	54.3946342468262	-2.78603029251099	-7.73341274261475	-0.021459324285388	-0.0201606266200542	0.0149041991680861	-0.0208099745213985
1187	55.0439834594727	-1.81200730800629	-7.99315214157104	-0.0240567177534103	-0.0308748781681061	0.0165275707840919	-0.0354203209280968
1188	55.6933326721191	-2.46135592460632	-7.73341274261475	-0.0331475995481014	-0.0334722734987736	0.013930176384747	-0.0386670641601086
1189	57.6413803100586	-2.78603029251099	-8.12302207946777	-0.0227580219507217	-0.0191866029053926	0.00873538758605719	-0.039641086012125
1190	58.9400749206543	-2.46135592460632	-8.12302207946777	-0.0247060675173998	-0.0217839982360601	0.0272418223321438	-0.0357449948787689
1191	55.6933326721191	-2.13668155670166	-7.86328220367432	-0.0201606266200542	-0.0185372550040483	0.0447742342948914	-0.0260047651827335
1192	56.3426818847656	-3.11070466041565	-7.73341274261475	-0.0152905117720366	0.00159255252219737	0.0564625114202499	-0.00977104809135199
1193	54.3946342468262	-1.48733305931091	-7.6684775352478	0.000943203864153475	0.00386527273803949	0.0720468759536743	-0.00749832857400179
1194	56.3426818847656	-1.16265869140625	-8.05808639526367	0.00581331877037883	0.000618529506027699	0.049319677054882	0.000293855206109583
1195	57.6413803100586	-3.43537902832031	-7.6684775352478	0.00483929552137852	-0.00652430532500148	0.036657378077507	-0.00132951640989631
1196	53.745288848877	-1.16265869140625	-8.18795680999756	0.0142548503354192	0.0132808275520802	0.00841071270406246	0.0171769186854362
1197	56.9920310974121	-2.13668155670166	-8.12302207946777	0.0213976856321096	0.0113327819854021	0.01847561635077	0.0486703291535378
1198	55.6933326721191	-2.13668155670166	-7.79834747314453	0.0272418223321438	0.00711201597005129	0.020423661917448	0.045423585921526
1199	55.6933326721191	-1.81200730800629	-7.9282169342041	0.0252937767654657	0.00711201597005129	0.000943203864153475	0.0389300994575024
1200	56.3426818847656	-2.13668155670166	-7.99315214157104	0.0243197549134493	0.0230210572481155	-0.0195112787187099	0.0246444288641214
1201	55.6933326721191	-1.48733305931091	-7.79834747314453	0.025618452578783	0.0188002903014421	-0.0477579422295094	0.011982130818069
1202	56.9920310974121	-2.46135592460632	-7.60354280471802	0.0191249661147594	0.0123068047687411	-0.0273034609854221	0.00678734155371785
1203	54.3946342468262	-3.11070466041565	-7.73341274261475	0.00354059832170606	0.00613799272105098	-0.0376930385828018	0.00289124972186983
1204	55.6933326721191	-2.46135592460632	-8.25289154052734	0.00711201597005129	0.00289124972186983	-0.0597708933055401	0.00354059832170606
1205	56.3426818847656	-2.46135592460632	-8.18795680999756	-0.0139918150380254	0.0022419011220336	-0.0458098985254765	-0.00814767740666866
1206	55.0439834594727	-2.13668155670166	-7.79834747314453	-0.0156151866540313	-0.00295288790948689	-0.0367190167307854	-0.0211346503347158
1207	56.3426818847656	-1.48733305931091	-8.05808639526367	-0.0253554154187441	-0.00652430532500148	-0.0182125810533762	-0.0354203209280968
1208	55.6933326721191	-1.81200730800629	-7.60354280471802	-0.0458098985254765	-0.0136671401560307	-0.00912170019000769	-0.0373683646321297
1209	56.9920310974121	-2.46135592460632	-7.53860807418823	-0.0458098985254765	0.0022419011220336	-0.0328229255974293	-0.0458098985254765
1210	56.9920310974121	-2.78603029251099	-7.79834747314453	-0.0331475995481014	0.00451462110504508	-0.0360696688294411	-0.0363943427801132
1211	55.6933326721191	-1.16265869140625	-7.99315214157104	-0.0263294391334057	0.000293855206109583	-0.0409397818148136	-0.0195112787187099
1212	56.3426818847656	-3.11070466041565	-7.60354280471802	-0.0152905117720366	-0.0156151866540313	-0.0195112787187099	-0.0100957229733467
1213	52.446590423584	-1.48733305931091	-7.79834747314453	-0.0136671401560307	0.00289124972186983	-0.0182125810533762	-0.00392691092565656
1214	55.6933326721191	-1.16265869140625	-7.9282169342041	0.00418994715437293	-0.00782300252467394	-0.021459324285388	-0.00457625929266214
1215	57.6413803100586	-3.43537902832031	-7.60354280471802	0.0175015944987535	-0.0026282137259841	-0.0117190945893526	-0.000355493422830477
1216	54.3946342468262	-1.48733305931091	-7.79834747314453	0.01847561635077	0.0116574559360743	-0.0120437685400248	0.00548864435404539
1217	56.9920310974121	-2.13668155670166	-7.9282169342041	0.0265924744307995	0.0252937767654657	0.0126314787194133	0.0376313999295235
1218	54.3946342468262	-1.48733305931091	-8.05808639526367	0.0220470335334539	0.0239950809627771	0.0574365332722664	0.0512677207589149
1219	54.3946342468262	-1.81200730800629	-7.9282169342041	0.0278911720961332	0.020423661917448	0.0223717093467712	0.0337353087961674
1220	55.0439834594727	-1.16265869140625	-8.12302207946777	0.0168522447347641	0.0223717093467712	0.0136055024340749	0.0233457311987877
1221	56.3426818847656	-1.16265869140625	-8.18795680999756	0.00906006153672934	0.0236704051494598	0.0152288740500808	0.013930176384747
1222	56.3426818847656	-3.11070466041565	-7.6684775352478	0.0116574559360743	0.0249691028147936	0.00808603875339031	0.0113327819854021
1223	53.745288848877	-2.46135592460632	-7.60354280471802	-0.0123684434220195	0.0200989879667759	-0.00230353930965066	0.00159255252219737
1224	55.6933326721191	-1.48733305931091	-8.31782627105713	-0.00360223650932312	0.00873538758605719	-0.0107450718060136	0.00126787810586393
1225	57.6413803100586	-3.43537902832031	-8.12302207946777	0.00191722682211548	-0.00977104809135199	-0.00717365415766835	-0.0117190945893526
1226	55.6933326721191	-1.48733305931091	-8.05808639526367	-0.00490093370899558	-0.0185372550040483	-0.0224333461374044	-0.0188619289547205
1227	56.9920310974121	-1.48733305931091	-7.99315214157104	-0.0110697457566857	-0.0279528107494116	-0.0120437685400248	-0.0477579422295094
1228	56.3426818847656	-1.48733305931091	-7.86328220367432	-0.0107450718060136	-0.0221086721867323	0.00711201597005129	-0.0386670641601086
1229	56.3426818847656	-2.78603029251099	-7.73341274261475	0.000943203864153475	-0.0188619289547205	0.00678734155371785	-0.0311995539814234
1230	57.6413803100586	-2.46135592460632	-7.73341274261475	0.00418994715437293	-0.00717365415766835	0.00191722682211548	-0.028926832601428
1231	56.9920310974121	-2.13668155670166	-8.25289154052734	0.00841071270406246	-0.000680167751852423	-0.00360223650932312	-0.0208099745213985
1232	55.6933326721191	-2.46135592460632	-7.9282169342041	0.00678734155371785	-0.00652430532500148	0.00646266713738441	-0.0143164889886975
1233	52.446590423584	-1.16265869140625	-7.86328220367432	0.00906006153672934	0.00808603875339031	-0.0201606266200542	-0.000680167751852423
1234	56.3426818847656	-2.78603029251099	-7.99315214157104	0.0178262684494257	0.0226963832974434	-0.038017712533474	-0.00392691092565656
1235	55.6933326721191	-2.46135592460632	-7.9282169342041	0.0136055024340749	0.0343846566975117	-0.0646410062909126	0.00548864435404539
1236	56.9920310974121	-2.46135592460632	-7.34380340576172	0.00289124972186983	0.0473716296255589	-0.0422384813427925	0.0171769186854362
1237	55.0439834594727	-2.13668155670166	-7.27886867523193	0.0100340843200684	0.0486703291535378	-0.0100957229733467	0.0392547734081745
1238	55.6933326721191	-2.13668155670166	-7.9282169342041	-0.00587495695799589	0.0236704051494598	-0.00165419070981443	0.049319677054882
1239	55.6933326721191	-2.78603029251099	-7.60354280471802	-0.0165892094373703	0.00873538758605719	-0.000680167751852423	0.0421768426895142
1240	54.3946342468262	-2.13668155670166	-8.12302207946777	-0.0276281367987394	0.0106834331527352	0.00743668992072344	0.0334106348454952
1241	58.2907257080078	-2.46135592460632	-8.25289154052734	-0.0221086721867323	-0.00847235135734081	0.01847561635077	0.0259431265294552
1242	55.6933326721191	-3.43537902832031	-7.73341274261475	-0.0159398596733809	-0.0324982516467571	0.0382807515561581	0.0165275707840919
1243	55.0439834594727	-1.81200730800629	-7.86328220367432	-0.0191866029053926	-0.02697878703475	0.0321119390428066	0.01847561635077
1244	56.3426818847656	-2.46135592460632	-7.6684775352478	0.00289124972186983	-0.0324982516467571	0.0415274947881699	0.000293855206109583
1245	56.9920310974121	-1.48733305931091	-8.18795680999756	0.00321592413820326	-0.0328229255974293	0.0207483377307653	-0.00749832857400179
1246	57.6413803100586	-2.46135592460632	-7.99315214157104	0.00808603875339031	-0.0253554154187441	0.00711201597005129	-0.0133424662053585
1247	56.9920310974121	-2.13668155670166	-8.05808639526367	0.0132808275520802	-0.0221086721867323	-0.0026282137259841	-0.038017712533474
1248	55.6933326721191	-1.48733305931091	-8.05808639526367	0.0022419011220336	0.00354059832170606	-0.0201606266200542	-0.03444629535079
1249	55.0439834594727	-1.81200730800629	-7.86328220367432	-0.0130177913233638	-0.000355493422830477	-0.0169138833880424	-0.0419138073921204
1250	53.745288848877	-1.16265869140625	-7.79834747314453	-0.00490093370899558	0.0178262684494257	-0.0299008563160896	-0.0341216214001179
1251	56.9920310974121	-2.13668155670166	-8.18795680999756	0.00548864435404539	0.01100810803473	-0.0143164889886975	-0.0159398596733809
1252	57.6413803100586	-2.46135592460632	-8.05808639526367	0.0165275707840919	0.0116574559360743	-0.00230353930965066	-0.0136671401560307
1253	53.745288848877	-0.837984383106232	-8.25289154052734	0.0100340843200684	0.0265924744307995	0.00776136433705688	-0.00522560812532902
1254	57.6413803100586	-2.46135592460632	-7.86328220367432	-0.00912170019000769	0.0152288740500808	0.0116574559360743	-0.00555028254166245
1255	55.0439834594727	-1.48733305931091	-7.99315214157104	-0.00522560812532902	0.0116574559360743	0.0197743140161037	0.00386527273803949
1256	57.6413803100586	-2.46135592460632	-7.73341274261475	-0.0126931173726916	0.00321592413820326	0.0210730116814375	0.0226963832974434
1257	55.0439834594727	-0.837984383106232	-7.73341274261475	-0.00327756232582033	-0.00197886489331722	0.0288651939481497	0.0463976077735424
1258	55.6933326721191	-1.16265869140625	-7.99315214157104	-0.00392691092565656	-0.0263294391334057	0.01100810803473	0.0444495603442192
1259	55.0439834594727	-2.46135592460632	-8.05808639526367	-0.0120437685400248	-0.0110697457566857	0.0116574559360743	0.0431508645415306
1260	53.0959396362305	-1.48733305931091	-7.60354280471802	-0.0152905117720366	0.01100810803473	0.00159255252219737	0.0340599827468395
1261	56.9920310974121	-1.48733305931091	-8.12302207946777	-3.08191010844894e-05	0.00646266713738441	-0.00944637414067984	0.00743668992072344
1262	56.3426818847656	-2.13668155670166	-7.79834747314453	0.00289124972186983	-0.00457625929266214	-0.0130177913233638	0.0168522447347641
1263	56.3426818847656	-2.13668155670166	-7.79834747314453	-0.000680167751852423	-3.08191010844894e-05	-0.0130177913233638	0.0162028968334198
1264	55.0439834594727	-1.16265869140625	-7.73341274261475	0.00646266713738441	0.00354059832170606	-0.0247060675173998	0.0188002903014421
1265	57.6413803100586	-2.78603029251099	-7.79834747314453	-0.000680167751852423	0.0162028968334198	-0.0435371771454811	0.0022419011220336
1266	55.6933326721191	-1.48733305931091	-7.99315214157104	-0.00555028254166245	0.00126787810586393	-0.0477579422295094	-0.0208099745213985
1267	56.3426818847656	-2.78603029251099	-7.9282169342041	-0.00749832857400179	0.000943203864153475	-0.0376930385828018	-0.0308748781681061
1268	55.0439834594727	-1.16265869140625	-8.05808639526367	-0.0162645354866982	-0.0136671401560307	-0.0227580219507217	-0.0406151078641415
1269	55.0439834594727	-3.11070466041565	-7.86328220367432	0.000618529506027699	-0.0130177913233638	-0.0126931173726916	-0.0422384813427925
1270	53.0959396362305	-1.81200730800629	-7.86328220367432	-0.0130177913233638	-0.0133424662053585	-0.0146411629393697	-0.0299008563160896
1271	57.6413803100586	-2.78603029251099	-7.99315214157104	-3.08191010844894e-05	-0.0139918150380254	-0.0201606266200542	-0.0201606266200542
1272	56.9920310974121	-3.43537902832031	-7.86328220367432	0.00613799272105098	-0.0136671401560307	-0.0133424662053585	-0.0107450718060136
1273	53.745288848877	-0.837984383106232	-8.12302207946777	-3.08191010844894e-05	-3.08191010844894e-05	-0.0165892094373703	-0.00165419070981443
1274	56.9920310974121	-2.13668155670166	-7.9282169342041	0.00126787810586393	0.0207483377307653	-0.0386670641601086	0.000293855206109583
1275	55.0439834594727	-1.81200730800629	-7.99315214157104	-0.00652430532500148	0.0142548503354192	-0.0247060675173998	-0.00327756232582033
1276	55.6933326721191	-1.81200730800629	-7.86328220367432	0.00743668992072344	0.0175015944987535	-0.0224333461374044	0.0233457311987877
1277	56.9920310974121	-2.46135592460632	-7.86328220367432	0.0132808275520802	0.0220470335334539	0.00321592413820326	0.0463976077735424
1278	55.6933326721191	-1.16265869140625	-7.79834747314453	0.0132808275520802	0.0304885655641556	0.0142548503354192	0.0499690249562263
1279	55.0439834594727	-2.46135592460632	-7.99315214157104	0.00516396993771195	0.0269171483814716	0.0207483377307653	0.0473716296255589
1280	53.0959396362305	-1.48733305931091	-8.05808639526367	-0.017887907102704	0.0106834331527352	0.01100810803473	0.0337353087961674
1281	56.9920310974121	-1.16265869140625	-8.38276100158691	-0.0201606266200542	0.00418994715437293	0.00646266713738441	0.0285405199974775
1282	56.9920310974121	-3.7600531578064	-7.9282169342041	-0.0263294391334057	-0.0126931173726916	0.012956153601408	0.011982130818069
1283	55.6933326721191	-2.13668155670166	-7.79834747314453	-0.038017712533474	-0.0104203969240189	0.00191722682211548	0.0103587592020631
1284	56.3426818847656	-1.48733305931091	-7.99315214157104	-0.0350956469774246	-0.00814767740666866	-0.00360223650932312	0.00970941036939621
1285	58.2907257080078	-2.78603029251099	-7.08406400680542	-0.039641086012125	0.0022419011220336	-0.00230353930965066	0.00289124972186983
1286	57.6413803100586	-1.81200730800629	-7.79834747314453	-0.0445111989974976	-0.00912170019000769	-0.0100957229733467	-0.0139918150380254
1287	57.6413803100586	-2.78603029251099	-7.60354280471802	-0.0308748781681061	-0.0337969474494457	0.00516396993771195	-0.0363943427801132
1288	57.6413803100586	-1.81200730800629	-7.73341274261475	-0.0185372550040483	-0.0113944197073579	0.0207483377307653	-0.0422384813427925
1289	56.9920310974121	-3.43537902832031	-7.6684775352478	-0.00457625929266214	-0.0146411629393697	0.0155535480007529	-0.03444629535079
1290	55.0439834594727	-2.46135592460632	-7.6684775352478	0.00646266713738441	-0.0282774847000837	0.00516396993771195	-0.0279528107494116
1291	58.2907257080078	-3.11070466041565	-7.86328220367432	0.0230210572481155	-0.0152905117720366	0.00678734155371785	-0.0152905117720366
1292	55.6933326721191	-2.46135592460632	-7.6684775352478	0.0363327041268349	0.00126787810586393	-0.00295288790948689	-0.00457625929266214
1293	55.6933326721191	-0.837984383106232	-7.86328220367432	0.0389300994575024	0.0200989879667759	0.00289124972186983	-0.00814767740666866
1294	56.9920310974121	-2.13668155670166	-7.6684775352478	0.0438002124428749	0.0304885655641556	-0.0136671401560307	-0.00587495695799589
1295	57.6413803100586	-1.48733305931091	-8.05808639526367	0.0441248863935471	0.0226963832974434	-0.00749832857400179	-0.00684897974133492
1296	56.9920310974121	-1.16265869140625	-8.05808639526367	0.0519170723855495	0.0200989879667759	-0.00619963090866804	0.00289124972186983
1297	56.9920310974121	-2.78603029251099	-7.73341274261475	0.0567871853709221	0.0197743140161037	-0.00684897974133492	0.0337353087961674
1298	57.6413803100586	-2.13668155670166	-7.73341274261475	0.0431508645415306	0.0194496400654316	-0.00425158534198999	0.0317872650921345
1299	57.6413803100586	-3.43537902832031	-7.53860807418823	0.0324366129934788	0.00743668992072344	-0.0250307414680719	0.0386054255068302
1300	54.3946342468262	-2.46135592460632	-7.86328220367432	0.031137915328145	0.0168522447347641	-0.0324982516467571	0.0155535480007529
1301	56.9920310974121	-2.78603029251099	-8.12302207946777	0.0178262684494257	0.00873538758605719	-0.0412644557654858	0.0106834331527352
1302	56.9920310974121	-3.43537902832031	-7.9282169342041	0.0113327819854021	-0.00197886489331722	-0.0428878292441368	0.0162028968334198
1303	55.0439834594727	-1.48733305931091	-8.05808639526367	-0.00555028254166245	0.000293855206109583	-0.0149658378213644	0.00548864435404539
1304	57.6413803100586	-2.13668155670166	-7.6684775352478	-0.0026282137259841	-0.00230353930965066	0.00581331877037883	-0.00619963090866804
1305	55.0439834594727	-1.48733305931091	-7.6684775352478	-0.0195112787187099	-0.00749832857400179	0.0162028968334198	-0.0104203969240189
1306	56.9920310974121	-2.46135592460632	-7.60354280471802	-0.0191866029053926	-0.0182125810533762	0.00646266713738441	-0.0299008563160896
1307	56.3426818847656	-1.81200730800629	-8.18795680999756	-0.0165892094373703	-0.0302255302667618	0.0113327819854021	-0.0461345724761486
1308	56.3426818847656	-2.13668155670166	-8.05808639526367	-0.00814767740666866	-0.0341216214001179	0.0181509424000978	-0.050680011510849
1309	56.9920310974121	-3.11070466041565	-7.86328220367432	-0.0139918150380254	-0.032173577696085	0.00516396993771195	-0.0493813157081604
1310	53.0959396362305	-2.46135592460632	-7.79834747314453	-0.0253554154187441	-0.0172385573387146	-0.0117190945893526	-0.0386670641601086
1311	55.6933326721191	-1.48733305931091	-8.12302207946777	-0.0253554154187441	-0.00165419070981443	-0.00555028254166245	-0.0302255302667618
1312	57.6413803100586	-2.78603029251099	-7.86328220367432	-0.0175632312893867	-0.00425158534198999	0.01847561635077	-0.0149658378213644
1313	55.6933326721191	-2.13668155670166	-7.53860807418823	-0.0172385573387146	-0.00457625929266214	0.0363327041268349	-0.0104203969240189
1314	55.6933326721191	-0.837984383106232	-7.86328220367432	-0.0188619289547205	0.0106834331527352	0.01847561635077	-0.00879702530801296
1315	57.6413803100586	-2.78603029251099	-7.60354280471802	-0.0130177913233638	-0.00327756232582033	0.0265924744307995	-0.00360223650932312
1316	56.9920310974121	-2.78603029251099	-7.53860807418823	-0.0211346503347158	-0.00295288790948689	0.0282158460468054	0.0168522447347641
1317	55.6933326721191	-1.48733305931091	-8.18795680999756	0.00289124972186983	0.00191722682211548	0.0188002903014421	0.0441248863935471
1318	55.6933326721191	-1.16265869140625	-7.86328220367432	-0.00457625929266214	0.011982130818069	-0.00555028254166245	0.041852168738842
1319	54.3946342468262	-2.46135592460632	-7.34380340576172	0.00808603875339031	0.00808603875339031	-0.0143164889886975	0.0428261905908585
1320	53.745288848877	-1.81200730800629	-7.53860807418823	-0.0172385573387146	-0.00392691092565656	-0.0204853005707264	0.0259431265294552
1321	55.0439834594727	-1.81200730800629	-8.18795680999756	0.0126314787194133	-0.00977104809135199	-0.00944637414067984	0.0259431265294552
1322	56.3426818847656	-2.13668155670166	-8.18795680999756	-0.00165419070981443	-0.0367190167307854	-0.00684897974133492	0.0152288740500808
1323	56.9920310974121	-2.46135592460632	-7.79834747314453	0.0116574559360743	0.00191722682211548	0.00711201597005129	0.0116574559360743
1324	56.3426818847656	-1.16265869140625	-8.05808639526367	0.0243197549134493	0.0197743140161037	-0.00132951640989631	-0.00457625929266214
1325	57.6413803100586	-2.78603029251099	-7.4087381362915	0.0197743140161037	0.0181509424000978	0.00776136433705688	-0.00912170019000769
1326	55.0439834594727	-1.81200730800629	-7.6684775352478	0.000618529506027699	0.0213976856321096	0.0100340843200684	-0.0152905117720366
1327	57.6413803100586	-2.13668155670166	-7.60354280471802	-0.00425158534198999	0.000618529506027699	0.0298392176628113	-0.0419138073921204
1328	55.0439834594727	-1.16265869140625	-8.31782627105713	0.00159255252219737	0.00516396993771195	0.0262678004801273	-0.0448358729481697
1329	55.6933326721191	-1.81200730800629	-8.31782627105713	-0.00847235135734081	-0.0026282137259841	0.0282158460468054	-0.0500306636095047
1330	52.446590423584	-0.837984383106232	-8.18795680999756	-0.0182125810533762	-0.0120437685400248	0.00678734155371785	-0.0393164120614529
1331	56.9920310974121	-2.78603029251099	-8.25289154052734	-0.0230826959013939	-0.0253554154187441	0.00873538758605719	-0.0221086721867323
1332	57.6413803100586	-3.43537902832031	-7.79834747314453	-0.0286021586507559	-0.0260047651827335	-0.00490093370899558	-0.00555028254166245
1333	55.0439834594727	-1.16265869140625	-7.9282169342041	-0.0367190167307854	-0.00879702530801296	-0.00847235135734081	-0.0026282137259841
1334	55.6933326721191	-2.13668155670166	-7.53860807418823	-0.0526280589401722	0.00451462110504508	-0.0120437685400248	-0.00749832857400179
1335	55.0439834594727	-1.48733305931091	-8.12302207946777	-0.0435371771454811	0.00386527273803949	0.00289124972186983	0.00354059832170606
1336	55.6933326721191	-1.16265869140625	-8.18795680999756	-0.0260047651827335	0.00776136433705688	0.0337353087961674	0.0158782228827477
1337	57.6413803100586	-2.13668155670166	-7.99315214157104	-0.00457625929266214	0.00516396993771195	0.0382807515561581	0.0561378374695778
1338	57.6413803100586	-2.78603029251099	-7.99315214157104	0.0123068047687411	-0.00295288790948689	0.0421768426895142	0.0515923984348774
1339	57.6413803100586	-3.7600531578064	-8.12302207946777	0.0207483377307653	-0.0104203969240189	0.0226963832974434	0.0467222817242146
1340	54.3946342468262	-2.46135592460632	-7.9282169342041	0.0155535480007529	0.000618529506027699	0.00808603875339031	0.0301638916134834
1341	57.6413803100586	-2.13668155670166	-7.6684775352478	0.0223717093467712	-0.00100484199356288	-3.08191010844894e-05	0.0223717093467712
1342	57.6413803100586	-3.11070466041565	-7.6684775352478	0.0246444288641214	-0.0126931173726916	0.00321592413820326	0.013930176384747
1343	54.3946342468262	-1.16265869140625	-7.9282169342041	0.011982130818069	-0.00392691092565656	0.000943203864153475	0.0207483377307653
1344	56.9920310974121	-1.81200730800629	-7.60354280471802	0.00906006153672934	0.00321592413820326	-0.0172385573387146	0.00678734155371785
1345	55.6933326721191	-0.837984383106232	-7.86328220367432	0.00970941036939621	0.01100810803473	-0.039641086012125	0.00159255252219737
1346	57.6413803100586	-2.78603029251099	-7.9282169342041	0.0165275707840919	0.00418994715437293	-0.0701604709029198	-0.0146411629393697
1347	55.0439834594727	-1.48733305931091	-7.9282169342041	0.0168522447347641	0.00159255252219737	-0.0711344927549362	-0.0315242260694504
1348	56.9920310974121	-1.81200730800629	-7.6684775352478	0.00711201597005129	-0.0133424662053585	-0.0461345724761486	-0.0354203209280968
1349	56.9920310974121	-3.11070466041565	-7.73341274261475	0.00970941036939621	-0.0100957229733467	-0.0438618510961533	-0.0487319678068161
1350	54.3946342468262	-2.13668155670166	-8.05808639526367	0.000293855206109583	-0.00652430532500148	-0.0224333461374044	-0.0295761823654175
1351	55.6933326721191	-2.13668155670166	-7.99315214157104	0.0197743140161037	0.00256657530553639	-0.0136671401560307	-0.0221086721867323
1352	55.6933326721191	-1.48733305931091	-8.05808639526367	0.0236704051494598	0.00191722682211548	-0.00197886489331722	-0.00457625929266214
1353	56.9920310974121	-1.48733305931091	-7.79834747314453	0.0223717093467712	-0.00587495695799589	0.0100340843200684	-0.00879702530801296
1354	55.6933326721191	-0.837984383106232	-7.60354280471802	0.01100810803473	0.00354059832170606	0.0181509424000978	-0.00814767740666866
1355	56.9920310974121	-2.13668155670166	-7.53860807418823	0.00646266713738441	-0.0026282137259841	0.0213976856321096	-0.00490093370899558
1356	56.9920310974121	-3.11070466041565	-7.47367286682129	-0.00652430532500148	0.0106834331527352	0.0535404421389103	0.0200989879667759
1357	54.3946342468262	-1.16265869140625	-8.12302207946777	0.00776136433705688	0.00418994715437293	0.0561378374695778	0.0447742342948914
1358	55.0439834594727	-1.48733305931091	-8.4476957321167	0.0132808275520802	0.0149041991680861	0.0444495603442192	0.041852168738842
1359	55.6933326721191	-2.46135592460632	-8.18795680999756	0.00289124972186983	-0.00749832857400179	0.0213976856321096	0.0330859608948231
1360	54.3946342468262	-1.16265869140625	-7.79834747314453	-0.00977104809135199	0.00354059832170606	-0.000355493422830477	0.0262678004801273
1361	55.6933326721191	-0.837984383106232	-8.05808639526367	-0.00684897974133492	-0.00425158534198999	-0.0139918150380254	0.0181509424000978
1362	58.2907257080078	-2.46135592460632	-7.53860807418823	-0.00457625929266214	-0.00619963090866804	-0.0354203209280968	0.0113327819854021
1363	57.6413803100586	-2.13668155670166	-7.47367286682129	0.00289124972186983	-0.00425158534198999	-0.0412644557654858	0.025618452578783
1364	55.6933326721191	-1.16265869140625	-8.18795680999756	-0.0104203969240189	0.0171769186854362	-0.0695111230015755	0.00159255252219737
1365	55.0439834594727	-1.81200730800629	-7.99315214157104	-0.0113944197073579	0.0103587592020631	-0.068537101149559	-0.00749832857400179
1366	55.0439834594727	-1.81200730800629	-7.99315214157104	-0.00879702530801296	-0.000355493422830477	-0.0311995539814234	-0.0182125810533762
1367	55.6933326721191	-2.46135592460632	-7.73341274261475	-0.023407369852066	-0.00457625929266214	-0.0191866029053926	-0.032173577696085
1368	56.9920310974121	-1.16265869140625	-8.12302207946777	-0.0139918150380254	-0.00749832857400179	-0.0247060675173998	-0.0461345724761486
1369	54.3946342468262	-2.13668155670166	-7.86328220367432	-0.0165892094373703	0.000293855206109583	-0.0347709693014622	-0.0471085943281651
1370	53.745288848877	-0.513310074806213	-7.6684775352478	-0.0224333461374044	0.0191249661147594	-0.0617189407348633	-0.0428878292441368
1371	56.9920310974121	-1.48733305931091	-8.25289154052734	-0.0136671401560307	0.0181509424000978	-0.0568488240242004	-0.0302255302667618
1372	56.9920310974121	-2.46135592460632	-7.73341274261475	-0.0026282137259841	0.0275664981454611	-0.0363943427801132	-0.0143164889886975
1373	56.3426818847656	-1.48733305931091	-7.86328220367432	-0.000355493422830477	0.0308132413774729	-0.0302255302667618	-0.0100957229733467
1374	56.9920310974121	-2.46135592460632	-7.73341274261475	-0.00522560812532902	0.0239950809627771	-0.0237320438027382	-0.0104203969240189
1375	54.3946342468262	-0.837984383106232	-7.79834747314453	-0.00587495695799589	0.0162028968334198	-0.0169138833880424	-0.00684897974133492
1376	55.6933326721191	-2.46135592460632	-7.73341274261475	-0.000680167751852423	0.0197743140161037	-0.0110697457566857	0.00516396993771195
1377	53.0959396362305	-1.81200730800629	-7.4087381362915	0.00776136433705688	0.0249691028147936	0.00808603875339031	0.0444495603442192
1378	58.2907257080078	-2.46135592460632	-7.99315214157104	-3.08191010844894e-05	0.0136055024340749	0.0123068047687411	0.0522417463362217
1379	56.9920310974121	-3.11070466041565	-7.9282169342041	-0.00100484199356288	-0.00847235135734081	0.029189869761467	0.0415274947881699
1380	56.3426818847656	-1.81200730800629	-7.86328220367432	-0.0175632312893867	-0.0201606266200542	0.0395794473588467	0.0252937767654657
1381	56.3426818847656	-2.46135592460632	-7.9282169342041	-0.0165892094373703	-0.0383423902094364	0.0665274113416672	0.0197743140161037
1382	55.6933326721191	-1.81200730800629	-7.9282169342041	-0.00360223650932312	-0.0386670641601086	0.049319677054882	0.012956153601408
1383	57.6413803100586	-2.46135592460632	-7.73341274261475	-0.0026282137259841	-0.0324982516467571	0.0554884895682335	0.0142548503354192
1384	55.0439834594727	-1.48733305931091	-7.73341274261475	-0.0162645354866982	-0.0175632312893867	0.0324366129934788	0.00776136433705688
1385	56.9920310974121	-2.13668155670166	-7.79834747314453	-0.0107450718060136	-0.00782300252467394	0.0123068047687411	-0.00295288790948689
1386	57.6413803100586	-3.43537902832031	-7.86328220367432	-0.0139918150380254	-0.00977104809135199	0.00321592413820326	-0.0230826959013939
1387	51.7972412109375	-1.16265869140625	-8.05808639526367	-0.0162645354866982	0.0100340843200684	-0.00749832857400179	-0.0273034609854221
1388	55.6933326721191	-1.16265869140625	-8.38276100158691	-0.00847235135734081	0.020423661917448	-0.0360696688294411	-0.0477579422295094
1389	55.0439834594727	-2.78603029251099	-7.79834747314453	-0.0159398596733809	0.0136055024340749	-0.0425631552934647	-0.0471085943281651
1390	55.0439834594727	-1.16265869140625	-7.6684775352478	-0.00100484199356288	0.025618452578783	-0.0510046854615211	-0.0428878292441368
1391	55.6933326721191	-1.16265869140625	-7.73341274261475	0.00613799272105098	0.0194496400654316	-0.038017712533474	-0.0324982516467571
1392	55.0439834594727	-1.48733305931091	-7.6684775352478	0.0239950809627771	0.0155535480007529	-0.0217839982360601	-0.00782300252467394
1393	56.9920310974121	-2.13668155670166	-7.79834747314453	0.0197743140161037	-0.00100484199356288	-0.0169138833880424	-0.0100957229733467
1394	56.3426818847656	-1.16265869140625	-8.25289154052734	0.0249691028147936	-0.00425158534198999	0.000618529506027699	-0.0175632312893867
1395	56.9920310974121	-2.13668155670166	-7.86328220367432	0.0197743140161037	-0.0146411629393697	-0.00652430532500148	-0.0117190945893526
1396	55.0439834594727	-1.48733305931091	-7.86328220367432	0.0210730116814375	-0.00425158534198999	0.00938473641872406	0.0200989879667759
1397	54.3946342468262	-1.81200730800629	-7.73341274261475	0.0262678004801273	0.00970941036939621	0.0207483377307653	0.0373067259788513
1398	57.6413803100586	-1.81200730800629	-8.12302207946777	0.0265924744307995	0.0207483377307653	0.00678734155371785	0.0438002124428749
1399	55.6933326721191	-2.46135592460632	-7.73341274261475	0.0194496400654316	0.0330859608948231	0.0213976856321096	0.040228795260191
1400	55.6933326721191	-1.16265869140625	-7.79834747314453	0.0136055024340749	0.0324366129934788	0.0207483377307653	0.0188002903014421
1401	56.9920310974121	-2.13668155670166	-7.9282169342041	0.0162028968334198	0.0330859608948231	0.01100810803473	0.0197743140161037
1402	56.3426818847656	-2.46135592460632	-7.79834747314453	0.00808603875339031	0.0175015944987535	0.0123068047687411	0.0145795252174139
1403	56.3426818847656	-1.16265869140625	-7.9282169342041	0.00808603875339031	0.00938473641872406	0.00159255252219737	0.0226963832974434
1404	56.3426818847656	-2.78603029251099	-7.86328220367432	0.0113327819854021	0.00841071270406246	-0.00327756232582033	-0.00490093370899558
1405	56.9920310974121	-0.837984383106232	-8.05808639526367	-0.00652430532500148	0.0022419011220336	-0.0149658378213644	-0.0104203969240189
1406	56.9920310974121	-2.46135592460632	-7.6684775352478	-0.00165419070981443	-0.0247060675173998	-0.0130177913233638	-0.023407369852066
1407	54.3946342468262	-2.13668155670166	-7.53860807418823	-0.0227580219507217	-0.0263294391334057	0.000943203864153475	-0.0292515084147453
1408	58.9400749206543	-2.46135592460632	-8.12302207946777	-0.00684897974133492	-0.028926832601428	-0.0195112787187099	-0.0373683646321297
1409	56.9920310974121	-2.78603029251099	-7.73341274261475	-0.0026282137259841	-0.0230826959013939	-0.00944637414067984	-0.0458098985254765
1410	56.9920310974121	-2.13668155670166	-7.60354280471802	-0.00717365415766835	-0.0156151866540313	-0.0247060675173998	-0.03444629535079
1411	57.6413803100586	-2.13668155670166	-7.79834747314453	-0.0182125810533762	-0.0182125810533762	-0.0120437685400248	-0.021459324285388
1412	55.6933326721191	-1.16265869140625	-7.53860807418823	-0.00619963090866804	-0.0217839982360601	-0.00684897974133492	-0.00814767740666866
1413	56.3426818847656	-1.81200730800629	-7.60354280471802	-0.00230353930965066	-0.0227580219507217	-0.0130177913233638	-0.00425158534198999
1414	56.9920310974121	-2.46135592460632	-7.6684775352478	-0.0126931173726916	-0.00100484199356288	-3.08191010844894e-05	0.00256657530553639
1415	55.6933326721191	-0.837984383106232	-8.31782627105713	-0.00100484199356288	0.00808603875339031	0.000293855206109583	-0.00295288790948689
1416	56.9920310974121	-2.78603029251099	-7.9282169342041	-0.00327756232582033	-0.00652430532500148	0.0259431265294552	0.0181509424000978
1417	54.3946342468262	-1.16265869140625	-8.25289154052734	0.00970941036939621	-0.0354203209280968	0.040228795260191	0.0473716296255589
1418	56.9920310974121	-0.837984383106232	-8.12302207946777	0.00906006153672934	-0.00749832857400179	0.0350340083241463	0.0473716296255589
1419	55.6933326721191	-1.48733305931091	-7.99315214157104	0.0106834331527352	0.000618529506027699	0.0356833562254906	0.0460729338228703
1420	55.6933326721191	-0.837984383106232	-7.73341274261475	0.00386527273803949	-0.00425158534198999	0.0252937767654657	0.029189869761467
1421	56.9920310974121	-1.16265869140625	-7.9282169342041	0.0145795252174139	0.00159255252219737	0.0298392176628113	0.0200989879667759
1422	57.6413803100586	-2.13668155670166	-7.99315214157104	0.00711201597005129	0.00516396993771195	0.029189869761467	0.0181509424000978
1423	56.3426818847656	-2.13668155670166	-8.12302207946777	0.00418994715437293	-0.00555028254166245	0.0249691028147936	0.0188002903014421
1424	55.0439834594727	-2.46135592460632	-7.73341274261475	-0.00392691092565656	-0.00652430532500148	0.020423661917448	-0.00132951640989631
1425	55.6933326721191	-1.16265869140625	-8.38276100158691	-0.00165419070981443	-0.00165419070981443	0.01847561635077	-0.00197886489331722
1426	55.0439834594727	-2.46135592460632	-7.9282169342041	0.0100340843200684	-0.0110697457566857	0.011982130818069	-0.0162645354866982
1427	55.6933326721191	-2.46135592460632	-7.4087381362915	-0.00230353930965066	-0.00327756232582033	0.0022419011220336	-0.0302255302667618
1428	57.6413803100586	-1.48733305931091	-7.9282169342041	-0.00522560812532902	-0.00100484199356288	-0.00717365415766835	-0.0399657599627972
1429	55.6933326721191	-1.48733305931091	-8.25289154052734	-0.0143164889886975	0.0123068047687411	-0.00847235135734081	-0.0360696688294411
1430	56.3426818847656	-1.48733305931091	-8.12302207946777	-0.0211346503347158	0.000618529506027699	-0.00782300252467394	-0.0445111989974976
1431	56.9920310974121	-1.48733305931091	-8.25289154052734	-0.023407369852066	0.0116574559360743	-0.00847235135734081	-0.0260047651827335
1432	57.6413803100586	-2.46135592460632	-7.86328220367432	-0.0175632312893867	0.0194496400654316	-0.0334722734987736	-0.00944637414067984
1433	56.3426818847656	-2.13668155670166	-7.53860807418823	-0.0175632312893867	0.00808603875339031	-0.0617189407348633	-0.00490093370899558
1434	55.0439834594727	-1.48733305931091	-7.47367286682129	-0.0240567177534103	0.0213976856321096	-0.0776279792189598	-0.00684897974133492
1435	55.6933326721191	-1.16265869140625	-7.6684775352478	-0.017887907102704	0.0353586822748184	-0.0734072178602219	-0.00392691092565656
1436	57.6413803100586	-3.11070466041565	-8.12302207946777	-0.023407369852066	0.0236704051494598	-0.0425631552934647	0.00711201597005129
1437	55.0439834594727	-1.48733305931091	-8.05808639526367	-0.0152905117720366	0.0334106348454952	-0.0123684434220195	0.0431508645415306
1438	55.6933326721191	-1.81200730800629	-7.99315214157104	0.00418994715437293	0.0275664981454611	0.00548864435404539	0.0441248863935471
1439	56.3426818847656	-2.13668155670166	-7.9282169342041	-0.00197886489331722	0.0126314787194133	0.0132808275520802	0.0441248863935471
1440	55.0439834594727	-1.48733305931091	-7.73341274261475	0.000293855206109583	-0.00360223650932312	0.01100810803473	0.0243197549134493
1441	53.745288848877	-0.513310074806213	-7.86328220367432	-0.00165419070981443	-0.00587495695799589	0.0175015944987535	0.0155535480007529
1442	56.9920310974121	-2.13668155670166	-7.79834747314453	0.0178262684494257	-0.0204853005707264	0.011982130818069	0.011982130818069
1443	55.0439834594727	-3.11070466041565	-7.86328220367432	-0.00717365415766835	-0.0302255302667618	0.00548864435404539	0.00386527273803949
1444	54.3946342468262	-1.81200730800629	-8.12302207946777	0.01100810803473	-0.00652430532500148	0.00483929552137852	0.0126314787194133
1445	55.0439834594727	-0.837984383106232	-8.25289154052734	0.0175015944987535	-0.00295288790948689	-0.0026282137259841	-0.00912170019000769
1446	55.6933326721191	-2.46135592460632	-7.73341274261475	-0.00587495695799589	-0.0126931173726916	-0.00457625929266214	-0.0198359526693821
1447	54.3946342468262	-1.16265869140625	-7.99315214157104	0.00289124972186983	-0.00522560812532902	-0.00717365415766835	-0.0389917381107807
1448	55.0439834594727	-1.16265869140625	-7.47367286682129	-0.00522560812532902	0.00613799272105098	-0.0276281367987394	-0.0464592464268208
1449	55.0439834594727	-1.16265869140625	-7.6684775352478	-0.00457625929266214	0.01847561635077	-0.0474332682788372	-0.0441865250468254
1450	55.0439834594727	-1.81200730800629	-8.18795680999756	-0.0126931173726916	0.0152288740500808	-0.0438618510961533	-0.0428878292441368
1451	53.745288848877	-0.513310074806213	-8.12302207946777	-0.017887907102704	0.01100810803473	-0.0311995539814234	-0.0240567177534103
1452	56.3426818847656	-0.837984383106232	-8.31782627105713	-0.0318489037454128	0.00743668992072344	-0.0117190945893526	-0.00652430532500148
1453	56.9920310974121	-4.08472776412964	-7.73341274261475	-0.0117190945893526	-0.0221086721867323	-0.00457625929266214	-0.00619963090866804
1454	54.3946342468262	-1.48733305931091	-7.73341274261475	-0.00977104809135199	-0.017887907102704	0.0142548503354192	0.00126787810586393
1455	56.9920310974121	-2.46135592460632	-7.4087381362915	0.00256657530553639	-0.0188619289547205	0.0207483377307653	0.00126787810586393
1456	55.6933326721191	-0.837984383106232	-7.47367286682129	-0.00717365415766835	-0.0191866029053926	0.0467222817242146	0.011982130818069
1457	55.0439834594727	-1.48733305931091	-7.60354280471802	0.0337353087961674	-0.017887907102704	0.0739949271082878	0.0483456552028656
1458	57.6413803100586	-2.78603029251099	-7.6684775352478	0.0334106348454952	-0.0282774847000837	0.0788650363683701	0.0574365332722664
1459	58.9400749206543	-2.46135592460632	-7.86328220367432	0.0324366129934788	-0.0146411629393697	0.0684754624962807	0.0480209775269032
1460	57.6413803100586	-3.11070466041565	-7.79834747314453	0.0324366129934788	-0.0110697457566857	0.0473716296255589	0.0392547734081745
1461	53.0959396362305	-0.513310074806213	-7.79834747314453	0.0233457311987877	-0.0120437685400248	0.0502936989068985	0.0197743140161037
1462	55.6933326721191	-1.16265869140625	-7.9282169342041	0.0213976856321096	-0.00619963090866804	0.0541897900402546	0.0178262684494257
1463	56.9920310974121	-3.43537902832031	-7.08406400680542	0.0191249661147594	-0.00814767740666866	0.0278911720961332	0.00906006153672934
1464	55.6933326721191	-0.837984383106232	-7.79834747314453	0.00646266713738441	0.0126314787194133	-0.0195112787187099	-0.00392691092565656
1465	56.3426818847656	-2.46135592460632	-7.99315214157104	0.00938473641872406	0.0162028968334198	-0.0370436906814575	-0.000355493422830477
1466	56.3426818847656	-2.13668155670166	-7.9282169342041	0.0152288740500808	0.0113327819854021	-0.0659397020936012	-0.0230826959013939
1467	55.6933326721191	-1.16265869140625	-8.12302207946777	-0.0117190945893526	0.0022419011220336	-0.0652903541922569	-0.0360696688294411
1468	56.3426818847656	-1.81200730800629	-7.73341274261475	-0.0159398596733809	-0.00132951640989631	-0.0831474438309669	-0.0454852245748043
1469	58.2907257080078	-1.81200730800629	-7.86328220367432	-0.0204853005707264	0.00256657530553639	-0.0672384053468704	-0.0441865250468254
1470	58.2907257080078	-3.11070466041565	-7.53860807418823	-0.0143164889886975	-0.00879702530801296	-0.0532774068415165	-0.0393164120614529
1471	55.0439834594727	-2.13668155670166	-7.79834747314453	-0.0211346503347158	0.00841071270406246	-0.0347709693014622	-0.0250307414680719
1472	55.6933326721191	-1.16265869140625	-8.12302207946777	-0.00977104809135199	0.000293855206109583	-0.0195112787187099	-0.00749832857400179
1473	55.6933326721191	-1.81200730800629	-8.12302207946777	-0.0110697457566857	-0.00684897974133492	-0.0230826959013939	-0.00749832857400179
1474	56.9920310974121	-2.46135592460632	-7.86328220367432	-0.0100957229733467	0.00646266713738441	-0.0227580219507217	-3.08191010844894e-05
1475	55.6933326721191	-1.48733305931091	-7.99315214157104	0.00548864435404539	0.0100340843200684	-0.0195112787187099	0.00970941036939621
1476	57.6413803100586	-2.13668155670166	-7.6684775352478	-3.08191010844894e-05	-0.00392691092565656	-0.0123684434220195	0.0168522447347641
1477	56.9920310974121	-2.78603029251099	-7.6684775352478	0.0158782228827477	0.000943203864153475	0.00321592413820326	0.0431508645415306
1478	56.3426818847656	-2.46135592460632	-7.53860807418823	0.0126314787194133	-0.0188619289547205	0.025618452578783	0.0626313239336014
1479	58.2907257080078	-2.13668155670166	-7.99315214157104	0.0158782228827477	0.00126787810586393	0.013930176384747	0.0447742342948914
1480	57.6413803100586	-3.43537902832031	-7.86328220367432	0.00613799272105098	-0.00327756232582033	0.0230210572481155	0.031137915328145
1481	54.3946342468262	-1.81200730800629	-7.86328220367432	0.0022419011220336	-0.00392691092565656	0.029189869761467	0.0181509424000978
1482	56.3426818847656	-0.837984383106232	-8.25289154052734	0.00581331877037883	0.00321592413820326	0.0220470335334539	0.0200989879667759
1483	56.9920310974121	-2.13668155670166	-7.86328220367432	-0.00230353930965066	0.00386527273803949	0.0132808275520802	0.0116574559360743
1484	55.6933326721191	-1.16265869140625	-7.86328220367432	0.0175015944987535	0.0162028968334198	0.0175015944987535	-0.0139918150380254
1485	56.3426818847656	-2.13668155670166	-7.60354280471802	-0.00490093370899558	0.00483929552137852	0.0252937767654657	0.020423661917448
1486	54.3946342468262	-0.837984383106232	-7.9282169342041	-0.0104203969240189	-0.00327756232582033	0.0223717093467712	-0.0253554154187441
1487	56.9920310974121	-3.11070466041565	-7.73341274261475	-0.0191866029053926	-0.0120437685400248	0.0230210572481155	-0.0256800893694162
1488	53.745288848877	-2.46135592460632	-7.79834747314453	-0.0422384813427925	-0.0146411629393697	0.0142548503354192	-0.0428878292441368
1489	58.2907257080078	-1.81200730800629	-8.25289154052734	-0.0402904339134693	-0.0107450718060136	-0.00327756232582033	-0.0454852245748043
1490	56.3426818847656	-2.13668155670166	-7.99315214157104	-0.0523033849895	-0.0191866029053926	0.00354059832170606	-0.0389917381107807
1491	56.3426818847656	-1.48733305931091	-7.73341274261475	-0.0523033849895	-0.00944637414067984	0.0123068047687411	-0.0263294391334057
1492	56.9920310974121	-1.81200730800629	-7.21393346786499	-0.0412644557654858	0.000293855206109583	0.0181509424000978	-0.00749832857400179
1493	55.0439834594727	-1.48733305931091	-7.73341274261475	-0.0282774847000837	-0.00295288790948689	0.0213976856321096	-0.00425158534198999
1494	58.2907257080078	-1.81200730800629	-7.9282169342041	-0.017887907102704	0.00776136433705688	0.0275664981454611	0.000943203864153475
1495	55.0439834594727	-1.16265869140625	-7.73341274261475	-0.0026282137259841	-0.0136671401560307	0.011982130818069	0.0022419011220336
1496	56.3426818847656	-1.81200730800629	-7.79834747314453	0.0145795252174139	-0.0221086721867323	0.00906006153672934	0.00191722682211548
1497	56.9920310974121	-3.11070466041565	-7.86328220367432	0.0226963832974434	-0.0305502042174339	0.00256657530553639	0.0379560738801956
1498	52.446590423584	-0.837984383106232	-7.86328220367432	0.0265924744307995	-0.00977104809135199	-0.0146411629393697	0.0444495603442192
1499	56.3426818847656	-1.48733305931091	-7.9282169342041	0.0243197549134493	-0.00944637414067984	-0.0305502042174339	0.0412028171122074
1500	56.3426818847656	-2.13668155670166	-7.86328220367432	0.0327612869441509	0.00516396993771195	-0.0260047651827335	0.025618452578783
1501	56.9920310974121	-1.81200730800629	-7.79834747314453	0.0259431265294552	0.00159255252219737	-0.00165419070981443	0.0136055024340749
1502	54.3946342468262	-1.16265869140625	-7.86328220367432	0.0337353087961674	0.0217223595827818	0.0243197549134493	0.012956153601408
1503	55.6933326721191	-1.16265869140625	-8.05808639526367	0.0220470335334539	0.0317872650921345	0.00678734155371785	0.000293855206109583
1504	55.6933326721191	-1.81200730800629	-7.86328220367432	0.0165275707840919	0.0483456552028656	-0.00652430532500148	0.00321592413820326
1505	55.6933326721191	-2.13668155670166	-7.6684775352478	0.00159255252219737	0.0564625114202499	-0.028926832601428	-0.0100957229733467
1506	55.0439834594727	-0.837984383106232	-8.05808639526367	-0.00360223650932312	0.0473716296255589	-0.0561994761228561	-0.0247060675173998
1507	55.6933326721191	-2.78603029251099	-7.60354280471802	-0.0026282137259841	0.0230210572481155	-0.0536020807921886	-0.0419138073921204
1508	52.446590423584	-1.16265869140625	-8.18795680999756	-0.0201606266200542	0.0298392176628113	-0.0568488240242004	-0.0402904339134693
1509	55.0439834594727	-1.16265869140625	-8.18795680999756	-0.0230826959013939	0.020423661917448	-0.0691864490509033	-0.0474332682788372
1510	56.3426818847656	-1.48733305931091	-7.79834747314453	-0.0182125810533762	0.0191249661147594	-0.0672384053468704	-0.0328229255974293
1511	55.0439834594727	-1.16265869140625	-7.79834747314453	-0.0107450718060136	0.00711201597005129	-0.0412644557654858	-0.0237320438027382
1512	53.745288848877	-0.513310074806213	-7.99315214157104	-0.0156151866540313	0.00678734155371785	0.000618529506027699	-0.0130177913233638
1513	56.9920310974121	-2.46135592460632	-7.6684775352478	0.00126787810586393	0.00256657530553639	0.00646266713738441	-0.00230353930965066
1514	57.6413803100586	-2.46135592460632	-7.60354280471802	0.00808603875339031	0.00581331877037883	0.00711201597005129	-0.00230353930965066
1515	55.0439834594727	-0.837984383106232	-7.9282169342041	0.0123068047687411	0.00743668992072344	0.0191249661147594	-0.00132951640989631
1516	56.9920310974121	-2.13668155670166	-7.9282169342041	0.0158782228827477	0.00776136433705688	0.0236704051494598	0.012956153601408
1517	54.3946342468262	-2.13668155670166	-7.9282169342041	0.0304885655641556	0.000618529506027699	0.0489950031042099	0.0428261905908585
1518	53.0959396362305	-1.16265869140625	-7.86328220367432	0.0269171483814716	0.00938473641872406	0.0395794473588467	0.0525664202868938
1519	55.6933326721191	-1.16265869140625	-8.05808639526367	0.029189869761467	0.00970941036939621	0.0369820520281792	0.0376313999295235
1520	57.6413803100586	-2.46135592460632	-7.53860807418823	0.012956153601408	0.01100810803473	0.00938473641872406	0.040228795260191
1521	56.3426818847656	-2.13668155670166	-7.4087381362915	0.020423661917448	0.00613799272105098	-0.00912170019000769	0.0230210572481155
1522	54.3946342468262	-0.837984383106232	-8.18795680999756	-0.000680167751852423	0.0126314787194133	-0.0169138833880424	0.0168522447347641
1523	56.9920310974121	-2.46135592460632	-8.05808639526367	-0.00230353930965066	0.00711201597005129	-0.0273034609854221	0.0168522447347641
1524	56.9920310974121	-1.81200730800629	-8.12302207946777	-0.00360223650932312	0.00548864435404539	-0.0328229255974293	0.00516396993771195
1525	53.745288848877	-1.16265869140625	-8.05808639526367	-0.0204853005707264	0.0100340843200684	-0.0458098985254765	-0.00425158534198999
1526	57.6413803100586	-2.13668155670166	-8.05808639526367	-0.0169138833880424	-0.00457625929266214	-0.0435371771454811	-0.0243813935667276
1527	55.6933326721191	-1.81200730800629	-7.86328220367432	-0.02697878703475	-0.0370436906814575	0.0265924744307995	-0.0324982516467571
1528	52.446590423584	-1.48733305931091	-7.6684775352478	-0.0250307414680719	-0.02697878703475	0.0600339286029339	-0.0422384813427925
1529	55.6933326721191	-1.16265869140625	-8.12302207946777	-0.0240567177534103	-0.0156151866540313	0.0337353087961674	-0.0354203209280968
1530	56.3426818847656	-1.48733305931091	-8.12302207946777	-0.0191866029053926	-0.0224333461374044	0.0158782228827477	-0.0282774847000837
1531	54.3946342468262	-1.16265869140625	-8.18795680999756	-0.021459324285388	-0.000680167751852423	0.00613799272105098	-0.0295761823654175
1532	56.3426818847656	-2.13668155670166	-7.86328220367432	0.000293855206109583	-0.0117190945893526	0.0116574559360743	-0.0126931173726916
1533	55.6933326721191	-2.13668155670166	-7.60354280471802	-0.000355493422830477	-0.0159398596733809	0.00386527273803949	-0.00587495695799589
1534	56.3426818847656	-2.46135592460632	-7.9282169342041	0.00289124972186983	-0.0165892094373703	-0.00555028254166245	-0.00912170019000769
1535	54.3946342468262	-0.837984383106232	-7.73341274261475	-0.00879702530801296	-0.0126931173726916	0.0103587592020631	-0.00619963090866804
1536	54.3946342468262	-0.837984383106232	-8.31782627105713	-0.00197886489331722	-0.00360223650932312	0.00483929552137852	0.00646266713738441
1537	55.6933326721191	-3.11070466041565	-7.9282169342041	0.00451462110504508	-0.00814767740666866	0.00159255252219737	0.0438002124428749
1538	55.6933326721191	-1.48733305931091	-8.05808639526367	0.00711201597005129	0.00483929552137852	-0.0175632312893867	0.0499690249562263
1539	56.3426818847656	-1.16265869140625	-8.05808639526367	-0.00132951640989631	0.00743668992072344	-0.0412644557654858	0.041852168738842
1540	56.9920310974121	-1.48733305931091	-7.9282169342041	0.00776136433705688	0.00548864435404539	-0.039641086012125	0.029189869761467
1541	56.9920310974121	-1.81200730800629	-7.6684775352478	-0.00814767740666866	0.00191722682211548	-0.0438618510961533	0.0210730116814375
1542	55.0439834594727	-2.13668155670166	-7.73341274261475	0.0100340843200684	0.00126787810586393	-0.0211346503347158	0.0217223595827818
1543	54.3946342468262	-1.16265869140625	-7.79834747314453	0.0149041991680861	0.00808603875339031	-0.00879702530801296	0.013930176384747
1544	56.9920310974121	-3.43537902832031	-7.86328220367432	0.0194496400654316	-3.08191010844894e-05	-0.00717365415766835	-0.00100484199356288
1545	52.446590423584	-1.16265869140625	-7.9282169342041	0.00451462110504508	-0.00814767740666866	0.0100340843200684	0.00483929552137852
1546	56.3426818847656	-2.13668155670166	-7.86328220367432	0.020423661917448	-0.0195112787187099	0.0123068047687411	-0.0165892094373703
1547	55.0439834594727	-1.16265869140625	-8.05808639526367	0.00386527273803949	-0.0204853005707264	0.0259431265294552	-0.0370436906814575
1548	55.0439834594727	-1.81200730800629	-7.6684775352478	-0.00132951640989631	-0.0159398596733809	0.031137915328145	-0.0367190167307854
1549	55.0439834594727	-2.46135592460632	-7.47367286682129	-0.0143164889886975	-0.00490093370899558	0.0217223595827818	-0.0454852245748043
1550	56.3426818847656	-1.48733305931091	-7.21393346786499	-0.0256800893694162	-0.0130177913233638	0.011982130818069	-0.0367190167307854
1551	55.0439834594727	-1.48733305931091	-7.86328220367432	-0.0286021586507559	-0.0146411629393697	0.00386527273803949	-0.0263294391334057
1552	53.745288848877	-0.513310074806213	-7.9282169342041	-0.023407369852066	-0.0195112787187099	0.012956153601408	-0.00912170019000769
1553	56.9920310974121	-2.13668155670166	-7.99315214157104	-0.0162645354866982	-0.000680167751852423	0.0152288740500808	-0.00425158534198999
1554	55.0439834594727	-2.78603029251099	-7.9282169342041	-0.00879702530801296	-0.00555028254166245	0.0100340843200684	-0.00717365415766835
1555	54.3946342468262	-2.46135592460632	-7.86328220367432	-0.0182125810533762	0.00159255252219737	0.00386527273803949	-3.08191010844894e-05
1556	56.3426818847656	-1.16265869140625	-8.05808639526367	0.000618529506027699	0.00970941036939621	-0.00295288790948689	0.00970941036939621
1557	56.3426818847656	-2.46135592460632	-7.60354280471802	0.0194496400654316	0.0142548503354192	0.00386527273803949	0.036657378077507
1558	55.6933326721191	-1.16265869140625	-7.99315214157104	0.0220470335334539	0.0239950809627771	-0.00847235135734081	0.0473716296255589
1559	55.0439834594727	-1.16265869140625	-7.99315214157104	0.0200989879667759	0.0262678004801273	-0.00879702530801296	0.0392547734081745
1560	56.3426818847656	-0.837984383106232	-8.18795680999756	0.0213976856321096	0.0207483377307653	-0.00587495695799589	0.0220470335334539
1561	56.9920310974121	-2.46135592460632	-8.12302207946777	0.0100340843200684	0.012956153601408	-0.0104203969240189	0.0106834331527352
1562	55.0439834594727	-1.81200730800629	-7.86328220367432	0.011982130818069	0.0100340843200684	-0.00490093370899558	0.0100340843200684
1563	55.6933326721191	-1.48733305931091	-8.12302207946777	0.00711201597005129	0.0103587592020631	-0.0182125810533762	0.00516396993771195
1564	56.9920310974121	-3.11070466041565	-7.47367286682129	-0.00587495695799589	0.0136055024340749	-0.0302255302667618	0.0236704051494598
1565	54.3946342468262	-1.16265869140625	-7.99315214157104	-0.0100957229733467	0.0132808275520802	-0.0331475995481014	-0.0100957229733467
1566	56.3426818847656	-2.13668155670166	-8.05808639526367	-0.0159398596733809	0.0113327819854021	-0.0273034609854221	-0.0126931173726916
1567	56.3426818847656	-1.16265869140625	-8.05808639526367	-0.00879702530801296	-0.0110697457566857	-0.0188619289547205	-0.0240567177534103
1568	55.6933326721191	-2.13668155670166	-7.86328220367432	-0.000355493422830477	-0.00132951640989631	-0.00782300252467394	-0.0328229255974293
1569	56.9920310974121	-2.46135592460632	-7.4087381362915	0.0171769186854362	-0.0159398596733809	-0.00879702530801296	-0.0393164120614529
1570	56.9920310974121	-2.46135592460632	-7.47367286682129	0.0188002903014421	-0.0143164889886975	0.00256657530553639	-0.028926832601428
1571	54.3946342468262	-2.46135592460632	-7.53860807418823	0.0226963832974434	-0.0237320438027382	0.0126314787194133	-0.0221086721867323
1572	53.0959396362305	-0.837984383106232	-7.99315214157104	0.0178262684494257	-0.0253554154187441	0.0353586822748184	-0.00392691092565656
1573	56.3426818847656	-2.46135592460632	-8.25289154052734	0.012956153601408	-0.0230826959013939	0.0249691028147936	0.000943203864153475
1574	55.6933326721191	-2.13668155670166	-8.05808639526367	-0.00360223650932312	-0.0104203969240189	0.045423585921526	-0.00100484199356288
1575	57.6413803100586	-2.46135592460632	-7.79834747314453	-0.00619963090866804	-0.00977104809135199	0.045423585921526	-3.08191010844894e-05
1576	55.6933326721191	-1.16265869140625	-7.99315214157104	-0.0026282137259841	0.00386527273803949	0.0499690249562263	0.0230210572481155
1577	56.9920310974121	-1.48733305931091	-7.79834747314453	-0.00100484199356288	0.00581331877037883	0.0587352328002453	0.0373067259788513
1578	55.0439834594727	-1.48733305931091	-7.47367286682129	0.0165275707840919	0.012956153601408	0.0480209775269032	0.0506183728575706
1579	54.3946342468262	-1.16265869140625	-7.4087381362915	0.00873538758605719	0.0168522447347641	0.0116574559360743	0.0434755384922028
1580	56.3426818847656	-1.81200730800629	-7.99315214157104	0.00906006153672934	0.020423661917448	-0.0117190945893526	0.0282158460468054
1581	56.3426818847656	-2.46135592460632	-8.12302207946777	0.00581331877037883	0.0126314787194133	-0.0302255302667618	0.0162028968334198
1582	54.3946342468262	-1.81200730800629	-7.99315214157104	-0.00782300252467394	0.0330859608948231	-0.0458098985254765	0.0188002903014421
1583	55.6933326721191	-1.81200730800629	-8.38276100158691	-0.0204853005707264	0.0317872650921345	-0.0545761026442051	0.0136055024340749
1584	56.9920310974121	-3.43537902832031	-7.6684775352478	-0.0159398596733809	0.0321119390428066	-0.063342310488224	0.00159255252219737
1585	55.0439834594727	-1.81200730800629	-7.79834747314453	-0.038017712533474	0.0220470335334539	-0.0581475235521793	0.00354059832170606
1586	56.3426818847656	-2.46135592460632	-7.86328220367432	-0.0357449948787689	0.00808603875339031	-0.0318489037454128	-0.0230826959013939
1587	54.3946342468262	-1.16265869140625	-7.9282169342041	-0.023407369852066	-0.00684897974133492	-0.0169138833880424	-0.0302255302667618
1588	56.3426818847656	-2.46135592460632	-7.9282169342041	-0.0282774847000837	-0.0133424662053585	-0.0188619289547205	-0.0376930385828018
1589	56.3426818847656	-2.46135592460632	-7.79834747314453	-0.0357449948787689	-0.0175632312893867	-0.0143164889886975	-0.0360696688294411
1590	57.6413803100586	-2.78603029251099	-7.9282169342041	-0.0467839203774929	-0.0149658378213644	-0.0204853005707264	-0.0276281367987394
1591	55.6933326721191	-4.40940189361572	-7.73341274261475	-0.0318489037454128	-0.0130177913233638	-0.0113944197073579	-0.0191866029053926
1592	53.0959396362305	-1.16265869140625	-7.86328220367432	-0.0247060675173998	-0.00360223650932312	-0.0104203969240189	-0.00619963090866804
1593	57.6413803100586	-3.11070466041565	-7.79834747314453	-0.00684897974133492	0.000293855206109583	0.00289124972186983	0.000293855206109583
1594	55.6933326721191	-1.81200730800629	-7.86328220367432	0.00159255252219737	-0.0191866029053926	-0.0117190945893526	0.00321592413820326
1595	57.6413803100586	-2.78603029251099	-8.12302207946777	0.00159255252219737	0.00548864435404539	-0.0026282137259841	-0.00749832857400179
1596	55.6933326721191	-2.13668155670166	-7.9282169342041	0.0197743140161037	0.00256657530553639	-0.00100484199356288	0.0239950809627771
1597	57.6413803100586	-2.13668155670166	-8.12302207946777	0.0343846566975117	0.00483929552137852	0.0126314787194133	0.0324366129934788
1598	55.6933326721191	-1.81200730800629	-7.9282169342041	0.0350340083241463	0.0022419011220336	0.00289124972186983	0.0486703291535378
1599	53.745288848877	-1.48733305931091	-7.34380340576172	0.0360080301761627	0.00418994715437293	-0.00490093370899558	0.0431508645415306
1600	55.6933326721191	-1.81200730800629	-7.60354280471802	0.0428261905908585	-0.00684897974133492	0.00970941036939621	0.0217223595827818
1601	56.9920310974121	-3.11070466041565	-7.86328220367432	0.0343846566975117	-0.0175632312893867	0.0200989879667759	0.0181509424000978
1602	54.3946342468262	-2.46135592460632	-7.79834747314453	0.0278911720961332	0.0022419011220336	0.0265924744307995	0.012956153601408
1603	55.6933326721191	-1.48733305931091	-8.12302207946777	0.0285405199974775	0.0022419011220336	0.0126314787194133	0.0175015944987535
1604	56.9920310974121	-3.11070466041565	-7.53860807418823	0.0324366129934788	-0.00100484199356288	-0.00425158534198999	0.00354059832170606
1605	55.6933326721191	-1.48733305931091	-7.86328220367432	0.0207483377307653	-3.08191010844894e-05	-0.00490093370899558	-0.0026282137259841
1606	56.3426818847656	-2.13668155670166	-7.9282169342041	0.0191249661147594	-0.00587495695799589	-3.08191010844894e-05	-0.0217839982360601
1607	55.6933326721191	-2.46135592460632	-7.47367286682129	0.00938473641872406	-0.0224333461374044	-0.00944637414067984	-0.050680011510849
1608	56.9920310974121	-3.43537902832031	-7.53860807418823	-0.0143164889886975	-0.0120437685400248	-0.0100957229733467	-0.0425631552934647
1609	54.3946342468262	-2.46135592460632	-7.86328220367432	-0.00327756232582033	-0.00717365415766835	-0.0026282137259841	-0.0393164120614529
1610	57.6413803100586	-2.78603029251099	-8.05808639526367	-0.00490093370899558	-0.0156151866540313	-0.00749832857400179	-0.0425631552934647
1611	58.2907257080078	-4.40940189361572	-7.79834747314453	-0.0152905117720366	-0.0315242260694504	0.00906006153672934	-0.0337969474494457
1612	53.0959396362305	-1.81200730800629	-7.79834747314453	-0.0237320438027382	-0.0182125810533762	0.0350340083241463	-0.0191866029053926
1613	55.6933326721191	-1.81200730800629	-8.12302207946777	-0.0282774847000837	0.020423661917448	0.0191249661147594	-0.00749832857400179
1614	57.6413803100586	-3.43537902832031	-7.4087381362915	-0.0373683646321297	-0.00977104809135199	0.0438002124428749	-0.00587495695799589
1615	55.6933326721191	-2.46135592460632	-7.9282169342041	-0.0412644557654858	-0.00555028254166245	0.0525664202868938	-0.000355493422830477
1616	57.6413803100586	-3.43537902832031	-7.99315214157104	-0.0324982516467571	0.00451462110504508	0.0587352328002453	0.0239950809627771
1617	56.9920310974121	-2.13668155670166	-8.31782627105713	-0.0120437685400248	-0.00457625929266214	0.0480209775269032	0.0431508645415306
1618	55.0439834594727	-2.46135592460632	-8.05808639526367	0.0188002903014421	0.00516396993771195	0.0506183728575706	0.0499690249562263
1619	51.7972412109375	-2.13668155670166	-7.86328220367432	0.0145795252174139	0.00970941036939621	0.0480209775269032	0.0457482598721981
1620	54.3946342468262	-2.13668155670166	-7.99315214157104	0.0243197549134493	0.00906006153672934	0.0522417463362217	0.0288651939481497
1621	55.6933326721191	-3.11070466041565	-7.73341274261475	0.0113327819854021	0.011982130818069	0.0444495603442192	0.0194496400654316
1622	55.6933326721191	-3.11070466041565	-7.6684775352478	0.011982130818069	0.000618529506027699	0.0278911720961332	0.00516396993771195
1623	55.0439834594727	-1.48733305931091	-8.31782627105713	0.0265924744307995	0.00386527273803949	0.00418994715437293	0.0116574559360743
1624	57.6413803100586	-3.11070466041565	-7.86328220367432	0.0194496400654316	0.0171769186854362	-0.0224333461374044	-0.000680167751852423
1625	54.3946342468262	-1.81200730800629	-8.12302207946777	0.00808603875339031	0.012956153601408	-0.0454852245748043	-0.00165419070981443
1626	55.6933326721191	-2.13668155670166	-7.99315214157104	0.011982130818069	0.00808603875339031	-0.0471085943281651	-0.0169138833880424
1627	56.9920310974121	-3.11070466041565	-7.79834747314453	0.00970941036939621	-0.0263294391334057	-0.0604202412068844	-0.0415891297161579
1628	56.9920310974121	-3.7600531578064	-7.27886867523193	-0.0026282137259841	-0.00100484199356288	-0.072757862508297	-0.0425631552934647
1629	54.3946342468262	-3.11070466041565	-7.27886867523193	-0.0221086721867323	0.00191722682211548	-0.0850954875349998	-0.043212503194809
1630	56.3426818847656	-3.11070466041565	-8.05808639526367	-0.0237320438027382	0.000618529506027699	-0.0893162563443184	-0.0373683646321297
1631	57.6413803100586	-4.08472776412964	-7.6684775352478	-0.0458098985254765	-0.0152905117720366	-0.0282774847000837	-0.017887907102704
1632	56.3426818847656	-3.7600531578064	-7.60354280471802	-0.0545761026442051	-0.0139918150380254	0.00841071270406246	-0.0195112787187099
1633	55.0439834594727	-1.81200730800629	-7.79834747314453	-0.048407293856144	-0.0026282137259841	0.0155535480007529	0.000943203864153475
1634	56.3426818847656	-3.43537902832031	-7.79834747314453	-0.0451605506241322	-0.00522560812532902	0.0103587592020631	-0.00295288790948689
1635	55.6933326721191	-2.46135592460632	-7.6684775352478	-0.0350956469774246	-0.00944637414067984	0.00581331877037883	-0.00555028254166245
1636	56.3426818847656	-3.43537902832031	-7.53860807418823	-0.0201606266200542	-0.00749832857400179	0.000293855206109583	0.0158782228827477
1637	57.6413803100586	-2.78603029251099	-8.05808639526367	0.00678734155371785	0.00646266713738441	0.00418994715437293	0.0457482598721981
1638	56.3426818847656	-3.11070466041565	-7.86328220367432	0.0308132413774729	0.0210730116814375	-0.0110697457566857	0.0483456552028656
1639	52.446590423584	-2.46135592460632	-7.73341274261475	0.0327612869441509	0.0360080301761627	-0.0318489037454128	0.045423585921526
1640	55.6933326721191	-2.13668155670166	-7.9282169342041	0.0441248863935471	0.0457482598721981	-0.0389917381107807	0.036657378077507
1641	55.6933326721191	-3.43537902832031	-7.79834747314453	0.0434755384922028	0.0282158460468054	-0.0347709693014622	0.0188002903014421
1642	56.3426818847656	-3.7600531578064	-7.73341274261475	0.0386054255068302	0.0321119390428066	-0.0305502042174339	0.0155535480007529
1643	56.3426818847656	-1.81200730800629	-7.79834747314453	0.0408781431615353	0.0408781431615353	-0.0172385573387146	0.0145795252174139
1644	56.9920310974121	-3.43537902832031	-7.9282169342041	0.0340599827468395	0.0158782228827477	0.00841071270406246	0.012956153601408
1645	54.3946342468262	-2.46135592460632	-8.05808639526367	0.0233457311987877	0.0113327819854021	0.0103587592020631	0.000943203864153475
1646	55.6933326721191	-2.13668155670166	-8.18795680999756	0.0123068047687411	0.0191249661147594	0.0116574559360743	-0.00555028254166245
1647	56.9920310974121	-3.7600531578064	-7.99315214157104	0.0022419011220336	-0.0133424662053585	0.0145795252174139	-0.0237320438027382
1648	57.6413803100586	-4.08472776412964	-7.73341274261475	-0.00100484199356288	-0.0282774847000837	0.0259431265294552	-0.0337969474494457
1649	54.3946342468262	-3.11070466041565	-7.9282169342041	-0.0126931173726916	-0.0175632312893867	0.0463976077735424	-0.0318489037454128
1650	56.9920310974121	-2.78603029251099	-7.86328220367432	-0.00847235135734081	-0.017887907102704	0.0239950809627771	-0.0273034609854221
1651	57.6413803100586	-4.08472776412964	-7.79834747314453	-0.00490093370899558	-0.0165892094373703	0.0210730116814375	-0.0172385573387146
1652	56.9920310974121	-3.7600531578064	-7.86328220367432	-0.00392691092565656	-0.00684897974133492	0.0226963832974434	-0.00684897974133492
1653	55.0439834594727	-2.13668155670166	-8.12302207946777	0.00711201597005129	0.0022419011220336	0.00256657530553639	-0.00684897974133492
1654	56.9920310974121	-3.43537902832031	-7.86328220367432	-0.0133424662053585	0.00938473641872406	-0.02697878703475	-3.08191010844894e-05
1655	55.0439834594727	-3.43537902832031	-7.9282169342041	-0.0175632312893867	0.00906006153672934	-0.0652903541922569	-0.00587495695799589
1656	55.0439834594727	-3.43537902832031	-7.73341274261475	-0.0253554154187441	0.0200989879667759	-0.0763292834162712	0.0123068047687411
1657	56.9920310974121	-3.11070466041565	-7.99315214157104	-0.0221086721867323	0.0236704051494598	-0.0773033052682877	0.0460729338228703
1658	55.0439834594727	-3.43537902832031	-7.9282169342041	-0.0217839982360601	0.0246444288641214	-0.0536020807921886	0.0428261905908585
1659	54.3946342468262	-2.13668155670166	-8.12302207946777	-0.0341216214001179	0.0191249661147594	-0.032173577696085	0.0428261905908585
1660	55.6933326721191	-2.78603029251099	-7.79834747314453	-0.0243813935667276	0.011982130818069	-0.0204853005707264	0.0259431265294552
1661	58.2907257080078	-3.11070466041565	-7.79834747314453	-0.0198359526693821	0.00581331877037883	-0.0123684434220195	0.0295145437121391
1662	56.3426818847656	-3.43537902832031	-7.53860807418823	-0.0136671401560307	0.00841071270406246	0.00678734155371785	0.0178262684494257
1663	54.3946342468262	-2.13668155670166	-7.6684775352478	0.01100810803473	0.0132808275520802	0.00613799272105098	0.00841071270406246
1664	56.3426818847656	-3.43537902832031	-7.53860807418823	0.00191722682211548	0.00873538758605719	0.00321592413820326	0.00841071270406246
1665	55.6933326721191	-3.7600531578064	-7.9282169342041	0.0103587592020631	-0.00165419070981443	-0.0107450718060136	0.00289124972186983
1666	52.446590423584	-2.46135592460632	-8.25289154052734	0.0022419011220336	0.00970941036939621	0.000618529506027699	-0.0149658378213644
1667	57.6413803100586	-3.43537902832031	-8.12302207946777	0.00646266713738441	-0.00360223650932312	0.00516396993771195	-0.0295761823654175
1668	56.9920310974121	-3.7600531578064	-8.12302207946777	0.0123068047687411	-0.0113944197073579	0.0113327819854021	-0.0464592464268208
1669	54.3946342468262	-2.13668155670166	-7.99315214157104	0.0123068047687411	-0.00749832857400179	0.01100810803473	-0.0454852245748043
1670	56.3426818847656	-2.46135592460632	-7.9282169342041	-0.00717365415766835	-0.00132951640989631	-0.00295288790948689	-0.0373683646321297
1671	57.6413803100586	-3.43537902832031	-7.6684775352478	0.01847561635077	-0.00327756232582033	-0.0100957229733467	-0.0279528107494116
1672	56.9920310974121	-4.08472776412964	-7.60354280471802	0.00678734155371785	-0.00684897974133492	0.0103587592020631	-0.00944637414067984
1673	54.3946342468262	-2.78603029251099	-8.18795680999756	0.00289124972186983	-0.0282774847000837	0.0217223595827818	-0.00814767740666866
1674	56.9920310974121	-3.43537902832031	-8.4476957321167	0.011982130818069	-0.0152905117720366	0.0262678004801273	-0.00814767740666866
1675	55.6933326721191	-3.7600531578064	-7.99315214157104	0.00451462110504508	-0.0311995539814234	0.0265924744307995	0.00386527273803949
1676	54.3946342468262	-4.08472776412964	-7.73341274261475	-0.0107450718060136	-0.0169138833880424	0.0392547734081745	0.0162028968334198
1677	57.6413803100586	-2.78603029251099	-8.18795680999756	-0.000355493422830477	-0.00165419070981443	0.0480209775269032	0.0441248863935471
1678	55.6933326721191	-3.43537902832031	-7.73341274261475	-0.0139918150380254	0.00386527273803949	0.0288651939481497	0.0405534692108631
1679	53.745288848877	-2.46135592460632	-7.79834747314453	-0.0464592464268208	0.0113327819854021	0.0236704051494598	0.045423585921526
1680	55.0439834594727	-2.46135592460632	-8.18795680999756	-0.0467839203774929	0.0165275707840919	0.0113327819854021	0.0265924744307995
1681	56.9920310974121	-3.11070466041565	-8.12302207946777	-0.0360696688294411	0.0191249661147594	-0.00717365415766835	0.0181509424000978
1682	56.9920310974121	-3.7600531578064	-7.9282169342041	-0.0227580219507217	0.0197743140161037	-0.0100957229733467	0.0236704051494598
1683	53.0959396362305	-1.81200730800629	-7.99315214157104	-0.0149658378213644	0.0324366129934788	-0.0185372550040483	0.00711201597005129
1684	56.3426818847656	-3.43537902832031	-7.73341274261475	-0.00165419070981443	0.0425015166401863	-0.02697878703475	-0.00587495695799589
1685	55.0439834594727	-3.7600531578064	-7.53860807418823	0.00678734155371785	0.00678734155371785	-0.0311995539814234	0.00191722682211548
1686	53.745288848877	-3.43537902832031	-7.4087381362915	0.0236704051494598	0.00483929552137852	-0.0367190167307854	-0.0120437685400248
1687	57.6413803100586	-3.7600531578064	-7.73341274261475	0.0327612869441509	-0.0302255302667618	-0.0126931173726916	-0.0299008563160896
1688	55.0439834594727	-3.11070466041565	-8.25289154052734	0.0350340083241463	-0.0334722734987736	-0.0195112787187099	-0.0435371771454811
1689	55.0439834594727	-2.78603029251099	-7.79834747314453	0.0304885655641556	-0.0286021586507559	-0.0146411629393697	-0.0448358729481697
1690	55.0439834594727	-2.46135592460632	-8.05808639526367	0.0298392176628113	-0.0253554154187441	-0.0182125810533762	-0.0373683646321297
1691	55.6933326721191	-3.11070466041565	-7.99315214157104	0.0200989879667759	-0.0253554154187441	-0.0169138833880424	-0.0302255302667618
1692	57.6413803100586	-4.40940189361572	-7.99315214157104	0.025618452578783	-0.0240567177534103	-0.0156151866540313	-0.00360223650932312
1693	55.6933326721191	-3.7600531578064	-7.21393346786499	0.025618452578783	-0.00555028254166245	0.000293855206109583	-0.00847235135734081
1694	55.6933326721191	-2.46135592460632	-7.9282169342041	0.0210730116814375	0.00386527273803949	-0.00555028254166245	-0.00782300252467394
1695	58.2907257080078	-5.05875062942505	-7.79834747314453	0.0113327819854021	-0.00814767740666866	-0.00879702530801296	-0.00327756232582033
1696	53.745288848877	-2.46135592460632	-8.12302207946777	0.00191722682211548	0.013930176384747	-0.0204853005707264	0.00970941036939621
1697	55.6933326721191	-2.78603029251099	-8.05808639526367	0.0145795252174139	0.0191249661147594	-0.000355493422830477	0.0330859608948231
1698	56.3426818847656	-2.78603029251099	-8.05808639526367	0.0123068047687411	0.0100340843200684	0.0188002903014421	0.0399041213095188
1699	55.0439834594727	-2.13668155670166	-7.86328220367432	0.00841071270406246	0.00354059832170606	0.0126314787194133	0.0343846566975117
1700	54.3946342468262	-2.78603029251099	-7.73341274261475	0.00516396993771195	-0.0217839982360601	0.0181509424000978	0.031137915328145
1701	56.3426818847656	-2.78603029251099	-7.99315214157104	-0.00295288790948689	-0.0240567177534103	0.0288651939481497	0.0149041991680861
1702	57.6413803100586	-4.40940189361572	-7.9282169342041	-0.00587495695799589	-0.0253554154187441	0.0525664202868938	0.0191249661147594
1703	53.745288848877	-2.78603029251099	-8.12302207946777	-0.02697878703475	-0.0162645354866982	0.0694494843482971	0.0113327819854021
1704	57.6413803100586	-3.43537902832031	-8.05808639526367	-0.0169138833880424	-0.00782300252467394	0.0597092546522617	0.011982130818069
1705	55.0439834594727	-3.7600531578064	-7.99315214157104	-0.0363943427801132	-0.0224333461374044	0.052891094237566	-0.00360223650932312
1706	53.0959396362305	-2.46135592460632	-7.53860807418823	-0.0549007803201675	-0.00749832857400179	0.0288651939481497	-0.00717365415766835
1707	56.9920310974121	-3.11070466041565	-7.79834747314453	-0.0617189407348633	0.00743668992072344	0.0295145437121391	-0.0253554154187441
1708	56.3426818847656	-2.78603029251099	-7.99315214157104	-0.0474332682788372	-0.00165419070981443	0.0532157681882381	-0.0458098985254765
1709	55.6933326721191	-2.13668155670166	-8.18795680999756	-0.0367190167307854	0.00418994715437293	0.047696303576231	-0.039641086012125
1710	55.0439834594727	-2.78603029251099	-8.12302207946777	-0.0243813935667276	0.0106834331527352	0.0262678004801273	-0.032173577696085
1711	55.0439834594727	-2.78603029251099	-7.99315214157104	-0.00912170019000769	0.0168522447347641	0.00289124972186983	-0.0217839982360601
1712	56.9920310974121	-3.43537902832031	-7.9282169342041	0.00841071270406246	0.0171769186854362	-0.0341216214001179	-0.00165419070981443
1713	54.3946342468262	-3.43537902832031	-7.6684775352478	0.0158782228827477	0.0360080301761627	-0.0649656802415848	-0.00327756232582033
1714	55.6933326721191	-1.48733305931091	-7.99315214157104	0.0282158460468054	0.0386054255068302	-0.0915889739990234	-0.0100957229733467
1715	56.3426818847656	-4.08472776412964	-7.86328220367432	0.0223717093467712	0.0399041213095188	-0.0847708135843277	-0.00230353930965066
1716	53.745288848877	-2.46135592460632	-7.9282169342041	0.0246444288641214	0.0278911720961332	-0.0662643760442734	0.00970941036939621
1717	56.3426818847656	-2.13668155670166	-7.9282169342041	0.0285405199974775	0.0220470335334539	-0.0471085943281651	0.036657378077507
1718	55.6933326721191	-2.13668155670166	-7.79834747314453	0.0360080301761627	0.0213976856321096	-0.0263294391334057	0.0428261905908585
1719	54.3946342468262	-1.81200730800629	-7.6684775352478	0.0265924744307995	0.0233457311987877	-0.00360223650932312	0.0373067259788513
1720	53.745288848877	-2.13668155670166	-7.99315214157104	0.0155535480007529	0.0230210572481155	-0.00912170019000769	0.0301638916134834
1721	55.0439834594727	-2.13668155670166	-7.86328220367432	0.0223717093467712	0.00841071270406246	-0.0185372550040483	0.013930176384747
1722	57.6413803100586	-5.05875062942505	-7.73341274261475	0.0168522447347641	-0.00165419070981443	-0.0188619289547205	0.0103587592020631
1723	52.446590423584	-2.78603029251099	-7.9282169342041	0.00548864435404539	0.01100810803473	-0.021459324285388	0.0103587592020631
1724	56.9920310974121	-3.11070466041565	-7.9282169342041	0.0126314787194133	0.0149041991680861	-0.023407369852066	0.000293855206109583
1725	53.745288848877	-3.11070466041565	-8.05808639526367	0.0158782228827477	-0.00132951640989631	-0.023407369852066	-0.00977104809135199
1726	53.745288848877	-2.46135592460632	-7.9282169342041	0.0100340843200684	-0.00392691092565656	-0.00587495695799589	-0.00425158534198999
1727	55.6933326721191	-2.78603029251099	-7.99315214157104	0.0106834331527352	-0.0139918150380254	-0.00814767740666866	0.0152288740500808
1728	53.745288848877	-2.13668155670166	-7.86328220367432	0.020423661917448	-0.0126931173726916	-0.00749832857400179	0.00483929552137852
1729	53.745288848877	-3.43537902832031	-7.47367286682129	-0.00619963090866804	-0.000355493422830477	-0.0227580219507217	-0.00490093370899558
1730	54.3946342468262	-3.43537902832031	-7.9282169342041	-0.0282774847000837	-3.08191010844894e-05	-0.0253554154187441	-0.0266541130840778
1731	55.6933326721191	-3.11070466041565	-8.05808639526367	-0.0217839982360601	-0.0247060675173998	-0.0130177913233638	-0.0389917381107807
1732	55.0439834594727	-4.08472776412964	-8.05808639526367	-0.0165892094373703	-0.0204853005707264	0.00581331877037883	-0.0169138833880424
1733	51.7972412109375	-1.81200730800629	-8.05808639526367	-0.0253554154187441	0.000618529506027699	0.011982130818069	-0.0143164889886975
1734	55.6933326721191	-2.78603029251099	-7.9282169342041	-0.0221086721867323	-0.0165892094373703	0.041852168738842	-0.0152905117720366
1735	54.3946342468262	-2.46135592460632	-7.73341274261475	-0.0299008563160896	-0.0266541130840778	0.0369820520281792	-0.00652430532500148
1736	55.0439834594727	-3.11070466041565	-7.47367286682129	-0.00717365415766835	-0.0211346503347158	0.0415274947881699	0.00938473641872406
1737	55.0439834594727	-1.81200730800629	-8.25289154052734	0.0123068047687411	-0.00392691092565656	0.0590599067509174	0.0369820520281792
1738	55.0439834594727	-1.81200730800629	-8.05808639526367	0.0272418223321438	-0.00977104809135199	0.0548391379415989	0.0467222817242146
1739	53.745288848877	-1.48733305931091	-8.12302207946777	0.0233457311987877	0.000618529506027699	0.045423585921526	0.031137915328145
1740	53.745288848877	-1.81200730800629	-8.05808639526367	0.0210730116814375	0.00516396993771195	0.012956153601408	0.0246444288641214
1741	56.3426818847656	-2.46135592460632	-7.9282169342041	0.0230210572481155	-0.00295288790948689	-0.00814767740666866	0.011982130818069
1742	55.0439834594727	-3.43537902832031	-7.53860807418823	0.0213976856321096	-0.00132951640989631	-0.0402904339134693	0.0220470335334539
1743	55.0439834594727	-2.78603029251099	-7.27886867523193	0.0165275707840919	0.00354059832170606	-0.0597708933055401	0.00743668992072344
1744	55.6933326721191	-1.81200730800629	-8.12302207946777	0.012956153601408	0.0145795252174139	-0.0513293594121933	-0.00392691092565656
1745	54.3946342468262	-1.81200730800629	-7.9282169342041	-0.00457625929266214	0.0136055024340749	-0.0383423902094364	-0.000355493422830477
1746	56.3426818847656	-2.46135592460632	-8.12302207946777	-0.00749832857400179	0.00938473641872406	-0.0266541130840778	-0.0159398596733809
1747	55.0439834594727	-1.81200730800629	-8.05808639526367	-0.00977104809135199	-0.00912170019000769	-0.00100484199356288	-0.032173577696085
1748	55.6933326721191	-1.81200730800629	-8.05808639526367	-0.00847235135734081	-0.00327756232582033	-0.00165419070981443	-0.0406151078641415
1749	55.0439834594727	-2.46135592460632	-7.47367286682129	-0.0113944197073579	0.00873538758605719	0.0149041991680861	-0.0542514286935329
1750	51.7972412109375	-1.48733305931091	-7.27886867523193	-0.0260047651827335	0.00126787810586393	-0.00230353930965066	-0.0363943427801132
1751	54.3946342468262	-1.81200730800629	-7.99315214157104	-0.0126931173726916	-0.00392691092565656	-0.00425158534198999	-0.0337969474494457
1752	56.3426818847656	-3.43537902832031	-8.05808639526367	-0.00392691092565656	-0.000355493422830477	-0.00392691092565656	-0.0126931173726916
1753	55.0439834594727	-2.78603029251099	-8.12302207946777	-0.0100957229733467	0.0155535480007529	-0.0139918150380254	-0.00944637414067984
1754	54.3946342468262	-1.81200730800629	-8.18795680999756	-0.00749832857400179	0.0149041991680861	-0.0146411629393697	-0.0113944197073579
1755	56.3426818847656	-2.46135592460632	-7.79834747314453	-0.0159398596733809	0.00516396993771195	-0.0201606266200542	-0.0126931173726916
1756	54.3946342468262	-1.48733305931091	-7.79834747314453	-0.0146411629393697	0.00938473641872406	-0.0165892094373703	0.000293855206109583
1757	55.6933326721191	-2.78603029251099	-7.21393346786499	-0.00652430532500148	0.0136055024340749	-0.0117190945893526	0.0343846566975117
1758	56.3426818847656	-1.48733305931091	-7.99315214157104	-0.0110697457566857	0.0162028968334198	-0.0152905117720366	0.0379560738801956
1759	55.0439834594727	-2.46135592460632	-8.05808639526367	-0.0143164889886975	0.0158782228827477	-0.0159398596733809	0.0301638916134834
1760	51.7972412109375	-1.48733305931091	-8.12302207946777	-0.021459324285388	0.0298392176628113	-0.0117190945893526	0.0191249661147594
1761	55.0439834594727	-1.48733305931091	-8.31782627105713	-0.00749832857400179	0.0136055024340749	-0.0146411629393697	0.0168522447347641
1762	55.6933326721191	-3.43537902832031	-7.6684775352478	-0.00814767740666866	-0.00944637414067984	0.00451462110504508	0.0155535480007529
1763	54.3946342468262	-1.48733305931091	-7.60354280471802	-0.00684897974133492	-0.0110697457566857	0.0136055024340749	0.00743668992072344
1764	55.6933326721191	-1.81200730800629	-7.73341274261475	0.000618529506027699	-0.0143164889886975	0.0265924744307995	0.00126787810586393
1765	54.3946342468262	-0.837984383106232	-7.9282169342041	-0.00230353930965066	-0.0162645354866982	0.0405534692108631	0.00321592413820326
1766	55.6933326721191	-2.78603029251099	-7.99315214157104	0.00548864435404539	-0.021459324285388	0.0428261905908585	-0.0224333461374044
1767	53.0959396362305	-1.16265869140625	-8.05808639526367	-0.000680167751852423	-0.0363943427801132	0.0386054255068302	-0.0350956469774246
1768	54.3946342468262	-1.16265869140625	-7.9282169342041	0.00678734155371785	-0.0292515084147453	0.0282158460468054	-0.0561994761228561
1769	54.3946342468262	-2.46135592460632	-7.73341274261475	0.00678734155371785	-0.0256800893694162	0.0405534692108631	-0.0487319678068161
1770	51.7972412109375	-0.837984383106232	-7.73341274261475	0.00321592413820326	-0.0126931173726916	0.0363327041268349	-0.0448358729481697
1771	53.745288848877	-0.837984383106232	-8.05808639526367	0.00321592413820326	-0.0208099745213985	-3.08191010844894e-05	-0.0451605506241322
1772	56.3426818847656	-3.11070466041565	-7.73341274261475	-0.0250307414680719	-0.0159398596733809	0.000618529506027699	-0.0347709693014622
1773	55.0439834594727	-2.46135592460632	-7.99315214157104	-0.0305502042174339	-0.00392691092565656	-0.00814767740666866	-0.0412644557654858
1774	54.3946342468262	-1.16265869140625	-8.31782627105713	-0.0454852245748043	0.00873538758605719	-0.0100957229733467	-0.0412644557654858
1775	54.3946342468262	-1.48733305931091	-7.9282169342041	-0.0448358729481697	0.00548864435404539	-0.0208099745213985	-0.0435371771454811
1776	53.745288848877	-0.513310074806213	-8.05808639526367	-0.0247060675173998	0.0152288740500808	-0.0357449948787689	-0.0373683646321297
1777	54.3946342468262	-2.13668155670166	-7.6684775352478	-0.00977104809135199	0.0399041213095188	-0.0198359526693821	-0.0276281367987394
1778	54.3946342468262	-1.48733305931091	-7.86328220367432	0.00711201597005129	0.0334106348454952	-0.0341216214001179	-0.0217839982360601
1779	53.745288848877	-2.13668155670166	-7.9282169342041	0.0123068047687411	0.0376313999295235	-0.0373683646321297	-0.0305502042174339
1780	51.147891998291	-0.837984383106232	-8.25289154052734	0.013930176384747	0.0327612869441509	-0.0419138073921204	0.00354059832170606
1781	55.0439834594727	-1.81200730800629	-8.12302207946777	0.0327612869441509	0.0233457311987877	-0.0406151078641415	0.0330859608948231
1782	55.0439834594727	-3.11070466041565	-7.73341274261475	0.0392547734081745	0.0168522447347641	-0.038017712533474	0.0301638916134834
1783	53.0959396362305	-1.48733305931091	-7.79834747314453	0.0363327041268349	0.0188002903014421	-0.0467839203774929	0.0249691028147936
1784	55.6933326721191	-1.48733305931091	-7.99315214157104	0.045423585921526	0.0181509424000978	-0.0448358729481697	0.0246444288641214
1785	53.745288848877	-0.837984383106232	-7.73341274261475	0.0317872650921345	0.01100810803473	-0.0435371771454811	0.00159255252219737
1786	54.3946342468262	-2.13668155670166	-7.73341274261475	0.0308132413774729	-0.000355493422830477	-0.0152905117720366	-0.0123684434220195
1787	51.7972412109375	-0.837984383106232	-8.18795680999756	0.0230210572481155	-0.0195112787187099	-0.0026282137259841	-0.0195112787187099
1788	53.745288848877	-1.48733305931091	-8.25289154052734	-0.000680167751852423	-0.0243813935667276	0.013930176384747	-0.0331475995481014
1789	55.6933326721191	-2.78603029251099	-7.86328220367432	-0.00165419070981443	-0.00814767740666866	0.0353586822748184	-0.0276281367987394
1790	51.147891998291	-1.16265869140625	-7.9282169342041	-0.0247060675173998	-0.0139918150380254	0.0515923984348774	-0.0360696688294411
1791	52.446590423584	-0.837984383106232	-8.05808639526367	-0.0100957229733467	-0.0169138833880424	0.0522417463362217	-0.0185372550040483
1792	54.3946342468262	-2.46135592460632	-7.6684775352478	-0.00522560812532902	-0.0201606266200542	0.0502936989068985	-0.00490093370899558
1793	54.3946342468262	-1.81200730800629	-7.60354280471802	-0.00977104809135199	-0.00165419070981443	0.0425015166401863	0.00483929552137852
1794	55.0439834594727	-1.16265869140625	-8.38276100158691	-0.00327756232582033	-0.000680167751852423	0.012956153601408	0.00418994715437293
1795	53.745288848877	-2.13668155670166	-7.9282169342041	-0.00230353930965066	0.000293855206109583	0.0149041991680861	-0.00392691092565656
1796	53.745288848877	-0.837984383106232	-8.12302207946777	0.00126787810586393	0.00354059832170606	0.00354059832170606	0.00776136433705688
1797	53.0959396362305	-2.46135592460632	-7.79834747314453	0.01847561635077	0.0126314787194133	-0.00944637414067984	0.0421768426895142
1798	55.6933326721191	-1.48733305931091	-7.73341274261475	0.0217223595827818	0.0126314787194133	-0.0185372550040483	0.0564625114202499
1799	55.6933326721191	-2.78603029251099	-7.86328220367432	0.0155535480007529	0.0149041991680861	-3.08191010844894e-05	0.0444495603442192
1800	52.446590423584	-1.16265869140625	-7.79834747314453	0.00256657530553639	0.0145795252174139	0.00776136433705688	0.0392547734081745
1801	56.3426818847656	-1.81200730800629	-8.12302207946777	0.01100810803473	0.00289124972186983	-0.00587495695799589	0.01847561635077
1802	55.0439834594727	-2.46135592460632	-7.9282169342041	0.0210730116814375	-0.0149658378213644	-0.00587495695799589	0.025618452578783
1803	53.0959396362305	-1.48733305931091	-7.99315214157104	0.00321592413820326	0.00289124972186983	-0.0221086721867323	0.0194496400654316
1804	56.9920310974121	-2.46135592460632	-7.53860807418823	0.0103587592020631	0.00841071270406246	-0.0386670641601086	0.00126787810586393
1805	54.3946342468262	-1.48733305931091	-7.6684775352478	-0.00425158534198999	0.00321592413820326	-0.0341216214001179	-0.00197886489331722
1806	55.6933326721191	-2.13668155670166	-7.6684775352478	-0.0172385573387146	-0.00230353930965066	-0.0208099745213985	-0.00912170019000769
1807	52.446590423584	-1.16265869140625	-7.79834747314453	-0.0331475995481014	-0.0169138833880424	-0.000355493422830477	-0.0292515084147453
1808	54.3946342468262	-1.16265869140625	-8.25289154052734	-0.0412644557654858	-0.0130177913233638	0.00289124972186983	-0.0406151078641415
1809	55.0439834594727	-2.46135592460632	-7.9282169342041	-0.0373683646321297	-0.0100957229733467	0.00386527273803949	-0.0318489037454128
1810	52.446590423584	-1.16265869140625	-7.9282169342041	-0.0376930385828018	0.00418994715437293	-0.00425158534198999	-0.0402904339134693
1811	54.3946342468262	-0.513310074806213	-8.12302207946777	-0.0240567177534103	0.00873538758605719	0.00776136433705688	-0.0250307414680719
1812	56.3426818847656	-1.81200730800629	-8.12302207946777	-0.0123684434220195	-0.00619963090866804	0.0334106348454952	-0.00165419070981443
1813	55.0439834594727	-2.46135592460632	-7.73341274261475	-0.0113944197073579	-0.00652430532500148	0.0301638916134834	-0.00295288790948689
1814	55.0439834594727	-0.837984383106232	-7.79834747314453	0.000293855206109583	-0.00132951640989631	0.0428261905908585	0.00516396993771195
1815	55.6933326721191	-2.46135592460632	-7.79834747314453	0.00483929552137852	-0.0152905117720366	0.0265924744307995	0.00256657530553639
1816	53.745288848877	-1.81200730800629	-7.9282169342041	-0.00879702530801296	-0.0113944197073579	0.0116574559360743	0.00516396993771195
1817	53.745288848877	-2.46135592460632	-7.9282169342041	0.0197743140161037	0.000293855206109583	0.0321119390428066	0.0499690249562263
1818	55.6933326721191	-2.46135592460632	-8.25289154052734	0.0126314787194133	0.000943203864153475	0.0200989879667759	0.0519170723855495
1819	55.0439834594727	-3.43537902832031	-7.9282169342041	0.00354059832170606	0.0142548503354192	0.00711201597005129	0.0489950031042099
1820	53.745288848877	-1.81200730800629	-7.6684775352478	-0.00555028254166245	0.0308132413774729	-0.00555028254166245	0.0457482598721981
1821	55.0439834594727	-2.46135592460632	-7.60354280471802	-0.00295288790948689	0.012956153601408	-0.0133424662053585	0.0262678004801273
1822	55.6933326721191	-2.78603029251099	-7.6684775352478	-0.00619963090866804	0.0103587592020631	-0.0195112787187099	0.0191249661147594
1823	53.745288848877	-1.81200730800629	-8.12302207946777	-0.00100484199356288	0.0278911720961332	-0.0370436906814575	0.0149041991680861
1824	55.6933326721191	-3.11070466041565	-7.99315214157104	0.00516396993771195	0.0340599827468395	-0.0529527328908443	0.00354059832170606
1825	54.3946342468262	-1.81200730800629	-7.86328220367432	0.00159255252219737	0.0343846566975117	-0.0630176365375519	-0.000355493422830477
1826	55.0439834594727	-3.11070466041565	-7.86328220367432	0.00126787810586393	0.0210730116814375	-0.0646410062909126	-0.0130177913233638
1827	51.7972412109375	-1.16265869140625	-7.99315214157104	-0.00165419070981443	0.0162028968334198	-0.0500306636095047	-0.02697878703475
1828	54.3946342468262	-1.81200730800629	-7.9282169342041	-0.00847235135734081	0.0100340843200684	-0.0500306636095047	-0.0425631552934647
1829	54.3946342468262	-2.78603029251099	-7.47367286682129	0.00483929552137852	0.00743668992072344	-0.0490566417574883	-0.0448358729481697
1830	52.446590423584	-2.13668155670166	-8.05808639526367	0.00841071270406246	0.0178262684494257	-0.0552254542708397	-0.0363943427801132
1831	53.745288848877	-1.48733305931091	-8.25289154052734	0.0123068047687411	0.0155535480007529	-0.0555501282215118	-0.0299008563160896
1832	53.745288848877	-1.48733305931091	-7.79834747314453	0.0123068047687411	0.00678734155371785	-0.0299008563160896	-0.0156151866540313
1833	55.0439834594727	-2.46135592460632	-7.79834747314453	0.00808603875339031	0.0116574559360743	-0.0243813935667276	-0.00814767740666866
1834	53.0959396362305	-1.81200730800629	-8.05808639526367	0.029189869761467	0.0262678004801273	-0.0204853005707264	-0.00197886489331722
1835	55.6933326721191	-3.11070466041565	-7.73341274261475	0.00321592413820326	0.0252937767654657	-0.0208099745213985	-3.08191010844894e-05
1836	53.0959396362305	-1.81200730800629	-7.73341274261475	0.00938473641872406	0.0217223595827818	-0.0117190945893526	0.0168522447347641
1837	52.446590423584	-2.46135592460632	-7.60354280471802	0.0145795252174139	0.0272418223321438	0.0116574559360743	0.036657378077507
1838	54.3946342468262	-2.78603029251099	-8.4476957321167	0.0168522447347641	0.0246444288641214	0.0249691028147936	0.0470469556748867
1839	54.3946342468262	-3.43537902832031	-7.99315214157104	0.0116574559360743	-0.0100957229733467	0.0181509424000978	0.041852168738842
1840	53.0959396362305	-2.78603029251099	-7.86328220367432	-0.0100957229733467	-0.00295288790948689	0.0226963832974434	0.0350340083241463
1841	55.6933326721191	-3.11070466041565	-7.60354280471802	-0.00944637414067984	-0.0104203969240189	0.0295145437121391	0.0233457311987877
1842	55.0439834594727	-2.78603029251099	-7.47367286682129	0.000618529506027699	-0.0172385573387146	0.0340599827468395	0.0158782228827477
1843	51.7972412109375	-1.81200730800629	-7.73341274261475	-0.000355493422830477	-0.00977104809135199	0.025618452578783	-0.0026282137259841
1844	55.0439834594727	-3.11070466041565	-7.79834747314453	-0.000355493422830477	-0.00100484199356288	0.011982130818069	0.0145795252174139
1845	54.3946342468262	-1.48733305931091	-8.25289154052734	-0.00749832857400179	-0.00587495695799589	0.0022419011220336	0.000293855206109583
1846	55.0439834594727	-3.7600531578064	-7.79834747314453	-0.00782300252467394	-0.0172385573387146	-0.00132951640989631	-0.00230353930965066
1847	51.147891998291	-1.16265869140625	-8.05808639526367	-0.00652430532500148	-0.0337969474494457	0.0165275707840919	-0.0260047651827335
1848	53.745288848877	-1.81200730800629	-8.25289154052734	-0.0136671401560307	-0.02697878703475	0.000618529506027699	-0.0363943427801132
1849	53.0959396362305	-3.11070466041565	-7.73341274261475	-0.0185372550040483	-0.0341216214001179	0.00808603875339031	-0.0454852245748043
1850	53.0959396362305	-2.13668155670166	-7.73341274261475	-0.0302255302667618	-0.0253554154187441	0.000943203864153475	-0.0324982516467571
1851	54.3946342468262	-2.13668155670166	-8.05808639526367	-0.00717365415766835	-0.0315242260694504	0.012956153601408	-0.0211346503347158
1852	55.0439834594727	-2.13668155670166	-8.12302207946777	0.000618529506027699	-0.0260047651827335	0.0308132413774729	-0.0117190945893526
1853	55.6933326721191	-3.11070466041565	-7.86328220367432	0.000293855206109583	-0.0221086721867323	0.0392547734081745	-0.0026282137259841
1854	53.0959396362305	-1.81200730800629	-8.05808639526367	-0.00749832857400179	-0.00522560812532902	0.0373067259788513	-0.00977104809135199
1855	55.6933326721191	-3.43537902832031	-7.99315214157104	0.0136055024340749	-0.0107450718060136	0.0337353087961674	-0.000680167751852423
1856	55.0439834594727	-3.11070466041565	-8.05808639526367	0.0200989879667759	0.0106834331527352	0.025618452578783	0.0178262684494257
1857	53.0959396362305	-2.78603029251099	-7.27886867523193	0.0217223595827818	0.0171769186854362	0.0217223595827818	0.0327612869441509
1858	55.6933326721191	-2.46135592460632	-7.73341274261475	0.0327612869441509	0.0239950809627771	0.00256657530553639	0.0470469556748867
1859	55.6933326721191	-3.43537902832031	-7.6684775352478	0.0236704051494598	0.0213976856321096	-0.0208099745213985	0.0415274947881699
1860	55.6933326721191	-2.78603029251099	-7.79834747314453	0.0178262684494257	0.020423661917448	-0.017887907102704	0.0337353087961674
1861	56.9920310974121	-3.11070466041565	-7.9282169342041	0.01100810803473	0.00483929552137852	0.00159255252219737	0.0252937767654657
1862	54.3946342468262	-2.46135592460632	-7.86328220367432	0.0168522447347641	-0.00100484199356288	0.0200989879667759	0.0217223595827818
1863	53.745288848877	-0.837984383106232	-7.9282169342041	-0.0113944197073579	-0.00197886489331722	0.0126314787194133	0.0197743140161037
1864	55.0439834594727	-3.11070466041565	-7.47367286682129	-0.0133424662053585	-0.00360223650932312	0.00321592413820326	0.00581331877037883
1865	54.3946342468262	-1.48733305931091	-7.60354280471802	-0.0273034609854221	-0.00425158534198999	-0.0201606266200542	0.0100340843200684
1866	56.3426818847656	-4.40940189361572	-7.86328220367432	-0.0227580219507217	-0.0175632312893867	-0.0273034609854221	-0.00944637414067984
1867	51.7972412109375	-1.48733305931091	-8.18795680999756	-0.0370436906814575	-0.0302255302667618	-0.0211346503347158	-0.021459324285388
1868	55.0439834594727	-1.48733305931091	-8.31782627105713	-0.032173577696085	-0.0243813935667276	-0.0100957229733467	-0.038017712533474
1869	54.3946342468262	-2.78603029251099	-7.9282169342041	-0.0334722734987736	-0.0204853005707264	-0.000355493422830477	-0.038017712533474
1870	54.3946342468262	-2.13668155670166	-7.79834747314453	-0.0260047651827335	-0.0123684434220195	0.01100810803473	-0.0253554154187441
1871	55.0439834594727	-1.48733305931091	-7.86328220367432	-0.0146411629393697	-0.0175632312893867	0.0343846566975117	-0.00977104809135199
1872	54.3946342468262	-1.81200730800629	-7.79834747314453	-0.00360223650932312	-0.0315242260694504	0.0389300994575024	-0.00684897974133492
1873	56.3426818847656	-2.46135592460632	-7.79834747314453	-0.00684897974133492	-0.0230826959013939	0.0463976077735424	0.00126787810586393
1874	52.446590423584	-1.81200730800629	-8.12302207946777	-0.000355493422830477	-0.0302255302667618	0.0467222817242146	-0.00165419070981443
1875	56.3426818847656	-2.78603029251099	-7.9282169342041	0.0100340843200684	-0.028926832601428	0.0340599827468395	-0.0026282137259841
1876	54.3946342468262	-2.78603029251099	-7.99315214157104	0.0171769186854362	-0.0299008563160896	0.00906006153672934	0.0230210572481155
1877	53.0959396362305	-2.78603029251099	-7.79834747314453	0.0249691028147936	0.00126787810586393	-0.00132951640989631	0.0408781431615353
1878	55.6933326721191	-2.13668155670166	-7.86328220367432	0.0350340083241463	0.012956153601408	-0.00360223650932312	0.0522417463362217
1879	55.6933326721191	-3.11070466041565	-7.60354280471802	0.0265924744307995	0.0149041991680861	-0.00619963090866804	0.0463976077735424
1880	54.3946342468262	-3.11070466041565	-7.9282169342041	0.0243197549134493	0.0171769186854362	-0.0126931173726916	0.0389300994575024
1881	56.9920310974121	-3.11070466041565	-7.86328220367432	0.0158782228827477	0.0200989879667759	-0.0347709693014622	0.0194496400654316
1882	54.3946342468262	-2.13668155670166	-7.9282169342041	0.0142548503354192	-0.00100484199356288	-0.0428878292441368	0.0181509424000978
1883	54.3946342468262	-1.16265869140625	-7.99315214157104	0.00970941036939621	-0.00782300252467394	-0.0370436906814575	0.0126314787194133
1884	55.6933326721191	-2.46135592460632	-7.73341274261475	0.011982130818069	0.00451462110504508	-0.0350956469774246	-0.0133424662053585
1885	54.3946342468262	-1.16265869140625	-7.9282169342041	-0.0227580219507217	-0.00522560812532902	-0.0428878292441368	0.0113327819854021
1886	56.3426818847656	-3.7600531578064	-7.47367286682129	-0.0273034609854221	-0.0263294391334057	-0.0143164889886975	-0.0146411629393697
1887	53.0959396362305	-1.48733305931091	-8.05808639526367	-0.0315242260694504	-0.0341216214001179	0.00321592413820326	-0.0273034609854221
1888	55.0439834594727	-1.16265869140625	-8.31782627105713	-0.0243813935667276	-0.0341216214001179	0.0217223595827818	-0.0389917381107807
1889	55.0439834594727	-1.48733305931091	-7.9282169342041	-0.0240567177534103	-0.0120437685400248	0.0197743140161037	-0.0438618510961533
1890	54.3946342468262	-1.16265869140625	-7.73341274261475	-0.02697878703475	0.0155535480007529	-0.000355493422830477	-0.0337969474494457
1891	54.3946342468262	-1.48733305931091	-7.73341274261475	-0.0221086721867323	0.0123068047687411	-0.0172385573387146	-0.0227580219507217
1892	55.0439834594727	-1.48733305931091	-7.99315214157104	-0.00295288790948689	0.0149041991680861	-0.0156151866540313	-0.0146411629393697
1893	55.6933326721191	-3.11070466041565	-7.47367286682129	0.000943203864153475	0.013930176384747	-0.0393164120614529	-0.0159398596733809
1894	51.7972412109375	-1.16265869140625	-7.86328220367432	-0.0126931173726916	0.0330859608948231	-0.0451605506241322	-0.00490093370899558
1895	56.3426818847656	-2.46135592460632	-8.05808639526367	-0.0182125810533762	0.0324366129934788	-0.0357449948787689	-0.00652430532500148
1896	54.3946342468262	-2.78603029251099	-7.9282169342041	-0.0263294391334057	0.0210730116814375	-0.0500306636095047	0.0022419011220336
1897	53.0959396362305	-2.46135592460632	-7.86328220367432	-0.00879702530801296	0.0415274947881699	-0.055874802172184	0.029189869761467
1898	56.3426818847656	-1.81200730800629	-7.9282169342041	-0.00230353930965066	0.0340599827468395	-0.0542514286935329	0.0415274947881699
1899	55.6933326721191	-2.13668155670166	-7.79834747314453	-0.00295288790948689	0.0392547734081745	-0.0604202412068844	0.0412028171122074
1900	55.6933326721191	-2.13668155670166	-7.47367286682129	0.0100340843200684	0.0259431265294552	-0.0461345724761486	0.0220470335334539
1901	56.9920310974121	-2.78603029251099	-7.6684775352478	0.0155535480007529	0.00159255252219737	-0.0250307414680719	0.00743668992072344
1902	55.6933326721191	-1.16265869140625	-8.25289154052734	0.0230210572481155	-0.00327756232582033	-0.000355493422830477	0.0230210572481155
1903	55.0439834594727	-2.13668155670166	-8.18795680999756	0.0288651939481497	0.00289124972186983	0.00159255252219737	0.00711201597005129
1904	53.0959396362305	-2.13668155670166	-7.79834747314453	0.0317872650921345	0.0106834331527352	-0.00132951640989631	-3.08191010844894e-05
1905	55.6933326721191	-1.48733305931091	-8.18795680999756	0.0308132413774729	0.000293855206109583	0.0103587592020631	-0.00782300252467394
1906	55.6933326721191	-3.7600531578064	-7.6684775352478	0.025618452578783	-0.00879702530801296	0.0142548503354192	-0.00782300252467394
1907	53.745288848877	-2.13668155670166	-7.79834747314453	0.0194496400654316	-0.0250307414680719	0.0314625911414623	-0.032173577696085
1908	53.745288848877	-1.16265869140625	-7.79834747314453	0.0175015944987535	-0.0156151866540313	0.0334106348454952	-0.0383423902094364
1909	54.3946342468262	-1.16265869140625	-8.12302207946777	0.012956153601408	-0.0188619289547205	0.0382807515561581	-0.0415891297161579
1910	55.0439834594727	-1.48733305931091	-8.12302207946777	0.0188002903014421	-0.00652430532500148	0.0243197549134493	-0.0406151078641415
1911	54.3946342468262	-1.48733305931091	-8.05808639526367	0.00776136433705688	-0.00555028254166245	0.00483929552137852	-0.0282774847000837
1912	55.6933326721191	-1.48733305931091	-8.18795680999756	0.00354059832170606	-0.00197886489331722	0.00516396993771195	-0.0159398596733809
1913	55.6933326721191	-3.43537902832031	-7.47367286682129	-0.000355493422830477	0.00646266713738441	0.00970941036939621	-0.00587495695799589
1914	51.7972412109375	-1.48733305931091	-7.53860807418823	-0.0201606266200542	-0.000355493422830477	0.00321592413820326	-0.00295288790948689
1915	55.6933326721191	-2.46135592460632	-7.4087381362915	-0.0250307414680719	0.00483929552137852	-0.00165419070981443	-0.00879702530801296
1916	55.0439834594727	-2.78603029251099	-7.73341274261475	-0.0308748781681061	0.00354059832170606	0.0149041991680861	0.0106834331527352
1917	53.0959396362305	-2.78603029251099	-7.73341274261475	-0.0195112787187099	0.00678734155371785	0.01847561635077	0.0399041213095188
1918	55.6933326721191	-3.11070466041565	-7.86328220367432	-0.0107450718060136	0.0103587592020631	0.0373067259788513	0.0399041213095188
1919	56.3426818847656	-2.78603029251099	-7.86328220367432	-0.00814767740666866	0.0123068047687411	0.0162028968334198	0.0412028171122074
1920	56.3426818847656	-2.46135592460632	-7.73341274261475	-0.0026282137259841	0.0181509424000978	0.00548864435404539	0.0298392176628113
1921	55.6933326721191	-2.46135592460632	-7.47367286682129	-0.00360223650932312	0.0200989879667759	-0.00684897974133492	0.0213976856321096
1922	55.6933326721191	-1.81200730800629	-7.73341274261475	0.00418994715437293	0.0145795252174139	-0.0302255302667618	0.0136055024340749
1923	55.6933326721191	-2.46135592460632	-7.73341274261475	-3.08191010844894e-05	0.01100810803473	-0.0409397818148136	0.00159255252219737
1924	53.745288848877	-2.46135592460632	-7.86328220367432	-0.00165419070981443	0.0100340843200684	-0.0412644557654858	0.0158782228827477
1925	55.6933326721191	-2.46135592460632	-8.51263046264648	0.00418994715437293	-0.00717365415766835	-0.0435371771454811	0.000293855206109583
1926	55.0439834594727	-3.43537902832031	-7.73341274261475	0.00289124972186983	-0.0149658378213644	-0.0286021586507559	-0.0143164889886975
1927	54.3946342468262	-3.11070466041565	-7.99315214157104	-0.00165419070981443	-0.0276281367987394	0.00386527273803949	-0.0198359526693821
1928	55.6933326721191	-2.13668155670166	-8.05808639526367	0.00321592413820326	-0.0243813935667276	0.0149041991680861	-0.03444629535079
1929	55.0439834594727	-1.16265869140625	-7.73341274261475	-0.000355493422830477	-0.0282774847000837	0.01100810803473	-0.038017712533474
1930	55.0439834594727	-1.81200730800629	-7.79834747314453	-0.00165419070981443	-0.0221086721867323	0.00678734155371785	-0.0409397818148136
1931	54.3946342468262	-1.48733305931091	-8.05808639526367	0.0106834331527352	-0.00912170019000769	0.0340599827468395	-0.0243813935667276
1932	54.3946342468262	-1.81200730800629	-8.25289154052734	0.0136055024340749	-0.0162645354866982	0.0460729338228703	-0.00684897974133492
1933	56.3426818847656	-3.43537902832031	-7.9282169342041	0.0181509424000978	-0.0201606266200542	0.0746442750096321	-0.0104203969240189
1934	51.147891998291	-1.81200730800629	-8.12302207946777	0.0123068047687411	-0.0110697457566857	0.0762676447629929	-0.00977104809135199
1935	55.6933326721191	-2.78603029251099	-7.99315214157104	0.013930176384747	-0.00490093370899558	0.084059827029705	-0.00814767740666866
1936	53.745288848877	-2.78603029251099	-7.79834747314453	0.0100340843200684	-0.0152905117720366	0.0652287155389786	-0.00100484199356288
1937	53.745288848877	-1.81200730800629	-7.73341274261475	0.013930176384747	0.00191722682211548	0.0473716296255589	0.0353586822748184
1938	54.3946342468262	-2.46135592460632	-8.05808639526367	0.0230210572481155	0.00386527273803949	0.0317872650921345	0.0447742342948914
1939	55.0439834594727	-2.78603029251099	-7.9282169342041	0.0126314787194133	0.011982130818069	0.00906006153672934	0.0347093306481838
1940	54.3946342468262	-1.48733305931091	-8.12302207946777	0.0178262684494257	0.0126314787194133	-0.0253554154187441	0.0217223595827818
1941	53.0959396362305	-1.81200730800629	-7.9282169342041	0.00711201597005129	0.0022419011220336	-0.0399657599627972	0.0158782228827477
1942	55.0439834594727	-2.78603029251099	-7.79834747314453	0.0171769186854362	0.0136055024340749	-0.0510046854615211	0.01847561635077
1943	54.3946342468262	-3.43537902832031	-7.34380340576172	0.00418994715437293	0.00808603875339031	-0.0704851448535919	0.00289124972186983
1944	54.3946342468262	-2.46135592460632	-7.53860807418823	-0.0175632312893867	0.0210730116814375	-0.0860695168375969	0.0022419011220336
1945	54.3946342468262	-1.16265869140625	-8.18795680999756	-0.0247060675173998	0.0103587592020631	-0.0922383219003677	-0.00912170019000769
1946	54.3946342468262	-2.46135592460632	-7.86328220367432	-0.0292515084147453	-0.00327756232582033	-0.0789266750216484	-0.0201606266200542
1947	54.3946342468262	-2.13668155670166	-7.99315214157104	-0.0370436906814575	-0.0117190945893526	-0.0565241500735283	-0.0360696688294411
1948	55.6933326721191	-1.81200730800629	-8.12302207946777	-0.0428878292441368	-0.00619963090866804	-0.0357449948787689	-0.0493813157081604
1949	54.3946342468262	-1.48733305931091	-7.9282169342041	-0.0438618510961533	-0.00230353930965066	-0.0331475995481014	-0.0516540370881557
1950	54.3946342468262	-2.46135592460632	-7.73341274261475	-0.0357449948787689	0.000943203864153475	-0.03444629535079	-0.0406151078641415
1951	55.0439834594727	-2.46135592460632	-7.4087381362915	-0.0243813935667276	-0.00132951640989631	-0.0263294391334057	-0.0243813935667276
1952	54.3946342468262	-2.46135592460632	-7.99315214157104	-0.00327756232582033	-0.00619963090866804	-0.00587495695799589	-0.0162645354866982
1953	54.3946342468262	-3.11070466041565	-8.05808639526367	0.00938473641872406	-0.0133424662053585	0.00613799272105098	-0.0100957229733467
1954	53.0959396362305	-3.11070466041565	-7.99315214157104	0.0116574559360743	-0.0162645354866982	0.0165275707840919	-0.00717365415766835
1955	54.3946342468262	-1.81200730800629	-8.38276100158691	0.0171769186854362	-0.0159398596733809	0.0194496400654316	-0.0026282137259841
1956	56.9920310974121	-4.08472776412964	-7.73341274261475	0.0149041991680861	-0.0292515084147453	0.0246444288641214	0.00354059832170606
1957	53.0959396362305	-2.13668155670166	-7.9282169342041	0.0197743140161037	-0.00749832857400179	0.0275664981454611	0.0321119390428066
1958	55.6933326721191	-1.81200730800629	-7.79834747314453	0.0246444288641214	0.0022419011220336	0.0330859608948231	0.0438002124428749
1959	54.3946342468262	-1.81200730800629	-7.79834747314453	0.00516396993771195	0.00126787810586393	0.0373067259788513	0.0382807515561581
1960	54.3946342468262	-1.48733305931091	-8.05808639526367	0.0165275707840919	0.0132808275520802	0.0334106348454952	0.0321119390428066
1961	55.6933326721191	-2.78603029251099	-7.86328220367432	0.00711201597005129	0.0236704051494598	0.0142548503354192	0.0249691028147936
1962	54.3946342468262	-2.13668155670166	-7.86328220367432	-0.000680167751852423	0.0210730116814375	-0.00100484199356288	0.0223717093467712
1963	56.9920310974121	-3.43537902832031	-8.12302207946777	-0.00587495695799589	0.0269171483814716	-0.0143164889886975	0.0123068047687411
1964	51.7972412109375	-1.81200730800629	-7.99315214157104	-0.0113944197073579	0.0408781431615353	-0.0243813935667276	0.0126314787194133
1965	54.3946342468262	-1.48733305931091	-8.18795680999756	-0.00652430532500148	0.0327612869441509	-0.0341216214001179	0.00776136433705688
1966	55.6933326721191	-3.7600531578064	-7.47367286682129	-0.00132951640989631	0.0132808275520802	-0.0354203209280968	-0.0113944197073579
1967	53.0959396362305	-1.48733305931091	-7.86328220367432	-0.00425158534198999	0.00646266713738441	-0.0250307414680719	-0.017887907102704
1968	54.3946342468262	-2.13668155670166	-8.12302207946777	-0.0026282137259841	0.00256657530553639	-0.017887907102704	-0.0393164120614529
1969	55.6933326721191	-2.78603029251099	-7.86328220367432	0.00256657530553639	0.00354059832170606	-0.00555028254166245	-0.0373683646321297
1970	56.3426818847656	-2.78603029251099	-7.86328220367432	0.00938473641872406	-0.00879702530801296	-0.0201606266200542	-0.0354203209280968
1971	53.0959396362305	-2.13668155670166	-7.86328220367432	0.000618529506027699	0.000293855206109583	-0.00684897974133492	-0.023407369852066
1972	53.745288848877	-1.81200730800629	-7.9282169342041	0.0126314787194133	0.00191722682211548	0.00191722682211548	-0.0113944197073579
1973	56.3426818847656	-4.40940189361572	-7.60354280471802	0.0149041991680861	-0.0110697457566857	0.00841071270406246	-0.00392691092565656
1974	53.0959396362305	-2.78603029251099	-7.79834747314453	0.00418994715437293	0.000293855206109583	0.00581331877037883	0.00581331877037883
1975	56.3426818847656	-2.13668155670166	-8.12302207946777	0.00191722682211548	-0.00652430532500148	0.00516396993771195	-0.00392691092565656
1976	54.3946342468262	-2.46135592460632	-8.12302207946777	-0.00912170019000769	0.00354059832170606	0.00386527273803949	0.00451462110504508
1977	55.6933326721191	-2.78603029251099	-7.6684775352478	-0.00230353930965066	0.0197743140161037	0.00646266713738441	0.0428261905908585
1978	56.9920310974121	-3.11070466041565	-7.6684775352478	0.0132808275520802	0.0249691028147936	-0.00555028254166245	0.0470469556748867
1979	56.3426818847656	-3.11070466041565	-7.79834747314453	-0.0120437685400248	0.01847561635077	0.0210730116814375	0.0522417463362217
1980	55.6933326721191	-2.46135592460632	-7.47367286682129	-0.0318489037454128	0.00970941036939621	-0.00457625929266214	0.0223717093467712
1981	55.6933326721191	-2.46135592460632	-7.47367286682129	-0.0367190167307854	0.0158782228827477	0.0123068047687411	0.0259431265294552
1982	54.3946342468262	-1.48733305931091	-8.12302207946777	-0.0302255302667618	0.00386527273803949	0.0106834331527352	0.00711201597005129
1983	55.6933326721191	-3.11070466041565	-8.12302207946777	-0.0247060675173998	-0.00879702530801296	0.0252937767654657	0.0162028968334198
1984	53.745288848877	-2.13668155670166	-7.99315214157104	-0.0276281367987394	0.00418994715437293	0.0308132413774729	0.00970941036939621
1985	54.3946342468262	-2.13668155670166	-8.31782627105713	-0.00944637414067984	-0.0104203969240189	0.029189869761467	0.00970941036939621
1986	55.6933326721191	-2.46135592460632	-7.73341274261475	-0.00749832857400179	-0.0198359526693821	0.0158782228827477	-0.0107450718060136
1987	53.745288848877	-2.13668155670166	-7.79834747314453	-0.00197886489331722	-0.0305502042174339	0.0165275707840919	-0.0243813935667276
1988	53.745288848877	-2.46135592460632	-7.47367286682129	0.0100340843200684	-0.0273034609854221	0.00776136433705688	-0.0454852245748043
1989	55.6933326721191	-2.46135592460632	-7.9282169342041	0.00776136433705688	-0.0276281367987394	0.01100810803473	-0.0487319678068161
1990	55.6933326721191	-2.78603029251099	-7.99315214157104	0.00159255252219737	-0.0250307414680719	-0.0133424662053585	-0.0461345724761486
1991	53.0959396362305	-2.13668155670166	-7.86328220367432	-0.0113944197073579	-0.0107450718060136	-0.0175632312893867	-0.0305502042174339
1992	53.745288848877	-1.16265869140625	-8.25289154052734	-0.00814767740666866	-0.00782300252467394	0.013930176384747	-0.0198359526693821
1993	55.6933326721191	-2.78603029251099	-7.9282169342041	-0.0100957229733467	-0.0113944197073579	0.0473716296255589	-0.0104203969240189
1994	54.3946342468262	-2.78603029251099	-7.60354280471802	-0.0104203969240189	0.00808603875339031	0.0285405199974775	-0.00457625929266214
1995	55.0439834594727	-2.13668155670166	-7.79834747314453	0.00321592413820326	0.011982130818069	0.0252937767654657	-0.00652430532500148
1996	54.3946342468262	-1.81200730800629	-7.99315214157104	0.00548864435404539	0.0149041991680861	0.0444495603442192	0.00289124972186983
1997	53.745288848877	-2.46135592460632	-7.6684775352478	0.0282158460468054	0.0285405199974775	0.011982130818069	0.0405534692108631
1998	56.3426818847656	-2.46135592460632	-7.53860807418823	0.0532157681882381	0.0408781431615353	-0.00522560812532902	0.0399041213095188
1999	56.9920310974121	-2.78603029251099	-7.6684775352478	0.0499690249562263	0.0438002124428749	-0.0477579422295094	0.0376313999295235
2000	55.0439834594727	-2.78603029251099	-7.79834747314453	0.0509430468082428	0.0444495603442192	-0.0691864490509033	0.0314625911414623
[truncated: 6,940 more rows]
