# Supplementary material for: Precise instruction and consideration of the vertical and horizontal force component increases validity and reliability of the 90:20 Isometric Posterior Chain Test
Source: PLoS One. 2024 Oct 28;19(10):e0312843. doi: 10.1371/journal.pone.0312843 (PMC11515970; doi:10.1371/journal.pone.0312843)
Supplement: S1 File — (ZIP) [file pone.0312843.s001.zip › S1_Raw_Data/M1_P22_v_2.csv]

1	61.5374717712402	-2.78603029251099	-7.86328220367432	0.0162028968334198	0.0519170723855495	-0.072757862508297	0.00386527273803949
2	58.9400749206543	-2.13668155670166	-8.25289154052734	0.0213976856321096	0.0376313999295235	-0.0500306636095047	0.0272418223321438
3	60.8881225585938	-2.13668155670166	-8.12302207946777	0.01100810803473	0.0149041991680861	-0.0247060675173998	0.0304885655641556
4	62.1868209838867	-3.43537902832031	-7.79834747314453	0.011982130818069	-0.000355493422830477	0.00776136433705688	0.0379560738801956
5	61.5374717712402	-3.11070466041565	-7.53860807418823	-0.00100484199356288	-0.00457625929266214	0.0262678004801273	0.0317872650921345
6	60.8881225585938	-1.81200730800629	-7.73341274261475	0.00516396993771195	-0.00165419070981443	0.0314625911414623	0.0188002903014421
7	59.5894241333008	-1.48733305931091	-8.18795680999756	-0.00165419070981443	0.0197743140161037	0.0249691028147936	0.01100810803473
8	61.5374717712402	-3.43537902832031	-7.99315214157104	0.00451462110504508	0.00516396993771195	0.0194496400654316	0.0265924744307995
9	56.9920310974121	-1.81200730800629	-8.05808639526367	-0.00392691092565656	0.00646266713738441	0.0217223595827818	0.00873538758605719
10	63.4855155944824	-2.78603029251099	-7.99315214157104	0.00548864435404539	-0.00684897974133492	0.0356833562254906	0.00516396993771195
11	59.5894241333008	-3.11070466041565	-7.6684775352478	-0.00522560812532902	0.00256657530553639	0.0447742342948914	-0.0165892094373703
12	61.5374717712402	-2.78603029251099	-7.73341274261475	-0.00619963090866804	-0.0165892094373703	0.0405534692108631	-0.0419138073921204
13	60.2387733459473	-2.46135592460632	-7.79834747314453	-0.0191866029053926	-0.00847235135734081	0.00711201597005129	-0.038017712533474
14	62.8361663818359	-2.46135592460632	-8.18795680999756	-0.0104203969240189	-0.00490093370899558	-0.0195112787187099	-0.0393164120614529
15	62.1868209838867	-3.43537902832031	-7.86328220367432	-0.0175632312893867	0.00386527273803949	-0.0477579422295094	-0.0295761823654175
16	61.5374717712402	-2.78603029251099	-7.9282169342041	-0.0227580219507217	0.00711201597005129	-0.0477579422295094	-0.0230826959013939
17	60.2387733459473	-1.16265869140625	-8.18795680999756	-0.0198359526693821	0.00354059832170606	-0.0448358729481697	-0.023407369852066
18	60.8881225585938	-2.78603029251099	-7.9282169342041	-0.0204853005707264	-0.00587495695799589	-0.038017712533474	-0.0113944197073579
19	60.2387733459473	-3.43537902832031	-7.9282169342041	-0.0243813935667276	-0.00490093370899558	-0.0162645354866982	-0.0026282137259841
20	58.9400749206543	-3.43537902832031	-7.4087381362915	-0.0113944197073579	-0.0104203969240189	0.00743668992072344	0.00743668992072344
21	59.5894241333008	-1.48733305931091	-7.99315214157104	-0.00749832857400179	0.0149041991680861	-0.00879702530801296	0.00970941036939621
22	60.8881225585938	-2.13668155670166	-7.6684775352478	0.00289124972186983	0.00321592413820326	0.00126787810586393	0.0347093306481838
23	62.1868209838867	-2.46135592460632	-8.05808639526367	-0.00490093370899558	0.00418994715437293	0.00386527273803949	0.0434755384922028
24	58.9400749206543	-2.13668155670166	-8.05808639526367	0.0103587592020631	0.00418994715437293	-0.000680167751852423	0.0496443510055542
25	60.8881225585938	-2.13668155670166	-8.25289154052734	0.0239950809627771	0.00418994715437293	0.00386527273803949	0.0343846566975117
26	62.1868209838867	-2.46135592460632	-7.73341274261475	0.0178262684494257	-0.0123684434220195	0.00191722682211548	0.0252937767654657
27	61.5374717712402	-2.46135592460632	-7.53860807418823	0.025618452578783	-0.00490093370899558	0.000618529506027699	0.0142548503354192
28	59.5894241333008	-1.16265869140625	-8.18795680999756	0.0213976856321096	0.0022419011220336	0.00516396993771195	0.0210730116814375
29	62.1868209838867	-2.46135592460632	-8.18795680999756	0.0162028968334198	-0.0191866029053926	0.00873538758605719	-0.00327756232582033
30	60.2387733459473	-2.78603029251099	-8.12302207946777	0.0106834331527352	-0.0458098985254765	-0.00132951640989631	-0.00132951640989631
31	59.5894241333008	-1.81200730800629	-7.99315214157104	0.00386527273803949	-0.00814767740666866	-0.0117190945893526	-0.0204853005707264
32	59.5894241333008	-1.81200730800629	-7.9282169342041	-0.00782300252467394	-0.0126931173726916	-0.0204853005707264	-0.0350956469774246
33	61.5374717712402	-2.46135592460632	-7.47367286682129	-0.00814767740666866	0.00451462110504508	-0.0305502042174339	-0.0467839203774929
34	59.5894241333008	-2.46135592460632	-7.60354280471802	-0.00457625929266214	-0.00327756232582033	-0.0263294391334057	-0.0480826161801815
35	57.6413803100586	-1.16265869140625	-7.99315214157104	-0.00944637414067984	0.0106834331527352	-0.0198359526693821	-0.0208099745213985
36	60.8881225585938	-1.48733305931091	-8.31782627105713	-0.00814767740666866	0.00548864435404539	-0.0130177913233638	-0.0221086721867323
37	61.5374717712402	-3.11070466041565	-7.86328220367432	-0.0110697457566857	0.00159255252219737	0.00191722682211548	-0.00814767740666866
38	59.5894241333008	-1.48733305931091	-8.05808639526367	-0.00230353930965066	-0.0185372550040483	0.0171769186854362	-0.00847235135734081
39	61.5374717712402	-2.46135592460632	-7.60354280471802	-0.00100484199356288	-0.0341216214001179	0.0438002124428749	-0.00619963090866804
40	60.2387733459473	-1.81200730800629	-7.99315214157104	0.00646266713738441	-0.0123684434220195	0.0438002124428749	0.00548864435404539
41	62.1868209838867	-4.08472776412964	-7.79834747314453	0.0116574559360743	-0.0191866029053926	0.041852168738842	0.0175015944987535
42	59.5894241333008	-2.13668155670166	-8.18795680999756	0.01100810803473	0.00289124972186983	0.0314625911414623	0.0334106348454952
43	60.2387733459473	-2.13668155670166	-8.18795680999756	0.0116574559360743	-0.00100484199356288	0.0175015944987535	0.040228795260191
44	60.8881225585938	-2.13668155670166	-7.79834747314453	0.00873538758605719	0.00613799272105098	0.00159255252219737	0.040228795260191
45	60.8881225585938	-4.08472776412964	-7.6684775352478	-0.0126931173726916	0.00678734155371785	0.00321592413820326	0.0350340083241463
46	57.6413803100586	-2.46135592460632	-7.73341274261475	-0.0188619289547205	0.0226963832974434	-0.0172385573387146	0.0197743140161037
47	60.8881225585938	-1.81200730800629	-7.99315214157104	-0.00295288790948689	0.0200989879667759	-0.0230826959013939	0.0126314787194133
48	61.5374717712402	-2.78603029251099	-7.9282169342041	-0.00782300252467394	0.0217223595827818	-0.0331475995481014	0.000293855206109583
49	59.5894241333008	-3.11070466041565	-7.9282169342041	-0.00912170019000769	0.0171769186854362	-0.0376930385828018	-0.00490093370899558
50	60.2387733459473	-3.11070466041565	-8.05808639526367	-0.0120437685400248	0.0126314787194133	-0.0409397818148136	0.00289124972186983
51	61.5374717712402	-2.13668155670166	-8.18795680999756	-0.0256800893694162	0.00516396993771195	-0.0331475995481014	-0.0188619289547205
52	61.5374717712402	-4.40940189361572	-7.6684775352478	-0.0253554154187441	-0.00879702530801296	-0.0263294391334057	-0.0402904339134693
53	62.1868209838867	-3.11070466041565	-7.47367286682129	-0.0208099745213985	-0.00944637414067984	0.00743668992072344	-0.0406151078641415
54	62.1868209838867	-3.7600531578064	-7.60354280471802	-0.0260047651827335	-0.0230826959013939	0.0330859608948231	-0.0350956469774246
55	60.8881225585938	-2.46135592460632	-8.18795680999756	-0.00717365415766835	-0.0295761823654175	0.0629559978842735	-0.0276281367987394
56	60.2387733459473	-3.7600531578064	-8.31782627105713	-0.00197886489331722	-0.0367190167307854	0.0759429708123207	-0.0191866029053926
57	59.5894241333008	-3.11070466041565	-7.86328220367432	-0.00717365415766835	-0.0221086721867323	0.0584105588495731	-0.0201606266200542
58	60.2387733459473	-2.13668155670166	-8.05808639526367	0.00386527273803949	-0.017887907102704	0.0405534692108631	-0.0100957229733467
59	60.2387733459473	-3.7600531578064	-7.4087381362915	0.0207483377307653	-0.0191866029053926	0.036657378077507	0.00646266713738441
60	62.1868209838867	-4.08472776412964	-7.53860807418823	0.0226963832974434	-0.0149658378213644	0.0116574559360743	0.0022419011220336
61	56.9920310974121	-3.43537902832031	-7.9282169342041	0.0188002903014421	0.00938473641872406	0.0191249661147594	0.0295145437121391
62	61.5374717712402	-3.43537902832031	-8.25289154052734	0.0353586822748184	0.0252937767654657	-0.00100484199356288	0.029189869761467
63	61.5374717712402	-4.08472776412964	-8.12302207946777	0.0223717093467712	0.0304885655641556	-0.0282774847000837	0.0447742342948914
64	61.5374717712402	-3.11070466041565	-7.99315214157104	0.0239950809627771	0.0395794473588467	-0.021459324285388	0.0395794473588467
65	60.8881225585938	-2.78603029251099	-7.9282169342041	0.00970941036939621	0.0356833562254906	-0.0367190167307854	0.0330859608948231
66	61.5374717712402	-3.43537902832031	-7.79834747314453	0.0230210572481155	0.0382807515561581	-0.0555501282215118	0.0155535480007529
67	61.5374717712402	-4.73407602310181	-7.60354280471802	-0.0026282137259841	0.0395794473588467	-0.0497059896588326	0.00970941036939621
68	57.6413803100586	-2.78603029251099	-8.12302207946777	-0.00295288790948689	0.0285405199974775	-0.0617189407348633	0.0132808275520802
69	62.1868209838867	-3.7600531578064	-7.99315214157104	-0.00619963090866804	0.011982130818069	-0.0490566417574883	0.00386527273803949
70	60.2387733459473	-2.78603029251099	-8.05808639526367	-0.0113944197073579	0.00289124972186983	-0.0331475995481014	-0.00295288790948689
71	61.5374717712402	-3.7600531578064	-7.99315214157104	-0.0250307414680719	-0.00619963090866804	-0.0266541130840778	-0.0146411629393697
72	56.9920310974121	-2.78603029251099	-7.86328220367432	-0.0406151078641415	-0.00619963090866804	-0.0311995539814234	-0.0357449948787689
73	60.2387733459473	-3.43537902832031	-7.79834747314453	-0.032173577696085	-0.00522560812532902	-0.0117190945893526	-0.0409397818148136
74	60.2387733459473	-3.43537902832031	-7.99315214157104	-0.0370436906814575	-0.00847235135734081	-0.00100484199356288	-0.0357449948787689
75	59.5894241333008	-2.46135592460632	-8.12302207946777	-0.0256800893694162	-0.00392691092565656	-0.00717365415766835	-0.0227580219507217
76	59.5894241333008	-3.11070466041565	-8.05808639526367	-0.0308748781681061	0.00646266713738441	0.00938473641872406	-0.0217839982360601
77	61.5374717712402	-3.7600531578064	-8.12302207946777	-0.0165892094373703	0.020423661917448	-0.00132951640989631	-0.0107450718060136
78	60.8881225585938	-4.08472776412964	-8.12302207946777	0.00646266713738441	0.0123068047687411	0.0142548503354192	-0.00425158534198999
79	60.8881225585938	-3.7600531578064	-7.53860807418823	-0.000355493422830477	0.0236704051494598	0.0353586822748184	-0.00587495695799589
80	60.2387733459473	-2.78603029251099	-7.73341274261475	0.0194496400654316	0.0217223595827818	0.0197743140161037	0.00581331877037883
81	60.8881225585938	-3.7600531578064	-8.12302207946777	0.0275664981454611	0.0149041991680861	0.0168522447347641	0.0136055024340749
82	60.2387733459473	-3.7600531578064	-8.18795680999756	0.0353586822748184	-0.000355493422830477	-0.00847235135734081	0.0343846566975117
83	56.9920310974121	-3.11070466041565	-8.05808639526367	0.0327612869441509	-0.00360223650932312	-0.0247060675173998	0.0431508645415306
84	59.5894241333008	-3.7600531578064	-7.6684775352478	0.040228795260191	-0.00327756232582033	-0.0292515084147453	0.0428261905908585
85	60.2387733459473	-3.11070466041565	-7.79834747314453	0.0295145437121391	0.00289124972186983	-0.0337969474494457	0.031137915328145
86	59.5894241333008	-3.43537902832031	-7.60354280471802	0.0301638916134834	0.0136055024340749	-0.0409397818148136	0.0243197549134493
87	59.5894241333008	-3.11070466041565	-7.73341274261475	0.0152288740500808	0.0136055024340749	-0.0549007803201675	-3.08191010844894e-05
88	61.5374717712402	-4.08472776412964	-8.31782627105713	0.00516396993771195	0.013930176384747	-0.0516540370881557	0.00581331877037883
89	60.2387733459473	-2.78603029251099	-8.25289154052734	-0.00295288790948689	-0.0162645354866982	-0.0201606266200542	0.00289124972186983
90	61.5374717712402	-3.11070466041565	-7.79834747314453	-0.00100484199356288	-0.0162645354866982	-0.00522560812532902	0.0022419011220336
91	59.5894241333008	-2.78603029251099	-7.73341274261475	-0.0149658378213644	-0.028926832601428	0.0246444288641214	-0.017887907102704
92	61.5374717712402	-4.40940189361572	-7.79834747314453	-0.0260047651827335	-0.0464592464268208	0.047696303576231	-0.0425631552934647
93	61.5374717712402	-4.73407602310181	-7.6684775352478	-0.0221086721867323	-0.0474332682788372	0.0694494843482971	-0.050680011510849
94	59.5894241333008	-4.08472776412964	-7.73341274261475	-0.0185372550040483	-0.0367190167307854	0.0623066499829292	-0.0299008563160896
95	61.5374717712402	-4.40940189361572	-7.9282169342041	-0.00652430532500148	-0.0350956469774246	0.0558131635189056	-0.0195112787187099
96	62.1868209838867	-4.40940189361572	-7.6684775352478	-0.00522560812532902	-0.0240567177534103	0.0181509424000978	-0.0273034609854221
97	60.2387733459473	-3.11070466041565	-8.12302207946777	0.0236704051494598	-0.0175632312893867	0.0191249661147594	-0.0149658378213644
98	60.8881225585938	-3.43537902832031	-7.73341274261475	0.000293855206109583	-0.0100957229733467	0.0142548503354192	-0.0110697457566857
99	60.2387733459473	-2.78603029251099	-7.99315214157104	0.0132808275520802	0.00256657530553639	-3.08191010844894e-05	-0.00652430532500148
100	62.1868209838867	-3.7600531578064	-7.60354280471802	0.0126314787194133	-0.000355493422830477	-0.0172385573387146	-3.08191010844894e-05
101	60.8881225585938	-2.78603029251099	-8.18795680999756	0.000943203864153475	0.0282158460468054	-0.0347709693014622	0.013930176384747
102	61.5374717712402	-3.43537902832031	-7.9282169342041	0.0103587592020631	0.0425015166401863	-0.0474332682788372	0.0200989879667759
103	61.5374717712402	-3.7600531578064	-8.05808639526367	0.00646266713738441	0.0506183728575706	-0.0529527328908443	0.0428261905908585
104	61.5374717712402	-4.73407602310181	-7.9282169342041	0.00516396993771195	0.0210730116814375	-0.0227580219507217	0.0389300994575024
105	60.8881225585938	-3.43537902832031	-7.79834747314453	-0.0117190945893526	0.01100810803473	-0.0230826959013939	0.0334106348454952
106	62.8361663818359	-3.11070466041565	-7.6684775352478	-0.00587495695799589	0.00191722682211548	-0.00684897974133492	0.01847561635077
107	60.8881225585938	-3.11070466041565	-7.6684775352478	-0.00100484199356288	-0.00944637414067984	0.00354059832170606	0.0123068047687411
108	60.2387733459473	-3.11070466041565	-8.18795680999756	-0.00457625929266214	-0.00717365415766835	0.0272418223321438	0.0106834331527352
109	58.9400749206543	-3.43537902832031	-7.79834747314453	-0.00814767740666866	-0.0201606266200542	0.025618452578783	0.00873538758605719
110	60.2387733459473	-2.78603029251099	-8.31782627105713	-0.00684897974133492	-0.0139918150380254	0.0324366129934788	0.00938473641872406
111	62.1868209838867	-3.43537902832031	-7.6684775352478	-0.00717365415766835	-0.0165892094373703	0.0249691028147936	-0.0156151866540313
112	60.8881225585938	-2.13668155670166	-7.99315214157104	-0.0172385573387146	-0.0120437685400248	0.0145795252174139	-0.0389917381107807
113	59.5894241333008	-2.46135592460632	-7.6684775352478	-0.0201606266200542	0.00678734155371785	0.00678734155371785	-0.0409397818148136
114	61.5374717712402	-2.78603029251099	-8.18795680999756	-0.00392691092565656	-0.00490093370899558	-0.0165892094373703	-0.0341216214001179
115	60.8881225585938	-3.43537902832031	-8.18795680999756	-0.00197886489331722	-0.00327756232582033	-0.0341216214001179	-0.0302255302667618
116	60.8881225585938	-3.11070466041565	-8.12302207946777	0.00646266713738441	0.0113327819854021	-0.0448358729481697	-0.0188619289547205
117	61.5374717712402	-3.43537902832031	-7.86328220367432	-0.00165419070981443	0.00678734155371785	-0.0438618510961533	-0.0211346503347158
118	61.5374717712402	-2.46135592460632	-8.05808639526367	0.00451462110504508	0.0149041991680861	-0.0357449948787689	-0.00717365415766835
119	62.1868209838867	-5.05875062942505	-7.73341274261475	-3.08191010844894e-05	-0.00392691092565656	-0.00912170019000769	0.000943203864153475
120	58.9400749206543	-2.46135592460632	-7.53860807418823	0.00126787810586393	0.0142548503354192	-0.00197886489331722	0.00126787810586393
121	61.5374717712402	-3.11070466041565	-8.05808639526367	0.00711201597005129	0.0236704051494598	0.000618529506027699	0.0230210572481155
122	60.2387733459473	-2.13668155670166	-8.25289154052734	0.00289124972186983	0.0113327819854021	0.00581331877037883	0.0363327041268349
123	61.5374717712402	-2.46135592460632	-8.05808639526367	0.0239950809627771	0.011982130818069	0.0123068047687411	0.0334106348454952
124	57.6413803100586	-2.13668155670166	-7.9282169342041	0.00418994715437293	0.00743668992072344	0.0226963832974434	0.0376313999295235
125	60.2387733459473	-1.81200730800629	-8.12302207946777	-0.00295288790948689	-0.00555028254166245	0.0239950809627771	0.0282158460468054
126	60.2387733459473	-3.11070466041565	-7.79834747314453	0.00451462110504508	-0.00360223650932312	0.029189869761467	0.0200989879667759
127	59.5894241333008	-2.13668155670166	-7.73341274261475	-0.00782300252467394	0.00581331877037883	0.00256657530553639	0.013930176384747
128	62.1868209838867	-2.78603029251099	-7.9282169342041	-0.0113944197073579	0.00678734155371785	-0.000355493422830477	-0.0104203969240189
129	60.8881225585938	-1.48733305931091	-8.38276100158691	-0.00912170019000769	-0.00132951640989631	0.013930176384747	0.00970941036939621
130	61.5374717712402	-4.08472776412964	-7.79834747314453	-0.0191866029053926	-0.00749832857400179	0.00386527273803949	0.0022419011220336
131	59.5894241333008	-1.81200730800629	-7.79834747314453	-0.0211346503347158	0.00354059832170606	-0.00457625929266214	-0.0107450718060136
132	60.8881225585938	-1.81200730800629	-8.18795680999756	-0.0227580219507217	0.000943203864153475	-0.0273034609854221	-0.043212503194809
133	59.5894241333008	-3.11070466041565	-7.60354280471802	-0.00912170019000769	-0.00295288790948689	-0.0318489037454128	-0.0464592464268208
134	60.2387733459473	-1.48733305931091	-7.86328220367432	-0.0149658378213644	-3.08191010844894e-05	-0.0188619289547205	-0.0334722734987736
135	57.6413803100586	-1.81200730800629	-8.25289154052734	-0.0139918150380254	0.000618529506027699	-0.0120437685400248	-0.0305502042174339
136	61.5374717712402	-3.11070466041565	-8.12302207946777	0.00354059832170606	0.00776136433705688	-0.00490093370899558	-0.0240567177534103
137	60.8881225585938	-2.78603029251099	-7.79834747314453	0.00548864435404539	-0.00749832857400179	0.00451462110504508	-0.0224333461374044
138	62.8361663818359	-2.46135592460632	-8.05808639526367	0.00483929552137852	-0.00230353930965066	0.00743668992072344	-0.0159398596733809
139	60.2387733459473	-1.81200730800629	-8.05808639526367	0.00743668992072344	-0.0110697457566857	0.025618452578783	0.000618529506027699
140	61.5374717712402	-2.46135592460632	-7.60354280471802	0.0158782228827477	-0.00652430532500148	0.020423661917448	0.00548864435404539
141	60.8881225585938	-3.11070466041565	-7.79834747314453	0.0226963832974434	-0.00230353930965066	0.0113327819854021	0.0217223595827818
142	60.8881225585938	-2.78603029251099	-8.18795680999756	0.0171769186854362	0.0178262684494257	0.00256657530553639	0.0265924744307995
143	61.5374717712402	-2.46135592460632	-7.9282169342041	0.0243197549134493	0.0103587592020631	0.0162028968334198	0.036657378077507
144	60.8881225585938	-3.43537902832031	-7.9282169342041	0.0168522447347641	0.000618529506027699	0.031137915328145	0.0483456552028656
145	62.8361663818359	-4.40940189361572	-7.6684775352478	0.0126314787194133	-0.0188619289547205	0.0246444288641214	0.0376313999295235
146	59.5894241333008	-3.43537902832031	-7.73341274261475	0.00776136433705688	-0.0146411629393697	0.0363327041268349	0.0226963832974434
147	60.8881225585938	-2.13668155670166	-7.79834747314453	0.00808603875339031	-0.0156151866540313	0.00613799272105098	-0.00327756232582033
148	61.5374717712402	-2.46135592460632	-7.99315214157104	0.0022419011220336	-0.0146411629393697	-0.0026282137259841	0.00743668992072344
149	61.5374717712402	-3.11070466041565	-7.9282169342041	0.0145795252174139	0.00126787810586393	-0.00295288790948689	0.00418994715437293
150	62.1868209838867	-3.7600531578064	-7.99315214157104	0.01100810803473	0.000943203864153475	-0.0253554154187441	0.00126787810586393
151	61.5374717712402	-3.7600531578064	-8.05808639526367	-3.08191010844894e-05	0.00126787810586393	-0.0169138833880424	-0.0276281367987394
152	60.2387733459473	-2.78603029251099	-8.12302207946777	-0.0159398596733809	0.00451462110504508	-0.0185372550040483	-0.0490566417574883
153	58.9400749206543	-2.46135592460632	-7.86328220367432	-0.0279528107494116	0.00159255252219737	-0.0162645354866982	-0.0386670641601086
154	60.2387733459473	-2.13668155670166	-7.6684775352478	-0.0227580219507217	-0.000355493422830477	-0.00392691092565656	-0.0311995539814234
155	60.8881225585938	-2.46135592460632	-7.99315214157104	-0.0136671401560307	0.00386527273803949	0.000618529506027699	-0.0279528107494116
156	61.5374717712402	-4.40940189361572	-7.86328220367432	-0.00847235135734081	0.00159255252219737	0.00126787810586393	-0.0169138833880424
157	58.2907257080078	-3.43537902832031	-7.9282169342041	-0.0204853005707264	0.0123068047687411	0.0275664981454611	-0.0123684434220195
158	60.2387733459473	-2.46135592460632	-8.12302207946777	0.00289124972186983	-0.000680167751852423	0.045423585921526	-0.00749832857400179
159	61.5374717712402	-3.11070466041565	-7.73341274261475	0.00548864435404539	0.00711201597005129	0.0697741582989693	0.00548864435404539
160	60.8881225585938	-2.78603029251099	-7.79834747314453	0.000618529506027699	0.025618452578783	0.0434755384922028	0.00646266713738441
161	58.9400749206543	-3.11070466041565	-7.4087381362915	0.0178262684494257	0.0457482598721981	0.0317872650921345	0.0116574559360743
162	60.8881225585938	-2.46135592460632	-8.51263046264648	0.0197743140161037	0.0350340083241463	0.00743668992072344	0.0379560738801956
163	60.8881225585938	-3.11070466041565	-8.18795680999756	0.0194496400654316	0.0165275707840919	-0.00879702530801296	0.0399041213095188
164	61.5374717712402	-2.78603029251099	-8.18795680999756	0.0123068047687411	0.00581331877037883	-0.0159398596733809	0.0483456552028656
165	59.5894241333008	-2.13668155670166	-8.05808639526367	0.00613799272105098	-0.0100957229733467	-0.0182125810533762	0.0324366129934788
166	62.1868209838867	-1.81200730800629	-8.18795680999756	0.0168522447347641	-0.0113944197073579	-0.0227580219507217	0.0213976856321096
167	62.1868209838867	-5.05875062942505	-7.53860807418823	-0.0126931173726916	-0.0247060675173998	-0.0370436906814575	0.0145795252174139
168	59.5894241333008	-2.78603029251099	-7.6684775352478	-0.00717365415766835	-0.0169138833880424	-0.0565241500735283	-0.00360223650932312
169	62.1868209838867	-3.7600531578064	-8.05808639526367	-0.00749832857400179	-0.0201606266200542	-0.0354203209280968	0.00613799272105098
170	60.8881225585938	-2.13668155670166	-8.31782627105713	-0.0172385573387146	-0.00295288790948689	-0.0386670641601086	-0.00652430532500148
171	60.2387733459473	-3.11070466041565	-7.99315214157104	-0.023407369852066	-0.00295288790948689	-0.0133424662053585	-0.0172385573387146
172	58.2907257080078	-4.08472776412964	-7.79834747314453	-0.0445111989974976	0.00483929552137852	-0.00360223650932312	-0.038017712533474
173	63.4855155944824	-3.7600531578064	-7.9282169342041	-0.0263294391334057	0.00776136433705688	0.0155535480007529	-0.0510046854615211
174	61.5374717712402	-3.7600531578064	-7.47367286682129	-0.021459324285388	-0.000355493422830477	0.00776136433705688	-0.0425631552934647
175	61.5374717712402	-3.11070466041565	-7.6684775352478	-0.0100957229733467	-0.00977104809135199	0.0226963832974434	-0.0263294391334057
176	60.2387733459473	-2.46135592460632	-8.18795680999756	-0.00847235135734081	-0.0026282137259841	0.0353586822748184	-0.0130177913233638
177	62.8361663818359	-3.7600531578064	-7.86328220367432	-0.00425158534198999	-0.0201606266200542	0.0347093306481838	-0.0123684434220195
178	60.8881225585938	-4.08472776412964	-7.86328220367432	-0.0026282137259841	-0.0292515084147453	0.0152288740500808	-0.0149658378213644
179	62.1868209838867	-3.43537902832031	-7.86328220367432	0.00516396993771195	-0.0292515084147453	0.012956153601408	-0.00197886489331722
180	61.5374717712402	-3.43537902832031	-7.79834747314453	0.020423661917448	-0.0227580219507217	-0.00197886489331722	0.00289124972186983
181	60.8881225585938	-3.11070466041565	-7.6684775352478	0.0207483377307653	-3.08191010844894e-05	-0.00847235135734081	0.020423661917448
182	61.5374717712402	-4.73407602310181	-7.6684775352478	0.0200989879667759	-0.00425158534198999	-0.028926832601428	0.0343846566975117
183	61.5374717712402	-3.7600531578064	-7.79834747314453	0.0136055024340749	0.0158782228827477	-0.0324982516467571	0.0386054255068302
184	62.1868209838867	-3.43537902832031	-7.99315214157104	0.0220470335334539	0.0106834331527352	-0.00912170019000769	0.0395794473588467
185	61.5374717712402	-4.08472776412964	-7.79834747314453	-0.00684897974133492	0.0282158460468054	-0.0136671401560307	0.0353586822748184
186	60.2387733459473	-4.08472776412964	-7.6684775352478	-0.00717365415766835	0.0168522447347641	-0.0175632312893867	0.0243197549134493
187	58.2907257080078	-3.11070466041565	-7.9282169342041	-0.0175632312893867	0.0149041991680861	-0.0250307414680719	0.0152288740500808
188	62.8361663818359	-3.7600531578064	-7.79834747314453	-0.0139918150380254	0.0103587592020631	-0.0104203969240189	0.00613799272105098
189	61.5374717712402	-3.43537902832031	-8.12302207946777	-0.0126931173726916	-0.00327756232582033	0.0175015944987535	-0.00132951640989631
190	62.1868209838867	-4.40940189361572	-7.9282169342041	-0.0133424662053585	-0.0107450718060136	0.00841071270406246	0.00483929552137852
191	60.8881225585938	-3.43537902832031	-7.6684775352478	-0.0182125810533762	-0.00100484199356288	-0.0026282137259841	-0.0117190945893526
192	62.8361663818359	-3.7600531578064	-7.79834747314453	-0.0308748781681061	-0.00717365415766835	-0.0146411629393697	-0.0409397818148136
193	62.1868209838867	-5.05875062942505	-7.86328220367432	-0.0143164889886975	-0.00522560812532902	-0.0156151866540313	-0.0386670641601086
194	60.8881225585938	-3.7600531578064	-7.60354280471802	-0.0136671401560307	0.00678734155371785	0.000943203864153475	-0.0282774847000837
195	62.8361663818359	-4.40940189361572	-7.47367286682129	0.00646266713738441	0.0194496400654316	-0.0139918150380254	-0.0311995539814234
196	62.1868209838867	-4.40940189361572	-7.99315214157104	0.01100810803473	0.0152288740500808	-0.0230826959013939	-0.0182125810533762
197	60.8881225585938	-3.43537902832031	-8.18795680999756	0.00126787810586393	0.0217223595827818	-0.0315242260694504	-0.0204853005707264
198	59.5894241333008	-3.7600531578064	-7.9282169342041	-0.0156151866540313	0.0236704051494598	-0.0221086721867323	-0.00717365415766835
199	60.8881225585938	-3.11070466041565	-7.86328220367432	0.00873538758605719	0.0207483377307653	-0.00879702530801296	0.000943203864153475
200	62.8361663818359	-4.40940189361572	-7.60354280471802	0.00516396993771195	0.0171769186854362	-0.0169138833880424	-0.000680167751852423
201	61.5374717712402	-3.11070466041565	-7.60354280471802	0.0158782228827477	0.00483929552137852	-0.0195112787187099	0.0191249661147594
202	60.8881225585938	-3.43537902832031	-7.9282169342041	0.0126314787194133	0.00938473641872406	-0.0237320438027382	0.0340599827468395
203	61.5374717712402	-3.7600531578064	-8.18795680999756	0.00386527273803949	0.00906006153672934	-0.0247060675173998	0.0379560738801956
204	61.5374717712402	-4.73407602310181	-7.9282169342041	0.0230210572481155	-0.00814767740666866	0.00776136433705688	0.040228795260191
205	63.4855155944824	-4.08472776412964	-7.86328220367432	0.0262678004801273	-0.00425158534198999	0.0200989879667759	0.0285405199974775
206	62.8361663818359	-3.43537902832031	-7.79834747314453	0.0249691028147936	-3.08191010844894e-05	-0.00165419070981443	0.0210730116814375
207	60.8881225585938	-3.43537902832031	-7.79834747314453	0.0188002903014421	-0.00782300252467394	-0.00619963090866804	0.0142548503354192
208	59.5894241333008	-4.08472776412964	-7.60354280471802	0.0197743140161037	-0.0165892094373703	-0.0250307414680719	-0.00684897974133492
209	61.5374717712402	-4.40940189361572	-7.79834747314453	0.00646266713738441	0.00159255252219737	-0.0318489037454128	0.0113327819854021
210	61.5374717712402	-3.43537902832031	-8.18795680999756	0.0116574559360743	-0.0230826959013939	-0.0198359526693821	0.00483929552137852
211	62.8361663818359	-3.7600531578064	-8.12302207946777	-0.0117190945893526	-0.0217839982360601	-0.00847235135734081	-0.0139918150380254
212	59.5894241333008	-3.11070466041565	-7.99315214157104	-0.0201606266200542	-0.0250307414680719	0.0239950809627771	-0.0347709693014622
213	57.6413803100586	-2.78603029251099	-7.9282169342041	-0.0273034609854221	-0.0253554154187441	0.0428261905908585	-0.0367190167307854
214	61.5374717712402	-2.78603029251099	-7.99315214157104	-0.0191866029053926	-0.0211346503347158	0.036657378077507	-0.0367190167307854
215	60.8881225585938	-2.78603029251099	-7.73341274261475	-0.00912170019000769	-0.0123684434220195	0.0330859608948231	-0.0282774847000837
216	60.8881225585938	-3.7600531578064	-7.79834747314453	-0.0182125810533762	0.00418994715437293	0.00613799272105098	-0.0156151866540313
217	60.2387733459473	-3.11070466041565	-7.86328220367432	-0.00977104809135199	0.00678734155371785	-0.0152905117720366	-0.0130177913233638
218	62.8361663818359	-2.46135592460632	-8.38276100158691	-0.0165892094373703	0.0106834331527352	-0.0354203209280968	-0.0117190945893526
219	60.8881225585938	-3.7600531578064	-7.79834747314453	-0.00879702530801296	0.00743668992072344	-0.055874802172184	-0.00392691092565656
220	58.9400749206543	-1.81200730800629	-8.05808639526367	-0.00555028254166245	0.0363327041268349	-0.0406151078641415	0.00970941036939621
221	62.1868209838867	-3.43537902832031	-7.47367286682129	-0.00230353930965066	0.0519170723855495	-0.0497059896588326	0.0171769186854362
222	61.5374717712402	-2.46135592460632	-7.73341274261475	0.0194496400654316	0.052891094237566	-0.0529527328908443	0.0360080301761627
223	61.5374717712402	-3.43537902832031	-8.05808639526367	0.0142548503354192	0.0360080301761627	-0.0146411629393697	0.0321119390428066
224	57.6413803100586	-1.48733305931091	-8.05808639526367	0.00548864435404539	0.0165275707840919	0.0207483377307653	0.0347093306481838
225	60.2387733459473	-2.46135592460632	-8.25289154052734	0.0113327819854021	-3.08191010844894e-05	0.00581331877037883	0.0285405199974775
226	60.2387733459473	-2.46135592460632	-7.9282169342041	0.011982130818069	-0.0224333461374044	0.0145795252174139	0.0168522447347641
227	63.4855155944824	-3.43537902832031	-7.9282169342041	0.00711201597005129	-0.0302255302667618	0.00289124972186983	0.00613799272105098
228	60.2387733459473	-3.43537902832031	-7.53860807418823	-0.0165892094373703	-0.0165892094373703	0.00126787810586393	0.00191722682211548
229	60.8881225585938	-1.48733305931091	-8.05808639526367	0.0022419011220336	-0.0182125810533762	0.0123068047687411	0.0022419011220336
230	61.5374717712402	-4.40940189361572	-7.9282169342041	-0.00295288790948689	-0.0250307414680719	0.0142548503354192	-0.00100484199356288
231	60.2387733459473	-2.13668155670166	-8.05808639526367	-0.0162645354866982	-0.00944637414067984	0.0152288740500808	-0.0169138833880424
232	61.5374717712402	-3.43537902832031	-7.79834747314453	-0.0286021586507559	0.00191722682211548	0.0249691028147936	-0.0445111989974976
233	62.1868209838867	-2.46135592460632	-7.9282169342041	-0.0292515084147453	-0.00327756232582033	0.0408781431615353	-0.050680011510849
234	60.8881225585938	-4.40940189361572	-7.6684775352478	-0.0217839982360601	-0.0123684434220195	0.0363327041268349	-0.023407369852066
235	60.2387733459473	-2.78603029251099	-7.21393346786499	-0.0318489037454128	-0.00814767740666866	0.0106834331527352	-0.0224333461374044
236	61.5374717712402	-1.81200730800629	-7.9282169342041	-0.0130177913233638	-0.000680167751852423	-0.0110697457566857	-0.023407369852066
237	61.5374717712402	-2.78603029251099	-8.31782627105713	-0.0107450718060136	0.00808603875339031	-0.0253554154187441	-0.0136671401560307
238	59.5894241333008	-2.78603029251099	-7.86328220367432	-0.00457625929266214	0.0022419011220336	-0.0250307414680719	-0.00749832857400179
239	60.2387733459473	-2.78603029251099	-7.9282169342041	-0.0107450718060136	0.00808603875339031	-0.0152905117720366	-0.000680167751852423
240	63.4855155944824	-2.78603029251099	-8.05808639526367	0.011982130818069	0.0152288740500808	-0.00912170019000769	0.00938473641872406
241	60.8881225585938	-1.81200730800629	-7.9282169342041	0.0295145437121391	0.0236704051494598	0.0265924744307995	0.0233457311987877
242	62.1868209838867	-2.78603029251099	-7.53860807418823	0.0314625911414623	0.0340599827468395	0.00321592413820326	0.0389300994575024
243	61.5374717712402	-2.78603029251099	-7.73341274261475	0.0191249661147594	0.020423661917448	0.0171769186854362	0.0356833562254906
244	62.8361663818359	-2.78603029251099	-8.31782627105713	0.0295145437121391	0.0243197549134493	0.00548864435404539	0.0382807515561581
245	63.4855155944824	-4.40940189361572	-7.9282169342041	0.0175015944987535	0.0100340843200684	-0.0143164889886975	0.0314625911414623
246	60.2387733459473	-2.78603029251099	-7.79834747314453	0.011982130818069	0.0132808275520802	-0.0402904339134693	0.0155535480007529
247	62.8361663818359	-2.78603029251099	-7.73341274261475	0.00256657530553639	0.00841071270406246	-0.0370436906814575	0.00938473641872406
248	60.8881225585938	-1.81200730800629	-7.79834747314453	-0.0107450718060136	-0.0100957229733467	-0.0386670641601086	0.0285405199974775
249	62.1868209838867	-3.7600531578064	-7.27886867523193	-0.00197886489331722	-0.0149658378213644	-0.0549007803201675	0.00321592413820326
250	59.5894241333008	-1.81200730800629	-7.73341274261475	-0.00847235135734081	0.00678734155371785	-0.0503553375601768	0.00451462110504508
251	62.8361663818359	-2.46135592460632	-8.05808639526367	-0.0204853005707264	0.00354059832170606	-0.02697878703475	-0.0217839982360601
252	61.5374717712402	-2.46135592460632	-7.99315214157104	-0.0247060675173998	-0.00879702530801296	0.00126787810586393	-0.0337969474494457
253	62.1868209838867	-3.11070466041565	-7.99315214157104	-0.0350956469774246	-0.0110697457566857	0.0158782228827477	-0.0399657599627972
254	62.1868209838867	-2.78603029251099	-7.73341274261475	-0.0347709693014622	-0.0182125810533762	0.0155535480007529	-0.0282774847000837
255	62.8361663818359	-2.78603029251099	-7.86328220367432	-0.0201606266200542	-0.0324982516467571	0.0386054255068302	-0.0276281367987394
256	61.5374717712402	-2.13668155670166	-7.73341274261475	-0.00555028254166245	-0.0480826161801815	0.0486703291535378	-0.0172385573387146
257	61.5374717712402	-2.78603029251099	-7.99315214157104	0.0100340843200684	-0.0438618510961533	0.0509430468082428	-0.0130177913233638
258	62.1868209838867	-2.13668155670166	-8.12302207946777	0.00711201597005129	-0.0386670641601086	0.041852168738842	-0.0100957229733467
259	63.4855155944824	-2.78603029251099	-8.12302207946777	0.0275664981454611	-0.0292515084147453	0.0275664981454611	0.00289124972186983
260	61.5374717712402	-2.46135592460632	-8.18795680999756	0.0317872650921345	-0.0318489037454128	0.0343846566975117	0.0022419011220336
261	60.8881225585938	-2.78603029251099	-7.60354280471802	0.0288651939481497	-0.00782300252467394	0.0197743140161037	0.0259431265294552
262	60.8881225585938	-1.81200730800629	-7.53860807418823	0.0376313999295235	0.00711201597005129	0.00646266713738441	0.0369820520281792
263	62.1868209838867	-1.81200730800629	-7.73341274261475	0.0337353087961674	0.0106834331527352	-0.0136671401560307	0.0405534692108631
264	61.5374717712402	-2.46135592460632	-8.12302207946777	0.0288651939481497	0.0171769186854362	-0.00912170019000769	0.0382807515561581
265	58.9400749206543	-1.48733305931091	-8.18795680999756	0.0246444288641214	0.0340599827468395	-0.0422384813427925	0.0360080301761627
266	61.5374717712402	-1.81200730800629	-8.38276100158691	0.0136055024340749	0.0425015166401863	-0.0620436146855354	0.0168522447347641
267	62.8361663818359	-3.43537902832031	-7.60354280471802	0.00581331877037883	0.0282158460468054	-0.0626929625868797	0.0126314787194133
268	63.4855155944824	-1.81200730800629	-7.9282169342041	0.00581331877037883	0.0282158460468054	-0.0565241500735283	-0.00490093370899558
269	62.8361663818359	-2.46135592460632	-7.6684775352478	-0.00522560812532902	0.0149041991680861	-0.0425631552934647	-0.00392691092565656
270	61.5374717712402	-1.48733305931091	-7.6684775352478	0.00451462110504508	-0.000355493422830477	-0.021459324285388	-0.00295288790948689
271	60.8881225585938	-2.78603029251099	-8.05808639526367	-0.0107450718060136	-0.0136671401560307	-0.0217839982360601	-0.0211346503347158
272	62.1868209838867	-2.78603029251099	-7.9282169342041	-0.0263294391334057	0.0022419011220336	-0.0224333461374044	-0.0409397818148136
273	63.4855155944824	-3.11070466041565	-7.99315214157104	-0.0123684434220195	-0.0123684434220195	-0.0162645354866982	-0.0441865250468254
274	62.1868209838867	-2.78603029251099	-7.86328220367432	-0.0165892094373703	0.00451462110504508	0.0168522447347641	-0.0363943427801132
275	63.4855155944824	-4.08472776412964	-7.73341274261475	-0.0149658378213644	-0.0383423902094364	0.0509430468082428	-0.0227580219507217
276	60.2387733459473	-3.43537902832031	-7.4087381362915	-0.0260047651827335	-0.0253554154187441	0.0535404421389103	-0.0169138833880424
277	62.1868209838867	-2.13668155670166	-7.86328220367432	-0.0299008563160896	-0.0172385573387146	0.0606832765042782	-0.0175632312893867
278	63.4855155944824	-3.43537902832031	-7.99315214157104	-0.0282774847000837	-0.0165892094373703	0.0606832765042782	-0.0156151866540313
279	61.5374717712402	-1.81200730800629	-8.25289154052734	-0.023407369852066	0.00126787810586393	0.0480209775269032	0.00743668992072344
280	62.1868209838867	-3.11070466041565	-7.86328220367432	-0.0120437685400248	-0.00847235135734081	0.0269171483814716	0.00678734155371785
281	61.5374717712402	-1.81200730800629	-8.25289154052734	-0.00814767740666866	0.00873538758605719	0.0103587592020631	0.0249691028147936
282	61.5374717712402	-4.08472776412964	-7.73341274261475	0.00711201597005129	0.00126787810586393	0.0197743140161037	0.0278911720961332
283	62.1868209838867	-2.46135592460632	-7.47367286682129	-0.00165419070981443	-0.0133424662053585	0.0285405199974775	0.0392547734081745
284	62.8361663818359	-3.11070466041565	-7.60354280471802	0.00581331877037883	-0.0126931173726916	0.00516396993771195	0.0392547734081745
285	62.1868209838867	-3.11070466041565	-7.73341274261475	0.0145795252174139	-0.00619963090866804	-0.00392691092565656	0.0327612869441509
286	62.1868209838867	-3.11070466041565	-8.12302207946777	0.0191249661147594	0.000293855206109583	-0.0324982516467571	0.0200989879667759
287	58.2907257080078	-2.13668155670166	-8.12302207946777	0.01100810803473	0.00159255252219737	-0.0139918150380254	0.0158782228827477
288	63.4855155944824	-3.43537902832031	-7.9282169342041	0.013930176384747	-0.0159398596733809	0.0171769186854362	0.0149041991680861
289	60.8881225585938	-2.13668155670166	-8.05808639526367	0.00743668992072344	-0.0159398596733809	0.0168522447347641	-0.00360223650932312
290	62.1868209838867	-3.43537902832031	-7.47367286682129	-0.00360223650932312	0.000943203864153475	0.00256657530553639	0.00418994715437293
291	60.8881225585938	-3.43537902832031	-7.60354280471802	-0.00912170019000769	-0.0100957229733467	-0.00619963090866804	-0.0224333461374044
292	60.8881225585938	-2.13668155670166	-8.51263046264648	-0.0188619289547205	-0.00587495695799589	-0.0237320438027382	-0.0383423902094364
293	60.2387733459473	-3.11070466041565	-8.05808639526367	-0.0243813935667276	0.0210730116814375	-0.048407293856144	-0.0376930385828018
294	60.2387733459473	-2.46135592460632	-8.05808639526367	-0.0263294391334057	0.0197743140161037	-0.0448358729481697	-0.0412644557654858
295	61.5374717712402	-2.46135592460632	-8.12302207946777	-0.00814767740666866	0.0327612869441509	-0.0412644557654858	-0.0315242260694504
296	63.4855155944824	-2.78603029251099	-8.05808639526367	-0.0104203969240189	0.0340599827468395	-0.0474332682788372	-0.0286021586507559
297	62.8361663818359	-4.08472776412964	-7.4087381362915	-0.00912170019000769	0.0392547734081745	-0.0542514286935329	-0.017887907102704
298	58.9400749206543	-2.46135592460632	-7.79834747314453	-0.0201606266200542	0.0431508645415306	-0.055874802172184	-0.00912170019000769
299	63.4855155944824	-3.43537902832031	-8.12302207946777	-0.00165419070981443	0.0285405199974775	-0.0578228458762169	-0.00230353930965066
300	61.5374717712402	-2.46135592460632	-8.12302207946777	0.00906006153672934	0.0304885655641556	-0.0513293594121933	0.00289124972186983
301	60.8881225585938	-2.13668155670166	-7.9282169342041	0.00678734155371785	0.029189869761467	-0.0536020807921886	0.0191249661147594
302	61.5374717712402	-3.11070466041565	-7.79834747314453	0.0145795252174139	0.0295145437121391	-0.0376930385828018	0.0330859608948231
303	62.8361663818359	-3.43537902832031	-7.99315214157104	0.0175015944987535	0.0210730116814375	-0.0373683646321297	0.0343846566975117
304	63.4855155944824	-4.73407602310181	-7.73341274261475	0.0226963832974434	-0.00100484199356288	-0.00782300252467394	0.0408781431615353
305	62.1868209838867	-3.11070466041565	-7.73341274261475	0.0165275707840919	-0.00847235135734081	0.0113327819854021	0.0246444288641214
306	62.1868209838867	-3.11070466041565	-7.86328220367432	0.0145795252174139	-0.00457625929266214	0.00873538758605719	0.0188002903014421
307	61.5374717712402	-2.13668155670166	-8.12302207946777	0.00970941036939621	-0.00555028254166245	0.00776136433705688	0.0168522447347641
308	62.1868209838867	-4.73407602310181	-7.79834747314453	0.0126314787194133	-0.0139918150380254	0.0175015944987535	0.0262678004801273
309	58.9400749206543	-2.46135592460632	-8.12302207946777	-0.00490093370899558	-0.0136671401560307	0.00678734155371785	0.00873538758605719
310	62.1868209838867	-3.11070466041565	-7.73341274261475	0.029189869761467	-0.00457625929266214	0.0100340843200684	0.00516396993771195
311	60.8881225585938	-2.13668155670166	-7.79834747314453	-0.00587495695799589	0.00386527273803949	0.0197743140161037	-0.0237320438027382
312	59.5894241333008	-3.43537902832031	-7.73341274261475	-0.00879702530801296	-0.00425158534198999	0.0460729338228703	-0.0386670641601086
313	60.8881225585938	-3.11070466041565	-7.9282169342041	-0.0172385573387146	0.00743668992072344	0.0376313999295235	-0.038017712533474
314	62.8361663818359	-3.11070466041565	-8.12302207946777	-0.0191866029053926	0.00159255252219737	0.0308132413774729	-0.0415891297161579
315	62.8361663818359	-3.7600531578064	-7.79834747314453	-0.00717365415766835	0.00678734155371785	0.00938473641872406	-0.0204853005707264
316	60.2387733459473	-2.78603029251099	-7.9282169342041	-0.0120437685400248	0.0132808275520802	-0.0204853005707264	-0.0224333461374044
317	62.1868209838867	-2.46135592460632	-8.05808639526367	-0.0143164889886975	0.01100810803473	-0.0260047651827335	-0.0165892094373703
318	63.4855155944824	-3.11070466041565	-7.60354280471802	-0.00132951640989631	0.00776136433705688	-0.00165419070981443	-0.00684897974133492
319	60.8881225585938	-2.78603029251099	-8.18795680999756	0.00354059832170606	-0.00684897974133492	0.0210730116814375	-0.00749832857400179
320	60.2387733459473	-3.43537902832031	-7.99315214157104	0.00678734155371785	0.0100340843200684	0.0298392176628113	0.00970941036939621
321	62.8361663818359	-3.43537902832031	-8.05808639526367	0.0126314787194133	0.0152288740500808	0.0136055024340749	0.0217223595827818
322	62.1868209838867	-1.81200730800629	-7.79834747314453	0.0158782228827477	0.0100340843200684	0.00743668992072344	0.0314625911414623
323	60.8881225585938	-2.78603029251099	-7.6684775352478	0.00581331877037883	-0.00619963090866804	0.0113327819854021	0.0369820520281792
324	58.2907257080078	-2.13668155670166	-7.86328220367432	-0.00782300252467394	-0.0221086721867323	0.0123068047687411	0.0415274947881699
325	59.5894241333008	-2.13668155670166	-7.79834747314453	0.00126787810586393	-0.0217839982360601	-0.00197886489331722	0.0337353087961674
326	63.4855155944824	-3.43537902832031	-8.05808639526367	-0.00749832857400179	-0.0393164120614529	0.00126787810586393	0.0217223595827818
327	63.4855155944824	-3.11070466041565	-7.99315214157104	-0.00717365415766835	-0.0302255302667618	0.000618529506027699	0.012956153601408
328	58.2907257080078	-1.48733305931091	-8.05808639526367	-0.00749832857400179	-0.021459324285388	-0.000680167751852423	0.00386527273803949
329	62.8361663818359	-2.78603029251099	-8.05808639526367	-3.08191010844894e-05	-0.0139918150380254	0.00743668992072344	0.00646266713738441
330	62.1868209838867	-3.43537902832031	-7.73341274261475	0.00191722682211548	-0.00717365415766835	0.0178262684494257	0.00386527273803949
331	62.1868209838867	-2.78603029251099	-7.27886867523193	-0.00587495695799589	-0.0156151866540313	0.00841071270406246	-0.0224333461374044
332	61.5374717712402	-2.78603029251099	-7.60354280471802	-0.00717365415766835	-0.0113944197073579	0.013930176384747	-0.0448358729481697
333	62.8361663818359	-2.13668155670166	-8.25289154052734	0.00776136433705688	-0.00717365415766835	0.00743668992072344	-0.0399657599627972
334	61.5374717712402	-3.43537902832031	-8.18795680999756	0.00191722682211548	-0.00944637414067984	-0.00490093370899558	-0.0389917381107807
335	60.2387733459473	-3.43537902832031	-7.99315214157104	0.00159255252219737	0.00646266713738441	-0.00457625929266214	-0.0247060675173998
336	63.4855155944824	-3.11070466041565	-7.99315214157104	-0.00847235135734081	0.00191722682211548	0.00321592413820326	-0.0247060675173998
337	60.2387733459473	-1.16265869140625	-7.86328220367432	0.0236704051494598	0.000293855206109583	-0.00717365415766835	-0.0224333461374044
338	61.5374717712402	-2.13668155670166	-7.73341274261475	0.00126787810586393	-0.0026282137259841	0.00711201597005129	-0.0143164889886975
339	58.9400749206543	-2.46135592460632	-7.53860807418823	-0.00165419070981443	0.00289124972186983	0.0123068047687411	-0.00165419070981443
340	62.8361663818359	-3.11070466041565	-8.38276100158691	0.0022419011220336	0.00873538758605719	-0.00295288790948689	-0.00100484199356288
341	60.8881225585938	-2.46135592460632	-8.25289154052734	0.00581331877037883	0.020423661917448	-0.00295288790948689	0.0100340843200684
342	60.2387733459473	-2.78603029251099	-7.86328220367432	0.00776136433705688	0.0275664981454611	-0.0211346503347158	0.0428261905908585
343	60.8881225585938	-2.78603029251099	-7.73341274261475	0.00808603875339031	0.0178262684494257	-0.0185372550040483	0.040228795260191
344	62.1868209838867	-2.78603029251099	-7.73341274261475	-0.00717365415766835	-0.00652430532500148	-0.0123684434220195	0.0425015166401863
345	61.5374717712402	-4.40940189361572	-7.47367286682129	0.00906006153672934	-0.00944637414067984	0.000293855206109583	0.0373067259788513
346	57.6413803100586	-1.81200730800629	-7.79834747314453	-0.00912170019000769	-0.00425158534198999	0.0158782228827477	0.01847561635077
347	59.5894241333008	-1.81200730800629	-8.31782627105713	-0.00749832857400179	-0.0165892094373703	0.0324366129934788	0.0123068047687411
348	61.5374717712402	-3.11070466041565	-7.73341274261475	-0.000680167751852423	0.00873538758605719	0.0363327041268349	0.0175015944987535
349	61.5374717712402	-2.46135592460632	-8.05808639526367	-3.08191010844894e-05	-0.0026282137259841	0.0350340083241463	0.0158782228827477
350	58.2907257080078	-3.11070466041565	-7.9282169342041	0.00354059832170606	-0.00100484199356288	0.0386054255068302	0.00938473641872406
351	61.5374717712402	-2.46135592460632	-7.99315214157104	-0.00717365415766835	-0.00684897974133492	0.0392547734081745	-0.0149658378213644
352	59.5894241333008	-2.46135592460632	-7.73341274261475	-0.0217839982360601	-0.00522560812532902	0.0226963832974434	-0.0370436906814575
353	60.2387733459473	-2.13668155670166	-7.60354280471802	-0.0260047651827335	0.00906006153672934	-0.00100484199356288	-0.0402904339134693
354	58.9400749206543	-2.13668155670166	-8.18795680999756	-0.0295761823654175	0.0116574559360743	-0.0204853005707264	-0.0350956469774246
355	59.5894241333008	-1.16265869140625	-8.4476957321167	-0.0208099745213985	0.0223717093467712	-0.0422384813427925	-0.0308748781681061
356	59.5894241333008	-2.46135592460632	-8.05808639526367	-0.0188619289547205	0.0217223595827818	-0.0477579422295094	-0.0162645354866982
357	61.5374717712402	-2.78603029251099	-7.73341274261475	-0.0110697457566857	0.0278911720961332	-0.0435371771454811	-0.0159398596733809
358	60.8881225585938	-1.48733305931091	-7.86328220367432	-0.0120437685400248	0.0191249661147594	-0.03444629535079	-0.00619963090866804
359	61.5374717712402	-2.78603029251099	-7.47367286682129	-0.00230353930965066	0.0126314787194133	-0.00847235135734081	-3.08191010844894e-05
360	60.2387733459473	-2.78603029251099	-7.99315214157104	0.000293855206109583	0.0175015944987535	0.00289124972186983	0.00776136433705688
361	58.9400749206543	-3.11070466041565	-7.9282169342041	-3.08191010844894e-05	0.0467222817242146	0.00159255252219737	0.01847561635077
362	61.5374717712402	-2.13668155670166	-8.12302207946777	0.00548864435404539	0.0272418223321438	-0.0104203969240189	0.0353586822748184
363	61.5374717712402	-1.48733305931091	-7.99315214157104	0.00483929552137852	0.029189869761467	-0.0221086721867323	0.0408781431615353
364	59.5894241333008	-1.81200730800629	-7.99315214157104	-0.0104203969240189	0.00808603875339031	-0.017887907102704	0.0412028171122074
365	58.9400749206543	-1.48733305931091	-7.86328220367432	0.0200989879667759	0.013930176384747	0.00483929552137852	0.0369820520281792
366	60.8881225585938	-3.11070466041565	-7.6684775352478	0.0145795252174139	-0.00100484199356288	0.0246444288641214	0.025618452578783
367	60.8881225585938	-3.11070466041565	-7.9282169342041	0.0197743140161037	-0.0126931173726916	0.00711201597005129	0.0230210572481155
368	60.2387733459473	-1.81200730800629	-8.18795680999756	0.0220470335334539	0.00191722682211548	0.0178262684494257	0.012956153601408
369	60.8881225585938	-2.46135592460632	-7.9282169342041	0.0207483377307653	-0.00197886489331722	0.00321592413820326	0.00743668992072344
370	60.8881225585938	-2.46135592460632	-8.18795680999756	0.031137915328145	0.00159255252219737	-0.0104203969240189	0.000293855206109583
371	60.8881225585938	-3.11070466041565	-7.73341274261475	0.0132808275520802	-0.0282774847000837	-0.0133424662053585	-0.0117190945893526
372	60.8881225585938	-2.78603029251099	-7.27886867523193	0.00970941036939621	-0.0273034609854221	-0.0136671401560307	-0.0441865250468254
373	61.5374717712402	-2.78603029251099	-7.73341274261475	-0.00555028254166245	-0.0318489037454128	-0.0159398596733809	-0.048407293856144
374	60.8881225585938	-2.46135592460632	-7.9282169342041	0.00126787810586393	-0.0247060675173998	-0.0191866029053926	-0.0383423902094364
375	60.8881225585938	-3.43537902832031	-7.86328220367432	0.00970941036939621	-0.0191866029053926	-0.0230826959013939	-0.0247060675173998
376	57.6413803100586	-2.78603029251099	-7.86328220367432	-0.0107450718060136	-0.0126931173726916	-0.0328229255974293	-0.0240567177534103
377	60.2387733459473	-2.13668155670166	-8.25289154052734	0.000293855206109583	-0.00652430532500148	-0.0419138073921204	-0.0217839982360601
378	62.8361663818359	-2.78603029251099	-7.6684775352478	-0.000355493422830477	0.00159255252219737	-0.043212503194809	-0.0188619289547205
379	60.8881225585938	-1.81200730800629	-7.73341274261475	-0.00555028254166245	-0.00814767740666866	-0.0204853005707264	-0.00912170019000769
380	61.5374717712402	-3.43537902832031	-7.6684775352478	-0.00165419070981443	-0.00360223650932312	-0.00587495695799589	0.000943203864153475
381	63.4855155944824	-2.13668155670166	-8.4476957321167	0.00418994715437293	0.0165275707840919	0.000618529506027699	0.0162028968334198
382	60.8881225585938	-3.11070466041565	-8.05808639526367	0.00743668992072344	-0.00717365415766835	-0.000680167751852423	0.0197743140161037
383	59.5894241333008	-2.13668155670166	-7.99315214157104	-0.0143164889886975	0.00126787810586393	0.00776136433705688	0.0363327041268349
384	60.8881225585938	-2.78603029251099	-7.86328220367432	-0.00749832857400179	-0.0188619289547205	0.0126314787194133	0.0373067259788513
385	60.8881225585938	-2.13668155670166	-7.86328220367432	0.000618529506027699	-0.0143164889886975	0.0175015944987535	0.0298392176628113
386	60.2387733459473	-2.78603029251099	-7.47367286682129	-0.00165419070981443	-0.00847235135734081	0.0158782228827477	0.0217223595827818
387	58.2907257080078	-2.13668155670166	-7.60354280471802	-0.0208099745213985	0.00581331877037883	0.020423661917448	0.00678734155371785
388	59.5894241333008	-2.78603029251099	-8.12302207946777	-0.0130177913233638	0.0103587592020631	0.0288651939481497	0.0149041991680861
389	62.1868209838867	-2.78603029251099	-8.05808639526367	-0.00684897974133492	-0.00749832857400179	0.0480209775269032	0.0155535480007529
390	60.8881225585938	-2.46135592460632	-7.9282169342041	-0.00619963090866804	-0.00587495695799589	0.0285405199974775	0.00321592413820326
391	61.5374717712402	-2.46135592460632	-7.9282169342041	-0.00782300252467394	-0.0113944197073579	0.0298392176628113	-0.0230826959013939
392	60.8881225585938	-1.48733305931091	-8.12302207946777	-0.0198359526693821	0.00938473641872406	-0.00132951640989631	-0.0373683646321297
393	59.5894241333008	-2.46135592460632	-7.47367286682129	-0.0263294391334057	-0.0198359526693821	-0.0133424662053585	-0.0422384813427925
394	58.9400749206543	-1.48733305931091	-7.99315214157104	-0.0337969474494457	0.000293855206109583	-0.0276281367987394	-0.0347709693014622
395	60.8881225585938	-1.81200730800629	-8.31782627105713	-0.0152905117720366	0.00159255252219737	-0.0276281367987394	-0.0188619289547205
396	61.5374717712402	-2.13668155670166	-8.12302207946777	-0.0162645354866982	0.00418994715437293	-0.0497059896588326	-0.0182125810533762
397	61.5374717712402	-4.08472776412964	-7.9282169342041	-0.0120437685400248	0.013930176384747	-0.0721085146069527	-0.0188619289547205
398	57.6413803100586	-1.81200730800629	-7.99315214157104	-0.0126931173726916	0.0116574559360743	-0.0591215454041958	-0.00555028254166245
399	62.1868209838867	-2.78603029251099	-7.79834747314453	-0.00457625929266214	-0.0026282137259841	-0.0104203969240189	0.00451462110504508
400	59.5894241333008	-2.13668155670166	-7.6684775352478	0.00841071270406246	-0.0126931173726916	0.00711201597005129	0.00418994715437293
401	60.8881225585938	-1.81200730800629	-7.99315214157104	0.0207483377307653	0.00354059832170606	0.00418994715437293	0.0217223595827818
402	60.2387733459473	-3.43537902832031	-7.9282169342041	0.0116574559360743	0.01100810803473	-0.0026282137259841	0.0285405199974775
403	62.1868209838867	-3.11070466041565	-8.12302207946777	0.0285405199974775	0.00516396993771195	-0.00717365415766835	0.0421768426895142
404	62.1868209838867	-3.43537902832031	-7.73341274261475	0.0265924744307995	-0.00555028254166245	0.00646266713738441	0.0444495603442192
405	60.8881225585938	-2.78603029251099	-7.79834747314453	0.0321119390428066	-0.0130177913233638	0.0220470335334539	0.0272418223321438
406	61.5374717712402	-3.11070466041565	-7.6684775352478	0.0347093306481838	-0.0159398596733809	0.0269171483814716	0.0194496400654316
407	60.2387733459473	-2.46135592460632	-7.79834747314453	0.0239950809627771	-0.00327756232582033	0.0197743140161037	0.00808603875339031
408	62.8361663818359	-4.08472776412964	-7.9282169342041	0.0152288740500808	-0.00230353930965066	0.0288651939481497	0.000618529506027699
409	56.3426818847656	-2.13668155670166	-8.18795680999756	0.0022419011220336	0.00548864435404539	0.0168522447347641	0.00841071270406246
410	62.1868209838867	-2.78603029251099	-8.05808639526367	-3.08191010844894e-05	0.0116574559360743	-0.00619963090866804	0.00418994715437293
411	60.8881225585938	-1.81200730800629	-7.79834747314453	-0.0224333461374044	0.00191722682211548	-0.0133424662053585	-0.021459324285388
412	60.8881225585938	-3.11070466041565	-7.6684775352478	-0.0305502042174339	-0.0152905117720366	-0.0123684434220195	-0.0389917381107807
413	59.5894241333008	-2.78603029251099	-7.60354280471802	-0.0328229255974293	-0.00684897974133492	0.0188002903014421	-0.0406151078641415
414	61.5374717712402	-3.11070466041565	-7.79834747314453	-0.0357449948787689	-0.0201606266200542	0.0145795252174139	-0.0350956469774246
415	61.5374717712402	-3.43537902832031	-7.53860807418823	-0.0250307414680719	-0.00522560812532902	0.0262678004801273	-0.0185372550040483
416	60.2387733459473	-2.13668155670166	-7.86328220367432	-0.0159398596733809	-0.00555028254166245	0.0509430468082428	-0.0247060675173998
417	60.8881225585938	-2.78603029251099	-8.25289154052734	-0.00717365415766835	-0.0110697457566857	0.0324366129934788	-0.0100957229733467
418	62.1868209838867	-3.43537902832031	-7.73341274261475	0.00483929552137852	-0.0143164889886975	0.0386054255068302	-0.00814767740666866
419	60.8881225585938	-3.11070466041565	-8.05808639526367	0.012956153601408	-0.00360223650932312	0.0022419011220336	0.000618529506027699
420	59.5894241333008	-3.11070466041565	-7.47367286682129	0.0194496400654316	0.0136055024340749	-0.00717365415766835	0.000943203864153475
421	61.5374717712402	-3.11070466041565	-7.53860807418823	0.0233457311987877	0.0301638916134834	-0.0237320438027382	0.0178262684494257
422	60.8881225585938	-2.13668155670166	-8.25289154052734	0.0252937767654657	0.0308132413774729	-0.0350956469774246	0.0304885655641556
423	60.2387733459473	-3.43537902832031	-8.12302207946777	0.0301638916134834	0.0220470335334539	-0.0474332682788372	0.0399041213095188
424	58.2907257080078	-2.13668155670166	-8.18795680999756	0.00711201597005129	0.0285405199974775	-0.0600955672562122	0.0379560738801956
425	60.2387733459473	-1.81200730800629	-7.99315214157104	0.00938473641872406	0.0308132413774729	-0.0594462193548679	0.0262678004801273
426	62.8361663818359	-2.13668155670166	-7.86328220367432	0.00354059832170606	0.0246444288641214	-0.0626929625868797	0.0175015944987535
427	62.8361663818359	-3.7600531578064	-7.60354280471802	0.00776136433705688	0.0207483377307653	-0.0532774068415165	-0.00360223650932312
428	58.2907257080078	-2.13668155670166	-7.86328220367432	-0.0208099745213985	0.0262678004801273	-0.0402904339134693	0.00678734155371785
429	62.1868209838867	-3.11070466041565	-8.25289154052734	-0.0172385573387146	0.0243197549134493	-0.0389917381107807	0.0100340843200684
430	59.5894241333008	-2.46135592460632	-8.18795680999756	-0.0143164889886975	0.0106834331527352	-0.0247060675173998	0.00191722682211548
431	60.8881225585938	-3.43537902832031	-7.53860807418823	-0.0256800893694162	0.0116574559360743	-0.0136671401560307	-0.017887907102704
432	61.5374717712402	-3.43537902832031	-7.99315214157104	-0.0237320438027382	0.00418994715437293	-0.0120437685400248	-0.0428878292441368
433	60.2387733459473	-1.81200730800629	-8.18795680999756	-0.0208099745213985	0.0171769186854362	-0.00749832857400179	-0.0354203209280968
434	60.8881225585938	-3.43537902832031	-7.60354280471802	-0.00879702530801296	0.0181509424000978	-0.00392691092565656	-0.032173577696085
435	61.5374717712402	-2.78603029251099	-7.9282169342041	-0.00230353930965066	0.0324366129934788	-0.00132951640989631	-0.0282774847000837
436	61.5374717712402	-3.43537902832031	-7.9282169342041	0.0106834331527352	0.0217223595827818	0.0158782228827477	-0.0240567177534103
437	60.2387733459473	-2.13668155670166	-7.73341274261475	0.00776136433705688	0.00873538758605719	0.047696303576231	-0.023407369852066
438	59.5894241333008	-3.11070466041565	-8.25289154052734	-0.00197886489331722	-3.08191010844894e-05	0.0545144639909267	-0.0139918150380254
439	57.6413803100586	-2.78603029251099	-7.79834747314453	0.00808603875339031	-0.00749832857400179	0.0554884895682335	-0.00684897974133492
440	63.4855155944824	-3.43537902832031	-8.05808639526367	0.00678734155371785	-0.00392691092565656	0.0444495603442192	-0.00100484199356288
441	60.8881225585938	-2.13668155670166	-7.73341274261475	0.0327612869441509	-0.000680167751852423	0.00548864435404539	0.0243197549134493
442	61.5374717712402	-3.11070466041565	-7.73341274261475	0.0194496400654316	-0.00230353930965066	-0.0188619289547205	0.029189869761467
443	58.9400749206543	-3.11070466041565	-7.9282169342041	0.0145795252174139	-0.00360223650932312	-0.0383423902094364	0.0363327041268349
444	62.1868209838867	-3.43537902832031	-7.9282169342041	0.00841071270406246	-0.00652430532500148	-0.050680011510849	0.0415274947881699
445	61.5374717712402	-3.43537902832031	-7.86328220367432	0.0152288740500808	-0.0123684434220195	-0.0360696688294411	0.0304885655641556
446	60.2387733459473	-1.81200730800629	-8.05808639526367	-0.00457625929266214	-0.00425158534198999	-0.0438618510961533	0.0217223595827818
447	59.5894241333008	-1.81200730800629	-7.86328220367432	-0.00684897974133492	-0.00782300252467394	-0.0373683646321297	0.0132808275520802
448	61.5374717712402	-3.43537902832031	-7.53860807418823	-0.023407369852066	-0.0152905117720366	-0.00652430532500148	0.00613799272105098
449	61.5374717712402	-3.11070466041565	-7.86328220367432	-0.028926832601428	-0.0165892094373703	0.0155535480007529	0.00841071270406246
450	61.5374717712402	-3.43537902832031	-7.86328220367432	-0.0331475995481014	-0.0169138833880424	0.0308132413774729	0.00159255252219737
451	62.1868209838867	-2.78603029251099	-7.9282169342041	-0.023407369852066	-0.0250307414680719	0.0431508645415306	-0.0143164889886975
452	60.2387733459473	-2.13668155670166	-8.05808639526367	-0.0204853005707264	-0.0354203209280968	0.0415274947881699	-0.038017712533474
453	60.2387733459473	-2.46135592460632	-7.9282169342041	-0.0104203969240189	-0.0273034609854221	0.0392547734081745	-0.0412644557654858
454	59.5894241333008	-2.46135592460632	-7.6684775352478	0.00743668992072344	-0.0324982516467571	0.041852168738842	-0.0334722734987736
455	60.8881225585938	-2.13668155670166	-7.99315214157104	0.00776136433705688	-0.0253554154187441	0.0213976856321096	-0.0253554154187441
456	60.2387733459473	-2.46135592460632	-8.18795680999756	0.0168522447347641	-0.0198359526693821	0.0191249661147594	-0.0230826959013939
457	62.8361663818359	-3.43537902832031	-7.86328220367432	0.0165275707840919	-0.00652430532500148	0.0207483377307653	-0.0188619289547205
458	60.2387733459473	-1.81200730800629	-8.18795680999756	0.0149041991680861	0.00159255252219737	0.012956153601408	-0.00912170019000769
459	62.1868209838867	-2.78603029251099	-7.99315214157104	0.0142548503354192	0.0210730116814375	0.0175015944987535	-0.00295288790948689
460	59.5894241333008	-3.11070466041565	-8.05808639526367	0.0103587592020631	0.0152288740500808	0.0356833562254906	0.00548864435404539
461	60.8881225585938	-3.11070466041565	-7.53860807418823	-0.00360223650932312	0.0330859608948231	0.020423661917448	0.0168522447347641
462	61.5374717712402	-2.78603029251099	-7.86328220367432	-0.00555028254166245	0.0356833562254906	0.0136055024340749	0.029189869761467
463	61.5374717712402	-2.13668155670166	-8.25289154052734	-0.0100957229733467	0.0457482598721981	0.00516396993771195	0.036657378077507
464	61.5374717712402	-2.78603029251099	-8.25289154052734	-0.00392691092565656	0.031137915328145	-0.0130177913233638	0.0340599827468395
465	60.2387733459473	-2.78603029251099	-8.12302207946777	-0.0159398596733809	0.0259431265294552	-0.043212503194809	0.0308132413774729
466	62.1868209838867	-3.43537902832031	-7.9282169342041	-0.00619963090866804	0.0252937767654657	-0.0604202412068844	0.0210730116814375
467	60.8881225585938	-2.13668155670166	-7.60354280471802	-0.00619963090866804	0.0197743140161037	-0.0701604709029198	0.00808603875339031
468	62.1868209838867	-2.13668155670166	-7.73341274261475	0.000293855206109583	0.0152288740500808	-0.0669137313961983	-0.000680167751852423
469	58.2907257080078	-2.13668155670166	-7.86328220367432	-0.00100484199356288	0.00516396993771195	-0.0464592464268208	0.00289124972186983
470	62.1868209838867	-2.78603029251099	-8.31782627105713	0.00483929552137852	-0.0149658378213644	-0.0208099745213985	-0.00360223650932312
471	62.1868209838867	-3.43537902832031	-8.05808639526367	0.00516396993771195	-0.0383423902094364	-0.00587495695799589	-0.0247060675173998
472	62.1868209838867	-2.78603029251099	-7.9282169342041	-0.0026282137259841	-0.0308748781681061	0.000618529506027699	-0.0415891297161579
473	61.5374717712402	-3.11070466041565	-7.79834747314453	-0.00392691092565656	-0.0230826959013939	0.00906006153672934	-0.0487319678068161
474	62.1868209838867	-3.11070466041565	-7.79834747314453	0.00256657530553639	-0.0250307414680719	0.00743668992072344	-0.0415891297161579
475	61.5374717712402	-4.73407602310181	-7.4087381362915	0.00354059832170606	-0.0266541130840778	0.0106834331527352	-0.0302255302667618
476	59.5894241333008	-3.11070466041565	-7.79834747314453	0.00159255252219737	-0.00652430532500148	0.00581331877037883	-0.0172385573387146
477	59.5894241333008	-1.81200730800629	-8.18795680999756	0.0113327819854021	-0.00425158534198999	0.00126787810586393	-0.0107450718060136
478	62.1868209838867	-2.46135592460632	-7.9282169342041	-0.00619963090866804	-0.023407369852066	0.0113327819854021	-0.0133424662053585
479	59.5894241333008	-2.46135592460632	-8.05808639526367	-0.00587495695799589	-0.0165892094373703	0.0223717093467712	0.00516396993771195
480	59.5894241333008	-3.43537902832031	-7.79834747314453	-0.00879702530801296	-0.0136671401560307	0.0113327819854021	0.000293855206109583
481	62.8361663818359	-2.46135592460632	-8.18795680999756	-0.00100484199356288	0.0022419011220336	0.0123068047687411	0.0191249661147594
482	60.2387733459473	-2.13668155670166	-7.79834747314453	-0.00360223650932312	-0.00425158534198999	0.0142548503354192	0.0340599827468395
483	60.2387733459473	-2.46135592460632	-7.99315214157104	-0.0146411629393697	-0.00327756232582033	0.01847561635077	0.036657378077507
484	60.2387733459473	-2.46135592460632	-7.86328220367432	-0.00944637414067984	-0.00977104809135199	0.0512677207589149	0.0450989119708538
485	61.5374717712402	-2.78603029251099	-8.31782627105713	-0.0204853005707264	-0.00457625929266214	0.036657378077507	0.0353586822748184
486	60.2387733459473	-3.7600531578064	-8.12302207946777	-0.0136671401560307	0.00678734155371785	0.0363327041268349	0.0194496400654316
487	61.5374717712402	-3.11070466041565	-7.53860807418823	-0.021459324285388	0.0213976856321096	0.01100810803473	0.0155535480007529
488	60.2387733459473	-2.13668155670166	-7.47367286682129	-0.00912170019000769	0.0395794473588467	-0.0110697457566857	0.000293855206109583
489	62.1868209838867	-3.11070466041565	-7.47367286682129	0.00743668992072344	0.0415274947881699	-0.0299008563160896	0.00678734155371785
490	60.8881225585938	-3.43537902832031	-8.25289154052734	0.0142548503354192	0.0502936989068985	-0.0490566417574883	-0.000680167751852423
491	60.2387733459473	-2.78603029251099	-7.9282169342041	0.00613799272105098	0.0558131635189056	-0.0376930385828018	-0.0198359526693821
492	60.2387733459473	-2.13668155670166	-8.25289154052734	-0.00327756232582033	0.0532157681882381	-0.0383423902094364	-0.0370436906814575
493	60.2387733459473	-2.46135592460632	-7.99315214157104	0.0145795252174139	0.0399041213095188	-0.0149658378213644	-0.0415891297161579
494	61.5374717712402	-2.78603029251099	-8.12302207946777	0.0142548503354192	0.0171769186854362	-0.00587495695799589	-0.0354203209280968
495	58.2907257080078	-2.78603029251099	-7.79834747314453	0.0197743140161037	0.0181509424000978	-0.0136671401560307	-0.0263294391334057
496	61.5374717712402	-2.78603029251099	-7.9282169342041	0.00711201597005129	0.00126787810586393	-0.0334722734987736	-0.0221086721867323
497	60.8881225585938	-4.40940189361572	-7.9282169342041	0.0162028968334198	-0.0107450718060136	-0.0260047651827335	-0.0224333461374044
498	59.5894241333008	-2.78603029251099	-8.05808639526367	0.0113327819854021	-0.0350956469774246	-0.0331475995481014	-0.0172385573387146
499	63.4855155944824	-3.7600531578064	-7.79834747314453	0.0123068047687411	-0.0337969474494457	-0.0292515084147453	-0.000355493422830477
500	61.5374717712402	-2.13668155670166	-8.38276100158691	0.0136055024340749	-0.0341216214001179	-0.0302255302667618	-0.00490093370899558
501	59.5894241333008	-3.43537902832031	-7.99315214157104	0.0213976856321096	-0.0243813935667276	-0.0263294391334057	0.0236704051494598
502	58.9400749206543	-3.43537902832031	-7.34380340576172	0.0175015944987535	-0.0152905117720366	-0.03444629535079	0.036657378077507
503	62.1868209838867	-3.43537902832031	-7.86328220367432	0.0106834331527352	-0.00425158534198999	-0.023407369852066	0.0392547734081745
504	61.5374717712402	-4.08472776412964	-7.86328220367432	0.0188002903014421	-0.0100957229733467	0.00743668992072344	0.0369820520281792
505	61.5374717712402	-3.43537902832031	-7.9282169342041	0.0158782228827477	-0.0311995539814234	-0.00100484199356288	0.0243197549134493
506	58.2907257080078	-3.11070466041565	-7.79834747314453	0.000943203864153475	-0.00782300252467394	0.00516396993771195	0.020423661917448
507	60.2387733459473	-2.46135592460632	-8.18795680999756	0.00711201597005129	-0.0191866029053926	0.00613799272105098	0.0162028968334198
508	62.1868209838867	-4.40940189361572	-7.6684775352478	-0.000355493422830477	-0.02697878703475	0.00841071270406246	-0.000680167751852423
509	58.9400749206543	-2.13668155670166	-7.60354280471802	-0.00619963090866804	-0.0253554154187441	0.0330859608948231	0.00808603875339031
510	60.8881225585938	-3.43537902832031	-7.86328220367432	-0.0211346503347158	-0.0204853005707264	0.0278911720961332	-0.000680167751852423
511	60.2387733459473	-2.46135592460632	-8.38276100158691	-0.0165892094373703	-0.0162645354866982	0.0285405199974775	-0.017887907102704
512	60.8881225585938	-3.7600531578064	-8.05808639526367	-0.0406151078641415	-0.0227580219507217	0.0408781431615353	-0.0393164120614529
513	58.2907257080078	-3.43537902832031	-7.86328220367432	-0.0354203209280968	-0.0204853005707264	0.0649040415883064	-0.0448358729481697
514	58.9400749206543	-3.43537902832031	-7.79834747314453	-0.0354203209280968	-0.0237320438027382	0.0730208978056908	-0.039641086012125
515	60.2387733459473	-2.46135592460632	-7.73341274261475	-0.021459324285388	-0.0195112787187099	0.0658780634403229	-0.0256800893694162
516	60.2387733459473	-3.43537902832031	-7.34380340576172	-0.0260047651827335	-0.0195112787187099	0.0392547734081745	-0.017887907102704
517	60.8881225585938	-3.7600531578064	-7.60354280471802	-0.0230826959013939	-0.00522560812532902	0.0155535480007529	-0.0136671401560307
518	59.5894241333008	-3.11070466041565	-7.9282169342041	-0.0143164889886975	-0.0165892094373703	-0.00425158534198999	-0.00977104809135199
519	62.1868209838867	-3.43537902832031	-7.86328220367432	0.00321592413820326	-0.0126931173726916	-0.00555028254166245	0.000293855206109583
520	59.5894241333008	-2.78603029251099	-7.9282169342041	0.0191249661147594	-0.0143164889886975	-0.00587495695799589	0.00418994715437293
521	61.5374717712402	-3.7600531578064	-7.79834747314453	0.0207483377307653	0.01100810803473	-0.00717365415766835	0.0168522447347641
522	60.8881225585938	-2.46135592460632	-8.25289154052734	0.020423661917448	0.0100340843200684	-0.00684897974133492	0.0438002124428749
523	60.8881225585938	-2.78603029251099	-7.86328220367432	0.020423661917448	0.00646266713738441	0.00418994715437293	0.0434755384922028
524	59.5894241333008	-2.13668155670166	-8.12302207946777	0.0145795252174139	0.0249691028147936	0.00906006153672934	0.0392547734081745
525	60.2387733459473	-2.46135592460632	-8.05808639526367	0.0168522447347641	0.01847561635077	-0.0026282137259841	0.0327612869441509
526	62.1868209838867	-3.7600531578064	-7.9282169342041	0.00711201597005129	0.0278911720961332	0.00256657530553639	0.0226963832974434
527	60.8881225585938	-4.08472776412964	-7.79834747314453	0.000293855206109583	0.0230210572481155	-0.00684897974133492	0.01100810803473
528	57.6413803100586	-2.46135592460632	-8.05808639526367	-0.0120437685400248	0.0132808275520802	-0.0100957229733467	0.000293855206109583
529	61.5374717712402	-3.43537902832031	-7.6684775352478	-0.0110697457566857	-0.000680167751852423	0.0149041991680861	0.00548864435404539
530	60.8881225585938	-2.46135592460632	-7.6684775352478	-0.0201606266200542	-0.00717365415766835	0.0213976856321096	0.00451462110504508
531	60.2387733459473	-3.43537902832031	-7.86328220367432	-0.0292515084147453	-0.0204853005707264	0.0421768426895142	-0.0263294391334057
532	59.5894241333008	-3.11070466041565	-8.05808639526367	-0.0519787110388279	-0.0243813935667276	0.0421768426895142	-0.0415891297161579
533	62.1868209838867	-3.11070466041565	-8.25289154052734	-0.0519787110388279	-0.0337969474494457	0.0275664981454611	-0.0393164120614529
534	62.8361663818359	-3.43537902832031	-7.9282169342041	-0.0318489037454128	-0.0425631552934647	0.0158782228827477	-0.0409397818148136
535	62.1868209838867	-3.43537902832031	-7.79834747314453	-0.0204853005707264	-0.0354203209280968	0.0123068047687411	-0.0282774847000837
536	62.1868209838867	-3.43537902832031	-7.53860807418823	-0.00684897974133492	-0.0224333461374044	0.01100810803473	-0.0172385573387146
537	59.5894241333008	-1.81200730800629	-7.99315214157104	0.00613799272105098	-0.000355493422830477	0.0116574559360743	-0.017887907102704
538	62.8361663818359	-4.73407602310181	-7.86328220367432	0.0162028968334198	0.00159255252219737	-0.0146411629393697	-0.00749832857400179
539	59.5894241333008	-2.78603029251099	-8.12302207946777	0.0116574559360743	0.0171769186854362	-0.0357449948787689	-0.00425158534198999
540	63.4855155944824	-3.11070466041565	-7.9282169342041	0.0275664981454611	0.0330859608948231	-0.0652903541922569	0.0022419011220336
541	60.8881225585938	-2.46135592460632	-8.05808639526367	0.0399041213095188	0.0613326244056225	-0.0984071344137192	0.00711201597005129
542	60.2387733459473	-3.7600531578064	-7.34380340576172	0.0356833562254906	0.049319677054882	-0.0919136479496956	0.0340599827468395
543	58.2907257080078	-3.43537902832031	-7.4087381362915	0.0314625911414623	0.0392547734081745	-0.100355185568333	0.0343846566975117
544	62.8361663818359	-3.43537902832031	-7.86328220367432	0.0363327041268349	0.041852168738842	-0.0961344167590141	0.0343846566975117
545	60.2387733459473	-3.43537902832031	-7.99315214157104	0.0399041213095188	0.0321119390428066	-0.0824980959296227	0.0243197549134493
546	60.8881225585938	-2.13668155670166	-8.12302207946777	0.0220470335334539	0.0330859608948231	-0.0688617751002312	0.01100810803473
547	58.9400749206543	-3.43537902832031	-8.05808639526367	0.0168522447347641	0.0145795252174139	-0.0461345724761486	0.00613799272105098
548	60.8881225585938	-3.11070466041565	-7.9282169342041	0.00938473641872406	0.00321592413820326	-0.0273034609854221	-0.000355493422830477
549	62.8361663818359	-3.7600531578064	-7.79834747314453	-0.00457625929266214	-0.0107450718060136	0.000943203864153475	0.00548864435404539
550	59.5894241333008	-2.78603029251099	-7.53860807418823	0.0197743140161037	-0.00782300252467394	0.00256657530553639	-0.00522560812532902
551	61.5374717712402	-3.11070466041565	-7.86328220367432	-0.00879702530801296	-0.0149658378213644	0.0171769186854362	-0.0172385573387146
552	60.2387733459473	-2.78603029251099	-8.18795680999756	-0.0110697457566857	-0.00457625929266214	0.0106834331527352	-0.0461345724761486
553	62.1868209838867	-3.43537902832031	-8.05808639526367	-0.0182125810533762	-0.0123684434220195	0.012956153601408	-0.0399657599627972
554	60.2387733459473	-2.46135592460632	-8.18795680999756	-0.0162645354866982	-0.00327756232582033	0.0168522447347641	-0.0350956469774246
555	61.5374717712402	-2.13668155670166	-7.79834747314453	-0.0120437685400248	-0.00100484199356288	0.013930176384747	-0.028926832601428
556	60.2387733459473	-2.78603029251099	-7.53860807418823	-0.0152905117720366	0.00678734155371785	0.00548864435404539	-0.0159398596733809
557	61.5374717712402	-4.08472776412964	-7.34380340576172	-0.0198359526693821	0.00548864435404539	0.00321592413820326	-0.00847235135734081
558	58.9400749206543	-2.13668155670166	-8.05808639526367	-0.0334722734987736	0.0142548503354192	-0.00425158534198999	-0.00782300252467394
559	62.8361663818359	-3.11070466041565	-8.12302207946777	-0.0169138833880424	0.0236704051494598	-0.00132951640989631	0.0022419011220336
560	60.2387733459473	-2.46135592460632	-8.05808639526367	-0.00652430532500148	0.0191249661147594	0.000618529506027699	0.000293855206109583
561	61.5374717712402	-3.11070466041565	-7.73341274261475	0.00678734155371785	0.0269171483814716	-0.00132951640989631	0.031137915328145
562	61.5374717712402	-3.7600531578064	-7.60354280471802	0.0194496400654316	0.0246444288641214	-0.00295288790948689	0.0379560738801956
563	63.4855155944824	-3.43537902832031	-7.99315214157104	0.01847561635077	0.0136055024340749	-0.00814767740666866	0.0431508645415306
564	62.8361663818359	-4.08472776412964	-7.99315214157104	0.0188002903014421	0.00873538758605719	-0.00132951640989631	0.0441248863935471
565	62.1868209838867	-3.11070466041565	-7.9282169342041	0.0162028968334198	0.0100340843200684	-0.00522560812532902	0.0330859608948231
566	62.8361663818359	-3.43537902832031	-7.73341274261475	0.0145795252174139	-0.00360223650932312	-0.0026282137259841	0.0226963832974434
567	61.5374717712402	-2.46135592460632	-8.12302207946777	-0.00879702530801296	0.00678734155371785	0.00938473641872406	0.013930176384747
568	62.8361663818359	-5.05875062942505	-7.86328220367432	-0.00977104809135199	-0.0117190945893526	0.0236704051494598	0.00386527273803949
569	58.9400749206543	-1.81200730800629	-7.86328220367432	-0.0273034609854221	-0.0110697457566857	0.0541897900402546	0.00743668992072344
570	62.1868209838867	-3.43537902832031	-7.47367286682129	-0.021459324285388	-0.0110697457566857	0.0512677207589149	0.00191722682211548
571	62.1868209838867	-3.11070466041565	-8.12302207946777	-0.0373683646321297	-0.0123684434220195	0.0444495603442192	-0.0211346503347158
572	63.4855155944824	-4.40940189361572	-7.9282169342041	-0.03444629535079	-0.0279528107494116	0.0171769186854362	-0.0445111989974976
573	60.2387733459473	-3.7600531578064	-7.86328220367432	-0.0376930385828018	-0.0286021586507559	0.00321592413820326	-0.0422384813427925
574	62.1868209838867	-4.08472776412964	-8.05808639526367	-0.0240567177534103	-0.0247060675173998	0.00646266713738441	-0.0428878292441368
575	62.1868209838867	-4.40940189361572	-7.73341274261475	-0.00944637414067984	-0.0292515084147453	0.00386527273803949	-0.0230826959013939
576	61.5374717712402	-3.11070466041565	-7.6684775352478	-0.00360223650932312	0.00906006153672934	0.00808603875339031	-0.0263294391334057
577	60.2387733459473	-2.78603029251099	-7.79834747314453	0.00386527273803949	0.00743668992072344	0.0113327819854021	-0.0162645354866982
578	62.1868209838867	-3.11070466041565	-8.05808639526367	0.00516396993771195	0.00613799272105098	0.00321592413820326	-0.0113944197073579
579	60.8881225585938	-4.08472776412964	-8.18795680999756	0.0213976856321096	-0.00847235135734081	0.00581331877037883	0.00548864435404539
580	62.1868209838867	-3.7600531578064	-7.79834747314453	0.01847561635077	0.00321592413820326	-0.00197886489331722	0.00386527273803949
581	62.8361663818359	-3.7600531578064	-8.05808639526367	0.0191249661147594	0.0100340843200684	-0.0185372550040483	0.0152288740500808
582	60.8881225585938	-2.78603029251099	-8.12302207946777	0.0282158460468054	0.0207483377307653	-0.0204853005707264	0.0298392176628113
583	61.5374717712402	-4.08472776412964	-7.73341274261475	0.013930176384747	0.00191722682211548	-0.0126931173726916	0.0327612869441509
584	58.9400749206543	-2.78603029251099	-7.4087381362915	0.012956153601408	0.00418994715437293	-0.00944637414067984	0.0376313999295235
585	61.5374717712402	-3.11070466041565	-8.38276100158691	0.0142548503354192	0.00678734155371785	-0.00847235135734081	0.0337353087961674
586	61.5374717712402	-2.78603029251099	-8.18795680999756	-3.08191010844894e-05	0.0210730116814375	-0.0117190945893526	0.0149041991680861
587	62.1868209838867	-4.08472776412964	-7.99315214157104	0.00418994715437293	0.0194496400654316	-0.023407369852066	0.00646266713738441
588	58.2907257080078	-3.43537902832031	-7.9282169342041	-0.00619963090866804	0.0136055024340749	-0.0204853005707264	0.000293855206109583
589	62.8361663818359	-4.08472776412964	-7.9282169342041	-0.00132951640989631	0.0200989879667759	-0.0383423902094364	0.00873538758605719
590	60.2387733459473	-4.08472776412964	-7.60354280471802	-0.00165419070981443	-0.00587495695799589	-0.00944637414067984	0.00126787810586393
591	62.1868209838867	-3.7600531578064	-7.6684775352478	-0.0198359526693821	-0.0230826959013939	0.0444495603442192	-0.023407369852066
592	61.5374717712402	-3.11070466041565	-8.18795680999756	-0.0315242260694504	-0.0422384813427925	0.0710728541016579	-0.039641086012125
593	60.8881225585938	-3.7600531578064	-8.38276100158691	-0.0243813935667276	-0.0503553375601768	0.0668520927429199	-0.0383423902094364
594	60.8881225585938	-4.40940189361572	-8.12302207946777	-0.0172385573387146	-0.0597708933055401	0.0619819760322571	-0.0299008563160896
595	60.2387733459473	-2.78603029251099	-7.99315214157104	-0.0100957229733467	-0.0412644557654858	0.0538651160895824	-0.0237320438027382
596	62.8361663818359	-4.40940189361572	-7.79834747314453	0.0116574559360743	-0.02697878703475	0.0373067259788513	-0.0117190945893526
597	62.1868209838867	-4.08472776412964	-7.60354280471802	0.00516396993771195	-0.0139918150380254	0.0213976856321096	-0.00977104809135199
598	61.5374717712402	-4.08472776412964	-7.9282169342041	0.00711201597005129	-0.00749832857400179	-0.00684897974133492	-0.00684897974133492
599	60.2387733459473	-4.40940189361572	-7.99315214157104	0.0230210572481155	0.00548864435404539	-0.0237320438027382	-0.00295288790948689
600	61.5374717712402	-3.11070466041565	-8.31782627105713	-0.0107450718060136	0.00873538758605719	-0.0195112787187099	0.00970941036939621
601	60.8881225585938	-3.7600531578064	-7.99315214157104	0.00678734155371785	0.0220470335334539	-0.0376930385828018	0.012956153601408
602	63.4855155944824	-4.73407602310181	-7.86328220367432	0.0246444288641214	0.0324366129934788	-0.0532774068415165	0.0363327041268349
603	61.5374717712402	-4.73407602310181	-7.47367286682129	0.00548864435404539	0.0262678004801273	-0.0542514286935329	0.0353586822748184
604	62.8361663818359	-4.40940189361572	-7.60354280471802	0.012956153601408	0.00418994715437293	-0.0393164120614529	0.0431508645415306
605	61.5374717712402	-6.03277349472046	-7.60354280471802	0.0220470335334539	-0.00717365415766835	-0.0211346503347158	0.0360080301761627
606	62.1868209838867	-4.73407602310181	-7.79834747314453	0.00808603875339031	0.00451462110504508	-0.0195112787187099	0.0162028968334198
607	62.1868209838867	-3.43537902832031	-8.18795680999756	0.00386527273803949	0.0162028968334198	-0.0204853005707264	0.0142548503354192
608	62.8361663818359	-4.73407602310181	-8.05808639526367	0.0162028968334198	0.020423661917448	-0.0188619289547205	0.0022419011220336
609	60.2387733459473	-4.73407602310181	-7.6684775352478	-0.00360223650932312	0.0132808275520802	-0.0152905117720366	0.00613799272105098
610	60.2387733459473	-4.08472776412964	-7.34380340576172	-0.00847235135734081	0.0152288740500808	-0.00684897974133492	0.00516396993771195
611	62.8361663818359	-4.40940189361572	-7.21393346786499	-0.0126931173726916	0.00483929552137852	-0.0266541130840778	-0.0182125810533762
612	61.5374717712402	-3.7600531578064	-7.99315214157104	-0.0172385573387146	-0.0117190945893526	-0.00490093370899558	-0.0393164120614529
613	61.5374717712402	-4.08472776412964	-8.12302207946777	-0.0156151866540313	-0.00814767740666866	0.00126787810586393	-0.0419138073921204
614	58.9400749206543	-3.7600531578064	-8.12302207946777	-0.0195112787187099	-0.0169138833880424	0.0136055024340749	-0.02697878703475
615	61.5374717712402	-3.7600531578064	-8.18795680999756	-0.0149658378213644	-0.0182125810533762	0.029189869761467	-0.0204853005707264
616	62.8361663818359	-5.05875062942505	-7.86328220367432	-0.00879702530801296	-0.00782300252467394	0.0386054255068302	-0.0169138833880424
617	62.1868209838867	-4.73407602310181	-7.60354280471802	-0.00652430532500148	0.00159255252219737	0.0457482598721981	-0.0188619289547205
618	60.8881225585938	-3.11070466041565	-7.73341274261475	-0.0198359526693821	0.000618529506027699	0.0675014406442642	-0.00814767740666866
619	61.5374717712402	-4.40940189361572	-8.12302207946777	-0.0250307414680719	-0.00619963090866804	0.0684754624962807	-0.00197886489331722
620	60.2387733459473	-4.73407602310181	-8.12302207946777	-0.0107450718060136	-0.00522560812532902	0.0756182968616486	0.00613799272105098
621	61.5374717712402	-4.40940189361572	-7.99315214157104	-0.0139918150380254	0.0191249661147594	0.0512677207589149	0.0239950809627771
622	60.8881225585938	-3.11070466041565	-8.12302207946777	0.00386527273803949	0.025618452578783	-0.00555028254166245	0.0321119390428066
623	59.5894241333008	-3.7600531578064	-8.05808639526367	0.00483929552137852	0.01847561635077	-0.0367190167307854	0.0369820520281792
624	60.8881225585938	-4.73407602310181	-7.6684775352478	0.00906006153672934	0.0168522447347641	-0.0721085146069527	0.0337353087961674
625	59.5894241333008	-4.08472776412964	-7.73341274261475	0.00548864435404539	0.0217223595827818	-0.104575946927071	0.0288651939481497
626	61.5374717712402	-4.08472776412964	-8.38276100158691	0.0113327819854021	0.01847561635077	-0.119186297059059	0.0181509424000978
627	62.8361663818359	-4.08472776412964	-7.9282169342041	0.01847561635077	0.0243197549134493	-0.10295257717371	0.012956153601408
628	60.8881225585938	-3.7600531578064	-7.9282169342041	0.0162028968334198	0.0123068047687411	-0.0555501282215118	-0.00392691092565656
629	60.8881225585938	-4.73407602310181	-7.73341274261475	0.0162028968334198	0.00711201597005129	-0.0386670641601086	-0.00360223650932312
630	60.8881225585938	-4.08472776412964	-8.18795680999756	0.0171769186854362	0.00516396993771195	-0.0357449948787689	-0.00392691092565656
631	60.8881225585938	-3.43537902832031	-7.86328220367432	-0.000355493422830477	-0.0100957229733467	-0.0169138833880424	-0.0243813935667276
632	62.1868209838867	-4.08472776412964	-7.47367286682129	0.00354059832170606	-0.00230353930965066	-0.0195112787187099	-0.0389917381107807
633	62.1868209838867	-4.40940189361572	-7.86328220367432	0.00289124972186983	-0.00977104809135199	-0.0224333461374044	-0.0435371771454811
634	64.1348648071289	-4.40940189361572	-7.99315214157104	-0.00490093370899558	-0.0195112787187099	-0.0152905117720366	-0.0415891297161579
635	62.1868209838867	-6.03277349472046	-7.9282169342041	-0.00197886489331722	-0.00977104809135199	0.00418994715437293	-0.0253554154187441
636	58.2907257080078	-3.11070466041565	-7.86328220367432	-0.00717365415766835	-0.00717365415766835	0.00841071270406246	-0.0172385573387146
637	60.8881225585938	-3.11070466041565	-8.05808639526367	-0.0152905117720366	-0.0208099745213985	0.0210730116814375	-0.0149658378213644
638	62.8361663818359	-4.40940189361572	-7.6684775352478	-0.0110697457566857	-0.00100484199356288	0.0463976077735424	-0.0188619289547205
639	62.1868209838867	-3.7600531578064	-7.73341274261475	-0.0208099745213985	-0.0149658378213644	0.0389300994575024	-0.00197886489331722
640	60.2387733459473	-3.7600531578064	-7.86328220367432	-0.0191866029053926	0.00451462110504508	0.0356833562254906	0.00126787810586393
641	60.8881225585938	-2.78603029251099	-8.51263046264648	-0.0113944197073579	0.00256657530553639	0.0262678004801273	0.0321119390428066
642	61.5374717712402	-4.73407602310181	-7.79834747314453	0.0022419011220336	0.0100340843200684	0.0207483377307653	0.0421768426895142
643	62.8361663818359	-4.08472776412964	-7.79834747314453	0.00256657530553639	0.00646266713738441	0.00873538758605719	0.036657378077507
644	62.1868209838867	-4.08472776412964	-7.6684775352478	0.00581331877037883	0.00743668992072344	0.000943203864153475	0.0428261905908585
645	61.5374717712402	-4.40940189361572	-7.79834747314453	0.00873538758605719	0.0149041991680861	-0.0182125810533762	0.0340599827468395
646	60.8881225585938	-4.08472776412964	-7.53860807418823	-0.0026282137259841	0.020423661917448	-0.0247060675173998	0.0200989879667759
647	59.5894241333008	-3.43537902832031	-8.12302207946777	-0.00392691092565656	0.0295145437121391	-0.0250307414680719	0.013930176384747
648	63.4855155944824	-4.08472776412964	-7.99315214157104	-0.0113944197073579	0.0246444288641214	-0.0253554154187441	0.0168522447347641
649	61.5374717712402	-3.11070466041565	-8.12302207946777	-0.00327756232582033	0.00516396993771195	-0.0152905117720366	-0.00295288790948689
650	61.5374717712402	-5.38342475891113	-7.60354280471802	0.00711201597005129	-0.00879702530801296	0.00483929552137852	0.00776136433705688
651	60.2387733459473	-4.08472776412964	-7.79834747314453	0.00711201597005129	-0.0295761823654175	0.0136055024340749	-0.023407369852066
652	61.5374717712402	-3.43537902832031	-7.99315214157104	-0.00132951640989631	-0.0370436906814575	0.0304885655641556	-0.0467839203774929
653	60.8881225585938	-2.78603029251099	-7.73341274261475	0.00548864435404539	-0.0357449948787689	0.0460729338228703	-0.0386670641601086
654	60.2387733459473	-2.46135592460632	-8.12302207946777	-0.00587495695799589	-0.023407369852066	0.0548391379415989	-0.0367190167307854
655	58.2907257080078	-2.78603029251099	-7.99315214157104	-0.00717365415766835	0.000618529506027699	0.0496443510055542	-0.0104203969240189
656	62.1868209838867	-4.40940189361572	-7.99315214157104	-0.00555028254166245	0.00613799272105098	0.0392547734081745	-0.0159398596733809
657	62.1868209838867	-4.08472776412964	-7.73341274261475	0.00483929552137852	-0.00555028254166245	0.0314625911414623	-0.00425158534198999
658	61.5374717712402	-3.11070466041565	-7.99315214157104	0.00516396993771195	0.00321592413820326	0.0236704051494598	-0.0159398596733809
659	60.8881225585938	-3.43537902832031	-7.6684775352478	-0.00100484199356288	-0.0133424662053585	0.00873538758605719	-0.00165419070981443
660	61.5374717712402	-2.78603029251099	-7.9282169342041	0.00938473641872406	-0.00327756232582033	-0.02697878703475	0.00873538758605719
661	63.4855155944824	-5.70809936523438	-7.86328220367432	0.0149041991680861	0.0100340843200684	-0.0477579422295094	0.0149041991680861
662	61.5374717712402	-3.11070466041565	-8.18795680999756	0.0126314787194133	0.0103587592020631	-0.0389917381107807	0.0382807515561581
663	61.5374717712402	-2.46135592460632	-8.18795680999756	0.011982130818069	0.0155535480007529	-0.0523033849895	0.0350340083241463
664	61.5374717712402	-2.78603029251099	-7.99315214157104	0.0126314787194133	0.0100340843200684	-0.0422384813427925	0.0376313999295235
665	61.5374717712402	-3.7600531578064	-7.86328220367432	-0.00197886489331722	0.00159255252219737	-0.0104203969240189	0.0337353087961674
666	60.8881225585938	-4.08472776412964	-7.53860807418823	-0.0126931173726916	-0.00782300252467394	-0.00425158534198999	0.0210730116814375
667	62.1868209838867	-3.7600531578064	-7.9282169342041	-0.00100484199356288	0.000293855206109583	-0.00749832857400179	-0.00100484199356288
668	60.8881225585938	-2.78603029251099	-8.25289154052734	-0.00327756232582033	0.0226963832974434	-0.0126931173726916	0.00289124972186983
669	62.1868209838867	-4.40940189361572	-7.86328220367432	0.011982130818069	0.00841071270406246	-0.0130177913233638	0.00613799272105098
670	60.2387733459473	-3.43537902832031	-8.12302207946777	0.0113327819854021	0.0152288740500808	-0.0107450718060136	0.00646266713738441
671	61.5374717712402	-3.11070466041565	-8.18795680999756	0.00548864435404539	0.01100810803473	-0.0123684434220195	-0.0110697457566857
672	62.1868209838867	-4.73407602310181	-7.6684775352478	0.00483929552137852	0.00159255252219737	-0.0247060675173998	-0.0451605506241322
673	60.8881225585938	-3.7600531578064	-7.60354280471802	0.000293855206109583	0.000943203864153475	-0.0136671401560307	-0.039641086012125
674	62.8361663818359	-4.40940189361572	-7.6684775352478	0.00743668992072344	-0.00847235135734081	-0.0253554154187441	-0.0367190167307854
675	62.8361663818359	-3.7600531578064	-7.99315214157104	0.00776136433705688	-0.0133424662053585	-0.0143164889886975	-0.0263294391334057
676	59.5894241333008	-4.08472776412964	-8.12302207946777	-0.00360223650932312	-0.0279528107494116	0.00321592413820326	-0.0204853005707264
677	59.5894241333008	-3.43537902832031	-8.05808639526367	0.000618529506027699	-0.0123684434220195	-0.00295288790948689	-0.0126931173726916
678	61.5374717712402	-3.7600531578064	-7.73341274261475	0.00289124972186983	-0.0152905117720366	0.00159255252219737	-0.00555028254166245
679	62.8361663818359	-4.40940189361572	-7.60354280471802	-3.08191010844894e-05	0.00159255252219737	-0.00587495695799589	0.000293855206109583
680	62.8361663818359	-5.05875062942505	-7.53860807418823	0.0171769186854362	-0.00360223650932312	-0.00912170019000769	0.00516396993771195
681	57.6413803100586	-2.78603029251099	-8.18795680999756	-0.00457625929266214	0.0100340843200684	-0.0130177913233638	0.0217223595827818
682	60.2387733459473	-3.11070466041565	-8.12302207946777	0.0136055024340749	0.0314625911414623	-0.0126931173726916	0.0298392176628113
683	61.5374717712402	-4.40940189361572	-7.86328220367432	-0.00197886489331722	0.0239950809627771	0.01847561635077	0.0415274947881699
684	61.5374717712402	-4.40940189361572	-7.79834747314453	0.00613799272105098	0.0126314787194133	0.025618452578783	0.0425015166401863
685	58.2907257080078	-3.11070466041565	-7.79834747314453	-3.08191010844894e-05	0.0168522447347641	0.0152288740500808	0.0353586822748184
686	60.2387733459473	-2.78603029251099	-8.12302207946777	0.00743668992072344	0.0168522447347641	0.0165275707840919	0.0200989879667759
687	61.5374717712402	-3.7600531578064	-7.60354280471802	-0.00684897974133492	0.00646266713738441	0.0265924744307995	0.0171769186854362
688	61.5374717712402	-3.7600531578064	-7.86328220367432	-0.00977104809135199	0.000618529506027699	0.0249691028147936	0.0194496400654316
689	60.8881225585938	-2.78603029251099	-8.25289154052734	-0.0253554154187441	0.00581331877037883	0.0158782228827477	-0.0143164889886975
690	61.5374717712402	-3.43537902832031	-7.99315214157104	-0.0292515084147453	-0.00782300252467394	0.0230210572481155	0.00256657530553639
691	61.5374717712402	-5.05875062942505	-7.53860807418823	-0.0477579422295094	-0.0286021586507559	0.0188002903014421	-0.0191866029053926
692	58.9400749206543	-3.43537902832031	-7.60354280471802	-0.0678877532482147	-0.000355493422830477	0.0113327819854021	-0.0412644557654858
693	62.1868209838867	-2.78603029251099	-7.79834747314453	-0.0409397818148136	0.00483929552137852	0.0230210572481155	-0.0360696688294411
694	62.1868209838867	-3.43537902832031	-7.9282169342041	-0.0337969474494457	-0.00684897974133492	0.0392547734081745	-0.0354203209280968
695	61.5374717712402	-3.7600531578064	-7.99315214157104	-0.0165892094373703	0.01100810803473	0.041852168738842	-0.0227580219507217
696	59.5894241333008	-4.40940189361572	-7.86328220367432	-0.00977104809135199	0.00776136433705688	0.0236704051494598	-0.0139918150380254
697	61.5374717712402	-3.43537902832031	-8.38276100158691	0.00256657530553639	0.00613799272105098	0.013930176384747	-0.0211346503347158
698	62.1868209838867	-4.40940189361572	-7.79834747314453	0.0175015944987535	0.0022419011220336	-0.00327756232582033	-0.0104203969240189
699	60.2387733459473	-2.46135592460632	-7.9282169342041	0.031137915328145	-0.00295288790948689	-0.00619963090866804	-0.00100484199356288
700	62.8361663818359	-3.43537902832031	-7.79834747314453	0.0301638916134834	-0.0230826959013939	-0.00425158534198999	0.000618529506027699
701	61.5374717712402	-4.08472776412964	-7.79834747314453	0.0395794473588467	0.012956153601408	-0.0165892094373703	0.0158782228827477
702	63.4855155944824	-4.73407602310181	-7.86328220367432	0.0405534692108631	-0.0221086721867323	-0.0425631552934647	0.0360080301761627
703	60.8881225585938	-3.7600531578064	-8.31782627105713	0.0392547734081745	0.000293855206109583	-0.0526280589401722	0.0353586822748184
704	62.1868209838867	-2.78603029251099	-8.18795680999756	0.0382807515561581	-0.0026282137259841	-0.0519787110388279	0.0314625911414623
705	62.1868209838867	-3.7600531578064	-7.9282169342041	0.0317872650921345	0.000943203864153475	-0.0425631552934647	0.0295145437121391
706	62.1868209838867	-5.05875062942505	-7.60354280471802	0.0223717093467712	-0.00360223650932312	-0.0383423902094364	0.0181509424000978
707	59.5894241333008	-3.11070466041565	-7.73341274261475	0.00743668992072344	-0.00490093370899558	-0.02697878703475	0.00354059832170606
708	61.5374717712402	-3.11070466041565	-7.73341274261475	0.00613799272105098	0.00906006153672934	-0.0286021586507559	-0.00360223650932312
709	61.5374717712402	-4.08472776412964	-7.60354280471802	-0.00944637414067984	0.00938473641872406	-0.0240567177534103	0.00678734155371785
710	62.8361663818359	-4.73407602310181	-7.6684775352478	-0.00100484199356288	0.00354059832170606	-0.0208099745213985	-0.000680167751852423
711	60.2387733459473	-2.78603029251099	-7.86328220367432	-0.0237320438027382	0.0175015944987535	-0.0279528107494116	-0.017887907102704
712	60.8881225585938	-3.11070466041565	-7.99315214157104	-0.0198359526693821	0.00906006153672934	-0.0146411629393697	-0.0386670641601086
713	60.2387733459473	-3.7600531578064	-7.53860807418823	-0.0195112787187099	0.000293855206109583	-0.00879702530801296	-0.0464592464268208
714	60.8881225585938	-3.43537902832031	-7.60354280471802	-0.0243813935667276	-0.0026282137259841	0.00386527273803949	-0.0357449948787689
715	58.9400749206543	-3.11070466041565	-7.86328220367432	-0.023407369852066	0.00581331877037883	0.00126787810586393	-0.0204853005707264
716	62.1868209838867	-3.11070466041565	-8.4476957321167	-0.0136671401560307	0.00483929552137852	-0.0110697457566857	-0.0191866029053926
717	62.1868209838867	-5.05875062942505	-7.86328220367432	-0.0185372550040483	-0.00619963090866804	-0.0113944197073579	-0.0188619289547205
718	60.2387733459473	-2.78603029251099	-8.05808639526367	-0.0204853005707264	0.011982130818069	-0.00717365415766835	-0.00295288790948689
719	61.5374717712402	-4.40940189361572	-7.73341274261475	-0.00425158534198999	0.00873538758605719	-0.00555028254166245	-0.00197886489331722
720	62.1868209838867	-3.43537902832031	-7.9282169342041	0.00256657530553639	0.00126787810586393	-0.00944637414067984	0.00354059832170606
721	62.1868209838867	-5.38342475891113	-7.79834747314453	0.0132808275520802	0.00970941036939621	0.0200989879667759	0.013930176384747
722	57.6413803100586	-3.11070466041565	-7.9282169342041	0.00873538758605719	0.0213976856321096	0.0567871853709221	0.0353586822748184
723	62.1868209838867	-2.46135592460632	-8.18795680999756	0.0136055024340749	0.0106834331527352	0.113605186343193	0.040228795260191
724	60.8881225585938	-2.78603029251099	-8.12302207946777	0.0136055024340749	-0.00100484199356288	0.127890855073929	0.041852168738842
725	61.5374717712402	-3.7600531578064	-7.99315214157104	0.013930176384747	-0.00230353930965066	0.100293546915054	0.0382807515561581
726	57.6413803100586	-2.78603029251099	-7.99315214157104	0.00906006153672934	0.0158782228827477	0.0704235062003136	0.0197743140161037
727	62.1868209838867	-3.7600531578064	-7.79834747314453	0.00711201597005129	-0.00132951640989631	0.025618452578783	0.00776136433705688
728	60.8881225585938	-3.43537902832031	-7.60354280471802	0.0155535480007529	-0.00555028254166245	-0.00197886489331722	0.0149041991680861
729	63.4855155944824	-4.08472776412964	-7.79834747314453	-0.00944637414067984	-0.00360223650932312	-0.0464592464268208	-0.00555028254166245
730	58.9400749206543	-3.43537902832031	-8.12302207946777	0.000293855206109583	0.00841071270406246	-0.0662643760442734	0.00938473641872406
731	60.8881225585938	-3.43537902832031	-8.18795680999756	-0.0100957229733467	0.00711201597005129	-0.0656150281429291	-0.0227580219507217
732	62.1868209838867	-5.38342475891113	-7.73341274261475	-0.0299008563160896	0.000293855206109583	-0.0607449151575565	-0.0350956469774246
733	62.8361663818359	-4.08472776412964	-7.6684775352478	-0.0240567177534103	0.0106834331527352	-0.0714591667056084	-0.0383423902094364
734	63.4855155944824	-4.40940189361572	-7.73341274261475	-0.0100957229733467	0.00321592413820326	-0.0792513489723206	-0.0370436906814575
735	62.1868209838867	-4.40940189361572	-7.73341274261475	-0.00944637414067984	0.000618529506027699	-0.0750305876135826	-0.0279528107494116
736	62.8361663818359	-5.05875062942505	-7.9282169342041	-0.00782300252467394	-0.00522560812532902	-0.0536020807921886	-0.0162645354866982
737	58.2907257080078	-3.11070466041565	-7.99315214157104	-0.0172385573387146	-0.00100484199356288	-0.055874802172184	-0.0165892094373703
738	62.8361663818359	-4.40940189361572	-7.9282169342041	-0.0104203969240189	-0.0126931173726916	-0.032173577696085	-0.00684897974133492
739	61.5374717712402	-3.11070466041565	-7.99315214157104	-0.00847235135734081	-0.0211346503347158	-0.00327756232582033	-0.0100957229733467
740	62.8361663818359	-4.08472776412964	-7.73341274261475	-0.000355493422830477	-0.0104203969240189	0.00386527273803949	0.00159255252219737
741	58.9400749206543	-3.11070466041565	-7.79834747314453	0.00613799272105098	0.00516396993771195	-0.0117190945893526	0.0213976856321096
742	63.4855155944824	-4.08472776412964	-7.79834747314453	0.0213976856321096	0.00743668992072344	-0.0230826959013939	0.0269171483814716
743	63.4855155944824	-5.05875062942505	-7.86328220367432	-0.00425158534198999	-0.00587495695799589	-0.0104203969240189	0.0369820520281792
744	61.5374717712402	-4.08472776412964	-8.05808639526367	-0.00555028254166245	-0.00327756232582033	-0.00717365415766835	0.0301638916134834
745	62.1868209838867	-3.7600531578064	-7.86328220367432	-0.00555028254166245	0.00581331877037883	-0.0146411629393697	0.0272418223321438
746	60.2387733459473	-3.7600531578064	-7.86328220367432	-0.0149658378213644	0.0181509424000978	-0.00977104809135199	0.0194496400654316
747	61.5374717712402	-4.40940189361572	-7.86328220367432	-0.0130177913233638	0.011982130818069	-0.00814767740666866	0.0155535480007529
748	60.8881225585938	-4.08472776412964	-7.47367286682129	-0.0204853005707264	0.00808603875339031	0.029189869761467	0.00126787810586393
749	60.8881225585938	-2.46135592460632	-8.05808639526367	-0.00555028254166245	-3.08191010844894e-05	0.0756182968616486	-0.00555028254166245
750	63.4855155944824	-4.08472776412964	-7.86328220367432	0.00743668992072344	-0.00717365415766835	0.0587352328002453	0.00289124972186983
751	62.1868209838867	-4.40940189361572	-7.99315214157104	0.0022419011220336	-0.00490093370899558	0.041852168738842	-0.0195112787187099
752	58.2907257080078	-3.11070466041565	-8.12302207946777	-0.00457625929266214	-0.0026282137259841	0.0155535480007529	-0.0383423902094364
753	60.2387733459473	-2.46135592460632	-8.12302207946777	0.00386527273803949	0.00808603875339031	-0.0110697457566857	-0.0428878292441368
754	59.5894241333008	-3.11070466041565	-7.86328220367432	0.00743668992072344	0.00386527273803949	-0.0243813935667276	-0.0324982516467571
755	59.5894241333008	-3.11070466041565	-7.73341274261475	0.0155535480007529	0.00678734155371785	-0.0415891297161579	-0.0279528107494116
756	61.5374717712402	-3.7600531578064	-8.12302207946777	0.00678734155371785	0.00581331877037883	-0.0350956469774246	-0.0146411629393697
757	60.8881225585938	-4.40940189361572	-8.18795680999756	0.00646266713738441	0.0116574559360743	-0.028926832601428	-0.0266541130840778
758	58.9400749206543	-4.08472776412964	-8.18795680999756	-0.00360223650932312	-0.00360223650932312	-0.0253554154187441	-0.021459324285388
759	60.2387733459473	-3.7600531578064	-7.79834747314453	-0.00555028254166245	0.00191722682211548	-0.0113944197073579	-0.00749832857400179
760	61.5374717712402	-3.11070466041565	-7.86328220367432	0.00321592413820326	0.00776136433705688	-0.00684897974133492	0.00354059832170606
761	62.1868209838867	-4.08472776412964	-7.73341274261475	0.0145795252174139	0.0262678004801273	-0.0113944197073579	0.00841071270406246
762	60.2387733459473	-4.08472776412964	-7.73341274261475	0.0188002903014421	-3.08191010844894e-05	0.00581331877037883	0.0327612869441509
763	56.9920310974121	-2.78603029251099	-8.18795680999756	0.00386527273803949	-0.00100484199356288	0.0155535480007529	0.0363327041268349
764	59.5894241333008	-2.78603029251099	-8.18795680999756	0.00841071270406246	-0.00749832857400179	0.0392547734081745	0.0473716296255589
765	60.2387733459473	-3.43537902832031	-8.05808639526367	0.0152288740500808	-0.0185372550040483	0.0551638156175613	0.0259431265294552
766	61.5374717712402	-4.40940189361572	-7.79834747314453	0.0194496400654316	-0.00944637414067984	0.0619819760322571	0.0181509424000978
767	58.9400749206543	-3.7600531578064	-7.6684775352478	0.00613799272105098	-0.0295761823654175	0.0707481801509857	0.0132808275520802
768	60.8881225585938	-3.43537902832031	-7.9282169342041	0.0136055024340749	-0.0182125810533762	0.0567871853709221	0.00321592413820326
769	61.5374717712402	-4.73407602310181	-7.47367286682129	-0.00619963090866804	-0.0273034609854221	0.045423585921526	0.00841071270406246
770	60.2387733459473	-3.43537902832031	-8.25289154052734	0.0116574559360743	-0.0341216214001179	0.0496443510055542	-0.00490093370899558
771	59.5894241333008	-3.11070466041565	-8.18795680999756	-0.0100957229733467	-0.0513293594121933	0.0457482598721981	-0.0282774847000837
772	61.5374717712402	-4.08472776412964	-8.05808639526367	-0.0201606266200542	-0.0467839203774929	0.0278911720961332	-0.0428878292441368
773	62.1868209838867	-5.70809936523438	-7.60354280471802	-0.0253554154187441	-0.038017712533474	-0.000355493422830477	-0.039641086012125
774	61.5374717712402	-4.73407602310181	-7.86328220367432	-0.0250307414680719	-0.0201606266200542	-0.0204853005707264	-0.032173577696085
775	63.4855155944824	-4.08472776412964	-7.53860807418823	-0.00749832857400179	-0.0139918150380254	-0.0263294391334057	-0.023407369852066
776	60.8881225585938	-2.46135592460632	-7.73341274261475	-0.0100957229733467	0.00321592413820326	-0.00814767740666866	-0.0247060675173998
777	60.8881225585938	-4.08472776412964	-8.18795680999756	-0.0156151866540313	0.00516396993771195	-0.0311995539814234	-0.0169138833880424
778	60.8881225585938	-4.40940189361572	-7.73341274261475	-0.0113944197073579	0.0158782228827477	-0.0419138073921204	-0.0107450718060136
779	61.5374717712402	-3.11070466041565	-8.18795680999756	0.00711201597005129	0.0223717093467712	-0.0500306636095047	-0.00587495695799589
780	62.1868209838867	-4.08472776412964	-7.73341274261475	0.0188002903014421	0.0213976856321096	-0.0393164120614529	-0.000680167751852423
781	60.8881225585938	-3.11070466041565	-7.9282169342041	0.020423661917448	0.0486703291535378	-0.0617189407348633	0.0142548503354192
782	58.9400749206543	-3.11070466041565	-7.4087381362915	0.00906006153672934	0.052891094237566	-0.0766539573669434	0.036657378077507
783	61.5374717712402	-4.40940189361572	-7.9282169342041	0.01847561635077	0.0431508645415306	-0.0928876772522926	0.0382807515561581
784	61.5374717712402	-4.40940189361572	-7.9282169342041	0.0246444288641214	0.0343846566975117	-0.0656150281429291	0.0376313999295235
785	60.2387733459473	-2.46135592460632	-8.18795680999756	0.0155535480007529	0.0233457311987877	-0.0461345724761486	0.020423661917448
786	60.2387733459473	-3.11070466041565	-8.05808639526367	0.00873538758605719	0.0155535480007529	-0.0100957229733467	0.0233457311987877
787	62.1868209838867	-4.08472776412964	-7.86328220367432	0.00613799272105098	0.00873538758605719	-0.0110697457566857	-0.00132951640989631
788	61.5374717712402	-4.73407602310181	-7.60354280471802	-0.00555028254166245	-0.00165419070981443	-0.000355493422830477	0.00906006153672934
789	60.8881225585938	-4.08472776412964	-7.60354280471802	0.011982130818069	0.00159255252219737	0.00548864435404539	0.00808603875339031
790	61.5374717712402	-3.43537902832031	-8.12302207946777	-0.00230353930965066	-0.00360223650932312	0.00906006153672934	0.00321592413820326
791	62.1868209838867	-4.40940189361572	-7.86328220367432	-0.00425158534198999	-0.0253554154187441	0.0136055024340749	-0.0113944197073579
792	62.1868209838867	-4.08472776412964	-7.99315214157104	-0.00879702530801296	-0.0279528107494116	0.0265924744307995	-0.0461345724761486
793	58.9400749206543	-3.43537902832031	-7.99315214157104	-0.0243813935667276	0.00354059832170606	0.0379560738801956	-0.0425631552934647
794	60.2387733459473	-2.78603029251099	-8.12302207946777	-0.0126931173726916	0.00386527273803949	0.0350340083241463	-0.0308748781681061
795	60.8881225585938	-3.43537902832031	-7.79834747314453	-0.0100957229733467	-0.00619963090866804	0.0506183728575706	-0.0260047651827335
796	62.1868209838867	-4.08472776412964	-7.53860807418823	-0.0149658378213644	-0.00132951640989631	0.0561378374695778	-0.0237320438027382
797	59.5894241333008	-4.40940189361572	-7.9282169342041	-0.0221086721867323	-0.0162645354866982	0.0850338488817215	-0.00944637414067984
798	61.5374717712402	-3.43537902832031	-8.4476957321167	-0.0182125810533762	-0.0185372550040483	0.081787109375	-0.017887907102704
799	62.1868209838867	-5.38342475891113	-7.53860807418823	-0.0156151866540313	-0.0331475995481014	0.0327612869441509	0.00191722682211548
800	60.8881225585938	-3.43537902832031	-7.9282169342041	-0.017887907102704	-0.0130177913233638	0.000618529506027699	0.00613799272105098
801	63.4855155944824	-4.73407602310181	-7.60354280471802	0.000943203864153475	0.0132808275520802	-0.038017712533474	0.0259431265294552
802	63.4855155944824	-4.40940189361572	-7.53860807418823	0.00841071270406246	0.0168522447347641	-0.0451605506241322	0.0347093306481838
803	62.1868209838867	-5.38342475891113	-7.73341274261475	0.0116574559360743	0.0103587592020631	-0.0584721975028515	0.0382807515561581
804	60.2387733459473	-3.7600531578064	-8.05808639526367	0.00808603875339031	0.00906006153672934	-0.0467839203774929	0.0473716296255589
805	62.8361663818359	-4.08472776412964	-8.05808639526367	0.0152288740500808	0.0022419011220336	-0.043212503194809	0.0363327041268349
806	62.8361663818359	-4.73407602310181	-7.53860807418823	0.0210730116814375	0.00776136433705688	-0.0117190945893526	0.0327612869441509
807	60.8881225585938	-3.11070466041565	-7.79834747314453	0.0197743140161037	0.00289124972186983	-0.00230353930965066	0.0100340843200684
808	60.8881225585938	-4.40940189361572	-7.6684775352478	0.0175015944987535	-0.00425158534198999	0.0210730116814375	0.00841071270406246
809	60.8881225585938	-4.08472776412964	-7.86328220367432	0.020423661917448	0.00386527273803949	0.0473716296255589	0.0246444288641214
810	63.4855155944824	-5.70809936523438	-7.86328220367432	0.0181509424000978	-0.0139918150380254	0.0282158460468054	-0.00230353930965066
811	60.8881225585938	-3.7600531578064	-8.18795680999756	-0.00555028254166245	-0.00360223650932312	0.0022419011220336	-0.0152905117720366
812	61.5374717712402	-4.73407602310181	-7.86328220367432	-0.00717365415766835	-0.00977104809135199	-0.0100957229733467	-0.0367190167307854
813	62.1868209838867	-5.05875062942505	-7.73341274261475	-0.0117190945893526	-0.00295288790948689	-0.00782300252467394	-0.0461345724761486
814	62.8361663818359	-6.68212223052979	-7.60354280471802	-0.0159398596733809	-0.00814767740666866	-0.0130177913233638	-0.0370436906814575
815	60.8881225585938	-5.05875062942505	-7.6684775352478	-0.0130177913233638	0.0165275707840919	-0.0536020807921886	-0.0152905117720366
816	60.2387733459473	-3.43537902832031	-7.86328220367432	-0.0107450718060136	0.0236704051494598	-0.0451605506241322	-0.0250307414680719
817	62.1868209838867	-4.40940189361572	-8.18795680999756	-0.0110697457566857	0.0126314787194133	-0.0500306636095047	-0.0152905117720366
818	61.5374717712402	-5.38342475891113	-7.79834747314453	-0.0136671401560307	0.00159255252219737	-0.0613942667841911	-0.0146411629393697
819	59.5894241333008	-4.08472776412964	-8.18795680999756	-0.0217839982360601	-0.00327756232582033	-0.0523033849895	0.00581331877037883
820	62.1868209838867	-5.05875062942505	-8.05808639526367	-0.0201606266200542	-0.00587495695799589	-0.0412644557654858	-3.08191010844894e-05
821	62.1868209838867	-5.05875062942505	-7.47367286682129	-0.0156151866540313	0.00841071270406246	-0.0324982516467571	0.0262678004801273
822	60.8881225585938	-4.08472776412964	-7.47367286682129	-0.0123684434220195	0.00483929552137852	-0.0104203969240189	0.0304885655641556
823	60.8881225585938	-4.08472776412964	-7.79834747314453	-0.0152905117720366	0.000618529506027699	-0.00295288790948689	0.0392547734081745
824	60.8881225585938	-3.7600531578064	-8.25289154052734	-0.00782300252467394	-0.00879702530801296	0.0243197549134493	0.0399041213095188
825	60.2387733459473	-4.73407602310181	-8.12302207946777	-0.0152905117720366	-0.00879702530801296	0.0194496400654316	0.0223717093467712
826	61.5374717712402	-4.73407602310181	-8.18795680999756	-0.02697878703475	-0.00555028254166245	0.0106834331527352	0.0226963832974434
827	63.4855155944824	-5.05875062942505	-7.73341274261475	-0.0156151866540313	-0.0120437685400248	0.00970941036939621	0.0155535480007529
828	61.5374717712402	-4.08472776412964	-7.99315214157104	-0.0117190945893526	-0.0201606266200542	0.00613799272105098	0.00354059832170606
829	62.1868209838867	-6.03277349472046	-7.53860807418823	-0.00295288790948689	-0.0273034609854221	0.0152288740500808	0.0252937767654657
830	56.9920310974121	-3.7600531578064	-7.86328220367432	0.000618529506027699	-0.0256800893694162	0.0434755384922028	0.000293855206109583
831	62.8361663818359	-5.05875062942505	-7.99315214157104	0.0269171483814716	-0.0260047651827335	0.0824364572763443	-0.0100957229733467
832	63.4855155944824	-5.38342475891113	-8.12302207946777	0.0152288740500808	-0.0217839982360601	0.0821117833256721	-0.0441865250468254
833	62.8361663818359	-4.40940189361572	-8.05808639526367	0.0132808275520802	-0.0185372550040483	0.0915273353457451	-0.0415891297161579
834	58.9400749206543	-3.7600531578064	-8.05808639526367	0.0226963832974434	-0.0185372550040483	0.0908779874444008	-0.0315242260694504
835	61.5374717712402	-4.73407602310181	-8.05808639526367	0.0282158460468054	-0.00522560812532902	0.0736702531576157	-0.023407369852066
836	62.8361663818359	-6.35744762420654	-7.47367286682129	0.0249691028147936	-0.00684897974133492	0.0337353087961674	-0.0136671401560307
837	61.5374717712402	-4.08472776412964	-7.99315214157104	0.0197743140161037	0.00906006153672934	-0.0120437685400248	-0.0130177913233638
838	62.8361663818359	-4.73407602310181	-8.12302207946777	0.00906006153672934	0.0123068047687411	-0.0454852245748043	-0.0208099745213985
839	60.8881225585938	-3.7600531578064	-8.18795680999756	0.0178262684494257	0.0145795252174139	-0.0656150281429291	0.00159255252219737
840	61.5374717712402	-6.35744762420654	-7.9282169342041	0.0165275707840919	0.0113327819854021	-0.0896409302949905	0.00873538758605719
841	58.9400749206543	-4.08472776412964	-7.99315214157104	0.00938473641872406	0.0217223595827818	-0.0857448354363441	0.0197743140161037
842	62.8361663818359	-5.70809936523438	-7.86328220367432	0.020423661917448	0.0149041991680861	-0.0730825439095497	0.0321119390428066
843	62.8361663818359	-5.05875062942505	-7.47367286682129	0.0171769186854362	0.0136055024340749	-0.0574981719255447	0.0308132413774729
844	62.1868209838867	-5.70809936523438	-7.86328220367432	0.00256657530553639	0.0175015944987535	-0.0464592464268208	0.0327612869441509
845	60.2387733459473	-5.05875062942505	-7.79834747314453	-0.000355493422830477	0.00970941036939621	-0.0373683646321297	0.0272418223321438
846	61.5374717712402	-4.40940189361572	-8.31782627105713	-0.00782300252467394	0.0168522447347641	-0.0247060675173998	0.0191249661147594
847	61.5374717712402	-4.73407602310181	-8.12302207946777	-0.0227580219507217	0.0210730116814375	-0.017887907102704	0.0106834331527352
848	60.8881225585938	-4.73407602310181	-7.86328220367432	-0.0354203209280968	0.025618452578783	-0.00782300252467394	0.0249691028147936
849	62.1868209838867	-4.40940189361572	-7.79834747314453	-0.0542514286935329	0.0100340843200684	0.0152288740500808	-3.08191010844894e-05
850	63.4855155944824	-5.70809936523438	-7.60354280471802	-0.0490566417574883	0.00289124972186983	0.00808603875339031	0.00451462110504508
851	61.5374717712402	-5.38342475891113	-8.12302207946777	-0.0500306636095047	-0.00587495695799589	0.0149041991680861	-0.0201606266200542
852	58.2907257080078	-3.7600531578064	-8.18795680999756	-0.0458098985254765	0.00646266713738441	0.000618529506027699	-0.0386670641601086
853	61.5374717712402	-4.40940189361572	-8.05808639526367	-0.0286021586507559	-0.00490093370899558	-0.0162645354866982	-0.0415891297161579
854	61.5374717712402	-5.05875062942505	-7.9282169342041	-0.00652430532500148	0.00159255252219737	-0.0133424662053585	-0.0253554154187441
855	62.1868209838867	-4.73407602310181	-7.9282169342041	0.00386527273803949	0.00841071270406246	-0.0110697457566857	-0.0117190945893526
856	59.5894241333008	-4.08472776412964	-7.73341274261475	0.00548864435404539	0.0200989879667759	-0.0113944197073579	-0.00782300252467394
857	62.1868209838867	-5.38342475891113	-7.9282169342041	0.0272418223321438	0.0194496400654316	-0.0139918150380254	-0.0110697457566857
858	60.8881225585938	-4.73407602310181	-8.18795680999756	0.0252937767654657	0.00808603875339031	0.000943203864153475	-0.00847235135734081
859	62.1868209838867	-5.38342475891113	-7.86328220367432	0.0207483377307653	-0.000355493422830477	0.00906006153672934	0.00418994715437293
860	60.8881225585938	-4.73407602310181	-8.12302207946777	0.0369820520281792	0.00418994715437293	0.011982130818069	0.00386527273803949
861	63.4855155944824	-5.05875062942505	-7.99315214157104	0.0412028171122074	0.00289124972186983	0.012956153601408	0.0285405199974775
862	60.8881225585938	-6.03277349472046	-7.86328220367432	0.040228795260191	-0.0139918150380254	0.00191722682211548	0.0376313999295235
863	60.2387733459473	-4.40940189361572	-7.6684775352478	0.0278911720961332	-0.03444629535079	0.000943203864153475	0.0330859608948231
864	62.1868209838867	-4.73407602310181	-8.05808639526367	0.0347093306481838	-0.0328229255974293	0.0265924744307995	0.0441248863935471
865	62.1868209838867	-4.08472776412964	-8.18795680999756	0.0295145437121391	-0.0425631552934647	0.0363327041268349	0.0249691028147936
866	62.8361663818359	-6.35744762420654	-7.79834747314453	0.0181509424000978	-0.0435371771454811	0.0564625114202499	0.0278911720961332
867	58.2907257080078	-5.70809936523438	-7.86328220367432	-0.000680167751852423	-0.032173577696085	0.0824364572763443	-0.00295288790948689
868	62.1868209838867	-4.73407602310181	-8.31782627105713	-0.0107450718060136	-0.00717365415766835	0.0791897103190422	0.01100810803473
869	60.8881225585938	-5.70809936523438	-7.73341274261475	-0.0149658378213644	0.0022419011220336	0.0821117833256721	0.0152288740500808
870	60.8881225585938	-4.08472776412964	-7.79834747314453	-0.0299008563160896	0.0149041991680861	0.0649040415883064	0.00548864435404539
871	59.5894241333008	-4.73407602310181	-7.86328220367432	-0.0337969474494457	0.0152288740500808	0.0412028171122074	-0.0256800893694162
872	63.4855155944824	-6.03277349472046	-8.05808639526367	-0.0286021586507559	0.0191249661147594	-0.00132951640989631	-0.0367190167307854
873	62.8361663818359	-7.33147048950195	-7.79834747314453	-0.0282774847000837	0.00646266713738441	-0.0230826959013939	-0.0454852245748043
874	61.5374717712402	-5.38342475891113	-7.86328220367432	-0.0250307414680719	0.0155535480007529	-0.0448358729481697	-0.0415891297161579
875	62.8361663818359	-6.03277349472046	-7.73341274261475	0.000618529506027699	0.0343846566975117	-0.0815240740776062	-0.0328229255974293
876	62.1868209838867	-5.70809936523438	-7.14899873733521	0.00126787810586393	0.0327612869441509	-0.0935370251536369	-0.0175632312893867
877	60.8881225585938	-5.70809936523438	-7.86328220367432	0.00711201597005129	0.0168522447347641	-0.0974331125617027	-0.0217839982360601
878	59.5894241333008	-6.35744762420654	-7.9282169342041	-0.00425158534198999	0.0123068047687411	-0.0536020807921886	-0.0237320438027382
879	61.5374717712402	-4.40940189361572	-8.4476957321167	-0.00132951640989631	-0.0026282137259841	-0.0367190167307854	-0.00977104809135199
880	62.1868209838867	-6.03277349472046	-7.79834747314453	0.0158782228827477	0.00191722682211548	-0.0266541130840778	-0.00327756232582033
881	61.5374717712402	-5.05875062942505	-7.9282169342041	0.0191249661147594	0.0220470335334539	-0.0276281367987394	0.0217223595827818
882	60.8881225585938	-5.38342475891113	-7.73341274261475	0.0200989879667759	0.0275664981454611	-0.0188619289547205	0.0285405199974775
883	63.4855155944824	-5.70809936523438	-7.79834747314453	0.0213976856321096	0.0350340083241463	-0.0133424662053585	0.0278911720961332
884	63.4855155944824	-7.00679636001587	-7.6684775352478	0.00873538758605719	0.0106834331527352	0.0194496400654316	0.0369820520281792
885	59.5894241333008	-5.05875062942505	-7.86328220367432	0.0145795252174139	0.0132808275520802	0.00743668992072344	0.029189869761467
886	62.1868209838867	-5.05875062942505	-8.12302207946777	0.000618529506027699	0.0152288740500808	-0.00197886489331722	0.0152288740500808
887	64.1348648071289	-6.35744762420654	-7.86328220367432	0.000293855206109583	0.00581331877037883	0.00191722682211548	-0.00717365415766835
888	60.2387733459473	-6.03277349472046	-7.79834747314453	-0.00847235135734081	-0.0110697457566857	0.00256657530553639	-0.000355493422830477
889	59.5894241333008	-6.35744762420654	-7.73341274261475	-0.0126931173726916	-0.00295288790948689	0.0132808275520802	0.0116574559360743
890	61.5374717712402	-5.38342475891113	-7.6684775352478	-0.00490093370899558	-0.0169138833880424	0.00386527273803949	-0.00425158534198999
891	62.8361663818359	-6.35744762420654	-7.79834747314453	-0.0123684434220195	-0.0266541130840778	-0.00879702530801296	-0.0191866029053926
892	60.2387733459473	-4.73407602310181	-8.12302207946777	-0.0175632312893867	-0.0100957229733467	-0.0162645354866982	-0.0471085943281651
893	60.2387733459473	-5.05875062942505	-8.18795680999756	-0.0211346503347158	-0.0198359526693821	-0.0243813935667276	-0.0376930385828018
894	62.1868209838867	-5.38342475891113	-8.18795680999756	-0.0182125810533762	-0.0188619289547205	-0.0201606266200542	-0.0324982516467571
895	62.1868209838867	-6.03277349472046	-7.99315214157104	-0.00782300252467394	-0.0328229255974293	-0.0104203969240189	-0.0188619289547205
896	62.1868209838867	-5.70809936523438	-7.99315214157104	-0.0117190945893526	-0.0136671401560307	-0.00944637414067984	-0.0165892094373703
897	62.1868209838867	-6.03277349472046	-7.53860807418823	-0.0120437685400248	0.00191722682211548	-0.0360696688294411	-0.0152905117720366
898	60.8881225585938	-4.73407602310181	-8.05808639526367	-0.017887907102704	0.00126787810586393	-0.0279528107494116	-0.00944637414067984
899	63.4855155944824	-7.00679636001587	-7.86328220367432	-0.0237320438027382	-0.00197886489331722	-0.03444629535079	0.00646266713738441
900	58.9400749206543	-5.05875062942505	-8.12302207946777	-0.0224333461374044	0.00581331877037883	-0.02697878703475	0.00289124972186983
901	60.8881225585938	-6.03277349472046	-7.9282169342041	-0.00100484199356288	0.00646266713738441	-0.0208099745213985	0.0175015944987535
902	63.4855155944824	-6.03277349472046	-7.73341274261475	-0.00100484199356288	0.00970941036939621	-0.0123684434220195	0.0360080301761627
903	62.1868209838867	-6.68212223052979	-7.53860807418823	-0.00392691092565656	0.00841071270406246	-0.00977104809135199	0.0330859608948231
904	62.8361663818359	-6.68212223052979	-7.60354280471802	-0.00522560812532902	0.00581331877037883	-3.08191010844894e-05	0.0408781431615353
905	63.4855155944824	-6.03277349472046	-8.12302207946777	0.0123068047687411	0.000618529506027699	0.0168522447347641	0.0353586822748184
906	60.8881225585938	-7.00679636001587	-7.79834747314453	0.00711201597005129	-0.0273034609854221	0.052891094237566	0.011982130818069
907	60.2387733459473	-4.73407602310181	-8.18795680999756	0.00159255252219737	-0.0143164889886975	0.0824364572763443	0.00841071270406246
908	63.4855155944824	-6.35744762420654	-7.86328220367432	0.00386527273803949	-0.021459324285388	0.103215612471104	-0.00944637414067984
909	61.5374717712402	-5.05875062942505	-7.99315214157104	-0.0026282137259841	-0.0227580219507217	0.132760971784592	0.0162028968334198
910	62.1868209838867	-7.33147048950195	-7.47367286682129	0.0022419011220336	-0.0302255302667618	0.138280436396599	-0.00457625929266214
911	59.5894241333008	-5.05875062942505	-7.9282169342041	-0.0139918150380254	0.00354059832170606	0.102890938520432	-0.0123684434220195
912	61.5374717712402	-6.03277349472046	-7.86328220367432	-0.00944637414067984	0.00516396993771195	0.0399041213095188	-0.028926832601428
913	64.1348648071289	-6.35744762420654	-7.86328220367432	-0.00457625929266214	-0.00425158534198999	0.00808603875339031	-0.02697878703475
914	63.4855155944824	-6.35744762420654	-7.86328220367432	0.00711201597005129	-0.0169138833880424	-0.00619963090866804	-0.0273034609854221
915	61.5374717712402	-6.35744762420654	-7.86328220367432	0.00256657530553639	-0.0188619289547205	-0.0113944197073579	-0.0182125810533762
916	60.8881225585938	-5.38342475891113	-7.99315214157104	0.0162028968334198	0.00159255252219737	-0.0311995539814234	-0.0149658378213644
917	62.1868209838867	-6.03277349472046	-7.79834747314453	-0.0123684434220195	-0.0136671401560307	-0.0565241500735283	-0.00684897974133492
918	62.8361663818359	-6.35744762420654	-7.86328220367432	0.01847561635077	0.00678734155371785	-0.072757862508297	-0.0136671401560307
919	60.8881225585938	-4.73407602310181	-8.18795680999756	0.00906006153672934	0.00678734155371785	-0.0857448354363441	-0.0026282137259841
920	63.4855155944824	-6.35744762420654	-7.99315214157104	0.0252937767654657	0.0149041991680861	-0.086394190788269	0.00938473641872406
921	62.1868209838867	-6.68212223052979	-7.6684775352478	0.0158782228827477	0.0197743140161037	-0.0678877532482147	0.025618452578783
922	60.8881225585938	-5.38342475891113	-7.86328220367432	0.0171769186854362	0.0243197549134493	-0.0652903541922569	0.0334106348454952
923	60.8881225585938	-5.38342475891113	-7.86328220367432	0.0132808275520802	0.0334106348454952	-0.0675630792975426	0.0295145437121391
924	60.8881225585938	-5.05875062942505	-7.79834747314453	0.01847561635077	0.0168522447347641	-0.0386670641601086	0.0282158460468054
925	61.5374717712402	-5.70809936523438	-8.05808639526367	0.0145795252174139	0.00548864435404539	-0.00197886489331722	0.0233457311987877
926	58.9400749206543	-5.05875062942505	-7.99315214157104	0.00289124972186983	-0.00814767740666866	0.0304885655641556	0.00418994715437293
927	64.1348648071289	-6.35744762420654	-8.25289154052734	-3.08191010844894e-05	0.0022419011220336	0.0200989879667759	0.00581331877037883
928	60.2387733459473	-5.38342475891113	-8.05808639526367	-0.00944637414067984	0.00548864435404539	0.000943203864153475	-0.00165419070981443
929	63.4855155944824	-6.03277349472046	-7.73341274261475	-0.0100957229733467	0.0106834331527352	0.000293855206109583	0.00159255252219737
930	60.8881225585938	-5.38342475891113	-7.73341274261475	-0.00360223650932312	0.00516396993771195	0.00354059832170606	0.000293855206109583
931	64.7842102050781	-6.35744762420654	-7.86328220367432	-0.0201606266200542	0.00126787810586393	-0.0169138833880424	-0.023407369852066
932	60.8881225585938	-6.35744762420654	-8.12302207946777	-0.0227580219507217	-0.0156151866540313	0.0103587592020631	-0.0402904339134693
933	59.5894241333008	-4.73407602310181	-8.18795680999756	-0.0208099745213985	-0.0263294391334057	0.0181509424000978	-0.0357449948787689
934	60.2387733459473	-5.38342475891113	-8.18795680999756	-0.0217839982360601	-0.028926832601428	0.0327612869441509	-0.0305502042174339
935	62.1868209838867	-5.38342475891113	-7.99315214157104	-0.0100957229733467	-0.0350956469774246	0.049319677054882	-0.0227580219507217
936	62.8361663818359	-6.68212223052979	-7.79834747314453	-0.00977104809135199	-0.0373683646321297	0.0489950031042099	-0.00977104809135199
937	58.9400749206543	-5.38342475891113	-7.53860807418823	-0.00847235135734081	-0.0240567177534103	0.0340599827468395	-0.0146411629393697
938	62.1868209838867	-4.73407602310181	-8.05808639526367	0.00191722682211548	-0.0224333461374044	0.0236704051494598	-0.0100957229733467
939	62.1868209838867	-6.35744762420654	-7.9282169342041	0.00841071270406246	-0.0253554154187441	0.0593845807015896	0.000293855206109583
940	62.8361663818359	-5.05875062942505	-8.25289154052734	0.00354059832170606	-0.00782300252467394	0.0197743140161037	0.00451462110504508
941	59.5894241333008	-5.38342475891113	-7.86328220367432	0.00126787810586393	0.013930176384747	0.0103587592020631	0.0249691028147936
942	62.1868209838867	-6.03277349472046	-8.05808639526367	0.00873538758605719	0.0246444288641214	-0.00814767740666866	0.0373067259788513
943	62.8361663818359	-7.00679636001587	-7.6684775352478	0.00938473641872406	0.0321119390428066	-0.0149658378213644	0.0308132413774729
944	62.8361663818359	-6.03277349472046	-7.4087381362915	0.0126314787194133	0.040228795260191	-0.0169138833880424	0.0334106348454952
945	64.1348648071289	-6.35744762420654	-7.73341274261475	0.011982130818069	0.0447742342948914	-0.0139918150380254	0.0275664981454611
946	60.8881225585938	-5.38342475891113	-8.05808639526367	0.0126314787194133	0.0369820520281792	-0.0250307414680719	0.012956153601408
947	61.5374717712402	-5.70809936523438	-8.18795680999756	-0.00327756232582033	0.0473716296255589	-0.00879702530801296	0.0142548503354192
948	61.5374717712402	-6.03277349472046	-7.79834747314453	-0.0175632312893867	0.0408781431615353	-0.00327756232582033	-0.0026282137259841
949	62.8361663818359	-5.05875062942505	-7.99315214157104	-0.00230353930965066	0.0265924744307995	0.0100340843200684	-0.0126931173726916
950	62.8361663818359	-6.35744762420654	-7.73341274261475	0.00483929552137852	0.020423661917448	0.0246444288641214	0.0022419011220336
951	61.5374717712402	-5.38342475891113	-7.6684775352478	-0.00392691092565656	-0.00749832857400179	0.0022419011220336	-0.028926832601428
952	58.9400749206543	-5.70809936523438	-7.6684775352478	-0.0276281367987394	-0.00230353930965066	-0.0221086721867323	-0.039641086012125
953	63.4855155944824	-6.35744762420654	-8.18795680999756	-0.0208099745213985	-0.00295288790948689	-0.0487319678068161	-0.0425631552934647
954	62.8361663818359	-6.35744762420654	-7.9282169342041	-0.00847235135734081	-0.0123684434220195	-0.0467839203774929	-0.0367190167307854
955	62.1868209838867	-4.73407602310181	-7.86328220367432	-0.00749832857400179	-0.00295288790948689	-0.0399657599627972	-0.0243813935667276
956	60.8881225585938	-5.38342475891113	-7.99315214157104	-0.0113944197073579	0.00970941036939621	-0.0208099745213985	-0.0139918150380254
957	62.8361663818359	-5.70809936523438	-7.9282169342041	-0.0110697457566857	-0.00100484199356288	-0.0104203969240189	-0.00977104809135199
958	63.4855155944824	-7.33147048950195	-7.53860807418823	-0.0146411629393697	-0.00327756232582033	-0.0172385573387146	-0.00197886489331722
959	60.8881225585938	-4.73407602310181	-8.05808639526367	-0.0247060675173998	-0.000355493422830477	-0.0110697457566857	-0.000680167751852423
960	60.2387733459473	-5.05875062942505	-7.99315214157104	-0.00717365415766835	-0.00814767740666866	-0.021459324285388	0.00678734155371785
961	63.4855155944824	-5.70809936523438	-7.86328220367432	0.00126787810586393	-0.00619963090866804	-0.0224333461374044	0.0259431265294552
962	61.5374717712402	-5.70809936523438	-8.05808639526367	0.00451462110504508	-0.00814767740666866	-0.0393164120614529	0.0314625911414623
963	58.9400749206543	-4.73407602310181	-8.05808639526367	0.00970941036939621	-0.00652430532500148	-0.0393164120614529	0.0395794473588467
964	61.5374717712402	-4.40940189361572	-8.05808639526367	0.0175015944987535	-0.0026282137259841	-0.0409397818148136	0.0386054255068302
965	61.5374717712402	-5.05875062942505	-7.73341274261475	0.0197743140161037	0.00126787810586393	-0.0331475995481014	0.0278911720961332
966	62.8361663818359	-5.70809936523438	-7.73341274261475	0.020423661917448	0.00646266713738441	-0.0282774847000837	0.0126314787194133
967	61.5374717712402	-5.05875062942505	-7.79834747314453	0.012956153601408	0.00873538758605719	-0.0169138833880424	0.0236704051494598
968	62.1868209838867	-4.40940189361572	-8.31782627105713	0.0210730116814375	0.00418994715437293	-0.00100484199356288	-0.000680167751852423
969	60.8881225585938	-5.38342475891113	-7.9282169342041	0.0168522447347641	-3.08191010844894e-05	0.00289124972186983	0.00548864435404539
970	60.2387733459473	-4.73407602310181	-8.05808639526367	0.0136055024340749	0.00418994715437293	0.000293855206109583	0.00126787810586393
971	62.8361663818359	-6.03277349472046	-7.47367286682129	0.01847561635077	0.000618529506027699	0.000618529506027699	-0.0188619289547205
972	62.8361663818359	-5.70809936523438	-7.73341274261475	0.0022419011220336	-0.0139918150380254	0.000293855206109583	-0.0458098985254765
973	62.1868209838867	-5.38342475891113	-8.18795680999756	-0.0146411629393697	-0.0308748781681061	0.00126787810586393	-0.0435371771454811
974	59.5894241333008	-4.73407602310181	-8.12302207946777	-0.0211346503347158	0.0022419011220336	0.00548864435404539	-0.02697878703475
975	62.8361663818359	-5.38342475891113	-8.05808639526367	-0.0110697457566857	0.00711201597005129	0.0123068047687411	-0.0165892094373703
976	64.1348648071289	-5.38342475891113	-7.60354280471802	-0.0117190945893526	0.00516396993771195	0.0252937767654657	-0.0185372550040483
977	61.5374717712402	-4.73407602310181	-7.99315214157104	-0.00944637414067984	0.0022419011220336	0.0236704051494598	-0.0182125810533762
978	60.8881225585938	-5.05875062942505	-7.47367286682129	-0.0240567177534103	-0.00165419070981443	0.0239950809627771	-0.0172385573387146
979	60.8881225585938	-4.40940189361572	-8.05808639526367	-0.00749832857400179	-0.0026282137259841	0.0197743140161037	-0.00327756232582033
980	62.8361663818359	-6.68212223052979	-8.12302207946777	-0.000680167751852423	-0.0113944197073579	0.00451462110504508	0.0113327819854021
981	60.8881225585938	-4.40940189361572	-8.18795680999756	-0.00197886489331722	0.0149041991680861	0.0200989879667759	0.025618452578783
982	62.8361663818359	-5.05875062942505	-7.9282169342041	0.0152288740500808	0.0181509424000978	0.00386527273803949	0.0304885655641556
983	62.8361663818359	-5.38342475891113	-7.86328220367432	0.0149041991680861	0.0116574559360743	0.0103587592020631	0.0395794473588467
984	62.8361663818359	-6.68212223052979	-7.47367286682129	0.013930176384747	-0.0100957229733467	0.0207483377307653	0.0395794473588467
985	60.2387733459473	-5.70809936523438	-7.53860807418823	-0.00392691092565656	0.00516396993771195	0.0489950031042099	0.0334106348454952
986	61.5374717712402	-4.40940189361572	-8.12302207946777	0.0113327819854021	-0.0152905117720366	0.0623066499829292	0.0145795252174139
987	62.1868209838867	-5.05875062942505	-7.99315214157104	0.0022419011220336	-0.0224333461374044	0.0798390582203865	0.0103587592020631
988	60.8881225585938	-5.38342475891113	-7.53860807418823	-0.00814767740666866	-0.0282774847000837	0.0827611312270164	0.0171769186854362
989	60.8881225585938	-5.38342475891113	-7.53860807418823	-0.00327756232582033	-0.0221086721867323	0.0626313239336014	0.0379560738801956
990	62.8361663818359	-5.38342475891113	-7.73341274261475	0.0295145437121391	-0.0247060675173998	0.0541897900402546	-0.00425158534198999
991	60.8881225585938	-4.73407602310181	-7.99315214157104	0.011982130818069	-0.0337969474494457	0.0629559978842735	-0.0247060675173998
992	59.5894241333008	-4.08472776412964	-7.79834747314453	-0.00587495695799589	-0.0152905117720366	0.0269171483814716	-0.03444629535079
993	59.5894241333008	-4.73407602310181	-7.9282169342041	-0.00457625929266214	-0.00587495695799589	-0.0152905117720366	-0.0363943427801132
994	62.1868209838867	-4.73407602310181	-8.05808639526367	0.0123068047687411	-0.0156151866540313	-0.0578228458762169	-0.0415891297161579
995	61.5374717712402	-5.38342475891113	-8.05808639526367	-0.00197886489331722	0.000618529506027699	-0.0747059136629105	-0.0263294391334057
996	59.5894241333008	-4.08472776412964	-7.73341274261475	-0.0126931173726916	0.0126314787194133	-0.0919136479496956	-0.0195112787187099
997	63.4855155944824	-5.38342475891113	-7.73341274261475	-0.00717365415766835	0.0252937767654657	-0.0932123512029648	-0.0204853005707264
998	61.5374717712402	-4.40940189361572	-7.6684775352478	-0.000355493422830477	0.0239950809627771	-0.0714591667056084	-0.0152905117720366
999	63.4855155944824	-6.03277349472046	-7.73341274261475	-0.00165419070981443	0.0142548503354192	-0.0464592464268208	-0.00230353930965066
1000	56.9920310974121	-3.43537902832031	-7.9282169342041	-0.00490093370899558	0.0113327819854021	-0.0230826959013939	0.00873538758605719
1001	62.8361663818359	-5.05875062942505	-8.12302207946777	0.012956153601408	0.0239950809627771	-0.00197886489331722	0.0282158460468054
1002	62.1868209838867	-4.40940189361572	-8.12302207946777	-0.00749832857400179	0.0217223595827818	-0.00944637414067984	0.0376313999295235
1003	61.5374717712402	-4.40940189361572	-7.9282169342041	0.00516396993771195	0.0162028968334198	-0.00814767740666866	0.0392547734081745
1004	59.5894241333008	-4.08472776412964	-7.9282169342041	-0.00879702530801296	0.00256657530553639	0.00970941036939621	0.0389300994575024
1005	62.1868209838867	-4.40940189361572	-7.9282169342041	-0.0133424662053585	0.011982130818069	0.00451462110504508	0.0373067259788513
1006	62.1868209838867	-6.35744762420654	-7.73341274261475	-0.0123684434220195	0.0165275707840919	0.00289124972186983	0.0178262684494257
1007	60.8881225585938	-4.40940189361572	-8.18795680999756	-0.0201606266200542	0.0275664981454611	-0.0156151866540313	0.00873538758605719
1008	62.8361663818359	-5.38342475891113	-7.9282169342041	-0.00522560812532902	0.025618452578783	0.00483929552137852	0.00743668992072344
1009	62.1868209838867	-3.7600531578064	-8.05808639526367	-0.00879702530801296	0.0249691028147936	-0.00457625929266214	0.0165275707840919
1010	61.5374717712402	-5.38342475891113	-7.99315214157104	-0.00360223650932312	0.01100810803473	-0.0123684434220195	-0.00782300252467394
1011	59.5894241333008	-5.38342475891113	-7.47367286682129	-0.00977104809135199	0.00873538758605719	-0.0104203969240189	-0.0191866029053926
1012	63.4855155944824	-5.05875062942505	-7.79834747314453	-0.000680167751852423	0.00906006153672934	-0.00782300252467394	-0.0425631552934647
1013	62.8361663818359	-5.05875062942505	-8.12302207946777	-0.00457625929266214	-0.00457625929266214	-0.00197886489331722	-0.0406151078641415
1014	62.1868209838867	-5.05875062942505	-8.05808639526367	-0.0146411629393697	-0.0146411629393697	0.000618529506027699	-0.0360696688294411
1015	60.2387733459473	-4.73407602310181	-7.79834747314453	0.00191722682211548	-0.00360223650932312	-0.0247060675173998	-0.0172385573387146
1016	62.8361663818359	-5.05875062942505	-7.99315214157104	0.0116574559360743	0.0022419011220336	-0.0308748781681061	-0.0198359526693821
1017	60.8881225585938	-5.05875062942505	-7.86328220367432	0.0136055024340749	-0.00814767740666866	-0.0195112787187099	-0.0146411629393697
1018	62.1868209838867	-4.73407602310181	-7.53860807418823	0.00256657530553639	-0.0107450718060136	-0.000680167751852423	-0.0185372550040483
1019	60.8881225585938	-3.7600531578064	-7.9282169342041	-0.00360223650932312	-0.0318489037454128	-0.00879702530801296	-0.00295288790948689
1020	62.8361663818359	-5.38342475891113	-7.99315214157104	0.00354059832170606	-0.00555028254166245	-0.00360223650932312	0.00418994715437293
1021	61.5374717712402	-5.38342475891113	-7.99315214157104	0.0210730116814375	-0.0107450718060136	0.0100340843200684	0.0226963832974434
1022	58.9400749206543	-4.40940189361572	-7.9282169342041	-0.00847235135734081	0.00159255252219737	0.01847561635077	0.0350340083241463
1023	60.8881225585938	-4.08472776412964	-8.05808639526367	0.0188002903014421	-0.000355493422830477	0.0162028968334198	0.0340599827468395
1024	60.2387733459473	-4.73407602310181	-7.60354280471802	0.0113327819854021	0.00711201597005129	0.00548864435404539	0.0412028171122074
1025	61.5374717712402	-4.08472776412964	-7.6684775352478	0.00321592413820326	0.0168522447347641	-0.00619963090866804	0.0308132413774729
1026	59.5894241333008	-3.7600531578064	-7.60354280471802	0.00159255252219737	0.0265924744307995	-0.0295761823654175	0.01847561635077
1027	62.8361663818359	-5.05875062942505	-8.18795680999756	0.000618529506027699	0.0213976856321096	-0.0373683646321297	0.00516396993771195
1028	60.8881225585938	-4.73407602310181	-7.99315214157104	-0.0117190945893526	0.0126314787194133	-0.0295761823654175	0.00548864435404539
1029	61.5374717712402	-5.05875062942505	-7.86328220367432	-0.00814767740666866	0.0142548503354192	-0.0286021586507559	0.0230210572481155
1030	62.1868209838867	-4.08472776412964	-7.79834747314453	-0.00879702530801296	-0.00684897974133492	-0.0162645354866982	-0.00360223650932312
1031	62.8361663818359	-4.40940189361572	-7.99315214157104	-0.0139918150380254	-0.00522560812532902	-0.00360223650932312	-0.0260047651827335
1032	60.2387733459473	-4.40940189361572	-7.86328220367432	-0.0260047651827335	-0.0159398596733809	0.00191722682211548	-0.0474332682788372
1033	58.9400749206543	-3.43537902832031	-7.99315214157104	-0.0286021586507559	0.00289124972186983	0.00873538758605719	-0.0461345724761486
1034	61.5374717712402	-3.7600531578064	-8.12302207946777	-0.00457625929266214	0.000293855206109583	0.01847561635077	-0.0324982516467571
1035	60.8881225585938	-3.7600531578064	-8.12302207946777	-0.00490093370899558	-0.00977104809135199	0.00516396993771195	-0.0237320438027382
1036	60.8881225585938	-3.7600531578064	-8.12302207946777	0.00289124972186983	0.0022419011220336	0.0213976856321096	-0.0188619289547205
1037	60.2387733459473	-4.73407602310181	-7.79834747314453	-0.00684897974133492	-0.00749832857400179	0.00354059832170606	-0.0195112787187099
1038	60.8881225585938	-3.7600531578064	-8.05808639526367	0.00354059832170606	0.0223717093467712	0.0126314787194133	-0.00360223650932312
1039	62.8361663818359	-5.05875062942505	-7.53860807418823	0.00548864435404539	0.01847561635077	0.0249691028147936	-0.00165419070981443
1040	59.5894241333008	-3.11070466041565	-7.9282169342041	0.00321592413820326	0.0285405199974775	0.0200989879667759	0.00191722682211548
1041	59.5894241333008	-4.40940189361572	-7.60354280471802	0.00613799272105098	0.0272418223321438	-0.0123684434220195	0.0236704051494598
1042	62.1868209838867	-4.73407602310181	-7.9282169342041	0.00808603875339031	-0.000355493422830477	-0.00847235135734081	0.0392547734081745
1043	63.4855155944824	-5.70809936523438	-7.86328220367432	0.00743668992072344	-0.0123684434220195	-0.0250307414680719	0.040228795260191
1044	60.8881225585938	-4.40940189361572	-7.79834747314453	-0.00295288790948689	-0.0139918150380254	-0.00522560812532902	0.0408781431615353
1045	62.1868209838867	-4.08472776412964	-7.73341274261475	-0.0126931173726916	-0.0302255302667618	0.00711201597005129	0.0340599827468395
1046	60.8881225585938	-4.40940189361572	-7.60354280471802	0.00321592413820326	-0.0240567177534103	-0.00944637414067984	0.0188002903014421
1047	59.5894241333008	-4.73407602310181	-8.05808639526367	0.0022419011220336	-0.0276281367987394	0.000943203864153475	0.01100810803473
1048	60.8881225585938	-4.73407602310181	-7.73341274261475	-0.00555028254166245	-0.0107450718060136	-0.00555028254166245	0.0171769186854362
1049	59.5894241333008	-3.43537902832031	-8.25289154052734	0.00873538758605719	-0.00749832857400179	-0.00684897974133492	0.0168522447347641
1050	62.1868209838867	-4.40940189361572	-7.79834747314453	0.0249691028147936	0.00743668992072344	0.00191722682211548	-0.00327756232582033
1051	60.8881225585938	-3.43537902832031	-7.86328220367432	0.0168522447347641	0.00581331877037883	0.00321592413820326	-0.0162645354866982
1052	62.1868209838867	-4.73407602310181	-7.73341274261475	0.00418994715437293	0.00841071270406246	0.00126787810586393	-0.0412644557654858
1053	63.4855155944824	-4.73407602310181	-7.86328220367432	-0.00684897974133492	0.0168522447347641	-0.00327756232582033	-0.043212503194809
1054	62.1868209838867	-4.73407602310181	-7.6684775352478	-0.00132951640989631	0.0123068047687411	-0.00684897974133492	-0.0357449948787689
1055	60.8881225585938	-4.73407602310181	-7.79834747314453	0.01847561635077	0.0207483377307653	-0.0126931173726916	-0.0273034609854221
1056	60.2387733459473	-4.40940189361572	-7.86328220367432	0.013930176384747	0.0272418223321438	-0.0299008563160896	-0.0227580219507217
1057	61.5374717712402	-3.7600531578064	-8.18795680999756	0.0136055024340749	0.029189869761467	-0.0536020807921886	-0.0162645354866982
1058	62.1868209838867	-6.03277349472046	-7.73341274261475	0.00808603875339031	0.00938473641872406	-0.0428878292441368	-0.0204853005707264
1059	58.9400749206543	-3.43537902832031	-7.73341274261475	0.00418994715437293	-0.00100484199356288	-0.0217839982360601	-0.00425158534198999
1060	61.5374717712402	-4.73407602310181	-7.4087381362915	0.00711201597005129	-0.0143164889886975	-0.0136671401560307	0.00451462110504508
1061	62.8361663818359	-4.73407602310181	-7.86328220367432	0.0103587592020631	-0.00197886489331722	-0.0104203969240189	0.0220470335334539
1062	61.5374717712402	-3.7600531578064	-8.18795680999756	0.025618452578783	-0.0201606266200542	0.00126787810586393	0.0246444288641214
1063	58.2907257080078	-3.43537902832031	-8.12302207946777	-0.0159398596733809	-0.0136671401560307	0.01847561635077	0.0405534692108631
1064	60.2387733459473	-3.43537902832031	-8.25289154052734	-0.0126931173726916	-0.0191866029053926	0.0275664981454611	0.0373067259788513
1065	60.2387733459473	-4.08472776412964	-7.86328220367432	-0.0100957229733467	-0.0227580219507217	0.025618452578783	0.029189869761467
1066	62.8361663818359	-4.73407602310181	-7.4087381362915	-0.0182125810533762	-0.0162645354866982	0.0379560738801956	0.0142548503354192
1067	59.5894241333008	-3.7600531578064	-7.79834747314453	-0.00490093370899558	-0.0204853005707264	0.0489950031042099	0.00678734155371785
1068	62.1868209838867	-4.08472776412964	-8.4476957321167	-0.00619963090866804	-0.0191866029053926	0.0512677207589149	0.0152288740500808
1069	60.8881225585938	-5.05875062942505	-8.05808639526367	0.00386527273803949	-0.0100957229733467	0.0610079504549503	0.00354059832170606
1070	60.2387733459473	-3.43537902832031	-8.12302207946777	0.00159255252219737	-0.0149658378213644	0.0548391379415989	0.0022419011220336
1071	62.8361663818359	-4.73407602310181	-7.73341274261475	0.00321592413820326	-0.00977104809135199	0.0678261145949364	-0.0204853005707264
1072	61.5374717712402	-3.11070466041565	-7.99315214157104	-0.00327756232582033	-0.0133424662053585	0.0580858811736107	-0.0510046854615211
1073	60.2387733459473	-4.73407602310181	-7.86328220367432	-0.00847235135734081	-0.0120437685400248	0.0379560738801956	-0.0516540370881557
1074	56.9920310974121	-3.43537902832031	-8.12302207946777	-0.0133424662053585	-0.00425158534198999	0.0152288740500808	-0.0341216214001179
1075	61.5374717712402	-3.7600531578064	-8.31782627105713	-0.000680167751852423	0.0022419011220336	-0.00782300252467394	-0.0308748781681061
1076	61.5374717712402	-4.40940189361572	-7.86328220367432	0.00483929552137852	0.0162028968334198	-0.00912170019000769	-0.0237320438027382
1077	60.8881225585938	-4.40940189361572	-7.79834747314453	-0.000355493422830477	0.0194496400654316	-0.0412644557654858	-0.0221086721867323
1078	58.2907257080078	-3.43537902832031	-7.86328220367432	0.00321592413820326	0.0149041991680861	-0.0438618510961533	-0.0113944197073579
1079	62.8361663818359	-5.05875062942505	-7.86328220367432	0.00321592413820326	0.0181509424000978	-0.055874802172184	-0.00327756232582033
1080	61.5374717712402	-4.73407602310181	-7.9282169342041	0.00354059832170606	0.0100340843200684	-0.0532774068415165	0.000943203864153475
1081	60.2387733459473	-2.46135592460632	-8.05808639526367	0.000943203864153475	0.031137915328145	-0.0402904339134693	0.0178262684494257
1082	61.5374717712402	-4.73407602310181	-7.79834747314453	-0.00684897974133492	0.0145795252174139	-0.0156151866540313	0.0304885655641556
1083	62.8361663818359	-4.73407602310181	-7.60354280471802	-0.00555028254166245	0.0123068047687411	-0.00847235135734081	0.0412028171122074
1084	62.8361663818359	-6.03277349472046	-7.86328220367432	0.00418994715437293	-0.00814767740666866	0.0142548503354192	0.0405534692108631
1085	56.3426818847656	-3.7600531578064	-7.86328220367432	-0.0110697457566857	-0.00490093370899558	0.0243197549134493	0.0265924744307995
1086	60.8881225585938	-3.11070466041565	-7.79834747314453	-0.0162645354866982	-0.0165892094373703	0.0226963832974434	0.0149041991680861
1087	62.8361663818359	-4.40940189361572	-7.6684775352478	-0.0188619289547205	-0.0136671401560307	0.0220470335334539	0.0116574559360743
1088	61.5374717712402	-3.7600531578064	-8.05808639526367	-0.0100957229733467	-0.00749832857400179	-0.0133424662053585	0.0116574559360743
1089	60.8881225585938	-4.40940189361572	-7.86328220367432	-0.00717365415766835	-0.00977104809135199	-0.00814767740666866	0.012956153601408
1090	62.1868209838867	-4.08472776412964	-8.12302207946777	-0.00522560812532902	-0.00197886489331722	-0.0292515084147453	-0.00327756232582033
1091	61.5374717712402	-4.40940189361572	-7.9282169342041	-0.000355493422830477	0.00321592413820326	-0.0409397818148136	-0.0156151866540313
1092	60.2387733459473	-4.40940189361572	-7.53860807418823	-0.00912170019000769	0.011982130818069	-0.0549007803201675	-0.0461345724761486
1093	63.4855155944824	-4.73407602310181	-7.60354280471802	0.01100810803473	0.0132808275520802	-0.0536020807921886	-0.03444629535079
1094	62.1868209838867	-4.40940189361572	-7.99315214157104	0.00841071270406246	0.0113327819854021	-0.03444629535079	-0.0386670641601086
1095	61.5374717712402	-5.38342475891113	-7.86328220367432	0.0126314787194133	0.0100340843200684	-0.0188619289547205	-0.0230826959013939
1096	58.2907257080078	-3.11070466041565	-8.05808639526367	0.0022419011220336	0.020423661917448	-0.0188619289547205	-0.0201606266200542
1097	61.5374717712402	-3.43537902832031	-8.12302207946777	-0.0100957229733467	0.0171769186854362	-0.0175632312893867	-0.017887907102704
1098	62.1868209838867	-4.73407602310181	-7.79834747314453	-0.00944637414067984	0.0145795252174139	-0.00782300252467394	-0.0123684434220195
1099	60.8881225585938	-3.43537902832031	-7.86328220367432	0.0249691028147936	0.00159255252219737	0.00548864435404539	-0.00132951640989631
1100	60.2387733459473	-4.73407602310181	-7.53860807418823	0.0168522447347641	0.0100340843200684	-0.00197886489331722	0.00386527273803949
1101	62.8361663818359	-4.40940189361572	-8.05808639526367	0.0100340843200684	0.01847561635077	-0.0117190945893526	0.0249691028147936
1102	62.1868209838867	-4.40940189361572	-8.05808639526367	0.0145795252174139	0.00191722682211548	-0.00490093370899558	0.0298392176628113
1103	61.5374717712402	-3.43537902832031	-8.18795680999756	-3.08191010844894e-05	-0.000680167751852423	-0.0188619289547205	0.0321119390428066
1104	61.5374717712402	-3.43537902832031	-8.12302207946777	-0.00392691092565656	-0.00360223650932312	-0.0172385573387146	0.0386054255068302
1105	61.5374717712402	-4.08472776412964	-7.73341274261475	-0.00847235135734081	0.00808603875339031	-0.028926832601428	0.0226963832974434
1106	62.1868209838867	-5.70809936523438	-7.47367286682129	-0.0117190945893526	0.00289124972186983	-0.023407369852066	0.0207483377307653
1107	58.2907257080078	-3.43537902832031	-7.9282169342041	-0.0221086721867323	0.00483929552137852	-0.00132951640989631	0.00581331877037883
1108	62.8361663818359	-4.40940189361572	-7.99315214157104	-0.00912170019000769	-0.00555028254166245	0.0200989879667759	0.00159255252219737
1109	61.5374717712402	-3.43537902832031	-8.05808639526367	-0.0104203969240189	-0.00652430532500148	0.0415274947881699	0.00548864435404539
1110	59.5894241333008	-3.7600531578064	-7.99315214157104	0.000943203864153475	-0.0143164889886975	0.0321119390428066	0.011982130818069
1111	60.8881225585938	-4.40940189361572	-7.60354280471802	-0.0100957229733467	-0.0250307414680719	0.0577612072229385	-0.0159398596733809
1112	63.4855155944824	-4.08472776412964	-8.12302207946777	0.000618529506027699	-0.0227580219507217	0.0392547734081745	-0.0500306636095047
1113	61.5374717712402	-3.7600531578064	-7.60354280471802	-0.00197886489331722	-0.0204853005707264	0.0470469556748867	-0.0360696688294411
1114	60.2387733459473	-3.11070466041565	-7.9282169342041	-0.00295288790948689	-0.0169138833880424	0.049319677054882	-0.0279528107494116
1115	61.5374717712402	-2.78603029251099	-8.31782627105713	-0.00782300252467394	-0.0133424662053585	0.0171769186854362	-0.0260047651827335
1116	62.1868209838867	-4.40940189361572	-8.18795680999756	0.00711201597005129	-0.0208099745213985	-0.00684897974133492	-0.0221086721867323
1117	62.1868209838867	-5.05875062942505	-7.86328220367432	0.00126787810586393	-0.00197886489331722	-0.0409397818148136	-0.0143164889886975
1118	59.5894241333008	-3.43537902832031	-7.9282169342041	-0.0107450718060136	0.00970941036939621	-0.0532774068415165	-0.00619963090866804
1119	63.4855155944824	-4.73407602310181	-7.53860807418823	-0.00230353930965066	0.0298392176628113	-0.0542514286935329	-0.00295288790948689
1120	62.1868209838867	-3.43537902832031	-7.86328220367432	0.00743668992072344	0.0282158460468054	-0.0490566417574883	0.00873538758605719
1121	61.5374717712402	-4.40940189361572	-8.05808639526367	0.0152288740500808	0.0269171483814716	-0.0195112787187099	0.0298392176628113
1122	57.6413803100586	-3.11070466041565	-7.99315214157104	0.00418994715437293	0.0282158460468054	-0.0130177913233638	0.0324366129934788
1123	60.2387733459473	-3.7600531578064	-7.99315214157104	0.0142548503354192	0.0175015944987535	-0.00360223650932312	0.0373067259788513
1124	61.5374717712402	-3.7600531578064	-7.99315214157104	0.011982130818069	0.00159255252219737	0.00841071270406246	0.045423585921526
1125	60.8881225585938	-3.43537902832031	-7.73341274261475	0.0123068047687411	0.00289124972186983	0.00613799272105098	0.0262678004801273
1126	61.5374717712402	-4.08472776412964	-7.53860807418823	-0.0026282137259841	0.00483929552137852	-3.08191010844894e-05	0.0171769186854362
1127	60.2387733459473	-4.40940189361572	-7.9282169342041	0.0178262684494257	-0.00230353930965066	0.00711201597005129	0.0142548503354192
1128	63.4855155944824	-6.03277349472046	-8.12302207946777	-0.0026282137259841	-0.00912170019000769	-0.00717365415766835	0.01100810803473
1129	60.2387733459473	-3.43537902832031	-8.05808639526367	-0.00425158534198999	-0.00977104809135199	-3.08191010844894e-05	0.00289124972186983
1130	61.5374717712402	-3.43537902832031	-7.9282169342041	0.00126787810586393	-0.00327756232582033	0.00451462110504508	-0.00619963090866804
1131	60.8881225585938	-3.43537902832031	-8.05808639526367	-0.00295288790948689	-0.032173577696085	0.0265924744307995	-0.0201606266200542
1132	60.8881225585938	-4.73407602310181	-7.73341274261475	-0.0162645354866982	-0.00684897974133492	0.0321119390428066	-0.039641086012125
1133	60.8881225585938	-5.05875062942505	-7.47367286682129	-0.0292515084147453	-0.00100484199356288	0.0116574559360743	-0.0402904339134693
1134	62.8361663818359	-5.05875062942505	-8.05808639526367	-0.0354203209280968	0.000618529506027699	0.00418994715437293	-0.038017712533474
1135	62.1868209838867	-4.73407602310181	-7.79834747314453	-0.0363943427801132	0.0022419011220336	-0.0104203969240189	-0.0334722734987736
1136	62.1868209838867	-4.73407602310181	-7.79834747314453	-0.0399657599627972	0.020423661917448	-0.0302255302667618	-0.0191866029053926
1137	59.5894241333008	-3.43537902832031	-8.05808639526367	-0.0399657599627972	0.0149041991680861	-0.0334722734987736	-0.0172385573387146
1138	62.8361663818359	-4.73407602310181	-8.25289154052734	-0.0350956469774246	0.00938473641872406	-0.0441865250468254	-0.0136671401560307
1139	60.8881225585938	-5.38342475891113	-7.60354280471802	-0.021459324285388	0.000943203864153475	-0.0286021586507559	0.00451462110504508
1140	62.1868209838867	-4.73407602310181	-7.6684775352478	-0.0123684434220195	0.00906006153672934	-0.0126931173726916	0.00646266713738441
1141	60.2387733459473	-4.40940189361572	-7.6684775352478	0.0116574559360743	0.0269171483814716	-0.0100957229733467	0.0301638916134834
1142	62.1868209838867	-5.38342475891113	-7.99315214157104	0.0210730116814375	0.0213976856321096	-0.0146411629393697	0.0356833562254906
1143	62.1868209838867	-6.03277349472046	-7.79834747314453	0.0158782228827477	0.01100810803473	-0.00944637414067984	0.0386054255068302
1144	57.6413803100586	-3.43537902832031	-8.12302207946777	0.0191249661147594	0.0149041991680861	-3.08191010844894e-05	0.0295145437121391
1145	60.8881225585938	-3.7600531578064	-7.99315214157104	0.0356833562254906	-0.00425158534198999	0.00938473641872406	0.0285405199974775
1146	62.1868209838867	-5.38342475891113	-7.47367286682129	0.0321119390428066	-0.00879702530801296	0.0155535480007529	0.0233457311987877
1147	60.8881225585938	-3.7600531578064	-7.9282169342041	0.0210730116814375	-0.0120437685400248	0.0142548503354192	0.00970941036939621
1148	60.2387733459473	-4.40940189361572	-7.86328220367432	0.0171769186854362	-0.00425158534198999	0.020423661917448	0.00776136433705688
1149	62.8361663818359	-5.38342475891113	-8.12302207946777	0.025618452578783	0.000618529506027699	0.0207483377307653	0.00938473641872406
1150	58.9400749206543	-5.38342475891113	-7.9282169342041	0.0155535480007529	-0.0318489037454128	0.0252937767654657	-0.0104203969240189
1151	62.1868209838867	-5.70809936523438	-7.79834747314453	-0.00749832857400179	-0.0230826959013939	0.0356833562254906	-0.0217839982360601
1152	62.8361663818359	-5.70809936523438	-7.73341274261475	-0.00132951640989631	-0.0126931173726916	0.031137915328145	-0.0487319678068161
1153	61.5374717712402	-4.73407602310181	-7.6684775352478	-0.0227580219507217	-0.0162645354866982	0.0304885655641556	-0.0500306636095047
1154	62.1868209838867	-7.33147048950195	-7.60354280471802	-0.0136671401560307	-0.00749832857400179	0.0158782228827477	-0.0350956469774246
1155	60.2387733459473	-5.70809936523438	-7.9282169342041	-0.0263294391334057	0.00191722682211548	-0.00165419070981443	-0.0224333461374044
1156	61.5374717712402	-6.03277349472046	-7.9282169342041	-0.0172385573387146	0.0194496400654316	-0.00717365415766835	-0.0136671401560307
1157	60.8881225585938	-4.40940189361572	-8.18795680999756	-0.0221086721867323	0.0278911720961332	-0.00392691092565656	-0.0165892094373703
1158	62.1868209838867	-6.03277349472046	-7.86328220367432	-0.0182125810533762	0.0239950809627771	-0.00230353930965066	-0.0120437685400248
1159	58.2907257080078	-4.08472776412964	-7.86328220367432	-0.0217839982360601	0.0168522447347641	0.00841071270406246	0.0100340843200684
1160	63.4855155944824	-5.38342475891113	-7.79834747314453	0.00256657530553639	0.0275664981454611	-0.00425158534198999	0.0152288740500808
1161	61.5374717712402	-5.05875062942505	-7.9282169342041	0.0155535480007529	0.029189869761467	0.00548864435404539	0.0269171483814716
1162	62.1868209838867	-5.38342475891113	-7.9282169342041	0.013930176384747	0.00678734155371785	0.0103587592020631	0.0330859608948231
1163	62.8361663818359	-5.70809936523438	-7.79834747314453	0.01100810803473	-0.00522560812532902	0.0171769186854362	0.0389300994575024
1164	62.1868209838867	-5.70809936523438	-8.05808639526367	0.0233457311987877	-0.0133424662053585	0.0165275707840919	0.0457482598721981
1165	62.8361663818359	-7.00679636001587	-7.73341274261475	0.031137915328145	-0.050680011510849	0.0249691028147936	0.0282158460468054
1166	60.2387733459473	-3.7600531578064	-7.79834747314453	0.0220470335334539	-0.0399657599627972	0.0233457311987877	0.0171769186854362
1167	60.2387733459473	-4.73407602310181	-7.86328220367432	0.0142548503354192	-0.0292515084147453	0.0175015944987535	0.0142548503354192
1168	62.1868209838867	-5.38342475891113	-7.53860807418823	0.0207483377307653	-0.0211346503347158	0.00354059832170606	-0.00360223650932312
1169	60.2387733459473	-5.38342475891113	-7.86328220367432	0.0191249661147594	-0.0162645354866982	-0.0191866029053926	0.00938473641872406
1170	58.2907257080078	-5.70809936523438	-7.86328220367432	0.01100810803473	-0.00587495695799589	-0.0363943427801132	0.00418994715437293
1171	60.2387733459473	-3.7600531578064	-8.31782627105713	0.000943203864153475	-3.08191010844894e-05	-0.0412644557654858	-0.0188619289547205
1172	59.5894241333008	-4.73407602310181	-7.99315214157104	0.0158782228827477	0.00191722682211548	-0.0363943427801132	-0.043212503194809
1173	58.9400749206543	-4.40940189361572	-7.79834747314453	-0.00847235135734081	-0.00847235135734081	-0.0328229255974293	-0.0422384813427925
1174	58.9400749206543	-4.73407602310181	-7.79834747314453	0.00191722682211548	-0.00814767740666866	-0.000680167751852423	-0.0328229255974293
1175	61.5374717712402	-3.7600531578064	-8.25289154052734	0.000618529506027699	-0.0201606266200542	0.0236704051494598	-0.0208099745213985
1176	61.5374717712402	-4.08472776412964	-8.12302207946777	-3.08191010844894e-05	-0.0188619289547205	0.0593845807015896	-0.0113944197073579
1177	62.8361663818359	-5.05875062942505	-7.9282169342041	-0.00425158534198999	-0.00944637414067984	0.0619819760322571	-0.0188619289547205
1178	61.5374717712402	-3.7600531578064	-8.05808639526367	-0.0139918150380254	-0.0182125810533762	0.036657378077507	-0.00847235135734081
1179	62.1868209838867	-5.05875062942505	-7.9282169342041	-0.00944637414067984	-0.0117190945893526	0.0379560738801956	0.00321592413820326
1180	61.5374717712402	-4.73407602310181	-7.86328220367432	-0.0117190945893526	-0.0162645354866982	0.0168522447347641	0.012956153601408
1181	60.8881225585938	-5.05875062942505	-7.4087381362915	-0.00132951640989631	0.00711201597005129	0.00386527273803949	0.0243197549134493
1182	62.1868209838867	-4.08472776412964	-8.12302207946777	0.0145795252174139	0.020423661917448	-0.0402904339134693	0.0330859608948231
1183	61.5374717712402	-4.08472776412964	-8.18795680999756	-0.00879702530801296	0.0217223595827818	-0.0704851448535919	0.0434755384922028
1184	62.1868209838867	-4.40940189361572	-8.25289154052734	0.00321592413820326	0.0239950809627771	-0.0821734219789505	0.0275664981454611
1185	60.2387733459473	-4.40940189361572	-8.05808639526367	-0.00392691092565656	-0.000355493422830477	-0.050680011510849	0.0220470335334539
1186	62.8361663818359	-4.40940189361572	-7.6684775352478	-0.00587495695799589	0.00776136433705688	-0.039641086012125	0.0152288740500808
1187	61.5374717712402	-3.7600531578064	-7.99315214157104	-0.0117190945893526	0.00970941036939621	-0.0480826161801815	0.0142548503354192
1188	62.1868209838867	-4.40940189361572	-7.60354280471802	-0.0162645354866982	0.00776136433705688	-0.0591215454041958	-0.00555028254166245
1189	60.2387733459473	-3.43537902832031	-8.18795680999756	-0.0185372550040483	0.00289124972186983	-0.0295761823654175	0.00289124972186983
1190	62.1868209838867	-3.43537902832031	-8.31782627105713	-0.0169138833880424	0.00159255252219737	-0.0146411629393697	-0.00587495695799589
1191	61.5374717712402	-5.38342475891113	-7.60354280471802	-0.00814767740666866	-0.0230826959013939	-0.0159398596733809	-0.0276281367987394
1192	62.1868209838867	-4.40940189361572	-7.86328220367432	-0.0182125810533762	-0.00912170019000769	0.00191722682211548	-0.0419138073921204
1193	62.8361663818359	-4.08472776412964	-7.79834747314453	-0.0126931173726916	0.01100810803473	-0.00392691092565656	-0.0480826161801815
1194	62.1868209838867	-4.73407602310181	-7.6684775352478	-0.00619963090866804	0.00548864435404539	0.00256657530553639	-0.0367190167307854
1195	62.8361663818359	-6.03277349472046	-7.34380340576172	0.00354059832170606	-0.00230353930965066	0.00711201597005129	-0.0201606266200542
1196	59.5894241333008	-3.11070466041565	-7.99315214157104	0.000943203864153475	0.0113327819854021	0.0226963832974434	-0.0139918150380254
1197	61.5374717712402	-3.7600531578064	-8.38276100158691	0.00386527273803949	0.00970941036939621	0.0246444288641214	-0.0198359526693821
1198	62.8361663818359	-4.40940189361572	-7.86328220367432	0.0155535480007529	0.00159255252219737	0.0360080301761627	-0.0136671401560307
1199	60.8881225585938	-3.7600531578064	-7.73341274261475	0.00581331877037883	0.00581331877037883	0.0285405199974775	0.000943203864153475
1200	61.5374717712402	-5.05875062942505	-7.6684775352478	0.0100340843200684	0.0194496400654316	0.000943203864153475	0.0100340843200684
1201	61.5374717712402	-3.43537902832031	-7.9282169342041	0.0217223595827818	0.0369820520281792	-0.0295761823654175	0.0220470335334539
1202	60.8881225585938	-4.40940189361572	-7.79834747314453	0.0162028968334198	0.031137915328145	-0.0610695891082287	0.0347093306481838
1203	60.2387733459473	-4.08472776412964	-7.9282169342041	0.00873538758605719	0.0386054255068302	-0.0896409302949905	0.0392547734081745
1204	60.8881225585938	-3.7600531578064	-7.73341274261475	0.0132808275520802	0.0340599827468395	-0.0847708135843277	0.0444495603442192
1205	62.8361663818359	-3.43537902832031	-8.05808639526367	0.00743668992072344	0.0230210572481155	-0.0383423902094364	0.0282158460468054
1206	61.5374717712402	-4.73407602310181	-8.12302207946777	-0.00912170019000769	0.00159255252219737	-0.0104203969240189	0.0213976856321096
1207	60.2387733459473	-4.08472776412964	-7.73341274261475	-0.00977104809135199	0.00743668992072344	0.0220470335334539	-3.08191010844894e-05
1208	60.2387733459473	-3.43537902832031	-7.6684775352478	0.00126787810586393	0.00970941036939621	0.0246444288641214	0.00743668992072344
1209	63.4855155944824	-5.05875062942505	-7.79834747314453	-0.0104203969240189	0.00191722682211548	0.040228795260191	0.00126787810586393
1210	62.1868209838867	-4.40940189361572	-8.12302207946777	-0.00522560812532902	-0.00100484199356288	0.0610079504549503	0.00321592413820326
1211	60.2387733459473	-4.73407602310181	-7.9282169342041	-0.0243813935667276	-0.00100484199356288	0.0298392176628113	-0.0341216214001179
1212	61.5374717712402	-3.7600531578064	-8.31782627105713	-0.0260047651827335	-0.0107450718060136	0.0106834331527352	-0.0386670641601086
1213	60.2387733459473	-4.08472776412964	-7.9282169342041	-0.0311995539814234	-0.0217839982360601	0.00191722682211548	-0.0454852245748043
1214	62.1868209838867	-4.08472776412964	-7.86328220367432	-0.0156151866540313	-0.0227580219507217	-0.0143164889886975	-0.0357449948787689
1215	60.8881225585938	-3.7600531578064	-7.73341274261475	-0.00684897974133492	-0.0195112787187099	-0.00749832857400179	-0.02697878703475
1216	62.1868209838867	-4.40940189361572	-8.18795680999756	-0.0162645354866982	-0.00100484199356288	-0.0195112787187099	-0.0204853005707264
1217	60.8881225585938	-4.73407602310181	-7.9282169342041	-0.00522560812532902	-0.0133424662053585	-0.0126931173726916	-0.017887907102704
1218	60.2387733459473	-4.08472776412964	-8.05808639526367	-0.0240567177534103	0.00321592413820326	-0.0217839982360601	-0.0159398596733809
1219	60.8881225585938	-3.7600531578064	-7.99315214157104	-0.00360223650932312	0.0022419011220336	-0.0250307414680719	-0.0120437685400248
1220	60.2387733459473	-4.08472776412964	-8.18795680999756	-0.00230353930965066	-0.00392691092565656	-0.0172385573387146	0.0022419011220336
1221	60.2387733459473	-5.38342475891113	-7.6684775352478	0.00321592413820326	0.012956153601408	-0.0389917381107807	0.0197743140161037
1222	58.9400749206543	-5.05875062942505	-7.53860807418823	-0.00425158534198999	0.013930176384747	-0.0334722734987736	0.0373067259788513
1223	62.8361663818359	-5.70809936523438	-8.12302207946777	0.00711201597005129	0.0100340843200684	-0.0311995539814234	0.0399041213095188
1224	62.8361663818359	-5.70809936523438	-7.9282169342041	0.00743668992072344	0.00873538758605719	-0.0165892094373703	0.0373067259788513
1225	61.5374717712402	-5.38342475891113	-7.99315214157104	0.0207483377307653	0.00743668992072344	0.00743668992072344	0.0269171483814716
1226	58.9400749206543	-4.73407602310181	-8.05808639526367	0.0165275707840919	-0.00814767740666866	0.0200989879667759	0.0226963832974434
1227	60.8881225585938	-4.08472776412964	-8.31782627105713	0.00354059832170606	-0.00652430532500148	0.0194496400654316	0.012956153601408
1228	62.1868209838867	-6.35744762420654	-7.60354280471802	0.0022419011220336	-0.0279528107494116	0.0116574559360743	0.0113327819854021
1229	60.2387733459473	-4.08472776412964	-7.86328220367432	-0.00490093370899558	-0.0126931173726916	0.00678734155371785	0.000943203864153475
1230	61.5374717712402	-5.38342475891113	-7.79834747314453	0.00938473641872406	-0.0169138833880424	0.0145795252174139	0.00289124972186983
1231	60.8881225585938	-4.73407602310181	-8.12302207946777	-0.00944637414067984	-0.0221086721867323	0.0259431265294552	-0.0273034609854221
1232	60.8881225585938	-6.03277349472046	-7.99315214157104	-0.0139918150380254	-0.0188619289547205	0.0194496400654316	-0.0370436906814575
1233	58.2907257080078	-4.73407602310181	-7.79834747314453	-0.017887907102704	-0.0240567177534103	0.0269171483814716	-0.0435371771454811
1234	60.8881225585938	-4.73407602310181	-7.9282169342041	-0.0117190945893526	-0.032173577696085	0.0519170723855495	-0.0308748781681061
1235	59.5894241333008	-4.73407602310181	-7.53860807418823	0.00743668992072344	-0.0337969474494457	0.0561378374695778	-0.0185372550040483
1236	60.2387733459473	-4.73407602310181	-7.86328220367432	-0.00165419070981443	-0.0282774847000837	0.0486703291535378	-0.00977104809135199
1237	58.9400749206543	-6.03277349472046	-8.05808639526367	-0.00457625929266214	-0.0162645354866982	0.0489950031042099	-0.00879702530801296
1238	60.2387733459473	-3.7600531578064	-8.18795680999756	0.00451462110504508	0.00289124972186983	0.0444495603442192	-0.0100957229733467
1239	61.5374717712402	-5.70809936523438	-7.73341274261475	-0.00100484199356288	0.00386527273803949	0.0389300994575024	0.00256657530553639
1240	58.9400749206543	-4.73407602310181	-7.86328220367432	0.00678734155371785	0.020423661917448	0.00776136433705688	0.00906006153672934
1241	61.5374717712402	-5.38342475891113	-7.6684775352478	0.0220470335334539	0.0314625911414623	-0.00782300252467394	0.031137915328145
1242	60.2387733459473	-4.40940189361572	-8.05808639526367	0.0136055024340749	0.0321119390428066	-0.0253554154187441	0.0373067259788513
1243	60.2387733459473	-5.38342475891113	-7.9282169342041	0.0171769186854362	0.0207483377307653	-0.0227580219507217	0.0353586822748184
1244	59.5894241333008	-4.40940189361572	-8.18795680999756	0.0200989879667759	0.0188002903014421	-0.0107450718060136	0.045423585921526
1245	61.5374717712402	-4.73407602310181	-8.12302207946777	0.0217223595827818	0.0197743140161037	-0.02697878703475	0.0282158460468054
1246	62.1868209838867	-6.35744762420654	-7.86328220367432	0.013930176384747	0.00386527273803949	-0.0341216214001179	0.0226963832974434
1247	60.8881225585938	-5.38342475891113	-7.99315214157104	0.0142548503354192	-0.0208099745213985	-0.028926832601428	0.00483929552137852
1248	60.8881225585938	-5.05875062942505	-7.9282169342041	0.000293855206109583	0.00256657530553639	-0.0250307414680719	0.0152288740500808
1249	60.8881225585938	-4.40940189361572	-7.6684775352478	-0.00360223650932312	-3.08191010844894e-05	-0.0389917381107807	-0.000680167751852423
1250	62.8361663818359	-4.40940189361572	-8.12302207946777	0.00841071270406246	-0.00490093370899558	-0.038017712533474	-0.00392691092565656
1251	62.1868209838867	-6.35744762420654	-7.9282169342041	-0.0198359526693821	0.00938473641872406	-0.0328229255974293	-0.0373683646321297
1252	58.9400749206543	-5.70809936523438	-7.9282169342041	-0.0266541130840778	-0.017887907102704	-0.0152905117720366	-0.0373683646321297
1253	63.4855155944824	-5.38342475891113	-7.6684775352478	-0.0182125810533762	-0.0263294391334057	-3.08191010844894e-05	-0.0513293594121933
1254	62.1868209838867	-5.70809936523438	-7.60354280471802	-0.0143164889886975	-0.0308748781681061	0.0106834331527352	-0.0299008563160896
1255	61.5374717712402	-6.35744762420654	-7.60354280471802	-0.0113944197073579	-0.0217839982360601	0.0200989879667759	-0.0299008563160896
1256	59.5894241333008	-5.38342475891113	-7.4087381362915	-0.0156151866540313	-0.00619963090866804	-0.00360223650932312	-0.017887907102704
1257	60.8881225585938	-4.08472776412964	-8.4476957321167	-0.00197886489331722	0.0103587592020631	-0.0149658378213644	-0.0143164889886975
1258	63.4855155944824	-6.35744762420654	-7.9282169342041	0.00256657530553639	0.00581331877037883	-0.0126931173726916	-0.00879702530801296
1259	60.2387733459473	-4.40940189361572	-8.12302207946777	0.000943203864153475	0.00321592413820326	-0.00100484199356288	-0.00555028254166245
1260	62.1868209838867	-5.70809936523438	-7.79834747314453	0.000943203864153475	0.0275664981454611	0.00613799272105098	0.011982130818069
1261	60.2387733459473	-4.73407602310181	-8.05808639526367	-0.000680167751852423	0.0467222817242146	-0.00522560812532902	0.0262678004801273
1262	61.5374717712402	-7.00679636001587	-7.4087381362915	0.00451462110504508	0.0415274947881699	-0.00977104809135199	0.0369820520281792
1263	60.8881225585938	-5.70809936523438	-7.60354280471802	-0.00652430532500148	0.0405534692108631	-0.0324982516467571	0.0395794473588467
1264	62.1868209838867	-6.03277349472046	-8.05808639526367	0.00613799272105098	0.0321119390428066	-0.0240567177534103	0.0343846566975117
1265	59.5894241333008	-4.40940189361572	-8.12302207946777	0.0213976856321096	0.0327612869441509	-0.0211346503347158	0.0269171483814716
1266	61.5374717712402	-5.38342475891113	-8.05808639526367	0.0123068047687411	0.0308132413774729	-0.0347709693014622	0.0178262684494257
1267	60.2387733459473	-5.05875062942505	-7.6684775352478	0.00321592413820326	0.031137915328145	-0.0425631552934647	-0.0026282137259841
1268	60.8881225585938	-4.73407602310181	-8.18795680999756	0.0126314787194133	0.0330859608948231	-0.0286021586507559	0.00613799272105098
1269	61.5374717712402	-5.38342475891113	-7.53860807418823	0.0171769186854362	0.0194496400654316	0.00938473641872406	0.00516396993771195
1270	59.5894241333008	-4.73407602310181	-7.73341274261475	0.00613799272105098	0.00418994715437293	0.0525664202868938	0.00418994715437293
1271	60.2387733459473	-5.38342475891113	-8.18795680999756	0.00646266713738441	-0.00977104809135199	0.0489950031042099	-0.0126931173726916
1272	61.5374717712402	-4.40940189361572	-8.31782627105713	0.00873538758605719	-0.0402904339134693	0.0463976077735424	-0.0386670641601086
1273	59.5894241333008	-5.05875062942505	-7.99315214157104	-0.00360223650932312	-0.0243813935667276	0.0392547734081745	-0.0402904339134693
1274	58.9400749206543	-4.40940189361572	-7.99315214157104	-0.00555028254166245	-0.0273034609854221	0.0158782228827477	-0.0367190167307854
1275	59.5894241333008	-5.05875062942505	-7.79834747314453	0.00289124972186983	-0.0302255302667618	-0.00165419070981443	-0.0204853005707264
1276	61.5374717712402	-5.70809936523438	-7.53860807418823	-0.00295288790948689	-0.0152905117720366	-0.0172385573387146	-0.0162645354866982
1277	62.8361663818359	-6.35744762420654	-7.79834747314453	-0.00457625929266214	-0.021459324285388	-0.00977104809135199	-0.0143164889886975
1278	58.2907257080078	-3.43537902832031	-8.18795680999756	-0.00230353930965066	-0.0113944197073579	-0.00522560812532902	-0.0123684434220195
1279	60.8881225585938	-4.40940189361572	-8.18795680999756	-0.00425158534198999	-0.0273034609854221	0.000618529506027699	-0.0100957229733467
1280	60.8881225585938	-3.7600531578064	-7.9282169342041	0.0106834331527352	-0.0146411629393697	-0.0136671401560307	0.00938473641872406
1281	62.1868209838867	-5.70809936523438	-7.73341274261475	0.00191722682211548	-0.0026282137259841	-0.0337969474494457	0.0275664981454611
1282	60.8881225585938	-5.05875062942505	-7.53860807418823	0.00613799272105098	0.000618529506027699	-0.0302255302667618	0.0314625911414623
1283	62.8361663818359	-4.73407602310181	-8.05808639526367	-0.00360223650932312	0.00906006153672934	-0.0256800893694162	0.0356833562254906
1284	62.1868209838867	-6.03277349472046	-8.12302207946777	-0.00619963090866804	0.00841071270406246	-0.0123684434220195	0.0360080301761627
1285	62.8361663818359	-5.05875062942505	-7.9282169342041	0.00711201597005129	0.0236704051494598	0.00613799272105098	0.0295145437121391
1286	62.8361663818359	-5.05875062942505	-7.9282169342041	0.00321592413820326	0.00289124972186983	0.0239950809627771	0.0207483377307653
1287	58.9400749206543	-3.11070466041565	-8.12302207946777	-0.00425158534198999	0.00256657530553639	0.0123068047687411	0.0100340843200684
1288	62.1868209838867	-5.38342475891113	-7.73341274261475	-0.00457625929266214	-0.00392691092565656	0.0262678004801273	0.00938473641872406
1289	58.9400749206543	-3.43537902832031	-7.6684775352478	-0.00587495695799589	-0.00879702530801296	0.0175015944987535	0.00548864435404539
1290	63.4855155944824	-4.73407602310181	-7.79834747314453	0.00646266713738441	-0.0162645354866982	0.0220470335334539	0.00256657530553639
1291	60.8881225585938	-3.7600531578064	-8.18795680999756	-0.00165419070981443	-0.017887907102704	0.00581331877037883	-0.0286021586507559
1292	59.5894241333008	-4.73407602310181	-7.99315214157104	-0.0139918150380254	-0.0221086721867323	-0.000355493422830477	-0.0493813157081604
1293	59.5894241333008	-4.40940189361572	-7.79834747314453	-0.0315242260694504	-0.0110697457566857	-0.0149658378213644	-0.038017712533474
1294	60.8881225585938	-4.73407602310181	-7.9282169342041	-0.00879702530801296	-0.0104203969240189	-0.0156151866540313	-0.0376930385828018
1295	61.5374717712402	-3.7600531578064	-7.79834747314453	-0.00912170019000769	-0.000355493422830477	-0.0123684434220195	-0.0263294391334057
1296	60.8881225585938	-3.43537902832031	-7.73341274261475	-0.0113944197073579	0.00776136433705688	-0.00197886489331722	-0.0165892094373703
1297	60.8881225585938	-3.7600531578064	-7.9282169342041	-0.0159398596733809	0.0252937767654657	-0.00425158534198999	-0.0136671401560307
1298	60.8881225585938	-2.78603029251099	-8.25289154052734	-0.0185372550040483	0.0272418223321438	-0.0120437685400248	-0.00814767740666866
1299	62.8361663818359	-5.38342475891113	-7.86328220367432	-0.0211346503347158	0.0155535480007529	-0.00587495695799589	-0.00132951640989631
1300	61.5374717712402	-4.08472776412964	-7.99315214157104	-0.00360223650932312	0.0181509424000978	-0.00230353930965066	0.00516396993771195
1301	62.1868209838867	-3.11070466041565	-8.05808639526367	0.000293855206109583	0.0278911720961332	-0.0107450718060136	0.0226963832974434
1302	60.8881225585938	-3.43537902832031	-7.9282169342041	-0.0026282137259841	0.0314625911414623	-0.0230826959013939	0.036657378077507
1303	61.5374717712402	-4.40940189361572	-7.6684775352478	0.00581331877037883	0.00906006153672934	-0.0149658378213644	0.0360080301761627
1304	58.2907257080078	-3.11070466041565	-8.12302207946777	0.00873538758605719	0.000618529506027699	-0.0026282137259841	0.0386054255068302
1305	61.5374717712402	-2.78603029251099	-8.25289154052734	0.0132808275520802	0.00191722682211548	0.00678734155371785	0.0321119390428066
1306	62.8361663818359	-4.40940189361572	-7.9282169342041	0.0233457311987877	0.000618529506027699	0.00841071270406246	0.0162028968334198
1307	62.1868209838867	-4.73407602310181	-7.73341274261475	0.013930176384747	0.00483929552137852	0.0142548503354192	-0.00392691092565656
1308	59.5894241333008	-3.7600531578064	-7.9282169342041	0.00808603875339031	0.00646266713738441	0.0132808275520802	0.00613799272105098
1309	61.5374717712402	-3.43537902832031	-7.60354280471802	0.0158782228827477	-0.00847235135734081	0.0158782228827477	0.000293855206109583
1310	60.8881225585938	-2.78603029251099	-7.99315214157104	0.0126314787194133	-0.0292515084147453	0.0308132413774729	-0.00327756232582033
1311	62.1868209838867	-3.7600531578064	-8.05808639526367	0.0132808275520802	-0.0295761823654175	0.00743668992072344	-0.023407369852066
1312	61.5374717712402	-4.08472776412964	-8.05808639526367	0.0165275707840919	-0.0273034609854221	0.0282158460468054	-0.0419138073921204
1313	62.8361663818359	-3.7600531578064	-8.31782627105713	-0.00490093370899558	-0.0260047651827335	0.0356833562254906	-0.0402904339134693
1314	61.5374717712402	-4.40940189361572	-7.99315214157104	-0.000355493422830477	-0.0334722734987736	-0.000680167751852423	-0.0412644557654858
1315	61.5374717712402	-4.40940189361572	-7.73341274261475	-0.0126931173726916	-0.0156151866540313	-0.0227580219507217	-0.0224333461374044
1316	62.8361663818359	-4.40940189361572	-7.4087381362915	-0.0113944197073579	-0.0240567177534103	-0.0279528107494116	-0.0172385573387146
1317	61.5374717712402	-3.43537902832031	-7.99315214157104	-0.0100957229733467	0.000293855206109583	-0.0208099745213985	-0.0149658378213644
1318	61.5374717712402	-5.05875062942505	-7.99315214157104	-0.0191866029053926	0.000943203864153475	-0.0247060675173998	-0.0113944197073579
1319	58.2907257080078	-2.78603029251099	-8.12302207946777	-0.017887907102704	0.0168522447347641	-0.0175632312893867	-0.00879702530801296
1320	62.8361663818359	-4.08472776412964	-7.9282169342041	-0.00100484199356288	0.0265924744307995	-0.0211346503347158	0.00418994715437293
1321	60.8881225585938	-3.7600531578064	-8.05808639526367	0.000293855206109583	0.0298392176628113	-0.017887907102704	0.020423661917448
1322	61.5374717712402	-5.05875062942505	-7.6684775352478	-0.000680167751852423	0.0262678004801273	-0.0182125810533762	0.0330859608948231
1323	60.8881225585938	-4.40940189361572	-7.53860807418823	-0.0110697457566857	0.0249691028147936	-0.0126931173726916	0.0304885655641556
1324	62.1868209838867	-4.73407602310181	-8.18795680999756	-0.00295288790948689	0.0158782228827477	-0.0126931173726916	0.0308132413774729
1325	60.8881225585938	-5.70809936523438	-7.79834747314453	0.00678734155371785	0.012956153601408	-0.00132951640989631	0.029189869761467
1326	60.2387733459473	-3.7600531578064	-8.05808639526367	0.0132808275520802	0.0288651939481497	0.00321592413820326	0.0181509424000978
1327	62.1868209838867	-5.05875062942505	-7.86328220367432	0.0165275707840919	0.0295145437121391	0.00873538758605719	0.0123068047687411
1328	61.5374717712402	-3.43537902832031	-7.9282169342041	0.00711201597005129	0.025618452578783	0.0103587592020631	0.0200989879667759
1329	60.8881225585938	-6.03277349472046	-7.53860807418823	0.01847561635077	0.0103587592020631	0.00581331877037883	0.012956153601408
1330	58.9400749206543	-3.43537902832031	-7.53860807418823	0.0188002903014421	-0.00782300252467394	0.0113327819854021	0.00646266713738441
1331	62.1868209838867	-4.73407602310181	-8.18795680999756	0.01100810803473	-0.00912170019000769	0.0188002903014421	-0.021459324285388
1332	60.2387733459473	-3.11070466041565	-8.31782627105713	-0.00684897974133492	-0.0263294391334057	0.00126787810586393	-0.0409397818148136
1333	60.2387733459473	-4.08472776412964	-8.18795680999756	-3.08191010844894e-05	-0.0266541130840778	-0.00230353930965066	-0.0454852245748043
1334	56.9920310974121	-3.7600531578064	-7.9282169342041	-0.0113944197073579	-0.0217839982360601	-0.00555028254166245	-0.0299008563160896
1335	60.8881225585938	-4.08472776412964	-8.12302207946777	-0.00230353930965066	-0.0224333461374044	0.00776136433705688	-0.0182125810533762
1336	60.2387733459473	-4.40940189361572	-7.79834747314453	0.00321592413820326	-0.0182125810533762	-0.0100957229733467	-0.0208099745213985
1337	60.8881225585938	-4.73407602310181	-7.73341274261475	-0.0107450718060136	0.0162028968334198	-0.0198359526693821	-0.0191866029053926
1338	60.8881225585938	-3.7600531578064	-8.05808639526367	-0.00879702530801296	-0.00977104809135199	-0.0357449948787689	-0.0117190945893526
1339	62.1868209838867	-5.05875062942505	-8.12302207946777	-0.00132951640989631	-0.00230353930965066	-0.0461345724761486	-0.000680167751852423
1340	60.2387733459473	-6.03277349472046	-8.05808639526367	0.0194496400654316	-0.00847235135734081	-0.0402904339134693	0.0136055024340749
1341	58.2907257080078	-3.7600531578064	-7.86328220367432	0.00646266713738441	0.00906006153672934	-0.0620436146855354	0.0249691028147936
1342	62.1868209838867	-5.05875062942505	-7.79834747314453	0.011982130818069	0.0304885655641556	-0.0578228458762169	0.031137915328145
1343	62.1868209838867	-5.70809936523438	-7.4087381362915	0.013930176384747	0.0142548503354192	-0.0565241500735283	0.0395794473588467
1344	62.1868209838867	-6.03277349472046	-7.73341274261475	0.00386527273803949	-0.0130177913233638	-0.0130177913233638	0.0386054255068302
1345	57.6413803100586	-3.7600531578064	-8.12302207946777	0.00451462110504508	-0.0188619289547205	-0.000355493422830477	0.036657378077507
1346	60.8881225585938	-3.7600531578064	-8.31782627105713	-0.00100484199356288	0.00581331877037883	-0.00392691092565656	0.0210730116814375
1347	61.5374717712402	-5.05875062942505	-7.73341274261475	-0.0123684434220195	-0.0305502042174339	0.00873538758605719	0.00711201597005129
1348	60.2387733459473	-4.40940189361572	-7.99315214157104	-0.0195112787187099	-0.00814767740666866	0.0168522447347641	0.011982130818069
1349	60.8881225585938	-5.38342475891113	-7.6684775352478	-0.0217839982360601	-0.0305502042174339	0.0399041213095188	0.00516396993771195
1350	62.1868209838867	-4.73407602310181	-7.73341274261475	-0.0240567177534103	-0.0130177913233638	0.0480209775269032	-0.00392691092565656
1351	60.8881225585938	-5.05875062942505	-7.79834747314453	-0.0497059896588326	-0.0204853005707264	0.0694494843482971	-0.023407369852066
1352	62.1868209838867	-5.05875062942505	-7.86328220367432	-0.0763292834162712	-0.0159398596733809	0.041852168738842	-0.0334722734987736
1353	62.1868209838867	-5.38342475891113	-7.9282169342041	-0.0672384053468704	0.00191722682211548	0.0165275707840919	-0.0376930385828018
1354	62.8361663818359	-5.05875062942505	-7.86328220367432	-0.055874802172184	-0.0026282137259841	-0.0113944197073579	-0.0318489037454128
1355	62.1868209838867	-6.03277349472046	-7.79834747314453	-0.0367190167307854	0.00191722682211548	-0.0295761823654175	-0.0162645354866982
1356	57.6413803100586	-5.38342475891113	-7.4087381362915	-0.0204853005707264	0.00386527273803949	-0.0240567177534103	-0.0107450718060136
1357	60.8881225585938	-4.40940189361572	-7.6684775352478	-0.00684897974133492	0.0123068047687411	-0.0337969474494457	-0.0123684434220195
1358	61.5374717712402	-5.70809936523438	-7.9282169342041	0.0123068047687411	0.00191722682211548	-0.0136671401560307	-0.00230353930965066
1359	59.5894241333008	-4.40940189361572	-8.25289154052734	0.0265924744307995	0.00873538758605719	0.01847561635077	-0.00230353930965066
1360	59.5894241333008	-5.70809936523438	-7.9282169342041	0.0288651939481497	0.0301638916134834	0.01100810803473	0.0100340843200684
1361	62.8361663818359	-5.38342475891113	-7.99315214157104	0.0356833562254906	0.0262678004801273	-0.000355493422830477	0.0330859608948231
1362	60.2387733459473	-5.38342475891113	-7.9282169342041	0.0405534692108631	0.012956153601408	-0.00132951640989631	0.0330859608948231
1363	58.2907257080078	-4.40940189361572	-7.86328220367432	0.0304885655641556	0.00743668992072344	-0.0149658378213644	0.0317872650921345
1364	58.9400749206543	-4.08472776412964	-7.79834747314453	0.0265924744307995	0.0103587592020631	-0.0120437685400248	0.0278911720961332
1365	62.1868209838867	-5.38342475891113	-7.79834747314453	0.0337353087961674	-0.00197886489331722	-0.0113944197073579	0.0278911720961332
1366	62.8361663818359	-7.33147048950195	-7.79834747314453	0.0324366129934788	-0.0104203969240189	-0.00327756232582033	0.0175015944987535
1367	58.9400749206543	-5.05875062942505	-8.05808639526367	0.0269171483814716	-0.0149658378213644	0.00516396993771195	0.0226963832974434
1368	60.8881225585938	-5.05875062942505	-7.86328220367432	0.0188002903014421	-0.00749832857400179	0.013930176384747	-0.00847235135734081
1369	60.2387733459473	-4.40940189361572	-7.86328220367432	0.0113327819854021	-0.0133424662053585	0.0175015944987535	0.013930176384747
1370	60.2387733459473	-5.05875062942505	-7.73341274261475	0.0155535480007529	-0.0117190945893526	0.0132808275520802	-0.00749832857400179
1371	59.5894241333008	-5.70809936523438	-7.73341274261475	-0.0110697457566857	0.00743668992072344	0.011982130818069	-0.0250307414680719
1372	60.2387733459473	-4.08472776412964	-8.38276100158691	-0.0165892094373703	-0.0208099745213985	0.0340599827468395	-0.0493813157081604
1373	59.5894241333008	-4.08472776412964	-8.12302207946777	-0.0224333461374044	-0.0120437685400248	0.0502936989068985	-0.0461345724761486
1374	58.9400749206543	-4.40940189361572	-8.18795680999756	-0.0217839982360601	-0.00132951640989631	0.0554884895682335	-0.0324982516467571
1375	60.2387733459473	-4.40940189361572	-8.05808639526367	-0.0211346503347158	-0.00587495695799589	0.0613326244056225	-0.0230826959013939
1376	62.8361663818359	-4.40940189361572	-8.18795680999756	-0.0104203969240189	0.00354059832170606	0.0658780634403229	-0.0146411629393697
1377	62.1868209838867	-5.70809936523438	-7.60354280471802	-0.0152905117720366	-0.021459324285388	0.045423585921526	-0.0221086721867323
1378	59.5894241333008	-3.7600531578064	-7.99315214157104	-0.0299008563160896	-0.017887907102704	0.045423585921526	-0.00782300252467394
1379	61.5374717712402	-4.73407602310181	-7.9282169342041	-0.0195112787187099	-0.00490093370899558	0.0340599827468395	-0.000355493422830477
1380	60.2387733459473	-3.7600531578064	-8.31782627105713	-0.00457625929266214	-0.000680167751852423	0.000618529506027699	0.00938473641872406
1381	60.8881225585938	-5.05875062942505	-7.9282169342041	0.0106834331527352	0.00386527273803949	-0.00684897974133492	0.0295145437121391
1382	60.8881225585938	-4.73407602310181	-7.60354280471802	0.0116574559360743	0.0243197549134493	-0.0428878292441368	0.0324366129934788
1383	62.1868209838867	-4.73407602310181	-7.34380340576172	0.0149041991680861	0.0210730116814375	-0.0571734979748726	0.041852168738842
1384	60.8881225585938	-4.73407602310181	-7.60354280471802	0.0113327819854021	0.0194496400654316	-0.0282774847000837	0.0376313999295235
1385	60.8881225585938	-4.08472776412964	-8.05808639526367	0.0230210572481155	0.00970941036939621	-0.0406151078641415	0.020423661917448
1386	58.2907257080078	-3.11070466041565	-8.18795680999756	0.0100340843200684	0.0106834331527352	-0.0299008563160896	0.0171769186854362
1387	61.5374717712402	-4.40940189361572	-8.05808639526367	0.0116574559360743	0.0136055024340749	-0.0419138073921204	0.0145795252174139
1388	59.5894241333008	-3.7600531578064	-8.05808639526367	0.00451462110504508	0.011982130818069	-0.0549007803201675	-0.00392691092565656
1389	61.5374717712402	-3.7600531578064	-7.86328220367432	0.0123068047687411	0.0145795252174139	-0.0617189407348633	-0.000680167751852423
1390	60.8881225585938	-5.05875062942505	-7.6684775352478	0.0191249661147594	0.0171769186854362	-0.0584721975028515	-0.00587495695799589
1391	61.5374717712402	-3.43537902832031	-7.99315214157104	-0.00230353930965066	-0.0165892094373703	-0.0529527328908443	-0.0331475995481014
1392	62.8361663818359	-5.38342475891113	-7.73341274261475	-0.0139918150380254	-0.0100957229733467	-0.0542514286935329	-0.048407293856144
1393	62.1868209838867	-4.73407602310181	-7.86328220367432	-0.0126931173726916	0.00451462110504508	-0.0607449151575565	-0.0415891297161579
1394	61.5374717712402	-4.40940189361572	-7.86328220367432	0.000293855206109583	-0.0123684434220195	-0.0182125810533762	-0.0276281367987394
1395	61.5374717712402	-4.08472776412964	-8.05808639526367	-0.00652430532500148	-0.0286021586507559	0.00873538758605719	-0.0230826959013939
1396	63.4855155944824	-5.38342475891113	-7.79834747314453	-0.0191866029053926	-0.0217839982360601	0.0181509424000978	-0.00944637414067984
1397	58.9400749206543	-3.7600531578064	-7.53860807418823	-0.0130177913233638	-0.0250307414680719	0.0142548503354192	-0.0188619289547205
1398	60.8881225585938	-3.43537902832031	-7.79834747314453	-0.0165892094373703	-0.0107450718060136	0.0155535480007529	-0.00652430532500148
1399	62.1868209838867	-4.40940189361572	-7.86328220367432	-0.0204853005707264	-0.0146411629393697	0.00711201597005129	-0.000355493422830477
1400	60.8881225585938	-4.40940189361572	-8.12302207946777	-0.00912170019000769	-0.00392691092565656	0.0103587592020631	0.00808603875339031
1401	58.9400749206543	-4.73407602310181	-7.86328220367432	-0.00749832857400179	0.0171769186854362	0.00776136433705688	0.0317872650921345
1402	62.1868209838867	-4.40940189361572	-8.05808639526367	0.0022419011220336	0.0200989879667759	-0.00977104809135199	0.036657378077507
1403	63.4855155944824	-4.40940189361572	-7.53860807418823	0.00678734155371785	0.01847561635077	-0.0136671401560307	0.0438002124428749
1404	61.5374717712402	-4.08472776412964	-7.21393346786499	0.00581331877037883	0.020423661917448	-0.000355493422830477	0.0337353087961674
1405	58.2907257080078	-3.11070466041565	-7.9282169342041	-0.0120437685400248	0.020423661917448	-0.00165419070981443	0.0298392176628113
1406	61.5374717712402	-4.40940189361572	-8.25289154052734	-0.0152905117720366	0.0213976856321096	-0.0133424662053585	0.0175015944987535
1407	61.5374717712402	-4.40940189361572	-8.12302207946777	-0.0156151866540313	0.020423661917448	-0.0182125810533762	0.00678734155371785
1408	62.1868209838867	-3.43537902832031	-7.86328220367432	-0.0292515084147453	0.0171769186854362	-0.0243813935667276	0.0191249661147594
1409	62.1868209838867	-3.7600531578064	-7.9282169342041	-0.0305502042174339	0.0123068047687411	-0.0175632312893867	0.0246444288641214
1410	60.8881225585938	-4.40940189361572	-7.6684775352478	-0.00879702530801296	0.00743668992072344	-0.00684897974133492	-0.00652430532500148
1411	64.1348648071289	-5.38342475891113	-7.47367286682129	-0.0107450718060136	0.00126787810586393	-0.00717365415766835	-0.0273034609854221
1412	60.2387733459473	-2.78603029251099	-7.99315214157104	-0.0156151866540313	0.0123068047687411	0.00418994715437293	-0.0402904339134693
1413	60.8881225585938	-2.78603029251099	-8.31782627105713	-0.00522560812532902	0.00776136433705688	0.00289124972186983	-0.0376930385828018
1414	60.2387733459473	-3.11070466041565	-8.05808639526367	0.00548864435404539	0.00483929552137852	0.00841071270406246	-0.02697878703475
1415	62.1868209838867	-3.7600531578064	-7.99315214157104	0.0230210572481155	-0.0120437685400248	0.0168522447347641	-0.0224333461374044
1416	59.5894241333008	-3.7600531578064	-7.9282169342041	0.013930176384747	-0.00230353930965066	0.0171769186854362	-0.00977104809135199
1417	62.1868209838867	-2.78603029251099	-7.99315214157104	0.0178262684494257	0.00321592413820326	0.00256657530553639	-0.0156151866540313
1418	62.1868209838867	-4.08472776412964	-7.73341274261475	0.0236704051494598	-0.00100484199356288	0.0168522447347641	-0.0113944197073579
1419	58.9400749206543	-3.11070466041565	-7.99315214157104	0.0213976856321096	-0.00619963090866804	0.0171769186854362	-0.00425158534198999
1420	59.5894241333008	-3.43537902832031	-8.18795680999756	0.020423661917448	0.00678734155371785	0.012956153601408	0.00354059832170606
1421	61.5374717712402	-3.7600531578064	-8.18795680999756	0.0467222817242146	0.0142548503354192	0.0113327819854021	0.025618452578783
1422	63.4855155944824	-5.05875062942505	-7.86328220367432	0.0395794473588467	0.011982130818069	-0.00847235135734081	0.0278911720961332
1423	60.8881225585938	-4.08472776412964	-7.73341274261475	0.0223717093467712	0.0106834331527352	-0.00392691092565656	0.0386054255068302
1424	62.8361663818359	-4.08472776412964	-7.53860807418823	0.0207483377307653	-3.08191010844894e-05	-0.00165419070981443	0.0350340083241463
1425	62.8361663818359	-4.40940189361572	-7.53860807418823	0.0197743140161037	0.00483929552137852	0.00256657530553639	0.0288651939481497
1426	60.2387733459473	-3.43537902832031	-8.25289154052734	0.0162028968334198	-0.0113944197073579	-0.00392691092565656	0.0126314787194133
1427	59.5894241333008	-3.43537902832031	-8.25289154052734	-0.00457625929266214	0.0022419011220336	-0.00847235135734081	0.0246444288641214
1428	60.2387733459473	-3.43537902832031	-7.79834747314453	-0.00555028254166245	-0.00230353930965066	-0.0117190945893526	0.00126787810586393
1429	63.4855155944824	-3.7600531578064	-7.9282169342041	0.0145795252174139	-0.00717365415766835	0.0132808275520802	0.00418994715437293
1430	60.8881225585938	-4.08472776412964	-7.79834747314453	-0.0113944197073579	-0.0110697457566857	0.0145795252174139	-0.00879702530801296
1431	58.9400749206543	-2.78603029251099	-7.86328220367432	-0.0107450718060136	-0.0182125810533762	0.00418994715437293	-0.0195112787187099
1432	60.8881225585938	-2.78603029251099	-7.79834747314453	-0.017887907102704	-0.0123684434220195	0.00159255252219737	-0.0464592464268208
1433	62.1868209838867	-4.08472776412964	-7.86328220367432	-0.0247060675173998	-0.0182125810533762	0.00256657530553639	-0.0406151078641415
1434	60.8881225585938	-4.08472776412964	-7.9282169342041	-0.0217839982360601	-0.00977104809135199	0.0126314787194133	-0.0311995539814234
1435	60.2387733459473	-2.78603029251099	-7.73341274261475	-0.0191866029053926	-0.0201606266200542	0.0223717093467712	-0.0276281367987394
1436	60.8881225585938	-3.11070466041565	-8.31782627105713	-0.0120437685400248	0.000293855206109583	0.01100810803473	-0.0146411629393697
1437	63.4855155944824	-5.05875062942505	-7.73341274261475	-0.0331475995481014	-0.0149658378213644	-0.00490093370899558	-0.00814767740666866
1438	60.2387733459473	-3.11070466041565	-7.79834747314453	-0.0311995539814234	-0.0110697457566857	0.00841071270406246	-0.0100957229733467
1439	63.4855155944824	-4.08472776412964	-7.6684775352478	-0.0188619289547205	-0.00717365415766835	0.0197743140161037	-0.00555028254166245
1440	60.8881225585938	-3.11070466041565	-8.25289154052734	-0.0104203969240189	0.00808603875339031	0.012956153601408	0.0113327819854021
1441	62.1868209838867	-5.70809936523438	-7.86328220367432	-0.00360223650932312	0.0126314787194133	0.00354059832170606	0.0243197549134493
1442	58.2907257080078	-3.43537902832031	-8.05808639526367	-0.0117190945893526	0.0149041991680861	0.0200989879667759	0.0457482598721981
1443	60.8881225585938	-3.11070466041565	-7.99315214157104	0.000943203864153475	0.00678734155371785	0.0207483377307653	0.0340599827468395
1444	60.8881225585938	-2.78603029251099	-7.9282169342041	0.0136055024340749	0.00516396993771195	0.0210730116814375	0.0363327041268349
1445	60.8881225585938	-4.73407602310181	-7.53860807418823	0.00970941036939621	-0.00490093370899558	0.0262678004801273	0.0269171483814716
1446	58.9400749206543	-5.05875062942505	-7.79834747314453	-0.0152905117720366	-0.00522560812532902	-0.0026282137259841	0.0142548503354192
1447	60.8881225585938	-3.7600531578064	-8.18795680999756	0.0175015944987535	-0.017887907102704	-0.00490093370899558	0.00613799272105098
1448	62.8361663818359	-4.08472776412964	-7.60354280471802	-0.00847235135734081	0.0136055024340749	-0.0169138833880424	0.013930176384747
1449	59.5894241333008	-3.43537902832031	-8.05808639526367	0.0178262684494257	0.0233457311987877	-0.0350956469774246	-0.000680167751852423
1450	60.8881225585938	-3.7600531578064	-7.99315214157104	0.00256657530553639	0.0236704051494598	-0.0419138073921204	0.0022419011220336
1451	62.1868209838867	-4.73407602310181	-7.9282169342041	0.00256657530553639	0.0165275707840919	-0.043212503194809	-0.0221086721867323
1452	62.1868209838867	-6.03277349472046	-7.53860807418823	-0.000680167751852423	-0.00132951640989631	-0.0367190167307854	-0.0552254542708397
1453	60.8881225585938	-4.40940189361572	-7.73341274261475	0.000618529506027699	0.00906006153672934	-0.0117190945893526	-0.043212503194809
1454	62.1868209838867	-4.73407602310181	-7.9282169342041	0.00418994715437293	0.00159255252219737	-0.0113944197073579	-0.0367190167307854
1455	62.1868209838867	-4.73407602310181	-7.53860807418823	0.00418994715437293	0.011982130818069	0.00743668992072344	-0.0237320438027382
1456	61.5374717712402	-4.73407602310181	-8.12302207946777	0.0149041991680861	0.012956153601408	0.00841071270406246	-0.0191866029053926
1457	58.2907257080078	-3.43537902832031	-8.05808639526367	-0.000355493422830477	0.00841071270406246	0.000943203864153475	-0.0159398596733809
1458	62.1868209838867	-4.73407602310181	-7.73341274261475	0.00548864435404539	0.020423661917448	0.00483929552137852	-0.0139918150380254
1459	60.2387733459473	-4.08472776412964	-7.6684775352478	0.0132808275520802	0.0162028968334198	0.0106834331527352	-0.00587495695799589
1460	62.8361663818359	-5.05875062942505	-7.79834747314453	0.0132808275520802	-0.000680167751852423	0.000618529506027699	0.00354059832170606
1461	58.2907257080078	-3.7600531578064	-8.25289154052734	0.00841071270406246	0.000618529506027699	-0.00197886489331722	0.0285405199974775
1462	60.2387733459473	-3.7600531578064	-8.05808639526367	0.00678734155371785	0.00256657530553639	-0.0026282137259841	0.0327612869441509
1463	60.8881225585938	-4.40940189361572	-7.73341274261475	0.00711201597005129	-0.00977104809135199	0.00678734155371785	0.0376313999295235
1464	60.8881225585938	-4.40940189361572	-7.79834747314453	-0.00490093370899558	-0.0315242260694504	0.0226963832974434	0.0376313999295235
1465	59.5894241333008	-3.7600531578064	-7.79834747314453	0.00418994715437293	-0.0428878292441368	0.0564625114202499	0.031137915328145
1466	60.2387733459473	-2.78603029251099	-7.99315214157104	-0.0026282137259841	-0.0451605506241322	0.0675014406442642	0.0175015944987535
1467	61.5374717712402	-5.70809936523438	-7.99315214157104	-0.00879702530801296	-0.0510046854615211	0.0791897103190422	0.01100810803473
1468	58.9400749206543	-4.08472776412964	-8.12302207946777	-0.0120437685400248	-0.0445111989974976	0.0879559218883514	-0.0026282137259841
1469	63.4855155944824	-4.73407602310181	-7.86328220367432	-0.0136671401560307	-0.039641086012125	0.0610079504549503	0.00581331877037883
1470	60.2387733459473	-3.11070466041565	-7.79834747314453	0.000293855206109583	-0.0350956469774246	0.0259431265294552	-0.00295288790948689
1471	60.8881225585938	-6.03277349472046	-7.86328220367432	-0.0026282137259841	-0.0341216214001179	-0.00522560812532902	-0.0227580219507217
1472	57.6413803100586	-3.7600531578064	-7.79834747314453	-0.0253554154187441	-0.000355493422830477	-0.0412644557654858	-0.0428878292441368
1473	60.8881225585938	-3.7600531578064	-7.86328220367432	-0.0195112787187099	0.0162028968334198	-0.0763292834162712	-0.0445111989974976
1474	60.2387733459473	-3.7600531578064	-8.25289154052734	-0.0208099745213985	0.0217223595827818	-0.0763292834162712	-0.0399657599627972
1475	60.2387733459473	-3.7600531578064	-8.18795680999756	-0.0328229255974293	0.0272418223321438	-0.0688617751002312	-0.021459324285388
1476	58.2907257080078	-5.05875062942505	-7.47367286682129	-0.043212503194809	0.0421768426895142	-0.039641086012125	-0.0113944197073579
1477	61.5374717712402	-3.43537902832031	-7.73341274261475	-0.0409397818148136	0.0194496400654316	-0.0117190945893526	-0.0143164889886975
1478	62.1868209838867	-4.08472776412964	-7.79834747314453	-0.0399657599627972	0.00873538758605719	-0.00749832857400179	-0.0130177913233638
1479	58.2907257080078	-2.78603029251099	-7.73341274261475	-0.0350956469774246	0.00321592413820326	-0.00782300252467394	0.00256657530553639
1480	60.2387733459473	-4.08472776412964	-7.86328220367432	-0.0331475995481014	0.00289124972186983	0.0106834331527352	0.0152288740500808
1481	58.9400749206543	-3.7600531578064	-8.05808639526367	-0.00684897974133492	0.00711201597005129	0.0158782228827477	0.0324366129934788
1482	62.1868209838867	-6.03277349472046	-7.9282169342041	0.00808603875339031	-0.00327756232582033	0.00743668992072344	0.0395794473588467
1483	60.2387733459473	-4.40940189361572	-7.86328220367432	0.0113327819854021	-0.000355493422830477	0.0116574559360743	0.0395794473588467
1484	61.5374717712402	-4.08472776412964	-7.86328220367432	0.025618452578783	-0.00814767740666866	0.011982130818069	0.031137915328145
1485	61.5374717712402	-4.40940189361572	-7.73341274261475	0.0334106348454952	0.00256657530553639	-0.000355493422830477	0.0278911720961332
1486	59.5894241333008	-4.73407602310181	-7.53860807418823	0.0246444288641214	0.00743668992072344	-0.0276281367987394	0.0197743140161037
1487	56.9920310974121	-3.43537902832031	-7.9282169342041	0.01847561635077	0.0223717093467712	-0.0477579422295094	0.013930176384747
1488	61.5374717712402	-4.08472776412964	-7.99315214157104	0.0210730116814375	0.0252937767654657	-0.0818487480282784	-0.0026282137259841
1489	60.2387733459473	-3.43537902832031	-8.25289154052734	0.0223717093467712	0.0282158460468054	-0.0841214656829834	0.00548864435404539
1490	61.5374717712402	-4.73407602310181	-7.79834747314453	0.0230210572481155	0.0168522447347641	-0.0815240740776062	-0.00100484199356288
1491	59.5894241333008	-3.11070466041565	-8.05808639526367	0.00289124972186983	0.00548864435404539	-0.0412644557654858	-0.023407369852066
1492	59.5894241333008	-2.78603029251099	-7.79834747314453	0.00321592413820326	0.0171769186854362	-0.0386670641601086	-0.0448358729481697
1493	58.9400749206543	-3.11070466041565	-7.6684775352478	-0.0126931173726916	0.00581331877037883	-0.0299008563160896	-0.0461345724761486
1494	57.6413803100586	-3.11070466041565	-8.05808639526367	0.000618529506027699	0.013930176384747	-0.0156151866540313	-0.028926832601428
1495	59.5894241333008	-3.11070466041565	-8.18795680999756	0.00159255252219737	0.00418994715437293	-0.0201606266200542	-0.0159398596733809
1496	61.5374717712402	-4.08472776412964	-8.12302207946777	-0.0026282137259841	0.00711201597005129	-0.0136671401560307	-0.017887907102704
1497	60.8881225585938	-4.40940189361572	-7.9282169342041	-0.00360223650932312	0.00126787810586393	0.00386527273803949	-0.0198359526693821
1498	60.2387733459473	-3.7600531578064	-7.6684775352478	-0.0126931173726916	0.00483929552137852	0.0113327819854021	-0.0123684434220195
1499	58.9400749206543	-3.43537902832031	-7.73341274261475	0.00386527273803949	0.00548864435404539	0.01847561635077	0.00483929552137852
1500	60.2387733459473	-3.11070466041565	-7.99315214157104	0.00321592413820326	0.00256657530553639	0.025618452578783	0.00776136433705688
1501	61.5374717712402	-4.73407602310181	-7.9282169342041	0.000618529506027699	-0.00490093370899558	0.0327612869441509	0.0278911720961332
1502	56.9920310974121	-2.13668155670166	-8.12302207946777	0.0106834331527352	0.0136055024340749	0.0470469556748867	0.0379560738801956
1503	59.5894241333008	-3.11070466041565	-8.18795680999756	0.00289124972186983	0.00613799272105098	0.0415274947881699	0.0431508645415306
1504	60.2387733459473	-2.78603029251099	-7.99315214157104	-0.00555028254166245	0.00256657530553639	0.041852168738842	0.0425015166401863
1505	61.5374717712402	-3.43537902832031	-7.9282169342041	0.0178262684494257	0.00906006153672934	0.0285405199974775	0.0308132413774729
1506	59.5894241333008	-3.43537902832031	-7.60354280471802	0.0100340843200684	0.00646266713738441	0.0165275707840919	0.0220470335334539
1507	59.5894241333008	-2.46135592460632	-8.05808639526367	0.00711201597005129	0.00743668992072344	0.00613799272105098	0.00386527273803949
1508	60.8881225585938	-3.7600531578064	-7.99315214157104	0.00873538758605719	0.00808603875339031	-0.000355493422830477	0.00646266713738441
1509	60.2387733459473	-2.78603029251099	-7.99315214157104	0.00938473641872406	0.00678734155371785	-0.0130177913233638	0.00970941036939621
1510	59.5894241333008	-3.11070466041565	-8.18795680999756	0.0158782228827477	-0.00522560812532902	0.00581331877037883	-0.00587495695799589
1511	58.9400749206543	-2.13668155670166	-8.25289154052734	0.00256657530553639	-0.0143164889886975	0.00743668992072344	-0.0311995539814234
1512	60.8881225585938	-4.73407602310181	-7.60354280471802	-0.00879702530801296	-0.0152905117720366	-0.00555028254166245	-0.0451605506241322
1513	60.8881225585938	-4.08472776412964	-7.53860807418823	-0.00684897974133492	-0.00360223650932312	-0.0113944197073579	-0.0373683646321297
1514	62.1868209838867	-3.43537902832031	-7.79834747314453	-0.0100957229733467	-0.00684897974133492	-0.0260047651827335	-0.028926832601428
1515	60.2387733459473	-2.78603029251099	-7.99315214157104	-0.00230353930965066	-0.00100484199356288	-0.0282774847000837	-0.0334722734987736
1516	59.5894241333008	-3.11070466041565	-8.18795680999756	-0.0136671401560307	-0.00197886489331722	-0.0227580219507217	-0.0175632312893867
1517	59.5894241333008	-3.43537902832031	-7.86328220367432	-0.0191866029053926	0.0262678004801273	-0.0305502042174339	-0.0133424662053585
1518	60.2387733459473	-2.46135592460632	-8.12302207946777	-0.00847235135734081	0.0285405199974775	-0.0334722734987736	-0.0172385573387146
1519	61.5374717712402	-3.7600531578064	-7.60354280471802	-0.0133424662053585	0.00970941036939621	0.000293855206109583	-0.00425158534198999
1520	60.8881225585938	-3.43537902832031	-7.53860807418823	0.000943203864153475	0.0103587592020631	0.011982130818069	0.00418994715437293
1521	56.9920310974121	-2.46135592460632	-7.9282169342041	-0.0130177913233638	0.012956153601408	0.00743668992072344	0.0337353087961674
1522	60.2387733459473	-2.46135592460632	-8.31782627105713	0.00906006153672934	0.00646266713738441	-0.00912170019000769	0.0340599827468395
1523	59.5894241333008	-2.78603029251099	-7.9282169342041	0.00289124972186983	0.000618529506027699	0.00159255252219737	0.0386054255068302
1524	60.2387733459473	-2.13668155670166	-7.99315214157104	0.0116574559360743	-0.0113944197073579	0.00126787810586393	0.0350340083241463
1525	58.9400749206543	-2.46135592460632	-8.12302207946777	0.00906006153672934	-0.0113944197073579	-0.00457625929266214	0.0350340083241463
1526	60.8881225585938	-2.78603029251099	-8.05808639526367	-0.00587495695799589	-0.00327756232582033	0.00354059832170606	0.0168522447347641
1527	62.8361663818359	-5.05875062942505	-7.47367286682129	-0.00944637414067984	-0.028926832601428	0.040228795260191	0.00938473641872406
1528	58.9400749206543	-3.11070466041565	-7.99315214157104	-0.0201606266200542	-0.0156151866540313	0.0558131635189056	0.00321592413820326
1529	60.2387733459473	-3.11070466041565	-7.86328220367432	-0.0299008563160896	-0.0185372550040483	0.0541897900402546	0.00354059832170606
1530	60.2387733459473	-2.46135592460632	-8.12302207946777	-0.0243813935667276	0.00289124972186983	0.0655533894896507	-0.00587495695799589
1531	60.8881225585938	-4.40940189361572	-7.86328220367432	-0.0341216214001179	-0.0360696688294411	0.0551638156175613	-0.021459324285388
1532	58.2907257080078	-2.46135592460632	-8.05808639526367	-0.0415891297161579	-0.0136671401560307	0.0415274947881699	-0.039641086012125
1533	59.5894241333008	-2.46135592460632	-7.99315214157104	-0.0159398596733809	-0.0136671401560307	0.0142548503354192	-0.0464592464268208
1534	59.5894241333008	-3.11070466041565	-7.79834747314453	-0.00392691092565656	-0.0188619289547205	-3.08191010844894e-05	-0.0311995539814234
1535	61.5374717712402	-4.08472776412964	-7.79834747314453	0.011982130818069	-0.0201606266200542	-0.0107450718060136	-0.0191866029053926
1536	59.5894241333008	-3.7600531578064	-7.99315214157104	-0.0133424662053585	-0.00717365415766835	-0.0302255302667618	-0.0113944197073579
1537	60.2387733459473	-2.78603029251099	-8.38276100158691	0.0210730116814375	0.0126314787194133	-0.0643163323402405	-0.0172385573387146
1538	60.2387733459473	-4.40940189361572	-7.79834747314453	0.0236704051494598	0.0126314787194133	-0.0753552615642548	-0.0120437685400248
1539	59.5894241333008	-2.78603029251099	-7.86328220367432	0.0100340843200684	0.0275664981454611	-0.0815240740776062	0.00159255252219737
1540	60.8881225585938	-2.78603029251099	-7.6684775352478	0.0288651939481497	0.0252937767654657	-0.0795760303735733	0.00321592413820326
1541	62.1868209838867	-3.7600531578064	-7.73341274261475	0.0298392176628113	0.0369820520281792	-0.0756799355149269	0.0223717093467712
1542	60.2387733459473	-4.40940189361572	-7.99315214157104	0.0259431265294552	0.0106834331527352	-0.0620436146855354	0.0327612869441509
1543	60.2387733459473	-3.11070466041565	-7.99315214157104	0.0155535480007529	0.0191249661147594	-0.0428878292441368	0.0382807515561581
1544	62.1868209838867	-3.43537902832031	-7.79834747314453	0.0165275707840919	0.00776136433705688	-0.0240567177534103	0.0373067259788513
1545	62.1868209838867	-3.7600531578064	-7.79834747314453	0.00386527273803949	0.00776136433705688	-0.00425158534198999	0.0282158460468054
1546	59.5894241333008	-3.43537902832031	-7.73341274261475	0.00581331877037883	-0.00522560812532902	0.0126314787194133	0.0142548503354192
1547	56.9920310974121	-2.46135592460632	-7.47367286682129	-0.0152905117720366	-0.00132951640989631	0.0213976856321096	0.0142548503354192
1548	60.8881225585938	-4.08472776412964	-7.73341274261475	-0.00490093370899558	-0.0221086721867323	0.0217223595827818	0.00191722682211548
1549	60.2387733459473	-3.11070466041565	-8.12302207946777	-0.0100957229733467	-0.0302255302667618	0.0181509424000978	0.0265924744307995
1550	62.1868209838867	-3.7600531578064	-7.99315214157104	-0.0146411629393697	-0.0299008563160896	0.020423661917448	-0.00522560812532902
1551	58.2907257080078	-2.78603029251099	-7.99315214157104	-0.0217839982360601	-0.0276281367987394	0.0162028968334198	-0.0331475995481014
1552	60.2387733459473	-3.43537902832031	-7.99315214157104	-0.0311995539814234	-0.0146411629393697	0.00483929552137852	-0.0428878292441368
1553	60.2387733459473	-4.73407602310181	-7.73341274261475	-0.0286021586507559	-0.0328229255974293	0.0168522447347641	-0.0461345724761486
1554	60.8881225585938	-3.7600531578064	-7.47367286682129	-0.0360696688294411	-0.0260047651827335	0.0188002903014421	-0.03444629535079
1555	60.2387733459473	-2.78603029251099	-7.99315214157104	-0.0120437685400248	0.000618529506027699	0.0217223595827818	-0.0165892094373703
1556	58.9400749206543	-2.78603029251099	-8.25289154052734	-0.0110697457566857	0.0213976856321096	0.00711201597005129	-0.0243813935667276
1557	60.2387733459473	-5.38342475891113	-7.99315214157104	-0.0026282137259841	0.0298392176628113	-0.00684897974133492	-0.00457625929266214
1558	56.9920310974121	-3.11070466041565	-7.99315214157104	-0.00977104809135199	0.0334106348454952	-0.0185372550040483	-0.00912170019000769
1559	62.1868209838867	-4.40940189361572	-7.9282169342041	-0.0026282137259841	0.0272418223321438	-0.0169138833880424	0.00451462110504508
1560	58.9400749206543	-4.08472776412964	-7.60354280471802	0.00126787810586393	0.0158782228827477	0.029189869761467	0.00581331877037883
1561	60.8881225585938	-4.08472776412964	-7.79834747314453	0.00386527273803949	0.00548864435404539	0.0236704051494598	0.0304885655641556
1562	56.9920310974121	-3.11070466041565	-8.05808639526367	-0.00230353930965066	0.00743668992072344	0.01847561635077	0.0347093306481838
1563	60.2387733459473	-3.43537902832031	-8.4476957321167	0.0123068047687411	0.00581331877037883	-3.08191010844894e-05	0.0405534692108631
1564	59.5894241333008	-4.40940189361572	-8.25289154052734	0.0321119390428066	-0.0100957229733467	0.00548864435404539	0.0324366129934788
1565	58.2907257080078	-3.11070466041565	-7.79834747314453	0.0210730116814375	0.00451462110504508	-0.00392691092565656	0.025618452578783
1566	60.2387733459473	-4.40940189361572	-7.47367286682129	0.0220470335334539	0.00386527273803949	-0.0146411629393697	0.0126314787194133
1567	58.9400749206543	-3.43537902832031	-7.86328220367432	0.0188002903014421	0.00678734155371785	-0.0282774847000837	0.011982130818069
1568	62.1868209838867	-5.05875062942505	-7.9282169342041	0.0113327819854021	-0.0113944197073579	-0.0175632312893867	-0.00100484199356288
1569	58.9400749206543	-3.43537902832031	-8.18795680999756	-0.00100484199356288	-0.00132951640989631	-0.0263294391334057	-0.00717365415766835
1570	60.2387733459473	-3.43537902832031	-8.18795680999756	0.00256657530553639	0.00516396993771195	-0.0211346503347158	-0.00230353930965066
1571	61.5374717712402	-4.73407602310181	-7.6684775352478	-0.00782300252467394	-0.00879702530801296	-0.0201606266200542	-0.0367190167307854
1572	62.1868209838867	-5.70809936523438	-7.73341274261475	-0.00912170019000769	-0.000680167751852423	-0.00327756232582033	-0.0448358729481697
1573	58.2907257080078	-4.40940189361572	-7.6684775352478	-0.0211346503347158	-0.00360223650932312	0.041852168738842	-0.0493813157081604
1574	61.5374717712402	-3.7600531578064	-7.6684775352478	-0.0130177913233638	0.00354059832170606	0.0230210572481155	-0.0354203209280968
1575	61.5374717712402	-4.73407602310181	-7.99315214157104	-0.00425158534198999	-0.00749832857400179	0.0288651939481497	-0.0159398596733809
1576	60.2387733459473	-4.40940189361572	-7.86328220367432	-0.0146411629393697	-0.00814767740666866	0.013930176384747	-0.0162645354866982
1577	58.9400749206543	-3.11070466041565	-8.12302207946777	-0.0123684434220195	0.0132808275520802	-0.00782300252467394	-0.00879702530801296
1578	61.5374717712402	-4.40940189361572	-8.05808639526367	-0.00814767740666866	0.0022419011220336	-0.0152905117720366	-0.0123684434220195
1579	58.9400749206543	-5.05875062942505	-7.99315214157104	-0.0113944197073579	0.00581331877037883	-0.0208099745213985	-3.08191010844894e-05
1580	60.8881225585938	-4.73407602310181	-7.4087381362915	-0.00295288790948689	0.0223717093467712	-0.0198359526693821	0.0200989879667759
1581	59.5894241333008	-3.7600531578064	-7.73341274261475	0.0282158460468054	0.0226963832974434	-0.0143164889886975	0.0295145437121391
1582	59.5894241333008	-5.05875062942505	-8.05808639526367	0.00418994715437293	0.0321119390428066	-0.0026282137259841	0.0389300994575024
1583	60.8881225585938	-6.03277349472046	-7.86328220367432	-0.00100484199356288	-0.00230353930965066	0.0197743140161037	0.0376313999295235
1584	58.2907257080078	-4.40940189361572	-7.79834747314453	0.0126314787194133	-0.000680167751852423	0.0499690249562263	0.0405534692108631
1585	58.9400749206543	-3.7600531578064	-7.99315214157104	0.0175015944987535	-0.00100484199356288	0.0564625114202499	0.0343846566975117
1586	60.2387733459473	-3.7600531578064	-7.9282169342041	0.0200989879667759	-0.00360223650932312	0.0580858811736107	0.0207483377307653
1587	61.5374717712402	-5.38342475891113	-7.47367286682129	0.0022419011220336	0.00126787810586393	0.0428261905908585	0.0145795252174139
1588	56.9920310974121	-3.43537902832031	-8.12302207946777	-0.00782300252467394	-0.0110697457566857	0.0415274947881699	0.000618529506027699
1589	60.2387733459473	-4.73407602310181	-7.9282169342041	-0.0172385573387146	-0.00327756232582033	0.0369820520281792	0.00483929552137852
1590	60.2387733459473	-4.08472776412964	-7.86328220367432	-0.00587495695799589	-0.0198359526693821	0.011982130818069	-0.00230353930965066
1591	60.2387733459473	-3.7600531578064	-8.05808639526367	-0.0195112787187099	-0.0162645354866982	-3.08191010844894e-05	-0.0276281367987394
1592	57.6413803100586	-3.11070466041565	-7.99315214157104	-0.0370436906814575	-0.0139918150380254	-0.0195112787187099	-0.0461345724761486
1593	59.5894241333008	-3.43537902832031	-8.12302207946777	-0.0357449948787689	-0.0159398596733809	-0.0295761823654175	-0.0383423902094364
1594	58.2907257080078	-4.40940189361572	-7.73341274261475	-0.021459324285388	0.000618529506027699	-0.0477579422295094	-0.0415891297161579
1595	59.5894241333008	-3.7600531578064	-8.05808639526367	-0.0123684434220195	0.0126314787194133	-0.050680011510849	-0.0230826959013939
1596	61.5374717712402	-4.08472776412964	-7.9282169342041	0.00516396993771195	0.0175015944987535	-0.0256800893694162	-0.0211346503347158
1597	59.5894241333008	-3.7600531578064	-8.12302207946777	0.0149041991680861	0.013930176384747	0.00256657530553639	-0.017887907102704
1598	58.9400749206543	-4.73407602310181	-8.05808639526367	-0.0123684434220195	0.00970941036939621	0.00938473641872406	-0.0104203969240189
1599	58.9400749206543	-4.08472776412964	-7.73341274261475	0.00646266713738441	0.0301638916134834	0.0330859608948231	-0.000680167751852423
1600	58.9400749206543	-3.43537902832031	-7.79834747314453	0.031137915328145	0.0314625911414623	0.0412028171122074	0.00548864435404539
1601	60.8881225585938	-4.08472776412964	-7.6684775352478	0.0343846566975117	0.0428261905908585	0.0243197549134493	0.0246444288641214
1602	60.2387733459473	-4.73407602310181	-7.9282169342041	0.0246444288641214	0.0243197549134493	-0.00295288790948689	0.029189869761467
1603	56.9920310974121	-4.73407602310181	-7.9282169342041	0.0158782228827477	0.0246444288641214	-0.0217839982360601	0.0379560738801956
1604	61.5374717712402	-4.40940189361572	-8.05808639526367	0.0168522447347641	0.0136055024340749	-0.0458098985254765	0.0317872650921345
1605	60.8881225585938	-4.08472776412964	-7.73341274261475	0.0194496400654316	0.01100810803473	-0.0760046094655991	0.0285405199974775
1606	59.5894241333008	-3.11070466041565	-7.73341274261475	0.0194496400654316	0.00678734155371785	-0.0818487480282784	0.0103587592020631
1607	57.6413803100586	-3.43537902832031	-7.6684775352478	-0.00100484199356288	-0.0123684434220195	-0.0786020010709763	-0.00132951640989631
1608	60.8881225585938	-4.08472776412964	-7.9282169342041	-0.00457625929266214	-0.0305502042174339	-0.0536020807921886	0.00646266713738441
1609	61.5374717712402	-4.08472776412964	-8.25289154052734	-0.00327756232582033	-0.0412644557654858	-0.0159398596733809	-0.00230353930965066
1610	60.8881225585938	-3.7600531578064	-7.9282169342041	0.00354059832170606	-0.0208099745213985	0.0272418223321438	-0.0100957229733467
1611	59.5894241333008	-3.11070466041565	-8.05808639526367	0.000943203864153475	-0.00977104809135199	0.0412028171122074	-0.02697878703475
1612	60.8881225585938	-3.7600531578064	-7.53860807418823	-0.00782300252467394	0.00289124972186983	0.0509430468082428	-0.0441865250468254
1613	62.1868209838867	-5.38342475891113	-7.6684775352478	-0.00555028254166245	-0.0204853005707264	0.0480209775269032	-0.0354203209280968
1614	59.5894241333008	-4.08472776412964	-7.53860807418823	-0.00782300252467394	-0.0201606266200542	0.0444495603442192	-0.028926832601428
1615	60.8881225585938	-3.7600531578064	-7.99315214157104	0.00126787810586393	0.00354059832170606	0.0412028171122074	-0.0204853005707264
1616	60.2387733459473	-3.11070466041565	-8.05808639526367	0.00970941036939621	-0.0110697457566857	0.00548864435404539	-0.0149658378213644
1617	61.5374717712402	-4.08472776412964	-8.12302207946777	-0.000680167751852423	0.00126787810586393	-0.0237320438027382	-0.0126931173726916
1618	58.9400749206543	-4.08472776412964	-7.9282169342041	-0.00425158534198999	0.0132808275520802	-0.0386670641601086	-0.00977104809135199
1619	60.2387733459473	-2.78603029251099	-8.12302207946777	-0.0130177913233638	0.0162028968334198	-0.0688617751002312	-0.00555028254166245
1620	60.8881225585938	-4.40940189361572	-7.53860807418823	-0.00684897974133492	0.0236704051494598	-0.0893162563443184	0.00613799272105098
1621	60.8881225585938	-4.40940189361572	-7.60354280471802	-0.0100957229733467	0.036657378077507	-0.0701604709029198	0.0282158460468054
1622	60.2387733459473	-4.08472776412964	-8.18795680999756	-0.0162645354866982	0.0226963832974434	-0.0545761026442051	0.0275664981454611
1623	60.8881225585938	-3.7600531578064	-8.38276100158691	-0.0162645354866982	0.00321592413820326	-0.0448358729481697	0.0282158460468054
1624	60.8881225585938	-4.40940189361572	-7.86328220367432	-0.0126931173726916	-0.00587495695799589	-0.0221086721867323	0.0269171483814716
1625	60.2387733459473	-3.7600531578064	-7.73341274261475	-0.00717365415766835	-0.00652430532500148	0.00289124972186983	0.0317872650921345
1626	59.5894241333008	-2.78603029251099	-7.9282169342041	0.00126787810586393	0.0100340843200684	-0.00684897974133492	0.0171769186854362
1627	62.1868209838867	-3.7600531578064	-7.73341274261475	0.0106834331527352	-0.00197886489331722	0.00354059832170606	0.0145795252174139
1628	60.2387733459473	-4.08472776412964	-7.86328220367432	0.0165275707840919	-0.017887907102704	0.0152288740500808	-0.00327756232582033
1629	58.9400749206543	-4.08472776412964	-7.9282169342041	0.00938473641872406	0.000618529506027699	0.0181509424000978	0.000293855206109583
1630	59.5894241333008	-2.78603029251099	-8.05808639526367	0.0249691028147936	-0.00132951640989631	0.01847561635077	-0.0100957229733467
1631	62.1868209838867	-3.43537902832031	-7.79834747314453	0.00418994715437293	-0.0152905117720366	0.0373067259788513	-0.0331475995481014
1632	60.8881225585938	-3.7600531578064	-7.6684775352478	-0.00327756232582033	-0.0107450718060136	0.00483929552137852	-0.0561994761228561
1633	56.9920310974121	-2.13668155670166	-8.05808639526367	-0.000680167751852423	0.00354059832170606	0.0113327819854021	-0.0454852245748043
1634	59.5894241333008	-2.78603029251099	-7.9282169342041	-0.0152905117720366	-0.00100484199356288	0.0132808275520802	-0.0324982516467571
1635	60.2387733459473	-2.78603029251099	-8.05808639526367	0.0106834331527352	-0.00197886489331722	-0.00425158534198999	-0.0211346503347158
1636	60.8881225585938	-3.7600531578064	-8.18795680999756	0.00321592413820326	0.00483929552137852	0.00808603875339031	-0.0172385573387146
1637	60.2387733459473	-3.7600531578064	-7.86328220367432	0.000293855206109583	0.0197743140161037	0.00321592413820326	-0.00782300252467394
1638	59.5894241333008	-2.46135592460632	-8.38276100158691	-0.0143164889886975	0.0168522447347641	0.00711201597005129	-0.0156151866540313
1639	61.5374717712402	-5.05875062942505	-7.6684775352478	-0.00717365415766835	-0.0143164889886975	0.0347093306481838	-0.00132951640989631
1640	60.2387733459473	-2.78603029251099	-7.9282169342041	0.00159255252219737	-0.0107450718060136	0.036657378077507	0.011982130818069
1641	59.5894241333008	-2.78603029251099	-7.73341274261475	0.0259431265294552	-0.0165892094373703	0.0337353087961674	0.029189869761467
1642	59.5894241333008	-3.11070466041565	-7.86328220367432	0.0022419011220336	-0.0188619289547205	0.00678734155371785	0.0405534692108631
1643	60.2387733459473	-3.7600531578064	-7.79834747314453	0.00126787810586393	-0.0347709693014622	0.00516396993771195	0.0382807515561581
1644	59.5894241333008	-2.78603029251099	-8.25289154052734	-0.00165419070981443	-0.0299008563160896	-0.00165419070981443	0.0376313999295235
1645	60.2387733459473	-2.78603029251099	-8.18795680999756	0.00191722682211548	-0.02697878703475	0.00646266713738441	0.0285405199974775
1646	61.5374717712402	-3.43537902832031	-7.79834747314453	-0.00944637414067984	-0.0188619289547205	0.00321592413820326	0.0136055024340749
1647	59.5894241333008	-3.11070466041565	-7.86328220367432	-0.00360223650932312	-0.0169138833880424	0.0252937767654657	0.0158782228827477
1648	58.2907257080078	-3.7600531578064	-7.47367286682129	-0.00652430532500148	-0.0188619289547205	0.0681507885456085	0.0106834331527352
1649	60.8881225585938	-3.11070466041565	-8.31782627105713	-0.0026282137259841	-0.0211346503347158	0.0629559978842735	0.00711201597005129
1650	60.8881225585938	-4.08472776412964	-7.9282169342041	0.00256657530553639	-0.0162645354866982	0.0347093306481838	-0.00522560812532902
1651	59.5894241333008	-2.78603029251099	-8.05808639526367	-0.000680167751852423	0.0145795252174139	-0.00295288790948689	-0.0247060675173998
1652	59.5894241333008	-4.40940189361572	-7.73341274261475	-0.00197886489331722	0.00841071270406246	-0.0230826959013939	-0.0461345724761486
1653	61.5374717712402	-3.7600531578064	-7.99315214157104	-0.00814767740666866	0.0136055024340749	-0.028926832601428	-0.0435371771454811
1654	62.1868209838867	-5.05875062942505	-7.4087381362915	-0.00912170019000769	0.0132808275520802	-0.0263294391334057	-0.0292515084147453
1655	60.8881225585938	-3.7600531578064	-7.60354280471802	-0.0133424662053585	0.0425015166401863	-0.0448358729481697	-0.0230826959013939
1656	58.9400749206543	-3.43537902832031	-8.05808639526367	-0.00327756232582033	0.0301638916134834	-0.0350956469774246	-0.0117190945893526
1657	59.5894241333008	-3.43537902832031	-8.18795680999756	-0.00132951640989631	0.0324366129934788	-0.0487319678068161	-0.0136671401560307
1658	62.1868209838867	-5.38342475891113	-7.79834747314453	0.00938473641872406	0.0301638916134834	-0.0532774068415165	-0.0117190945893526
1659	56.9920310974121	-2.78603029251099	-7.99315214157104	0.00776136433705688	0.0295145437121391	-0.0370436906814575	0.00256657530553639
1660	61.5374717712402	-4.08472776412964	-7.9282169342041	0.0191249661147594	0.0353586822748184	-0.0493813157081604	0.0113327819854021
1661	61.5374717712402	-4.40940189361572	-7.34380340576172	0.0243197549134493	0.0272418223321438	-0.0454852245748043	0.0337353087961674
1662	61.5374717712402	-4.40940189361572	-7.79834747314453	0.020423661917448	0.0194496400654316	-0.0273034609854221	0.0412028171122074
1663	60.2387733459473	-4.08472776412964	-8.18795680999756	0.00418994715437293	0.0188002903014421	-0.0334722734987736	0.0356833562254906
1664	60.8881225585938	-4.08472776412964	-8.12302207946777	0.0113327819854021	0.00776136433705688	-0.0243813935667276	0.0327612869441509
1665	61.5374717712402	-4.73407602310181	-7.60354280471802	0.00321592413820326	0.000293855206109583	-0.0172385573387146	0.0288651939481497
1666	58.2907257080078	-3.11070466041565	-7.9282169342041	0.0022419011220336	0.00516396993771195	-0.00295288790948689	0.011982130818069
1667	61.5374717712402	-4.08472776412964	-7.79834747314453	-0.00879702530801296	-0.000355493422830477	-0.0162645354866982	0.00451462110504508
1668	58.9400749206543	-2.78603029251099	-7.79834747314453	-0.0104203969240189	-3.08191010844894e-05	-0.00944637414067984	-0.00197886489331722
1669	61.5374717712402	-5.05875062942505	-7.73341274261475	-0.0136671401560307	-0.0123684434220195	-0.00587495695799589	0.00873538758605719
1670	57.6413803100586	-3.43537902832031	-8.12302207946777	-0.0139918150380254	-0.0110697457566857	0.00678734155371785	0.000618529506027699
1671	62.1868209838867	-4.40940189361572	-7.99315214157104	-0.0182125810533762	-0.00360223650932312	0.00743668992072344	-0.021459324285388
1672	59.5894241333008	-4.08472776412964	-8.05808639526367	-0.0263294391334057	-0.00717365415766835	0.01847561635077	-0.050680011510849
1673	58.9400749206543	-3.7600531578064	-7.99315214157104	-0.0172385573387146	-0.0110697457566857	0.01847561635077	-0.0399657599627972
1674	55.6933326721191	-3.7600531578064	-7.73341274261475	-0.0136671401560307	-0.00132951640989631	0.0243197549134493	-0.023407369852066
1675	59.5894241333008	-3.43537902832031	-7.99315214157104	-0.00619963090866804	-0.00944637414067984	0.0181509424000978	-0.0143164889886975
1676	60.8881225585938	-4.40940189361572	-8.18795680999756	0.00808603875339031	-0.00977104809135199	0.0275664981454611	-0.0152905117720366
1677	61.5374717712402	-3.7600531578064	-7.9282169342041	0.00938473641872406	0.0022419011220336	0.045423585921526	-0.0120437685400248
1678	60.2387733459473	-4.40940189361572	-7.6684775352478	0.00938473641872406	-0.00327756232582033	0.052891094237566	-0.00392691092565656
1679	60.2387733459473	-3.43537902832031	-8.25289154052734	0.01100810803473	-0.00847235135734081	0.0473716296255589	-0.00132951640989631
1680	62.1868209838867	-6.03277349472046	-7.79834747314453	0.0178262684494257	-0.0152905117720366	0.0246444288641214	0.013930176384747
1681	58.9400749206543	-4.08472776412964	-7.86328220367432	0.0126314787194133	0.000943203864153475	0.00548864435404539	0.0304885655641556
1682	59.5894241333008	-2.78603029251099	-7.9282169342041	0.00321592413820326	-0.00490093370899558	-0.0107450718060136	0.0395794473588467
1683	60.8881225585938	-3.43537902832031	-8.18795680999756	-0.0120437685400248	-0.000680167751852423	-0.0182125810533762	0.0395794473588467
1684	61.5374717712402	-5.05875062942505	-8.05808639526367	-0.0146411629393697	-0.0156151866540313	-0.0188619289547205	0.0421768426895142
1685	59.5894241333008	-5.05875062942505	-7.86328220367432	-0.0221086721867323	-0.00555028254166245	-0.00847235135734081	0.031137915328145
1686	58.9400749206543	-3.43537902832031	-8.18795680999756	-0.0113944197073579	-0.00197886489331722	-0.0165892094373703	0.0145795252174139
1687	60.8881225585938	-5.38342475891113	-7.47367286682129	-0.0188619289547205	0.00256657530553639	-0.0308748781681061	-0.00132951640989631
1688	60.2387733459473	-3.43537902832031	-7.47367286682129	-0.00555028254166245	0.0155535480007529	-0.043212503194809	0.0158782228827477
1689	60.8881225585938	-5.05875062942505	-7.6684775352478	-0.00457625929266214	0.00321592413820326	-0.0302255302667618	0.00711201597005129
1690	60.8881225585938	-4.08472776412964	-8.31782627105713	0.0116574559360743	-0.00230353930965066	-0.00847235135734081	-0.00392691092565656
1691	59.5894241333008	-4.40940189361572	-8.18795680999756	0.00613799272105098	-0.0295761823654175	0.00808603875339031	-0.0250307414680719
1692	60.2387733459473	-5.05875062942505	-7.79834747314453	-0.0110697457566857	-0.0198359526693821	0.0152288740500808	-0.0487319678068161
1693	62.1868209838867	-4.73407602310181	-7.73341274261475	0.0236704051494598	-0.0201606266200542	0.0347093306481838	-0.0389917381107807
1694	62.1868209838867	-5.05875062942505	-7.6684775352478	0.00873538758605719	-0.0198359526693821	0.0460729338228703	-0.0305502042174339
1695	60.2387733459473	-4.73407602310181	-7.6684775352478	0.00970941036939621	-0.032173577696085	0.0194496400654316	-0.0250307414680719
1696	56.9920310974121	-3.7600531578064	-8.25289154052734	-0.0117190945893526	0.00678734155371785	0.0340599827468395	-0.0143164889886975
1697	62.1868209838867	-5.05875062942505	-7.9282169342041	0.0162028968334198	0.000943203864153475	0.000943203864153475	-0.0152905117720366
1698	60.2387733459473	-4.40940189361572	-8.12302207946777	-0.0107450718060136	0.0126314787194133	-0.00782300252467394	-0.0117190945893526
1699	61.5374717712402	-6.03277349472046	-7.9282169342041	0.00646266713738441	0.00613799272105098	-0.00749832857400179	-0.00522560812532902
1700	58.9400749206543	-4.40940189361572	-7.73341274261475	-0.00295288790948689	0.0197743140161037	-0.0311995539814234	0.0132808275520802
1701	60.2387733459473	-4.08472776412964	-7.60354280471802	0.00613799272105098	0.040228795260191	-0.0471085943281651	0.0324366129934788
1702	60.2387733459473	-5.38342475891113	-7.34380340576172	0.00841071270406246	0.0334106348454952	-0.0367190167307854	0.0369820520281792
1703	61.5374717712402	-4.73407602310181	-7.9282169342041	-0.00295288790948689	0.0353586822748184	-0.017887907102704	0.0392547734081745
1704	60.2387733459473	-4.40940189361572	-7.9282169342041	-0.00555028254166245	0.0259431265294552	0.00354059832170606	0.0343846566975117
1705	60.2387733459473	-3.43537902832031	-8.12302207946777	0.00191722682211548	0.00711201597005129	0.00970941036939621	0.0259431265294552
1706	58.9400749206543	-4.73407602310181	-7.9282169342041	0.00451462110504508	-0.00619963090866804	0.0175015944987535	0.0162028968334198
1707	62.1868209838867	-5.05875062942505	-7.6684775352478	-0.000355493422830477	-0.00977104809135199	0.00743668992072344	0.0171769186854362
1708	61.5374717712402	-3.7600531578064	-7.79834747314453	0.0126314787194133	-0.0227580219507217	0.0106834331527352	0.00191722682211548
1709	61.5374717712402	-4.73407602310181	-7.79834747314453	0.00808603875339031	-0.02697878703475	0.0113327819854021	0.00743668992072344
1710	60.2387733459473	-5.70809936523438	-7.86328220367432	0.012956153601408	-0.0360696688294411	0.0106834331527352	-0.00717365415766835
1711	59.5894241333008	-4.40940189361572	-7.79834747314453	-0.00425158534198999	-0.0204853005707264	0.01100810803473	-0.0230826959013939
1712	60.8881225585938	-4.08472776412964	-8.25289154052734	-0.00490093370899558	-0.021459324285388	0.0194496400654316	-0.0435371771454811
1713	60.8881225585938	-3.11070466041565	-8.12302207946777	-0.0172385573387146	-0.0227580219507217	0.0181509424000978	-0.0500306636095047
1714	60.2387733459473	-3.7600531578064	-7.99315214157104	-0.0146411629393697	0.00354059832170606	0.0259431265294552	-0.0337969474494457
1715	58.9400749206543	-4.40940189361572	-7.53860807418823	-0.0159398596733809	0.01100810803473	-3.08191010844894e-05	-0.0263294391334057
1716	61.5374717712402	-4.40940189361572	-8.05808639526367	-0.00587495695799589	0.0175015944987535	-0.0169138833880424	-0.0130177913233638
1717	58.9400749206543	-4.08472776412964	-8.18795680999756	-0.00717365415766835	0.00678734155371785	-0.0318489037454128	-0.0146411629393697
1718	61.5374717712402	-4.08472776412964	-7.6684775352478	-0.00490093370899558	0.00581331877037883	-0.0341216214001179	-0.0133424662053585
1719	59.5894241333008	-3.7600531578064	-8.05808639526367	-0.00230353930965066	-0.0113944197073579	-0.039641086012125	0.00289124972186983
1720	60.2387733459473	-3.43537902832031	-8.18795680999756	0.000293855206109583	-0.0273034609854221	-0.0299008563160896	0.012956153601408
1721	62.1868209838867	-5.70809936523438	-7.53860807418823	0.00970941036939621	-0.00425158534198999	-0.0146411629393697	0.0376313999295235
1722	60.2387733459473	-4.08472776412964	-7.47367286682129	-0.00782300252467394	0.00159255252219737	0.00711201597005129	0.0386054255068302
1723	61.5374717712402	-3.7600531578064	-8.25289154052734	-0.00165419070981443	0.00256657530553639	0.0217223595827818	0.041852168738842
1724	61.5374717712402	-2.78603029251099	-8.12302207946777	-0.00587495695799589	-0.00457625929266214	0.0200989879667759	0.0460729338228703
1725	62.1868209838867	-4.73407602310181	-7.73341274261475	0.00126787810586393	-0.00619963090866804	0.0158782228827477	0.0327612869441509
1726	58.2907257080078	-4.08472776412964	-7.79834747314453	-0.00749832857400179	0.00646266713738441	0.00711201597005129	0.0252937767654657
1727	59.5894241333008	-2.46135592460632	-8.12302207946777	-0.0100957229733467	0.0142548503354192	-0.0191866029053926	-0.00132951640989631
1728	60.8881225585938	-3.11070466041565	-7.73341274261475	0.00516396993771195	0.0191249661147594	-0.0243813935667276	0.00126787810586393
1729	59.5894241333008	-3.7600531578064	-7.47367286682129	-0.00392691092565656	0.0233457311987877	-0.0386670641601086	0.0200989879667759
1730	60.8881225585938	-4.08472776412964	-7.86328220367432	0.000618529506027699	0.00873538758605719	-0.038017712533474	-0.00782300252467394
1731	62.1868209838867	-3.11070466041565	-8.4476957321167	0.00159255252219737	0.0136055024340749	-0.0279528107494116	-0.0334722734987736
1732	61.5374717712402	-3.43537902832031	-7.99315214157104	-0.000355493422830477	-0.00327756232582033	-0.00392691092565656	-0.0542514286935329
1733	60.2387733459473	-2.78603029251099	-8.05808639526367	-0.00295288790948689	0.00808603875339031	-0.0195112787187099	-0.0441865250468254
1734	60.8881225585938	-2.78603029251099	-7.99315214157104	-0.00977104809135199	0.0152288740500808	-0.00912170019000769	-0.0360696688294411
1735	61.5374717712402	-4.40940189361572	-7.73341274261475	0.0126314787194133	0.0103587592020631	-0.00392691092565656	-0.0266541130840778
1736	59.5894241333008	-4.73407602310181	-7.6684775352478	-0.00425158534198999	0.00743668992072344	-0.00425158534198999	-0.0230826959013939
1737	58.9400749206543	-3.11070466041565	-8.18795680999756	-0.00912170019000769	0.0272418223321438	-0.00717365415766835	-0.0211346503347158
1738	60.8881225585938	-3.7600531578064	-7.6684775352478	-0.00457625929266214	0.0282158460468054	-0.0130177913233638	-0.00912170019000769
1739	60.8881225585938	-2.78603029251099	-8.12302207946777	-0.00684897974133492	0.0259431265294552	-0.0120437685400248	0.000943203864153475
1740	60.8881225585938	-5.05875062942505	-7.53860807418823	0.00418994715437293	0.012956153601408	-0.0026282137259841	0.0106834331527352
1741	56.9920310974121	-2.78603029251099	-7.9282169342041	0.025618452578783	0.0262678004801273	-0.0172385573387146	0.0386054255068302
1742	60.8881225585938	-2.78603029251099	-7.6684775352478	0.00354059832170606	0.00613799272105098	-0.00717365415766835	0.0353586822748184
1743	62.1868209838867	-3.11070466041565	-7.6684775352478	0.00938473641872406	-3.08191010844894e-05	-0.0230826959013939	0.0376313999295235
1744	60.8881225585938	-3.43537902832031	-8.05808639526367	0.0136055024340749	0.00289124972186983	0.00548864435404539	0.0350340083241463
1745	58.2907257080078	-2.78603029251099	-8.25289154052734	0.00808603875339031	-0.0162645354866982	0.0181509424000978	0.029189869761467
1746	59.5894241333008	-2.46135592460632	-8.18795680999756	0.00906006153672934	-0.00749832857400179	0.0100340843200684	0.0149041991680861
1747	62.1868209838867	-4.40940189361572	-7.73341274261475	0.0142548503354192	-0.0250307414680719	0.00191722682211548	-0.00165419070981443
1748	60.2387733459473	-3.11070466041565	-7.60354280471802	0.0022419011220336	-0.0318489037454128	0.020423661917448	-0.00100484199356288
1749	61.5374717712402	-3.7600531578064	-7.47367286682129	-0.0104203969240189	-0.0500306636095047	0.0489950031042099	-0.00814767740666866
1750	60.8881225585938	-2.78603029251099	-8.25289154052734	0.000618529506027699	-0.0623682886362076	0.0707481801509857	-0.00587495695799589
1751	61.5374717712402	-4.73407602310181	-7.99315214157104	-0.0117190945893526	-0.0545761026442051	0.0856831967830658	-0.0243813935667276
1752	62.8361663818359	-4.08472776412964	-7.86328220367432	-0.0185372550040483	-0.0360696688294411	0.0704235062003136	-0.0438618510961533
1753	61.5374717712402	-3.7600531578064	-7.86328220367432	-0.0172385573387146	-0.0159398596733809	0.0655533894896507	-0.0477579422295094
1754	62.8361663818359	-3.7600531578064	-7.9282169342041	-0.0204853005707264	-0.0120437685400248	0.0489950031042099	-0.0334722734987736
1755	61.5374717712402	-5.05875062942505	-7.34380340576172	-0.00944637414067984	-0.00847235135734081	0.0171769186854362	-0.0230826959013939
1756	59.5894241333008	-3.11070466041565	-7.73341274261475	-0.0169138833880424	0.0126314787194133	-0.0120437685400248	-0.0136671401560307
1757	63.4855155944824	-3.7600531578064	-7.9282169342041	-0.00522560812532902	0.0272418223321438	-0.0305502042174339	-0.023407369852066
1758	60.2387733459473	-3.11070466041565	-8.25289154052734	-0.00684897974133492	0.0233457311987877	-0.0591215454041958	-0.0169138833880424
1759	61.5374717712402	-4.73407602310181	-7.86328220367432	-0.00977104809135199	0.0269171483814716	-0.0646410062909126	-0.00522560812532902
1760	58.2907257080078	-3.11070466041565	-7.99315214157104	-0.0026282137259841	0.0304885655641556	-0.0724331885576248	0.00483929552137852
1761	63.4855155944824	-4.40940189361572	-7.86328220367432	0.00516396993771195	0.0486703291535378	-0.0701604709029198	0.025618452578783
1762	62.8361663818359	-4.40940189361572	-7.60354280471802	0.0210730116814375	0.0340599827468395	-0.0480826161801815	0.0282158460468054
1763	62.1868209838867	-3.7600531578064	-7.86328220367432	0.0178262684494257	0.0278911720961332	-0.0399657599627972	0.0314625911414623
1764	60.2387733459473	-3.7600531578064	-7.99315214157104	0.0165275707840919	0.00548864435404539	-0.00555028254166245	0.0353586822748184
1765	62.8361663818359	-4.40940189361572	-8.18795680999756	0.0220470335334539	0.0113327819854021	-0.0133424662053585	0.0275664981454611
1766	62.1868209838867	-4.73407602310181	-7.9282169342041	0.0194496400654316	0.0158782228827477	-0.00684897974133492	0.020423661917448
1767	60.8881225585938	-3.11070466041565	-8.05808639526367	0.0175015944987535	0.0123068047687411	-0.00717365415766835	0.0200989879667759
1768	61.5374717712402	-4.08472776412964	-7.6684775352478	0.00516396993771195	0.00483929552137852	0.00581331877037883	-0.0165892094373703
1769	60.2387733459473	-3.11070466041565	-7.6684775352478	0.00159255252219737	-0.00684897974133492	0.0113327819854021	0.00548864435404539
1770	62.8361663818359	-6.03277349472046	-7.60354280471802	0.00646266713738441	-0.02697878703475	0.00906006153672934	-0.0104203969240189
1771	58.2907257080078	-3.43537902832031	-8.25289154052734	-0.0201606266200542	-0.0136671401560307	0.0149041991680861	-0.0328229255974293
1772	59.5894241333008	-3.43537902832031	-8.25289154052734	-0.0149658378213644	-0.0159398596733809	0.00386527273803949	-0.0487319678068161
1773	60.8881225585938	-3.7600531578064	-8.05808639526367	-0.0253554154187441	-0.0318489037454128	0.00321592413820326	-0.0516540370881557
1774	60.8881225585938	-3.11070466041565	-8.05808639526367	-0.0221086721867323	-0.0195112787187099	0.00970941036939621	-0.0318489037454128
1775	59.5894241333008	-3.43537902832031	-7.86328220367432	-0.0175632312893867	-0.0123684434220195	0.00646266713738441	-0.0305502042174339
1776	61.5374717712402	-4.08472776412964	-7.53860807418823	-0.00717365415766835	0.00321592413820326	-0.00587495695799589	-0.0198359526693821
1777	60.8881225585938	-4.40940189361572	-7.99315214157104	-0.0139918150380254	-0.0117190945893526	-0.00230353930965066	-0.0120437685400248
1778	61.5374717712402	-5.05875062942505	-7.99315214157104	-0.0149658378213644	-0.0113944197073579	0.00321592413820326	-0.00944637414067984
1779	61.5374717712402	-3.7600531578064	-8.25289154052734	-0.00327756232582033	-0.00847235135734081	0.0158782228827477	0.00289124972186983
1780	61.5374717712402	-4.73407602310181	-7.60354280471802	0.00613799272105098	-0.0198359526693821	0.0178262684494257	0.00906006153672934
1781	60.8881225585938	-5.05875062942505	-7.99315214157104	0.0197743140161037	-0.0334722734987736	0.00938473641872406	0.0347093306481838
1782	58.2907257080078	-4.08472776412964	-7.73341274261475	-0.0107450718060136	-0.028926832601428	0.00906006153672934	0.041852168738842
1783	60.2387733459473	-3.7600531578064	-7.86328220367432	0.00516396993771195	-0.0250307414680719	-0.0133424662053585	0.0327612869441509
1784	60.2387733459473	-4.08472776412964	-8.12302207946777	-0.00847235135734081	-0.0224333461374044	0.00970941036939621	0.0369820520281792
1785	60.8881225585938	-3.43537902832031	-8.18795680999756	0.0188002903014421	-0.00619963090866804	0.00776136433705688	0.0233457311987877
1786	57.6413803100586	-3.43537902832031	-8.12302207946777	-0.00652430532500148	0.00581331877037883	0.00970941036939621	0.0217223595827818
1787	62.1868209838867	-5.05875062942505	-7.86328220367432	0.0275664981454611	0.0123068047687411	-0.0188619289547205	0.0210730116814375
1788	60.8881225585938	-3.7600531578064	-7.9282169342041	-0.00132951640989631	0.0197743140161037	-0.0198359526693821	-0.00230353930965066
1789	62.1868209838867	-4.40940189361572	-7.73341274261475	0.025618452578783	0.0252937767654657	-0.0260047651827335	0.00873538758605719
1790	58.2907257080078	-3.43537902832031	-7.86328220367432	0.01847561635077	0.0239950809627771	-0.017887907102704	-0.00619963090866804
1791	58.9400749206543	-5.05875062942505	-8.05808639526367	0.000618529506027699	0.0175015944987535	-0.0454852245748043	-0.0370436906814575
1792	62.1868209838867	-6.03277349472046	-7.86328220367432	-0.00522560812532902	0.0145795252174139	-0.0503553375601768	-0.0422384813427925
1793	60.2387733459473	-4.73407602310181	-7.79834747314453	-0.0143164889886975	0.0175015944987535	-0.0308748781681061	-0.0526280589401722
1794	61.5374717712402	-4.40940189361572	-7.53860807418823	-0.00587495695799589	0.00386527273803949	-0.0263294391334057	-0.0383423902094364
1795	58.9400749206543	-3.43537902832031	-7.99315214157104	-0.00230353930965066	0.00483929552137852	-0.00230353930965066	-0.028926832601428
1796	60.2387733459473	-5.05875062942505	-7.73341274261475	-0.00457625929266214	-0.0175632312893867	-0.00132951640989631	-0.0172385573387146
1797	60.8881225585938	-5.05875062942505	-7.6684775352478	-0.00327756232582033	0.00776136433705688	0.0165275707840919	-0.0117190945893526
1798	59.5894241333008	-3.43537902832031	-8.12302207946777	-0.0143164889886975	0.0126314787194133	0.0171769186854362	-0.0133424662053585
1799	60.8881225585938	-4.40940189361572	-7.99315214157104	-0.00749832857400179	0.0152288740500808	0.0444495603442192	-0.0026282137259841
1800	60.2387733459473	-4.40940189361572	-8.12302207946777	0.00191722682211548	0.01847561635077	0.0288651939481497	0.0123068047687411
1801	57.6413803100586	-4.40940189361572	-7.79834747314453	-0.00425158534198999	0.0330859608948231	0.00613799272105098	0.0324366129934788
1802	61.5374717712402	-4.73407602310181	-7.86328220367432	0.000943203864153475	0.0317872650921345	0.00418994715437293	0.0343846566975117
1803	62.1868209838867	-4.40940189361572	-7.47367286682129	0.00516396993771195	0.0200989879667759	-0.00295288790948689	0.036657378077507
1804	61.5374717712402	-5.38342475891113	-7.73341274261475	0.00743668992072344	0.0181509424000978	-0.0120437685400248	0.0447742342948914
1805	60.2387733459473	-5.05875062942505	-7.9282169342041	-3.08191010844894e-05	0.0175015944987535	-0.0305502042174339	0.0314625911414623
1806	60.2387733459473	-3.7600531578064	-8.12302207946777	-0.00522560812532902	0.0175015944987535	-0.0402904339134693	0.0236704051494598
1807	60.2387733459473	-4.40940189361572	-8.12302207946777	-0.00165419070981443	0.0116574559360743	-0.0591215454041958	0.0155535480007529
1808	60.8881225585938	-5.05875062942505	-7.79834747314453	-0.00490093370899558	0.00256657530553639	-0.0480826161801815	-0.0026282137259841
1809	60.2387733459473	-3.7600531578064	-7.6684775352478	-0.00132951640989631	-3.08191010844894e-05	-0.0328229255974293	-3.08191010844894e-05
1810	62.8361663818359	-5.05875062942505	-7.47367286682129	0.0022419011220336	-0.0113944197073579	-0.0182125810533762	-0.0133424662053585
1811	61.5374717712402	-5.05875062942505	-8.18795680999756	-0.0026282137259841	-0.0279528107494116	0.000293855206109583	-0.032173577696085
1812	56.9920310974121	-2.46135592460632	-8.12302207946777	-0.0120437685400248	-0.0107450718060136	0.00646266713738441	-0.0419138073921204
1813	59.5894241333008	-3.43537902832031	-8.18795680999756	-0.0100957229733467	-0.00555028254166245	0.000618529506027699	-0.0415891297161579
1814	60.8881225585938	-3.11070466041565	-8.05808639526367	-0.0159398596733809	-0.00197886489331722	-0.00100484199356288	-0.03444629535079
1815	61.5374717712402	-4.08472776412964	-7.73341274261475	-0.0123684434220195	-0.00912170019000769	0.01100810803473	-0.0162645354866982
1816	60.2387733459473	-3.7600531578064	-7.53860807418823	-0.00879702530801296	-0.00295288790948689	0.0194496400654316	-0.017887907102704
1817	60.8881225585938	-3.11070466041565	-7.99315214157104	-0.00684897974133492	0.000618529506027699	0.0321119390428066	-0.0123684434220195
1818	62.1868209838867	-4.73407602310181	-7.86328220367432	-0.00814767740666866	-0.0113944197073579	0.0295145437121391	-0.0133424662053585
1819	60.8881225585938	-3.43537902832031	-8.18795680999756	0.00354059832170606	-0.00100484199356288	0.029189869761467	0.00743668992072344
1820	58.9400749206543	-3.7600531578064	-7.79834747314453	0.0103587592020631	0.0123068047687411	0.0230210572481155	0.00581331877037883
1821	61.5374717712402	-2.78603029251099	-8.38276100158691	0.0210730116814375	0.00938473641872406	0.0304885655641556	0.0327612869441509
1822	60.2387733459473	-3.43537902832031	-8.05808639526367	0.0168522447347641	-0.00425158534198999	0.0123068047687411	0.040228795260191
1823	58.9400749206543	-2.78603029251099	-7.79834747314453	0.00548864435404539	0.00386527273803949	-0.0130177913233638	0.0441248863935471
1824	59.5894241333008	-2.78603029251099	-7.73341274261475	0.0132808275520802	0.00581331877037883	0.00126787810586393	0.0395794473588467
1825	59.5894241333008	-2.46135592460632	-8.12302207946777	0.0217223595827818	0.00711201597005129	0.00873538758605719	0.0308132413774729
1826	62.1868209838867	-4.08472776412964	-8.12302207946777	-0.0026282137259841	0.00256657530553639	-0.00360223650932312	0.0165275707840919
1827	58.9400749206543	-3.43537902832031	-7.86328220367432	-0.0100957229733467	0.01100810803473	0.000943203864153475	0.0181509424000978
1828	60.8881225585938	-2.46135592460632	-7.9282169342041	-0.00944637414067984	-0.0113944197073579	0.00386527273803949	-0.000680167751852423
1829	62.1868209838867	-3.7600531578064	-7.73341274261475	-0.00912170019000769	-0.0256800893694162	0.000293855206109583	0.000293855206109583
1830	59.5894241333008	-2.13668155670166	-7.99315214157104	-0.00490093370899558	-0.023407369852066	0.00808603875339031	-0.000355493422830477
1831	58.2907257080078	-2.46135592460632	-7.6684775352478	-0.0159398596733809	-0.023407369852066	0.00321592413820326	-0.0208099745213985
1832	62.1868209838867	-3.43537902832031	-8.12302207946777	-0.00912170019000769	-0.0120437685400248	-0.0175632312893867	-0.0393164120614529
1833	61.5374717712402	-4.08472776412964	-7.99315214157104	-0.00749832857400179	-0.00457625929266214	-0.0162645354866982	-0.0402904339134693
1834	59.5894241333008	-2.46135592460632	-7.86328220367432	-0.00977104809135199	0.020423661917448	-0.0211346503347158	-0.0341216214001179
1835	59.5894241333008	-2.46135592460632	-7.79834747314453	-0.00295288790948689	0.0197743140161037	-0.0130177913233638	-0.0230826959013939
1836	60.8881225585938	-2.46135592460632	-7.99315214157104	-0.00749832857400179	0.0236704051494598	-0.0133424662053585	-0.0188619289547205
1837	61.5374717712402	-4.40940189361572	-7.47367286682129	0.00516396993771195	0.0126314787194133	-0.00684897974133492	-0.0172385573387146
1838	58.2907257080078	-2.13668155670166	-7.79834747314453	-0.00360223650932312	0.0200989879667759	-0.00717365415766835	-0.00749832857400179
1839	59.5894241333008	-2.46135592460632	-8.05808639526367	0.0191249661147594	0.012956153601408	-0.0191866029053926	0.00646266713738441
1840	61.5374717712402	-3.43537902832031	-7.9282169342041	0.0132808275520802	0.0100340843200684	-0.0175632312893867	0.0145795252174139
1841	60.8881225585938	-3.11070466041565	-8.05808639526367	0.0210730116814375	0.0181509424000978	-0.0143164889886975	0.0334106348454952
1842	58.2907257080078	-3.43537902832031	-7.6684775352478	0.0106834331527352	0.00711201597005129	-0.00327756232582033	0.0438002124428749
1843	61.5374717712402	-2.78603029251099	-7.79834747314453	0.0142548503354192	0.00678734155371785	0.00678734155371785	0.0314625911414623
1844	61.5374717712402	-3.11070466041565	-7.34380340576172	0.0171769186854362	-0.00230353930965066	0.00808603875339031	0.0438002124428749
1845	59.5894241333008	-2.46135592460632	-7.53860807418823	0.00646266713738441	-0.00652430532500148	0.012956153601408	0.029189869761467
1846	58.2907257080078	-1.81200730800629	-8.18795680999756	0.00191722682211548	-0.0104203969240189	0.00451462110504508	0.020423661917448
1847	61.5374717712402	-2.78603029251099	-8.38276100158691	-0.000355493422830477	-0.0373683646321297	0.00516396993771195	0.00808603875339031
1848	60.8881225585938	-3.11070466041565	-7.86328220367432	-0.0139918150380254	-0.000680167751852423	-0.00944637414067984	-0.00230353930965066
1849	60.8881225585938	-2.46135592460632	-7.99315214157104	-0.00490093370899558	-0.0133424662053585	-0.00749832857400179	-0.00100484199356288
1850	60.8881225585938	-2.78603029251099	-7.6684775352478	-0.0110697457566857	-0.0100957229733467	-0.000680167751852423	-0.00847235135734081
1851	60.8881225585938	-2.78603029251099	-7.34380340576172	-0.0110697457566857	-0.0143164889886975	0.0162028968334198	-0.0224333461374044
1852	60.2387733459473	-2.78603029251099	-7.86328220367432	-0.00555028254166245	-0.0247060675173998	0.0223717093467712	-0.0419138073921204
1853	57.6413803100586	-1.81200730800629	-8.12302207946777	-0.0139918150380254	-0.0276281367987394	0.047696303576231	-0.0393164120614529
1854	61.5374717712402	-3.11070466041565	-8.12302207946777	-0.00555028254166245	-0.0230826959013939	0.0356833562254906	-0.0227580219507217
1855	62.1868209838867	-2.46135592460632	-7.86328220367432	0.01100810803473	-0.0146411629393697	0.0304885655641556	-0.0159398596733809
1856	58.2907257080078	-1.81200730800629	-7.99315214157104	-0.00457625929266214	-0.0139918150380254	0.0226963832974434	-0.0250307414680719
1857	57.6413803100586	-2.13668155670166	-7.53860807418823	0.00711201597005129	-0.00977104809135199	0.00548864435404539	-0.0162645354866982
1858	60.2387733459473	-1.81200730800629	-7.79834747314453	0.00906006153672934	-0.00490093370899558	-0.00230353930965066	-0.0107450718060136
1859	61.5374717712402	-3.7600531578064	-7.79834747314453	-0.00684897974133492	-0.00295288790948689	-0.0198359526693821	-0.00295288790948689
1860	59.5894241333008	-1.81200730800629	-8.18795680999756	0.00938473641872406	0.0175015944987535	-0.0149658378213644	0.00354059832170606
1861	62.1868209838867	-2.78603029251099	-7.86328220367432	0.0100340843200684	0.0330859608948231	-0.00684897974133492	0.0158782228827477
1862	61.5374717712402	-2.46135592460632	-8.31782627105713	0.0100340843200684	0.0304885655641556	-0.000680167751852423	0.0382807515561581
1863	59.5894241333008	-3.43537902832031	-7.9282169342041	-0.00684897974133492	0.0207483377307653	-0.00425158534198999	0.0369820520281792
1864	58.9400749206543	-2.13668155670166	-7.73341274261475	-0.000355493422830477	0.0191249661147594	-0.000680167751852423	0.041852168738842
1865	61.5374717712402	-2.78603029251099	-7.79834747314453	0.000618529506027699	-0.000680167751852423	0.00970941036939621	0.0194496400654316
1866	60.8881225585938	-2.78603029251099	-7.86328220367432	0.00191722682211548	-0.0308748781681061	0.0262678004801273	0.0165275707840919
1867	58.9400749206543	-2.46135592460632	-8.05808639526367	0.00483929552137852	-0.038017712533474	0.0574365332722664	0.00970941036939621
1868	59.5894241333008	-2.78603029251099	-7.99315214157104	-0.0133424662053585	-0.032173577696085	0.0369820520281792	-0.00490093370899558
1869	58.9400749206543	-1.81200730800629	-8.18795680999756	0.01847561635077	-0.0279528107494116	0.0308132413774729	0.0022419011220336
1870	60.8881225585938	-3.43537902832031	-7.86328220367432	0.0197743140161037	-0.0191866029053926	0.0285405199974775	-0.00425158534198999
1871	58.9400749206543	-1.81200730800629	-7.79834747314453	-0.00100484199356288	-0.0260047651827335	-0.00522560812532902	-0.0302255302667618
1872	58.2907257080078	-2.13668155670166	-7.60354280471802	-0.00522560812532902	-0.00944637414067984	-0.032173577696085	-0.0471085943281651
1873	60.2387733459473	-2.13668155670166	-8.05808639526367	-0.0107450718060136	0.00126787810586393	-0.0500306636095047	-0.0464592464268208
1874	60.2387733459473	-2.78603029251099	-8.05808639526367	-0.00847235135734081	0.0022419011220336	-0.063342310488224	-0.0350956469774246
1875	58.9400749206543	-1.81200730800629	-8.12302207946777	-0.00392691092565656	0.0113327819854021	-0.0493813157081604	-0.0273034609854221
1876	61.5374717712402	-3.11070466041565	-7.86328220367432	-0.00490093370899558	0.0239950809627771	-0.0549007803201675	-0.0188619289547205
1877	58.9400749206543	-2.13668155670166	-7.79834747314453	-0.00717365415766835	0.0369820520281792	-0.0620436146855354	-0.0169138833880424
1878	62.8361663818359	-4.08472776412964	-7.53860807418823	-0.00782300252467394	0.0275664981454611	-0.0474332682788372	-0.0133424662053585
1879	56.9920310974121	-1.48733305931091	-7.99315214157104	-0.0165892094373703	0.0275664981454611	-0.0373683646321297	-0.000680167751852423
1880	61.5374717712402	-2.78603029251099	-8.05808639526367	-0.00295288790948689	0.025618452578783	-0.0243813935667276	0.00548864435404539
1881	60.2387733459473	-2.46135592460632	-8.05808639526367	0.00906006153672934	0.031137915328145	-0.0266541130840778	0.0269171483814716
1882	60.8881225585938	-2.46135592460632	-8.12302207946777	0.000943203864153475	0.0369820520281792	-0.0328229255974293	0.0288651939481497
1883	57.6413803100586	-1.81200730800629	-7.79834747314453	-0.0165892094373703	0.0308132413774729	-0.0221086721867323	0.0415274947881699
1884	60.2387733459473	-1.81200730800629	-7.86328220367432	-0.0123684434220195	0.01100810803473	-0.00392691092565656	0.0363327041268349
1885	60.2387733459473	-2.78603029251099	-7.6684775352478	-0.00490093370899558	0.0136055024340749	0.00289124972186983	0.0317872650921345
1886	59.5894241333008	-2.46135592460632	-8.05808639526367	-0.0156151866540313	0.0217223595827818	-0.0123684434220195	0.0175015944987535
1887	61.5374717712402	-3.43537902832031	-7.86328220367432	-0.0123684434220195	0.0194496400654316	-0.00717365415766835	0.00354059832170606
1888	60.2387733459473	-2.13668155670166	-7.9282169342041	-0.0143164889886975	0.0197743140161037	-0.00814767740666866	-0.00684897974133492
1889	61.5374717712402	-4.40940189361572	-7.86328220367432	-0.0133424662053585	-0.000680167751852423	-0.0120437685400248	0.00776136433705688
1890	56.9920310974121	-2.46135592460632	-7.9282169342041	-0.0133424662053585	-0.0169138833880424	0.0116574559360743	-0.00132951640989631
1891	62.1868209838867	-3.11070466041565	-7.79834747314453	-0.00879702530801296	-0.0305502042174339	0.0197743140161037	-0.0305502042174339
1892	61.5374717712402	-3.43537902832031	-7.60354280471802	-0.0162645354866982	-0.0315242260694504	0.0191249661147594	-0.0435371771454811
1893	60.8881225585938	-3.7600531578064	-7.99315214157104	-0.0143164889886975	-0.0367190167307854	0.0350340083241463	-0.0412644557654858
1894	58.9400749206543	-3.43537902832031	-7.53860807418823	-0.0107450718060136	-0.0461345724761486	0.040228795260191	-0.0324982516467571
1895	62.1868209838867	-3.7600531578064	-7.86328220367432	-0.000680167751852423	-0.0308748781681061	0.0308132413774729	-0.0172385573387146
1896	58.9400749206543	-3.11070466041565	-7.99315214157104	0.00159255252219737	-0.0198359526693821	0.0269171483814716	-0.0152905117720366
1897	60.2387733459473	-3.11070466041565	-7.79834747314453	0.00711201597005129	0.00126787810586393	0.0175015944987535	-0.0104203969240189
1898	59.5894241333008	-3.11070466041565	-7.9282169342041	-0.0026282137259841	0.0103587592020631	0.0106834331527352	-0.00847235135734081
1899	60.8881225585938	-3.7600531578064	-7.60354280471802	0.00516396993771195	0.0158782228827477	-0.00327756232582033	-3.08191010844894e-05
1900	61.5374717712402	-4.40940189361572	-8.12302207946777	0.011982130818069	0.0239950809627771	-0.0152905117720366	0.0249691028147936
1901	60.2387733459473	-3.7600531578064	-7.99315214157104	0.041852168738842	0.0434755384922028	-0.0386670641601086	0.0285405199974775
1902	61.5374717712402	-3.7600531578064	-7.99315214157104	-0.00100484199356288	0.0405534692108631	-0.0477579422295094	0.0399041213095188
1903	61.5374717712402	-4.08472776412964	-7.9282169342041	0.0272418223321438	0.0376313999295235	-0.0451605506241322	0.0382807515561581
1904	62.1868209838867	-5.05875062942505	-7.73341274261475	0.00191722682211548	0.0389300994575024	-0.0357449948787689	0.031137915328145
1905	58.9400749206543	-3.7600531578064	-7.47367286682129	-0.00912170019000769	0.0369820520281792	-0.0139918150380254	0.0314625911414623
1906	61.5374717712402	-3.43537902832031	-7.9282169342041	-0.0126931173726916	0.0304885655641556	0.00516396993771195	0.0171769186854362
1907	60.2387733459473	-2.78603029251099	-8.05808639526367	-0.00977104809135199	0.0223717093467712	0.0314625911414623	0.0175015944987535
1908	60.8881225585938	-4.08472776412964	-7.86328220367432	0.00516396993771195	-3.08191010844894e-05	0.0512677207589149	0.00776136433705688
1909	59.5894241333008	-3.11070466041565	-8.18795680999756	0.00970941036939621	-0.0120437685400248	0.045423585921526	0.00906006153672934
1910	60.8881225585938	-3.7600531578064	-7.99315214157104	0.00516396993771195	-0.0260047651827335	0.0467222817242146	-0.00814767740666866
1911	60.2387733459473	-4.08472776412964	-7.9282169342041	0.00776136433705688	-0.0389917381107807	0.0467222817242146	-0.0299008563160896
1912	58.9400749206543	-2.78603029251099	-7.6684775352478	0.0165275707840919	-0.03444629535079	0.0301638916134834	-0.0419138073921204
1913	60.8881225585938	-3.11070466041565	-7.79834747314453	0.0149041991680861	-0.0299008563160896	0.0126314787194133	-0.0422384813427925
1914	58.9400749206543	-3.11070466041565	-8.12302207946777	0.0213976856321096	-0.0357449948787689	0.00483929552137852	-0.0311995539814234
1915	60.2387733459473	-3.11070466041565	-8.18795680999756	0.0194496400654316	-0.0263294391334057	-0.00652430532500148	-0.0237320438027382
1916	58.9400749206543	-4.08472776412964	-7.86328220367432	0.0171769186854362	-0.0152905117720366	-0.00977104809135199	-0.00977104809135199
1917	59.5894241333008	-3.11070466041565	-8.18795680999756	0.0145795252174139	0.00678734155371785	-0.0305502042174339	-0.0100957229733467
1918	62.1868209838867	-4.73407602310181	-7.73341274261475	0.0022419011220336	0.00711201597005129	-0.0490566417574883	-0.0100957229733467
1919	59.5894241333008	-2.78603029251099	-7.73341274261475	-0.0149658378213644	0.000943203864153475	-0.0292515084147453	0.00483929552137852
1920	60.2387733459473	-3.7600531578064	-7.73341274261475	0.000943203864153475	-0.00749832857400179	-0.0227580219507217	0.0165275707840919
1921	60.2387733459473	-3.43537902832031	-8.31782627105713	0.0162028968334198	0.00808603875339031	-0.0188619289547205	0.0321119390428066
1922	60.8881225585938	-4.40940189361572	-8.18795680999756	-0.00425158534198999	-0.00360223650932312	-0.0357449948787689	0.0340599827468395
1923	58.2907257080078	-2.78603029251099	-8.12302207946777	-0.00879702530801296	0.01847561635077	-0.0308748781681061	0.0343846566975117
1924	59.5894241333008	-2.78603029251099	-7.99315214157104	-0.00652430532500148	0.00451462110504508	-0.02697878703475	0.0330859608948231
1925	59.5894241333008	-3.43537902832031	-8.05808639526367	0.00906006153672934	0.00841071270406246	-0.0152905117720366	0.0301638916134834
1926	60.8881225585938	-4.40940189361572	-7.73341274261475	0.000943203864153475	0.00841071270406246	-0.0100957229733467	0.0145795252174139
1927	58.9400749206543	-4.08472776412964	-7.79834747314453	-0.0136671401560307	0.0123068047687411	0.00126787810586393	0.00873538758605719
1928	58.9400749206543	-2.46135592460632	-8.38276100158691	-0.0100957229733467	0.00841071270406246	0.0149041991680861	-0.00425158534198999
1929	60.8881225585938	-3.7600531578064	-7.9282169342041	-0.0165892094373703	-0.00814767740666866	0.0301638916134834	0.01100810803473
1930	58.9400749206543	-3.43537902832031	-7.99315214157104	-0.0126931173726916	-0.00912170019000769	0.0321119390428066	0.0022419011220336
1931	60.2387733459473	-4.08472776412964	-7.73341274261475	-0.0211346503347158	-0.00814767740666866	0.0022419011220336	-0.0230826959013939
1932	61.5374717712402	-4.40940189361572	-7.9282169342041	-0.0123684434220195	-0.017887907102704	0.0282158460468054	-0.0467839203774929
1933	61.5374717712402	-4.08472776412964	-7.60354280471802	-0.00814767740666866	-0.00944637414067984	0.0213976856321096	-0.0399657599627972
1934	61.5374717712402	-3.7600531578064	-7.73341274261475	-0.0130177913233638	-0.000355493422830477	0.0142548503354192	-0.0308748781681061
1935	60.8881225585938	-3.11070466041565	-7.9282169342041	0.00256657530553639	0.00451462110504508	-0.00457625929266214	-0.0104203969240189
1936	60.2387733459473	-2.46135592460632	-8.31782627105713	-0.00100484199356288	0.000943203864153475	-0.00879702530801296	-0.0143164889886975
1937	60.8881225585938	-5.05875062942505	-7.86328220367432	-0.00132951640989631	-0.00132951640989631	-0.0240567177534103	-0.0133424662053585
1938	57.6413803100586	-2.78603029251099	-7.99315214157104	-0.0120437685400248	0.00483929552137852	-0.0337969474494457	-0.00814767740666866
1939	60.2387733459473	-4.08472776412964	-7.47367286682129	-0.0117190945893526	-0.00522560812532902	-0.0279528107494116	-0.0026282137259841
1940	62.1868209838867	-3.7600531578064	-7.53860807418823	-0.00814767740666866	-0.00165419070981443	-0.0113944197073579	0.0197743140161037
1941	60.2387733459473	-3.11070466041565	-7.99315214157104	0.011982130818069	-0.00879702530801296	0.011982130818069	0.0249691028147936
1942	58.9400749206543	-3.43537902832031	-7.99315214157104	0.00354059832170606	-0.0188619289547205	0.0162028968334198	0.0441248863935471
1943	62.8361663818359	-3.43537902832031	-8.05808639526367	-0.000680167751852423	-0.0143164889886975	0.0428261905908585	0.0347093306481838
1944	62.8361663818359	-4.08472776412964	-7.73341274261475	0.00451462110504508	-0.0169138833880424	0.0288651939481497	0.0360080301761627
1945	62.1868209838867	-3.7600531578064	-7.6684775352478	0.00159255252219737	-0.0172385573387146	0.0379560738801956	0.0330859608948231
1946	61.5374717712402	-3.43537902832031	-7.60354280471802	-0.0100957229733467	-0.00944637414067984	0.031137915328145	0.0123068047687411
1947	60.2387733459473	-2.46135592460632	-8.05808639526367	-0.00490093370899558	-0.000355493422830477	0.01100810803473	0.00386527273803949
1948	61.5374717712402	-4.73407602310181	-7.86328220367432	-0.00490093370899558	-0.00879702530801296	0.0165275707840919	0.0149041991680861
1949	60.8881225585938	-2.78603029251099	-8.12302207946777	-0.00717365415766835	0.00451462110504508	0.0197743140161037	0.00159255252219737
1950	62.8361663818359	-3.7600531578064	-7.9282169342041	-0.00977104809135199	0.011982130818069	0.00159255252219737	-0.00684897974133492
1951	62.8361663818359	-3.7600531578064	-7.73341274261475	-0.0139918150380254	0.0194496400654316	0.0136055024340749	-0.0273034609854221
1952	61.5374717712402	-5.05875062942505	-7.60354280471802	-0.0208099745213985	0.00970941036939621	0.01100810803473	-0.0399657599627972
1953	60.8881225585938	-3.7600531578064	-7.53860807418823	-0.0305502042174339	0.0236704051494598	-0.000680167751852423	-0.0445111989974976
1954	62.8361663818359	-4.08472776412964	-7.79834747314453	-0.0156151866540313	0.013930176384747	-0.00847235135734081	-0.0347709693014622
1955	60.8881225585938	-2.13668155670166	-8.12302207946777	-0.0146411629393697	0.00776136433705688	-0.0185372550040483	-0.0253554154187441
1956	61.5374717712402	-3.11070466041565	-8.12302207946777	-0.0113944197073579	0.00970941036939621	-0.0185372550040483	-0.0143164889886975
1957	58.2907257080078	-3.43537902832031	-7.86328220367432	-0.0169138833880424	0.0149041991680861	-0.0445111989974976	-0.0165892094373703
1958	62.8361663818359	-3.43537902832031	-7.99315214157104	0.00451462110504508	0.0233457311987877	-0.0584721975028515	-0.0133424662053585
1959	62.8361663818359	-3.7600531578064	-7.6684775352478	0.00418994715437293	0.0282158460468054	-0.0604202412068844	-0.00977104809135199
1960	60.2387733459473	-2.78603029251099	-7.47367286682129	0.00970941036939621	0.040228795260191	-0.0646410062909126	0.0142548503354192
1961	60.8881225585938	-3.11070466041565	-7.99315214157104	0.0207483377307653	0.0463976077735424	-0.0698357969522476	0.0301638916134834
1962	60.8881225585938	-2.78603029251099	-8.38276100158691	-0.0152905117720366	0.0321119390428066	-0.0821734219789505	0.0356833562254906
1963	60.8881225585938	-3.7600531578064	-7.79834747314453	0.00159255252219737	0.0158782228827477	-0.0354203209280968	0.0327612869441509
1964	60.2387733459473	-3.11070466041565	-7.86328220367432	0.00354059832170606	0.00776136433705688	-0.0156151866540313	0.0376313999295235
1965	61.5374717712402	-3.7600531578064	-7.73341274261475	0.00808603875339031	0.00386527273803949	-0.00749832857400179	0.0301638916134834
1966	60.2387733459473	-2.78603029251099	-7.6684775352478	0.00938473641872406	-0.00814767740666866	-0.00327756232582033	0.0178262684494257
1967	60.8881225585938	-3.43537902832031	-7.60354280471802	0.00581331877037883	-0.0149658378213644	-0.00879702530801296	0.0103587592020631
1968	60.2387733459473	-3.43537902832031	-7.9282169342041	-0.00392691092565656	-0.0295761823654175	-0.00100484199356288	-0.00555028254166245
1969	59.5894241333008	-3.11070466041565	-8.31782627105713	0.00711201597005129	-0.0334722734987736	0.00548864435404539	0.00321592413820326
1970	61.5374717712402	-3.7600531578064	-7.86328220367432	0.00906006153672934	-0.0383423902094364	0.0246444288641214	-0.00360223650932312
1971	61.5374717712402	-2.46135592460632	-8.05808639526367	-0.00425158534198999	-0.0419138073921204	0.0207483377307653	-0.0318489037454128
1972	58.2907257080078	-2.78603029251099	-7.99315214157104	-0.0123684434220195	-0.0373683646321297	0.029189869761467	-0.0513293594121933
1973	59.5894241333008	-2.46135592460632	-8.12302207946777	-0.0117190945893526	-0.0243813935667276	0.0226963832974434	-0.0415891297161579
1974	59.5894241333008	-3.7600531578064	-7.73341274261475	-0.00977104809135199	-0.0240567177534103	0.0165275707840919	-0.0311995539814234
1975	60.8881225585938	-4.08472776412964	-7.9282169342041	0.00938473641872406	-0.00587495695799589	0.00776136433705688	-0.021459324285388
1976	62.1868209838867	-4.08472776412964	-8.05808639526367	0.00483929552137852	0.000293855206109583	-0.000355493422830477	-0.0123684434220195
1977	60.2387733459473	-2.78603029251099	-8.12302207946777	0.00256657530553639	0.00516396993771195	0.00354059832170606	-0.0221086721867323
1978	62.1868209838867	-4.40940189361572	-7.99315214157104	0.0236704051494598	0.00451462110504508	0.00808603875339031	-0.0136671401560307
1979	58.2907257080078	-2.78603029251099	-7.86328220367432	0.00743668992072344	0.0132808275520802	0.0152288740500808	-0.00327756232582033
1980	62.1868209838867	-3.43537902832031	-7.79834747314453	0.0123068047687411	0.0233457311987877	0.00191722682211548	0.0168522447347641
1981	61.5374717712402	-3.7600531578064	-7.60354280471802	0.0230210572481155	0.0412028171122074	-0.0198359526693821	0.0285405199974775
1982	60.8881225585938	-2.46135592460632	-8.12302207946777	0.0220470335334539	0.025618452578783	-0.03444629535079	0.0389300994575024
1983	58.2907257080078	-3.43537902832031	-8.05808639526367	0.0126314787194133	0.0103587592020631	-0.0117190945893526	0.0395794473588467
1984	61.5374717712402	-4.08472776412964	-8.05808639526367	0.0210730116814375	0.00418994715437293	-0.00490093370899558	0.0327612869441509
1985	61.5374717712402	-4.40940189361572	-7.73341274261475	0.0226963832974434	0.00386527273803949	-0.00977104809135199	0.029189869761467
1986	60.2387733459473	-2.46135592460632	-7.9282169342041	0.0265924744307995	0.00483929552137852	0.00841071270406246	0.0175015944987535
1987	60.2387733459473	-4.08472776412964	-7.47367286682129	0.00906006153672934	-0.00814767740666866	-0.00230353930965066	0.00776136433705688
1988	60.2387733459473	-3.43537902832031	-8.18795680999756	0.00776136433705688	-0.0247060675173998	0.00581331877037883	-0.00132951640989631
1989	60.8881225585938	-3.7600531578064	-8.25289154052734	0.00743668992072344	-0.0386670641601086	0.0298392176628113	0.00159255252219737
1990	60.2387733459473	-4.08472776412964	-7.9282169342041	0.000943203864153475	-0.0373683646321297	0.0486703291535378	-0.0130177913233638
1991	60.8881225585938	-2.46135592460632	-8.18795680999756	-0.00944637414067984	-0.0347709693014622	0.0649040415883064	-0.0302255302667618
1992	60.2387733459473	-3.11070466041565	-8.18795680999756	-0.00425158534198999	-0.0279528107494116	0.0710728541016579	-0.0516540370881557
1993	59.5894241333008	-4.08472776412964	-7.79834747314453	-0.0149658378213644	-0.0230826959013939	0.0434755384922028	-0.0523033849895
1994	57.6413803100586	-3.43537902832031	-7.73341274261475	-0.0243813935667276	-0.00522560812532902	0.0324366129934788	-0.0341216214001179
1995	60.2387733459473	-2.78603029251099	-8.18795680999756	-0.0107450718060136	0.00483929552137852	0.00711201597005129	-0.021459324285388
1996	60.2387733459473	-3.11070466041565	-8.18795680999756	-0.00912170019000769	0.00386527273803949	0.0178262684494257	-0.0162645354866982
1997	61.5374717712402	-4.73407602310181	-7.79834747314453	-0.0130177913233638	0.00743668992072344	0.0149041991680861	-0.00587495695799589
1998	58.9400749206543	-3.11070466041565	-8.05808639526367	-0.0156151866540313	0.0233457311987877	-0.0276281367987394	-0.00425158534198999
1999	61.5374717712402	-4.40940189361572	-8.05808639526367	-0.00490093370899558	0.0249691028147936	-0.0373683646321297	-3.08191010844894e-05
2000	60.8881225585938	-3.43537902832031	-7.9282169342041	0.00808603875339031	0.0285405199974775	-0.0591215454041958	0.0149041991680861
[truncated: 7,440 more rows]
