# Supplementary material for: Precise instruction and consideration of the vertical and horizontal force component increases validity and reliability of the 90:20 Isometric Posterior Chain Test
Source: PLoS One. 2024 Oct 28;19(10):e0312843. doi: 10.1371/journal.pone.0312843 (PMC11515970; doi:10.1371/journal.pone.0312843)
Supplement: S1 File — (ZIP) [file pone.0312843.s001.zip › S1_Raw_Data/M1_P22_v_3.csv]

1	60.8881225585938	-0.513310074806213	-7.6684775352478	-0.00100484199356288	0.00970941036939621	-0.0646410062909126	0.0360080301761627
2	60.8881225585938	-0.837984383106232	-7.47367286682129	-0.00132951640989631	0.00906006153672934	-0.0587968714535236	0.0168522447347641
3	60.8881225585938	0.460712850093842	-8.31782627105713	-0.0026282137259841	0.00808603875339031	-0.023407369852066	0.0197743140161037
4	61.5374717712402	0.136038541793823	-8.12302207946777	0.000943203864153475	-0.00814767740666866	0.00516396993771195	0.0123068047687411
5	60.8881225585938	-1.16265869140625	-7.9282169342041	0.000943203864153475	0.00256657530553639	0.0438002124428749	0.0149041991680861
6	57.6413803100586	0.460712850093842	-7.60354280471802	-0.00879702530801296	-0.0123684434220195	0.049319677054882	0.013930176384747
7	62.1868209838867	-0.513310074806213	-7.47367286682129	0.00126787810586393	-0.0156151866540313	0.0363327041268349	-0.00749832857400179
8	59.5894241333008	1.11006152629852	-7.9282169342041	-0.00652430532500148	-0.0295761823654175	0.0438002124428749	-0.0311995539814234
9	60.8881225585938	-0.513310074806213	-7.79834747314453	0.00418994715437293	-0.0389917381107807	0.045423585921526	-0.0415891297161579
10	60.2387733459473	0.136038541793823	-8.12302207946777	-3.08191010844894e-05	-0.0266541130840778	0.0301638916134834	-0.03444629535079
11	58.2907257080078	0.136038541793823	-8.18795680999756	-0.00619963090866804	-0.0195112787187099	-0.0204853005707264	-0.0266541130840778
12	59.5894241333008	1.11006152629852	-8.12302207946777	0.00256657530553639	0.00354059832170606	-0.0493813157081604	-0.0350956469774246
13	62.1868209838867	-0.513310074806213	-7.9282169342041	-0.00457625929266214	0.00743668992072344	-0.0604202412068844	-0.0162645354866982
14	61.5374717712402	-2.13668155670166	-7.6684775352478	0.000618529506027699	0.00711201597005129	-0.0552254542708397	-0.0139918150380254
15	58.2907257080078	0.460712850093842	-7.73341274261475	-0.00100484199356288	0.00581331877037883	-0.0195112787187099	-0.00912170019000769
16	60.2387733459473	-0.513310074806213	-7.6684775352478	0.00126787810586393	-0.00977104809135199	-0.00360223650932312	-0.00522560812532902
17	61.5374717712402	-0.513310074806213	-8.25289154052734	0.00126787810586393	0.00516396993771195	-0.0217839982360601	0.000943203864153475
18	59.5894241333008	0.136038541793823	-7.9282169342041	-0.00327756232582033	0.0191249661147594	0.012956153601408	0.0152288740500808
19	60.2387733459473	-0.837984383106232	-7.9282169342041	0.00159255252219737	0.0236704051494598	0.0337353087961674	0.0285405199974775
20	58.2907257080078	-0.513310074806213	-7.79834747314453	-0.00230353930965066	0.00808603875339031	0.0509430468082428	0.0386054255068302
21	61.5374717712402	-0.837984383106232	-7.6684775352478	-0.000355493422830477	-0.000680167751852423	0.0486703291535378	0.0389300994575024
22	61.5374717712402	-0.837984383106232	-7.60354280471802	-0.000355493422830477	-0.0198359526693821	0.0668520927429199	0.0298392176628113
23	60.2387733459473	-0.513310074806213	-7.99315214157104	-0.00522560812532902	-0.00847235135734081	0.0597092546522617	0.0236704051494598
24	60.2387733459473	-0.188635781407356	-7.9282169342041	0.00256657530553639	-0.0146411629393697	0.0441248863935471	0.0162028968334198
25	60.8881225585938	-1.16265869140625	-8.05808639526367	-3.08191010844894e-05	-3.08191010844894e-05	0.0356833562254906	0.012956153601408
26	58.9400749206543	0.78538715839386	-8.25289154052734	-0.00132951640989631	0.00159255252219737	0.01847561635077	0.0213976856321096
27	60.8881225585938	-0.837984383106232	-7.79834747314453	0.0022419011220336	0.00548864435404539	0.000618529506027699	0.00970941036939621
28	59.5894241333008	-0.513310074806213	-7.86328220367432	0.000943203864153475	0.0123068047687411	0.0100340843200684	-0.0169138833880424
29	58.2907257080078	0.460712850093842	-7.73341274261475	-0.00684897974133492	-0.00879702530801296	-0.00197886489331722	-0.0328229255974293
30	59.5894241333008	0.78538715839386	-7.86328220367432	0.00256657530553639	0.00289124972186983	-0.02697878703475	-0.0318489037454128
31	58.9400749206543	0.78538715839386	-8.51263046264648	-0.000680167751852423	0.00581331877037883	-0.0503553375601768	-0.0282774847000837
32	60.8881225585938	-0.837984383106232	-7.99315214157104	-0.00230353930965066	0.0175015944987535	-0.0880175605416298	-0.0331475995481014
33	61.5374717712402	-0.188635781407356	-8.12302207946777	0.00126787810586393	0.0360080301761627	-0.107173345983028	-0.0341216214001179
34	58.2907257080078	-0.188635781407356	-7.73341274261475	-0.00490093370899558	0.0298392176628113	-0.0915889739990234	-0.021459324285388
35	60.2387733459473	0.460712850093842	-7.9282169342041	0.00321592413820326	0.0282158460468054	-0.0792513489723206	-0.0143164889886975
36	61.5374717712402	-1.16265869140625	-7.47367286682129	-0.00295288790948689	0.0210730116814375	-0.0510046854615211	-0.0126931173726916
37	61.5374717712402	-1.81200730800629	-7.99315214157104	-0.00392691092565656	0.01847561635077	-0.0438618510961533	-0.0146411629393697
38	58.2907257080078	0.460712850093842	-8.12302207946777	-0.000680167751852423	0.0210730116814375	-0.0347709693014622	0.00581331877037883
39	61.5374717712402	-0.513310074806213	-7.79834747314453	-0.00457625929266214	0.0113327819854021	-0.0185372550040483	0.0304885655641556
40	62.1868209838867	-0.188635781407356	-8.05808639526367	-0.000355493422830477	0.00354059832170606	-0.0107450718060136	0.0363327041268349
41	60.8881225585938	-0.837984383106232	-7.73341274261475	0.0022419011220336	0.00321592413820326	0.0356833562254906	0.0327612869441509
42	60.8881225585938	-0.837984383106232	-7.4087381362915	-0.00132951640989631	0.00159255252219737	0.041852168738842	0.0210730116814375
43	58.2907257080078	0.460712850093842	-7.9282169342041	-0.0120437685400248	0.00613799272105098	0.0213976856321096	0.0165275707840919
44	59.5894241333008	0.78538715839386	-8.25289154052734	-0.00295288790948689	-0.00165419070981443	0.00159255252219737	0.00808603875339031
45	62.1868209838867	-0.513310074806213	-7.99315214157104	-0.000355493422830477	-0.00360223650932312	-0.0208099745213985	0.0233457311987877
46	60.2387733459473	-0.837984383106232	-8.12302207946777	0.00126787810586393	-0.00977104809135199	-0.038017712533474	0.00386527273803949
47	62.1868209838867	-0.513310074806213	-7.86328220367432	0.00418994715437293	-0.0195112787187099	-0.0328229255974293	-0.00587495695799589
48	58.9400749206543	0.78538715839386	-7.79834747314453	0.00191722682211548	-0.0250307414680719	-0.0133424662053585	-0.0266541130840778
49	60.2387733459473	0.136038541793823	-7.99315214157104	-0.00165419070981443	-0.0243813935667276	0.0334106348454952	-0.0315242260694504
50	60.8881225585938	0.460712850093842	-7.6684775352478	0.00159255252219737	-0.0217839982360601	0.0506183728575706	-0.0360696688294411
51	60.8881225585938	-0.513310074806213	-8.12302207946777	0.00354059832170606	-0.0286021586507559	0.0597092546522617	-0.0331475995481014
52	58.2907257080078	0.78538715839386	-8.12302207946777	-0.0117190945893526	-0.0185372550040483	0.0541897900402546	-0.0243813935667276
53	60.8881225585938	-0.513310074806213	-7.99315214157104	-0.00165419070981443	-0.0224333461374044	0.0473716296255589	-0.0224333461374044
54	61.5374717712402	-0.513310074806213	-7.73341274261475	-0.000680167751852423	0.00776136433705688	0.0337353087961674	-0.0224333461374044
55	60.8881225585938	-0.188635781407356	-8.12302207946777	0.00289124972186983	-0.00912170019000769	0.0178262684494257	-0.0123684434220195
56	60.8881225585938	-0.188635781407356	-7.4087381362915	0.00516396993771195	0.00548864435404539	0.0113327819854021	-0.00425158534198999
57	60.2387733459473	-0.188635781407356	-7.79834747314453	-0.00879702530801296	0.0223717093467712	-0.0276281367987394	0.00970941036939621
58	61.5374717712402	0.460712850093842	-8.18795680999756	0.00483929552137852	0.0314625911414623	-0.0295761823654175	0.0213976856321096
59	62.1868209838867	-0.188635781407356	-7.73341274261475	0.000618529506027699	0.0285405199974775	-0.0201606266200542	0.029189869761467
60	62.1868209838867	-1.81200730800629	-7.60354280471802	-3.08191010844894e-05	0.0252937767654657	-0.039641086012125	0.040228795260191
61	62.1868209838867	-0.188635781407356	-7.86328220367432	0.00483929552137852	0.0249691028147936	-0.0393164120614529	0.0395794473588467
62	60.8881225585938	-0.188635781407356	-7.6684775352478	-0.00230353930965066	0.0188002903014421	-0.0337969474494457	0.0220470335334539
63	59.5894241333008	0.78538715839386	-7.9282169342041	-0.0026282137259841	0.012956153601408	-0.0347709693014622	0.0200989879667759
64	60.2387733459473	0.78538715839386	-7.9282169342041	-0.00360223650932312	0.0194496400654316	-0.0250307414680719	0.00906006153672934
65	62.1868209838867	-0.837984383106232	-7.99315214157104	0.00386527273803949	0.00711201597005129	-0.0120437685400248	0.00808603875339031
66	56.9920310974121	1.4347357749939	-7.99315214157104	-0.00587495695799589	0.0106834331527352	0.00354059832170606	-0.0130177913233638
67	61.5374717712402	-0.188635781407356	-7.9282169342041	-0.00100484199356288	-0.00295288790948689	0.0100340843200684	0.01100810803473
68	59.5894241333008	0.460712850093842	-8.05808639526367	0.00581331877037883	-0.00944637414067984	0.00711201597005129	-0.0247060675173998
69	60.2387733459473	-1.48733305931091	-7.60354280471802	-0.00782300252467394	-0.021459324285388	0.00418994715437293	-0.0324982516467571
70	61.5374717712402	0.136038541793823	-7.4087381362915	-0.00230353930965066	-0.017887907102704	0.0106834331527352	-0.0324982516467571
71	59.5894241333008	-0.188635781407356	-7.86328220367432	-0.000355493422830477	-0.0146411629393697	0.0197743140161037	-0.0250307414680719
72	61.5374717712402	0.78538715839386	-8.31782627105713	-0.00555028254166245	0.00516396993771195	0.000293855206109583	-0.0247060675173998
73	60.2387733459473	1.11006152629852	-8.12302207946777	0.00646266713738441	0.00581331877037883	0.00516396993771195	-0.0243813935667276
74	61.5374717712402	-0.837984383106232	-7.86328220367432	-0.00230353930965066	0.00418994715437293	0.0162028968334198	-0.0149658378213644
75	58.2907257080078	0.136038541793823	-7.86328220367432	-0.00555028254166245	0.00808603875339031	0.00743668992072344	-0.00197886489331722
76	62.1868209838867	0.136038541793823	-7.53860807418823	-0.00197886489331722	-0.00197886489331722	-0.00100484199356288	-0.00197886489331722
77	61.5374717712402	0.136038541793823	-7.79834747314453	-0.00360223650932312	-0.0143164889886975	0.0113327819854021	-0.00587495695799589
78	60.2387733459473	0.136038541793823	-7.99315214157104	-0.000680167751852423	-0.0162645354866982	0.0178262684494257	0.0168522447347641
79	61.5374717712402	-0.188635781407356	-7.9282169342041	-0.00782300252467394	-0.0172385573387146	0.0447742342948914	0.0369820520281792
80	59.5894241333008	-0.188635781407356	-7.9282169342041	-0.00392691092565656	-0.0311995539814234	0.0548391379415989	0.0386054255068302
81	62.8361663818359	0.136038541793823	-7.86328220367432	0.00321592413820326	-0.0549007803201675	0.0856831967830658	0.0444495603442192
82	61.5374717712402	-0.513310074806213	-7.73341274261475	0.000293855206109583	-0.0454852245748043	0.0967221260070801	0.0233457311987877
83	62.1868209838867	-0.513310074806213	-7.79834747314453	0.00191722682211548	-0.0182125810533762	0.0658780634403229	0.0181509424000978
84	61.5374717712402	0.460712850093842	-7.6684775352478	-0.00392691092565656	0.00418994715437293	0.0499690249562263	0.012956153601408
85	60.8881225585938	0.136038541793823	-7.99315214157104	-0.00230353930965066	0.00451462110504508	0.0567871853709221	0.0191249661147594
86	62.1868209838867	0.460712850093842	-8.31782627105713	0.00483929552137852	0.00906006153672934	0.0373067259788513	0.0145795252174139
87	62.8361663818359	-0.837984383106232	-7.9282169342041	-0.0026282137259841	0.0168522447347641	0.0369820520281792	0.00711201597005129
88	60.2387733459473	0.136038541793823	-7.99315214157104	0.00289124972186983	0.00613799272105098	-0.0175632312893867	-0.0315242260694504
89	59.5894241333008	-0.513310074806213	-7.73341274261475	-0.00392691092565656	0.0262678004801273	-0.0529527328908443	-0.0389917381107807
90	62.8361663818359	-0.513310074806213	-7.34380340576172	0.00289124972186983	0.01100810803473	-0.0909396260976791	-0.0324982516467571
91	63.4855155944824	-0.837984383106232	-8.05808639526367	0.00386527273803949	0.012956153601408	-0.126653805375099	-0.0409397818148136
92	60.8881225585938	0.136038541793823	-7.99315214157104	-0.00165419070981443	0.0295145437121391	-0.140939474105835	-0.0295761823654175
93	60.2387733459473	0.136038541793823	-8.05808639526367	0.00191722682211548	0.0330859608948231	-0.117562919855118	-0.0354203209280968
94	60.2387733459473	-1.16265869140625	-7.9282169342041	-0.00912170019000769	0.029189869761467	-0.0948357209563255	-0.0227580219507217
95	60.2387733459473	0.460712850093842	-8.05808639526367	0.00321592413820326	0.0116574559360743	-0.0448358729481697	-0.0156151866540313
96	61.5374717712402	-0.837984383106232	-7.6684775352478	0.00386527273803949	0.0188002903014421	-0.00912170019000769	-0.00879702530801296
97	61.5374717712402	-2.13668155670166	-7.4087381362915	-0.00295288790948689	0.0213976856321096	0.0188002903014421	0.0022419011220336
98	60.8881225585938	0.460712850093842	-7.79834747314453	-0.000355493422830477	0.0360080301761627	0.0632806718349457	0.0236704051494598
99	61.5374717712402	-0.513310074806213	-7.79834747314453	-0.00457625929266214	0.0249691028147936	0.0801637396216393	0.0317872650921345
100	60.8881225585938	-1.16265869140625	-8.05808639526367	-0.00165419070981443	0.01847561635077	0.0483456552028656	0.0428261905908585
101	62.8361663818359	-1.48733305931091	-7.79834747314453	-3.08191010844894e-05	0.00841071270406246	0.0369820520281792	0.0408781431615353
102	59.5894241333008	-1.16265869140625	-7.79834747314453	-0.00295288790948689	0.00289124972186983	0.012956153601408	0.0239950809627771
103	58.2907257080078	0.136038541793823	-7.86328220367432	-0.00619963090866804	0.00906006153672934	-0.0113944197073579	0.0210730116814375
104	62.1868209838867	-1.16265869140625	-7.53860807418823	-0.00425158534198999	0.0116574559360743	-0.0620436146855354	0.0142548503354192
105	61.5374717712402	-0.188635781407356	-8.05808639526367	0.00191722682211548	0.00873538758605719	-0.0844461396336555	0.00808603875339031
106	60.8881225585938	-2.13668155670166	-7.99315214157104	0.000618529506027699	-0.00879702530801296	-0.0876928865909576	-0.000680167751852423
107	60.8881225585938	-1.16265869140625	-7.86328220367432	-0.00425158534198999	-0.00652430532500148	-0.0464592464268208	-0.00100484199356288
108	58.9400749206543	0.136038541793823	-7.9282169342041	-0.00132951640989631	-0.0240567177534103	-0.017887907102704	-0.0253554154187441
109	62.1868209838867	-1.16265869140625	-7.9282169342041	0.000293855206109583	-0.0240567177534103	-0.0195112787187099	-0.0367190167307854
110	60.8881225585938	-0.837984383106232	-7.60354280471802	0.00289124972186983	-0.0256800893694162	-0.00879702530801296	-0.0360696688294411
111	61.5374717712402	-1.81200730800629	-7.53860807418823	0.00386527273803949	-0.0347709693014622	-0.0130177913233638	-0.0354203209280968
112	60.8881225585938	-1.16265869140625	-7.86328220367432	-0.00490093370899558	-0.0169138833880424	-0.00425158534198999	-0.0263294391334057
113	60.8881225585938	0.460712850093842	-8.31782627105713	0.00126787810586393	-0.0175632312893867	0.011982130818069	-0.0311995539814234
114	60.8881225585938	-1.16265869140625	-8.25289154052734	-0.00425158534198999	-0.0136671401560307	0.0233457311987877	-0.0195112787187099
115	60.8881225585938	-1.16265869140625	-7.73341274261475	-0.00165419070981443	-0.0146411629393697	0.0460729338228703	-0.0126931173726916
116	62.1868209838867	-1.48733305931091	-7.79834747314453	0.00321592413820326	-0.0191866029053926	0.0671767666935921	-0.0136671401560307
117	59.5894241333008	-0.837984383106232	-7.6684775352478	-0.00782300252467394	-0.0149658378213644	0.0457482598721981	0.0100340843200684
118	60.8881225585938	0.136038541793823	-7.86328220367432	-0.00100484199356288	-0.000355493422830477	0.0162028968334198	0.0165275707840919
119	63.4855155944824	-1.16265869140625	-8.05808639526367	0.00321592413820326	-0.00295288790948689	-0.0126931173726916	0.0308132413774729
120	62.1868209838867	-2.78603029251099	-7.86328220367432	0.00516396993771195	-0.00457625929266214	-0.0149658378213644	0.0369820520281792
121	60.8881225585938	-0.513310074806213	-7.86328220367432	-3.08191010844894e-05	0.00906006153672934	-0.0117190945893526	0.0330859608948231
122	60.8881225585938	-0.837984383106232	-7.73341274261475	-0.00619963090866804	0.00970941036939621	-0.0208099745213985	0.0252937767654657
123	60.2387733459473	-0.188635781407356	-8.05808639526367	0.000293855206109583	0.0149041991680861	-0.0282774847000837	0.0162028968334198
124	60.8881225585938	-1.16265869140625	-7.79834747314453	-0.00295288790948689	0.0152288740500808	-0.0273034609854221	0.00808603875339031
125	60.2387733459473	-2.46135592460632	-7.86328220367432	0.00191722682211548	0.0136055024340749	-0.0263294391334057	0.0197743140161037
126	60.8881225585938	-1.48733305931091	-8.05808639526367	-0.0104203969240189	0.012956153601408	-0.0302255302667618	0.0213976856321096
127	62.8361663818359	-1.16265869140625	-8.12302207946777	-0.000355493422830477	0.000293855206109583	-0.00197886489331722	-0.00132951640989631
128	60.2387733459473	0.136038541793823	-8.25289154052734	0.000943203864153475	0.00191722682211548	0.00159255252219737	-0.0237320438027382
129	62.1868209838867	-1.16265869140625	-7.27886867523193	-0.000680167751852423	-0.00749832857400179	0.013930176384747	-0.0412644557654858
130	63.4855155944824	-1.48733305931091	-7.21393346786499	0.00159255252219737	-0.00490093370899558	0.0369820520281792	-0.0256800893694162
131	59.5894241333008	-0.837984383106232	-7.6684775352478	-0.00847235135734081	0.0100340843200684	0.0688001364469528	-0.0350956469774246
132	61.5374717712402	-1.16265869140625	-7.86328220367432	0.000618529506027699	0.0178262684494257	0.07431960105896	-0.0204853005707264
133	60.8881225585938	-0.188635781407356	-8.25289154052734	0.00256657530553639	0.0165275707840919	0.0814624354243279	-0.0136671401560307
134	62.1868209838867	-2.46135592460632	-7.99315214157104	0.000293855206109583	0.00711201597005129	0.0824364572763443	-0.0159398596733809
135	60.2387733459473	-0.513310074806213	-7.73341274261475	-0.00230353930965066	0.0145795252174139	0.0600339286029339	0.00126787810586393
136	62.1868209838867	-1.16265869140625	-7.6684775352478	-0.000680167751852423	0.00548864435404539	0.0447742342948914	-0.00165419070981443
137	64.1348648071289	-0.837984383106232	-7.86328220367432	-3.08191010844894e-05	-0.00717365415766835	0.0197743140161037	0.00678734155371785
138	60.2387733459473	0.136038541793823	-7.86328220367432	-0.000355493422830477	-0.00490093370899558	-0.0227580219507217	0.0197743140161037
139	62.1868209838867	-1.48733305931091	-8.05808639526367	-0.00100484199356288	-0.00425158534198999	-0.0448358729481697	0.0386054255068302
140	59.5894241333008	-1.16265869140625	-7.86328220367432	-0.00782300252467394	-0.00619963090866804	-0.0711344927549362	0.0441248863935471
141	63.4855155944824	-1.48733305931091	-7.86328220367432	-3.08191010844894e-05	0.00581331877037883	-0.0808747261762619	0.0373067259788513
142	62.1868209838867	-0.837984383106232	-7.86328220367432	-0.00100484199356288	0.000293855206109583	-0.0704851448535919	0.0226963832974434
143	61.5374717712402	-1.16265869140625	-7.86328220367432	-0.00132951640989631	-0.00425158534198999	-0.0704851448535919	0.0171769186854362
144	62.1868209838867	-0.837984383106232	-7.47367286682129	-0.00230353930965066	-0.0110697457566857	-0.0464592464268208	0.0155535480007529
145	61.5374717712402	-1.48733305931091	-7.60354280471802	-0.0026282137259841	-0.00977104809135199	-0.0279528107494116	0.0330859608948231
146	60.8881225585938	0.460712850093842	-8.4476957321167	-0.000680167751852423	-0.0217839982360601	-0.00457625929266214	0.00873538758605719
147	63.4855155944824	-0.837984383106232	-7.73341274261475	0.00126787810586393	-0.0292515084147453	0.0386054255068302	-0.00100484199356288
148	63.4855155944824	-2.13668155670166	-8.05808639526367	-0.00230353930965066	-0.0454852245748043	0.0590599067509174	-0.0286021586507559
149	60.2387733459473	0.460712850093842	-8.12302207946777	-0.00230353930965066	-0.0305502042174339	0.0850338488817215	-0.0360696688294411
150	60.2387733459473	0.78538715839386	-7.73341274261475	0.00256657530553639	-0.0208099745213985	0.105813004076481	-0.0292515084147453
151	61.5374717712402	-0.188635781407356	-8.05808639526367	0.000943203864153475	-0.0191866029053926	0.0824364572763443	-0.0266541130840778
152	60.8881225585938	-0.513310074806213	-8.25289154052734	-0.00132951640989631	-0.0107450718060136	0.0509430468082428	-0.0240567177534103
153	62.1868209838867	-0.513310074806213	-8.05808639526367	-0.00197886489331722	-0.0152905117720366	-0.00295288790948689	-0.0237320438027382
154	57.6413803100586	-0.513310074806213	-7.86328220367432	-0.0123684434220195	-0.0308748781681061	-0.0286021586507559	-0.00814767740666866
155	62.1868209838867	0.136038541793823	-8.12302207946777	0.000943203864153475	-0.0104203969240189	-0.0545761026442051	-0.00197886489331722
156	60.8881225585938	-0.188635781407356	-7.6684775352478	0.00289124972186983	0.0103587592020631	-0.072757862508297	-0.00555028254166245
157	61.5374717712402	-1.48733305931091	-7.60354280471802	0.00418994715437293	0.0265924744307995	-0.0701604709029198	0.00581331877037883
158	60.2387733459473	0.460712850093842	-7.73341274261475	-0.00132951640989631	0.0496443510055542	-0.0467839203774929	0.0243197549134493
159	60.8881225585938	-0.188635781407356	-8.18795680999756	0.00191722682211548	0.0470469556748867	-0.0367190167307854	0.0337353087961674
160	60.8881225585938	0.460712850093842	-8.38276100158691	-0.00360223650932312	0.0301638916134834	-0.0415891297161579	0.0317872650921345
161	61.5374717712402	0.136038541793823	-8.18795680999756	-0.00100484199356288	0.0324366129934788	-0.0360696688294411	0.0327612869441509
162	61.5374717712402	-0.837984383106232	-7.9282169342041	-0.00392691092565656	0.0282158460468054	-0.0337969474494457	0.0330859608948231
163	60.8881225585938	-0.837984383106232	-7.79834747314453	-0.00749832857400179	0.0337353087961674	-0.0311995539814234	0.0116574559360743
164	62.1868209838867	-0.188635781407356	-7.60354280471802	0.00289124972186983	0.0360080301761627	-0.0273034609854221	0.0145795252174139
165	60.8881225585938	0.460712850093842	-7.9282169342041	0.00159255252219737	0.0356833562254906	-0.000680167751852423	0.0178262684494257
166	62.8361663818359	-1.81200730800629	-7.9282169342041	-0.00295288790948689	0.0304885655641556	-0.00749832857400179	0.00873538758605719
167	62.8361663818359	-1.16265869140625	-7.86328220367432	0.00159255252219737	0.0379560738801956	0.000293855206109583	-0.00165419070981443
168	59.5894241333008	0.78538715839386	-8.05808639526367	-0.00392691092565656	0.0327612869441509	-0.00749832857400179	-0.0230826959013939
169	60.2387733459473	-0.188635781407356	-8.18795680999756	-0.0026282137259841	0.0136055024340749	-0.00490093370899558	-0.0399657599627972
170	61.5374717712402	-0.188635781407356	-7.6684775352478	-0.00100484199356288	-0.00879702530801296	0.0337353087961674	-0.0318489037454128
171	60.8881225585938	-0.513310074806213	-7.6684775352478	-0.00100484199356288	-0.0191866029053926	0.0301638916134834	-0.0347709693014622
172	59.5894241333008	0.136038541793823	-7.99315214157104	-0.00425158534198999	-0.0126931173726916	0.00613799272105098	-0.0266541130840778
173	64.1348648071289	-0.837984383106232	-8.18795680999756	0.000943203864153475	-0.0250307414680719	-0.0224333461374044	-0.03444629535079
174	63.4855155944824	-0.188635781407356	-8.12302207946777	-3.08191010844894e-05	-0.0250307414680719	-0.0146411629393697	-0.0159398596733809
175	61.5374717712402	0.78538715839386	-8.12302207946777	0.00451462110504508	-0.0347709693014622	-0.00392691092565656	-0.00782300252467394
176	62.1868209838867	-1.16265869140625	-7.6684775352478	-0.00457625929266214	-0.0295761823654175	-0.0146411629393697	-0.0123684434220195
177	60.2387733459473	-0.513310074806213	-7.60354280471802	-0.0107450718060136	-0.0221086721867323	-0.0370436906814575	0.00970941036939621
178	61.5374717712402	0.136038541793823	-7.86328220367432	0.00386527273803949	0.00581331877037883	-0.0461345724761486	0.00938473641872406
179	61.5374717712402	0.460712850093842	-7.99315214157104	-0.00230353930965066	0.012956153601408	-0.0393164120614529	0.0314625911414623
180	62.1868209838867	-0.837984383106232	-8.12302207946777	-0.00132951640989631	0.00289124972186983	-0.0425631552934647	0.0327612869441509
181	62.1868209838867	-0.188635781407356	-8.05808639526367	-0.00360223650932312	0.011982130818069	-0.0454852245748043	0.0347093306481838
182	61.5374717712402	1.11006152629852	-8.05808639526367	-0.00132951640989631	0.00938473641872406	-0.0295761823654175	0.0285405199974775
183	62.8361663818359	-0.837984383106232	-8.05808639526367	0.000943203864153475	0.00581331877037883	-0.0331475995481014	0.0168522447347641
184	63.4855155944824	-1.16265869140625	-7.53860807418823	-0.00392691092565656	0.00711201597005129	-0.0425631552934647	0.0165275707840919
185	60.8881225585938	-0.188635781407356	-7.6684775352478	-0.000355493422830477	-0.0126931173726916	-0.0126931173726916	0.0106834331527352
186	60.8881225585938	-0.513310074806213	-7.99315214157104	-0.00295288790948689	-0.0107450718060136	0.00906006153672934	0.0246444288641214
187	64.1348648071289	-0.837984383106232	-7.86328220367432	0.0022419011220336	-0.0159398596733809	0.013930176384747	-0.000680167751852423
188	61.5374717712402	0.460712850093842	-8.57756614685059	-0.0026282137259841	-0.017887907102704	0.0188002903014421	-0.0247060675173998
189	60.8881225585938	0.78538715839386	-8.05808639526367	-0.0026282137259841	-0.00879702530801296	0.0249691028147936	-0.039641086012125
190	60.8881225585938	-0.188635781407356	-7.9282169342041	-0.00165419070981443	-0.00197886489331722	0.0285405199974775	-0.0240567177534103
191	59.5894241333008	-0.188635781407356	-7.79834747314453	-0.00295288790948689	-0.00587495695799589	0.0285405199974775	-0.0311995539814234
192	60.2387733459473	-0.188635781407356	-7.86328220367432	-0.00392691092565656	-0.00425158534198999	0.0317872650921345	-0.0305502042174339
193	60.8881225585938	0.136038541793823	-8.05808639526367	-0.00230353930965066	-0.0149658378213644	0.0288651939481497	-0.0286021586507559
194	62.1868209838867	-1.81200730800629	-7.99315214157104	-0.00165419070981443	-0.0139918150380254	0.00516396993771195	-0.0188619289547205
195	60.8881225585938	0.460712850093842	-8.12302207946777	-0.000680167751852423	-0.0208099745213985	0.0136055024340749	-0.00360223650932312
196	60.8881225585938	-0.837984383106232	-7.79834747314453	-0.00132951640989631	-0.0217839982360601	0.0142548503354192	-0.00814767740666866
197	62.8361663818359	-0.837984383106232	-8.05808639526367	-0.00295288790948689	0.00483929552137852	0.0126314787194133	0.00386527273803949
198	60.8881225585938	0.136038541793823	-7.86328220367432	0.00289124972186983	0.00743668992072344	-0.000680167751852423	0.0200989879667759
199	60.8881225585938	-0.837984383106232	-7.6684775352478	-0.000355493422830477	0.00126787810586393	0.00289124972186983	0.0392547734081745
200	60.2387733459473	0.460712850093842	-8.18795680999756	-0.00522560812532902	0.00418994715437293	0.000293855206109583	0.0421768426895142
201	60.2387733459473	-0.188635781407356	-8.05808639526367	-0.00360223650932312	0.012956153601408	0.0152288740500808	0.036657378077507
202	61.5374717712402	0.136038541793823	-8.31782627105713	-0.000355493422830477	0.0136055024340749	0.0103587592020631	0.0272418223321438
203	62.8361663818359	-1.48733305931091	-7.99315214157104	-0.000680167751852423	0.0301638916134834	-0.0110697457566857	0.0103587592020631
204	62.1868209838867	-1.81200730800629	-7.73341274261475	-0.000355493422830477	0.0210730116814375	-0.00652430532500148	0.0132808275520802
205	58.2907257080078	-0.513310074806213	-7.73341274261475	-0.00749832857400179	0.0220470335334539	-0.0139918150380254	0.0233457311987877
206	62.8361663818359	-1.48733305931091	-7.6684775352478	-0.00165419070981443	0.0233457311987877	-0.0237320438027382	0.0149041991680861
207	62.8361663818359	-0.837984383106232	-7.99315214157104	0.00256657530553639	0.00711201597005129	-0.0286021586507559	-0.00295288790948689
208	60.8881225585938	-1.16265869140625	-8.18795680999756	0.000618529506027699	-0.00522560812532902	-0.0191866029053926	-0.0318489037454128
209	61.5374717712402	-0.513310074806213	-7.99315214157104	-0.00490093370899558	-0.00555028254166245	-0.00619963090866804	-0.0367190167307854
210	60.2387733459473	-0.513310074806213	-7.99315214157104	-0.00327756232582033	-0.0104203969240189	0.0168522447347641	-0.0324982516467571
211	60.8881225585938	0.136038541793823	-7.99315214157104	0.00613799272105098	-0.00490093370899558	0.0142548503354192	-0.0208099745213985
212	61.5374717712402	-1.16265869140625	-7.47367286682129	0.000943203864153475	-0.0185372550040483	0.0382807515561581	-0.0302255302667618
213	61.5374717712402	-1.48733305931091	-8.05808639526367	-3.08191010844894e-05	-0.0195112787187099	0.0252937767654657	-0.0188619289547205
214	60.8881225585938	-1.16265869140625	-7.86328220367432	-0.00360223650932312	-0.0143164889886975	0.0288651939481497	-0.0240567177534103
215	59.5894241333008	-0.513310074806213	-8.18795680999756	-0.00522560812532902	-0.0117190945893526	0.0171769186854362	-0.00392691092565656
216	62.1868209838867	-1.48733305931091	-8.05808639526367	0.00516396993771195	-0.0156151866540313	0.0314625911414623	-0.00360223650932312
217	63.4855155944824	-2.13668155670166	-7.86328220367432	0.00321592413820326	-0.0185372550040483	0.0658780634403229	0.00451462110504508
218	60.2387733459473	-0.188635781407356	-7.86328220367432	-0.00295288790948689	-0.000355493422830477	0.0538651160895824	0.0207483377307653
219	57.6413803100586	-0.188635781407356	-7.79834747314453	-0.00717365415766835	-0.000355493422830477	0.040228795260191	0.0327612869441509
220	60.2387733459473	-0.513310074806213	-7.9282169342041	0.0022419011220336	-0.00619963090866804	0.0301638916134834	0.0395794473588467
221	61.5374717712402	-0.513310074806213	-8.25289154052734	0.00354059832170606	-0.0224333461374044	0.0275664981454611	0.0350340083241463
222	60.8881225585938	-1.48733305931091	-8.12302207946777	-0.00230353930965066	-0.0386670641601086	0.0460729338228703	0.0246444288641214
223	60.8881225585938	-0.837984383106232	-7.99315214157104	0.00354059832170606	-0.0263294391334057	0.0697741582989693	0.0175015944987535
224	60.8881225585938	-1.48733305931091	-7.79834747314453	-0.00295288790948689	-0.0217839982360601	0.076592318713665	0.0113327819854021
225	60.8881225585938	0.136038541793823	-7.9282169342041	-0.00425158534198999	-0.0143164889886975	0.0577612072229385	0.0149041991680861
226	62.1868209838867	-1.81200730800629	-7.47367286682129	0.00678734155371785	-0.0204853005707264	0.0243197549134493	0.0220470335334539
227	60.8881225585938	-2.46135592460632	-7.6684775352478	-0.00197886489331722	-0.00100484199356288	-0.00165419070981443	-0.00457625929266214
228	59.5894241333008	-0.188635781407356	-8.18795680999756	-0.00457625929266214	0.00191722682211548	-0.0133424662053585	-0.021459324285388
229	60.8881225585938	-0.513310074806213	-8.05808639526367	-0.00392691092565656	0.0265924744307995	-0.0688617751002312	-0.0373683646321297
230	60.2387733459473	-0.513310074806213	-7.9282169342041	-0.00782300252467394	0.0210730116814375	-0.085420161485672	-0.0334722734987736
231	61.5374717712402	-1.16265869140625	-7.47367286682129	0.000943203864153475	0.0330859608948231	-0.109446063637733	-0.0253554154187441
232	60.8881225585938	-0.188635781407356	-7.6684775352478	-0.00197886489331722	0.0431508645415306	-0.101004533469677	-0.0354203209280968
233	56.9920310974121	-0.188635781407356	-7.9282169342041	-0.00652430532500148	0.0386054255068302	-0.0876928865909576	-0.0224333461374044
234	61.5374717712402	-1.48733305931091	-7.86328220367432	-0.00132951640989631	0.0334106348454952	-0.0604202412068844	-0.0182125810533762
235	60.8881225585938	-1.16265869140625	-8.18795680999756	-0.00327756232582033	0.01847561635077	-0.0510046854615211	-0.00652430532500148
236	61.5374717712402	-2.78603029251099	-7.9282169342041	0.00354059832170606	0.00906006153672934	-0.0376930385828018	-0.00327756232582033
237	61.5374717712402	-1.16265869140625	-7.6684775352478	-0.0026282137259841	0.01847561635077	-0.0308748781681061	-3.08191010844894e-05
238	60.8881225585938	-1.48733305931091	-7.79834747314453	-0.00295288790948689	0.0236704051494598	-0.0302255302667618	0.0171769186854362
239	60.2387733459473	-0.513310074806213	-8.05808639526367	0.00159255252219737	0.0220470335334539	-0.0243813935667276	0.0321119390428066
240	59.5894241333008	0.136038541793823	-7.86328220367432	-0.00327756232582033	0.0123068047687411	-0.00230353930965066	0.0376313999295235
241	60.8881225585938	-1.48733305931091	-8.05808639526367	0.00321592413820326	0.000618529506027699	0.00938473641872406	0.0382807515561581
242	59.5894241333008	-1.48733305931091	-7.86328220367432	-0.00425158534198999	0.00841071270406246	0.00289124972186983	0.0269171483814716
243	60.8881225585938	-1.16265869140625	-7.9282169342041	-0.00197886489331722	-0.0026282137259841	0.0197743140161037	0.01847561635077
244	60.8881225585938	-0.837984383106232	-8.05808639526367	-0.00100484199356288	0.000943203864153475	0.0431508645415306	0.012956153601408
245	63.4855155944824	-2.78603029251099	-7.79834747314453	-0.000680167751852423	-0.0126931173726916	0.0376313999295235	0.00711201597005129
246	60.8881225585938	-0.513310074806213	-7.79834747314453	-3.08191010844894e-05	-0.0104203969240189	0.0668520927429199	0.000293855206109583
247	59.5894241333008	-0.837984383106232	-7.79834747314453	-0.00490093370899558	-0.0263294391334057	0.0480209775269032	-0.00360223650932312
248	60.8881225585938	-0.837984383106232	-8.25289154052734	-0.000680167751852423	-0.000680167751852423	0.0262678004801273	-0.0217839982360601
249	62.1868209838867	-0.188635781407356	-7.99315214157104	-3.08191010844894e-05	-0.0201606266200542	-0.0120437685400248	-0.0357449948787689
250	61.5374717712402	-2.46135592460632	-7.9282169342041	-0.00132951640989631	-0.0201606266200542	-0.0438618510961533	-0.0341216214001179
251	60.8881225585938	-1.16265869140625	-7.73341274261475	0.000618529506027699	-0.0143164889886975	-0.0636669844388962	-0.0347709693014622
252	61.5374717712402	-1.48733305931091	-7.47367286682129	-0.0026282137259841	-0.0172385573387146	-0.0620436146855354	-0.0295761823654175
253	60.8881225585938	-0.513310074806213	-7.73341274261475	-0.000680167751852423	-0.0198359526693821	-0.0266541130840778	-0.0250307414680719
254	62.1868209838867	-0.188635781407356	-8.12302207946777	-0.00457625929266214	-0.023407369852066	0.0298392176628113	-0.0247060675173998
255	62.8361663818359	-1.48733305931091	-7.86328220367432	-0.00457625929266214	-0.00652430532500148	0.0483456552028656	-0.0162645354866982
256	59.5894241333008	0.460712850093842	-8.18795680999756	-0.00327756232582033	0.000293855206109583	0.0347093306481838	-0.0026282137259841
257	64.1348648071289	-0.837984383106232	-7.79834747314453	-0.000355493422830477	0.0158782228827477	-0.000355493422830477	0.000943203864153475
258	61.5374717712402	0.460712850093842	-8.25289154052734	0.0022419011220336	0.0278911720961332	-0.0305502042174339	0.0213976856321096
259	60.2387733459473	-0.513310074806213	-7.73341274261475	0.00289124972186983	0.0330859608948231	-0.0600955672562122	0.0327612869441509
260	59.5894241333008	0.136038541793823	-7.79834747314453	-0.00619963090866804	0.0285405199974775	-0.0617189407348633	0.0412028171122074
261	58.9400749206543	0.78538715839386	-8.05808639526367	0.000943203864153475	0.0233457311987877	-0.0279528107494116	0.0314625911414623
262	60.2387733459473	0.460712850093842	-8.38276100158691	0.000293855206109583	0.00581331877037883	-0.0279528107494116	0.0295145437121391
263	61.5374717712402	-0.837984383106232	-7.86328220367432	-0.00490093370899558	0.025618452578783	-0.0292515084147453	0.01100810803473
264	60.8881225585938	-1.16265869140625	-7.9282169342041	0.000943203864153475	0.0142548503354192	-0.0250307414680719	0.00483929552137852
265	59.5894241333008	-0.188635781407356	-7.86328220367432	-0.000680167751852423	0.00743668992072344	-0.0169138833880424	0.0162028968334198
266	61.5374717712402	1.11006152629852	-7.79834747314453	0.00159255252219737	-0.00555028254166245	-0.023407369852066	0.0116574559360743
267	62.8361663818359	0.136038541793823	-7.99315214157104	-0.0026282137259841	-0.00522560812532902	-0.0260047651827335	-0.00360223650932312
268	60.8881225585938	-0.513310074806213	-7.86328220367432	0.0022419011220336	-0.0152905117720366	-0.0276281367987394	-0.0195112787187099
269	62.8361663818359	-0.513310074806213	-7.99315214157104	-0.00165419070981443	0.00256657530553639	-0.0331475995481014	-0.0350956469774246
270	60.2387733459473	-0.513310074806213	-7.73341274261475	-0.00360223650932312	-0.02697878703475	0.00516396993771195	-0.0302255302667618
271	62.8361663818359	-0.513310074806213	-7.99315214157104	0.00483929552137852	-0.0237320438027382	0.0343846566975117	-0.0295761823654175
272	62.1868209838867	-0.513310074806213	-7.79834747314453	-0.00360223650932312	-0.0243813935667276	0.060358602553606	-0.0295761823654175
273	62.1868209838867	-1.48733305931091	-7.60354280471802	0.00289124972186983	-0.03444629535079	0.0778910145163536	-0.0263294391334057
274	58.9400749206543	0.460712850093842	-7.6684775352478	-0.00295288790948689	-0.0175632312893867	0.0606832765042782	-0.0172385573387146
275	62.1868209838867	-0.837984383106232	-7.99315214157104	-0.00132951640989631	0.000293855206109583	0.049319677054882	-0.00879702530801296
276	59.5894241333008	0.78538715839386	-8.18795680999756	-0.00230353930965066	-0.0198359526693821	0.040228795260191	-0.0100957229733467
277	60.8881225585938	-0.188635781407356	-8.05808639526367	-0.00295288790948689	0.0230210572481155	0.00613799272105098	-0.000680167751852423
278	60.2387733459473	-0.188635781407356	-8.25289154052734	0.000293855206109583	0.0165275707840919	-0.00749832857400179	0.0155535480007529
279	58.2907257080078	-0.188635781407356	-7.73341274261475	-0.00652430532500148	0.0220470335334539	-0.0026282137259841	0.0236704051494598
280	60.2387733459473	0.136038541793823	-7.47367286682129	0.00126787810586393	0.0356833562254906	-0.0208099745213985	0.041852168738842
281	59.5894241333008	0.460712850093842	-8.12302207946777	0.00386527273803949	0.0317872650921345	-0.0117190945893526	0.0330859608948231
282	62.1868209838867	-0.513310074806213	-8.18795680999756	-0.00360223650932312	0.0308132413774729	-0.028926832601428	0.0200989879667759
283	62.8361663818359	-0.837984383106232	-8.05808639526367	-0.00197886489331722	0.01847561635077	-0.0256800893694162	0.01847561635077
284	58.2907257080078	-0.513310074806213	-7.73341274261475	0.0022419011220336	0.00841071270406246	-0.00879702530801296	0.0126314787194133
285	62.8361663818359	0.460712850093842	-8.12302207946777	-0.000355493422830477	-0.0185372550040483	-0.0136671401560307	0.00841071270406246
286	62.8361663818359	-0.188635781407356	-7.60354280471802	0.00354059832170606	-0.0253554154187441	-0.00847235135734081	0.00678734155371785
287	60.8881225585938	-0.513310074806213	-7.6684775352478	0.000618529506027699	-0.0126931173726916	-0.0266541130840778	-0.00327756232582033
288	62.1868209838867	-0.837984383106232	-7.79834747314453	-0.00879702530801296	-0.0422384813427925	-0.00230353930965066	-0.0273034609854221
289	62.8361663818359	-0.837984383106232	-8.18795680999756	0.000943203864153475	-0.0282774847000837	0.0298392176628113	-0.0363943427801132
290	60.2387733459473	0.460712850093842	-8.38276100158691	0.00159255252219737	-0.0412644557654858	0.0486703291535378	-0.0428878292441368
291	60.8881225585938	0.460712850093842	-7.99315214157104	0.00289124972186983	-0.0448358729481697	0.0450989119708538	-0.0279528107494116
292	59.5894241333008	0.460712850093842	-8.05808639526367	0.000618529506027699	-0.0230826959013939	0.0525664202868938	-0.0318489037454128
293	59.5894241333008	-0.188635781407356	-7.86328220367432	-0.0126931173726916	-0.00944637414067984	0.0343846566975117	-0.0149658378213644
294	62.8361663818359	-0.188635781407356	-7.53860807418823	0.00159255252219737	0.0191249661147594	0.0330859608948231	-0.0185372550040483
295	60.8881225585938	0.460712850093842	-8.25289154052734	-0.00132951640989631	0.013930176384747	-0.00327756232582033	-0.0117190945893526
296	63.4855155944824	-1.81200730800629	-7.86328220367432	0.00678734155371785	0.0113327819854021	-0.0198359526693821	0.00191722682211548
297	61.5374717712402	0.460712850093842	-8.12302207946777	-0.00425158534198999	0.0252937767654657	-0.0334722734987736	-0.00814767740666866
298	58.2907257080078	-0.188635781407356	-7.86328220367432	-0.00814767740666866	0.0282158460468054	-0.0458098985254765	0.0246444288641214
299	62.8361663818359	-0.513310074806213	-7.53860807418823	0.000618529506027699	0.0217223595827818	-0.0399657599627972	0.0337353087961674
300	62.8361663818359	-0.837984383106232	-7.34380340576172	-0.00555028254166245	0.00256657530553639	-0.0169138833880424	0.0441248863935471
301	62.1868209838867	-1.81200730800629	-7.34380340576172	0.0022419011220336	-0.0286021586507559	0.0298392176628113	0.0376313999295235
302	60.2387733459473	0.136038541793823	-7.99315214157104	-0.00327756232582033	-0.0227580219507217	0.0425015166401863	0.0239950809627771
303	59.5894241333008	-0.513310074806213	-8.05808639526367	-0.000680167751852423	-0.0182125810533762	0.031137915328145	0.0210730116814375
304	62.1868209838867	-1.16265869140625	-7.9282169342041	-0.000355493422830477	-0.00717365415766835	0.0207483377307653	0.0213976856321096
305	60.2387733459473	0.460712850093842	-8.05808639526367	0.00548864435404539	-0.0156151866540313	0.0382807515561581	0.00451462110504508
306	61.5374717712402	-1.48733305931091	-7.79834747314453	0.00451462110504508	-0.0195112787187099	0.0272418223321438	0.0155535480007529
307	60.8881225585938	-0.837984383106232	-7.53860807418823	-0.00944637414067984	0.00386527273803949	0.00776136433705688	0.00646266713738441
308	62.1868209838867	0.136038541793823	-7.86328220367432	0.000943203864153475	0.00808603875339031	-0.00782300252467394	-0.0243813935667276
309	60.8881225585938	0.136038541793823	-8.38276100158691	0.00516396993771195	0.013930176384747	-0.0256800893694162	-0.0383423902094364
310	60.8881225585938	-0.837984383106232	-7.99315214157104	-0.00165419070981443	0.0226963832974434	-0.0419138073921204	-0.0331475995481014
311	60.8881225585938	-0.837984383106232	-7.73341274261475	0.00613799272105098	0.0298392176628113	-0.0578228458762169	-0.0350956469774246
312	56.9920310974121	0.78538715839386	-8.05808639526367	-0.00717365415766835	0.0392547734081745	-0.0656150281429291	-0.032173577696085
313	60.2387733459473	0.136038541793823	-7.9282169342041	-3.08191010844894e-05	0.0314625911414623	-0.0675630792975426	-0.0198359526693821
314	62.1868209838867	-1.16265869140625	-7.60354280471802	0.000943203864153475	0.0275664981454611	-0.0643163323402405	-0.0299008563160896
315	63.4855155944824	-3.43537902832031	-7.73341274261475	-0.00132951640989631	0.00743668992072344	-0.0568488240242004	-0.0146411629393697
316	60.8881225585938	-0.188635781407356	-8.12302207946777	0.00126787810586393	-0.00132951640989631	-0.0467839203774929	-0.0143164889886975
317	60.2387733459473	-1.48733305931091	-7.9282169342041	-0.00457625929266214	0.025618452578783	-0.0594462193548679	-0.00392691092565656
318	62.8361663818359	-1.48733305931091	-7.86328220367432	0.000943203864153475	0.0262678004801273	-0.0597708933055401	0.0249691028147936
319	61.5374717712402	-0.188635781407356	-8.12302207946777	0.00256657530553639	0.01847561635077	-0.0438618510961533	0.0200989879667759
320	60.2387733459473	-1.16265869140625	-7.99315214157104	-0.00392691092565656	0.0116574559360743	-0.0195112787187099	0.0431508645415306
321	60.8881225585938	-1.48733305931091	-7.60354280471802	-0.00360223650932312	0.00321592413820326	0.00191722682211548	0.0360080301761627
322	62.1868209838867	-1.81200730800629	-7.86328220367432	0.00451462110504508	0.00613799272105098	0.00970941036939621	0.0288651939481497
323	60.2387733459473	-0.513310074806213	-8.05808639526367	-0.00295288790948689	-0.00197886489331722	0.0142548503354192	0.01847561635077
324	60.8881225585938	-0.837984383106232	-8.05808639526367	0.00159255252219737	-0.00912170019000769	0.0282158460468054	0.012956153601408
325	61.5374717712402	-1.16265869140625	-7.6684775352478	-0.000355493422830477	-0.00847235135734081	0.0265924744307995	0.011982130818069
326	57.6413803100586	-0.513310074806213	-8.05808639526367	-0.00360223650932312	-0.00555028254166245	0.0636053457856178	0.0116574559360743
327	62.1868209838867	-1.16265869140625	-7.60354280471802	-0.00360223650932312	-0.0230826959013939	0.0399041213095188	0.00418994715437293
328	61.5374717712402	-0.513310074806213	-7.73341274261475	0.000293855206109583	-0.0165892094373703	0.0509430468082428	-0.0243813935667276
329	62.8361663818359	-2.46135592460632	-7.86328220367432	-0.00522560812532902	-0.0130177913233638	0.0197743140161037	-0.03444629535079
330	62.1868209838867	-1.48733305931091	-8.05808639526367	-0.000355493422830477	-0.00782300252467394	0.0239950809627771	-0.038017712533474
331	60.8881225585938	-1.48733305931091	-7.86328220367432	-0.00165419070981443	-0.017887907102704	0.0330859608948231	-0.0305502042174339
332	63.4855155944824	-1.81200730800629	-7.99315214157104	0.000293855206109583	-0.0240567177534103	0.00516396993771195	-0.0263294391334057
333	61.5374717712402	-1.48733305931091	-7.6684775352478	-3.08191010844894e-05	0.00354059832170606	-0.00327756232582033	-0.0227580219507217
334	60.2387733459473	-1.16265869140625	-7.79834747314453	0.00321592413820326	-0.0279528107494116	0.00711201597005129	-0.0152905117720366
335	60.2387733459473	-1.48733305931091	-7.47367286682129	-0.00132951640989631	-0.0169138833880424	0.0515923984348774	-0.0159398596733809
336	61.5374717712402	-0.513310074806213	-8.12302207946777	0.00289124972186983	-0.00197886489331722	0.0541897900402546	-0.000680167751852423
337	62.8361663818359	-1.81200730800629	-8.25289154052734	0.000618529506027699	0.00646266713738441	0.041852168738842	-0.00230353930965066
338	60.2387733459473	0.136038541793823	-8.12302207946777	0.00126787810586393	0.0142548503354192	0.0233457311987877	0.0259431265294552
339	60.2387733459473	-1.16265869140625	-7.99315214157104	-0.00197886489331722	0.0168522447347641	0.00743668992072344	0.0340599827468395
340	57.6413803100586	-0.513310074806213	-7.99315214157104	-0.00490093370899558	0.0194496400654316	-0.00197886489331722	0.0421768426895142
341	60.2387733459473	-0.188635781407356	-7.6684775352478	0.00289124972186983	0.025618452578783	-0.0204853005707264	0.0314625911414623
342	60.8881225585938	-0.188635781407356	-8.05808639526367	-3.08191010844894e-05	0.0249691028147936	-0.0500306636095047	0.0246444288641214
343	61.5374717712402	-2.46135592460632	-7.9282169342041	-0.00230353930965066	0.0181509424000978	-0.0458098985254765	0.0123068047687411
344	60.8881225585938	-0.837984383106232	-8.12302207946777	-3.08191010844894e-05	0.0158782228827477	-0.0464592464268208	0.0145795252174139
345	59.5894241333008	-1.16265869140625	-7.99315214157104	-0.00912170019000769	0.00970941036939621	-0.0526280589401722	0.020423661917448
346	60.2387733459473	-0.188635781407356	-8.05808639526367	0.00159255252219737	0.00678734155371785	-0.0513293594121933	0.0249691028147936
347	61.5374717712402	-0.837984383106232	-8.05808639526367	0.00289124972186983	-0.00230353930965066	-0.0477579422295094	-0.0130177913233638
348	62.8361663818359	-2.78603029251099	-7.53860807418823	0.00256657530553639	-0.0139918150380254	-0.0337969474494457	-0.0292515084147453
349	62.8361663818359	-0.837984383106232	-7.73341274261475	-0.00132951640989631	0.00516396993771195	-0.0263294391334057	-0.0337969474494457
350	58.9400749206543	-0.837984383106232	-8.05808639526367	-0.00749832857400179	-0.00132951640989631	-0.00879702530801296	-0.0357449948787689
351	60.8881225585938	-0.188635781407356	-8.31782627105713	0.00126787810586393	-0.0026282137259841	0.0262678004801273	-0.0318489037454128
352	60.2387733459473	-0.513310074806213	-8.05808639526367	-0.00132951640989631	0.000618529506027699	0.0584105588495731	-0.0367190167307854
353	60.2387733459473	-1.81200730800629	-8.12302207946777	-0.00490093370899558	-0.00197886489331722	0.0785403624176979	-0.0159398596733809
354	60.8881225585938	-1.81200730800629	-7.6684775352478	-0.00425158534198999	-0.000680167751852423	0.0834104791283607	-0.00327756232582033
355	60.8881225585938	-0.513310074806213	-7.53860807418823	0.00191722682211548	0.00678734155371785	0.081787109375	-3.08191010844894e-05
356	62.8361663818359	0.136038541793823	-8.38276100158691	0.00646266713738441	-0.0107450718060136	0.0752936229109764	-0.00100484199356288
357	61.5374717712402	-0.837984383106232	-7.79834747314453	0.00159255252219737	-0.00814767740666866	0.0457482598721981	0.0149041991680861
358	62.1868209838867	-1.16265869140625	-8.18795680999756	-0.00197886489331722	-0.00457625929266214	0.00970941036939621	0.0252937767654657
359	58.9400749206543	-0.188635781407356	-8.12302207946777	-0.00717365415766835	0.00159255252219737	-0.0354203209280968	0.0373067259788513
360	61.5374717712402	0.460712850093842	-8.05808639526367	0.00159255252219737	0.00581331877037883	-0.0688617751002312	0.0363327041268349
361	60.8881225585938	-0.188635781407356	-7.99315214157104	-0.00100484199356288	0.0168522447347641	-0.0841214656829834	0.0308132413774729
362	62.8361663818359	-2.46135592460632	-7.53860807418823	0.0022419011220336	0.0106834331527352	-0.0971084386110306	0.029189869761467
363	60.8881225585938	0.460712850093842	-8.05808639526367	-0.00360223650932312	0.0123068047687411	-0.100679859519005	0.00516396993771195
364	60.2387733459473	-0.837984383106232	-7.9282169342041	-0.00977104809135199	0.00256657530553639	-0.0724331885576248	0.0165275707840919
365	60.2387733459473	0.460712850093842	-8.12302207946777	-0.000680167751852423	-0.00327756232582033	-0.0399657599627972	0.0168522447347641
366	60.8881225585938	0.136038541793823	-8.12302207946777	-0.00165419070981443	-0.0211346503347158	-0.0253554154187441	0.0226963832974434
367	62.8361663818359	-1.81200730800629	-7.86328220367432	0.00321592413820326	-0.0117190945893526	-0.0195112787187099	-0.00814767740666866
368	62.1868209838867	-0.837984383106232	-7.6684775352478	-0.00782300252467394	-0.00847235135734081	-0.0299008563160896	-0.0211346503347158
369	62.1868209838867	0.136038541793823	-7.73341274261475	-0.00782300252467394	-0.00425158534198999	-0.0195112787187099	-0.0341216214001179
370	62.1868209838867	0.460712850093842	-8.38276100158691	0.00289124972186983	-0.0152905117720366	0.0022419011220336	-0.0363943427801132
371	60.8881225585938	-0.188635781407356	-8.12302207946777	0.00354059832170606	-0.0247060675173998	0.0246444288641214	-0.0292515084147453
372	60.2387733459473	-0.837984383106232	-8.18795680999756	0.00516396993771195	-0.0363943427801132	0.0363327041268349	-0.0250307414680719
373	61.5374717712402	-0.513310074806213	-8.05808639526367	-0.00684897974133492	-0.0337969474494457	0.0480209775269032	-0.0230826959013939
374	62.1868209838867	-0.837984383106232	-7.73341274261475	-0.00197886489331722	-0.0445111989974976	0.0759429708123207	-0.0182125810533762
375	60.2387733459473	-0.188635781407356	-8.12302207946777	-0.000355493422830477	-0.0363943427801132	0.111332468688488	-0.00197886489331722
376	62.8361663818359	-1.16265869140625	-7.4087381362915	-0.00295288790948689	-0.0393164120614529	0.142176523804665	-0.00392691092565656
377	60.8881225585938	-0.188635781407356	-7.9282169342041	0.00354059832170606	-0.0221086721867323	0.120423346757889	0.000618529506027699
378	60.2387733459473	0.136038541793823	-7.99315214157104	-0.0107450718060136	-0.00879702530801296	0.0938000604510307	0.0233457311987877
379	60.8881225585938	0.460712850093842	-8.12302207946777	0.000618529506027699	0.0132808275520802	0.0512677207589149	0.0347093306481838
380	62.1868209838867	0.78538715839386	-8.18795680999756	0.00613799272105098	0.0171769186854362	-0.00230353930965066	0.0486703291535378
381	60.8881225585938	-0.188635781407356	-7.9282169342041	0.00126787810586393	0.0149041991680861	-0.0341216214001179	0.0369820520281792
382	62.1868209838867	0.136038541793823	-7.86328220367432	0.00289124972186983	0.0399041213095188	-0.0805500522255898	0.0330859608948231
383	60.2387733459473	-1.16265869140625	-7.47367286682129	-0.00684897974133492	0.0428261905908585	-0.121134340763092	0.0220470335334539
384	62.8361663818359	0.460712850093842	-8.25289154052734	0.000618529506027699	0.041852168738842	-0.101329207420349	0.0145795252174139
385	61.5374717712402	-0.188635781407356	-8.05808639526367	0.00289124972186983	0.0304885655641556	-0.0782773271203041	0.0171769186854362
386	60.2387733459473	-1.16265869140625	-8.12302207946777	-0.00132951640989631	0.0178262684494257	-0.0480826161801815	0.00743668992072344
387	62.8361663818359	-0.513310074806213	-7.6684775352478	-0.0026282137259841	0.00321592413820326	-0.0600955672562122	0.000618529506027699
388	60.8881225585938	0.136038541793823	-8.05808639526367	-0.00652430532500148	-0.0149658378213644	-0.0302255302667618	-0.0318489037454128
389	60.2387733459473	0.78538715839386	-8.18795680999756	-0.0026282137259841	-0.023407369852066	-0.0266541130840778	-0.0357449948787689
390	59.5894241333008	-0.513310074806213	-7.47367286682129	0.000293855206109583	-0.0273034609854221	-0.0149658378213644	-0.0370436906814575
391	61.5374717712402	-0.837984383106232	-7.73341274261475	-0.00100484199356288	-0.0204853005707264	-0.0100957229733467	-0.03444629535079
392	58.9400749206543	0.78538715839386	-8.25289154052734	-0.00555028254166245	-0.00652430532500148	0.0106834331527352	-0.0324982516467571
393	60.8881225585938	0.460712850093842	-8.12302207946777	-0.00684897974133492	0.0103587592020631	0.0145795252174139	-0.0243813935667276
394	62.1868209838867	-0.513310074806213	-7.9282169342041	-3.08191010844894e-05	-0.00295288790948689	0.0220470335334539	-0.0195112787187099
395	60.2387733459473	-0.837984383106232	-7.99315214157104	0.000293855206109583	0.00516396993771195	0.0171769186854362	-0.00230353930965066
396	61.5374717712402	-0.513310074806213	-7.53860807418823	-0.00165419070981443	0.0178262684494257	0.00418994715437293	-0.00717365415766835
397	60.8881225585938	-0.513310074806213	-7.53860807418823	-0.00392691092565656	0.0327612869441509	-0.0120437685400248	0.00646266713738441
398	61.5374717712402	0.136038541793823	-8.25289154052734	-0.000355493422830477	0.0460729338228703	-0.0490566417574883	0.0175015944987535
399	61.5374717712402	0.460712850093842	-8.25289154052734	-0.00165419070981443	0.0535404421389103	-0.0425631552934647	0.0230210572481155
400	60.2387733459473	-0.513310074806213	-8.12302207946777	0.000943203864153475	0.0489950031042099	-0.0302255302667618	0.0363327041268349
401	60.2387733459473	0.460712850093842	-7.79834747314453	-0.00912170019000769	0.0360080301761627	-0.0204853005707264	0.0330859608948231
402	62.1868209838867	0.78538715839386	-7.9282169342041	0.00191722682211548	0.0275664981454611	-0.00619963090866804	0.0243197549134493
403	62.8361663818359	-0.513310074806213	-7.9282169342041	-0.000355493422830477	0.0188002903014421	-0.0191866029053926	0.0149041991680861
404	62.1868209838867	-0.837984383106232	-7.53860807418823	-0.000680167751852423	0.0181509424000978	-0.023407369852066	0.0136055024340749
405	62.1868209838867	0.136038541793823	-8.18795680999756	0.00159255252219737	0.0265924744307995	-0.00619963090866804	0.000618529506027699
406	58.9400749206543	-0.513310074806213	-7.99315214157104	-0.00977104809135199	0.00906006153672934	0.0438002124428749	0.0230210572481155
407	62.1868209838867	-0.188635781407356	-7.86328220367432	-0.00392691092565656	-0.0126931173726916	0.0720468759536743	-0.0110697457566857
408	60.8881225585938	0.136038541793823	-8.05808639526367	0.000618529506027699	-0.0217839982360601	0.0645793676376343	-0.028926832601428
409	62.8361663818359	-2.13668155670166	-7.6684775352478	-0.00295288790948689	-0.0516540370881557	0.0489950031042099	-0.0299008563160896
410	62.1868209838867	-0.513310074806213	-7.53860807418823	0.00873538758605719	-0.0448358729481697	0.0340599827468395	-0.03444629535079
411	62.1868209838867	-1.16265869140625	-7.6684775352478	-0.00327756232582033	-0.0370436906814575	0.0181509424000978	-0.0253554154187441
412	61.5374717712402	-0.188635781407356	-8.12302207946777	-3.08191010844894e-05	-0.03444629535079	-0.00555028254166245	-0.0282774847000837
413	61.5374717712402	0.136038541793823	-8.12302207946777	-0.00295288790948689	-0.0195112787187099	-0.00717365415766835	-0.0243813935667276
414	62.1868209838867	-0.837984383106232	-7.99315214157104	-0.00555028254166245	-0.0201606266200542	-0.0185372550040483	-0.0175632312893867
415	59.5894241333008	-1.16265869140625	-7.79834747314453	0.000293855206109583	-0.00977104809135199	0.00418994715437293	-0.00782300252467394
416	62.8361663818359	-0.188635781407356	-7.79834747314453	0.00516396993771195	0.00483929552137852	0.0113327819854021	-0.00360223650932312
417	62.8361663818359	-1.16265869140625	-7.79834747314453	-0.00132951640989631	0.0262678004801273	0.0392547734081745	0.00548864435404539
418	60.8881225585938	0.136038541793823	-7.9282169342041	0.00256657530553639	0.0428261905908585	0.0438002124428749	0.0155535480007529
419	60.8881225585938	-0.837984383106232	-7.99315214157104	-0.00425158534198999	0.0415274947881699	-0.00782300252467394	0.041852168738842
420	60.2387733459473	-1.16265869140625	-7.86328220367432	-0.0026282137259841	0.0220470335334539	-0.0383423902094364	0.0470469556748867
421	60.8881225585938	-0.188635781407356	-7.86328220367432	-0.00555028254166245	-0.00814767740666866	-0.0230826959013939	0.0343846566975117
422	60.8881225585938	-0.513310074806213	-8.05808639526367	0.000293855206109583	-0.0227580219507217	-0.00327756232582033	0.0272418223321438
423	62.1868209838867	-2.13668155670166	-7.99315214157104	0.000618529506027699	-0.0175632312893867	-0.00327756232582033	0.013930176384747
424	62.8361663818359	-1.81200730800629	-7.4087381362915	-0.00360223650932312	-0.0201606266200542	-3.08191010844894e-05	0.0152288740500808
425	59.5894241333008	0.136038541793823	-8.12302207946777	-3.08191010844894e-05	-0.00522560812532902	-0.0100957229733467	0.0132808275520802
426	62.1868209838867	-1.81200730800629	-8.12302207946777	0.000293855206109583	-0.00619963090866804	-0.00425158534198999	0.0126314787194133
427	62.8361663818359	-0.837984383106232	-8.12302207946777	0.00191722682211548	-0.0146411629393697	0.00841071270406246	-0.00587495695799589
428	60.8881225585938	-2.46135592460632	-7.79834747314453	-0.00165419070981443	-0.0165892094373703	-0.0185372550040483	-0.0305502042174339
429	60.8881225585938	-1.81200730800629	-7.79834747314453	-0.00847235135734081	0.00191722682211548	-0.0584721975028515	-0.0402904339134693
430	62.1868209838867	-1.48733305931091	-7.60354280471802	0.000943203864153475	0.01847561635077	-0.0724331885576248	-0.0341216214001179
431	64.1348648071289	-1.16265869140625	-7.73341274261475	0.00678734155371785	0.0116574559360743	-0.073731891810894	-0.0347709693014622
432	62.8361663818359	-1.81200730800629	-7.86328220367432	-0.00619963090866804	0.0123068047687411	-0.0604202412068844	-0.0318489037454128
433	61.5374717712402	-1.48733305931091	-7.86328220367432	-0.000355493422830477	0.012956153601408	-0.0536020807921886	-0.0308748781681061
434	58.9400749206543	-0.513310074806213	-7.86328220367432	-0.0107450718060136	0.0145795252174139	-0.0464592464268208	-0.0185372550040483
435	63.4855155944824	-2.13668155670166	-7.73341274261475	0.00159255252219737	0.0103587592020631	-0.0292515084147453	-0.0104203969240189
436	60.8881225585938	-0.188635781407356	-8.12302207946777	0.00418994715437293	0.0145795252174139	-0.032173577696085	-0.0165892094373703
437	62.1868209838867	-2.46135592460632	-7.79834747314453	-0.00490093370899558	0.0175015944987535	-0.038017712533474	0.00483929552137852
438	60.8881225585938	-0.513310074806213	-7.6684775352478	-0.00327756232582033	0.0343846566975117	-0.0363943427801132	0.0116574559360743
439	61.5374717712402	-1.16265869140625	-7.86328220367432	-0.00684897974133492	0.0282158460468054	-0.0169138833880424	0.0259431265294552
440	63.4855155944824	-0.837984383106232	-8.12302207946777	0.00548864435404539	0.0210730116814375	-0.0120437685400248	0.0408781431615353
441	62.8361663818359	-1.81200730800629	-7.73341274261475	-0.00100484199356288	0.01100810803473	0.00743668992072344	0.0324366129934788
442	62.1868209838867	-1.48733305931091	-7.79834747314453	-0.00230353930965066	0.0126314787194133	0.0178262684494257	0.0282158460468054
443	59.5894241333008	-0.188635781407356	-8.05808639526367	-0.00717365415766835	0.0126314787194133	0.0142548503354192	0.0116574559360743
444	62.8361663818359	-1.81200730800629	-7.60354280471802	0.00256657530553639	0.0175015944987535	0.0155535480007529	0.0132808275520802
445	62.1868209838867	-0.188635781407356	-7.99315214157104	0.00516396993771195	0.00613799272105098	0.00873538758605719	0.0113327819854021
446	63.4855155944824	-2.13668155670166	-7.9282169342041	-0.00392691092565656	0.000943203864153475	0.0181509424000978	0.0022419011220336
447	60.8881225585938	0.460712850093842	-8.25289154052734	-0.00392691092565656	-0.0240567177534103	0.0142548503354192	-0.00522560812532902
448	60.2387733459473	-1.81200730800629	-7.79834747314453	-0.00782300252467394	-0.0188619289547205	0.012956153601408	-0.0292515084147453
449	63.4855155944824	-1.81200730800629	-7.99315214157104	0.000943203864153475	-0.0240567177534103	0.00483929552137852	-0.0422384813427925
450	62.8361663818359	-1.16265869140625	-7.9282169342041	0.00386527273803949	-0.0243813935667276	0.00970941036939621	-0.039641086012125
451	62.8361663818359	-2.13668155670166	-7.9282169342041	0.00289124972186983	-0.0305502042174339	0.0123068047687411	-0.0311995539814234
452	62.1868209838867	-1.81200730800629	-7.60354280471802	-0.00360223650932312	-0.0136671401560307	0.01100810803473	-0.0217839982360601
453	62.1868209838867	-1.81200730800629	-7.99315214157104	-0.000355493422830477	-0.0156151866540313	0.00418994715437293	-0.0263294391334057
454	61.5374717712402	-0.513310074806213	-8.4476957321167	-0.00165419070981443	-0.021459324285388	0.0158782228827477	-0.0195112787187099
455	62.8361663818359	-1.81200730800629	-7.99315214157104	0.00451462110504508	-0.00132951640989631	0.0580858811736107	-0.00749832857400179
456	61.5374717712402	-1.81200730800629	-7.99315214157104	0.00451462110504508	-0.0224333461374044	0.0467222817242146	0.000618529506027699
457	58.2907257080078	-0.837984383106232	-7.9282169342041	-0.00360223650932312	-0.0126931173726916	0.0558131635189056	0.00613799272105098
458	62.1868209838867	-1.48733305931091	-7.6684775352478	0.00386527273803949	0.0126314787194133	0.0295145437121391	0.0285405199974775
459	62.1868209838867	-1.81200730800629	-7.73341274261475	-0.00295288790948689	-0.00295288790948689	0.0272418223321438	0.0334106348454952
460	62.8361663818359	-2.78603029251099	-7.9282169342041	0.0022419011220336	-0.0120437685400248	0.0220470335334539	0.0463976077735424
461	62.1868209838867	-1.48733305931091	-7.9282169342041	0.00256657530553639	-0.000680167751852423	0.0230210572481155	0.0389300994575024
462	60.8881225585938	-1.81200730800629	-7.9282169342041	-0.00619963090866804	-0.0146411629393697	0.0272418223321438	0.0304885655641556
463	62.1868209838867	-0.513310074806213	-8.05808639526367	0.000293855206109583	-0.0117190945893526	0.0278911720961332	0.0188002903014421
464	62.8361663818359	-1.81200730800629	-7.86328220367432	-0.00684897974133492	-0.00327756232582033	0.0450989119708538	0.0142548503354192
465	62.1868209838867	-1.16265869140625	-7.73341274261475	0.00354059832170606	0.00159255252219737	0.0343846566975117	0.0181509424000978
466	60.8881225585938	-1.81200730800629	-7.6684775352478	-0.00782300252467394	0.00548864435404539	0.0168522447347641	0.01847561635077
467	62.8361663818359	-0.837984383106232	-8.25289154052734	-0.000355493422830477	-0.00457625929266214	-0.00100484199356288	0.00581331877037883
468	62.1868209838867	-1.16265869140625	-8.12302207946777	0.000943203864153475	-0.0026282137259841	-0.00749832857400179	-0.0331475995481014
469	62.8361663818359	-1.16265869140625	-8.12302207946777	-0.00490093370899558	0.0022419011220336	0.00548864435404539	-0.0435371771454811
470	60.2387733459473	-0.837984383106232	-7.86328220367432	0.00289124972186983	-0.00652430532500148	0.0457482598721981	-0.0318489037454128
471	59.5894241333008	-0.837984383106232	-8.05808639526367	-0.00457625929266214	-0.00749832857400179	0.0191249661147594	-0.0266541130840778
472	61.5374717712402	0.136038541793823	-7.86328220367432	-0.00457625929266214	0.00321592413820326	0.000618529506027699	-0.0292515084147453
473	63.4855155944824	-1.48733305931091	-7.99315214157104	-0.00392691092565656	0.00906006153672934	0.00678734155371785	-0.0224333461374044
474	63.4855155944824	-2.78603029251099	-7.86328220367432	-0.00100484199356288	0.000618529506027699	-0.028926832601428	-0.0195112787187099
475	60.2387733459473	-0.513310074806213	-8.18795680999756	0.000293855206109583	-0.00327756232582033	-0.00522560812532902	-0.0123684434220195
476	63.4855155944824	-1.16265869140625	-7.79834747314453	-0.00100484199356288	-0.0104203969240189	0.0149041991680861	-0.0104203969240189
477	60.2387733459473	-0.513310074806213	-8.18795680999756	-3.08191010844894e-05	-0.00100484199356288	-0.0224333461374044	0.00743668992072344
478	64.1348648071289	-1.81200730800629	-7.60354280471802	0.00191722682211548	0.0168522447347641	-0.0493813157081604	0.0275664981454611
479	62.8361663818359	-1.16265869140625	-7.73341274261475	0.00256657530553639	0.0158782228827477	-0.0587968714535236	0.0295145437121391
480	60.8881225585938	-1.16265869140625	-8.05808639526367	-0.00977104809135199	0.01100810803473	-0.0419138073921204	0.0457482598721981
481	62.1868209838867	-1.81200730800629	-7.99315214157104	0.00483929552137852	0.00516396993771195	-0.0402904339134693	0.0327612869441509
482	62.8361663818359	-1.81200730800629	-7.99315214157104	0.000293855206109583	0.00613799272105098	-0.0334722734987736	0.0207483377307653
483	62.1868209838867	-1.16265869140625	-7.73341274261475	0.00126787810586393	0.0022419011220336	-0.0224333461374044	0.0155535480007529
484	62.1868209838867	-0.513310074806213	-7.99315214157104	-0.00230353930965066	-0.0221086721867323	-0.0156151866540313	0.00646266713738441
485	62.1868209838867	-1.81200730800629	-7.60354280471802	-0.00327756232582033	-0.0286021586507559	-0.00457625929266214	0.0191249661147594
486	61.5374717712402	-0.837984383106232	-7.9282169342041	0.00289124972186983	-0.0224333461374044	0.000943203864153475	0.0162028968334198
487	62.8361663818359	-1.48733305931091	-7.86328220367432	0.000293855206109583	-0.0350956469774246	0.0152288740500808	-0.00619963090866804
488	62.8361663818359	-1.48733305931091	-8.05808639526367	0.000943203864153475	-0.0305502042174339	0.0340599827468395	-0.0253554154187441
489	61.5374717712402	-0.513310074806213	-7.99315214157104	-0.00684897974133492	-0.0182125810533762	0.047696303576231	-0.0324982516467571
490	61.5374717712402	-0.188635781407356	-7.9282169342041	0.00418994715437293	-0.00619963090866804	0.0480209775269032	-0.0273034609854221
491	60.8881225585938	-1.16265869140625	-8.12302207946777	0.00451462110504508	-0.00587495695799589	0.0278911720961332	-0.0292515084147453
492	62.1868209838867	-0.837984383106232	-7.60354280471802	-0.00295288790948689	0.00906006153672934	-0.00197886489331722	-0.0263294391334057
493	60.8881225585938	-0.837984383106232	-7.9282169342041	-0.00327756232582033	0.029189869761467	-0.021459324285388	-0.0263294391334057
494	60.2387733459473	-1.16265869140625	-7.99315214157104	-0.00717365415766835	0.031137915328145	-0.050680011510849	-0.0182125810533762
495	62.1868209838867	-1.48733305931091	-7.86328220367432	0.00418994715437293	0.0142548503354192	-0.0435371771454811	-0.00490093370899558
496	64.1348648071289	-1.48733305931091	-8.25289154052734	0.00418994715437293	0.0295145437121391	-0.0617189407348633	-0.00587495695799589
497	63.4855155944824	-2.78603029251099	-7.60354280471802	0.000618529506027699	0.0389300994575024	-0.055874802172184	0.00191722682211548
498	62.1868209838867	-1.16265869140625	-8.05808639526367	-0.00295288790948689	0.0444495603442192	-0.0406151078641415	0.0252937767654657
499	61.5374717712402	-0.513310074806213	-7.73341274261475	-0.00652430532500148	0.0353586822748184	-0.0256800893694162	0.0295145437121391
500	61.5374717712402	-0.513310074806213	-8.05808639526367	0.00191722682211548	0.0262678004801273	-0.0227580219507217	0.0428261905908585
501	60.8881225585938	0.136038541793823	-8.18795680999756	0.00354059832170606	0.0168522447347641	-0.023407369852066	0.0288651939481497
502	62.8361663818359	-1.48733305931091	-7.9282169342041	-3.08191010844894e-05	0.0191249661147594	-0.0334722734987736	0.0213976856321096
503	61.5374717712402	-1.48733305931091	-7.79834747314453	-0.00879702530801296	0.0223717093467712	-0.0438618510961533	0.012956153601408
504	62.1868209838867	-0.513310074806213	-8.05808639526367	0.00451462110504508	0.00711201597005129	-0.0243813935667276	0.0149041991680861
505	62.8361663818359	-0.837984383106232	-7.79834747314453	0.000293855206109583	0.00873538758605719	0.00516396993771195	0.0162028968334198
506	60.2387733459473	-1.16265869140625	-7.6684775352478	0.00548864435404539	0.00906006153672934	-0.00425158534198999	0.00418994715437293
507	63.4855155944824	-1.16265869140625	-7.6684775352478	-0.00100484199356288	0.0162028968334198	-0.0026282137259841	-0.00295288790948689
508	59.5894241333008	-0.188635781407356	-7.99315214157104	-0.00847235135734081	0.00548864435404539	0.00548864435404539	-0.0337969474494457
509	62.8361663818359	-0.837984383106232	-8.05808639526367	0.00581331877037883	-0.00230353930965066	-0.00847235135734081	-0.0419138073921204
510	63.4855155944824	-1.48733305931091	-7.79834747314453	0.00613799272105098	-0.0224333461374044	-0.00425158534198999	-0.038017712533474
511	64.1348648071289	-2.46135592460632	-7.86328220367432	0.00451462110504508	-0.0276281367987394	-0.0107450718060136	-0.0308748781681061
512	61.5374717712402	-0.837984383106232	-7.6684775352478	-0.00327756232582033	-0.00684897974133492	-0.0276281367987394	-0.028926832601428
513	61.5374717712402	-1.16265869140625	-7.47367286682129	-0.00132951640989631	-0.000355493422830477	-0.0305502042174339	-0.0217839982360601
514	61.5374717712402	-0.188635781407356	-8.12302207946777	0.00256657530553639	-0.00684897974133492	-0.0152905117720366	-0.0256800893694162
515	62.8361663818359	-2.46135592460632	-7.9282169342041	-0.00814767740666866	-0.023407369852066	0.0226963832974434	-0.00814767740666866
516	61.5374717712402	-0.513310074806213	-8.12302207946777	0.00418994715437293	-0.0149658378213644	0.0132808275520802	-0.00619963090866804
517	60.2387733459473	-1.81200730800629	-7.6684775352478	-0.00652430532500148	-0.0126931173726916	0.0175015944987535	0.00321592413820326
518	62.1868209838867	-0.513310074806213	-7.99315214157104	-0.00490093370899558	-0.0136671401560307	0.00841071270406246	0.0246444288641214
519	61.5374717712402	-0.513310074806213	-7.99315214157104	0.0022419011220336	-0.0133424662053585	0.0116574559360743	0.0220470335334539
520	60.8881225585938	-1.16265869140625	-7.6684775352478	0.00386527273803949	-0.0208099745213985	0.00321592413820326	0.0447742342948914
521	60.2387733459473	-0.513310074806213	-7.86328220367432	0.00678734155371785	-0.0175632312893867	0.0207483377307653	0.0389300994575024
522	59.5894241333008	-0.513310074806213	-8.18795680999756	-0.00490093370899558	0.00126787810586393	0.0405534692108631	0.0317872650921345
523	62.8361663818359	-1.16265869140625	-8.12302207946777	-0.000355493422830477	-0.0208099745213985	0.0486703291535378	0.0168522447347641
524	61.5374717712402	-0.837984383106232	-7.99315214157104	0.000293855206109583	-0.0253554154187441	0.0499690249562263	0.0152288740500808
525	64.1348648071289	-2.78603029251099	-7.86328220367432	0.00451462110504508	-0.0363943427801132	0.0486703291535378	0.0236704051494598
526	59.5894241333008	-1.16265869140625	-7.6684775352478	0.00581331877037883	-0.00684897974133492	0.0113327819854021	0.0100340843200684
527	60.8881225585938	-0.188635781407356	-7.73341274261475	-0.00392691092565656	-0.00652430532500148	0.00191722682211548	-0.00587495695799589
528	62.8361663818359	-1.81200730800629	-8.05808639526367	0.00386527273803949	0.00126787810586393	-0.0221086721867323	-0.0198359526693821
529	63.4855155944824	-2.13668155670166	-7.99315214157104	-0.000680167751852423	-0.0149658378213644	-0.0305502042174339	-0.0438618510961533
530	62.8361663818359	-0.837984383106232	-8.18795680999756	-0.00295288790948689	0.00711201597005129	-0.0441865250468254	-0.0279528107494116
531	59.5894241333008	-0.513310074806213	-7.99315214157104	-0.00490093370899558	0.0106834331527352	-0.0448358729481697	-0.0230826959013939
532	62.8361663818359	-1.16265869140625	-8.05808639526367	0.00256657530553639	0.0123068047687411	-0.0393164120614529	-0.0227580219507217
533	64.1348648071289	-1.81200730800629	-7.4087381362915	0.000943203864153475	0.0155535480007529	-0.0123684434220195	-0.0224333461374044
534	60.8881225585938	-1.48733305931091	-7.21393346786499	0.00256657530553639	0.00386527273803949	-0.00230353930965066	-0.023407369852066
535	60.8881225585938	-0.513310074806213	-7.99315214157104	-0.00295288790948689	0.0126314787194133	0.00711201597005129	-0.00814767740666866
536	62.1868209838867	-1.48733305931091	-7.9282169342041	0.00126787810586393	0.0158782228827477	0.000943203864153475	-0.00944637414067984
537	61.5374717712402	-0.513310074806213	-8.4476957321167	0.0022419011220336	0.0239950809627771	-0.017887907102704	-0.00360223650932312
538	62.1868209838867	-0.837984383106232	-7.9282169342041	-0.00327756232582033	0.0252937767654657	-0.0143164889886975	0.0188002903014421
539	62.8361663818359	-2.46135592460632	-7.73341274261475	0.000943203864153475	0.0272418223321438	-0.021459324285388	0.0343846566975117
540	62.1868209838867	-1.48733305931091	-7.60354280471802	-0.00587495695799589	0.0265924744307995	-0.00619963090866804	0.041852168738842
541	62.1868209838867	-0.837984383106232	-7.60354280471802	0.00646266713738441	0.0217223595827818	0.0191249661147594	0.0321119390428066
542	60.8881225585938	-0.513310074806213	-8.18795680999756	0.0022419011220336	-0.00165419070981443	0.040228795260191	0.0249691028147936
543	62.1868209838867	-1.48733305931091	-7.9282169342041	-0.00327756232582033	-0.0308748781681061	0.0428261905908585	0.020423661917448
544	62.1868209838867	-2.13668155670166	-7.9282169342041	-0.00165419070981443	-0.0139918150380254	0.0337353087961674	0.00548864435404539
545	58.9400749206543	-0.188635781407356	-7.99315214157104	-0.00847235135734081	-0.0279528107494116	0.0564625114202499	0.020423661917448
546	62.1868209838867	-1.16265869140625	-7.9282169342041	0.0022419011220336	-0.0240567177534103	0.040228795260191	0.00711201597005129
547	62.1868209838867	-0.837984383106232	-7.60354280471802	0.00191722682211548	-0.0273034609854221	0.0353586822748184	0.00256657530553639
548	62.1868209838867	-1.81200730800629	-7.60354280471802	0.00256657530553639	-0.0224333461374044	0.0220470335334539	-0.0256800893694162
549	60.2387733459473	-0.188635781407356	-8.12302207946777	-0.00230353930965066	-0.00749832857400179	0.00256657530553639	-0.0367190167307854
550	60.2387733459473	-0.188635781407356	-8.18795680999756	-0.00295288790948689	-0.00879702530801296	0.00256657530553639	-0.0318489037454128
551	62.1868209838867	-0.513310074806213	-8.38276100158691	0.00418994715437293	0.0136055024340749	-0.0104203969240189	-0.0292515084147453
552	60.2387733459473	-0.188635781407356	-7.9282169342041	0.00289124972186983	0.0145795252174139	-0.0256800893694162	-0.0279528107494116
553	60.2387733459473	0.460712850093842	-7.86328220367432	-0.00717365415766835	0.0217223595827818	-0.0412644557654858	-0.02697878703475
554	59.5894241333008	-1.16265869140625	-7.47367286682129	-0.00360223650932312	0.0275664981454611	-0.028926832601428	-0.0165892094373703
555	60.8881225585938	0.460712850093842	-7.86328220367432	-0.00295288790948689	0.0126314787194133	-0.028926832601428	-0.0159398596733809
556	61.5374717712402	-0.837984383106232	-7.9282169342041	0.00776136433705688	0.000943203864153475	-0.0182125810533762	-0.0026282137259841
557	60.8881225585938	-1.48733305931091	-8.05808639526367	0.00451462110504508	-0.00230353930965066	-0.0376930385828018	0.000943203864153475
558	61.5374717712402	-1.16265869140625	-7.86328220367432	-0.000355493422830477	0.0136055024340749	-0.023407369852066	0.0243197549134493
559	61.5374717712402	-0.513310074806213	-7.86328220367432	-0.00100484199356288	0.00159255252219737	-0.00425158534198999	0.0252937767654657
560	62.1868209838867	-0.513310074806213	-7.86328220367432	-0.00490093370899558	-0.00132951640989631	-0.0126931173726916	0.0450989119708538
561	62.8361663818359	-0.837984383106232	-7.47367286682129	0.00613799272105098	-0.00977104809135199	-0.00522560812532902	0.0408781431615353
562	62.1868209838867	-1.48733305931091	-7.79834747314453	0.00289124972186983	-0.000680167751852423	0.00386527273803949	0.0272418223321438
563	57.6413803100586	0.78538715839386	-8.05808639526367	-0.00522560812532902	0.00289124972186983	0.0200989879667759	0.0158782228827477
564	62.8361663818359	-0.513310074806213	-7.9282169342041	-3.08191010844894e-05	0.0123068047687411	0.00873538758605719	0.01847561635077
565	61.5374717712402	0.136038541793823	-8.18795680999756	-0.00360223650932312	0.00581331877037883	0.00906006153672934	0.0191249661147594
566	61.5374717712402	-0.837984383106232	-7.9282169342041	0.00548864435404539	0.0168522447347641	0.0220470335334539	0.011982130818069
567	62.8361663818359	-0.513310074806213	-7.73341274261475	-0.000355493422830477	0.036657378077507	0.00386527273803949	-0.00944637414067984
568	57.6413803100586	0.136038541793823	-7.73341274261475	-0.00879702530801296	0.0327612869441509	-0.00879702530801296	-0.0221086721867323
569	60.8881225585938	0.460712850093842	-8.05808639526367	0.000618529506027699	0.0236704051494598	-0.0204853005707264	-0.0354203209280968
570	61.5374717712402	-0.513310074806213	-7.79834747314453	-0.000680167751852423	0.01847561635077	-0.0399657599627972	-0.0337969474494457
571	61.5374717712402	-2.13668155670166	-7.86328220367432	0.00483929552137852	0.00776136433705688	-0.0516540370881557	-0.0341216214001179
572	61.5374717712402	-0.837984383106232	-7.9282169342041	-0.0026282137259841	0.0123068047687411	-0.0597708933055401	-0.0299008563160896
573	59.5894241333008	0.78538715839386	-7.9282169342041	-3.08191010844894e-05	0.00613799272105098	-0.023407369852066	-0.0256800893694162
574	60.2387733459473	1.11006152629852	-8.31782627105713	0.000293855206109583	0.0171769186854362	-0.00555028254166245	-0.0139918150380254
575	61.5374717712402	-1.16265869140625	-7.34380340576172	0.000943203864153475	0.0223717093467712	0.0175015944987535	-0.00555028254166245
576	60.8881225585938	0.136038541793823	-7.99315214157104	0.00451462110504508	0.0243197549134493	0.0149041991680861	-0.00847235135734081
577	58.9400749206543	0.136038541793823	-7.86328220367432	-0.00847235135734081	0.0282158460468054	0.0100340843200684	0.00289124972186983
578	61.5374717712402	-0.188635781407356	-8.18795680999756	0.000618529506027699	0.0327612869441509	0.00646266713738441	0.0236704051494598
579	60.2387733459473	0.136038541793823	-8.12302207946777	-0.00132951640989631	-0.00100484199356288	-0.00392691092565656	0.0330859608948231
580	60.2387733459473	-0.837984383106232	-7.9282169342041	-0.00360223650932312	-0.0341216214001179	0.0178262684494257	0.0438002124428749
581	60.2387733459473	0.78538715839386	-8.12302207946777	0.00256657530553639	-0.0273034609854221	0.0356833562254906	0.0337353087961674
582	59.5894241333008	-0.188635781407356	-7.47367286682129	-0.00165419070981443	-0.0263294391334057	0.0356833562254906	0.025618452578783
583	60.8881225585938	0.460712850093842	-7.99315214157104	-3.08191010844894e-05	-0.0357449948787689	0.0327612869441509	0.0194496400654316
584	60.8881225585938	0.136038541793823	-8.05808639526367	0.00191722682211548	-0.0393164120614529	0.0220470335334539	0.0022419011220336
585	60.2387733459473	-1.16265869140625	-7.86328220367432	-0.00555028254166245	-0.0302255302667618	0.0265924744307995	0.0197743140161037
586	57.6413803100586	0.136038541793823	-7.99315214157104	-0.00490093370899558	-0.0266541130840778	0.00516396993771195	0.0022419011220336
587	61.5374717712402	0.136038541793823	-8.05808639526367	0.00386527273803949	-0.0204853005707264	-0.0195112787187099	-0.0110697457566857
588	60.2387733459473	0.136038541793823	-7.9282169342041	0.000293855206109583	-0.0165892094373703	-0.0389917381107807	-0.0305502042174339
589	60.8881225585938	-1.16265869140625	-7.4087381362915	0.0022419011220336	-0.0149658378213644	-0.0523033849895	-0.039641086012125
590	60.8881225585938	-0.188635781407356	-7.79834747314453	0.00256657530553639	0.00321592413820326	-0.0574981719255447	-0.0328229255974293
591	59.5894241333008	0.136038541793823	-8.18795680999756	-0.00555028254166245	-0.00587495695799589	-0.0519787110388279	-0.0305502042174339
592	61.5374717712402	-0.188635781407356	-8.05808639526367	0.00256657530553639	0.00841071270406246	-0.0471085943281651	-0.0299008563160896
593	62.1868209838867	-0.837984383106232	-7.6684775352478	-0.000355493422830477	-0.0227580219507217	-0.0308748781681061	-0.0266541130840778
594	60.8881225585938	-1.16265869140625	-7.79834747314453	0.000943203864153475	-0.0221086721867323	-0.0162645354866982	-0.00392691092565656
595	58.9400749206543	0.78538715839386	-7.99315214157104	-0.00587495695799589	-0.0282774847000837	0.00646266713738441	-0.00879702530801296
596	60.2387733459473	-0.837984383106232	-7.53860807418823	0.000618529506027699	-0.0188619289547205	0.0262678004801273	-0.00457625929266214
597	60.2387733459473	0.78538715839386	-8.12302207946777	0.00126787810586393	0.00321592413820326	0.0168522447347641	0.00289124972186983
598	60.8881225585938	-0.188635781407356	-8.12302207946777	-0.00360223650932312	0.00743668992072344	0.0308132413774729	0.0217223595827818
599	59.5894241333008	0.136038541793823	-7.99315214157104	-0.00295288790948689	0.00938473641872406	0.036657378077507	0.0373067259788513
600	58.9400749206543	0.460712850093842	-7.60354280471802	-0.00749832857400179	0.0123068047687411	0.0470469556748867	0.0470469556748867
601	60.2387733459473	0.78538715839386	-8.18795680999756	0.000293855206109583	0.0188002903014421	0.0233457311987877	0.0441248863935471
602	60.2387733459473	0.460712850093842	-7.9282169342041	0.00581331877037883	0.0230210572481155	0.0262678004801273	0.0226963832974434
603	62.1868209838867	-1.81200730800629	-7.4087381362915	-0.00230353930965066	0.0152288740500808	0.0158782228827477	0.0152288740500808
604	60.2387733459473	0.460712850093842	-7.86328220367432	-0.00197886489331722	0.0259431265294552	-0.000680167751852423	0.0178262684494257
605	61.5374717712402	-1.16265869140625	-7.9282169342041	-0.00652430532500148	0.0317872650921345	0.00906006153672934	0.0132808275520802
606	60.8881225585938	-0.513310074806213	-8.12302207946777	-0.0026282137259841	0.0213976856321096	0.00613799272105098	0.0243197549134493
607	61.5374717712402	0.136038541793823	-7.86328220367432	0.00483929552137852	0.0136055024340749	-0.000680167751852423	-0.0107450718060136
608	60.8881225585938	-1.48733305931091	-7.79834747314453	0.00646266713738441	0.00126787810586393	-0.0156151866540313	-0.0299008563160896
609	57.6413803100586	0.460712850093842	-7.86328220367432	-0.00522560812532902	-0.00977104809135199	-0.0240567177534103	-0.0373683646321297
610	59.5894241333008	0.78538715839386	-7.79834747314453	0.00289124972186983	-0.0133424662053585	0.0197743140161037	-0.0383423902094364
611	60.8881225585938	0.136038541793823	-8.18795680999756	0.00711201597005129	-0.0198359526693821	0.0304885655641556	-0.0282774847000837
612	60.8881225585938	-0.837984383106232	-8.05808639526367	0.00191722682211548	-0.0165892094373703	0.0200989879667759	-0.0237320438027382
613	60.2387733459473	-0.188635781407356	-7.99315214157104	-0.000680167751852423	-0.00327756232582033	0.0188002903014421	-0.0221086721867323
614	60.2387733459473	-0.513310074806213	-7.9282169342041	-0.0104203969240189	-0.028926832601428	0.00321592413820326	-0.0185372550040483
615	60.2387733459473	0.136038541793823	-7.99315214157104	-0.00197886489331722	-0.0026282137259841	0.0123068047687411	-0.00912170019000769
616	62.8361663818359	-0.837984383106232	-7.6684775352478	0.00354059832170606	-0.00587495695799589	0.00938473641872406	-0.00132951640989631
617	60.8881225585938	-1.16265869140625	-7.53860807418823	0.00418994715437293	-0.00360223650932312	-0.00879702530801296	0.00451462110504508
618	60.8881225585938	-0.188635781407356	-7.86328220367432	-3.08191010844894e-05	0.00970941036939621	-0.0175632312893867	0.0259431265294552
619	61.5374717712402	-1.16265869140625	-7.86328220367432	-0.00132951640989631	0.0168522447347641	-0.0448358729481697	0.0353586822748184
620	61.5374717712402	-0.837984383106232	-8.31782627105713	0.00159255252219737	0.0243197549134493	-0.0526280589401722	0.0408781431615353
621	61.5374717712402	-0.837984383106232	-7.79834747314453	-3.08191010844894e-05	0.0197743140161037	-0.0428878292441368	0.0314625911414623
622	60.2387733459473	-0.188635781407356	-7.73341274261475	0.00678734155371785	0.0239950809627771	-0.0584721975028515	0.0210730116814375
623	58.2907257080078	0.136038541793823	-7.6684775352478	-0.00587495695799589	0.0220470335334539	-0.0649656802415848	0.0181509424000978
624	62.8361663818359	-1.81200730800629	-7.53860807418823	0.0022419011220336	0.0106834331527352	-0.0682124271988869	0.0100340843200684
625	60.2387733459473	-0.188635781407356	-8.12302207946777	0.00386527273803949	0.00321592413820326	-0.043212503194809	0.00386527273803949
626	62.1868209838867	-2.13668155670166	-7.9282169342041	-3.08191010844894e-05	-0.00555028254166245	-0.0360696688294411	0.0220470335334539
627	62.1868209838867	-1.16265869140625	-7.86328220367432	-3.08191010844894e-05	0.000943203864153475	-0.0172385573387146	0.000618529506027699
628	58.9400749206543	0.460712850093842	-8.12302207946777	-0.000680167751852423	-0.0211346503347158	0.0188002903014421	-0.02697878703475
629	60.2387733459473	0.136038541793823	-8.05808639526367	-0.00197886489331722	0.00354059832170606	0.00321592413820326	-0.0360696688294411
630	62.1868209838867	-2.13668155670166	-7.60354280471802	0.000943203864153475	-0.00457625929266214	-0.0026282137259841	-0.0331475995481014
631	61.5374717712402	-2.46135592460632	-7.47367286682129	0.00418994715437293	-0.0172385573387146	0.0324366129934788	-0.023407369852066
632	58.9400749206543	-1.16265869140625	-7.79834747314453	-0.00327756232582033	-0.0237320438027382	0.0369820520281792	-0.02697878703475
633	62.1868209838867	-1.81200730800629	-7.79834747314453	0.000293855206109583	-0.00717365415766835	0.0522417463362217	-0.0230826959013939
634	61.5374717712402	-0.513310074806213	-7.79834747314453	-0.00619963090866804	-0.0217839982360601	0.0571118593215942	-0.0113944197073579
635	60.2387733459473	-0.837984383106232	-7.99315214157104	0.00321592413820326	-0.0221086721867323	0.0509430468082428	-0.0110697457566857
636	61.5374717712402	-1.16265869140625	-7.73341274261475	-0.00457625929266214	0.00191722682211548	0.0220470335334539	-0.00490093370899558
637	57.6413803100586	-0.837984383106232	-7.86328220367432	-0.00652430532500148	0.00548864435404539	-0.028926832601428	0.00386527273803949
638	62.1868209838867	-1.48733305931091	-7.47367286682129	0.00646266713738441	0.0132808275520802	-0.0480826161801815	0.0207483377307653
639	61.5374717712402	-1.16265869140625	-8.18795680999756	-0.00327756232582033	0.0158782228827477	-0.0493813157081604	0.0282158460468054
640	60.8881225585938	-2.46135592460632	-7.9282169342041	0.00808603875339031	0.00711201597005129	-0.0513293594121933	0.0334106348454952
641	61.5374717712402	-1.48733305931091	-7.86328220367432	-0.00425158534198999	0.0243197549134493	-0.0305502042174339	0.036657378077507
642	61.5374717712402	-1.48733305931091	-7.73341274261475	-0.00360223650932312	0.0330859608948231	-0.00132951640989631	0.0226963832974434
643	59.5894241333008	-0.513310074806213	-8.12302207946777	0.00256657530553639	0.0272418223321438	-0.00132951640989631	0.0155535480007529
644	59.5894241333008	-1.16265869140625	-7.60354280471802	-0.00360223650932312	0.0275664981454611	0.0158782228827477	0.0132808275520802
645	62.1868209838867	-2.78603029251099	-7.60354280471802	0.00418994715437293	0.0334106348454952	0.0239950809627771	0.0106834331527352
646	58.2907257080078	-0.188635781407356	-7.99315214157104	-0.00847235135734081	0.0288651939481497	0.0564625114202499	0.00256657530553639
647	61.5374717712402	-2.13668155670166	-7.73341274261475	0.000943203864153475	0.011982130818069	0.0450989119708538	-0.00327756232582033
648	60.8881225585938	-2.13668155670166	-7.99315214157104	0.00159255252219737	-0.0139918150380254	0.0317872650921345	-0.0263294391334057
649	60.8881225585938	-1.81200730800629	-7.99315214157104	-0.00132951640989631	-0.0438618510961533	0.0678261145949364	-0.0324982516467571
650	60.2387733459473	-0.837984383106232	-8.18795680999756	0.00516396993771195	-0.0493813157081604	0.0843845009803772	-0.0337969474494457
651	59.5894241333008	-1.81200730800629	-7.53860807418823	-0.00425158534198999	-0.0458098985254765	0.06393001973629	-0.0260047651827335
652	63.4855155944824	-1.81200730800629	-7.86328220367432	0.0022419011220336	-0.0367190167307854	0.0438002124428749	-0.0253554154187441
653	61.5374717712402	-1.16265869140625	-8.12302207946777	0.00256657530553639	-0.0282774847000837	0.0168522447347641	-0.0227580219507217
654	62.1868209838867	-3.11070466041565	-7.9282169342041	-0.00360223650932312	-0.0201606266200542	0.0175015944987535	-0.0165892094373703
655	60.2387733459473	-1.16265869140625	-7.9282169342041	-0.00197886489331722	-0.0191866029053926	0.0447742342948914	-0.00555028254166245
656	60.8881225585938	-1.16265869140625	-7.99315214157104	-0.00230353930965066	-0.0217839982360601	0.0425015166401863	0.000293855206109583
657	61.5374717712402	-0.837984383106232	-8.12302207946777	0.00191722682211548	-0.00782300252467394	0.00970941036939621	0.00191722682211548
658	60.8881225585938	-1.48733305931091	-7.6684775352478	0.00289124972186983	0.013930176384747	-0.00652430532500148	0.0249691028147936
659	61.5374717712402	-2.78603029251099	-7.53860807418823	-0.00100484199356288	0.0223717093467712	-0.00555028254166245	0.0353586822748184
660	59.5894241333008	-2.13668155670166	-7.9282169342041	-0.00717365415766835	0.0246444288641214	-0.00100484199356288	0.0421768426895142
661	62.1868209838867	-1.81200730800629	-7.9282169342041	-3.08191010844894e-05	0.0158782228827477	-0.021459324285388	0.0321119390428066
662	62.8361663818359	-2.13668155670166	-7.9282169342041	0.00159255252219737	0.0233457311987877	-0.03444629535079	0.0265924744307995
663	63.4855155944824	-3.43537902832031	-7.86328220367432	0.000943203864153475	0.00938473641872406	-0.0526280589401722	0.0145795252174139
664	59.5894241333008	-1.16265869140625	-7.86328220367432	-0.00295288790948689	0.0162028968334198	-0.0623682886362076	0.0116574559360743
665	59.5894241333008	-1.81200730800629	-7.60354280471802	-0.00230353930965066	0.0106834331527352	-0.0250307414680719	0.00743668992072344
666	60.2387733459473	-1.48733305931091	-7.99315214157104	-0.000355493422830477	0.0152288740500808	-0.00619963090866804	0.00354059832170606
667	64.1348648071289	-1.81200730800629	-8.12302207946777	0.0022419011220336	0.00808603875339031	0.0175015944987535	-0.0136671401560307
668	60.8881225585938	-2.13668155670166	-7.99315214157104	-0.00100484199356288	0.000618529506027699	0.00646266713738441	-0.03444629535079
669	59.5894241333008	-0.837984383106232	-7.99315214157104	-0.00749832857400179	-0.00360223650932312	-0.0357449948787689	-0.0386670641601086
670	61.5374717712402	-1.16265869140625	-7.99315214157104	-3.08191010844894e-05	-0.00295288790948689	-0.0451605506241322	-0.0480826161801815
671	61.5374717712402	-1.16265869140625	-8.05808639526367	-0.00327756232582033	-0.00392691092565656	-0.0591215454041958	-0.0383423902094364
672	60.8881225585938	-0.837984383106232	-7.86328220367432	-3.08191010844894e-05	-0.0286021586507559	-0.0526280589401722	-0.028926832601428
673	62.1868209838867	-2.13668155670166	-7.60354280471802	-0.00100484199356288	-0.028926832601428	-0.0652903541922569	-0.0260047651827335
674	57.6413803100586	-0.837984383106232	-8.18795680999756	-0.00912170019000769	-0.0308748781681061	-0.0467839203774929	-0.0149658378213644
675	63.4855155944824	-2.13668155670166	-8.12302207946777	0.00516396993771195	-0.0282774847000837	-0.0419138073921204	-0.00652430532500148
676	61.5374717712402	-1.81200730800629	-7.99315214157104	0.000943203864153475	-0.0331475995481014	-0.000680167751852423	0.00159255252219737
677	61.5374717712402	-2.46135592460632	-7.86328220367432	0.000943203864153475	-0.0250307414680719	0.0434755384922028	0.00970941036939621
678	62.8361663818359	-2.46135592460632	-7.79834747314453	-3.08191010844894e-05	0.0100340843200684	0.0597092546522617	0.0239950809627771
679	62.1868209838867	-1.16265869140625	-7.79834747314453	0.00126787810586393	0.0145795252174139	0.0369820520281792	0.0382807515561581
680	60.8881225585938	-0.837984383106232	-8.18795680999756	0.00289124972186983	0.01847561635077	0.01100810803473	0.0486703291535378
681	62.1868209838867	-1.48733305931091	-8.12302207946777	0.000293855206109583	0.0123068047687411	-0.0123684434220195	0.0460729338228703
682	60.8881225585938	-1.81200730800629	-8.05808639526367	0.00354059832170606	0.0249691028147936	-0.0247060675173998	0.0188002903014421
683	58.9400749206543	-0.837984383106232	-8.12302207946777	0.00159255252219737	0.029189869761467	-0.0341216214001179	0.0168522447347641
684	63.4855155944824	-2.46135592460632	-7.6684775352478	0.000293855206109583	0.0220470335334539	-0.0448358729481697	0.0136055024340749
685	63.4855155944824	-2.13668155670166	-7.99315214157104	-0.0133424662053585	0.0275664981454611	-0.0587968714535236	0.0168522447347641
686	60.8881225585938	-1.16265869140625	-7.47367286682129	-0.0240567177534103	0.0171769186854362	-0.048407293856144	0.00613799272105098
687	62.1868209838867	-1.48733305931091	-7.60354280471802	-0.0302255302667618	0.01847561635077	-0.0425631552934647	-0.00230353930965066
688	58.9400749206543	-0.837984383106232	-8.05808639526367	-0.0370436906814575	0.00873538758605719	-0.0493813157081604	-0.0282774847000837
689	62.1868209838867	-2.46135592460632	-8.05808639526367	-0.0208099745213985	-0.000680167751852423	-0.0279528107494116	-0.03444629535079
690	60.8881225585938	-0.837984383106232	-7.86328220367432	-0.021459324285388	-0.00717365415766835	-0.0026282137259841	-0.0409397818148136
691	60.8881225585938	-2.46135592460632	-7.79834747314453	-0.0230826959013939	-0.0117190945893526	0.0425015166401863	-0.0250307414680719
692	62.8361663818359	-1.48733305931091	-7.73341274261475	-0.0227580219507217	0.00386527273803949	0.0343846566975117	-0.0224333461374044
693	62.8361663818359	-2.13668155670166	-7.47367286682129	-0.0227580219507217	0.0298392176628113	0.00906006153672934	-0.0273034609854221
694	60.8881225585938	-0.837984383106232	-8.31782627105713	-0.0282774847000837	0.0399041213095188	-0.0100957229733467	-0.0221086721867323
695	62.8361663818359	-2.46135592460632	-7.9282169342041	-0.0162645354866982	0.0308132413774729	-0.028926832601428	-0.0123684434220195
696	61.5374717712402	-1.48733305931091	-8.12302207946777	-0.0191866029053926	0.0230210572481155	-0.0389917381107807	-0.00847235135734081
697	60.2387733459473	-2.13668155670166	-7.79834747314453	-0.0247060675173998	0.031137915328145	-0.038017712533474	0.00548864435404539
698	60.8881225585938	-0.837984383106232	-8.25289154052734	-0.0175632312893867	0.0220470335334539	-0.0227580219507217	0.0239950809627771
699	61.5374717712402	-0.837984383106232	-7.99315214157104	-0.0221086721867323	-0.0107450718060136	-3.08191010844894e-05	0.0334106348454952
700	60.8881225585938	-3.11070466041565	-7.53860807418823	-0.0120437685400248	-0.0354203209280968	0.012956153601408	0.0386054255068302
701	61.5374717712402	-2.13668155670166	-7.86328220367432	-0.0152905117720366	-0.0315242260694504	0.0444495603442192	0.0392547734081745
702	60.2387733459473	-1.16265869140625	-8.12302207946777	-0.0120437685400248	-0.023407369852066	0.0535404421389103	0.029189869761467
703	62.1868209838867	-0.837984383106232	-8.4476957321167	-0.0159398596733809	-0.0169138833880424	0.0441248863935471	0.0223717093467712
704	62.8361663818359	-1.81200730800629	-7.79834747314453	-0.0143164889886975	0.00191722682211548	0.0415274947881699	0.0217223595827818
705	60.8881225585938	-1.81200730800629	-7.86328220367432	0.00873538758605719	-0.00230353930965066	0.0301638916134834	0.0162028968334198
706	60.8881225585938	-1.81200730800629	-7.79834747314453	0.00386527273803949	-0.0198359526693821	0.0272418223321438	0.00873538758605719
707	63.4855155944824	-2.13668155670166	-7.53860807418823	0.00646266713738441	-0.0113944197073579	0.0116574559360743	-0.00652430532500148
708	60.8881225585938	-0.513310074806213	-8.18795680999756	0.00581331877037883	0.00678734155371785	0.000943203864153475	-0.0334722734987736
709	62.1868209838867	-1.81200730800629	-8.12302207946777	-0.00100484199356288	-0.0130177913233638	0.00938473641872406	-0.0334722734987736
710	62.8361663818359	-1.16265869140625	-8.05808639526367	0.00321592413820326	0.00386527273803949	-0.0120437685400248	-0.03444629535079
711	59.5894241333008	-0.837984383106232	-8.18795680999756	0.00159255252219737	-0.00652430532500148	-0.0104203969240189	-0.0318489037454128
712	60.8881225585938	-1.16265869140625	-8.25289154052734	-0.00132951640989631	-0.0123684434220195	-0.000680167751852423	-0.02697878703475
713	63.4855155944824	-2.13668155670166	-7.60354280471802	0.00646266713738441	-0.0195112787187099	-0.0198359526693821	-0.0305502042174339
714	62.8361663818359	-2.46135592460632	-7.60354280471802	0.00289124972186983	-0.023407369852066	-0.0497059896588326	-0.0162645354866982
715	62.1868209838867	-1.48733305931091	-7.9282169342041	-0.00230353930965066	-0.000680167751852423	-0.0643163323402405	-0.0146411629393697
716	61.5374717712402	-1.81200730800629	-7.99315214157104	0.00938473641872406	0.01100810803473	-0.0896409302949905	-0.00522560812532902
717	64.1348648071289	-2.13668155670166	-8.18795680999756	0.00289124972186983	0.0314625911414623	-0.101653881371021	0.00483929552137852
718	62.1868209838867	-1.48733305931091	-8.12302207946777	0.00678734155371785	0.0421768426895142	-0.0471085943281651	0.0233457311987877
719	63.4855155944824	-2.46135592460632	-7.86328220367432	0.000943203864153475	0.0272418223321438	0.0191249661147594	0.0308132413774729
720	59.5894241333008	-2.46135592460632	-7.53860807418823	-0.00165419070981443	0.0330859608948231	0.0369820520281792	0.0369820520281792
721	64.1348648071289	-2.13668155670166	-7.53860807418823	0.00516396993771195	0.0243197549134493	0.0447742342948914	0.0282158460468054
722	62.8361663818359	-2.13668155670166	-7.99315214157104	-0.0026282137259841	0.0278911720961332	0.0194496400654316	0.0197743140161037
723	62.8361663818359	-2.13668155670166	-8.18795680999756	0.00386527273803949	0.0213976856321096	-0.0136671401560307	0.0162028968334198
724	62.1868209838867	-1.16265869140625	-8.18795680999756	0.000293855206109583	0.0155535480007529	-0.0185372550040483	0.0162028968334198
725	62.1868209838867	-2.46135592460632	-7.86328220367432	0.00743668992072344	-0.0126931173726916	0.0304885655641556	0.0126314787194133
726	61.5374717712402	-0.188635781407356	-8.25289154052734	0.00613799272105098	-0.0315242260694504	0.0613326244056225	0.0223717093467712
727	62.1868209838867	-2.78603029251099	-7.60354280471802	0.00418994715437293	-0.0383423902094364	0.0804884135723114	-0.00619963090866804
728	62.8361663818359	-2.46135592460632	-7.6684775352478	0.00548864435404539	-0.0308748781681061	0.07431960105896	-0.0341216214001179
729	60.2387733459473	-1.81200730800629	-7.73341274261475	-0.0152905117720366	-0.0266541130840778	0.0723715499043465	-0.043212503194809
730	62.1868209838867	-1.81200730800629	-8.12302207946777	-0.0555501282215118	-0.0276281367987394	0.0697741582989693	-0.0305502042174339
731	62.8361663818359	-1.48733305931091	-8.05808639526367	-0.0435371771454811	-0.0295761823654175	0.0431508645415306	-0.0230826959013939
732	62.8361663818359	-1.81200730800629	-8.05808639526367	-0.0360696688294411	-0.0279528107494116	-3.08191010844894e-05	-0.0256800893694162
733	62.8361663818359	-0.837984383106232	-7.99315214157104	-0.0299008563160896	-0.00782300252467394	-0.0295761823654175	-0.0279528107494116
734	61.5374717712402	-2.46135592460632	-7.6684775352478	-0.0302255302667618	0.00483929552137852	-0.0516540370881557	-0.0130177913233638
735	62.1868209838867	-0.837984383106232	-7.79834747314453	-0.0211346503347158	0.00776136433705688	-0.0545761026442051	-0.00425158534198999
736	63.4855155944824	-2.46135592460632	-7.9282169342041	-0.021459324285388	0.0197743140161037	-0.0451605506241322	-0.0165892094373703
737	61.5374717712402	-1.81200730800629	-8.18795680999756	-0.0191866029053926	0.00418994715437293	-0.0393164120614529	0.00289124972186983
738	61.5374717712402	-2.13668155670166	-7.86328220367432	-0.0243813935667276	0.00159255252219737	-0.0201606266200542	0.0226963832974434
739	63.4855155944824	-2.13668155670166	-7.86328220367432	-0.0175632312893867	-0.00944637414067984	0.0334106348454952	0.0330859608948231
740	63.4855155944824	-2.46135592460632	-7.99315214157104	-0.0165892094373703	-0.0152905117720366	0.0707481801509857	0.0340599827468395
741	63.4855155944824	-2.13668155670166	-7.73341274261475	-0.0159398596733809	-0.0172385573387146	0.0671767666935921	0.0288651939481497
742	63.4855155944824	-2.78603029251099	-7.34380340576172	-0.0139918150380254	-0.00912170019000769	0.0749689489603043	0.0324366129934788
743	59.5894241333008	-1.81200730800629	-8.05808639526367	-0.021459324285388	0.00970941036939621	0.0408781431615353	0.0145795252174139
744	61.5374717712402	-0.837984383106232	-8.18795680999756	-0.0182125810533762	0.00970941036939621	0.0100340843200684	0.012956153601408
745	63.4855155944824	-2.46135592460632	-7.9282169342041	-0.0146411629393697	0.0181509424000978	-0.0198359526693821	0.00970941036939621
746	62.8361663818359	-2.13668155670166	-8.18795680999756	-0.00619963090866804	0.0181509424000978	-0.050680011510849	0.000293855206109583
747	64.7842102050781	-1.48733305931091	-7.99315214157104	-0.00684897974133492	0.0162028968334198	-0.0594462193548679	-0.00457625929266214
748	60.2387733459473	-1.16265869140625	-7.47367286682129	-0.0182125810533762	0.0136055024340749	-0.0740565657615662	-0.023407369852066
749	63.4855155944824	-2.13668155670166	-7.6684775352478	-0.0191866029053926	0.0116574559360743	-0.0941863730549812	-0.0386670641601086
750	64.7842102050781	-2.13668155670166	-7.86328220367432	-0.0373683646321297	0.00841071270406246	-0.0967837646603584	-0.0412644557654858
751	62.1868209838867	-3.43537902832031	-7.9282169342041	-0.0230826959013939	0.011982130818069	-0.0691864490509033	-0.0354203209280968
752	60.2387733459473	-1.81200730800629	-7.86328220367432	-0.0334722734987736	0.0142548503354192	-0.0532774068415165	-0.0250307414680719
753	61.5374717712402	-1.16265869140625	-8.12302207946777	-0.0182125810533762	0.00711201597005129	-0.0266541130840778	-0.0243813935667276
754	64.1348648071289	-1.81200730800629	-7.9282169342041	-0.00684897974133492	0.00321592413820326	-0.0165892094373703	-0.0243813935667276
755	61.5374717712402	-0.837984383106232	-7.99315214157104	-0.00879702530801296	0.00841071270406246	0.00354059832170606	-0.00879702530801296
756	62.1868209838867	-2.78603029251099	-7.47367286682129	-0.00555028254166245	0.01100810803473	0.0223717093467712	-0.00327756232582033
757	58.9400749206543	-1.16265869140625	-8.12302207946777	-0.0107450718060136	0.020423661917448	0.0168522447347641	0.0113327819854021
758	63.4855155944824	-1.81200730800629	-7.9282169342041	-0.00652430532500148	0.020423661917448	0.00678734155371785	0.0175015944987535
759	63.4855155944824	-2.13668155670166	-8.18795680999756	-0.0104203969240189	0.0103587592020631	0.0142548503354192	0.0314625911414623
760	63.4855155944824	-3.43537902832031	-7.86328220367432	-0.0113944197073579	-0.00230353930965066	0.011982130818069	0.0421768426895142
761	63.4855155944824	-2.13668155670166	-8.12302207946777	-0.0169138833880424	-0.00944637414067984	0.0350340083241463	0.0304885655641556
762	61.5374717712402	-1.48733305931091	-7.60354280471802	-0.00619963090866804	-0.00490093370899558	0.0239950809627771	0.0233457311987877
763	62.8361663818359	-2.46135592460632	-7.73341274261475	-0.000355493422830477	-0.0198359526693821	0.0145795252174139	0.0194496400654316
764	61.5374717712402	-1.16265869140625	-8.12302207946777	0.01100810803473	-0.0376930385828018	0.0431508645415306	0.013930176384747
765	62.1868209838867	-3.11070466041565	-7.9282169342041	0.00711201597005129	-0.0519787110388279	0.0525664202868938	0.0213976856321096
766	58.9400749206543	-0.837984383106232	-8.05808639526367	0.00386527273803949	-0.050680011510849	0.0499690249562263	0.0155535480007529
767	61.5374717712402	-1.16265869140625	-7.99315214157104	0.000943203864153475	-0.0519787110388279	0.0434755384922028	0.00678734155371785
768	62.8361663818359	-2.13668155670166	-7.86328220367432	0.0116574559360743	-0.0402904339134693	0.029189869761467	-0.0282774847000837
769	62.8361663818359	-2.78603029251099	-7.53860807418823	0.0158782228827477	-0.0334722734987736	0.0223717093467712	-0.0324982516467571
770	62.1868209838867	-2.13668155670166	-7.60354280471802	0.00581331877037883	0.00159255252219737	0.00970941036939621	-0.0337969474494457
771	60.8881225585938	-2.46135592460632	-7.99315214157104	0.00873538758605719	0.0188002903014421	-0.0357449948787689	-0.0263294391334057
772	63.4855155944824	-2.13668155670166	-8.12302207946777	0.0113327819854021	0.0373067259788513	-0.021459324285388	-0.0299008563160896
773	60.8881225585938	-0.513310074806213	-8.12302207946777	0.01100810803473	0.0350340083241463	-0.0376930385828018	-0.0302255302667618
774	62.1868209838867	-2.46135592460632	-8.05808639526367	0.00613799272105098	0.0265924744307995	-0.0480826161801815	-0.0146411629393697
775	61.5374717712402	-1.81200730800629	-7.6684775352478	0.000943203864153475	0.0340599827468395	-0.0555501282215118	-0.0204853005707264
776	62.1868209838867	-1.16265869140625	-7.73341274261475	0.01100810803473	0.0340599827468395	-0.0581475235521793	-0.0130177913233638
777	60.8881225585938	-0.837984383106232	-8.18795680999756	0.00646266713738441	0.0395794473588467	-0.0438618510961533	-0.00392691092565656
778	62.8361663818359	-2.46135592460632	-7.9282169342041	0.0116574559360743	0.0392547734081745	-0.0587968714535236	0.0194496400654316
779	63.4855155944824	-2.46135592460632	-7.86328220367432	0.00386527273803949	0.0334106348454952	-0.0620436146855354	0.0298392176628113
780	58.9400749206543	-1.48733305931091	-8.25289154052734	0.00418994715437293	0.0252937767654657	-0.0295761823654175	0.0301638916134834
781	62.1868209838867	-2.13668155670166	-7.99315214157104	0.00743668992072344	0.0168522447347641	-0.0211346503347158	0.0405534692108631
782	63.4855155944824	-2.13668155670166	-7.60354280471802	0.00581331877037883	0.00646266713738441	0.00581331877037883	0.0269171483814716
783	62.8361663818359	-3.43537902832031	-7.60354280471802	0.0100340843200684	-0.0139918150380254	0.0207483377307653	0.0100340843200684
784	60.2387733459473	0.136038541793823	-8.12302207946777	0.00613799272105098	-0.00944637414067984	0.00386527273803949	0.01100810803473
785	61.5374717712402	-1.81200730800629	-7.9282169342041	0.00581331877037883	-0.00749832857400179	0.00516396993771195	0.0220470335334539
786	62.1868209838867	-0.513310074806213	-8.31782627105713	0.00386527273803949	-0.0110697457566857	0.000293855206109583	0.0252937767654657
787	61.5374717712402	-0.513310074806213	-8.05808639526367	0.0100340843200684	-0.021459324285388	0.0252937767654657	-0.00814767740666866
788	61.5374717712402	-2.13668155670166	-7.73341274261475	0.00873538758605719	-0.0217839982360601	0.0194496400654316	-0.0308748781681061
789	60.2387733459473	-1.16265869140625	-7.6684775352478	-0.00230353930965066	-0.0182125810533762	0.0155535480007529	-0.0357449948787689
790	62.8361663818359	-1.48733305931091	-7.73341274261475	0.00646266713738441	-0.021459324285388	0.0171769186854362	-0.0324982516467571
791	62.1868209838867	-1.16265869140625	-8.25289154052734	0.00451462110504508	-0.0247060675173998	0.0233457311987877	-0.0292515084147453
792	62.8361663818359	-2.78603029251099	-7.86328220367432	0.00548864435404539	-0.02697878703475	0.0200989879667759	-0.0292515084147453
793	62.8361663818359	-1.48733305931091	-7.86328220367432	0.0106834331527352	-0.0107450718060136	-0.00100484199356288	-0.0247060675173998
794	58.9400749206543	-0.513310074806213	-8.12302207946777	0.000618529506027699	0.0022419011220336	0.0103587592020631	-0.021459324285388
795	61.5374717712402	-1.48733305931091	-7.86328220367432	0.00841071270406246	-0.00100484199356288	0.031137915328145	-0.0117190945893526
796	60.2387733459473	-0.188635781407356	-7.73341274261475	0.00516396993771195	-0.00490093370899558	0.0265924744307995	-0.00295288790948689
797	60.8881225585938	-1.81200730800629	-7.73341274261475	0.00711201597005129	0.0113327819854021	0.0252937767654657	0.00256657530553639
798	60.8881225585938	-1.16265869140625	-7.9282169342041	0.00451462110504508	0.0136055024340749	0.0123068047687411	0.020423661917448
799	62.1868209838867	-1.48733305931091	-7.79834747314453	0.00191722682211548	0.00581331877037883	0.011982130818069	0.0376313999295235
800	62.8361663818359	-0.188635781407356	-8.38276100158691	0.01100810803473	-0.00230353930965066	0.00808603875339031	0.0457482598721981
801	61.5374717712402	-1.16265869140625	-8.12302207946777	0.00418994715437293	-0.00392691092565656	0.031137915328145	0.0360080301761627
802	62.1868209838867	-1.16265869140625	-7.9282169342041	0.00386527273803949	-0.00132951640989631	0.0457482598721981	0.0262678004801273
803	59.5894241333008	-2.13668155670166	-7.53860807418823	-0.00100484199356288	0.00970941036939621	0.040228795260191	0.0171769186854362
804	62.1868209838867	-0.513310074806213	-7.73341274261475	-3.08191010844894e-05	0.0132808275520802	0.0155535480007529	0.0103587592020631
805	62.8361663818359	-1.16265869140625	-8.12302207946777	0.00776136433705688	-0.00132951640989631	0.0489950031042099	0.0171769186854362
806	60.2387733459473	-1.48733305931091	-8.12302207946777	0.00354059832170606	-0.00847235135734081	0.0347093306481838	0.012956153601408
807	60.2387733459473	-0.513310074806213	-8.05808639526367	0.00321592413820326	-0.0107450718060136	0.0415274947881699	-0.00230353930965066
808	61.5374717712402	-1.48733305931091	-7.79834747314453	0.00289124972186983	-0.0237320438027382	-0.00619963090866804	-0.0243813935667276
809	61.5374717712402	-1.16265869140625	-7.9282169342041	0.0022419011220336	-0.0149658378213644	-0.0204853005707264	-0.0357449948787689
810	62.1868209838867	-1.48733305931091	-7.60354280471802	0.000618529506027699	-0.0123684434220195	-0.0409397818148136	-0.0360696688294411
811	62.8361663818359	-2.46135592460632	-7.53860807418823	0.00646266713738441	0.000293855206109583	-0.0789266750216484	-0.0311995539814234
812	58.9400749206543	-0.837984383106232	-7.79834747314453	0.000943203864153475	0.0175015944987535	-0.100679859519005	-0.028926832601428
813	60.8881225585938	-0.188635781407356	-8.18795680999756	0.00841071270406246	0.0269171483814716	-0.0717838406562805	-0.0247060675173998
814	60.8881225585938	-1.16265869140625	-8.05808639526367	0.00191722682211548	0.0181509424000978	-0.0415891297161579	-0.0240567177534103
815	60.2387733459473	-1.16265869140625	-7.99315214157104	0.00289124972186983	0.0022419011220336	-0.0133424662053585	-0.0110697457566857
816	60.8881225585938	-1.48733305931091	-7.6684775352478	0.00191722682211548	0.00678734155371785	-0.00165419070981443	-0.00684897974133492
817	57.6413803100586	-0.188635781407356	-7.73341274261475	-0.00100484199356288	0.0022419011220336	0.0106834331527352	0.0126314787194133
818	60.8881225585938	-1.16265869140625	-7.60354280471802	0.0106834331527352	0.0103587592020631	0.0376313999295235	0.0252937767654657
819	61.5374717712402	-0.188635781407356	-8.31782627105713	0.0022419011220336	-0.0100957229733467	0.0795143842697144	0.0288651939481497
820	60.2387733459473	-0.837984383106232	-7.9282169342041	0.00418994715437293	-0.00490093370899558	0.11165714263916	0.0399041213095188
821	58.9400749206543	0.460712850093842	-7.99315214157104	0.00321592413820326	0.00906006153672934	0.118475303053856	0.0399041213095188
822	61.5374717712402	-0.188635781407356	-8.12302207946777	0.00743668992072344	0.0239950809627771	0.076592318713665	0.0295145437121391
823	62.1868209838867	-1.48733305931091	-7.99315214157104	0.0113327819854021	0.0275664981454611	0.0165275707840919	0.0194496400654316
824	60.2387733459473	-1.16265869140625	-7.53860807418823	-0.00100484199356288	0.0272418223321438	-0.0227580219507217	0.01100810803473
825	60.8881225585938	-0.513310074806213	-7.53860807418823	-0.0126931173726916	0.0226963832974434	-0.0688617751002312	0.0181509424000978
826	58.9400749206543	-0.837984383106232	-7.99315214157104	-0.0224333461374044	0.025618452578783	-0.106199324131012	0.0142548503354192
827	60.8881225585938	0.78538715839386	-8.31782627105713	-0.0211346503347158	0.0226963832974434	-0.115290202200413	-0.00652430532500148
828	61.5374717712402	-1.16265869140625	-8.12302207946777	-0.0260047651827335	0.0106834331527352	-0.0967837646603584	-0.0299008563160896
829	62.1868209838867	-2.13668155670166	-7.9282169342041	-0.0172385573387146	0.000293855206109583	-0.0837967917323112	-0.039641086012125
830	61.5374717712402	-0.513310074806213	-7.99315214157104	-0.0230826959013939	-0.00457625929266214	-0.0565241500735283	-0.0341216214001179
831	59.5894241333008	-0.188635781407356	-7.73341274261475	-0.0243813935667276	-0.0107450718060136	-0.0454852245748043	-0.0263294391334057
832	62.1868209838867	-0.837984383106232	-7.73341274261475	-0.0198359526693821	0.00354059832170606	-0.0295761823654175	-0.0299008563160896
833	61.5374717712402	-0.837984383106232	-7.9282169342041	-0.0169138833880424	-0.00165419070981443	0.000943203864153475	-0.0263294391334057
834	60.8881225585938	-1.16265869140625	-8.12302207946777	-0.0195112787187099	-0.0406151078641415	0.0178262684494257	-0.0175632312893867
835	60.8881225585938	-0.837984383106232	-7.9282169342041	-0.0182125810533762	-0.0130177913233638	0.036657378077507	-0.00847235135734081
836	58.9400749206543	-0.188635781407356	-7.99315214157104	-0.0120437685400248	-0.00457625929266214	0.0223717093467712	-0.00197886489331722
837	62.1868209838867	-1.16265869140625	-7.9282169342041	-0.0204853005707264	0.00581331877037883	0.0210730116814375	0.00613799272105098
838	62.1868209838867	0.136038541793823	-7.6684775352478	-0.0133424662053585	0.00873538758605719	-0.00944637414067984	0.025618452578783
839	58.9400749206543	-0.513310074806213	-8.05808639526367	-0.0123684434220195	0.00873538758605719	-0.0308748781681061	0.0389300994575024
840	58.2907257080078	0.136038541793823	-8.18795680999756	-0.0230826959013939	0.0178262684494257	-0.0451605506241322	0.0421768426895142
841	60.2387733459473	0.460712850093842	-8.18795680999756	-0.00652430532500148	0.01100810803473	-0.0669137313961983	0.0330859608948231
842	58.9400749206543	0.78538715839386	-8.25289154052734	-0.0159398596733809	0.011982130818069	-0.0516540370881557	0.0239950809627771
843	61.5374717712402	-0.837984383106232	-7.9282169342041	-0.0152905117720366	0.00256657530553639	-0.028926832601428	0.0181509424000978
844	62.8361663818359	-1.16265869140625	-7.60354280471802	-0.0126931173726916	0.00159255252219737	-0.00230353930965066	-0.00717365415766835
845	57.6413803100586	0.460712850093842	-7.86328220367432	-0.0185372550040483	-0.0139918150380254	0.0106834331527352	0.00581331877037883
846	61.5374717712402	-0.837984383106232	-8.05808639526367	-0.00847235135734081	-0.0250307414680719	0.0132808275520802	0.00678734155371785
847	60.2387733459473	-0.188635781407356	-7.86328220367432	-0.0113944197073579	-0.0195112787187099	0.0272418223321438	-0.00230353930965066
848	62.1868209838867	-2.13668155670166	-8.12302207946777	-0.00879702530801296	-0.0253554154187441	0.0506183728575706	-0.0311995539814234
849	60.2387733459473	0.78538715839386	-8.12302207946777	-0.00749832857400179	-0.0211346503347158	0.0626313239336014	-0.0422384813427925
850	58.9400749206543	0.460712850093842	-8.05808639526367	-0.0156151866540313	-0.0350956469774246	0.0989948436617851	-0.0334722734987736
851	60.2387733459473	0.136038541793823	-7.9282169342041	-0.00652430532500148	-0.0350956469774246	0.0856831967830658	-0.0221086721867323
852	62.1868209838867	-0.188635781407356	-7.86328220367432	-0.00814767740666866	-0.0250307414680719	0.052891094237566	-0.0341216214001179
853	60.8881225585938	-0.837984383106232	-7.99315214157104	-0.00879702530801296	-0.0156151866540313	0.00711201597005129	-0.0188619289547205
854	57.6413803100586	0.460712850093842	-8.05808639526367	-0.0152905117720366	-0.00392691092565656	-0.00749832857400179	-0.0165892094373703
855	61.5374717712402	-0.513310074806213	-7.86328220367432	-0.0117190945893526	0.000293855206109583	-0.0263294391334057	-0.00295288790948689
856	60.8881225585938	-0.188635781407356	-8.18795680999756	-0.00132951640989631	0.013930176384747	-0.0253554154187441	-0.000680167751852423
857	61.5374717712402	-1.81200730800629	-7.73341274261475	-0.00490093370899558	0.025618452578783	-0.0299008563160896	0.00321592413820326
858	60.2387733459473	0.460712850093842	-7.6684775352478	-0.00944637414067984	0.0502936989068985	-0.0337969474494457	0.0165275707840919
859	58.2907257080078	0.136038541793823	-8.05808639526367	-0.00912170019000769	0.0554884895682335	-0.0454852245748043	0.029189869761467
860	60.2387733459473	0.460712850093842	-8.25289154052734	-0.00652430532500148	0.0382807515561581	-0.0250307414680719	0.0399041213095188
861	60.2387733459473	0.136038541793823	-7.86328220367432	-0.000680167751852423	0.0168522447347641	0.0158782228827477	0.0298392176628113
862	60.2387733459473	-0.513310074806213	-8.12302207946777	-0.00425158534198999	-0.00782300252467394	0.0191249661147594	0.0243197549134493
863	58.2907257080078	0.78538715839386	-8.05808639526367	-0.0146411629393697	-0.00392691092565656	0.0675014406442642	0.0152288740500808
864	61.5374717712402	-0.513310074806213	-7.73341274261475	-0.00457625929266214	-0.0026282137259841	0.076592318713665	0.0126314787194133
865	60.2387733459473	0.460712850093842	-7.79834747314453	-0.0110697457566857	-0.00977104809135199	0.0619819760322571	0.0155535480007529
866	62.1868209838867	-1.16265869140625	-8.05808639526367	0.00581331877037883	-0.0260047651827335	0.0564625114202499	0.00386527273803949
867	60.8881225585938	-0.188635781407356	-8.05808639526367	-0.00555028254166245	-0.0227580219507217	0.0262678004801273	-0.00814767740666866
868	57.6413803100586	0.78538715839386	-8.05808639526367	-0.0110697457566857	-0.0172385573387146	-0.00327756232582033	-0.0217839982360601
869	60.8881225585938	0.460712850093842	-8.12302207946777	-0.00230353930965066	-0.0211346503347158	-0.0445111989974976	-0.0399657599627972
870	60.2387733459473	0.460712850093842	-7.99315214157104	-0.00295288790948689	-0.0201606266200542	-0.0513293594121933	-0.0357449948787689
871	60.2387733459473	-0.188635781407356	-7.79834747314453	0.000618529506027699	-0.0165892094373703	-0.0500306636095047	-0.0324982516467571
872	59.5894241333008	0.460712850093842	-7.53860807418823	-0.00165419070981443	-0.0110697457566857	-0.0393164120614529	-0.0221086721867323
873	62.1868209838867	-0.188635781407356	-7.99315214157104	-0.00360223650932312	-0.00132951640989631	-0.00295288790948689	-0.0201606266200542
874	60.2387733459473	0.136038541793823	-8.18795680999756	0.00321592413820326	0.0113327819854021	0.0158782228827477	-0.0182125810533762
875	60.2387733459473	0.460712850093842	-8.18795680999756	-0.00457625929266214	-0.017887907102704	0.0363327041268349	-0.00684897974133492
876	59.5894241333008	-1.16265869140625	-7.73341274261475	-0.00197886489331722	0.00256657530553639	0.0113327819854021	-0.00749832857400179
877	58.9400749206543	-0.513310074806213	-7.79834747314453	-0.00555028254166245	0.00386527273803949	-0.0315242260694504	-0.000355493422830477
878	59.5894241333008	0.78538715839386	-7.73341274261475	-0.00522560812532902	0.0269171483814716	-0.0516540370881557	0.0230210572481155
879	59.5894241333008	-0.188635781407356	-7.79834747314453	0.00191722682211548	0.0408781431615353	-0.0789266750216484	0.0324366129934788
880	62.1868209838867	-1.16265869140625	-7.86328220367432	-0.00392691092565656	0.0314625911414623	-0.086394190788269	0.0457482598721981
881	60.2387733459473	-0.188635781407356	-7.9282169342041	-3.08191010844894e-05	0.0327612869441509	-0.072757862508297	0.0308132413774729
882	57.6413803100586	0.136038541793823	-7.86328220367432	-0.00425158534198999	0.0337353087961674	-0.0536020807921886	0.0220470335334539
883	60.8881225585938	0.460712850093842	-8.05808639526367	-0.00360223650932312	0.0220470335334539	-0.043212503194809	0.0213976856321096
884	61.5374717712402	-0.837984383106232	-7.6684775352478	0.00354059832170606	0.020423661917448	-0.0305502042174339	0.0158782228827477
885	60.2387733459473	-0.513310074806213	-7.53860807418823	-0.00230353930965066	0.00906006153672934	-0.0175632312893867	0.0132808275520802
886	60.2387733459473	-0.513310074806213	-7.60354280471802	-0.00165419070981443	-0.0026282137259841	-0.0191866029053926	0.00613799272105098
887	62.1868209838867	0.136038541793823	-7.86328220367432	-0.000680167751852423	-0.00652430532500148	-0.00684897974133492	-0.00782300252467394
888	59.5894241333008	1.11006152629852	-8.38276100158691	-0.00619963090866804	-0.0243813935667276	0.0470469556748867	-0.028926832601428
889	58.9400749206543	-0.188635781407356	-7.86328220367432	0.00646266713738441	-0.0221086721867323	0.0606832765042782	-0.0412644557654858
890	60.2387733459473	-0.837984383106232	-7.6684775352478	-0.00457625929266214	-0.0172385573387146	0.0561378374695778	-0.0370436906814575
891	58.2907257080078	-0.188635781407356	-7.60354280471802	-0.0107450718060136	-0.0172385573387146	0.0684754624962807	-0.0276281367987394
892	59.5894241333008	1.11006152629852	-7.86328220367432	0.00386527273803949	-0.0136671401560307	0.0613326244056225	-0.0308748781681061
893	58.9400749206543	0.78538715839386	-7.99315214157104	-0.00555028254166245	-0.0162645354866982	0.0489950031042099	-0.0201606266200542
894	60.8881225585938	-2.46135592460632	-7.9282169342041	0.00483929552137852	-0.0026282137259841	0.013930176384747	-0.017887907102704
895	58.9400749206543	0.136038541793823	-8.18795680999756	-0.000355493422830477	-0.00197886489331722	-0.00749832857400179	-0.00327756232582033
896	60.8881225585938	0.136038541793823	-7.9282169342041	-0.00295288790948689	0.00646266713738441	-0.0451605506241322	0.00354059832170606
897	61.5374717712402	0.136038541793823	-8.12302207946777	0.0022419011220336	0.0188002903014421	-0.0630176365375519	0.011982130818069
898	60.2387733459473	0.460712850093842	-7.60354280471802	0.00191722682211548	0.025618452578783	-0.0438618510961533	0.025618452578783
899	61.5374717712402	-1.16265869140625	-7.47367286682129	0.0113327819854021	0.020423661917448	-0.0169138833880424	0.0334106348454952
900	58.9400749206543	-1.16265869140625	-7.86328220367432	-0.00977104809135199	0.0317872650921345	-0.00912170019000769	0.0438002124428749
901	61.5374717712402	-0.837984383106232	-7.86328220367432	0.00451462110504508	0.0298392176628113	-0.0156151866540313	0.0376313999295235
902	61.5374717712402	-0.837984383106232	-8.12302207946777	0.00483929552137852	0.0233457311987877	0.00191722682211548	0.0171769186854362
903	60.2387733459473	-0.188635781407356	-8.18795680999756	0.00354059832170606	0.01100810803473	-0.0169138833880424	0.0191249661147594
904	60.8881225585938	-1.16265869140625	-7.73341274261475	0.00483929552137852	0.0269171483814716	-0.0299008563160896	0.0142548503354192
905	58.2907257080078	0.78538715839386	-7.6684775352478	-0.00490093370899558	0.01100810803473	-0.048407293856144	0.000943203864153475
906	62.1868209838867	-0.837984383106232	-7.60354280471802	0.00516396993771195	0.00548864435404539	-0.0435371771454811	0.00418994715437293
907	60.8881225585938	-1.16265869140625	-7.9282169342041	0.0022419011220336	-0.00295288790948689	-0.0360696688294411	-0.00165419070981443
908	60.2387733459473	-0.513310074806213	-8.05808639526367	-0.00490093370899558	-0.0240567177534103	-0.0191866029053926	-0.0243813935667276
909	61.5374717712402	-0.837984383106232	-7.9282169342041	-0.000680167751852423	-0.0159398596733809	0.00808603875339031	-0.0386670641601086
910	61.5374717712402	-0.837984383106232	-7.79834747314453	-0.00230353930965066	-0.0240567177534103	0.0207483377307653	-0.0376930385828018
911	60.8881225585938	-1.16265869140625	-8.05808639526367	0.00191722682211548	-0.0201606266200542	0.0152288740500808	-0.0302255302667618
912	61.5374717712402	-1.16265869140625	-7.53860807418823	0.00906006153672934	-0.0240567177534103	0.00126787810586393	-0.0337969474494457
913	59.5894241333008	0.460712850093842	-7.9282169342041	-0.00555028254166245	-0.0198359526693821	0.0113327819854021	-0.0240567177534103
914	58.9400749206543	0.136038541793823	-8.05808639526367	-0.00490093370899558	-0.0227580219507217	0.0538651160895824	-0.0133424662053585
915	60.2387733459473	-0.188635781407356	-7.9282169342041	-0.00132951640989631	-0.017887907102704	0.0489950031042099	-0.0172385573387146
916	63.4855155944824	0.136038541793823	-8.05808639526367	0.00354059832170606	-0.0198359526693821	0.0525664202868938	-0.00619963090866804
917	62.8361663818359	-2.13668155670166	-7.73341274261475	0.00646266713738441	-0.0100957229733467	0.0506183728575706	-0.00100484199356288
918	60.2387733459473	0.460712850093842	-8.05808639526367	-0.00425158534198999	0.00418994715437293	0.0538651160895824	0.0175015944987535
919	58.2907257080078	0.78538715839386	-7.60354280471802	0.00159255252219737	-0.0146411629393697	0.052891094237566	0.0412028171122074
920	60.2387733459473	0.136038541793823	-7.99315214157104	0.00126787810586393	-0.0211346503347158	0.0733455792069435	0.0470469556748867
921	60.2387733459473	0.78538715839386	-8.18795680999756	0.00711201597005129	-0.0354203209280968	0.128540202975273	0.0450989119708538
922	60.2387733459473	-0.513310074806213	-8.18795680999756	0.00256657530553639	-0.0347709693014622	0.13990381360054	0.0356833562254906
923	60.2387733459473	-0.513310074806213	-7.73341274261475	-0.0107450718060136	-0.0227580219507217	0.140228480100632	0.0337353087961674
924	60.8881225585938	-0.513310074806213	-7.9282169342041	0.00711201597005129	-0.0156151866540313	0.117825955152512	0.0123068047687411
925	61.5374717712402	-0.513310074806213	-8.25289154052734	-0.000355493422830477	-0.00912170019000769	0.0655533894896507	0.0197743140161037
926	58.9400749206543	-0.837984383106232	-7.47367286682129	0.00418994715437293	0.00321592413820326	0.000293855206109583	0.0123068047687411
927	62.1868209838867	-1.16265869140625	-7.99315214157104	0.00386527273803949	0.0142548503354192	-0.0919136479496956	-0.00522560812532902
928	58.2907257080078	1.11006152629852	-8.05808639526367	-0.00555028254166245	0.0200989879667759	-0.119835644960403	-0.0250307414680719
929	61.5374717712402	-0.513310074806213	-8.12302207946777	0.00646266713738441	0.0103587592020631	-0.115614876151085	-0.0334722734987736
930	62.1868209838867	-0.513310074806213	-7.73341274261475	0.00256657530553639	0.012956153601408	-0.0925630033016205	-0.0399657599627972
931	61.5374717712402	-1.81200730800629	-8.05808639526367	0.00126787810586393	0.00808603875339031	-0.0799007043242455	-0.0331475995481014
932	60.2387733459473	0.136038541793823	-7.60354280471802	0.00354059832170606	0.01847561635077	-0.0620436146855354	-0.038017712533474
933	61.5374717712402	-0.513310074806213	-7.47367286682129	-0.00230353930965066	0.012956153601408	-0.0594462193548679	-0.0230826959013939
934	59.5894241333008	0.136038541793823	-8.31782627105713	0.00581331877037883	0.00808603875339031	-0.0182125810533762	-0.0172385573387146
935	60.8881225585938	0.78538715839386	-8.25289154052734	0.00646266713738441	0.0188002903014421	-0.00100484199356288	-0.00879702530801296
936	60.8881225585938	-0.513310074806213	-7.79834747314453	-0.00295288790948689	0.012956153601408	0.0158782228827477	-0.00814767740666866
937	56.9920310974121	0.460712850093842	-8.12302207946777	-0.000355493422830477	0.0249691028147936	-0.0230826959013939	0.00191722682211548
938	60.2387733459473	0.460712850093842	-8.05808639526367	-0.00457625929266214	0.036657378077507	-0.0435371771454811	0.0233457311987877
939	60.2387733459473	1.4347357749939	-7.86328220367432	0.00646266713738441	0.0434755384922028	-0.0721085146069527	0.0314625911414623
940	60.2387733459473	-0.188635781407356	-7.79834747314453	-0.00197886489331722	0.0317872650921345	-0.0844461396336555	0.0425015166401863
941	60.8881225585938	0.460712850093842	-8.12302207946777	0.00159255252219737	0.0265924744307995	-0.0646410062909126	0.0353586822748184
942	59.5894241333008	-0.188635781407356	-7.99315214157104	-0.000355493422830477	0.0314625911414623	-0.0669137313961983	0.0226963832974434
943	62.1868209838867	0.460712850093842	-8.05808639526367	0.00386527273803949	0.0243197549134493	-0.039641086012125	0.0152288740500808
944	60.8881225585938	1.11006152629852	-7.99315214157104	0.00256657530553639	0.00646266713738441	-0.038017712533474	0.0165275707840919
945	62.1868209838867	-0.837984383106232	-7.60354280471802	0.00354059832170606	0.0022419011220336	-0.0402904339134693	0.0217223595827818
946	60.2387733459473	-0.188635781407356	-7.60354280471802	-0.00555028254166245	0.00938473641872406	-0.0360696688294411	-0.000680167751852423
947	61.5374717712402	1.11006152629852	-7.73341274261475	0.00159255252219737	0.00256657530553639	-0.0282774847000837	-0.0133424662053585
948	62.1868209838867	-0.513310074806213	-8.18795680999756	0.00516396993771195	-0.00230353930965066	-0.0376930385828018	-0.0311995539814234
949	60.8881225585938	0.78538715839386	-8.18795680999756	0.00418994715437293	0.00191722682211548	-0.0441865250468254	-0.0367190167307854
950	60.2387733459473	1.4347357749939	-8.18795680999756	0.00354059832170606	0.00548864435404539	-0.0133424662053585	-0.0347709693014622
951	56.9920310974121	0.78538715839386	-7.99315214157104	-0.00360223650932312	0.00451462110504508	-0.0143164889886975	-0.028926832601428
952	61.5374717712402	1.11006152629852	-7.9282169342041	0.00743668992072344	0.00418994715437293	-0.0373683646321297	-0.0250307414680719
953	60.8881225585938	1.11006152629852	-7.9282169342041	0.00159255252219737	0.00451462110504508	-0.0227580219507217	-0.0282774847000837
954	62.1868209838867	-0.837984383106232	-7.79834747314453	0.00126787810586393	-0.0107450718060136	0.00516396993771195	-0.0126931173726916
955	59.5894241333008	1.11006152629852	-7.99315214157104	0.000293855206109583	-0.00100484199356288	0.0282158460468054	-0.00295288790948689
956	62.1868209838867	0.136038541793823	-7.99315214157104	-3.08191010844894e-05	-0.0240567177534103	0.0499690249562263	0.0022419011220336
957	60.2387733459473	1.75941014289856	-8.25289154052734	0.000293855206109583	-0.0159398596733809	0.0811377614736557	0.00646266713738441
958	62.1868209838867	-0.188635781407356	-7.79834747314453	0.00646266713738441	0.00354059832170606	0.0947740823030472	0.0337353087961674
959	63.4855155944824	-1.16265869140625	-7.6684775352478	-0.00457625929266214	-0.0130177913233638	0.0886052697896957	0.0350340083241463
960	60.2387733459473	-0.188635781407356	-7.4087381362915	0.00159255252219737	-0.0182125810533762	0.0941247344017029	0.0450989119708538
961	62.1868209838867	0.136038541793823	-7.79834747314453	-0.00197886489331722	-0.00944637414067984	0.0632806718349457	0.0369820520281792
962	60.8881225585938	1.4347357749939	-8.18795680999756	0.00256657530553639	-0.00360223650932312	0.012956153601408	0.0282158460468054
963	60.2387733459473	0.136038541793823	-8.25289154052734	-0.00132951640989631	0.00256657530553639	0.0142548503354192	0.0207483377307653
964	60.8881225585938	0.460712850093842	-7.79834747314453	-0.00165419070981443	0.00451462110504508	0.0210730116814375	0.0165275707840919
965	58.2907257080078	1.11006152629852	-7.99315214157104	-0.00749832857400179	0.00191722682211548	-0.00555028254166245	0.0162028968334198
966	62.1868209838867	0.136038541793823	-7.73341274261475	-0.00295288790948689	-0.00230353930965066	-0.0230826959013939	0.0230210572481155
967	63.4855155944824	0.136038541793823	-7.4087381362915	0.00581331877037883	-0.00457625929266214	-0.00457625929266214	-0.00814767740666866
968	60.2387733459473	0.136038541793823	-7.99315214157104	0.00159255252219737	-0.00912170019000769	-0.0113944197073579	-0.0299008563160896
969	58.2907257080078	0.78538715839386	-8.05808639526367	-0.00360223650932312	0.00386527273803949	-0.0458098985254765	-0.0389917381107807
970	61.5374717712402	-0.188635781407356	-7.9282169342041	0.00418994715437293	0.0022419011220336	-0.0656150281429291	-0.0324982516467571
971	60.8881225585938	-0.188635781407356	-8.05808639526367	0.00126787810586393	-0.00392691092565656	-0.0561994761228561	-0.0282774847000837
972	60.8881225585938	-0.188635781407356	-7.73341274261475	0.00646266713738441	0.00451462110504508	-0.0610695891082287	-0.0230826959013939
973	62.8361663818359	-0.837984383106232	-7.47367286682129	0.000293855206109583	0.00483929552137852	-0.0672384053468704	-0.0169138833880424
974	57.6413803100586	0.78538715839386	-7.4087381362915	-0.00230353930965066	0.011982130818069	-0.0445111989974976	-0.0117190945893526
975	60.2387733459473	1.4347357749939	-8.18795680999756	0.00191722682211548	0.0145795252174139	-0.0227580219507217	-0.0104203969240189
976	62.1868209838867	-0.188635781407356	-7.99315214157104	0.00354059832170606	0.01847561635077	0.00581331877037883	-0.0026282137259841
977	60.8881225585938	0.136038541793823	-8.18795680999756	0.0022419011220336	0.0165275707840919	-0.0120437685400248	0.00646266713738441
978	60.8881225585938	0.136038541793823	-7.9282169342041	-0.00100484199356288	0.029189869761467	-0.0026282137259841	0.0236704051494598
979	60.2387733459473	0.460712850093842	-7.86328220367432	-0.00425158534198999	0.0210730116814375	0.0239950809627771	0.0308132413774729
980	61.5374717712402	0.136038541793823	-7.79834747314453	0.00418994715437293	0.0220470335334539	0.0243197549134493	0.0347093306481838
981	62.1868209838867	-0.188635781407356	-7.53860807418823	0.00191722682211548	0.0210730116814375	0.0285405199974775	0.0324366129934788
982	60.8881225585938	-0.188635781407356	-7.86328220367432	0.00191722682211548	0.0295145437121391	0.0415274947881699	0.0207483377307653
983	56.9920310974121	1.4347357749939	-8.12302207946777	-0.0107450718060136	0.0168522447347641	0.0145795252174139	0.0132808275520802
984	61.5374717712402	0.460712850093842	-7.9282169342041	0.00159255252219737	0.0152288740500808	0.0272418223321438	0.0123068047687411
985	59.5894241333008	1.11006152629852	-8.05808639526367	0.00646266713738441	0.0136055024340749	0.0213976856321096	0.0136055024340749
986	61.5374717712402	-0.837984383106232	-7.79834747314453	-3.08191010844894e-05	-0.00100484199356288	0.0106834331527352	0.0126314787194133
987	60.8881225585938	1.4347357749939	-7.79834747314453	0.000618529506027699	-0.0120437685400248	0.0175015944987535	-0.00457625929266214
988	60.2387733459473	0.136038541793823	-7.60354280471802	-0.00100484199356288	-0.0227580219507217	0.0386054255068302	-0.0302255302667618
989	61.5374717712402	0.136038541793823	-7.99315214157104	0.00159255252219737	-0.0204853005707264	0.0373067259788513	-0.0445111989974976
990	61.5374717712402	0.136038541793823	-8.05808639526367	0.0022419011220336	-0.0273034609854221	0.0162028968334198	-0.0311995539814234
991	60.2387733459473	-1.16265869140625	-7.86328220367432	0.00548864435404539	-0.028926832601428	-0.000680167751852423	-0.032173577696085
992	60.2387733459473	0.460712850093842	-7.73341274261475	-0.000680167751852423	-0.0198359526693821	-0.0143164889886975	-0.0221086721867323
993	59.5894241333008	1.75941014289856	-7.9282169342041	0.00386527273803949	-0.0185372550040483	-0.0165892094373703	-0.0299008563160896
994	60.2387733459473	-0.188635781407356	-7.86328220367432	0.00159255252219737	-0.0286021586507559	-0.0243813935667276	-0.00879702530801296
995	60.8881225585938	0.136038541793823	-7.60354280471802	0.00581331877037883	-0.0341216214001179	-0.0305502042174339	-0.0130177913233638
996	60.8881225585938	0.136038541793823	-7.60354280471802	0.000293855206109583	-0.023407369852066	-0.0295761823654175	0.00386527273803949
997	56.9920310974121	2.08408451080322	-8.25289154052734	-0.00717365415766835	-0.0169138833880424	-0.0026282137259841	0.0022419011220336
998	62.1868209838867	-0.188635781407356	-7.99315214157104	0.00256657530553639	0.00159255252219737	0.00776136433705688	0.0175015944987535
999	62.8361663818359	0.136038541793823	-7.79834747314453	-0.00295288790948689	0.00743668992072344	0.0100340843200684	0.0350340083241463
1000	61.5374717712402	-1.16265869140625	-7.73341274261475	0.000293855206109583	-0.023407369852066	0.0116574559360743	0.0343846566975117
1001	60.8881225585938	-0.188635781407356	-7.60354280471802	0.0022419011220336	-0.0026282137259841	0.012956153601408	0.0356833562254906
1002	60.8881225585938	-0.188635781407356	-7.4087381362915	-0.0026282137259841	0.00646266713738441	0.012956153601408	0.0324366129934788
1003	60.2387733459473	1.4347357749939	-8.31782627105713	0.00289124972186983	0.0243197549134493	0.00386527273803949	0.0142548503354192
1004	60.2387733459473	0.78538715839386	-8.31782627105713	0.00159255252219737	0.012956153601408	-0.00132951640989631	0.0152288740500808
1005	60.8881225585938	-0.188635781407356	-7.9282169342041	0.00289124972186983	0.012956153601408	0.00256657530553639	0.0116574559360743
1006	58.9400749206543	0.78538715839386	-8.12302207946777	-0.00457625929266214	0.00321592413820326	-0.00165419070981443	0.00808603875339031
1007	60.2387733459473	1.11006152629852	-8.05808639526367	0.00613799272105098	0.000293855206109583	-0.00814767740666866	-3.08191010844894e-05
1008	62.1868209838867	0.460712850093842	-7.79834747314453	0.00451462110504508	0.000943203864153475	-0.00425158534198999	-0.0266541130840778
1009	60.8881225585938	-1.16265869140625	-7.34380340576172	-0.00165419070981443	-0.00360223650932312	-0.0113944197073579	-0.0315242260694504
1010	62.1868209838867	0.136038541793823	-7.86328220367432	0.00938473641872406	-0.00392691092565656	0.00581331877037883	-0.0295761823654175
1011	60.2387733459473	0.136038541793823	-7.99315214157104	-0.00360223650932312	-0.00522560812532902	0.00646266713738441	-0.0334722734987736
1012	60.8881225585938	-0.188635781407356	-8.12302207946777	-0.00197886489331722	0.00743668992072344	-0.0208099745213985	-0.0266541130840778
1013	59.5894241333008	1.11006152629852	-7.73341274261475	0.00256657530553639	0.0113327819854021	-0.0263294391334057	-0.0273034609854221
1014	59.5894241333008	-0.188635781407356	-8.12302207946777	0.000943203864153475	-0.000355493422830477	-0.0159398596733809	-0.0185372550040483
1015	58.2907257080078	0.136038541793823	-7.6684775352478	0.000943203864153475	0.0123068047687411	-0.00327756232582033	-0.0117190945893526
1016	58.2907257080078	0.78538715839386	-7.6684775352478	0.00613799272105098	0.0152288740500808	-0.00944637414067984	0.00581331877037883
1017	60.8881225585938	0.78538715839386	-8.25289154052734	-0.00327756232582033	0.0285405199974775	-0.0263294391334057	0.00743668992072344
1018	61.5374717712402	-0.837984383106232	-8.05808639526367	0.00711201597005129	0.0457482598721981	-0.0292515084147453	0.0243197549134493
1019	60.8881225585938	-0.513310074806213	-7.99315214157104	-3.08191010844894e-05	0.0441248863935471	-0.0217839982360601	0.0343846566975117
1020	58.2907257080078	0.136038541793823	-7.73341274261475	-0.00522560812532902	0.0259431265294552	0.0152288740500808	0.0463976077735424
1021	62.1868209838867	-0.188635781407356	-7.99315214157104	0.00613799272105098	0.0126314787194133	0.0587352328002453	0.0392547734081745
1022	60.2387733459473	0.136038541793823	-7.6684775352478	0.00191722682211548	0.0106834331527352	0.047696303576231	0.0321119390428066
1023	58.9400749206543	-0.513310074806213	-7.47367286682129	0.00418994715437293	-0.00522560812532902	0.0590599067509174	0.0162028968334198
1024	60.2387733459473	0.78538715839386	-7.99315214157104	-0.00100484199356288	-0.0110697457566857	0.0564625114202499	0.0158782228827477
1025	60.8881225585938	-0.188635781407356	-7.99315214157104	0.00451462110504508	-0.0237320438027382	0.0457482598721981	0.0188002903014421
1026	58.9400749206543	1.75941014289856	-8.4476957321167	0.00646266713738441	-0.0227580219507217	0.0239950809627771	-0.00749832857400179
1027	59.5894241333008	0.460712850093842	-7.86328220367432	0.0022419011220336	-0.0386670641601086	0.0181509424000978	-0.0026282137259841
1028	61.5374717712402	-1.16265869140625	-7.86328220367432	0.00451462110504508	-0.0419138073921204	-0.0146411629393697	-0.0253554154187441
1029	58.9400749206543	0.460712850093842	-7.79834747314453	-0.00912170019000769	-0.0308748781681061	-0.0188619289547205	-0.0334722734987736
1030	60.8881225585938	0.460712850093842	-7.73341274261475	0.00418994715437293	-0.0318489037454128	-0.0263294391334057	-0.0363943427801132
1031	60.8881225585938	0.460712850093842	-8.05808639526367	0.00159255252219737	-0.038017712533474	-0.0357449948787689	-0.0195112787187099
1032	60.8881225585938	-1.16265869140625	-7.99315214157104	-0.00165419070981443	-0.0253554154187441	-0.0578228458762169	-0.0273034609854221
1033	60.8881225585938	0.136038541793823	-7.9282169342041	0.00126787810586393	-0.00749832857400179	-0.0474332682788372	-0.0302255302667618
1034	57.6413803100586	0.78538715839386	-7.99315214157104	-0.00587495695799589	-0.0159398596733809	-0.0341216214001179	-0.0198359526693821
1035	62.1868209838867	-0.513310074806213	-7.99315214157104	0.00256657530553639	-0.00522560812532902	-0.0519787110388279	-0.00944637414067984
1036	59.5894241333008	0.460712850093842	-7.9282169342041	0.00386527273803949	0.00938473641872406	-0.0383423902094364	-0.00555028254166245
1037	59.5894241333008	0.78538715839386	-7.6684775352478	0.00126787810586393	0.0136055024340749	-0.0260047651827335	0.000293855206109583
1038	58.9400749206543	0.136038541793823	-7.9282169342041	0.000618529506027699	0.020423661917448	-0.00360223650932312	0.0207483377307653
1039	61.5374717712402	0.136038541793823	-8.18795680999756	-0.00197886489331722	0.0181509424000978	0.0220470335334539	0.0265924744307995
1040	59.5894241333008	1.4347357749939	-8.38276100158691	0.00386527273803949	0.00776136433705688	0.0795143842697144	0.0363327041268349
1041	60.2387733459473	-0.837984383106232	-7.99315214157104	0.0103587592020631	0.000943203864153475	0.13405966758728	0.0360080301761627
1042	60.2387733459473	0.136038541793823	-7.73341274261475	-0.000680167751852423	-0.00717365415766835	0.115553237497807	0.0249691028147936
1043	58.2907257080078	-0.188635781407356	-7.6684775352478	-3.08191010844894e-05	-3.08191010844894e-05	0.0899039655923843	0.0136055024340749
1044	59.5894241333008	1.4347357749939	-7.73341274261475	0.000618529506027699	-0.0188619289547205	0.0541897900402546	0.0165275707840919
1045	61.5374717712402	-0.513310074806213	-7.9282169342041	0.00678734155371785	0.00191722682211548	-0.00132951640989631	0.0113327819854021
1046	60.2387733459473	-0.513310074806213	-8.12302207946777	0.00548864435404539	-0.00360223650932312	-0.0549007803201675	0.0116574559360743
1047	59.5894241333008	1.4347357749939	-8.05808639526367	-0.00360223650932312	0.00354059832170606	-0.101004533469677	-0.00749832857400179
1048	60.2387733459473	-0.513310074806213	-7.86328220367432	0.00321592413820326	-0.00230353930965066	-0.119835644960403	-0.0256800893694162
1049	60.8881225585938	0.460712850093842	-8.25289154052734	-0.00230353930965066	0.00354059832170606	-0.0935370251536369	-0.0360696688294411
1050	59.5894241333008	0.460712850093842	-7.86328220367432	0.0022419011220336	-0.0100957229733467	-0.0409397818148136	-0.0282774847000837
1051	60.2387733459473	0.78538715839386	-7.53860807418823	0.00191722682211548	-0.0100957229733467	-0.00652430532500148	-0.0354203209280968
1052	59.5894241333008	1.11006152629852	-8.25289154052734	-0.00782300252467394	-0.00100484199356288	-0.00782300252467394	-0.0237320438027382
1053	62.1868209838867	0.136038541793823	-7.99315214157104	0.00581331877037883	0.0145795252174139	-0.0308748781681061	-0.0217839982360601
1054	60.2387733459473	0.78538715839386	-8.18795680999756	0.00191722682211548	0.0217223595827818	-0.0363943427801132	-0.017887907102704
1055	60.2387733459473	-1.48733305931091	-8.05808639526367	0.00938473641872406	0.0155535480007529	-0.0152905117720366	-0.0123684434220195
1056	60.2387733459473	0.460712850093842	-7.86328220367432	0.000293855206109583	0.0230210572481155	-0.0026282137259841	-0.00522560812532902
1057	58.9400749206543	1.11006152629852	-7.6684775352478	-3.08191010844894e-05	0.0321119390428066	-0.00165419070981443	0.0022419011220336
1058	61.5374717712402	-0.188635781407356	-7.79834747314453	0.00451462110504508	0.0412028171122074	-0.0402904339134693	0.0171769186854362
1059	60.2387733459473	0.78538715839386	-8.25289154052734	0.0022419011220336	0.0369820520281792	-0.0367190167307854	0.0330859608948231
1060	59.5894241333008	-0.513310074806213	-8.18795680999756	0.00548864435404539	0.0285405199974775	-0.0308748781681061	0.0434755384922028
1061	57.6413803100586	0.78538715839386	-8.12302207946777	0.0022419011220336	0.0249691028147936	-0.0266541130840778	0.0441248863935471
1062	60.8881225585938	-0.188635781407356	-7.9282169342041	0.00256657530553639	0.0207483377307653	-0.0260047651827335	0.0226963832974434
1063	62.1868209838867	-0.837984383106232	-7.73341274261475	0.00354059832170606	0.0220470335334539	-0.0273034609854221	0.0175015944987535
1064	60.2387733459473	-0.837984383106232	-7.79834747314453	0.000943203864153475	-0.000355493422830477	-0.0266541130840778	0.0100340843200684
1065	61.5374717712402	-0.188635781407356	-7.47367286682129	0.00516396993771195	0.00289124972186983	-0.0247060675173998	0.0158782228827477
1066	56.9920310974121	0.460712850093842	-8.25289154052734	-0.00587495695799589	0.0123068047687411	-0.0211346503347158	0.00906006153672934
1067	61.5374717712402	-0.837984383106232	-8.05808639526367	0.00386527273803949	-0.00555028254166245	-0.00165419070981443	-0.00457625929266214
1068	62.1868209838867	0.136038541793823	-8.05808639526367	0.00289124972186983	-0.0130177913233638	0.0142548503354192	-0.0253554154187441
1069	59.5894241333008	-0.513310074806213	-8.05808639526367	0.00386527273803949	-0.0357449948787689	0.0158782228827477	-0.0357449948787689
1070	57.6413803100586	0.78538715839386	-7.99315214157104	0.00126787810586393	-0.0373683646321297	0.0610079504549503	-0.0376930385828018
1071	60.2387733459473	0.460712850093842	-7.9282169342041	0.00256657530553639	-0.0435371771454811	0.0571118593215942	-0.0273034609854221
1072	59.5894241333008	0.460712850093842	-7.86328220367432	0.00159255252219737	-0.0347709693014622	0.0571118593215942	-0.0279528107494116
1073	61.5374717712402	-0.837984383106232	-8.18795680999756	0.00126787810586393	-0.043212503194809	0.049319677054882	-0.0217839982360601
1074	60.2387733459473	-0.837984383106232	-7.73341274261475	-0.00295288790948689	-0.0227580219507217	0.0538651160895824	-0.0217839982360601
1075	56.9920310974121	0.136038541793823	-8.05808639526367	-0.00295288790948689	-0.0299008563160896	0.0278911720961332	-0.00555028254166245
1076	61.5374717712402	-0.188635781407356	-7.86328220367432	0.000293855206109583	-0.0217839982360601	0.00678734155371785	-0.0107450718060136
1077	59.5894241333008	-0.837984383106232	-7.6684775352478	-0.00100484199356288	0.00483929552137852	-0.0120437685400248	0.000293855206109583
1078	60.2387733459473	-0.837984383106232	-7.73341274261475	0.00321592413820326	0.0197743140161037	-0.0662643760442734	0.0252937767654657
1079	59.5894241333008	0.136038541793823	-7.99315214157104	-0.00230353930965066	0.0269171483814716	-0.0662643760442734	0.0327612869441509
1080	59.5894241333008	0.460712850093842	-8.12302207946777	-0.00327756232582033	0.0295145437121391	-0.0487319678068161	0.0447742342948914
1081	58.9400749206543	0.136038541793823	-8.38276100158691	0.00418994715437293	0.0217223595827818	-0.0165892094373703	0.0405534692108631
1082	60.2387733459473	-0.188635781407356	-7.99315214157104	0.00516396993771195	0.0188002903014421	-0.0126931173726916	0.0285405199974775
1083	62.1868209838867	-1.16265869140625	-7.79834747314453	0.00581331877037883	0.00711201597005129	-0.00717365415766835	0.020423661917448
1084	56.9920310974121	-0.513310074806213	-7.79834747314453	-0.00587495695799589	0.00873538758605719	-0.00749832857400179	0.0175015944987535
1085	62.1868209838867	-0.513310074806213	-7.60354280471802	0.00159255252219737	0.0145795252174139	0.00841071270406246	0.0181509424000978
1086	61.5374717712402	0.136038541793823	-7.99315214157104	0.00678734155371785	-0.00944637414067984	0.0152288740500808	0.0197743140161037
1087	60.2387733459473	-1.81200730800629	-7.9282169342041	-3.08191010844894e-05	-0.0299008563160896	0.0301638916134834	-0.00555028254166245
1088	58.9400749206543	0.136038541793823	-8.05808639526367	0.00516396993771195	-0.0113944197073579	0.0226963832974434	-0.0266541130840778
1089	59.5894241333008	0.136038541793823	-7.9282169342041	-0.00425158534198999	-0.0130177913233638	0.0223717093467712	-0.0383423902094364
1090	61.5374717712402	0.136038541793823	-8.25289154052734	0.00354059832170606	-0.0198359526693821	0.0162028968334198	-0.0402904339134693
1091	60.8881225585938	0.136038541793823	-7.9282169342041	0.00613799272105098	-0.0191866029053926	0.0275664981454611	-0.0240567177534103
1092	60.8881225585938	-0.837984383106232	-7.60354280471802	0.00451462110504508	-0.00490093370899558	-0.0100957229733467	-0.0282774847000837
1093	59.5894241333008	0.136038541793823	-8.25289154052734	-0.000680167751852423	0.00808603875339031	-0.0260047651827335	-0.0224333461374044
1094	62.1868209838867	-0.837984383106232	-7.99315214157104	0.00289124972186983	0.0152288740500808	-0.0471085943281651	-0.0175632312893867
1095	58.9400749206543	0.136038541793823	-8.25289154052734	0.000618529506027699	0.0165275707840919	-0.0454852245748043	-0.00944637414067984
1096	62.1868209838867	-2.46135592460632	-7.73341274261475	0.00516396993771195	0.0132808275520802	-0.0279528107494116	-0.00977104809135199
1097	61.5374717712402	-0.837984383106232	-7.53860807418823	0.00289124972186983	0.020423661917448	-0.0149658378213644	0.00386527273803949
1098	58.9400749206543	0.460712850093842	-7.6684775352478	-0.00100484199356288	0.0116574559360743	-0.00392691092565656	0.0162028968334198
1099	61.5374717712402	-0.188635781407356	-7.79834747314453	0.000618529506027699	0.00743668992072344	0.00191722682211548	0.0356833562254906
1100	61.5374717712402	-0.188635781407356	-7.9282169342041	0.00743668992072344	-0.00944637414067984	0.0463976077735424	0.0382807515561581
1101	60.2387733459473	-0.837984383106232	-8.12302207946777	0.00483929552137852	-0.00457625929266214	0.0499690249562263	0.0356833562254906
1102	57.6413803100586	0.136038541793823	-8.12302207946777	-0.00392691092565656	0.00321592413820326	0.0515923984348774	0.0285405199974775
1103	61.5374717712402	-0.513310074806213	-7.9282169342041	-0.00100484199356288	-0.00295288790948689	0.020423661917448	0.0249691028147936
1104	62.1868209838867	-1.48733305931091	-7.9282169342041	0.00483929552137852	0.00418994715437293	0.0158782228827477	0.0142548503354192
1105	60.8881225585938	-0.513310074806213	-7.86328220367432	0.000618529506027699	-0.0104203969240189	0.00776136433705688	0.0168522447347641
1106	60.8881225585938	-1.48733305931091	-7.47367286682129	0.00711201597005129	-0.0026282137259841	-0.0208099745213985	0.0178262684494257
1107	59.5894241333008	-0.837984383106232	-7.86328220367432	-0.00230353930965066	-0.00457625929266214	-0.0357449948787689	-3.08191010844894e-05
1108	58.9400749206543	0.136038541793823	-8.31782627105713	0.00354059832170606	-0.000680167751852423	-0.0607449151575565	-0.02697878703475
1109	60.2387733459473	-0.513310074806213	-7.79834747314453	0.00386527273803949	0.00711201597005129	-0.0620436146855354	-0.0402904339134693
1110	62.1868209838867	-2.13668155670166	-7.73341274261475	0.00418994715437293	-0.0104203969240189	-0.0315242260694504	-0.0438618510961533
1111	61.5374717712402	-1.48733305931091	-7.79834747314453	-3.08191010844894e-05	0.00159255252219737	-0.0373683646321297	-0.0360696688294411
1112	59.5894241333008	0.136038541793823	-7.47367286682129	-3.08191010844894e-05	-0.000355493422830477	-0.0195112787187099	-0.038017712533474
1113	60.2387733459473	-0.188635781407356	-8.25289154052734	0.00256657530553639	0.00873538758605719	-0.0328229255974293	-0.0295761823654175
1114	61.5374717712402	-1.16265869140625	-7.86328220367432	0.000618529506027699	-0.00100484199356288	-0.0198359526693821	-0.0243813935667276
1115	61.5374717712402	0.136038541793823	-8.12302207946777	0.00386527273803949	0.00126787810586393	-0.00847235135734081	-0.00327756232582033
1116	58.9400749206543	-0.188635781407356	-7.9282169342041	-0.00944637414067984	-0.00132951640989631	0.013930176384747	-0.0107450718060136
1117	62.8361663818359	-1.16265869140625	-7.79834747314453	0.00289124972186983	-0.000680167751852423	0.0356833562254906	0.00451462110504508
1118	62.1868209838867	0.136038541793823	-7.9282169342041	0.00289124972186983	0.000943203864153475	0.0431508645415306	0.0262678004801273
1119	62.1868209838867	-1.81200730800629	-7.47367286682129	0.00743668992072344	0.00126787810586393	0.0675014406442642	0.0308132413774729
1120	62.1868209838867	-0.837984383106232	-7.6684775352478	0.00191722682211548	0.0126314787194133	0.0561378374695778	0.0369820520281792
1121	59.5894241333008	-0.513310074806213	-7.86328220367432	0.000293855206109583	0.00970941036939621	0.0353586822748184	0.041852168738842
1122	62.1868209838867	0.136038541793823	-8.31782627105713	0.00678734155371785	0.00451462110504508	0.0171769186854362	0.0233457311987877
1123	60.2387733459473	0.136038541793823	-8.05808639526367	-3.08191010844894e-05	0.0123068047687411	-0.0107450718060136	0.020423661917448
1124	62.1868209838867	-1.81200730800629	-7.86328220367432	0.000618529506027699	0.00159255252219737	-0.0389917381107807	0.013930176384747
1125	59.5894241333008	0.136038541793823	-7.79834747314453	-0.00879702530801296	-0.000355493422830477	-0.0545761026442051	0.013930176384747
1126	62.8361663818359	-1.16265869140625	-7.6684775352478	0.00581331877037883	-0.00230353930965066	-0.0435371771454811	0.00938473641872406
1127	60.8881225585938	0.136038541793823	-8.31782627105713	0.00159255252219737	0.000293855206109583	-0.0263294391334057	-0.0126931173726916
1128	60.2387733459473	-0.837984383106232	-7.86328220367432	0.0022419011220336	-0.00230353930965066	-0.00392691092565656	-0.0276281367987394
1129	62.1868209838867	-1.16265869140625	-7.86328220367432	0.00483929552137852	0.0103587592020631	0.0126314787194133	-0.0386670641601086
1130	59.5894241333008	-0.837984383106232	-7.9282169342041	-0.00652430532500148	-0.000355493422830477	0.0473716296255589	-0.0419138073921204
1131	62.1868209838867	-0.837984383106232	-7.99315214157104	0.00354059832170606	-0.00522560812532902	0.0717222020030022	-0.0367190167307854
1132	60.8881225585938	-1.16265869140625	-7.47367286682129	0.00289124972186983	0.00548864435404539	0.0561378374695778	-0.0260047651827335
1133	61.5374717712402	-1.16265869140625	-7.9282169342041	0.00256657530553639	0.00354059832170606	0.011982130818069	-0.0250307414680719
1134	60.8881225585938	-0.188635781407356	-7.79834747314453	-0.00230353930965066	0.00906006153672934	-0.0100957229733467	-0.0169138833880424
1135	60.8881225585938	0.136038541793823	-7.79834747314453	0.00256657530553639	-0.00100484199356288	-0.0133424662053585	-0.0110697457566857
1136	62.8361663818359	-0.837984383106232	-8.12302207946777	0.00159255252219737	-0.0308748781681061	-0.0107450718060136	-0.00392691092565656
1137	60.8881225585938	-0.188635781407356	-8.12302207946777	0.00418994715437293	-0.0217839982360601	0.0155535480007529	0.00970941036939621
1138	60.8881225585938	-0.837984383106232	-7.73341274261475	0.000943203864153475	-0.0188619289547205	-0.00100484199356288	0.0275664981454611
1139	59.5894241333008	-0.837984383106232	-7.34380340576172	-0.00684897974133492	-0.0260047651827335	0.0265924744307995	0.0356833562254906
1140	62.1868209838867	-0.837984383106232	-7.60354280471802	0.00126787810586393	-0.0292515084147453	0.0467222817242146	0.0486703291535378
1141	61.5374717712402	-0.837984383106232	-7.86328220367432	-0.00100484199356288	-0.0256800893694162	0.0379560738801956	0.0327612869441509
1142	62.8361663818359	-2.13668155670166	-7.99315214157104	0.00126787810586393	-0.0224333461374044	0.0441248863935471	0.0272418223321438
1143	60.2387733459473	0.136038541793823	-8.05808639526367	-0.00132951640989631	-0.0130177913233638	-0.00555028254166245	0.0113327819854021
1144	62.1868209838867	-0.188635781407356	-8.12302207946777	-3.08191010844894e-05	-0.0100957229733467	-0.0146411629393697	0.00581331877037883
1145	60.8881225585938	-0.513310074806213	-7.73341274261475	0.00256657530553639	0.00776136433705688	-0.0156151866540313	0.0197743140161037
1146	62.1868209838867	-0.513310074806213	-7.73341274261475	-0.00165419070981443	0.0158782228827477	-0.0331475995481014	0.0149041991680861
1147	61.5374717712402	-0.188635781407356	-7.9282169342041	0.00159255252219737	0.0239950809627771	-0.0286021586507559	-0.00717365415766835
1148	58.2907257080078	-1.16265869140625	-7.86328220367432	-0.00132951640989631	0.0356833562254906	-0.0110697457566857	-0.0299008563160896
1149	62.1868209838867	-0.513310074806213	-7.9282169342041	-0.00197886489331722	0.0340599827468395	-0.0143164889886975	-0.0354203209280968
1150	62.1868209838867	-1.48733305931091	-7.86328220367432	0.00289124972186983	0.0252937767654657	-0.00555028254166245	-0.0389917381107807
1151	63.4855155944824	-2.13668155670166	-7.79834747314453	0.00516396993771195	0.0236704051494598	-0.0324982516467571	-0.0373683646321297
1152	62.1868209838867	-0.513310074806213	-7.60354280471802	-0.00165419070981443	0.0298392176628113	-0.0776279792189598	-0.0250307414680719
1153	58.9400749206543	0.136038541793823	-7.79834747314453	-0.00392691092565656	0.0103587592020631	-0.10295257717371	-0.0299008563160896
1154	62.8361663818359	-0.837984383106232	-8.12302207946777	-0.00230353930965066	0.0116574559360743	-0.12080966681242	-0.0156151866540313
1155	59.5894241333008	-0.837984383106232	-7.86328220367432	0.00418994715437293	0.00581331877037883	-0.095809742808342	-0.0126931173726916
1156	61.5374717712402	-0.513310074806213	-8.18795680999756	0.00386527273803949	0.000618529506027699	-0.0773033052682877	-0.00425158534198999
1157	58.9400749206543	0.136038541793823	-7.99315214157104	-0.00392691092565656	0.000293855206109583	-0.0425631552934647	0.00516396993771195
1158	64.1348648071289	-1.48733305931091	-7.6684775352478	0.0022419011220336	0.0132808275520802	-0.0169138833880424	0.0269171483814716
1159	62.1868209838867	-0.837984383106232	-7.9282169342041	0.00126787810586393	-0.00555028254166245	-0.00100484199356288	0.0295145437121391
1160	60.8881225585938	-2.13668155670166	-7.53860807418823	0.000293855206109583	-0.0221086721867323	0.00126787810586393	0.0438002124428749
1161	62.1868209838867	-0.837984383106232	-7.73341274261475	-0.00100484199356288	-0.0146411629393697	0.00873538758605719	0.0356833562254906
1162	60.2387733459473	-0.837984383106232	-7.99315214157104	0.00126787810586393	0.00354059832170606	0.0236704051494598	0.0259431265294552
1163	59.5894241333008	0.78538715839386	-8.38276100158691	0.00581331877037883	0.00451462110504508	0.029189869761467	0.0149041991680861
1164	61.5374717712402	-0.188635781407356	-7.99315214157104	0.00256657530553639	-0.000680167751852423	0.066202737390995	0.0126314787194133
1165	62.1868209838867	-1.48733305931091	-7.60354280471802	0.00354059832170606	-0.0110697457566857	0.0509430468082428	0.0233457311987877
1166	58.9400749206543	0.460712850093842	-7.99315214157104	-0.00425158534198999	-0.00197886489331722	0.0499690249562263	0.0142548503354192
1167	60.2387733459473	0.78538715839386	-7.79834747314453	0.00256657530553639	0.000943203864153475	0.031137915328145	-3.08191010844894e-05
1168	62.1868209838867	-0.513310074806213	-7.99315214157104	0.00159255252219737	-0.0133424662053585	-0.00522560812532902	-0.0224333461374044
1169	62.8361663818359	-2.13668155670166	-7.9282169342041	0.00354059832170606	-0.00977104809135199	-0.0243813935667276	-0.032173577696085
1170	60.8881225585938	-0.837984383106232	-8.05808639526367	0.00386527273803949	-0.00197886489331722	-0.0256800893694162	-0.0295761823654175
1171	59.5894241333008	-0.513310074806213	-7.86328220367432	-0.00522560812532902	0.00289124972186983	-0.0256800893694162	-0.0240567177534103
1172	61.5374717712402	-0.837984383106232	-7.9282169342041	0.00451462110504508	0.0194496400654316	-0.00717365415766835	-0.0276281367987394
1173	60.8881225585938	-0.188635781407356	-7.53860807418823	0.00841071270406246	0.00743668992072344	-0.00100484199356288	-0.0237320438027382
1174	59.5894241333008	0.136038541793823	-7.86328220367432	-0.0026282137259841	0.00873538758605719	-0.0110697457566857	-0.0211346503347158
1175	59.5894241333008	-0.837984383106232	-7.79834747314453	-0.000355493422830477	0.00711201597005129	-0.0263294391334057	-0.00490093370899558
1176	60.2387733459473	0.460712850093842	-8.18795680999756	0.00191722682211548	0.0132808275520802	-0.03444629535079	-0.0117190945893526
1177	60.8881225585938	0.460712850093842	-8.38276100158691	0.00126787810586393	0.0113327819854021	-0.0165892094373703	-0.00230353930965066
1178	62.1868209838867	-1.48733305931091	-7.73341274261475	0.00321592413820326	0.01100810803473	-0.0247060675173998	0.025618452578783
1179	60.8881225585938	-0.188635781407356	-7.73341274261475	0.000943203864153475	0.01100810803473	-0.0247060675173998	0.0275664981454611
1180	59.5894241333008	0.136038541793823	-7.86328220367432	-0.00165419070981443	0.0158782228827477	-0.00717365415766835	0.0399041213095188
1181	61.5374717712402	0.136038541793823	-7.99315214157104	-0.000680167751852423	0.020423661917448	-0.0133424662053585	0.0282158460468054
1182	61.5374717712402	-0.513310074806213	-7.9282169342041	0.000618529506027699	0.00938473641872406	-0.00392691092565656	0.0197743140161037
1183	62.1868209838867	-1.48733305931091	-7.86328220367432	0.00126787810586393	-0.00619963090866804	-0.0026282137259841	0.0197743140161037
1184	58.2907257080078	0.460712850093842	-8.18795680999756	-0.00360223650932312	0.0123068047687411	0.011982130818069	0.0175015944987535
1185	61.5374717712402	0.136038541793823	-7.73341274261475	0.00743668992072344	0.00386527273803949	0.020423661917448	0.0132808275520802
1186	59.5894241333008	1.11006152629852	-8.25289154052734	0.00451462110504508	-0.00457625929266214	0.012956153601408	-0.00327756232582033
1187	60.8881225585938	-0.188635781407356	-7.6684775352478	0.00126787810586393	-0.00165419070981443	0.0181509424000978	-0.00360223650932312
1188	60.8881225585938	-0.837984383106232	-7.73341274261475	0.00418994715437293	-0.0159398596733809	0.0181509424000978	-0.0311995539814234
1189	58.2907257080078	0.460712850093842	-7.86328220367432	-0.00619963090866804	-0.0172385573387146	0.0285405199974775	-0.0406151078641415
1190	60.2387733459473	0.460712850093842	-8.05808639526367	-0.0026282137259841	-0.0256800893694162	0.045423585921526	-0.0367190167307854
1191	61.5374717712402	0.136038541793823	-8.05808639526367	0.00256657530553639	-0.0191866029053926	0.047696303576231	-0.028926832601428
1192	61.5374717712402	-1.48733305931091	-7.9282169342041	-0.00295288790948689	-0.0165892094373703	0.0360080301761627	-0.0367190167307854
1193	60.2387733459473	-0.188635781407356	-7.79834747314453	0.000943203864153475	-0.00132951640989631	0.0123068047687411	-0.0243813935667276
1194	60.8881225585938	0.460712850093842	-7.60354280471802	-3.08191010844894e-05	0.00159255252219737	-0.00717365415766835	-0.0191866029053926
1195	61.5374717712402	-0.837984383106232	-7.99315214157104	0.00451462110504508	0.00808603875339031	-0.0211346503347158	-0.00652430532500148
1196	60.2387733459473	0.136038541793823	-8.18795680999756	0.0022419011220336	0.00321592413820326	-0.0217839982360601	-0.00490093370899558
1197	60.2387733459473	0.78538715839386	-8.12302207946777	0.000293855206109583	0.0126314787194133	-0.0308748781681061	0.00386527273803949
1198	60.2387733459473	-0.188635781407356	-7.73341274261475	-0.00360223650932312	0.0239950809627771	-0.0250307414680719	0.025618452578783
1199	61.5374717712402	0.460712850093842	-8.31782627105713	0.00354059832170606	0.0369820520281792	-0.00879702530801296	0.0278911720961332
1200	59.5894241333008	1.11006152629852	-7.99315214157104	0.0022419011220336	0.0405534692108631	-0.00847235135734081	0.0408781431615353
1201	60.8881225585938	-0.837984383106232	-7.6684775352478	0.00386527273803949	0.0321119390428066	-0.0133424662053585	0.041852168738842
1202	62.1868209838867	-0.513310074806213	-7.86328220367432	-0.000680167751852423	0.0269171483814716	-0.0133424662053585	0.0259431265294552
1203	60.8881225585938	-0.188635781407356	-8.05808639526367	0.000618529506027699	0.0295145437121391	-0.0139918150380254	0.013930176384747
1204	60.2387733459473	0.136038541793823	-8.25289154052734	0.00256657530553639	0.0155535480007529	-0.00912170019000769	0.013930176384747
1205	60.8881225585938	-1.16265869140625	-7.99315214157104	0.00386527273803949	-0.0113944197073579	0.0145795252174139	0.0149041991680861
1206	58.9400749206543	-0.188635781407356	-8.05808639526367	0.00483929552137852	-0.0412644557654858	0.0684754624962807	0.0103587592020631
1207	56.9920310974121	0.460712850093842	-7.60354280471802	-0.00684897974133492	-0.0630176365375519	0.128864884376526	-0.00425158534198999
1208	61.5374717712402	-1.16265869140625	-7.6684775352478	0.00678734155371785	-0.0636669844388962	0.148345336318016	-0.0253554154187441
1209	61.5374717712402	0.136038541793823	-8.31782627105713	0.000293855206109583	-0.0591215454041958	0.14152717590332	-0.0350956469774246
1210	59.5894241333008	-0.513310074806213	-8.18795680999756	-0.00100484199356288	-0.0597708933055401	0.115553237497807	-0.0334722734987736
1211	58.9400749206543	0.78538715839386	-7.86328220367432	0.0022419011220336	-0.0292515084147453	0.0649040415883064	-0.0282774847000837
1212	58.9400749206543	0.78538715839386	-8.05808639526367	-0.00587495695799589	-0.0247060675173998	0.0262678004801273	-0.0250307414680719
1213	61.5374717712402	-0.513310074806213	-7.99315214157104	0.00451462110504508	-0.00197886489331722	-0.0282774847000837	-0.023407369852066
1214	58.9400749206543	0.78538715839386	-7.73341274261475	-0.000680167751852423	0.00743668992072344	-0.0665890574455261	-0.0208099745213985
1215	61.5374717712402	-1.48733305931091	-7.73341274261475	0.00126787810586393	0.0132808275520802	-0.0805500522255898	-0.0172385573387146
1216	58.2907257080078	0.78538715839386	-8.05808639526367	-0.000355493422830477	0.0191249661147594	-0.0837967917323112	-0.000680167751852423
1217	59.5894241333008	-0.513310074806213	-7.9282169342041	-0.000355493422830477	0.0408781431615353	-0.104251272976398	0.00321592413820326
1218	60.2387733459473	0.136038541793823	-8.38276100158691	0.00483929552137852	0.0499690249562263	-0.102303229272366	0.020423661917448
1219	58.9400749206543	-0.188635781407356	-7.9282169342041	-0.00100484199356288	0.0259431265294552	-0.0555501282215118	0.0347093306481838
1220	59.5894241333008	0.78538715839386	-7.9282169342041	0.00191722682211548	0.0217223595827818	-0.0516540370881557	0.0337353087961674
1221	56.9920310974121	0.78538715839386	-7.79834747314453	-0.00295288790948689	0.0181509424000978	-0.0347709693014622	0.029189869761467
1222	61.5374717712402	-0.513310074806213	-8.05808639526367	-0.00100484199356288	0.0243197549134493	-0.0406151078641415	0.01847561635077
1223	62.1868209838867	-0.837984383106232	-7.99315214157104	0.00451462110504508	0.012956153601408	-0.0110697457566857	0.0155535480007529
1224	60.2387733459473	-0.188635781407356	-8.05808639526367	-0.00392691092565656	-0.00425158534198999	0.0106834331527352	0.0136055024340749
1225	59.5894241333008	-0.513310074806213	-8.05808639526367	-0.00165419070981443	-0.00360223650932312	0.0431508645415306	0.0123068047687411
1226	58.2907257080078	0.78538715839386	-7.9282169342041	0.00256657530553639	-0.0120437685400248	0.0558131635189056	0.0158782228827477
1227	60.8881225585938	-0.188635781407356	-7.9282169342041	0.00191722682211548	-0.0253554154187441	0.045423585921526	-0.00782300252467394
1228	58.9400749206543	-0.188635781407356	-7.73341274261475	0.00354059832170606	-0.0221086721867323	0.0304885655641556	-0.0318489037454128
1229	58.9400749206543	0.460712850093842	-8.05808639526367	0.000293855206109583	-0.0117190945893526	0.00711201597005129	-0.0399657599627972
1230	56.9920310974121	0.460712850093842	-7.99315214157104	-0.00490093370899558	-0.0191866029053926	-0.0204853005707264	-0.0253554154187441
1231	59.5894241333008	0.78538715839386	-8.4476957321167	0.00256657530553639	-0.0110697457566857	-0.023407369852066	-0.0266541130840778
1232	59.5894241333008	0.78538715839386	-7.99315214157104	0.00386527273803949	0.00256657530553639	-0.0331475995481014	-0.0243813935667276
1233	60.8881225585938	-0.188635781407356	-7.99315214157104	0.00321592413820326	0.0113327819854021	-0.0110697457566857	-0.023407369852066
1234	60.8881225585938	-0.188635781407356	-7.47367286682129	-0.00717365415766835	0.012956153601408	-0.0211346503347158	-0.0152905117720366
1235	60.2387733459473	0.78538715839386	-7.79834747314453	0.00289124972186983	0.0103587592020631	-0.0149658378213644	-0.0198359526693821
1236	61.5374717712402	0.136038541793823	-8.12302207946777	0.00451462110504508	0.0243197549134493	-0.0172385573387146	-0.00522560812532902
1237	60.8881225585938	-1.16265869140625	-7.86328220367432	-0.00392691092565656	0.0327612869441509	-0.038017712533474	0.00711201597005129
1238	60.8881225585938	0.78538715839386	-8.12302207946777	0.00418994715437293	0.025618452578783	-0.0600955672562122	0.025618452578783
1239	57.6413803100586	1.4347357749939	-8.05808639526367	-0.00425158534198999	0.0152288740500808	-0.0724331885576248	0.0295145437121391
1240	60.2387733459473	0.460712850093842	-8.05808639526367	-0.00100484199356288	0.0162028968334198	-0.0734072178602219	0.0389300994575024
1241	60.2387733459473	0.460712850093842	-7.79834747314453	0.000618529506027699	0.00873538758605719	-0.0211346503347158	0.0363327041268349
1242	60.8881225585938	-0.188635781407356	-7.86328220367432	0.00191722682211548	-0.00652430532500148	0.0259431265294552	0.0171769186854362
1243	60.8881225585938	0.136038541793823	-7.86328220367432	0.00483929552137852	-0.00165419070981443	0.0288651939481497	0.0149041991680861
1244	59.5894241333008	0.78538715839386	-8.18795680999756	0.00191722682211548	-0.00425158534198999	-0.00522560812532902	0.0123068047687411
1245	61.5374717712402	0.136038541793823	-8.18795680999756	0.00743668992072344	-0.0026282137259841	-0.0256800893694162	0.0217223595827818
1246	58.9400749206543	0.78538715839386	-8.05808639526367	0.00646266713738441	-0.00944637414067984	-0.0256800893694162	0.00354059832170606
1247	62.1868209838867	-0.513310074806213	-7.73341274261475	0.00386527273803949	-0.00295288790948689	-0.03444629535079	-0.0123684434220195
1248	56.9920310974121	0.460712850093842	-7.60354280471802	-0.00457625929266214	0.00159255252219737	0.0132808275520802	-0.0276281367987394
1249	60.8881225585938	0.460712850093842	-7.86328220367432	-0.000680167751852423	-0.0221086721867323	0.0509430468082428	-0.0428878292441368
1250	60.2387733459473	0.136038541793823	-7.9282169342041	0.00256657530553639	-0.021459324285388	0.0626313239336014	-0.0363943427801132
1251	59.5894241333008	-1.48733305931091	-7.79834747314453	0.00418994715437293	-0.0227580219507217	0.0460729338228703	-0.023407369852066
1252	60.2387733459473	0.78538715839386	-8.05808639526367	0.000293855206109583	-0.0130177913233638	0.00873538758605719	-0.0273034609854221
1253	58.2907257080078	0.460712850093842	-8.05808639526367	-3.08191010844894e-05	0.00711201597005129	-0.00197886489331722	-0.0224333461374044
1254	61.5374717712402	-0.188635781407356	-8.05808639526367	-0.00327756232582033	0.0022419011220336	-0.0308748781681061	-0.0146411629393697
1255	60.2387733459473	-0.188635781407356	-7.73341274261475	0.000618529506027699	-0.00295288790948689	-0.0393164120614529	-0.0110697457566857
1256	62.1868209838867	-1.16265869140625	-7.47367286682129	-0.00165419070981443	0.000293855206109583	-0.039641086012125	-0.00100484199356288
1257	57.6413803100586	-0.188635781407356	-7.99315214157104	-0.00782300252467394	0.0116574559360743	-0.0367190167307854	0.00418994715437293
1258	58.9400749206543	0.460712850093842	-8.18795680999756	-0.00132951640989631	0.0304885655641556	-0.0133424662053585	0.0246444288641214
1259	60.2387733459473	0.136038541793823	-8.12302207946777	0.00289124972186983	0.0275664981454611	0.0213976856321096	0.0356833562254906
1260	60.2387733459473	-0.837984383106232	-8.05808639526367	0.000943203864153475	0.0252937767654657	0.0194496400654316	0.0412028171122074
1261	59.5894241333008	0.460712850093842	-7.9282169342041	0.00126787810586393	0.0314625911414623	0.0353586822748184	0.0347093306481838
1262	58.9400749206543	0.78538715839386	-7.34380340576172	-0.000680167751852423	0.0207483377307653	0.025618452578783	0.0252937767654657
1263	62.1868209838867	-0.513310074806213	-7.73341274261475	-0.000680167751852423	0.0188002903014421	0.0126314787194133	0.00938473641872406
1264	59.5894241333008	-0.513310074806213	-7.9282169342041	0.00354059832170606	0.00159255252219737	0.0158782228827477	0.0142548503354192
1265	61.5374717712402	0.136038541793823	-8.12302207946777	0.00646266713738441	-0.00684897974133492	0.0152288740500808	0.020423661917448
1266	56.9920310974121	-0.513310074806213	-7.79834747314453	-0.00684897974133492	-0.0302255302667618	0.0171769186854362	0.00418994715437293
1267	62.1868209838867	-0.837984383106232	-8.05808639526367	0.00289124972186983	-0.0386670641601086	0.0295145437121391	0.0022419011220336
1268	59.5894241333008	0.78538715839386	-7.99315214157104	0.00516396993771195	-0.0425631552934647	0.0678261145949364	-0.0292515084147453
1269	60.2387733459473	-1.81200730800629	-7.34380340576172	-3.08191010844894e-05	-0.0480826161801815	0.103540286421776	-0.03444629535079
1270	61.5374717712402	-0.513310074806213	-7.86328220367432	-0.00230353930965066	-0.0360696688294411	0.0950987562537193	-0.0263294391334057
1271	60.2387733459473	-0.837984383106232	-7.9282169342041	0.00159255252219737	-0.0302255302667618	0.0824364572763443	-0.028926832601428
1272	60.8881225585938	-0.188635781407356	-8.12302207946777	0.00191722682211548	-0.017887907102704	0.0645793676376343	-0.0243813935667276
1273	59.5894241333008	0.136038541793823	-7.99315214157104	0.00159255252219737	-0.0156151866540313	0.0262678004801273	-0.028926832601428
1274	62.8361663818359	-1.48733305931091	-8.05808639526367	0.0022419011220336	-0.0146411629393697	-0.0026282137259841	-0.0130177913233638
1275	58.2907257080078	-0.513310074806213	-7.60354280471802	-0.00392691092565656	-0.0107450718060136	-0.0383423902094364	-0.00944637414067984
1276	62.1868209838867	0.136038541793823	-7.79834747314453	0.00646266713738441	-0.00490093370899558	-0.0610695891082287	-3.08191010844894e-05
1277	60.8881225585938	-0.188635781407356	-7.99315214157104	0.00483929552137852	0.0181509424000978	-0.068537101149559	0.000943203864153475
1278	59.5894241333008	-1.16265869140625	-8.05808639526367	0.000618529506027699	0.0194496400654316	-0.0532774068415165	0.0262678004801273
1279	59.5894241333008	-0.513310074806213	-7.86328220367432	-0.000355493422830477	0.0145795252174139	-0.0149658378213644	0.0350340083241463
1280	58.2907257080078	-1.16265869140625	-7.73341274261475	-0.00165419070981443	0.0155535480007529	-0.00749832857400179	0.040228795260191
1281	59.5894241333008	-0.513310074806213	-7.99315214157104	0.00159255252219737	0.00516396993771195	-0.0104203969240189	0.0360080301761627
1282	60.2387733459473	0.460712850093842	-7.79834747314453	0.00191722682211548	0.00451462110504508	0.0022419011220336	0.0252937767654657
1283	60.2387733459473	-0.837984383106232	-7.86328220367432	-0.000680167751852423	-0.00912170019000769	0.0239950809627771	0.0165275707840919
1284	60.2387733459473	-1.16265869140625	-7.86328220367432	-0.00100484199356288	-0.00360223650932312	0.00159255252219737	0.0132808275520802
1285	60.2387733459473	0.136038541793823	-8.12302207946777	0.00354059832170606	0.000618529506027699	-0.0302255302667618	0.00938473641872406
1286	60.8881225585938	-0.837984383106232	-8.18795680999756	0.00451462110504508	0.00191722682211548	-0.0467839203774929	0.0175015944987535
1287	60.8881225585938	-1.48733305931091	-8.05808639526367	-0.000680167751852423	-0.00132951640989631	-0.0526280589401722	-0.00912170019000769
1288	60.8881225585938	-0.188635781407356	-7.6684775352478	-0.00165419070981443	-0.0123684434220195	-0.0607449151575565	-0.0299008563160896
1289	58.2907257080078	-0.837984383106232	-7.60354280471802	-0.00425158534198999	-0.0162645354866982	-0.0409397818148136	-0.0419138073921204
1290	60.2387733459473	-0.837984383106232	-7.6684775352478	0.00451462110504508	-0.017887907102704	-0.0204853005707264	-0.03444629535079
1291	60.8881225585938	-0.837984383106232	-7.86328220367432	0.00126787810586393	-0.0162645354866982	-0.00944637414067984	-0.0279528107494116
1292	61.5374717712402	-2.46135592460632	-7.9282169342041	0.0022419011220336	-0.00490093370899558	-0.0273034609854221	-0.0311995539814234
1293	59.5894241333008	-1.16265869140625	-7.79834747314453	-3.08191010844894e-05	0.00159255252219737	-0.0224333461374044	-0.0273034609854221
1294	59.5894241333008	0.460712850093842	-8.18795680999756	-0.00197886489331722	0.0100340843200684	-0.00814767740666866	-0.0159398596733809
1295	62.1868209838867	-0.837984383106232	-7.86328220367432	-0.00295288790948689	0.0165275707840919	-0.00132951640989631	-0.00587495695799589
1296	60.8881225585938	-0.513310074806213	-7.79834747314453	0.00159255252219737	0.0223717093467712	0.0200989879667759	-0.00490093370899558
1297	60.8881225585938	-0.837984383106232	-7.6684775352478	0.00289124972186983	0.0399041213095188	0.0207483377307653	0.00970941036939621
1298	56.3426818847656	0.136038541793823	-8.12302207946777	-0.00977104809135199	0.0473716296255589	0.000618529506027699	0.0265924744307995
1299	60.2387733459473	0.136038541793823	-8.25289154052734	0.0022419011220336	0.0360080301761627	0.0103587592020631	0.0353586822748184
1300	59.5894241333008	-0.188635781407356	-7.99315214157104	0.00191722682211548	0.0382807515561581	0.0587352328002453	0.0340599827468395
1301	60.2387733459473	-0.837984383106232	-8.05808639526367	0.00289124972186983	0.0149041991680861	0.12951423227787	0.0334106348454952
1302	60.2387733459473	-0.513310074806213	-7.86328220367432	-0.00392691092565656	0.00548864435404539	0.10418963432312	0.0272418223321438
1303	61.5374717712402	-0.837984383106232	-7.47367286682129	-3.08191010844894e-05	0.0142548503354192	0.0522417463362217	0.0188002903014421
1304	60.2387733459473	0.136038541793823	-8.25289154052734	-0.00100484199356288	0.0142548503354192	0.0100340843200684	0.013930176384747
1305	61.5374717712402	-1.16265869140625	-7.9282169342041	-0.000680167751852423	0.0155535480007529	-0.0354203209280968	0.0103587592020631
1306	61.5374717712402	-1.48733305931091	-7.60354280471802	-3.08191010844894e-05	0.0207483377307653	-0.0789266750216484	0.00841071270406246
1307	58.2907257080078	0.136038541793823	-7.86328220367432	-0.000355493422830477	-3.08191010844894e-05	-0.0760046094655991	-0.0026282137259841
1308	62.1868209838867	-0.188635781407356	-7.6684775352478	-0.00165419070981443	0.000943203864153475	-0.032173577696085	-0.0354203209280968
1309	61.5374717712402	-0.837984383106232	-7.86328220367432	-0.000680167751852423	-0.00392691092565656	-0.0240567177534103	-0.0367190167307854
1310	60.8881225585938	-1.16265869140625	-7.79834747314453	0.00159255252219737	-0.0208099745213985	-0.0133424662053585	-0.0363943427801132
1311	59.5894241333008	-0.513310074806213	-8.12302207946777	-0.00327756232582033	-0.0152905117720366	-0.0146411629393697	-0.0347709693014622
1312	59.5894241333008	-0.513310074806213	-8.18795680999756	-0.00522560812532902	-0.0156151866540313	-0.0104203969240189	-0.0295761823654175
1313	61.5374717712402	-1.48733305931091	-8.05808639526367	-0.0026282137259841	0.00711201597005129	-0.0266541130840778	-0.0256800893694162
1314	60.8881225585938	-1.16265869140625	-7.79834747314453	-0.00132951640989631	-0.0201606266200542	-0.0347709693014622	-0.0149658378213644
1315	60.2387733459473	-0.513310074806213	-7.9282169342041	0.00451462110504508	-0.00684897974133492	-0.0299008563160896	-0.0133424662053585
1316	59.5894241333008	-1.48733305931091	-7.6684775352478	-0.00522560812532902	-0.00457625929266214	-0.0337969474494457	-0.00490093370899558
1317	59.5894241333008	0.136038541793823	-7.47367286682129	0.0022419011220336	0.0116574559360743	-0.0354203209280968	0.00646266713738441
1318	59.5894241333008	-0.837984383106232	-8.18795680999756	-0.00425158534198999	0.0249691028147936	-0.0600955672562122	0.0239950809627771
1319	61.5374717712402	-1.81200730800629	-8.05808639526367	0.00354059832170606	0.0145795252174139	-0.050680011510849	0.0278911720961332
1320	60.8881225585938	-1.48733305931091	-7.73341274261475	0.00354059832170606	0.0175015944987535	-0.0292515084147453	0.036657378077507
1321	58.9400749206543	-1.16265869140625	-7.79834747314453	-0.00782300252467394	0.0123068047687411	-0.0159398596733809	0.0356833562254906
1322	60.2387733459473	-0.513310074806213	-7.99315214157104	0.00451462110504508	0.00613799272105098	0.00873538758605719	0.0217223595827818
1323	60.8881225585938	-0.513310074806213	-7.86328220367432	-0.00165419070981443	0.00873538758605719	0.0395794473588467	0.0223717093467712
1324	60.8881225585938	-3.11070466041565	-7.47367286682129	-0.000355493422830477	0.00321592413820326	0.0999688655138016	0.011982130818069
1325	60.8881225585938	-0.837984383106232	-8.12302207946777	-0.00132951640989631	-0.00360223650932312	0.102566264569759	0.0217223595827818
1326	60.8881225585938	-1.48733305931091	-7.9282169342041	0.00159255252219737	-0.000355493422830477	0.0684754624962807	0.00548864435404539
1327	59.5894241333008	-0.188635781407356	-8.38276100158691	0.00418994715437293	-0.0324982516467571	0.036657378077507	-0.00360223650932312
1328	62.1868209838867	-2.13668155670166	-7.6684775352478	0.00191722682211548	-0.0162645354866982	-0.00684897974133492	-0.021459324285388
1329	59.5894241333008	-0.837984383106232	-8.05808639526367	0.000943203864153475	-0.0230826959013939	-0.0318489037454128	-0.0305502042174339
1330	57.6413803100586	-0.513310074806213	-7.6684775352478	-0.00327756232582033	-0.0295761823654175	-0.0545761026442051	-0.0302255302667618
1331	60.2387733459473	-0.513310074806213	-7.86328220367432	-0.00165419070981443	-0.0292515084147453	-0.0565241500735283	-0.0217839982360601
1332	60.8881225585938	-0.837984383106232	-8.38276100158691	0.00354059832170606	0.00516396993771195	-0.0419138073921204	-0.0227580219507217
1333	60.8881225585938	-1.48733305931091	-8.12302207946777	0.00321592413820326	0.00418994715437293	-0.0341216214001179	-0.0286021586507559
1334	62.1868209838867	-0.837984383106232	-8.05808639526367	-0.00100484199356288	0.00906006153672934	-0.0461345724761486	-0.017887907102704
1335	61.5374717712402	-1.48733305931091	-7.73341274261475	0.000618529506027699	0.00970941036939621	-0.0490566417574883	-0.00912170019000769
1336	60.2387733459473	-0.513310074806213	-8.18795680999756	0.00289124972186983	0.0158782228827477	-0.0539267547428608	0.000618529506027699
1337	62.1868209838867	-1.16265869140625	-7.4087381362915	0.00548864435404539	0.0191249661147594	-0.0529527328908443	0.00386527273803949
1338	61.5374717712402	-1.48733305931091	-7.73341274261475	-0.0026282137259841	0.0175015944987535	-0.0474332682788372	0.0168522447347641
1339	60.8881225585938	-1.81200730800629	-7.9282169342041	-0.00749832857400179	0.0210730116814375	-0.0474332682788372	0.0298392176628113
1340	61.5374717712402	-1.16265869140625	-7.86328220367432	0.00548864435404539	0.0275664981454611	-0.0399657599627972	0.0369820520281792
1341	60.2387733459473	-0.513310074806213	-7.99315214157104	-0.00230353930965066	0.0162028968334198	-0.0204853005707264	0.0343846566975117
1342	61.5374717712402	-1.16265869140625	-7.99315214157104	0.00548864435404539	0.0145795252174139	-0.0117190945893526	0.0301638916134834
1343	62.1868209838867	-1.48733305931091	-7.6684775352478	-0.00230353930965066	0.0155535480007529	0.0022419011220336	0.0123068047687411
1344	57.6413803100586	0.136038541793823	-7.79834747314453	-0.00749832857400179	-0.00100484199356288	0.0252937767654657	0.00906006153672934
1345	62.1868209838867	-1.48733305931091	-8.05808639526367	0.00126787810586393	-0.0240567177534103	0.0408781431615353	0.0106834331527352
1346	61.5374717712402	-0.188635781407356	-8.05808639526367	0.000943203864153475	-0.0172385573387146	0.0386054255068302	0.0175015944987535
1347	61.5374717712402	-2.13668155670166	-8.12302207946777	0.000943203864153475	-0.0393164120614529	0.0360080301761627	-0.0165892094373703
1348	56.9920310974121	0.78538715839386	-8.05808639526367	-0.0110697457566857	-0.0441865250468254	0.0405534692108631	-0.0354203209280968
1349	60.2387733459473	-0.188635781407356	-7.73341274261475	-0.000680167751852423	-0.0461345724761486	0.031137915328145	-0.0399657599627972
1350	62.1868209838867	-0.837984383106232	-7.73341274261475	0.00386527273803949	-0.0448358729481697	0.0220470335334539	-0.0318489037454128
1351	61.5374717712402	-1.81200730800629	-7.6684775352478	0.00159255252219737	-0.048407293856144	0.031137915328145	-0.0357449948787689
1352	58.9400749206543	-0.188635781407356	-7.99315214157104	0.00159255252219737	-0.0286021586507559	0.0181509424000978	-0.0311995539814234
1353	58.9400749206543	0.136038541793823	-8.05808639526367	-0.00879702530801296	-0.0286021586507559	0.00159255252219737	-0.0211346503347158
1354	62.1868209838867	-0.513310074806213	-8.12302207946777	-0.000680167751852423	-0.0182125810533762	0.0106834331527352	-0.0149658378213644
1355	60.2387733459473	0.136038541793823	-7.86328220367432	0.000293855206109583	-0.0146411629393697	0.0168522447347641	-0.0146411629393697
1356	60.8881225585938	-2.78603029251099	-7.6684775352478	0.0022419011220336	-0.0253554154187441	0.0444495603442192	-0.00717365415766835
1357	61.5374717712402	-1.16265869140625	-7.53860807418823	-0.00944637414067984	-0.0133424662053585	0.069124810397625	0.0158782228827477
1358	60.2387733459473	0.136038541793823	-7.9282169342041	-0.00295288790948689	0.01100810803473	0.0574365332722664	0.0269171483814716
1359	59.5894241333008	0.136038541793823	-8.38276100158691	0.00126787810586393	0.0145795252174139	0.0554884895682335	0.0327612869441509
1360	59.5894241333008	-0.513310074806213	-7.9282169342041	0.00159255252219737	0.0145795252174139	0.0415274947881699	0.0386054255068302
1361	61.5374717712402	-0.188635781407356	-8.12302207946777	0.00451462110504508	0.00906006153672934	0.0210730116814375	0.0314625911414623
1362	58.9400749206543	0.460712850093842	-8.05808639526367	-0.00457625929266214	0.0106834331527352	0.0132808275520802	0.0236704051494598
1363	61.5374717712402	-0.837984383106232	-7.79834747314453	0.00159255252219737	0.0249691028147936	-0.0370436906814575	0.00873538758605719
1364	60.8881225585938	-1.16265869140625	-7.21393346786499	0.00126787810586393	0.0142548503354192	-0.0636669844388962	0.0162028968334198
1365	62.1868209838867	-2.13668155670166	-7.99315214157104	0.00386527273803949	0.00970941036939621	-0.0597708933055401	0.0188002903014421
1366	59.5894241333008	-0.513310074806213	-7.9282169342041	-0.00230353930965066	0.0230210572481155	-0.0571734979748726	0.00126787810586393
1367	61.5374717712402	-0.188635781407356	-8.25289154052734	-0.0026282137259841	0.00516396993771195	-0.0402904339134693	-0.00100484199356288
1368	61.5374717712402	-0.188635781407356	-8.12302207946777	0.000293855206109583	0.00289124972186983	-0.0753552615642548	-0.0360696688294411
1369	62.1868209838867	-1.16265869140625	-7.79834747314453	-0.00165419070981443	0.00548864435404539	-0.050680011510849	-0.0458098985254765
1370	62.1868209838867	-1.16265869140625	-7.73341274261475	0.00386527273803949	0.00646266713738441	-0.039641086012125	-0.0341216214001179
1371	58.9400749206543	-0.837984383106232	-7.4087381362915	-0.00944637414067984	0.00483929552137852	-0.017887907102704	-0.0247060675173998
1372	62.8361663818359	-1.16265869140625	-7.79834747314453	-0.000680167751852423	-0.00522560812532902	-0.0120437685400248	-0.0247060675173998
1373	59.5894241333008	0.460712850093842	-8.05808639526367	-0.00132951640989631	0.000943203864153475	-0.00587495695799589	-0.0240567177534103
1374	60.2387733459473	-0.837984383106232	-8.12302207946777	-3.08191010844894e-05	-0.0308748781681061	-0.00490093370899558	-0.0188619289547205
1375	61.5374717712402	-1.16265869140625	-7.79834747314453	0.00191722682211548	0.00873538758605719	0.00678734155371785	-0.00977104809135199
1376	59.5894241333008	0.460712850093842	-8.05808639526367	-0.00197886489331722	-0.00425158534198999	0.0197743140161037	-0.0123684434220195
1377	62.1868209838867	-0.837984383106232	-8.05808639526367	-0.00230353930965066	0.0171769186854362	0.00126787810586393	0.00159255252219737
1378	60.8881225585938	0.460712850093842	-7.79834747314453	0.00256657530553639	0.0304885655641556	-0.00522560812532902	0.0191249661147594
1379	61.5374717712402	-1.48733305931091	-7.6684775352478	-0.00295288790948689	0.0317872650921345	0.00483929552137852	0.0324366129934788
1380	58.2907257080078	-0.188635781407356	-8.05808639526367	-0.00977104809135199	0.0301638916134834	0.00841071270406246	0.0382807515561581
1381	60.2387733459473	0.136038541793823	-8.05808639526367	0.000293855206109583	0.0324366129934788	0.0230210572481155	0.0340599827468395
1382	59.5894241333008	0.136038541793823	-8.12302207946777	0.000618529506027699	0.0275664981454611	0.0308132413774729	0.0301638916134834
1383	62.8361663818359	-2.46135592460632	-7.9282169342041	0.000943203864153475	0.00776136433705688	0.0337353087961674	0.0113327819854021
1384	58.9400749206543	-0.513310074806213	-7.73341274261475	-0.00555028254166245	0.00354059832170606	0.020423661917448	0.0155535480007529
1385	61.5374717712402	-0.188635781407356	-7.73341274261475	-0.0026282137259841	-0.00360223650932312	0.0239950809627771	0.0126314787194133
1386	63.4855155944824	-0.837984383106232	-7.9282169342041	0.00516396993771195	-0.00100484199356288	0.00256657530553639	0.00159255252219737
1387	59.5894241333008	0.136038541793823	-8.18795680999756	-0.00522560812532902	-0.0120437685400248	0.00289124972186983	0.0100340843200684
1388	61.5374717712402	-1.81200730800629	-7.86328220367432	0.000293855206109583	-0.0182125810533762	-0.0130177913233638	-0.0279528107494116
1389	59.5894241333008	-0.513310074806213	-7.73341274261475	-0.0107450718060136	-0.0195112787187099	-0.00814767740666866	-0.0331475995481014
1390	62.1868209838867	0.136038541793823	-8.12302207946777	-0.00165419070981443	-3.08191010844894e-05	-0.0136671401560307	-0.0367190167307854
1391	61.5374717712402	0.460712850093842	-7.9282169342041	0.00418994715437293	-0.0113944197073579	-0.0247060675173998	-0.0373683646321297
1392	62.1868209838867	-1.81200730800629	-7.79834747314453	-0.00457625929266214	-0.00977104809135199	-0.017887907102704	-0.0286021586507559
1393	63.4855155944824	-0.837984383106232	-7.9282169342041	0.00289124972186983	0.0103587592020631	-0.0217839982360601	-0.0273034609854221
1394	58.9400749206543	0.136038541793823	-7.99315214157104	-0.00522560812532902	0.013930176384747	-0.0224333461374044	-0.021459324285388
1395	60.8881225585938	0.460712850093842	-8.31782627105713	0.00321592413820326	0.0162028968334198	-0.0253554154187441	-0.0100957229733467
1396	60.8881225585938	-0.837984383106232	-7.6684775352478	0.00289124972186983	0.00678734155371785	-0.0208099745213985	-0.00977104809135199
1397	60.2387733459473	-0.513310074806213	-7.86328220367432	-0.00619963090866804	0.0126314787194133	-0.0169138833880424	0.00808603875339031
1398	57.6413803100586	-0.837984383106232	-7.47367286682129	-0.00230353930965066	0.0223717093467712	-0.00425158534198999	0.0239950809627771
1399	62.1868209838867	-0.837984383106232	-7.6684775352478	-0.00555028254166245	0.0210730116814375	0.000943203864153475	0.031137915328145
1400	62.1868209838867	-0.837984383106232	-8.18795680999756	-0.000680167751852423	0.0126314787194133	0.0191249661147594	0.0447742342948914
1401	61.5374717712402	-1.81200730800629	-7.86328220367432	0.00126787810586393	0.00126787810586393	0.0165275707840919	0.0360080301761627
1402	58.9400749206543	0.460712850093842	-8.05808639526367	0.000943203864153475	0.00386527273803949	-0.000355493422830477	0.0304885655641556
1403	58.9400749206543	-0.188635781407356	-7.86328220367432	-0.00165419070981443	0.00418994715437293	-0.0256800893694162	0.0181509424000978
1404	61.5374717712402	-1.81200730800629	-7.79834747314453	0.000943203864153475	0.00548864435404539	-0.0341216214001179	0.0223717093467712
1405	59.5894241333008	-0.188635781407356	-7.73341274261475	-0.00165419070981443	-0.00879702530801296	-0.0286021586507559	0.0158782228827477
1406	62.1868209838867	-1.81200730800629	-7.73341274261475	-0.00100484199356288	-0.00425158534198999	-0.0195112787187099	-0.0165892094373703
1407	59.5894241333008	-1.16265869140625	-7.9282169342041	-0.0104203969240189	-0.0026282137259841	-0.00555028254166245	-0.000355493422830477
1408	62.8361663818359	-0.837984383106232	-8.25289154052734	0.00678734155371785	0.00289124972186983	0.00191722682211548	-0.0256800893694162
1409	60.2387733459473	0.136038541793823	-8.25289154052734	-0.00457625929266214	-0.0211346503347158	0.0181509424000978	-0.0324982516467571
1410	60.8881225585938	-0.837984383106232	-8.05808639526367	-3.08191010844894e-05	-0.0250307414680719	0.0363327041268349	-0.0299008563160896
1411	61.5374717712402	0.136038541793823	-7.86328220367432	0.00191722682211548	-0.0110697457566857	0.0265924744307995	-0.028926832601428
1412	57.6413803100586	-0.513310074806213	-7.6684775352478	-0.0104203969240189	-0.0208099745213985	0.0275664981454611	-0.021459324285388
1413	60.8881225585938	1.11006152629852	-8.4476957321167	0.00126787810586393	-0.00457625929266214	0.0210730116814375	-0.0191866029053926
1414	60.8881225585938	-1.16265869140625	-7.79834747314453	-0.00392691092565656	-0.0107450718060136	0.0489950031042099	-0.0139918150380254
1415	61.5374717712402	-0.837984383106232	-8.18795680999756	0.00418994715437293	-0.0165892094373703	0.0879559218883514	-0.00457625929266214
1416	61.5374717712402	-0.837984383106232	-7.86328220367432	0.00354059832170606	-0.00457625929266214	0.084059827029705	-0.00230353930965066
1417	60.8881225585938	0.136038541793823	-7.73341274261475	-0.00522560812532902	-0.00555028254166245	0.0457482598721981	0.00483929552137852
1418	62.1868209838867	-0.837984383106232	-7.73341274261475	0.00256657530553639	-0.0026282137259841	-0.0026282137259841	0.0324366129934788
1419	62.8361663818359	-1.16265869140625	-7.86328220367432	-0.00197886489331722	-0.0347709693014622	-0.0139918150380254	0.0324366129934788
1420	62.1868209838867	0.136038541793823	-8.12302207946777	-0.00392691092565656	0.00451462110504508	-0.0133424662053585	0.0399041213095188
1421	58.2907257080078	-0.837984383106232	-7.86328220367432	0.000293855206109583	-0.0130177913233638	-0.0110697457566857	0.0282158460468054
1422	62.1868209838867	-0.837984383106232	-7.86328220367432	-0.00360223650932312	0.000943203864153475	0.0188002903014421	0.0259431265294552
1423	60.2387733459473	0.136038541793823	-7.9282169342041	0.00613799272105098	-0.00197886489331722	0.013930176384747	0.011982130818069
1424	61.5374717712402	-2.46135592460632	-7.73341274261475	-0.00327756232582033	-3.08191010844894e-05	0.00808603875339031	0.0103587592020631
1425	59.5894241333008	0.136038541793823	-7.47367286682129	-0.00132951640989631	0.00906006153672934	-0.00847235135734081	0.0207483377307653
1426	58.9400749206543	0.136038541793823	-7.9282169342041	-0.00100484199356288	0.00873538758605719	-0.0331475995481014	0.00970941036939621
1427	61.5374717712402	-0.837984383106232	-8.38276100158691	-0.00425158534198999	0.00938473641872406	-0.0519787110388279	-0.0188619289547205
1428	59.5894241333008	-0.188635781407356	-8.05808639526367	0.00191722682211548	0.00808603875339031	-0.0889915823936462	-0.0276281367987394
1429	62.1868209838867	-1.81200730800629	-7.79834747314453	-0.00490093370899558	0.01100810803473	-0.105549976229668	-0.0409397818148136
1430	58.9400749206543	-0.837984383106232	-7.79834747314453	-0.00522560812532902	0.00581331877037883	-0.0974331125617027	-0.0350956469774246
1431	61.5374717712402	-0.837984383106232	-7.73341274261475	0.000293855206109583	0.00126787810586393	-0.0617189407348633	-0.032173577696085
1432	62.1868209838867	-0.837984383106232	-7.6684775352478	-0.0026282137259841	-0.00392691092565656	-0.00847235135734081	-0.0243813935667276
1433	62.8361663818359	-1.81200730800629	-7.73341274261475	0.00418994715437293	-0.00327756232582033	0.0278911720961332	-0.0227580219507217
1434	59.5894241333008	0.136038541793823	-8.18795680999756	0.00191722682211548	0.00126787810586393	0.031137915328145	-0.0175632312893867
1435	59.5894241333008	-0.837984383106232	-7.99315214157104	-0.00782300252467394	-0.0159398596733809	0.0584105588495731	-0.0107450718060136
1436	60.8881225585938	-0.188635781407356	-8.38276100158691	0.00646266713738441	-0.0130177913233638	0.107436381280422	-0.00944637414067984
1437	61.5374717712402	-0.837984383106232	-7.4087381362915	-0.00100484199356288	-0.03444629535079	0.16685177385807	0.0132808275520802
1438	59.5894241333008	0.136038541793823	-7.99315214157104	0.00483929552137852	-0.0376930385828018	0.17724135518074	0.0334106348454952
1439	57.6413803100586	-0.188635781407356	-7.6684775352478	-0.00230353930965066	-0.028926832601428	0.170747861266136	0.0405534692108631
1440	60.8881225585938	0.136038541793823	-7.99315214157104	-0.0026282137259841	-0.0243813935667276	0.135033696889877	0.0489950031042099
1441	61.5374717712402	0.460712850093842	-8.4476957321167	0.0103587592020631	-0.00457625929266214	0.101592242717743	0.0334106348454952
1442	62.8361663818359	-1.81200730800629	-7.9282169342041	-0.00717365415766835	0.00906006153672934	0.036657378077507	0.0304885655641556
1443	60.2387733459473	0.136038541793823	-7.86328220367432	0.000293855206109583	0.0350340083241463	-0.0412644557654858	0.0226963832974434
1444	60.8881225585938	-1.48733305931091	-8.12302207946777	-0.00684897974133492	0.0405534692108631	-0.0938616991043091	0.0197743140161037
1445	59.5894241333008	0.460712850093842	-8.12302207946777	0.000618529506027699	0.0376313999295235	-0.123407058417797	0.0168522447347641
1446	60.2387733459473	-0.188635781407356	-7.47367286682129	0.00289124972186983	0.0425015166401863	-0.133796632289886	0.0136055024340749
1447	60.2387733459473	-1.16265869140625	-7.99315214157104	-0.00457625929266214	0.0347093306481838	-0.148406982421875	-0.0026282137259841
1448	60.8881225585938	-1.16265869140625	-7.9282169342041	-0.00360223650932312	0.0382807515561581	-0.151004374027252	-0.0328229255974293
1449	62.1868209838867	0.136038541793823	-8.12302207946777	-0.000355493422830477	0.036657378077507	-0.140939474105835	-0.043212503194809
1450	60.8881225585938	-0.188635781407356	-8.12302207946777	-0.0026282137259841	0.0213976856321096	-0.0902902781963348	-0.0305502042174339
1451	60.8881225585938	-0.837984383106232	-7.99315214157104	0.00938473641872406	0.00678734155371785	-0.0672384053468704	-0.0305502042174339
1452	60.2387733459473	0.136038541793823	-7.79834747314453	-0.00555028254166245	0.0132808275520802	-0.0730825439095497	-0.0292515084147453
1453	58.9400749206543	0.136038541793823	-7.6684775352478	-0.00165419070981443	0.011982130818069	-0.0474332682788372	-0.0198359526693821
1454	64.1348648071289	-0.513310074806213	-8.38276100158691	-0.00327756232582033	0.0103587592020631	-0.048407293856144	-0.0175632312893867
1455	62.8361663818359	-1.48733305931091	-7.99315214157104	0.00418994715437293	0.0132808275520802	-0.0354203209280968	-0.0149658378213644
1456	60.2387733459473	-0.188635781407356	-8.12302207946777	0.00256657530553639	0.00191722682211548	-0.0318489037454128	-0.00490093370899558
1457	60.8881225585938	-0.837984383106232	-7.79834747314453	-0.00782300252467394	-0.00360223650932312	-0.0104203969240189	0.0103587592020631
1458	61.5374717712402	0.136038541793823	-7.86328220367432	0.00354059832170606	0.0022419011220336	0.00516396993771195	0.0288651939481497
1459	60.8881225585938	-0.837984383106232	-7.60354280471802	0.000943203864153475	-0.00587495695799589	-0.00490093370899558	0.0301638916134834
1460	60.8881225585938	-1.16265869140625	-7.86328220367432	0.00321592413820326	-0.0123684434220195	-0.00912170019000769	0.041852168738842
1461	60.8881225585938	0.136038541793823	-8.18795680999756	0.00191722682211548	-0.00684897974133492	-0.00555028254166245	0.0282158460468054
1462	60.2387733459473	-0.188635781407356	-8.25289154052734	-0.00230353930965066	-0.00555028254166245	0.00191722682211548	0.0301638916134834
1463	62.1868209838867	-0.837984383106232	-8.18795680999756	0.00354059832170606	-0.00295288790948689	-0.0123684434220195	0.013930176384747
1464	63.4855155944824	-1.48733305931091	-7.79834747314453	0.000618529506027699	-0.00555028254166245	-0.0104203969240189	0.0145795252174139
1465	61.5374717712402	-0.513310074806213	-7.9282169342041	-0.00360223650932312	-0.00944637414067984	0.0337353087961674	0.0181509424000978
1466	60.2387733459473	-0.837984383106232	-7.47367286682129	0.00386527273803949	-0.000355493422830477	0.0675014406442642	0.0142548503354192
1467	61.5374717712402	0.460712850093842	-8.05808639526367	-0.00457625929266214	-0.00652430532500148	0.069124810397625	-0.00652430532500148
1468	59.5894241333008	-0.188635781407356	-8.25289154052734	0.000293855206109583	-0.00490093370899558	0.069124810397625	-0.0286021586507559
1469	62.8361663818359	-2.13668155670166	-7.9282169342041	0.00159255252219737	-0.00230353930965066	0.0619819760322571	-0.0373683646321297
1470	60.8881225585938	-0.188635781407356	-8.05808639526367	-0.00360223650932312	0.000293855206109583	0.0626313239336014	-0.0328229255974293
1471	58.2907257080078	0.136038541793823	-7.99315214157104	-0.00165419070981443	-0.00295288790948689	0.025618452578783	-0.0311995539814234
1472	63.4855155944824	-0.188635781407356	-7.86328220367432	-0.00392691092565656	-0.0162645354866982	-0.00847235135734081	-0.0263294391334057
1473	62.8361663818359	-1.16265869140625	-7.53860807418823	-0.00100484199356288	-0.0211346503347158	-0.0237320438027382	-0.0279528107494116
1474	61.5374717712402	-1.16265869140625	-8.31782627105713	0.00159255252219737	-0.032173577696085	-0.00879702530801296	-0.0195112787187099
1475	61.5374717712402	-1.16265869140625	-7.86328220367432	-0.00847235135734081	-0.0302255302667618	0.0217223595827818	-0.00490093370899558
1476	63.4855155944824	-0.188635781407356	-7.86328220367432	0.00678734155371785	-0.0324982516467571	0.0408781431615353	-0.00587495695799589
1477	62.8361663818359	-0.837984383106232	-7.9282169342041	-3.08191010844894e-05	-0.0185372550040483	0.0480209775269032	0.00256657530553639
1478	62.8361663818359	-1.81200730800629	-7.9282169342041	-3.08191010844894e-05	-0.0130177913233638	0.045423585921526	0.0269171483814716
1479	60.8881225585938	-0.513310074806213	-7.6684775352478	0.000618529506027699	-0.00197886489331722	0.0168522447347641	0.0272418223321438
1480	58.2907257080078	-0.837984383106232	-7.99315214157104	-0.0100957229733467	0.0197743140161037	0.00126787810586393	0.0373067259788513
1481	60.2387733459473	-0.513310074806213	-8.31782627105713	0.00548864435404539	0.0282158460468054	-0.00814767740666866	0.0356833562254906
1482	60.8881225585938	-0.837984383106232	-7.9282169342041	-0.00522560812532902	0.0298392176628113	0.000618529506027699	0.0246444288641214
1483	62.1868209838867	-1.16265869140625	-8.18795680999756	-0.000680167751852423	0.0236704051494598	-0.00295288790948689	0.0142548503354192
1484	60.8881225585938	-1.48733305931091	-7.86328220367432	-0.00327756232582033	0.0278911720961332	-0.00327756232582033	0.0100340843200684
1485	60.8881225585938	-0.513310074806213	-7.79834747314453	-0.00100484199356288	0.0304885655641556	-0.0143164889886975	0.0188002903014421
1486	61.5374717712402	-1.81200730800629	-7.73341274261475	0.00126787810586393	0.0113327819854021	-0.0143164889886975	-0.00230353930965066
1487	62.8361663818359	-1.48733305931091	-7.86328220367432	0.000943203864153475	-0.00619963090866804	-0.0208099745213985	-0.0100957229733467
1488	62.1868209838867	-0.837984383106232	-7.99315214157104	-0.00132951640989631	-0.00522560812532902	-0.0156151866540313	-0.0324982516467571
1489	58.2907257080078	0.136038541793823	-8.12302207946777	-0.00814767740666866	-0.0159398596733809	0.0191249661147594	-0.0341216214001179
1490	62.1868209838867	-0.513310074806213	-8.18795680999756	-0.00392691092565656	-0.0172385573387146	0.0132808275520802	-0.0308748781681061
1491	62.8361663818359	-1.81200730800629	-7.99315214157104	0.00354059832170606	-0.0305502042174339	-0.00165419070981443	-0.0347709693014622
1492	62.1868209838867	-2.46135592460632	-7.60354280471802	-0.00100484199356288	-0.00717365415766835	-0.017887907102704	-0.0273034609854221
1493	60.8881225585938	-0.837984383106232	-7.73341274261475	0.000618529506027699	0.00646266713738441	-0.0474332682788372	-0.0250307414680719
1494	62.1868209838867	-1.48733305931091	-8.25289154052734	0.000293855206109583	0.00776136433705688	-0.0600955672562122	-0.0159398596733809
1495	60.8881225585938	-0.513310074806213	-8.31782627105713	-0.00230353930965066	0.0123068047687411	-0.0539267547428608	-0.0113944197073579
1496	61.5374717712402	-0.837984383106232	-8.18795680999756	0.00159255252219737	0.0239950809627771	-0.0704851448535919	-0.00490093370899558
1497	62.8361663818359	-1.81200730800629	-7.99315214157104	0.000618529506027699	0.0340599827468395	-0.0841214656829834	0.00548864435404539
1498	58.9400749206543	-0.837984383106232	-7.9282169342041	-0.00944637414067984	0.0369820520281792	-0.0665890574455261	0.0278911720961332
1499	62.1868209838867	-1.48733305931091	-7.47367286682129	0.00126787810586393	0.0295145437121391	-0.0613942667841911	0.0265924744307995
1500	63.4855155944824	-2.13668155670166	-7.73341274261475	-0.00425158534198999	0.0265924744307995	-0.0435371771454811	0.0473716296255589
1501	63.4855155944824	-2.78603029251099	-7.9282169342041	0.00451462110504508	0.0158782228827477	-0.0152905117720366	0.0314625911414623
1502	62.8361663818359	-1.48733305931091	-7.86328220367432	0.000293855206109583	0.0233457311987877	-0.0311995539814234	0.0269171483814716
1503	59.5894241333008	-0.188635781407356	-7.6684775352478	-0.00555028254166245	0.0278911720961332	-0.0165892094373703	0.0200989879667759
1504	60.8881225585938	-0.188635781407356	-8.18795680999756	0.00548864435404539	0.013930176384747	0.0165275707840919	0.00938473641872406
1505	64.1348648071289	-1.81200730800629	-7.60354280471802	-0.00360223650932312	0.0113327819854021	0.0178262684494257	0.0175015944987535
1506	60.8881225585938	-0.513310074806213	-7.73341274261475	0.00256657530553639	0.0181509424000978	0.0272418223321438	0.00191722682211548
1507	60.2387733459473	-1.81200730800629	-7.86328220367432	-0.0100957229733467	0.00191722682211548	0.0350340083241463	-0.00619963090866804
1508	62.1868209838867	-0.513310074806213	-8.12302207946777	-0.00425158534198999	-0.00912170019000769	0.0726962238550186	-0.0198359526693821
1509	62.1868209838867	-0.513310074806213	-8.4476957321167	0.00548864435404539	0.0022419011220336	0.098670169711113	-0.0402904339134693
1510	61.5374717712402	-1.16265869140625	-8.12302207946777	-0.00327756232582033	-0.0230826959013939	0.110683120787144	-0.0341216214001179
1511	60.2387733459473	-0.188635781407356	-7.99315214157104	-0.00100484199356288	-0.0253554154187441	0.0571118593215942	-0.0240567177534103
1512	61.5374717712402	-0.513310074806213	-7.86328220367432	-0.00490093370899558	-0.00230353930965066	0.00386527273803949	-0.0237320438027382
1513	63.4855155944824	-1.48733305931091	-7.79834747314453	-0.00619963090866804	-0.0237320438027382	-0.0188619289547205	-0.0204853005707264
1514	60.8881225585938	-0.188635781407356	-7.79834747314453	0.00159255252219737	-0.0185372550040483	-0.0383423902094364	-0.0172385573387146
1515	63.4855155944824	-2.46135592460632	-7.99315214157104	-0.00165419070981443	-0.0299008563160896	-0.0597708933055401	-0.0130177913233638
1516	62.1868209838867	-1.48733305931091	-7.9282169342041	-0.00197886489331722	-0.0130177913233638	-0.0698357969522476	-0.00782300252467394
1517	62.1868209838867	0.460712850093842	-8.05808639526367	0.00321592413820326	-0.0100957229733467	-0.0740565657615662	0.00256657530553639
1518	63.4855155944824	-1.48733305931091	-7.86328220367432	-0.00587495695799589	0.0123068047687411	-0.0571734979748726	0.0191249661147594
1519	64.7842102050781	-2.13668155670166	-7.73341274261475	0.00354059832170606	0.0116574559360743	-0.038017712533474	0.0304885655641556
1520	60.8881225585938	-0.837984383106232	-7.99315214157104	-0.00197886489331722	0.00841071270406246	-0.0217839982360601	0.0369820520281792
1521	58.2907257080078	0.136038541793823	-8.18795680999756	-0.00457625929266214	0.00191722682211548	-0.0130177913233638	0.0350340083241463
1522	62.1868209838867	-0.188635781407356	-8.18795680999756	0.00354059832170606	0.00483929552137852	-0.0117190945893526	0.0220470335334539
1523	64.1348648071289	-1.48733305931091	-7.86328220367432	-0.00360223650932312	0.0136055024340749	0.00451462110504508	0.0100340843200684
1524	62.8361663818359	-2.46135592460632	-7.86328220367432	0.000618529506027699	0.00646266713738441	0.0239950809627771	0.0126314787194133
1525	58.9400749206543	0.136038541793823	-7.9282169342041	-0.00814767740666866	0.000293855206109583	0.0200989879667759	0.0207483377307653
1526	62.8361663818359	-2.13668155670166	-7.4087381362915	0.00386527273803949	-0.00619963090866804	0.00808603875339031	0.0100340843200684
1527	61.5374717712402	-0.188635781407356	-8.25289154052734	0.00938473641872406	-0.0279528107494116	-0.00944637414067984	-0.0120437685400248
1528	60.8881225585938	-0.837984383106232	-8.05808639526367	-0.00360223650932312	-0.0149658378213644	-0.0217839982360601	-0.0350956469774246
1529	62.1868209838867	-1.48733305931091	-7.86328220367432	0.00711201597005129	-0.00360223650932312	-0.0451605506241322	-0.0370436906814575
1530	60.2387733459473	-1.48733305931091	-7.79834747314453	-3.08191010844894e-05	-0.00717365415766835	-0.0568488240242004	-0.0363943427801132
1531	62.1868209838867	-0.837984383106232	-7.86328220367432	0.00711201597005129	-0.00944637414067984	-0.0422384813427925	-0.0324982516467571
1532	61.5374717712402	-0.188635781407356	-7.86328220367432	-0.0026282137259841	-0.00197886489331722	-0.0162645354866982	-0.0256800893694162
1533	62.1868209838867	-2.78603029251099	-7.34380340576172	-0.00425158534198999	-0.00782300252467394	0.0145795252174139	-0.0247060675173998
1534	61.5374717712402	-0.513310074806213	-8.18795680999756	0.000293855206109583	0.012956153601408	0.0165275707840919	-0.0162645354866982
1535	62.8361663818359	-1.16265869140625	-8.05808639526367	0.000943203864153475	0.0022419011220336	0.0181509424000978	-0.00814767740666866
1536	61.5374717712402	-0.513310074806213	-8.38276100158691	0.0022419011220336	-0.0247060675173998	0.0545144639909267	0.00581331877037883
1537	63.4855155944824	-2.13668155670166	-7.73341274261475	0.00321592413820326	-0.0425631552934647	0.0700988322496414	0.00516396993771195
1538	60.8881225585938	-0.837984383106232	-7.99315214157104	0.00386527273803949	-0.0454852245748043	0.0876312479376793	0.0304885655641556
1539	58.2907257080078	0.136038541793823	-7.79834747314453	-0.00490093370899558	-0.0467839203774929	0.0746442750096321	0.0412028171122074
1540	60.2387733459473	-1.16265869140625	-7.53860807418823	0.00354059832170606	-0.0497059896588326	0.0733455792069435	0.041852168738842
1541	62.1868209838867	-0.513310074806213	-8.12302207946777	0.00191722682211548	-0.0419138073921204	0.0545144639909267	0.0363327041268349
1542	61.5374717712402	-1.48733305931091	-7.99315214157104	0.00256657530553639	-0.0363943427801132	0.0571118593215942	0.025618452578783
1543	59.5894241333008	-0.513310074806213	-8.12302207946777	-0.00717365415766835	-0.0243813935667276	0.0739949271082878	0.0165275707840919
1544	62.1868209838867	-1.81200730800629	-7.79834747314453	0.00354059832170606	-0.0185372550040483	0.098670169711113	0.01847561635077
1545	61.5374717712402	-0.837984383106232	-8.05808639526367	0.00289124972186983	0.00418994715437293	0.0801637396216393	0.0165275707840919
1546	62.8361663818359	-1.48733305931091	-7.73341274261475	0.00548864435404539	0.0233457311987877	0.0278911720961332	0.01847561635077
1547	62.8361663818359	-1.81200730800629	-7.73341274261475	0.00126787810586393	0.0259431265294552	0.00678734155371785	-0.00555028254166245
1548	60.8881225585938	-1.16265869140625	-7.99315214157104	-0.00847235135734081	0.0408781431615353	-0.00587495695799589	-0.0324982516467571
1549	62.8361663818359	-0.513310074806213	-8.18795680999756	0.0022419011220336	0.0470469556748867	-0.0451605506241322	-0.0474332682788372
1550	61.5374717712402	-0.188635781407356	-8.05808639526367	0.00289124972186983	0.0535404421389103	-0.0419138073921204	-0.0360696688294411
1551	63.4855155944824	-3.43537902832031	-7.79834747314453	0.00256657530553639	0.0353586822748184	-0.0610695891082287	-0.0367190167307854
1552	62.8361663818359	-1.48733305931091	-7.6684775352478	-0.00230353930965066	0.0428261905908585	-0.0721085146069527	-0.0211346503347158
1553	60.2387733459473	-0.188635781407356	-7.60354280471802	-0.00100484199356288	0.0447742342948914	-0.0763292834162712	-0.023407369852066
1554	63.4855155944824	-0.837984383106232	-8.25289154052734	0.00548864435404539	0.0412028171122074	-0.0990564897656441	-0.0139918150380254
1555	61.5374717712402	-0.837984383106232	-8.05808639526367	0.00841071270406246	0.0314625911414623	-0.0938616991043091	-0.0182125810533762
1556	62.1868209838867	-0.188635781407356	-8.05808639526367	0.00191722682211548	0.0252937767654657	-0.0815240740776062	0.00321592413820326
1557	58.9400749206543	0.136038541793823	-7.99315214157104	-0.00360223650932312	0.0207483377307653	-0.0600955672562122	0.00808603875339031
1558	61.5374717712402	-0.513310074806213	-7.99315214157104	-0.00327756232582033	0.01100810803473	-0.03444629535079	0.0239950809627771
1559	64.1348648071289	-1.48733305931091	-7.53860807418823	0.00256657530553639	0.00126787810586393	-0.0367190167307854	0.0343846566975117
1560	62.8361663818359	-2.46135592460632	-7.47367286682129	0.00126787810586393	0.00321592413820326	-0.0139918150380254	0.0389300994575024
1561	62.1868209838867	-0.513310074806213	-8.05808639526367	0.0022419011220336	0.00743668992072344	0.00321592413820326	0.0347093306481838
1562	61.5374717712402	-0.837984383106232	-7.86328220367432	0.000293855206109583	0.000943203864153475	0.0223717093467712	0.0226963832974434
1563	62.1868209838867	-0.513310074806213	-8.25289154052734	0.00516396993771195	-0.00652430532500148	0.0308132413774729	0.0175015944987535
1564	61.5374717712402	-0.513310074806213	-7.99315214157104	0.00191722682211548	-0.0256800893694162	0.0321119390428066	0.00873538758605719
1565	63.4855155944824	-1.16265869140625	-7.73341274261475	0.00289124972186983	-0.0263294391334057	0.0213976856321096	0.012956153601408
1566	59.5894241333008	0.136038541793823	-7.73341274261475	-3.08191010844894e-05	-0.00327756232582033	0.0155535480007529	0.0217223595827818
1567	63.4855155944824	-0.837984383106232	-7.60354280471802	0.00289124972186983	-0.0227580219507217	0.00906006153672934	-0.0113944197073579
1568	61.5374717712402	1.11006152629852	-8.25289154052734	0.0022419011220336	-0.0143164889886975	-0.0139918150380254	-0.0286021586507559
1569	60.8881225585938	-1.16265869140625	-8.05808639526367	0.00191722682211548	-0.0263294391334057	-0.00587495695799589	-0.0412644557654858
1570	60.8881225585938	0.136038541793823	-8.05808639526367	-0.00165419070981443	-0.0204853005707264	0.00321592413820326	-0.0350956469774246
1571	61.5374717712402	0.136038541793823	-8.05808639526367	0.00418994715437293	-0.0221086721867323	0.0116574559360743	-0.0324982516467571
1572	62.1868209838867	0.460712850093842	-8.05808639526367	0.000293855206109583	-0.00684897974133492	0.0262678004801273	-0.023407369852066
1573	63.4855155944824	-1.16265869140625	-7.47367286682129	-0.00100484199356288	-0.0227580219507217	0.049319677054882	-0.0175632312893867
1574	60.8881225585938	-0.188635781407356	-8.05808639526367	-3.08191010844894e-05	0.00841071270406246	0.0772416666150093	-0.0159398596733809
1575	59.5894241333008	-0.513310074806213	-7.9282169342041	-0.00197886489331722	-0.0217839982360601	0.123020745813847	-0.00749832857400179
1576	62.8361663818359	-0.837984383106232	-7.86328220367432	0.00581331877037883	-0.0276281367987394	0.153215453028679	-0.00197886489331722
1577	62.1868209838867	0.136038541793823	-7.86328220367432	0.00386527273803949	-0.0201606266200542	0.13405966758728	0.00516396993771195
1578	63.4855155944824	-2.46135592460632	-7.47367286682129	-3.08191010844894e-05	-0.0104203969240189	0.110033772885799	0.0175015944987535
1579	62.8361663818359	-0.513310074806213	-7.53860807418823	-0.00425158534198999	0.000618529506027699	0.0473716296255589	0.040228795260191
1580	62.1868209838867	-0.837984383106232	-7.79834747314453	0.00191722682211548	0.0191249661147594	-0.0458098985254765	0.0395794473588467
1581	63.4855155944824	-0.837984383106232	-8.4476957321167	0.00646266713738441	0.0207483377307653	-0.0834721177816391	0.0340599827468395
1582	62.1868209838867	-0.837984383106232	-7.99315214157104	0.00126787810586393	0.0360080301761627	-0.139965444803238	0.0217223595827818
1583	62.8361663818359	-1.16265869140625	-7.86328220367432	0.000943203864153475	0.0412028171122074	-0.158471882343292	0.0126314787194133
1584	60.8881225585938	0.136038541793823	-8.05808639526367	-0.00847235135734081	0.0350340083241463	-0.152303069829941	0.0126314787194133
1585	64.7842102050781	-1.16265869140625	-7.79834747314453	0.00906006153672934	0.0278911720961332	-0.126329123973846	0.00256657530553639
1586	60.8881225585938	0.460712850093842	-7.9282169342041	0.00483929552137852	0.0230210572481155	-0.0909396260976791	0.0269171483814716
1587	60.8881225585938	-0.837984383106232	-7.86328220367432	0.00191722682211548	0.00678734155371785	-0.0500306636095047	-0.0107450718060136
1588	61.5374717712402	-0.188635781407356	-7.86328220367432	-0.00717365415766835	0.0298392176628113	-0.0750305876135826	-0.0328229255974293
1589	63.4855155944824	-0.837984383106232	-7.9282169342041	0.00386527273803949	0.0252937767654657	-0.0620436146855354	-0.0428878292441368
1590	63.4855155944824	-0.188635781407356	-8.05808639526367	0.00191722682211548	0.0171769186854362	-0.0594462193548679	-0.0334722734987736
1591	62.8361663818359	-1.48733305931091	-7.60354280471802	0.00548864435404539	0.00354059832170606	-0.0480826161801815	-0.0250307414680719
1592	62.1868209838867	-0.513310074806213	-7.86328220367432	0.00516396993771195	0.0100340843200684	-0.063342310488224	-0.0305502042174339
1593	58.9400749206543	0.78538715839386	-7.79834747314453	-0.00327756232582033	0.00256657530553639	-0.0360696688294411	-0.0279528107494116
1594	62.8361663818359	-0.837984383106232	-7.9282169342041	-0.00165419070981443	0.00289124972186983	-0.00360223650932312	-0.017887907102704
1595	61.5374717712402	0.136038541793823	-8.31782627105713	-0.00132951640989631	-0.00782300252467394	0.01100810803473	-0.00814767740666866
1596	62.8361663818359	-2.13668155670166	-7.9282169342041	0.00354059832170606	-0.00944637414067984	0.0106834331527352	-0.00132951640989631
1597	60.2387733459473	-0.513310074806213	-7.9282169342041	0.00711201597005129	0.00743668992072344	0.0162028968334198	0.0142548503354192
1598	60.8881225585938	-0.837984383106232	-7.60354280471802	-0.00652430532500148	0.00678734155371785	0.0252937767654657	0.029189869761467
1599	61.5374717712402	0.136038541793823	-8.12302207946777	-3.08191010844894e-05	0.000618529506027699	0.0373067259788513	0.0340599827468395
1600	61.5374717712402	0.78538715839386	-7.79834747314453	0.00354059832170606	-0.00652430532500148	0.0425015166401863	0.041852168738842
1601	60.8881225585938	-0.188635781407356	-8.18795680999756	0.00613799272105098	-0.0123684434220195	0.0584105588495731	0.0457482598721981
1602	59.5894241333008	0.136038541793823	-8.12302207946777	-0.000355493422830477	-0.0422384813427925	0.0499690249562263	0.0301638916134834
1603	63.4855155944824	-1.48733305931091	-7.99315214157104	-3.08191010844894e-05	-0.0636669844388962	0.0532157681882381	0.0191249661147594
1604	63.4855155944824	-0.837984383106232	-8.05808639526367	0.00289124972186983	-0.0766539573669434	0.0584105588495731	0.0171769186854362
1605	60.8881225585938	-0.188635781407356	-7.86328220367432	-3.08191010844894e-05	-0.0893162563443184	0.0726962238550186	0.0162028968334198
1606	62.8361663818359	-0.837984383106232	-7.6684775352478	0.00354059832170606	-0.0773033052682877	0.0675014406442642	0.0165275707840919
1607	58.2907257080078	-0.188635781407356	-7.99315214157104	0.00191722682211548	-0.0656150281429291	0.0723715499043465	0.000943203864153475
1608	62.1868209838867	-0.837984383106232	-8.05808639526367	0.00256657530553639	-0.0529527328908443	0.0541897900402546	-0.0341216214001179
1609	62.1868209838867	-1.16265869140625	-7.79834747314453	-0.00392691092565656	-0.0253554154187441	0.0239950809627771	-0.0373683646321297
1610	63.4855155944824	-2.13668155670166	-7.79834747314453	0.00418994715437293	-0.00652430532500148	0.020423661917448	-0.0360696688294411
1611	61.5374717712402	-1.16265869140625	-7.86328220367432	0.00159255252219737	0.0207483377307653	0.00483929552137852	-0.0308748781681061
1612	62.8361663818359	-1.16265869140625	-7.53860807418823	0.00191722682211548	0.0434755384922028	-0.00425158534198999	-0.0308748781681061
1613	61.5374717712402	0.136038541793823	-7.99315214157104	-0.00360223650932312	0.0460729338228703	-0.0263294391334057	-0.0201606266200542
1614	62.8361663818359	-1.81200730800629	-7.79834747314453	-0.00132951640989631	0.0431508645415306	-0.0299008563160896	-0.0305502042174339
1615	61.5374717712402	0.78538715839386	-8.12302207946777	0.00256657530553639	0.0577612072229385	0.000293855206109583	-0.017887907102704
1616	58.9400749206543	-0.188635781407356	-8.05808639526367	-0.00457625929266214	0.0613326244056225	-0.00132951640989631	-0.0104203969240189
1617	64.1348648071289	-1.48733305931091	-8.05808639526367	0.00581331877037883	0.0665274113416672	-0.00977104809135199	0.00548864435404539
1618	60.8881225585938	-0.513310074806213	-7.9282169342041	0.00321592413820326	0.0613326244056225	-0.0428878292441368	0.0194496400654316
1619	60.8881225585938	-0.837984383106232	-7.86328220367432	-0.00100484199356288	0.040228795260191	-0.0652903541922569	0.0353586822748184
1620	58.9400749206543	0.136038541793823	-7.47367286682129	-0.00327756232582033	0.0321119390428066	-0.0714591667056084	0.0386054255068302
1621	62.1868209838867	-0.188635781407356	-8.05808639526367	0.00159255252219737	0.0194496400654316	-0.0743812397122383	0.0340599827468395
1622	61.5374717712402	0.460712850093842	-8.25289154052734	0.00451462110504508	0.00711201597005129	-0.0497059896588326	0.0207483377307653
1623	62.1868209838867	-0.837984383106232	-8.12302207946777	-0.000355493422830477	0.0123068047687411	-0.0260047651827335	0.0158782228827477
1624	62.8361663818359	-1.48733305931091	-7.86328220367432	-0.0026282137259841	0.00841071270406246	-0.0350956469774246	0.0022419011220336
1625	59.5894241333008	-0.837984383106232	-7.86328220367432	0.000618529506027699	0.00906006153672934	-0.0201606266200542	-0.00587495695799589
1626	62.1868209838867	-0.837984383106232	-7.86328220367432	0.00711201597005129	0.00256657530553639	-0.021459324285388	0.00289124972186983
1627	62.8361663818359	-0.837984383106232	-7.4087381362915	0.000293855206109583	-0.00165419070981443	-0.0221086721867323	-0.00555028254166245
1628	62.8361663818359	-2.46135592460632	-8.12302207946777	0.00516396993771195	-0.0123684434220195	-0.0454852245748043	-0.0273034609854221
1629	59.5894241333008	-0.188635781407356	-8.25289154052734	-0.00425158534198999	-0.0328229255974293	-0.0324982516467571	-0.0360696688294411
1630	61.5374717712402	0.136038541793823	-8.18795680999756	0.0022419011220336	-0.00782300252467394	-0.0165892094373703	-0.0347709693014622
1631	62.8361663818359	-0.513310074806213	-8.31782627105713	0.00711201597005129	-0.0217839982360601	-0.0133424662053585	-0.0243813935667276
1632	63.4855155944824	-2.13668155670166	-7.6684775352478	0.00678734155371785	-0.0247060675173998	0.00386527273803949	-0.0172385573387146
1633	61.5374717712402	-0.188635781407356	-7.73341274261475	-0.00100484199356288	-0.0110697457566857	0.00808603875339031	-0.0198359526693821
1634	59.5894241333008	-0.188635781407356	-7.9282169342041	-0.00587495695799589	-0.0230826959013939	0.0152288740500808	-0.0136671401560307
1635	62.1868209838867	-1.16265869140625	-8.05808639526367	0.00321592413820326	-0.0191866029053926	0.00386527273803949	-0.00360223650932312
1636	61.5374717712402	-0.188635781407356	-8.12302207946777	0.00970941036939621	-0.00132951640989631	0.0165275707840919	0.00354059832170606
1637	62.1868209838867	-1.48733305931091	-7.86328220367432	-0.00360223650932312	0.00970941036939621	0.0188002903014421	-0.000355493422830477
1638	58.9400749206543	-0.188635781407356	-7.99315214157104	-0.00425158534198999	0.0175015944987535	0.0415274947881699	0.0243197549134493
1639	61.5374717712402	-0.513310074806213	-7.60354280471802	-0.00100484199356288	0.0123068047687411	0.0483456552028656	0.0314625911414623
1640	62.8361663818359	-1.16265869140625	-7.73341274261475	0.00256657530553639	0.00159255252219737	0.0795143842697144	0.0334106348454952
1641	63.4855155944824	-2.13668155670166	-7.6684775352478	0.0022419011220336	-0.00555028254166245	0.0739949271082878	0.0353586822748184
1642	62.8361663818359	-0.513310074806213	-7.60354280471802	0.00289124972186983	0.000943203864153475	0.0584105588495731	0.0223717093467712
1643	60.2387733459473	-0.513310074806213	-7.86328220367432	-0.00197886489331722	0.00321592413820326	0.0236704051494598	0.0226963832974434
1644	61.5374717712402	0.136038541793823	-8.25289154052734	0.00159255252219737	-0.0139918150380254	0.0116574559360743	0.00289124972186983
1645	62.8361663818359	-0.837984383106232	-7.79834747314453	0.00678734155371785	-0.0230826959013939	0.00841071270406246	0.0210730116814375
1646	61.5374717712402	-0.837984383106232	-7.79834747314453	0.00418994715437293	-0.0350956469774246	-0.00619963090866804	0.00289124972186983
1647	60.2387733459473	-0.837984383106232	-7.47367286682129	-0.00717365415766835	-0.0350956469774246	-0.0152905117720366	-0.00490093370899558
1648	62.8361663818359	-0.513310074806213	-8.05808639526367	0.00126787810586393	-0.0299008563160896	-0.00782300252467394	-0.0318489037454128
1649	60.2387733459473	0.136038541793823	-8.31782627105713	-0.000355493422830477	-0.0276281367987394	0.0126314787194133	-0.0295761823654175
1650	64.1348648071289	-1.48733305931091	-8.12302207946777	0.00289124972186983	-0.0221086721867323	0.0379560738801956	-0.0273034609854221
1651	62.1868209838867	-0.837984383106232	-7.86328220367432	0.00354059832170606	-0.00717365415766835	0.0220470335334539	-0.0266541130840778
1652	60.2387733459473	-0.837984383106232	-7.73341274261475	-0.00360223650932312	0.00354059832170606	0.0113327819854021	-0.0211346503347158
1653	60.8881225585938	0.136038541793823	-7.99315214157104	0.00386527273803949	0.0223717093467712	-0.00717365415766835	-0.0227580219507217
1654	63.4855155944824	-1.48733305931091	-7.47367286682129	-0.00132951640989631	0.0337353087961674	-0.0221086721867323	-0.0175632312893867
1655	60.8881225585938	-0.513310074806213	-8.12302207946777	0.0022419011220336	0.041852168738842	-0.0503553375601768	-0.00587495695799589
1656	61.5374717712402	-0.837984383106232	-7.9282169342041	-0.000355493422830477	0.0545144639909267	-0.0461345724761486	0.00256657530553639
1657	61.5374717712402	0.136038541793823	-8.12302207946777	0.00191722682211548	0.0496443510055542	-0.0451605506241322	0.00678734155371785
1658	62.8361663818359	-0.513310074806213	-8.05808639526367	-0.00132951640989631	0.041852168738842	-0.00879702530801296	0.0272418223321438
1659	63.4855155944824	-1.16265869140625	-7.6684775352478	0.00191722682211548	0.0223717093467712	0.0155535480007529	0.0285405199974775
1660	62.8361663818359	-0.837984383106232	-7.79834747314453	0.00256657530553639	0.0171769186854362	0.0175015944987535	0.0382807515561581
1661	60.8881225585938	-0.837984383106232	-7.79834747314453	-0.00619963090866804	0.0152288740500808	0.0175015944987535	0.0389300994575024
1662	62.1868209838867	0.136038541793823	-8.05808639526367	-3.08191010844894e-05	0.00711201597005129	0.00256657530553639	0.0217223595827818
1663	62.1868209838867	-1.16265869140625	-7.9282169342041	0.000618529506027699	0.0103587592020631	0.000943203864153475	0.00970941036939621
1664	60.8881225585938	-0.837984383106232	-8.05808639526367	0.000943203864153475	0.00159255252219737	-0.0201606266200542	0.00841071270406246
1665	62.1868209838867	-0.513310074806213	-7.9282169342041	-0.00100484199356288	0.0149041991680861	-0.0159398596733809	0.00354059832170606
1666	61.5374717712402	0.78538715839386	-7.86328220367432	0.00321592413820326	0.0168522447347641	-0.0510046854615211	-0.00197886489331722
1667	61.5374717712402	0.78538715839386	-7.86328220367432	0.0022419011220336	0.0178262684494257	-0.0389917381107807	-0.0104203969240189
1668	61.5374717712402	-0.513310074806213	-7.53860807418823	0.00483929552137852	0.0149041991680861	-0.00879702530801296	-0.0341216214001179
1669	62.1868209838867	-0.837984383106232	-7.9282169342041	0.000293855206109583	-0.000355493422830477	0.0100340843200684	-0.0399657599627972
1670	60.8881225585938	-0.513310074806213	-7.9282169342041	0.00126787810586393	-0.00749832857400179	0.00873538758605719	-0.0354203209280968
1671	62.8361663818359	-0.513310074806213	-7.9282169342041	0.00126787810586393	0.00321592413820326	-0.0276281367987394	-0.0263294391334057
1672	62.1868209838867	0.460712850093842	-7.99315214157104	0.00191722682211548	-0.0201606266200542	-0.0295761823654175	-0.0282774847000837
1673	62.1868209838867	-0.513310074806213	-7.9282169342041	0.00646266713738441	-0.0224333461374044	-0.0279528107494116	-0.0240567177534103
1674	61.5374717712402	-0.513310074806213	-7.60354280471802	-0.00360223650932312	-0.0182125810533762	-0.0337969474494457	-0.0136671401560307
1675	62.1868209838867	0.460712850093842	-8.05808639526367	0.0324366129934788	-0.0279528107494116	-0.0490566417574883	0.00451462110504508
1676	63.4855155944824	-0.837984383106232	-8.18795680999756	0.00711201597005129	-0.0334722734987736	-0.0100957229733467	-0.00425158534198999
1677	61.5374717712402	0.136038541793823	-7.86328220367432	0.0360080301761627	-0.0360696688294411	-0.00165419070981443	0.00159255252219737
1678	62.1868209838867	-0.513310074806213	-7.79834747314453	0.0395794473588467	-0.00132951640989631	0.00743668992072344	0.01847561635077
1679	60.8881225585938	0.136038541793823	-7.86328220367432	0.036657378077507	0.00159255252219737	-0.0256800893694162	0.0308132413774729
1680	60.8881225585938	1.11006152629852	-8.05808639526367	0.0441248863935471	-0.00132951640989631	-0.0224333461374044	0.0415274947881699
1681	60.2387733459473	0.78538715839386	-7.86328220367432	0.0457482598721981	0.012956153601408	-0.0240567177534103	0.0314625911414623
1682	62.1868209838867	-0.188635781407356	-7.99315214157104	0.0376313999295235	0.00191722682211548	-0.0227580219507217	0.0226963832974434
1683	62.8361663818359	-0.188635781407356	-7.99315214157104	0.0386054255068302	0.00678734155371785	-0.0133424662053585	0.0162028968334198
1684	62.1868209838867	0.136038541793823	-7.99315214157104	0.0369820520281792	0.011982130818069	-0.00295288790948689	0.00906006153672934
1685	60.8881225585938	0.460712850093842	-8.18795680999756	0.00386527273803949	0.00873538758605719	0.00743668992072344	0.00743668992072344
1686	62.1868209838867	-0.837984383106232	-7.6684775352478	-0.000355493422830477	0.00451462110504508	0.00776136433705688	0.00841071270406246
1687	61.5374717712402	0.460712850093842	-7.79834747314453	-0.0172385573387146	-0.00749832857400179	0.0158782228827477	-0.0117190945893526
1688	59.5894241333008	-0.188635781407356	-7.73341274261475	-0.02697878703475	0.00191722682211548	0.0220470335334539	-0.0266541130840778
1689	62.1868209838867	-0.513310074806213	-7.73341274261475	-0.0224333461374044	-0.00814767740666866	0.0265924744307995	-0.0354203209280968
1690	64.1348648071289	-0.837984383106232	-7.99315214157104	-0.0250307414680719	-0.0357449948787689	0.0301638916134834	-0.0260047651827335
1691	63.4855155944824	-2.13668155670166	-7.9282169342041	-0.0250307414680719	-0.0497059896588326	0.0733455792069435	-0.0279528107494116
1692	60.8881225585938	-0.188635781407356	-7.6684775352478	-0.0211346503347158	-0.0386670641601086	0.0876312479376793	-0.0185372550040483
1693	59.5894241333008	0.136038541793823	-7.86328220367432	-0.023407369852066	-0.0263294391334057	0.0739949271082878	-0.0211346503347158
1694	62.8361663818359	-0.837984383106232	-7.73341274261475	-0.0237320438027382	-0.00912170019000769	0.049319677054882	-0.00977104809135199
1695	60.8881225585938	0.78538715839386	-8.05808639526367	-0.0211346503347158	-0.0143164889886975	0.0522417463362217	-0.00555028254166245
1696	62.1868209838867	-1.16265869140625	-7.99315214157104	-0.0198359526693821	0.00873538758605719	0.0213976856321096	-0.00879702530801296
1697	58.9400749206543	-0.837984383106232	-7.9282169342041	-0.02697878703475	0.0230210572481155	-0.00295288790948689	0.0126314787194133
1698	62.8361663818359	-0.513310074806213	-8.18795680999756	-0.0185372550040483	0.0412028171122074	-0.0221086721867323	0.020423661917448
1699	61.5374717712402	0.460712850093842	-8.05808639526367	-0.0198359526693821	0.0373067259788513	-0.0146411629393697	0.0308132413774729
1700	60.2387733459473	-0.837984383106232	-7.79834747314453	-0.0175632312893867	0.0246444288641214	-0.0146411629393697	0.0441248863935471
1701	62.1868209838867	0.460712850093842	-7.6684775352478	-0.0139918150380254	0.0233457311987877	-0.039641086012125	0.0324366129934788
1702	59.5894241333008	0.460712850093842	-8.05808639526367	-0.0188619289547205	0.0269171483814716	-0.0263294391334057	0.0226963832974434
1703	61.5374717712402	0.460712850093842	-8.31782627105713	-0.0175632312893867	0.0337353087961674	-0.0386670641601086	0.0136055024340749
1704	62.8361663818359	-0.837984383106232	-8.12302207946777	-0.0191866029053926	0.0200989879667759	-0.0412644557654858	0.00873538758605719
1705	62.1868209838867	-1.48733305931091	-7.73341274261475	-0.0201606266200542	-0.00132951640989631	-0.032173577696085	0.0178262684494257
1706	59.5894241333008	0.78538715839386	-7.99315214157104	-0.0165892094373703	-0.0156151866540313	-0.0146411629393697	0.00418994715437293
1707	63.4855155944824	-1.16265869140625	-7.47367286682129	-0.0136671401560307	-0.0253554154187441	-0.00457625929266214	-0.00587495695799589
1708	62.8361663818359	-0.837984383106232	-7.86328220367432	-0.0104203969240189	-0.023407369852066	-0.00555028254166245	-0.0315242260694504
1709	62.1868209838867	-1.81200730800629	-7.99315214157104	-0.0152905117720366	-0.0191866029053926	-0.00132951640989631	-0.0428878292441368
1710	62.1868209838867	-1.16265869140625	-7.79834747314453	-0.0169138833880424	-0.0100957229733467	-0.00490093370899558	-0.03444629535079
1711	60.8881225585938	-1.16265869140625	-7.79834747314453	-0.0182125810533762	-0.000680167751852423	-0.017887907102704	-0.028926832601428
1712	62.8361663818359	0.136038541793823	-8.05808639526367	-0.0107450718060136	0.00841071270406246	-0.0263294391334057	-0.021459324285388
1713	63.4855155944824	-0.513310074806213	-7.79834747314453	-0.00814767740666866	0.00678734155371785	-0.0412644557654858	-0.0253554154187441
1714	62.1868209838867	-1.16265869140625	-7.79834747314453	-0.0133424662053585	-0.000680167751852423	-0.0311995539814234	-0.0204853005707264
1715	62.1868209838867	-0.837984383106232	-7.73341274261475	-0.0139918150380254	-0.00879702530801296	0.00970941036939621	-0.00782300252467394
1716	60.8881225585938	-0.188635781407356	-7.99315214157104	-0.00782300252467394	0.00776136433705688	0.0285405199974775	-0.00165419070981443
1717	62.1868209838867	-0.188635781407356	-8.38276100158691	-0.0156151866540313	0.0356833562254906	0.031137915328145	0.00776136433705688
1718	61.5374717712402	-0.837984383106232	-8.05808639526367	-0.0100957229733467	0.0252937767654657	0.0181509424000978	0.0262678004801273
1719	62.8361663818359	-0.837984383106232	-7.6684775352478	-0.0143164889886975	0.0210730116814375	0.0165275707840919	0.040228795260191
1720	60.8881225585938	-1.81200730800629	-7.73341274261475	-0.0169138833880424	0.00776136433705688	0.020423661917448	0.0330859608948231
1721	63.4855155944824	-0.837984383106232	-7.6684775352478	-0.00295288790948689	0.00126787810586393	0.0123068047687411	0.029189869761467
1722	62.8361663818359	-1.48733305931091	-7.73341274261475	-0.00814767740666866	-0.000680167751852423	0.0188002903014421	0.0330859608948231
1723	62.8361663818359	-1.81200730800629	-8.18795680999756	-0.00814767740666866	-0.00522560812532902	0.00841071270406246	0.01847561635077
1724	60.8881225585938	-0.188635781407356	-8.18795680999756	-0.0104203969240189	-0.00100484199356288	-0.00100484199356288	0.00970941036939621
1725	62.8361663818359	-1.48733305931091	-7.73341274261475	-0.0107450718060136	-0.00782300252467394	0.0022419011220336	0.0168522447347641
1726	61.5374717712402	-0.837984383106232	-8.38276100158691	-0.00782300252467394	0.00354059832170606	-0.00165419070981443	0.0197743140161037
1727	63.4855155944824	-2.13668155670166	-7.73341274261475	-0.00555028254166245	-0.00717365415766835	-0.0123684434220195	-0.00327756232582033
1728	60.8881225585938	-0.188635781407356	-7.47367286682129	-0.00684897974133492	0.0022419011220336	-0.0156151866540313	-0.0302255302667618
1729	58.9400749206543	-0.837984383106232	-7.9282169342041	-0.0165892094373703	0.0123068047687411	-0.00879702530801296	-0.0373683646321297
1730	62.8361663818359	-0.837984383106232	-8.05808639526367	-0.00652430532500148	-0.00132951640989631	-0.0159398596733809	-0.0370436906814575
1731	62.1868209838867	-0.513310074806213	-8.25289154052734	-0.00360223650932312	-0.00392691092565656	-0.00522560812532902	-0.0299008563160896
1732	61.5374717712402	-1.48733305931091	-7.99315214157104	-0.00327756232582033	-0.021459324285388	0.0282158460468054	-0.0279528107494116
1733	62.1868209838867	-2.13668155670166	-7.73341274261475	-0.00295288790948689	-0.0341216214001179	0.0600339286029339	-0.0175632312893867
1734	61.5374717712402	-1.16265869140625	-7.73341274261475	-0.00684897974133492	-0.0373683646321297	0.0905533134937286	-0.0143164889886975
1735	63.4855155944824	-1.81200730800629	-7.79834747314453	0.0210730116814375	-0.039641086012125	0.0905533134937286	-0.0113944197073579
1736	62.8361663818359	-2.78603029251099	-7.79834747314453	0.0233457311987877	-0.0143164889886975	0.143799901008606	-0.00490093370899558
1737	62.1868209838867	-0.837984383106232	-8.12302207946777	0.0243197549134493	-0.017887907102704	0.191202342510223	0.00841071270406246
1738	60.8881225585938	-2.13668155670166	-7.86328220367432	0.0304885655641556	0.00678734155371785	0.168799817562103	0.0314625911414623
1739	63.4855155944824	-1.81200730800629	-7.86328220367432	0.0369820520281792	0.0233457311987877	0.124968789517879	0.0373067259788513
1740	62.8361663818359	-1.81200730800629	-7.79834747314453	0.040228795260191	0.0181509424000978	0.0438002124428749	0.0408781431615353
1741	62.8361663818359	-2.78603029251099	-7.60354280471802	0.0343846566975117	0.00776136433705688	-0.0341216214001179	0.0395794473588467
1742	63.4855155944824	-1.81200730800629	-7.60354280471802	0.0334106348454952	0.00743668992072344	-0.0818487480282784	0.025618452578783
1743	61.5374717712402	-1.81200730800629	-7.99315214157104	0.0308132413774729	0.0200989879667759	-0.135744690895081	0.0132808275520802
1744	60.2387733459473	-1.16265869140625	-8.31782627105713	0.0308132413774729	0.0181509424000978	-0.181199088692665	0.00841071270406246
1745	64.1348648071289	-2.13668155670166	-7.79834747314453	0.0278911720961332	0.00808603875339031	-0.157173186540604	0.0158782228827477
1746	62.1868209838867	-0.837984383106232	-8.05808639526367	0.0304885655641556	0.00256657530553639	-0.157822534441948	0.00386527273803949
1747	60.2387733459473	0.136038541793823	-7.9282169342041	0.0282158460468054	0.00906006153672934	-0.115939550101757	-0.0130177913233638
1748	62.1868209838867	-0.837984383106232	-7.53860807418823	0.0330859608948231	0.00678734155371785	-0.0850954875349998	-0.0428878292441368
1749	63.4855155944824	-1.81200730800629	-7.9282169342041	0.0252937767654657	0.00321592413820326	-0.0841214656829834	-0.0458098985254765
1750	63.4855155944824	-2.78603029251099	-7.9282169342041	-0.00749832857400179	-0.0100957229733467	-0.0302255302667618	-0.0383423902094364
1751	62.1868209838867	-1.48733305931091	-7.86328220367432	0.00321592413820326	0.00516396993771195	-0.0276281367987394	-0.0347709693014622
1752	60.8881225585938	-1.16265869140625	-7.86328220367432	-0.00100484199356288	-0.0107450718060136	-0.0175632312893867	-0.0243813935667276
1753	64.1348648071289	-1.16265869140625	-8.31782627105713	0.0106834331527352	0.00516396993771195	-0.00717365415766835	-0.03444629535079
1754	62.1868209838867	-1.81200730800629	-7.6684775352478	0.00418994715437293	0.000943203864153475	0.0210730116814375	-0.0221086721867323
1755	62.8361663818359	-1.81200730800629	-7.73341274261475	0.00906006153672934	-0.0188619289547205	0.00906006153672934	-0.00847235135734081
1756	62.8361663818359	-2.13668155670166	-7.79834747314453	0.00386527273803949	0.00613799272105098	0.000943203864153475	-3.08191010844894e-05
1757	62.1868209838867	-0.513310074806213	-8.18795680999756	0.0113327819854021	0.011982130818069	-0.0117190945893526	0.000618529506027699
1758	63.4855155944824	-1.48733305931091	-8.18795680999756	0.01100810803473	0.0197743140161037	-0.0334722734987736	0.0217223595827818
1759	64.7842102050781	-2.13668155670166	-7.9282169342041	0.00451462110504508	0.00906006153672934	-0.0458098985254765	0.0334106348454952
1760	62.1868209838867	-0.513310074806213	-8.18795680999756	0.0327612869441509	0.011982130818069	-0.0461345724761486	0.0356833562254906
1761	60.2387733459473	-0.188635781407356	-7.86328220367432	0.0230210572481155	0.020423661917448	-0.0581475235521793	0.0421768426895142
1762	63.4855155944824	-1.81200730800629	-7.73341274261475	0.012956153601408	0.0334106348454952	-0.0594462193548679	0.0298392176628113
1763	64.1348648071289	-2.46135592460632	-7.9282169342041	0.0233457311987877	0.0243197549134493	-0.0305502042174339	0.0210730116814375
1764	61.5374717712402	-1.16265869140625	-8.18795680999756	0.0149041991680861	0.0149041991680861	-0.00360223650932312	0.00841071270406246
1765	62.8361663818359	-1.48733305931091	-8.18795680999756	-0.0026282137259841	0.00808603875339031	0.0103587592020631	0.025618452578783
1766	62.1868209838867	-0.837984383106232	-7.86328220367432	0.00841071270406246	0.00581331877037883	0.0399041213095188	0.00386527273803949
1767	61.5374717712402	-0.513310074806213	-8.38276100158691	-0.00977104809135199	-0.0250307414680719	0.0752936229109764	-0.00295288790948689
1768	62.8361663818359	-1.81200730800629	-7.60354280471802	-0.0195112787187099	-0.0256800893694162	0.109709098935127	-0.0341216214001179
1769	62.1868209838867	-1.48733305931091	-7.47367286682129	-0.0376930385828018	-0.0243813935667276	0.094449408352375	-0.0399657599627972
1770	61.5374717712402	-1.81200730800629	-7.9282169342041	-0.0367190167307854	-0.0299008563160896	0.0671767666935921	-0.0347709693014622
1771	64.1348648071289	-1.48733305931091	-7.99315214157104	-0.0175632312893867	-0.0276281367987394	0.0438002124428749	-0.032173577696085
1772	63.4855155944824	-1.48733305931091	-7.99315214157104	-0.00327756232582033	-0.0260047651827335	0.0106834331527352	-0.0331475995481014
1773	61.5374717712402	-1.81200730800629	-7.86328220367432	-0.000680167751852423	-0.0188619289547205	-0.0292515084147453	-0.0185372550040483
1774	64.7842102050781	-1.48733305931091	-7.79834747314453	0.00581331877037883	0.000618529506027699	-0.0623682886362076	-0.0175632312893867
1775	62.1868209838867	0.136038541793823	-7.73341274261475	0.00354059832170606	0.01100810803473	-0.0600955672562122	-0.0139918150380254
1776	63.4855155944824	-0.513310074806213	-7.9282169342041	0.00581331877037883	0.0262678004801273	-0.0561994761228561	0.000943203864153475
1777	64.7842102050781	-2.13668155670166	-7.9282169342041	0.0116574559360743	0.0360080301761627	-0.0383423902094364	0.00191722682211548
1778	64.1348648071289	-1.16265869140625	-8.18795680999756	0.00970941036939621	0.0350340083241463	-0.0175632312893867	0.0295145437121391
1779	58.2907257080078	0.136038541793823	-8.12302207946777	-0.00295288790948689	0.025618452578783	-0.0104203969240189	0.0389300994575024
1780	62.8361663818359	-0.513310074806213	-8.05808639526367	0.0373067259788513	0.0220470335334539	-0.0263294391334057	0.0421768426895142
1781	63.4855155944824	-0.513310074806213	-8.18795680999756	0.0171769186854362	0.0298392176628113	-0.0156151866540313	0.0330859608948231
1782	61.5374717712402	-1.16265869140625	-7.73341274261475	0.0252937767654657	0.0243197549134493	-0.0324982516467571	0.0188002903014421
1783	64.1348648071289	-0.837984383106232	-7.99315214157104	0.000293855206109583	0.0321119390428066	-0.0311995539814234	0.0236704051494598
1784	62.8361663818359	-1.48733305931091	-7.9282169342041	-0.00360223650932312	0.0194496400654316	-0.0334722734987736	0.0168522447347641
1785	62.1868209838867	-0.837984383106232	-8.38276100158691	-0.0162645354866982	0.0123068047687411	-0.00392691092565656	0.0168522447347641
1786	64.1348648071289	-1.48733305931091	-7.73341274261475	-0.0217839982360601	-0.0113944197073579	0.0399041213095188	0.0152288740500808
1787	63.4855155944824	-2.13668155670166	-7.79834747314453	-0.023407369852066	-0.0363943427801132	0.0275664981454611	-0.00879702530801296
1788	62.1868209838867	-1.48733305931091	-7.9282169342041	-0.0273034609854221	-0.0461345724761486	0.036657378077507	-0.0263294391334057
1789	62.8361663818359	-0.188635781407356	-7.73341274261475	-0.0146411629393697	-0.0299008563160896	0.0548391379415989	-0.0389917381107807
1790	62.8361663818359	0.136038541793823	-8.18795680999756	-0.00522560812532902	-0.0386670641601086	0.0574365332722664	-0.0350956469774246
1791	62.1868209838867	-2.13668155670166	-8.12302207946777	0.000293855206109583	-0.0542514286935329	0.0886052697896957	-0.0217839982360601
1792	65.4335632324219	-2.46135592460632	-7.79834747314453	-0.00977104809135199	-0.0292515084147453	0.094449408352375	-0.0253554154187441
1793	60.8881225585938	-1.48733305931091	-7.9282169342041	0.0022419011220336	-0.023407369852066	0.0889299437403679	-0.0247060675173998
1794	62.1868209838867	-0.513310074806213	-8.18795680999756	0.00386527273803949	-0.0130177913233638	0.0506183728575706	-0.0195112787187099
1795	63.4855155944824	-1.81200730800629	-7.47367286682129	0.00808603875339031	0.00354059832170606	0.00743668992072344	-0.00587495695799589
1796	62.8361663818359	-1.81200730800629	-7.79834747314453	0.00289124972186983	0.00516396993771195	-0.0386670641601086	-0.00619963090866804
1797	61.5374717712402	-1.81200730800629	-7.9282169342041	0.01847561635077	0.0460729338228703	-0.113017484545708	0.00581331877037883
1798	62.1868209838867	-0.513310074806213	-8.12302207946777	0.0252937767654657	0.060358602553606	-0.141913503408432	0.0243197549134493
1799	62.8361663818359	-1.16265869140625	-8.25289154052734	0.0262678004801273	0.0619819760322571	-0.134121313691139	0.0334106348454952
1800	62.1868209838867	-2.13668155670166	-7.86328220367432	0.0243197549134493	0.0304885655641556	-0.073731891810894	0.045423585921526
1801	62.1868209838867	-1.81200730800629	-7.73341274261475	0.0298392176628113	0.0207483377307653	-0.0224333461374044	0.036657378077507
1802	59.5894241333008	-0.837984383106232	-7.47367286682129	0.0200989879667759	0.012956153601408	-0.0126931173726916	0.0252937767654657
1803	62.1868209838867	-0.837984383106232	-8.12302207946777	0.01847561635077	-0.00457625929266214	0.00191722682211548	0.0220470335334539
1804	63.4855155944824	-1.81200730800629	-8.18795680999756	0.0194496400654316	-0.00327756232582033	-0.0100957229733467	0.012956153601408
1805	63.4855155944824	-3.11070466041565	-7.53860807418823	0.0220470335334539	-0.00944637414067984	-0.0191866029053926	0.0217223595827818
1806	62.1868209838867	-1.16265869140625	-8.05808639526367	0.0200989879667759	0.00321592413820326	-0.0217839982360601	0.0100340843200684
1807	62.8361663818359	-2.46135592460632	-7.86328220367432	0.0158782228827477	-0.00132951640989631	-0.0334722734987736	-0.00197886489331722
1808	62.1868209838867	-1.81200730800629	-7.99315214157104	0.0100340843200684	0.00938473641872406	-0.0282774847000837	-0.0302255302667618
1809	63.4855155944824	-1.81200730800629	-7.6684775352478	-0.00360223650932312	0.00354059832170606	-0.0221086721867323	-0.0360696688294411
1810	64.1348648071289	-3.11070466041565	-8.12302207946777	0.0155535480007529	-0.00392691092565656	-0.0276281367987394	-0.0386670641601086
1811	60.8881225585938	-1.81200730800629	-7.73341274261475	-0.0136671401560307	0.00191722682211548	-0.0247060675173998	-0.0354203209280968
1812	62.8361663818359	-2.13668155670166	-7.60354280471802	-0.00327756232582033	0.0100340843200684	0.000943203864153475	-0.0253554154187441
1813	61.5374717712402	-1.16265869140625	-8.18795680999756	-0.0107450718060136	0.00808603875339031	0.0239950809627771	-0.0172385573387146
1814	64.7842102050781	-3.43537902832031	-7.73341274261475	-0.028926832601428	-0.00522560812532902	0.0149041991680861	-0.021459324285388
1815	62.1868209838867	-0.837984383106232	-7.73341274261475	-0.0221086721867323	0.00256657530553639	0.0149041991680861	-0.0136671401560307
1816	60.2387733459473	-1.48733305931091	-7.73341274261475	-0.0253554154187441	-0.00652430532500148	0.025618452578783	0.00516396993771195
1817	63.4855155944824	-1.16265869140625	-8.38276100158691	-0.0211346503347158	0.00418994715437293	0.0103587592020631	0.00646266713738441
1818	62.8361663818359	-1.16265869140625	-7.9282169342041	-0.02697878703475	0.00970941036939621	0.000943203864153475	0.0265924744307995
1819	63.4855155944824	-2.78603029251099	-7.99315214157104	-0.0208099745213985	0.0197743140161037	-0.0165892094373703	0.0369820520281792
1820	61.5374717712402	-2.46135592460632	-7.73341274261475	-0.0198359526693821	0.0246444288641214	-0.0227580219507217	0.0399041213095188
1821	64.1348648071289	-2.13668155670166	-7.79834747314453	-0.00165419070981443	0.0350340083241463	-0.0217839982360601	0.0353586822748184
1822	63.4855155944824	-1.81200730800629	-7.73341274261475	0.0022419011220336	0.0317872650921345	-0.0182125810533762	0.0213976856321096
1823	63.4855155944824	-2.46135592460632	-7.73341274261475	0.00321592413820326	0.0123068047687411	-0.00879702530801296	0.0152288740500808
1824	62.1868209838867	-1.16265869140625	-8.05808639526367	0.00386527273803949	-0.0156151866540313	0.013930176384747	0.00678734155371785
1825	62.1868209838867	-2.13668155670166	-7.79834747314453	0.00126787810586393	-0.0360696688294411	0.0337353087961674	0.01100810803473
1826	61.5374717712402	-0.513310074806213	-8.38276100158691	0.00159255252219737	-0.0438618510961533	0.0412028171122074	-0.00230353930965066
1827	63.4855155944824	-1.81200730800629	-7.99315214157104	0.0106834331527352	-0.0448358729481697	0.0626313239336014	-0.0113944197073579
1828	62.1868209838867	-2.46135592460632	-7.9282169342041	-0.00619963090866804	-0.0669137313961983	0.0827611312270164	-0.0308748781681061
1829	61.5374717712402	-1.48733305931091	-7.53860807418823	-0.0250307414680719	-0.0591215454041958	0.111981816589832	-0.0412644557654858
1830	61.5374717712402	-0.513310074806213	-8.18795680999756	-0.0240567177534103	-0.063342310488224	0.169124498963356	-0.0367190167307854
1831	62.1868209838867	-1.16265869140625	-8.38276100158691	-0.0260047651827335	-0.0519787110388279	0.164579063653946	-0.0302255302667618
1832	63.4855155944824	-1.48733305931091	-7.99315214157104	-0.0191866029053926	-0.0409397818148136	0.105163656175137	-0.023407369852066
1833	63.4855155944824	-2.13668155670166	-7.99315214157104	-0.0169138833880424	-0.0191866029053926	0.07431960105896	-0.0204853005707264
1834	59.5894241333008	-0.837984383106232	-8.05808639526367	-0.0208099745213985	-0.00814767740666866	0.0399041213095188	-0.0117190945893526
1835	64.1348648071289	-1.81200730800629	-7.53860807418823	-0.00619963090866804	-0.00619963090866804	0.0298392176628113	-0.0026282137259841
1836	63.4855155944824	-2.46135592460632	-7.53860807418823	0.00451462110504508	0.00126787810586393	0.00776136433705688	-0.00197886489331722
1837	61.5374717712402	-1.81200730800629	-7.9282169342041	0.0239950809627771	0.0168522447347641	-0.0334722734987736	-3.08191010844894e-05
1838	62.8361663818359	-2.13668155670166	-7.9282169342041	0.029189869761467	0.040228795260191	-0.0523033849895	0.0288651939481497
1839	64.1348648071289	-1.81200730800629	-8.12302207946777	0.0308132413774729	0.0450989119708538	-0.0500306636095047	0.0265924744307995
1840	61.5374717712402	-0.513310074806213	-8.18795680999756	0.036657378077507	0.0399041213095188	-0.0454852245748043	0.0425015166401863
1841	61.5374717712402	-0.837984383106232	-7.99315214157104	0.0330859608948231	0.0282158460468054	-0.0493813157081604	0.0265924744307995
1842	62.1868209838867	-1.81200730800629	-7.79834747314453	0.0399041213095188	0.0230210572481155	-0.0977577865123749	0.0226963832974434
1843	62.8361663818359	-2.13668155670166	-7.60354280471802	0.0220470335334539	0.0243197549134493	-0.106523998081684	0.0123068047687411
1844	61.5374717712402	-1.48733305931091	-7.79834747314453	0.0327612869441509	0.0152288740500808	-0.116588898003101	-0.0136671401560307
1845	62.1868209838867	-0.513310074806213	-8.25289154052734	0.0191249661147594	0.0197743140161037	-0.113017484545708	0.012956153601408
1846	63.4855155944824	-2.78603029251099	-7.9282169342041	0.0162028968334198	0.000618529506027699	-0.0961344167590141	0.00808603875339031
1847	62.1868209838867	-0.513310074806213	-8.05808639526367	0.00289124972186983	-0.0185372550040483	-0.0617189407348633	-0.0113944197073579
1848	61.5374717712402	-1.48733305931091	-7.79834747314453	-0.0113944197073579	-0.0276281367987394	-0.00782300252467394	-0.0337969474494457
1849	63.4855155944824	-1.81200730800629	-7.73341274261475	-0.00912170019000769	-0.0422384813427925	0.0126314787194133	-0.0376930385828018
1850	64.1348648071289	-1.81200730800629	-7.73341274261475	-0.0247060675173998	-0.0315242260694504	0.0132808275520802	-0.0373683646321297
1851	64.7842102050781	-2.78603029251099	-7.9282169342041	-0.0315242260694504	-0.0360696688294411	0.029189869761467	-0.0286021586507559
1852	60.8881225585938	-0.188635781407356	-8.05808639526367	-0.0347709693014622	-0.0227580219507217	0.0356833562254906	-0.02697878703475
1853	62.1868209838867	-0.513310074806213	-7.9282169342041	-0.0370436906814575	-0.0282774847000837	0.0574365332722664	-0.0227580219507217
1854	64.7842102050781	-1.48733305931091	-7.99315214157104	-0.0386670641601086	-0.0337969474494457	0.0405534692108631	-0.0169138833880424
1855	62.1868209838867	-0.837984383106232	-7.86328220367432	-0.0286021586507559	-0.02697878703475	0.0473716296255589	-0.00490093370899558
1856	64.1348648071289	-0.513310074806213	-7.79834747314453	-0.0143164889886975	0.00743668992072344	0.0136055024340749	-3.08191010844894e-05
1857	61.5374717712402	-1.16265869140625	-7.73341274261475	-0.00555028254166245	0.0298392176628113	-0.00847235135734081	0.011982130818069
1858	62.8361663818359	-0.513310074806213	-8.18795680999756	0.01100810803473	0.045423585921526	-0.0373683646321297	0.0217223595827818
1859	62.8361663818359	0.460712850093842	-8.31782627105713	0.0132808275520802	0.0558131635189056	-0.0581475235521793	0.0340599827468395
1860	62.1868209838867	-1.48733305931091	-7.9282169342041	0.0126314787194133	0.0483456552028656	-0.0510046854615211	0.031137915328145
1861	62.8361663818359	-0.188635781407356	-7.86328220367432	0.00906006153672934	0.0619819760322571	-0.0607449151575565	0.0337353087961674
1862	62.1868209838867	0.136038541793823	-7.9282169342041	0.01100810803473	0.0564625114202499	-0.055874802172184	0.0317872650921345
1863	62.1868209838867	0.136038541793823	-8.05808639526367	0.0126314787194133	0.0538651160895824	-0.0600955672562122	0.0113327819854021
1864	64.1348648071289	-1.16265869140625	-7.73341274261475	0.000943203864153475	0.0483456552028656	-0.0675630792975426	0.0155535480007529
1865	63.4855155944824	-0.513310074806213	-7.99315214157104	0.00159255252219737	0.0386054255068302	-0.0526280589401722	0.0162028968334198
1866	60.8881225585938	-0.188635781407356	-7.99315214157104	-0.00684897974133492	0.0230210572481155	-0.0276281367987394	0.0213976856321096
1867	61.5374717712402	-0.513310074806213	-7.86328220367432	0.0022419011220336	0.00808603875339031	0.0220470335334539	-0.0113944197073579
1868	64.7842102050781	-0.837984383106232	-7.86328220367432	0.00678734155371785	-0.0185372550040483	0.0457482598721981	-0.0276281367987394
1869	64.1348648071289	-1.16265869140625	-7.86328220367432	0.00159255252219737	-0.0308748781681061	0.0697741582989693	-0.0315242260694504
1870	63.4855155944824	0.460712850093842	-7.86328220367432	0.0103587592020631	-0.0240567177534103	0.0626313239336014	-0.0299008563160896
1871	62.1868209838867	-0.188635781407356	-7.9282169342041	0.00873538758605719	-0.0308748781681061	0.0600339286029339	-0.0240567177534103
1872	64.7842102050781	-0.837984383106232	-7.99315214157104	0.00776136433705688	-0.0227580219507217	0.0382807515561581	-0.0263294391334057
1873	62.1868209838867	0.460712850093842	-8.18795680999756	0.0132808275520802	-0.0191866029053926	0.0191249661147594	-0.0201606266200542
1874	62.8361663818359	-1.16265869140625	-7.86328220367432	0.012956153601408	-0.0295761823654175	0.00191722682211548	-0.0104203969240189
1875	60.2387733459473	0.460712850093842	-7.86328220367432	0.00743668992072344	-0.0256800893694162	-0.0195112787187099	-0.00197886489331722
1876	62.1868209838867	1.11006152629852	-7.79834747314453	-0.00490093370899558	-0.0104203969240189	-0.0263294391334057	-0.00230353930965066
1877	64.1348648071289	-0.188635781407356	-7.86328220367432	-0.000680167751852423	0.0197743140161037	-0.0529527328908443	0.00321592413820326
1878	62.1868209838867	0.136038541793823	-8.25289154052734	-0.00619963090866804	0.020423661917448	-0.0435371771454811	0.0269171483814716
1879	62.8361663818359	-0.513310074806213	-7.79834747314453	-0.0172385573387146	0.0210730116814375	-0.0139918150380254	0.0233457311987877
1880	62.1868209838867	-0.837984383106232	-7.9282169342041	-0.0204853005707264	0.00548864435404539	0.0197743140161037	0.0392547734081745
1881	63.4855155944824	0.136038541793823	-8.05808639526367	-0.0110697457566857	-0.00490093370899558	0.0337353087961674	0.0363327041268349
1882	63.4855155944824	-0.188635781407356	-7.60354280471802	-0.00392691092565656	0.00289124972186983	0.0519170723855495	0.0233457311987877
1883	63.4855155944824	-1.16265869140625	-7.34380340576172	-0.00165419070981443	0.00126787810586393	0.0249691028147936	0.0246444288641214
1884	59.5894241333008	0.78538715839386	-8.12302207946777	-0.00684897974133492	-0.0133424662053585	0.0217223595827818	0.00873538758605719
1885	62.8361663818359	-0.188635781407356	-7.73341274261475	0.000293855206109583	-0.0201606266200542	0.0178262684494257	0.0103587592020631
1886	62.1868209838867	0.460712850093842	-7.86328220367432	0.00613799272105098	-0.00165419070981443	-0.00132951640989631	0.0194496400654316
1887	63.4855155944824	-1.81200730800629	-7.99315214157104	-0.00392691092565656	-0.0328229255974293	-0.00392691092565656	-0.00490093370899558
1888	63.4855155944824	0.136038541793823	-7.79834747314453	-0.000680167751852423	-0.0188619289547205	0.00711201597005129	-0.0334722734987736
1889	61.5374717712402	0.460712850093842	-7.79834747314453	-0.0130177913233638	-0.0191866029053926	-0.00782300252467394	-0.0422384813427925
1890	64.1348648071289	-0.188635781407356	-7.86328220367432	-0.00684897974133492	-0.00879702530801296	-0.0110697457566857	-0.03444629535079
1891	64.1348648071289	-0.513310074806213	-7.86328220367432	0.0149041991680861	-0.00847235135734081	0.00646266713738441	-0.0240567177534103
1892	62.8361663818359	-0.188635781407356	-7.99315214157104	0.0116574559360743	-0.00425158534198999	-0.00847235135734081	-0.02697878703475
1893	61.5374717712402	0.78538715839386	-7.9282169342041	-0.00490093370899558	0.0142548503354192	0.0152288740500808	-0.0250307414680719
1894	63.4855155944824	-0.188635781407356	-7.9282169342041	-0.00457625929266214	-0.00425158534198999	0.00159255252219737	-0.0198359526693821
1895	62.8361663818359	0.136038541793823	-8.31782627105713	0.00159255252219737	-0.00132951640989631	-0.0165892094373703	-0.021459324285388
1896	63.4855155944824	-0.513310074806213	-7.53860807418823	-0.0026282137259841	0.0132808275520802	-0.0247060675173998	-0.00360223650932312
1897	61.5374717712402	-0.188635781407356	-7.73341274261475	0.0168522447347641	0.0149041991680861	-0.0331475995481014	-0.000355493422830477
1898	61.5374717712402	-0.837984383106232	-7.9282169342041	-0.00392691092565656	0.0155535480007529	-0.0318489037454128	0.0272418223321438
1899	63.4855155944824	-0.513310074806213	-8.05808639526367	-0.00782300252467394	0.00743668992072344	-0.0133424662053585	0.0269171483814716
1900	63.4855155944824	-0.188635781407356	-8.12302207946777	-0.00879702530801296	0.0191249661147594	0.0162028968334198	0.0360080301761627
1901	63.4855155944824	-1.81200730800629	-8.05808639526367	-0.00360223650932312	0.011982130818069	0.00646266713738441	0.0382807515561581
1902	63.4855155944824	-0.837984383106232	-7.79834747314453	0.00678734155371785	0.0181509424000978	-0.00522560812532902	0.0314625911414623
1903	62.1868209838867	-0.513310074806213	-7.53860807418823	-0.00360223650932312	0.031137915328145	-0.02697878703475	0.0155535480007529
1904	61.5374717712402	-0.188635781407356	-7.99315214157104	-0.00230353930965066	0.0220470335334539	-0.0367190167307854	0.0175015944987535
1905	64.1348648071289	-0.837984383106232	-7.99315214157104	-0.00392691092565656	0.0200989879667759	-0.039641086012125	0.0233457311987877
1906	62.8361663818359	-0.513310074806213	-8.18795680999756	-0.000355493422830477	0.0022419011220336	-0.0324982516467571	0.0213976856321096
1907	60.2387733459473	0.460712850093842	-7.99315214157104	-0.0162645354866982	-0.00295288790948689	-0.00847235135734081	-0.00360223650932312
1908	62.8361663818359	-0.837984383106232	-7.9282169342041	-0.0211346503347158	-0.0191866029053926	-0.00684897974133492	-0.028926832601428
1909	63.4855155944824	-1.16265869140625	-7.9282169342041	-0.0188619289547205	-0.0243813935667276	-0.00847235135734081	-0.0324982516467571
1910	62.8361663818359	-1.81200730800629	-7.47367286682129	-0.0201606266200542	-0.0250307414680719	-0.0136671401560307	-0.043212503194809
1911	63.4855155944824	-1.16265869140625	-7.73341274261475	-0.017887907102704	-0.0217839982360601	0.00548864435404539	-0.0169138833880424
1912	60.2387733459473	0.136038541793823	-8.18795680999756	-0.00717365415766835	-0.00619963090866804	0.00646266713738441	-0.0273034609854221
1913	62.1868209838867	-0.513310074806213	-8.31782627105713	-0.00132951640989631	0.00483929552137852	0.00548864435404539	-0.0191866029053926
1914	63.4855155944824	-1.48733305931091	-7.86328220367432	-0.000355493422830477	0.00613799272105098	0.0106834331527352	-0.0126931173726916
1915	61.5374717712402	-1.81200730800629	-7.79834747314453	0.0022419011220336	-0.00425158534198999	0.0158782228827477	0.000618529506027699
1916	62.1868209838867	-1.48733305931091	-7.60354280471802	-0.0139918150380254	-0.00327756232582033	0.0252937767654657	0.00743668992072344
1917	60.8881225585938	-1.48733305931091	-7.6684775352478	-0.00555028254166245	0.000943203864153475	0.0207483377307653	0.000943203864153475
1918	62.1868209838867	-1.48733305931091	-8.18795680999756	-0.0104203969240189	0.00613799272105098	0.0113327819854021	0.0213976856321096
1919	62.1868209838867	-0.837984383106232	-8.12302207946777	-0.0175632312893867	0.0113327819854021	0.00256657530553639	0.029189869761467
1920	62.1868209838867	-0.837984383106232	-7.99315214157104	-0.0136671401560307	0.0178262684494257	0.00548864435404539	0.0399041213095188
1921	58.9400749206543	-0.188635781407356	-8.12302207946777	-0.0165892094373703	0.00126787810586393	0.0194496400654316	0.0340599827468395
1922	62.1868209838867	-0.513310074806213	-8.05808639526367	-0.00912170019000769	0.00126787810586393	0.0207483377307653	0.0243197549134493
1923	64.1348648071289	-1.48733305931091	-7.60354280471802	-0.00295288790948689	-0.00295288790948689	0.0152288740500808	0.0126314787194133
1924	62.8361663818359	-2.78603029251099	-7.53860807418823	0.00386527273803949	-0.0425631552934647	0.0353586822748184	0.0178262684494257
1925	61.5374717712402	0.136038541793823	-8.25289154052734	0.00808603875339031	-0.0461345724761486	0.100293546915054	0.0142548503354192
1926	62.8361663818359	-1.48733305931091	-7.79834747314453	0.0188002903014421	-0.0445111989974976	0.114254541695118	0.0200989879667759
1927	62.8361663818359	-0.188635781407356	-8.4476957321167	0.0181509424000978	-0.0350956469774246	0.0976961478590965	-0.00847235135734081
1928	62.8361663818359	-1.48733305931091	-7.79834747314453	0.00873538758605719	-0.0311995539814234	0.0814624354243279	-0.0357449948787689
1929	62.1868209838867	-1.48733305931091	-7.79834747314453	0.0103587592020631	-0.0159398596733809	0.045423585921526	-0.0315242260694504
1930	60.2387733459473	-1.48733305931091	-7.21393346786499	-0.00295288790948689	-0.00749832857400179	0.0152288740500808	-0.0328229255974293
1931	64.1348648071289	-1.81200730800629	-7.6684775352478	-0.00619963090866804	0.0100340843200684	-0.0211346503347158	-0.0276281367987394
1932	62.8361663818359	-1.16265869140625	-7.99315214157104	-0.00652430532500148	0.0116574559360743	-0.0367190167307854	-0.0243813935667276
1933	61.5374717712402	-1.81200730800629	-8.25289154052734	-0.0126931173726916	0.0288651939481497	-0.0565241500735283	-0.0227580219507217
1934	62.8361663818359	-1.48733305931091	-7.86328220367432	-0.0273034609854221	0.0376313999295235	-0.0461345724761486	-0.017887907102704
1935	60.8881225585938	-0.513310074806213	-7.9282169342041	-0.0243813935667276	0.0444495603442192	-0.0363943427801132	-0.0133424662053585
1936	62.1868209838867	-0.513310074806213	-8.18795680999756	-0.0146411629393697	0.0412028171122074	-0.0643163323402405	0.00159255252219737
1937	63.4855155944824	-2.46135592460632	-7.4087381362915	0.00354059832170606	0.0304885655641556	-0.0691864490509033	0.00743668992072344
1938	63.4855155944824	-1.48733305931091	-7.99315214157104	0.00743668992072344	0.0217223595827818	-0.0747059136629105	0.0314625911414623
1939	60.2387733459473	0.136038541793823	-8.18795680999756	-0.00652430532500148	0.0295145437121391	-0.0659397020936012	0.0360080301761627
1940	60.8881225585938	-0.513310074806213	-8.12302207946777	0.00873538758605719	0.0246444288641214	-0.048407293856144	0.0412028171122074
1941	61.5374717712402	-0.837984383106232	-8.12302207946777	0.0123068047687411	0.0236704051494598	-0.0415891297161579	0.0324366129934788
1942	62.1868209838867	-1.48733305931091	-7.99315214157104	0.0178262684494257	0.0265924744307995	-0.0409397818148136	0.0288651939481497
1943	60.8881225585938	-0.188635781407356	-7.86328220367432	0.0165275707840919	0.0223717093467712	-0.0409397818148136	0.0126314787194133
1944	60.8881225585938	-1.48733305931091	-7.47367286682129	0.00451462110504508	0.0145795252174139	-0.0363943427801132	0.0126314787194133
1945	61.5374717712402	-0.837984383106232	-8.25289154052734	0.0226963832974434	0.00841071270406246	-0.0409397818148136	0.0106834331527352
1946	62.1868209838867	-1.48733305931091	-7.99315214157104	0.0282158460468054	-0.00619963090866804	-0.0172385573387146	0.00321592413820326
1947	62.8361663818359	-2.46135592460632	-7.79834747314453	-0.00522560812532902	-0.0224333461374044	-0.00587495695799589	-0.00522560812532902
1948	62.1868209838867	-1.16265869140625	-7.73341274261475	-0.00782300252467394	-0.0263294391334057	-0.00619963090866804	-0.0295761823654175
1949	62.8361663818359	-1.16265869140625	-7.9282169342041	-0.00555028254166245	-0.017887907102704	0.00873538758605719	-0.0419138073921204
1950	63.4855155944824	-0.513310074806213	-8.12302207946777	-0.00782300252467394	-0.0185372550040483	0.0181509424000978	-0.038017712533474
1951	62.8361663818359	-2.13668155670166	-7.60354280471802	-0.00652430532500148	-0.0224333461374044	0.0496443510055542	-0.0282774847000837
1952	62.8361663818359	-1.81200730800629	-7.99315214157104	0.000293855206109583	-0.0198359526693821	0.0798390582203865	-0.0276281367987394
1953	58.9400749206543	-0.188635781407356	-8.12302207946777	-0.00392691092565656	-0.0110697457566857	0.0681507885456085	-0.0204853005707264
1954	62.1868209838867	-1.16265869140625	-8.12302207946777	0.00159255252219737	-0.021459324285388	0.0610079504549503	-0.0165892094373703
1955	61.5374717712402	-0.513310074806213	-7.99315214157104	-0.00587495695799589	-0.00652430532500148	0.0428261905908585	-0.00684897974133492
1956	62.8361663818359	-2.13668155670166	-7.9282169342041	0.00646266713738441	-0.00847235135734081	0.0425015166401863	-0.00100484199356288
1957	61.5374717712402	-1.48733305931091	-7.47367286682129	0.0191249661147594	0.00126787810586393	0.0197743140161037	0.00646266713738441
1958	60.8881225585938	-0.513310074806213	-8.25289154052734	0.0230210572481155	0.00970941036939621	0.00256657530553639	0.025618452578783
1959	60.8881225585938	-0.513310074806213	-8.05808639526367	0.012956153601408	0.000618529506027699	0.00646266713738441	0.0347093306481838
1960	63.4855155944824	-1.81200730800629	-7.9282169342041	0.0116574559360743	0.00159255252219737	-0.0133424662053585	0.0369820520281792
1961	62.1868209838867	-1.16265869140625	-7.86328220367432	0.0126314787194133	0.0142548503354192	-0.0263294391334057	0.0363327041268349
1962	59.5894241333008	-0.513310074806213	-7.79834747314453	-0.0107450718060136	0.0103587592020631	-0.0503553375601768	0.0243197549134493
1963	62.8361663818359	-0.837984383106232	-7.86328220367432	-0.00165419070981443	0.00613799272105098	-0.0334722734987736	0.0106834331527352
1964	63.4855155944824	-1.48733305931091	-7.6684775352478	-0.0152905117720366	-0.00197886489331722	-0.0299008563160896	0.0158782228827477
1965	62.1868209838867	-1.48733305931091	-7.99315214157104	-0.0126931173726916	-0.00100484199356288	-0.0308748781681061	0.0100340843200684
1966	62.1868209838867	-1.48733305931091	-8.05808639526367	-0.0159398596733809	0.00256657530553639	-0.028926832601428	0.0158782228827477
1967	62.8361663818359	-0.837984383106232	-7.9282169342041	-0.0305502042174339	0.00191722682211548	-0.0302255302667618	-0.0104203969240189
1968	60.8881225585938	0.460712850093842	-8.31782627105713	-0.0500306636095047	-0.0026282137259841	-0.0350956469774246	-0.0324982516467571
1969	61.5374717712402	-0.188635781407356	-7.99315214157104	-0.0490566417574883	-0.00457625929266214	-0.0308748781681061	-0.0318489037454128
1970	62.1868209838867	-0.513310074806213	-7.6684775352478	-0.0464592464268208	0.000943203864153475	-0.032173577696085	-0.0334722734987736
1971	58.9400749206543	0.136038541793823	-7.9282169342041	-0.0373683646321297	0.00289124972186983	-0.0156151866540313	-0.028926832601428
1972	63.4855155944824	-0.513310074806213	-8.25289154052734	-0.0273034609854221	-0.00197886489331722	0.000293855206109583	-0.0247060675173998
1973	62.8361663818359	-1.16265869140625	-8.05808639526367	-0.00749832857400179	0.00548864435404539	0.000293855206109583	-0.0211346503347158
1974	62.1868209838867	-0.837984383106232	-8.18795680999756	-0.0104203969240189	-0.0211346503347158	0.0116574559360743	-0.0113944197073579
1975	62.8361663818359	-1.48733305931091	-7.79834747314453	-0.00587495695799589	-0.0266541130840778	0.0301638916134834	-0.0123684434220195
1976	58.9400749206543	0.460712850093842	-7.9282169342041	-0.00457625929266214	-0.0162645354866982	0.0350340083241463	-0.0026282137259841
1977	63.4855155944824	-0.837984383106232	-7.6684775352478	0.000618529506027699	0.00191722682211548	0.0282158460468054	0.0152288740500808
1978	61.5374717712402	0.136038541793823	-7.86328220367432	0.00938473641872406	0.012956153601408	0.029189869761467	0.0210730116814375
1979	62.8361663818359	-1.81200730800629	-7.86328220367432	-0.0117190945893526	-0.0159398596733809	0.045423585921526	0.0301638916134834
1980	60.8881225585938	-0.837984383106232	-7.9282169342041	-0.00457625929266214	-0.0149658378213644	0.0265924744307995	0.0408781431615353
1981	64.1348648071289	-0.837984383106232	-7.79834747314453	0.00289124972186983	-0.0302255302667618	0.0334106348454952	0.0405534692108631
1982	64.1348648071289	-0.837984383106232	-7.86328220367432	0.00289124972186983	-0.02697878703475	0.0356833562254906	0.0324366129934788
1983	61.5374717712402	-0.837984383106232	-7.6684775352478	0.0178262684494257	-0.00944637414067984	0.0132808275520802	0.0168522447347641
1984	61.5374717712402	0.136038541793823	-7.73341274261475	0.0230210572481155	-0.0123684434220195	0.00873538758605719	0.0145795252174139
1985	60.8881225585938	-1.16265869140625	-7.79834747314453	0.0210730116814375	0.00354059832170606	-0.0130177913233638	0.0171769186854362
1986	62.1868209838867	-0.188635781407356	-8.18795680999756	0.031137915328145	-0.00684897974133492	-0.0266541130840778	0.00581331877037883
1987	63.4855155944824	-0.837984383106232	-7.9282169342041	0.0246444288641214	-0.00944637414067984	-0.0208099745213985	-0.00782300252467394
1988	62.1868209838867	-1.48733305931091	-7.99315214157104	0.013930176384747	-0.0230826959013939	-0.0201606266200542	-0.032173577696085
1989	62.1868209838867	-0.513310074806213	-7.9282169342041	0.0142548503354192	0.0113327819854021	-0.0295761823654175	-0.0435371771454811
1990	60.8881225585938	0.460712850093842	-7.9282169342041	0.029189869761467	0.0217223595827818	-0.0523033849895	-0.03444629535079
1991	63.4855155944824	-1.16265869140625	-8.05808639526367	0.00970941036939621	0.0223717093467712	-0.0386670641601086	-0.0324982516467571
1992	63.4855155944824	-1.48733305931091	-7.79834747314453	0.0126314787194133	0.0155535480007529	-0.0175632312893867	-0.0240567177534103
1993	62.8361663818359	-1.16265869140625	-8.05808639526367	-0.00197886489331722	0.00678734155371785	-0.0143164889886975	-0.0162645354866982
1994	62.1868209838867	-0.837984383106232	-7.86328220367432	-0.00944637414067984	0.0116574559360743	0.00126787810586393	-0.0188619289547205
1995	62.1868209838867	-0.188635781407356	-7.73341274261475	-0.00165419070981443	-0.00132951640989631	0.0113327819854021	-0.0149658378213644
1996	64.1348648071289	-1.16265869140625	-8.05808639526367	-0.00392691092565656	0.000943203864153475	0.00386527273803949	-0.00749832857400179
1997	60.8881225585938	-0.837984383106232	-7.6684775352478	0.00581331877037883	0.00418994715437293	-0.000680167751852423	0.00418994715437293
1998	62.8361663818359	-1.16265869140625	-7.79834747314453	0.00159255252219737	0.0233457311987877	-0.0175632312893867	0.0233457311987877
1999	60.8881225585938	-1.81200730800629	-7.99315214157104	-0.00360223650932312	0.0155535480007529	-0.0221086721867323	0.0347093306481838
2000	62.8361663818359	-0.188635781407356	-8.25289154052734	-0.00360223650932312	0.0123068047687411	-0.0247060675173998	0.0431508645415306
[truncated: 6,300 more rows]
