# Supplementary material for: Precise instruction and consideration of the vertical and horizontal force component increases validity and reliability of the 90:20 Isometric Posterior Chain Test
Source: PLoS One. 2024 Oct 28;19(10):e0312843. doi: 10.1371/journal.pone.0312843 (PMC11515970; doi:10.1371/journal.pone.0312843)
Supplement: S1 File — (ZIP) [file pone.0312843.s001.zip › S1_Raw_Data/M1_P23_iso_1.csv]

1	-4.10907793045044	0.652920067310333	13.6950922012329	-0.00425158534198999	0.0116574559360743	-0.00360223650932312	-3.08191010844894e-05
2	-0.862334966659546	0.00357141741551459	14.3444404602051	0.01100810803473	0.00256657530553639	0.000943203864153475	-0.000680167751852423
3	0.436362266540527	0.00357141741551459	14.3444404602051	-0.00197886489331722	0.00126787810586393	-0.00555028254166245	0.000293855206109583
4	1.08571088314056	-0.645777225494385	13.7600269317627	-0.000355493422830477	0.00516396993771195	-0.00619963090866804	0.00159255252219737
5	-0.862334966659546	-0.321102887392044	13.5652227401733	-0.00457625929266214	0.00159255252219737	-0.00360223650932312	0.00321592413820326
6	0.436362266540527	0.328245729207993	13.5002880096436	-0.00457625929266214	0.00873538758605719	-3.08191010844894e-05	-0.00522560812532902
7	1.08571088314056	-0.321102887392044	13.4353523254395	0.00418994715437293	-0.000680167751852423	-0.00425158534198999	-0.000355493422830477
8	-0.212986350059509	-0.645777225494385	14.0197668075562	0.0106834331527352	0.00289124972186983	-0.00360223650932312	0.00646266713738441
9	1.08571088314056	-1.61980020999908	14.4093751907349	0.00483929552137852	-0.00587495695799589	-0.00360223650932312	0.00289124972186983
10	-0.862334966659546	0.328245729207993	13.7600269317627	-0.00100484199356288	0.00126787810586393	0.00191722682211548	-0.000355493422830477
11	0.436362266540527	0.328245729207993	13.8249616622925	0.00548864435404539	-0.00555028254166245	0.00451462110504508	0.000618529506027699
12	-0.212986350059509	0.328245729207993	14.1496362686157	0.00418994715437293	0.00841071270406246	0.00613799272105098	-0.00749832857400179
13	-2.16103219985962	0.00357141741551459	14.3444404602051	-0.0026282137259841	-0.00360223650932312	-0.00100484199356288	0.00483929552137852
14	-3.45972943305969	0.652920067310333	14.0197668075562	-0.00652430532500148	-0.000355493422830477	0.000618529506027699	0.00321592413820326
15	-2.81038093566895	0.652920067310333	14.2795057296753	-0.0100957229733467	0.000943203864153475	-0.0104203969240189	0.00321592413820326
16	1.08571088314056	-0.645777225494385	13.8898963928223	-0.000680167751852423	0.00938473641872406	0.000293855206109583	0.00191722682211548
17	-0.862334966659546	0.977594375610352	13.6950922012329	0.00191722682211548	-3.08191010844894e-05	-0.00132951640989631	-0.00619963090866804
18	1.08571088314056	-0.321102887392044	13.8898963928223	0.00191722682211548	0.00386527273803949	-0.00912170019000769	-3.08191010844894e-05
19	-0.212986350059509	0.00357141741551459	14.0197668075562	0.0022419011220336	0.00256657530553639	-0.00100484199356288	0.00613799272105098
20	1.08571088314056	0.328245729207993	13.8898963928223	-0.00392691092565656	0.00678734155371785	0.00743668992072344	0.0022419011220336
21	-0.212986350059509	0.652920067310333	14.2145709991455	0.00938473641872406	0.00613799272105098	0.00289124972186983	0.0022419011220336
22	1.08571088314056	-0.970451533794403	14.2145709991455	0.00126787810586393	-0.00100484199356288	-0.00392691092565656	0.00159255252219737
23	1.08571088314056	-1.61980020999908	13.6950922012329	-0.00425158534198999	-0.00490093370899558	-0.0130177913233638	-0.00295288790948689
24	0.436362266540527	-1.29512584209442	13.6950922012329	-0.00100484199356288	-0.0026282137259841	-0.00197886489331722	-0.00522560812532902
25	1.08571088314056	-0.321102887392044	13.9548320770264	-0.00392691092565656	0.00451462110504508	-0.00684897974133492	-0.000355493422830477
26	1.08571088314056	-0.321102887392044	13.8249616622925	-0.00327756232582033	0.00354059832170606	-0.0120437685400248	0.00256657530553639
27	-3.45972943305969	0.00357141741551459	14.0847015380859	-0.00684897974133492	0.00548864435404539	-3.08191010844894e-05	-0.0026282137259841
28	-2.81038093566895	0.00357141741551459	13.9548320770264	-0.00912170019000769	0.000943203864153475	-0.0152905117720366	0.00451462110504508
29	-0.212986350059509	0.328245729207993	13.6950922012329	-0.00197886489331722	0.00581331877037883	-0.00717365415766835	-0.00879702530801296
30	-1.51168358325958	0.328245729207993	13.8898963928223	0.000293855206109583	0.00808603875339031	-0.00100484199356288	-0.0026282137259841
31	-0.212986350059509	0.328245729207993	13.8898963928223	0.00581331877037883	0.00743668992072344	-0.000680167751852423	0.00354059832170606
32	-0.862334966659546	0.977594375610352	13.6301574707031	-0.00165419070981443	0.000943203864153475	-0.00782300252467394	-0.00132951640989631
33	0.436362266540527	0.652920067310333	13.6950922012329	0.00321592413820326	0.00418994715437293	-0.00749832857400179	0.00159255252219737
34	1.08571088314056	0.977594375610352	13.9548320770264	-0.00100484199356288	-0.00327756232582033	-0.00490093370899558	0.00451462110504508
35	1.08571088314056	-0.970451533794403	13.9548320770264	-0.00457625929266214	0.00126787810586393	0.00126787810586393	0.000618529506027699
36	-0.212986350059509	-0.321102887392044	13.5002880096436	0.00743668992072344	-0.00360223650932312	0.00321592413820326	-0.00100484199356288
37	-1.51168358325958	-0.970451533794403	13.6950922012329	0.00451462110504508	-0.00684897974133492	0.00743668992072344	-0.00360223650932312
38	-0.862334966659546	0.328245729207993	13.9548320770264	0.000293855206109583	-0.00197886489331722	-0.00619963090866804	-0.0026282137259841
39	0.436362266540527	-0.321102887392044	13.9548320770264	-0.00230353930965066	-0.00555028254166245	-0.00100484199356288	0.00256657530553639
40	-0.862334966659546	0.652920067310333	13.9548320770264	-0.00100484199356288	-0.00425158534198999	-0.00295288790948689	-0.00230353930965066
41	-2.16103219985962	0.652920067310333	13.7600269317627	-0.00879702530801296	0.00289124972186983	-0.00425158534198999	-0.00782300252467394
42	-2.16103219985962	-0.645777225494385	14.1496362686157	-0.00912170019000769	-0.000680167751852423	-0.00425158534198999	0.00126787810586393
43	0.436362266540527	0.00357141741551459	14.0197668075562	0.00321592413820326	0.00191722682211548	-0.00684897974133492	-0.00197886489331722
44	1.08571088314056	-0.645777225494385	14.2145709991455	0.00191722682211548	0.000618529506027699	0.000943203864153475	0.00321592413820326
45	0.436362266540527	0.328245729207993	13.8249616622925	-0.0123684434220195	0.00548864435404539	-0.00977104809135199	-0.000355493422830477
46	-0.862334966659546	0.977594375610352	14.0197668075562	0.000293855206109583	0.00256657530553639	-0.000680167751852423	-0.00619963090866804
47	0.436362266540527	-0.321102887392044	13.9548320770264	-0.00392691092565656	0.00386527273803949	-0.00912170019000769	0.00418994715437293
48	1.08571088314056	0.328245729207993	13.8898963928223	0.00386527273803949	0.0100340843200684	0.000943203864153475	0.000293855206109583
49	-1.51168358325958	0.652920067310333	13.7600269317627	0.00126787810586393	-0.00749832857400179	-0.00197886489331722	0.00418994715437293
50	1.7350594997406	-1.29512584209442	14.1496362686157	-0.00230353930965066	-0.00100484199356288	0.000293855206109583	-0.00100484199356288
51	-0.212986350059509	-0.321102887392044	14.2145709991455	0.000943203864153475	0.000618529506027699	-0.000355493422830477	-0.0026282137259841
52	-1.51168358325958	0.328245729207993	14.474310874939	0.00126787810586393	-0.00392691092565656	-0.00197886489331722	-0.00717365415766835
53	-1.51168358325958	0.652920067310333	14.2795057296753	0.00711201597005129	0.00191722682211548	-0.00100484199356288	-0.00425158534198999
54	-0.862334966659546	0.977594375610352	13.8249616622925	-0.00100484199356288	-0.00165419070981443	-0.00165419070981443	0.00743668992072344
55	-2.16103219985962	0.328245729207993	13.8898963928223	-0.00912170019000769	0.00873538758605719	-0.00100484199356288	0.00191722682211548
56	-0.212986350059509	-0.321102887392044	13.9548320770264	-0.00555028254166245	0.0116574559360743	0.00256657530553639	0.0022419011220336
57	-0.212986350059509	0.652920067310333	14.0197668075562	0.000618529506027699	-0.00165419070981443	-0.00457625929266214	0.000293855206109583
58	-0.212986350059509	0.652920067310333	14.0847015380859	0.00386527273803949	0.00808603875339031	-0.00295288790948689	-0.00425158534198999
59	1.08571088314056	-0.645777225494385	14.2795057296753	-0.00165419070981443	-0.000355493422830477	-0.00165419070981443	0.00613799272105098
60	-0.862334966659546	0.652920067310333	13.4353523254395	0.000618529506027699	0.00191722682211548	0.00483929552137852	0.00646266713738441
61	-0.862334966659546	-0.321102887392044	13.6301574707031	-0.000680167751852423	0.00451462110504508	-0.00360223650932312	0.00548864435404539
62	1.08571088314056	-0.321102887392044	13.9548320770264	-0.00197886489331722	0.00548864435404539	-0.00230353930965066	-0.00197886489331722
63	-0.212986350059509	0.00357141741551459	14.0847015380859	-0.00132951640989631	-0.00490093370899558	-0.00749832857400179	-0.00100484199356288
64	0.436362266540527	-1.29512584209442	14.4093751907349	0.00321592413820326	-0.00717365415766835	0.0022419011220336	0.0100340843200684
65	1.7350594997406	-1.94447445869446	14.3444404602051	-0.00230353930965066	-0.00944637414067984	-0.00879702530801296	-0.00587495695799589
66	-0.862334966659546	0.328245729207993	13.8249616622925	0.00256657530553639	-0.00100484199356288	0.00418994715437293	-0.00100484199356288
67	1.08571088314056	-0.645777225494385	13.8249616622925	-0.000355493422830477	-0.00230353930965066	-0.00360223650932312	-0.00165419070981443
68	-0.862334966659546	-0.321102887392044	14.0847015380859	-0.00327756232582033	0.00289124972186983	-0.00652430532500148	0.000293855206109583
69	-3.45972943305969	0.977594375610352	13.9548320770264	-0.0100957229733467	-0.00782300252467394	0.00321592413820326	0.00776136433705688
70	-1.51168358325958	0.00357141741551459	14.2145709991455	-0.0110697457566857	-0.000680167751852423	-0.00132951640989631	-0.00132951640989631
71	0.436362266540527	0.328245729207993	14.1496362686157	-0.00652430532500148	0.00613799272105098	0.000618529506027699	-0.00295288790948689
72	-0.862334966659546	0.652920067310333	13.9548320770264	0.00354059832170606	0.00548864435404539	-0.00165419070981443	-0.0026282137259841
73	-0.862334966659546	0.977594375610352	13.6950922012329	0.000293855206109583	0.00126787810586393	-0.00327756232582033	0.00451462110504508
74	0.436362266540527	0.652920067310333	13.6301574707031	0.00354059832170606	0.00159255252219737	0.000943203864153475	-3.08191010844894e-05
75	-0.212986350059509	1.30226862430573	13.5652227401733	-0.00425158534198999	0.00289124972186983	-0.00490093370899558	-0.00165419070981443
76	0.436362266540527	-0.321102887392044	14.0847015380859	0.000293855206109583	0.00354059832170606	-0.00652430532500148	-0.00100484199356288
77	1.08571088314056	-0.645777225494385	14.2795057296753	0.00548864435404539	-0.00165419070981443	-0.00100484199356288	-0.00782300252467394
78	-0.212986350059509	0.652920067310333	14.3444404602051	0.00548864435404539	-0.00587495695799589	-0.00360223650932312	-0.000680167751852423
79	1.08571088314056	-1.61980020999908	13.8249616622925	0.00386527273803949	0.00191722682211548	-0.00295288790948689	0.00289124972186983
80	-0.862334966659546	0.652920067310333	13.8898963928223	-0.0026282137259841	0.00191722682211548	0.00126787810586393	-0.000680167751852423
81	1.08571088314056	-0.321102887392044	14.1496362686157	-0.00425158534198999	0.00126787810586393	0.000943203864153475	0.00191722682211548
82	-0.862334966659546	-0.321102887392044	14.1496362686157	0.00516396993771195	0.00289124972186983	-0.00197886489331722	0.00256657530553639
83	-1.51168358325958	-0.321102887392044	14.0197668075562	-0.00944637414067984	-0.000680167751852423	-0.00490093370899558	-0.00197886489331722
84	-0.862334966659546	-0.645777225494385	14.3444404602051	-0.0107450718060136	-0.00425158534198999	-0.00814767740666866	0.00451462110504508
85	-0.862334966659546	0.00357141741551459	13.9548320770264	-0.00847235135734081	0.00289124972186983	-3.08191010844894e-05	0.0022419011220336
86	-1.51168358325958	0.328245729207993	14.0847015380859	-0.00230353930965066	-0.00295288790948689	-0.00587495695799589	0.00289124972186983
87	-0.862334966659546	0.977594375610352	13.9548320770264	0.00354059832170606	0.00256657530553639	-0.00587495695799589	-0.00847235135734081
88	-0.212986350059509	-0.321102887392044	13.8898963928223	-0.000355493422830477	0.00191722682211548	-0.00327756232582033	-0.000355493422830477
89	-0.212986350059509	-0.321102887392044	14.0197668075562	0.00159255252219737	0.00256657530553639	-0.0100957229733467	0.000293855206109583
90	1.7350594997406	0.00357141741551459	14.2145709991455	-0.00132951640989631	0.00126787810586393	0.00126787810586393	0.00548864435404539
91	0.436362266540527	0.00357141741551459	13.8898963928223	-0.00327756232582033	0.00711201597005129	-0.00652430532500148	0.000618529506027699
92	-0.212986350059509	-0.321102887392044	13.7600269317627	-0.000680167751852423	-0.00425158534198999	0.00808603875339031	-0.0117190945893526
93	-0.862334966659546	-0.321102887392044	14.1496362686157	0.00418994715437293	-0.00522560812532902	-0.00392691092565656	0.00386527273803949
94	-0.862334966659546	0.328245729207993	13.9548320770264	0.00159255252219737	-0.000355493422830477	-0.00814767740666866	-3.08191010844894e-05
95	-0.862334966659546	0.977594375610352	13.8898963928223	-0.000355493422830477	0.00418994715437293	0.00451462110504508	0.00289124972186983
96	0.436362266540527	0.328245729207993	14.0197668075562	-0.00555028254166245	0.00256657530553639	0.000943203864153475	-0.00425158534198999
97	-2.16103219985962	0.00357141741551459	14.0197668075562	-0.00197886489331722	0.00289124972186983	0.000943203864153475	0.00159255252219737
98	-2.16103219985962	0.328245729207993	13.5652227401733	-0.00717365415766835	0.00613799272105098	-0.00944637414067984	-0.000355493422830477
99	-1.51168358325958	0.977594375610352	13.5652227401733	-0.00230353930965066	0.00321592413820326	0.00516396993771195	-3.08191010844894e-05
100	1.08571088314056	0.00357141741551459	14.1496362686157	-3.08191010844894e-05	-0.00230353930965066	0.00354059832170606	0.00289124972186983
101	1.08571088314056	-0.645777225494385	14.0197668075562	0.00126787810586393	0.00191722682211548	-0.0139918150380254	-0.00230353930965066
102	1.7350594997406	0.328245729207993	13.8898963928223	0.00516396993771195	0.00321592413820326	-0.00392691092565656	-0.00555028254166245
103	-0.212986350059509	0.977594375610352	14.0197668075562	-0.00814767740666866	0.00808603875339031	-0.0126931173726916	0.000618529506027699
104	-1.51168358325958	0.652920067310333	13.6950922012329	0.00126787810586393	-0.00295288790948689	-0.00684897974133492	-0.0104203969240189
105	0.436362266540527	-0.645777225494385	14.1496362686157	-0.00360223650932312	0.000293855206109583	-0.00295288790948689	-0.00132951640989631
106	0.436362266540527	-1.29512584209442	14.1496362686157	0.00191722682211548	-0.00100484199356288	-0.0026282137259841	0.00191722682211548
107	-0.862334966659546	-0.645777225494385	14.0197668075562	0.0022419011220336	-0.00587495695799589	0.0158782228827477	0.00386527273803949
108	1.7350594997406	0.00357141741551459	14.0847015380859	0.0022419011220336	-0.00684897974133492	-0.00684897974133492	-0.00165419070981443
109	-0.212986350059509	0.00357141741551459	14.3444404602051	-0.00230353930965066	0.0022419011220336	-0.00392691092565656	0.000943203864153475
110	-0.212986350059509	0.652920067310333	13.8249616622925	-0.00360223650932312	0.00354059832170606	0.00386527273803949	0.00289124972186983
111	-3.45972943305969	0.652920067310333	13.8249616622925	-0.0113944197073579	0.00711201597005129	0.00191722682211548	0.00418994715437293
112	-3.45972943305969	0.652920067310333	14.0847015380859	-0.000680167751852423	0.00906006153672934	-0.00457625929266214	-0.00100484199356288
113	-0.862334966659546	-0.645777225494385	14.1496362686157	-0.00392691092565656	-0.00457625929266214	-0.0026282137259841	0.00451462110504508
114	-0.212986350059509	0.328245729207993	14.1496362686157	-0.00425158534198999	-0.0026282137259841	-3.08191010844894e-05	-0.00522560812532902
115	-2.16103219985962	0.652920067310333	14.1496362686157	-0.00295288790948689	0.00354059832170606	0.00289124972186983	0.00191722682211548
116	-0.212986350059509	0.652920067310333	13.3704175949097	0.00256657530553639	0.00906006153672934	-0.00749832857400179	-3.08191010844894e-05
117	-0.212986350059509	-0.645777225494385	13.8249616622925	0.00321592413820326	0.00159255252219737	-0.00165419070981443	0.00159255252219737
118	0.436362266540527	-0.321102887392044	13.7600269317627	-0.00392691092565656	-0.00684897974133492	-0.00944637414067984	0.00483929552137852
119	-0.862334966659546	0.652920067310333	13.9548320770264	-0.000355493422830477	0.00191722682211548	-0.00132951640989631	0.00776136433705688
120	1.7350594997406	-1.61980020999908	14.2145709991455	0.00581331877037883	-0.0110697457566857	-0.00327756232582033	0.000618529506027699
121	1.08571088314056	-1.29512584209442	13.7600269317627	-0.00197886489331722	-0.00425158534198999	-0.00652430532500148	-0.0026282137259841
122	-0.212986350059509	-0.321102887392044	13.6950922012329	0.011982130818069	-0.00100484199356288	0.00321592413820326	0.00483929552137852
123	-0.212986350059509	0.652920067310333	13.5002880096436	-0.000355493422830477	-3.08191010844894e-05	-0.00327756232582033	-0.00230353930965066
124	-1.51168358325958	1.30226862430573	13.5002880096436	-0.00100484199356288	0.00418994715437293	0.000293855206109583	0.00354059832170606
125	-2.16103219985962	0.977594375610352	13.5652227401733	-0.000680167751852423	0.00613799272105098	0.00483929552137852	0.0022419011220336
126	-0.862334966659546	-0.321102887392044	14.0847015380859	-0.0100957229733467	0.00808603875339031	-0.000680167751852423	0.00321592413820326
127	-0.212986350059509	-0.321102887392044	14.474310874939	-0.00100484199356288	0.00613799272105098	0.000618529506027699	0.00354059832170606
128	-0.212986350059509	0.977594375610352	13.7600269317627	0.00581331877037883	-0.00522560812532902	-0.00132951640989631	-0.000680167751852423
129	0.436362266540527	-0.321102887392044	13.7600269317627	-0.00197886489331722	0.00126787810586393	-0.00392691092565656	-0.00230353930965066
130	-0.212986350059509	0.977594375610352	13.3704175949097	0.00126787810586393	-0.0026282137259841	-0.00132951640989631	0.00808603875339031
131	-0.862334966659546	1.30226862430573	13.6950922012329	-0.00132951640989631	0.00256657530553639	-0.00230353930965066	-0.00197886489331722
132	-0.862334966659546	-0.321102887392044	14.2795057296753	0.00841071270406246	-0.00295288790948689	0.0022419011220336	-0.00100484199356288
133	0.436362266540527	-0.321102887392044	14.4093751907349	0.00418994715437293	-0.00879702530801296	-0.00457625929266214	-0.0026282137259841
134	-0.862334966659546	-0.645777225494385	14.4093751907349	-0.00197886489331722	0.000618529506027699	-0.000680167751852423	0.00548864435404539
135	-0.862334966659546	-0.645777225494385	13.8898963928223	-0.00327756232582033	-0.00360223650932312	0.00938473641872406	0.00743668992072344
136	-2.16103219985962	-0.645777225494385	13.8249616622925	0.0022419011220336	0.00126787810586393	0.00191722682211548	-0.00944637414067984
137	1.08571088314056	-0.321102887392044	14.2145709991455	0.00159255252219737	0.00418994715437293	-0.000355493422830477	-0.00425158534198999
138	0.436362266540527	-0.321102887392044	14.1496362686157	0.00191722682211548	-0.00295288790948689	-0.00230353930965066	-0.00619963090866804
139	-2.16103219985962	0.652920067310333	14.5392456054688	-0.0107450718060136	0.000618529506027699	0.00159255252219737	0.00516396993771195
140	-2.16103219985962	0.00357141741551459	14.4093751907349	-0.00879702530801296	0.00516396993771195	0.0022419011220336	0.00678734155371785
141	-1.51168358325958	0.977594375610352	13.8249616622925	-0.0026282137259841	0.00613799272105098	-0.00197886489331722	-0.0026282137259841
142	0.436362266540527	0.652920067310333	13.5652227401733	-0.0026282137259841	0.00256657530553639	-0.00587495695799589	-0.00295288790948689
143	-0.862334966659546	1.30226862430573	13.7600269317627	0.000943203864153475	0.0022419011220336	-0.00879702530801296	0.00159255252219737
144	-0.862334966659546	0.328245729207993	13.7600269317627	-0.00360223650932312	0.00191722682211548	-0.0100957229733467	0.00289124972186983
145	-0.212986350059509	0.652920067310333	13.8249616622925	0.000293855206109583	0.00159255252219737	-0.00652430532500148	-0.00522560812532902
146	-0.862334966659546	0.652920067310333	14.0847015380859	0.00256657530553639	0.00548864435404539	-0.00132951640989631	0.0022419011220336
147	1.7350594997406	-0.321102887392044	14.0847015380859	0.00711201597005129	-0.00197886489331722	0.00548864435404539	-3.08191010844894e-05
148	-0.862334966659546	0.328245729207993	13.7600269317627	-0.00360223650932312	-0.00197886489331722	-0.000355493422830477	-0.00360223650932312
149	0.436362266540527	-1.94447445869446	13.9548320770264	0.000618529506027699	-0.0126931173726916	-0.00295288790948689	-0.00132951640989631
150	-1.51168358325958	0.00357141741551459	13.5652227401733	-0.00197886489331722	-0.00360223650932312	0.00191722682211548	-0.00295288790948689
151	-1.51168358325958	0.328245729207993	13.8898963928223	-0.00327756232582033	0.00613799272105098	0.000943203864153475	0.000293855206109583
152	0.436362266540527	-0.645777225494385	14.0847015380859	0.000943203864153475	-0.00327756232582033	0.00256657530553639	-0.00425158534198999
153	-1.51168358325958	0.00357141741551459	14.1496362686157	-0.00879702530801296	-0.0026282137259841	-0.00814767740666866	-0.00847235135734081
154	-2.16103219985962	-0.321102887392044	13.9548320770264	-0.0123684434220195	-0.00165419070981443	-0.00165419070981443	0.000943203864153475
155	-2.81038093566895	0.977594375610352	13.6950922012329	-0.00847235135734081	0.00126787810586393	0.00386527273803949	-0.00360223650932312
156	0.436362266540527	0.652920067310333	13.7600269317627	-0.000355493422830477	0.00581331877037883	-0.00165419070981443	-3.08191010844894e-05
157	1.08571088314056	-0.970451533794403	14.2145709991455	0.00451462110504508	0.00743668992072344	0.00841071270406246	-0.00749832857400179
158	0.436362266540527	0.00357141741551459	14.2145709991455	0.00191722682211548	-3.08191010844894e-05	-0.0100957229733467	-0.000355493422830477
159	0.436362266540527	0.652920067310333	13.5652227401733	-0.00814767740666866	0.00289124972186983	-0.00587495695799589	-0.00197886489331722
160	1.7350594997406	0.328245729207993	13.5652227401733	-0.00555028254166245	0.00191722682211548	-0.00847235135734081	-0.00425158534198999
161	-0.212986350059509	0.652920067310333	13.6301574707031	-0.0026282137259841	0.00289124972186983	-0.000355493422830477	-3.08191010844894e-05
162	-0.862334966659546	-0.645777225494385	13.8898963928223	0.000618529506027699	0.00321592413820326	0.00191722682211548	-0.00360223650932312
163	0.436362266540527	-1.94447445869446	14.3444404602051	0.00678734155371785	-0.00555028254166245	0.000943203864153475	-0.00197886489331722
164	1.08571088314056	-1.29512584209442	14.3444404602051	-0.000355493422830477	-0.0126931173726916	0.00386527273803949	0.00743668992072344
165	1.08571088314056	-0.321102887392044	13.8898963928223	0.00873538758605719	-0.00490093370899558	0.00191722682211548	0.00191722682211548
166	-0.212986350059509	-0.645777225494385	13.7600269317627	-0.00230353930965066	0.00776136433705688	-0.00684897974133492	-0.0026282137259841
167	-2.16103219985962	0.977594375610352	13.8898963928223	-0.000680167751852423	0.000943203864153475	-0.0104203969240189	-0.00295288790948689
168	-2.16103219985962	-0.321102887392044	13.8898963928223	-0.00360223650932312	-0.00392691092565656	-0.00814767740666866	0.00906006153672934
169	-0.212986350059509	-0.321102887392044	14.0197668075562	-0.00684897974133492	-0.00165419070981443	-0.00555028254166245	-0.00587495695799589
170	0.436362266540527	0.328245729207993	13.9548320770264	0.00548864435404539	0.00678734155371785	0.00386527273803949	0.00354059832170606
171	-0.862334966659546	0.652920067310333	13.7600269317627	0.000293855206109583	0.00711201597005129	0.00159255252219737	0.00159255252219737
172	-0.212986350059509	1.30226862430573	13.6301574707031	0.00451462110504508	0.000293855206109583	0.000618529506027699	0.00256657530553639
173	0.436362266540527	0.328245729207993	13.7600269317627	0.0022419011220336	-0.00100484199356288	-0.00944637414067984	0.00159255252219737
174	1.7350594997406	0.652920067310333	13.8249616622925	0.000943203864153475	0.00191722682211548	-0.00977104809135199	-0.00457625929266214
175	0.436362266540527	-0.321102887392044	14.3444404602051	0.000943203864153475	0.00256657530553639	0.00159255252219737	0.00678734155371785
176	-0.212986350059509	0.00357141741551459	13.8898963928223	-0.00100484199356288	0.00386527273803949	-0.00230353930965066	-0.00327756232582033
177	-0.212986350059509	-0.321102887392044	14.1496362686157	0.0022419011220336	-0.00522560812532902	0.00256657530553639	-0.00197886489331722
178	2.38440823554993	-1.29512584209442	14.0197668075562	0.00159255252219737	-0.00814767740666866	-0.0156151866540313	0.00159255252219737
179	1.08571088314056	0.00357141741551459	14.0847015380859	-0.00912170019000769	0.000618529506027699	-0.00100484199356288	0.00159255252219737
180	-1.51168358325958	0.328245729207993	13.8898963928223	-0.00425158534198999	0.00581331877037883	-0.00555028254166245	0.00418994715437293
181	-2.81038093566895	-0.321102887392044	14.1496362686157	-0.00100484199356288	-0.00197886489331722	0.00711201597005129	0.00386527273803949
182	-1.51168358325958	-0.321102887392044	14.3444404602051	-0.00327756232582033	0.00646266713738441	-0.00392691092565656	-3.08191010844894e-05
183	0.436362266540527	0.977594375610352	14.1496362686157	-0.00814767740666866	-0.000680167751852423	-0.00327756232582033	0.00289124972186983
184	-0.862334966659546	0.977594375610352	13.8249616622925	0.000293855206109583	-0.00165419070981443	-0.00977104809135199	0.000943203864153475
185	0.436362266540527	0.652920067310333	13.9548320770264	0.00418994715437293	0.000943203864153475	-0.00392691092565656	0.000618529506027699
186	1.08571088314056	0.00357141741551459	13.6950922012329	0.00418994715437293	0.00483929552137852	-0.00360223650932312	-0.00360223650932312
187	1.08571088314056	-0.970451533794403	14.0197668075562	-0.00425158534198999	0.000943203864153475	-0.00230353930965066	0.00289124972186983
188	-0.212986350059509	0.652920067310333	14.0847015380859	0.00159255252219737	-0.000680167751852423	-0.0110697457566857	0.000293855206109583
189	1.08571088314056	0.00357141741551459	14.1496362686157	-0.00197886489331722	-0.00165419070981443	-0.00652430532500148	0.00354059832170606
190	-0.212986350059509	0.00357141741551459	13.6950922012329	-0.000355493422830477	-0.00100484199356288	-0.000355493422830477	-0.00587495695799589
191	-0.212986350059509	-0.321102887392044	13.8249616622925	-3.08191010844894e-05	-0.00555028254166245	0.0103587592020631	-0.00457625929266214
192	-1.51168358325958	0.00357141741551459	14.0197668075562	0.00646266713738441	-0.00360223650932312	0.00126787810586393	0.00321592413820326
193	-0.862334966659546	0.652920067310333	13.9548320770264	0.00516396993771195	-0.0026282137259841	-0.00457625929266214	-0.00360223650932312
194	-0.862334966659546	0.652920067310333	14.0197668075562	-0.00295288790948689	0.00289124972186983	-0.00295288790948689	-0.00457625929266214
195	-0.862334966659546	-0.321102887392044	14.4093751907349	-0.00652430532500148	-0.00425158534198999	-0.000355493422830477	-0.00327756232582033
196	-2.81038093566895	0.328245729207993	13.9548320770264	-0.00490093370899558	0.00451462110504508	0.00354059832170606	0.00191722682211548
197	-2.16103219985962	0.00357141741551459	14.0197668075562	-0.00392691092565656	0.00483929552137852	-0.00652430532500148	0.000293855206109583
198	-0.862334966659546	0.652920067310333	13.7600269317627	0.0022419011220336	-0.00295288790948689	-0.00295288790948689	-3.08191010844894e-05
199	-0.212986350059509	-0.321102887392044	13.8898963928223	0.00418994715437293	-0.00522560812532902	-0.00912170019000769	0.00418994715437293
200	-0.212986350059509	0.652920067310333	13.6950922012329	-0.000680167751852423	-0.000680167751852423	0.0022419011220336	0.00678734155371785
201	0.436362266540527	0.00357141741551459	14.1496362686157	-0.00132951640989631	0.0106834331527352	0.000943203864153475	-0.00132951640989631
202	0.436362266540527	-0.321102887392044	14.0847015380859	0.00159255252219737	0.00191722682211548	-0.0100957229733467	0.000618529506027699
203	1.08571088314056	-0.645777225494385	13.8249616622925	0.00613799272105098	-0.00425158534198999	0.00646266713738441	-0.00847235135734081
204	0.436362266540527	-0.970451533794403	14.0197668075562	0.00191722682211548	0.00289124972186983	-0.0026282137259841	0.000618529506027699
205	1.7350594997406	-1.61980020999908	14.0847015380859	-0.00360223650932312	-0.00847235135734081	0.00321592413820326	0.0103587592020631
206	-0.212986350059509	-0.321102887392044	14.1496362686157	-0.00392691092565656	-0.00425158534198999	0.00191722682211548	-0.00230353930965066
207	0.436362266540527	0.652920067310333	13.7600269317627	0.00126787810586393	0.00354059832170606	-0.0026282137259841	0.000943203864153475
208	-0.862334966659546	-0.321102887392044	14.474310874939	-0.00165419070981443	0.0022419011220336	-0.00619963090866804	-0.00197886489331722
209	-2.81038093566895	0.652920067310333	13.8898963928223	-0.0120437685400248	0.00126787810586393	-0.0107450718060136	0.00483929552137852
210	-1.51168358325958	-0.321102887392044	14.0197668075562	-0.00132951640989631	0.00256657530553639	0.00906006153672934	-0.0026282137259841
211	-0.862334966659546	0.977594375610352	13.8898963928223	0.00613799272105098	0.0100340843200684	-3.08191010844894e-05	-0.00457625929266214
212	-0.212986350059509	0.652920067310333	13.8249616622925	0.0022419011220336	0.00483929552137852	-0.00392691092565656	-0.00327756232582033
213	-0.862334966659546	0.977594375610352	13.8898963928223	0.000293855206109583	-0.0026282137259841	-0.00717365415766835	0.00159255252219737
214	-0.212986350059509	0.977594375610352	13.7600269317627	-0.000355493422830477	0.000618529506027699	-0.00392691092565656	0.00386527273803949
215	-0.212986350059509	0.977594375610352	13.3704175949097	-0.00490093370899558	0.0022419011220336	0.00289124972186983	-0.00360223650932312
216	1.08571088314056	0.00357141741551459	13.6301574707031	0.00418994715437293	0.00451462110504508	-0.00619963090866804	-0.00555028254166245
217	0.436362266540527	-0.321102887392044	13.8898963928223	-0.00457625929266214	0.00191722682211548	-0.0113944197073579	-0.00360223650932312
218	-0.862334966659546	-0.321102887392044	13.8898963928223	0.00711201597005129	-0.00392691092565656	-0.00847235135734081	-0.00100484199356288
219	0.436362266540527	-1.29512584209442	14.0197668075562	0.00321592413820326	-0.00490093370899558	-0.00652430532500148	0.00386527273803949
220	-0.212986350059509	0.00357141741551459	14.4093751907349	0.000943203864153475	0.0022419011220336	0.00743668992072344	-0.00490093370899558
221	-0.212986350059509	-0.645777225494385	14.1496362686157	-0.00392691092565656	0.00191722682211548	0.00289124972186983	0.0022419011220336
222	0.436362266540527	0.00357141741551459	13.8249616622925	0.000293855206109583	0.00808603875339031	-0.00295288790948689	-0.00360223650932312
223	-1.51168358325958	0.652920067310333	13.8249616622925	-0.00522560812532902	0.00126787810586393	0.000293855206109583	0.00256657530553639
224	-1.51168358325958	-0.645777225494385	13.6950922012329	-0.00652430532500148	-0.000355493422830477	-0.0120437685400248	0.00386527273803949
225	0.436362266540527	-0.321102887392044	13.8898963928223	-0.00684897974133492	0.00418994715437293	-0.000355493422830477	0.00386527273803949
226	1.7350594997406	-0.321102887392044	14.6041803359985	0.00191722682211548	0.00354059832170606	-0.00522560812532902	0.00613799272105098
227	0.436362266540527	0.977594375610352	13.8898963928223	0.01100810803473	0.00776136433705688	-0.00327756232582033	-0.00392691092565656
228	1.08571088314056	0.00357141741551459	13.3054828643799	-0.000680167751852423	0.000943203864153475	-0.000355493422830477	0.000943203864153475
229	0.436362266540527	-0.321102887392044	13.5652227401733	0.0022419011220336	-0.000680167751852423	-0.00295288790948689	-0.00490093370899558
230	1.7350594997406	0.328245729207993	13.4353523254395	-0.00490093370899558	0.00678734155371785	-0.00165419070981443	-0.00132951640989631
231	-0.212986350059509	0.328245729207993	13.7600269317627	-0.00132951640989631	0.00321592413820326	-0.00457625929266214	-0.00684897974133492
232	-0.212986350059509	0.00357141741551459	14.2145709991455	0.00873538758605719	0.000618529506027699	0.00191722682211548	-0.00230353930965066
233	-0.862334966659546	-0.321102887392044	13.9548320770264	0.00711201597005129	-0.00847235135734081	0.00451462110504508	0.00354059832170606
234	0.436362266540527	0.00357141741551459	13.6950922012329	-0.00652430532500148	-0.00197886489331722	-0.00619963090866804	0.00516396993771195
235	-0.862334966659546	0.652920067310333	13.7600269317627	0.000293855206109583	0.00548864435404539	-0.00165419070981443	0.00646266713738441
236	1.7350594997406	-0.321102887392044	13.9548320770264	-0.00295288790948689	0.00906006153672934	-3.08191010844894e-05	-0.00652430532500148
237	-2.16103219985962	-0.321102887392044	13.8249616622925	-0.000680167751852423	0.00418994715437293	-0.00100484199356288	-0.00619963090866804
238	-2.16103219985962	0.652920067310333	14.2795057296753	-0.00230353930965066	-0.0026282137259841	0.00159255252219737	0.00386527273803949
239	-0.212986350059509	0.328245729207993	13.9548320770264	0.00289124972186983	0.00548864435404539	-0.0133424662053585	0.00386527273803949
240	0.436362266540527	-0.321102887392044	13.6950922012329	-0.00684897974133492	0.00191722682211548	0.00970941036939621	0.00483929552137852
241	1.7350594997406	-0.645777225494385	13.7600269317627	-0.00230353930965066	0.00418994715437293	-0.00652430532500148	-0.00555028254166245
242	-0.862334966659546	0.652920067310333	13.3054828643799	0.00386527273803949	0.00841071270406246	-0.00360223650932312	-0.0110697457566857
243	-1.51168358325958	0.652920067310333	13.5002880096436	0.00354059832170606	-0.000355493422830477	-0.00295288790948689	-0.00165419070981443
244	-0.862334966659546	0.652920067310333	13.7600269317627	0.00289124972186983	0.000618529506027699	-0.00619963090866804	-0.00327756232582033
245	0.436362266540527	0.00357141741551459	14.0197668075562	-0.00977104809135199	0.00743668992072344	-0.00457625929266214	0.00451462110504508
246	0.436362266540527	-0.970451533794403	13.9548320770264	0.00126787810586393	0.00191722682211548	-0.00652430532500148	0.00613799272105098
247	-1.51168358325958	0.00357141741551459	13.8898963928223	0.000943203864153475	-0.00619963090866804	-0.00944637414067984	-0.00684897974133492
248	0.436362266540527	0.328245729207993	13.9548320770264	-0.00360223650932312	-0.00100484199356288	-0.00327756232582033	0.00256657530553639
249	0.436362266540527	0.00357141741551459	14.1496362686157	-0.00327756232582033	-0.00165419070981443	-0.00879702530801296	0.00451462110504508
250	-1.51168358325958	0.328245729207993	14.0847015380859	-0.00295288790948689	0.0022419011220336	0.00321592413820326	-0.000680167751852423
251	-1.51168358325958	0.328245729207993	14.3444404602051	-0.00684897974133492	-0.0026282137259841	-0.00295288790948689	0.00516396993771195
252	-2.16103219985962	0.00357141741551459	14.0197668075562	-0.00749832857400179	0.00548864435404539	0.00483929552137852	-0.00132951640989631
253	0.436362266540527	-0.645777225494385	14.0197668075562	-0.00619963090866804	-0.00100484199356288	-0.00457625929266214	-3.08191010844894e-05
254	-0.212986350059509	-0.645777225494385	14.2145709991455	-0.00425158534198999	0.00483929552137852	-0.0133424662053585	-0.00165419070981443
255	-0.212986350059509	0.652920067310333	13.7600269317627	-0.00619963090866804	-0.00295288790948689	-0.00197886489331722	0.00256657530553639
256	-1.51168358325958	0.977594375610352	13.7600269317627	0.00256657530553639	0.00386527273803949	-0.00100484199356288	-0.00295288790948689
257	0.436362266540527	0.00357141741551459	14.3444404602051	0.00613799272105098	0.00711201597005129	-0.00619963090866804	-0.00100484199356288
258	-0.212986350059509	1.30226862430573	14.1496362686157	0.00256657530553639	-3.08191010844894e-05	-0.00652430532500148	-0.00100484199356288
259	-0.862334966659546	0.652920067310333	13.8249616622925	-0.00360223650932312	0.000293855206109583	-0.00457625929266214	-0.00782300252467394
260	1.08571088314056	-1.29512584209442	14.2795057296753	-0.00100484199356288	-0.00197886489331722	0.000293855206109583	0.00256657530553639
261	1.08571088314056	-1.94447445869446	14.1496362686157	-0.00132951640989631	-0.00522560812532902	0.000293855206109583	-0.00295288790948689
262	-1.51168358325958	0.00357141741551459	13.8898963928223	0.0142548503354192	-0.00327756232582033	-0.000680167751852423	-0.00490093370899558
263	0.436362266540527	0.652920067310333	14.2795057296753	0.00776136433705688	-0.00555028254166245	0.00418994715437293	0.00159255252219737
264	-1.51168358325958	1.30226862430573	13.6950922012329	-0.00392691092565656	-0.00555028254166245	-0.00684897974133492	0.000293855206109583
265	-2.81038093566895	0.652920067310333	13.6950922012329	-0.00490093370899558	0.0106834331527352	-0.00327756232582033	0.00321592413820326
266	-0.862334966659546	0.652920067310333	13.9548320770264	-0.00392691092565656	0.0022419011220336	0.00516396993771195	0.000943203864153475
267	-0.212986350059509	0.00357141741551459	14.1496362686157	0.00516396993771195	0.00646266713738441	-0.00944637414067984	-0.00847235135734081
268	0.436362266540527	0.652920067310333	13.9548320770264	0.00418994715437293	-0.000355493422830477	0.00256657530553639	0.000618529506027699
269	1.08571088314056	0.977594375610352	13.9548320770264	-0.00327756232582033	0.00938473641872406	-0.0104203969240189	0.00354059832170606
270	1.08571088314056	-0.321102887392044	14.0197668075562	-0.0104203969240189	0.00289124972186983	-0.000680167751852423	0.00321592413820326
271	0.436362266540527	0.977594375610352	13.6301574707031	-0.00814767740666866	0.000943203864153475	0.00386527273803949	-0.0026282137259841
272	-0.862334966659546	0.977594375610352	13.9548320770264	-0.00132951640989631	0.000293855206109583	-0.00522560812532902	-0.00619963090866804
273	-1.51168358325958	0.652920067310333	13.8898963928223	0.00548864435404539	-0.000680167751852423	0.00321592413820326	-0.00100484199356288
274	-2.16103219985962	0.00357141741551459	13.8898963928223	-0.000680167751852423	-0.00977104809135199	-0.00165419070981443	-0.00392691092565656
275	1.7350594997406	-1.61980020999908	14.2795057296753	0.0022419011220336	-0.000355493422830477	-3.08191010844894e-05	0.00548864435404539
276	0.436362266540527	0.00357141741551459	14.4093751907349	0.00256657530553639	-0.000355493422830477	0.000943203864153475	-0.00587495695799589
277	-0.862334966659546	0.328245729207993	13.8249616622925	0.000943203864153475	0.00451462110504508	-0.00847235135734081	0.00191722682211548
278	-1.51168358325958	-0.645777225494385	14.0197668075562	0.000293855206109583	0.00808603875339031	-0.00879702530801296	0.00516396993771195
279	-3.45972943305969	0.977594375610352	13.7600269317627	-0.0156151866540313	-0.00132951640989631	0.00321592413820326	0.00646266713738441
280	-0.212986350059509	-0.645777225494385	14.1496362686157	-0.00457625929266214	0.00256657530553639	-0.00132951640989631	0.00678734155371785
281	-1.51168358325958	0.977594375610352	14.0197668075562	0.00613799272105098	0.00451462110504508	-0.00587495695799589	-0.00490093370899558
282	-0.862334966659546	0.652920067310333	13.8898963928223	-0.00360223650932312	0.0022419011220336	0.000293855206109583	-0.0026282137259841
283	-0.862334966659546	0.652920067310333	13.5002880096436	0.00418994715437293	0.00451462110504508	-0.00977104809135199	-0.00295288790948689
284	-0.212986350059509	0.652920067310333	13.6950922012329	-0.000680167751852423	0.000618529506027699	-3.08191010844894e-05	0.00743668992072344
285	-0.862334966659546	0.652920067310333	13.7600269317627	0.00548864435404539	0.00451462110504508	0.00678734155371785	0.000293855206109583
286	-0.212986350059509	0.652920067310333	13.9548320770264	-0.00165419070981443	0.00159255252219737	0.00354059832170606	-0.00165419070981443
287	1.7350594997406	-0.645777225494385	14.1496362686157	0.00126787810586393	-0.0026282137259841	-0.00944637414067984	-0.00360223650932312
288	-0.862334966659546	-0.321102887392044	14.1496362686157	-0.000680167751852423	-0.00490093370899558	0.00581331877037883	-0.00165419070981443
289	-0.212986350059509	-1.94447445869446	14.2145709991455	0.000943203864153475	-0.00555028254166245	-0.0110697457566857	0.00191722682211548
290	-0.212986350059509	0.652920067310333	13.7600269317627	-0.00425158534198999	-0.00490093370899558	0.00159255252219737	-0.000355493422830477
291	-0.212986350059509	0.652920067310333	13.8249616622925	0.00483929552137852	0.0132808275520802	-0.00132951640989631	-0.00197886489331722
292	-0.862334966659546	0.328245729207993	14.0847015380859	0.00483929552137852	0.00289124972186983	-0.00977104809135199	0.00289124972186983
293	-2.81038093566895	0.652920067310333	14.2795057296753	-0.00490093370899558	0.00711201597005129	0.00613799272105098	0.00256657530553639
294	-3.45972943305969	0.328245729207993	14.2145709991455	-0.00490093370899558	-0.00100484199356288	-0.0100957229733467	0.00321592413820326
295	-2.16103219985962	0.652920067310333	13.8898963928223	-0.00197886489331722	0.00516396993771195	0.00418994715437293	-0.00457625929266214
296	0.436362266540527	-0.645777225494385	13.9548320770264	0.0171769186854362	0.00191722682211548	0.00841071270406246	0.000943203864153475
297	-0.862334966659546	0.00357141741551459	13.8898963928223	-0.00132951640989631	0.00678734155371785	-0.00912170019000769	-0.00814767740666866
298	1.7350594997406	0.00357141741551459	13.5652227401733	0.00354059832170606	0.00321592413820326	0.00126787810586393	-0.00652430532500148
299	0.436362266540527	-0.321102887392044	13.8249616622925	-0.00165419070981443	0.00548864435404539	-0.0107450718060136	0.000293855206109583
300	0.436362266540527	0.00357141741551459	13.8898963928223	0.000618529506027699	-0.00360223650932312	0.00159255252219737	-0.00619963090866804
301	-1.51168358325958	0.652920067310333	13.8898963928223	-0.00132951640989631	-0.000680167751852423	0.00678734155371785	0.00354059832170606
302	-0.212986350059509	-1.29512584209442	13.6950922012329	0.00159255252219737	-0.00587495695799589	-0.00360223650932312	0.000943203864153475
303	1.08571088314056	-1.61980020999908	13.7600269317627	0.00938473641872406	-0.0107450718060136	-0.00132951640989631	-3.08191010844894e-05
304	1.7350594997406	-1.29512584209442	14.1496362686157	-0.00425158534198999	0.000293855206109583	-0.0026282137259841	0.00126787810586393
305	1.7350594997406	0.00357141741551459	14.1496362686157	-0.00360223650932312	0.00548864435404539	0.00711201597005129	0.00418994715437293
306	-0.862334966659546	0.977594375610352	14.2795057296753	-0.00165419070981443	0.00678734155371785	0.00451462110504508	-0.00457625929266214
307	-2.81038093566895	0.652920067310333	14.0847015380859	-3.08191010844894e-05	0.00970941036939621	-0.00457625929266214	0.000943203864153475
308	-2.16103219985962	-0.645777225494385	14.0847015380859	-0.00457625929266214	0.00126787810586393	0.00581331877037883	0.00256657530553639
309	0.436362266540527	-0.321102887392044	14.1496362686157	-0.00717365415766835	-0.00360223650932312	-0.0110697457566857	0.00516396993771195
310	-0.862334966659546	1.30226862430573	13.8249616622925	-0.00230353930965066	0.0022419011220336	-0.00587495695799589	-0.00100484199356288
311	-0.212986350059509	0.00357141741551459	14.2795057296753	0.00256657530553639	0.00191722682211548	-0.00295288790948689	-0.00100484199356288
312	0.436362266540527	0.00357141741551459	14.2795057296753	0.00354059832170606	0.00483929552137852	-0.00522560812532902	-0.00814767740666866
313	-0.212986350059509	0.00357141741551459	14.0847015380859	0.00938473641872406	0.00451462110504508	-0.00197886489331722	0.000293855206109583
314	-0.212986350059509	-0.645777225494385	13.9548320770264	-0.00327756232582033	0.00126787810586393	-0.00977104809135199	0.000293855206109583
315	-0.212986350059509	0.652920067310333	13.8249616622925	-0.00457625929266214	0.00289124972186983	0.00646266713738441	-0.00360223650932312
316	1.08571088314056	-0.970451533794403	13.8898963928223	-0.00457625929266214	0.000618529506027699	0.000943203864153475	-0.00132951640989631
317	0.436362266540527	-1.29512584209442	13.8898963928223	0.00483929552137852	-0.00457625929266214	-3.08191010844894e-05	-0.00652430532500148
318	1.7350594997406	-1.29512584209442	14.3444404602051	0.0113327819854021	-0.00619963090866804	-0.00392691092565656	-3.08191010844894e-05
319	0.436362266540527	-0.645777225494385	13.8898963928223	-0.00132951640989631	-0.00132951640989631	-0.000680167751852423	-0.0026282137259841
320	-0.862334966659546	0.652920067310333	13.5002880096436	-0.00425158534198999	0.000293855206109583	0.00159255252219737	0.00159255252219737
321	-2.81038093566895	0.328245729207993	13.6301574707031	-0.0120437685400248	0.00678734155371785	-0.00847235135734081	0.00386527273803949
322	-1.51168358325958	0.00357141741551459	14.0847015380859	0.000943203864153475	0.00289124972186983	-0.0120437685400248	-0.0026282137259841
323	0.436362266540527	-0.321102887392044	14.2145709991455	0.00191722682211548	-0.000355493422830477	-0.00100484199356288	0.00808603875339031
324	1.08571088314056	-0.645777225494385	14.2795057296753	0.00256657530553639	0.000618529506027699	0.00159255252219737	-0.000680167751852423
325	1.08571088314056	0.00357141741551459	14.2145709991455	-0.00749832857400179	-0.00360223650932312	-0.00619963090866804	-0.00165419070981443
326	1.08571088314056	0.328245729207993	13.7600269317627	0.00548864435404539	0.0022419011220336	-0.00197886489331722	0.000293855206109583
327	-1.51168358325958	1.30226862430573	13.6950922012329	0.00386527273803949	0.00191722682211548	-0.00717365415766835	-0.00392691092565656
328	0.436362266540527	-0.321102887392044	14.3444404602051	0.00321592413820326	0.000618529506027699	-0.00392691092565656	-0.00392691092565656
329	1.7350594997406	-0.645777225494385	13.8898963928223	-0.00230353930965066	-0.0026282137259841	0.00548864435404539	-0.000680167751852423
330	-0.862334966659546	-0.321102887392044	14.474310874939	-3.08191010844894e-05	-0.00360223650932312	-0.00327756232582033	0.00808603875339031
331	1.7350594997406	-1.29512584209442	14.3444404602051	-0.00132951640989631	0.000293855206109583	0.00191722682211548	0.0022419011220336
332	0.436362266540527	-0.321102887392044	13.9548320770264	0.00256657530553639	0.00256657530553639	-0.00327756232582033	-0.000355493422830477
333	0.436362266540527	-0.321102887392044	14.1496362686157	0.00451462110504508	0.00191722682211548	-0.00879702530801296	-0.000355493422830477
334	0.436362266540527	-0.321102887392044	14.2145709991455	-0.00555028254166245	-0.00457625929266214	-0.000680167751852423	0.00321592413820326
335	-3.45972943305969	0.328245729207993	13.9548320770264	-0.0120437685400248	0.00808603875339031	-3.08191010844894e-05	0.00354059832170606
336	-0.212986350059509	0.328245729207993	13.8249616622925	-0.00814767740666866	0.000293855206109583	0.00418994715437293	0.00159255252219737
337	1.08571088314056	0.00357141741551459	14.3444404602051	0.0132808275520802	0.00451462110504508	0.00289124972186983	0.00354059832170606
338	0.436362266540527	0.652920067310333	13.8249616622925	-0.00132951640989631	-0.00197886489331722	-0.0191866029053926	-0.0026282137259841
339	1.08571088314056	-0.321102887392044	13.6301574707031	-0.00360223650932312	-0.000680167751852423	-0.0107450718060136	-0.00684897974133492
340	-0.212986350059509	0.652920067310333	13.3704175949097	0.00386527273803949	0.00451462110504508	-3.08191010844894e-05	0.00386527273803949
341	1.7350594997406	-0.321102887392044	13.6950922012329	-0.0026282137259841	-0.000680167751852423	-0.0026282137259841	0.00321592413820326
342	0.436362266540527	-0.970451533794403	14.3444404602051	0.00289124972186983	0.00321592413820326	-0.00360223650932312	-0.00230353930965066
343	1.7350594997406	0.328245729207993	14.1496362686157	0.000618529506027699	-0.00425158534198999	-0.00295288790948689	-0.00392691092565656
344	1.7350594997406	-0.321102887392044	13.5652227401733	0.00321592413820326	-0.00230353930965066	-0.00652430532500148	0.00159255252219737
345	-0.212986350059509	-1.61980020999908	14.0847015380859	-0.00230353930965066	-0.00490093370899558	-0.00295288790948689	-0.00652430532500148
346	1.7350594997406	-0.970451533794403	14.0847015380859	0.00646266713738441	0.000293855206109583	0.00386527273803949	-0.00295288790948689
347	-0.212986350059509	0.977594375610352	13.8898963928223	0.00321592413820326	0.00451462110504508	0.00841071270406246	0.00321592413820326
348	-0.212986350059509	0.00357141741551459	14.2145709991455	-0.00684897974133492	-0.000355493422830477	-0.00457625929266214	0.00126787810586393
349	-3.45972943305969	0.977594375610352	14.2145709991455	-0.00230353930965066	0.000293855206109583	-0.00619963090866804	0.00548864435404539
350	-1.51168358325958	-0.645777225494385	14.0847015380859	-0.0152905117720366	0.00613799272105098	0.000293855206109583	0.00256657530553639
351	-0.212986350059509	-0.321102887392044	14.0197668075562	-0.00522560812532902	0.00581331877037883	0.00354059832170606	0.00418994715437293
352	1.08571088314056	0.00357141741551459	13.8898963928223	-0.00327756232582033	0.00581331877037883	-0.00587495695799589	-0.00457625929266214
353	1.08571088314056	-0.321102887392044	13.8249616622925	-0.000680167751852423	0.00386527273803949	-0.00522560812532902	0.00321592413820326
354	0.436362266540527	0.328245729207993	14.0197668075562	0.00289124972186983	-0.00230353930965066	-0.00230353930965066	-0.000355493422830477
355	0.436362266540527	-0.321102887392044	14.2145709991455	-0.00522560812532902	0.00191722682211548	-0.00295288790948689	0.00159255252219737
356	-1.51168358325958	0.652920067310333	13.6301574707031	-0.0026282137259841	0.00451462110504508	0.000618529506027699	0.00321592413820326
357	0.436362266540527	0.00357141741551459	13.8249616622925	-0.00100484199356288	0.00548864435404539	-0.00587495695799589	-0.00100484199356288
358	0.436362266540527	0.00357141741551459	13.5002880096436	-0.00490093370899558	-0.00490093370899558	-0.00165419070981443	0.00321592413820326
359	-0.212986350059509	0.00357141741551459	13.8249616622925	0.00451462110504508	-0.00619963090866804	-0.0123684434220195	0.00613799272105098
360	-0.212986350059509	-1.29512584209442	14.4093751907349	0.000293855206109583	-0.00490093370899558	0.0022419011220336	0.00483929552137852
361	1.7350594997406	0.00357141741551459	14.6041803359985	0.0100340843200684	0.011982130818069	0.00321592413820326	-0.00132951640989631
362	-0.862334966659546	0.652920067310333	13.7600269317627	-0.00230353930965066	-0.00132951640989631	0.00256657530553639	0.00191722682211548
363	-2.16103219985962	0.977594375610352	13.8249616622925	-3.08191010844894e-05	0.00191722682211548	-0.00197886489331722	0.000618529506027699
364	-3.45972943305969	1.62694299221039	13.7600269317627	-0.00814767740666866	-0.00327756232582033	0.00289124972186983	0.00711201597005129
365	-1.51168358325958	0.00357141741551459	13.9548320770264	-0.00912170019000769	0.00581331877037883	-0.00847235135734081	0.00191722682211548
366	1.08571088314056	0.328245729207993	14.1496362686157	0.00191722682211548	0.0022419011220336	-0.00100484199356288	-0.00749832857400179
367	1.08571088314056	-0.321102887392044	14.4093751907349	0.000943203864153475	0.00256657530553639	0.00776136433705688	-0.00360223650932312
368	-0.862334966659546	0.977594375610352	13.5652227401733	0.00451462110504508	0.00289124972186983	-0.00944637414067984	-0.00392691092565656
369	-1.51168358325958	0.652920067310333	13.6301574707031	0.000293855206109583	0.00289124972186983	-0.00197886489331722	0.000943203864153475
370	1.08571088314056	-0.645777225494385	14.0197668075562	0.00970941036939621	0.00289124972186983	-0.000355493422830477	0.000943203864153475
371	0.436362266540527	0.977594375610352	13.8898963928223	-0.00392691092565656	0.00516396993771195	0.00354059832170606	-0.00717365415766835
372	-1.51168358325958	0.00357141741551459	13.8249616622925	0.00418994715437293	-0.00360223650932312	-0.00652430532500148	-0.00197886489331722
373	-1.51168358325958	-0.645777225494385	14.2145709991455	0.00256657530553639	-0.0133424662053585	-0.00230353930965066	-0.000680167751852423
374	-0.862334966659546	0.00357141741551459	13.8249616622925	-0.00360223650932312	-0.0100957229733467	-0.00132951640989631	0.000943203864153475
375	1.08571088314056	-0.321102887392044	14.0197668075562	0.00743668992072344	0.00678734155371785	-0.00100484199356288	0.00808603875339031
376	-0.862334966659546	0.328245729207993	14.0847015380859	-0.00132951640989631	-0.00230353930965066	0.00548864435404539	-0.00457625929266214
377	-3.45972943305969	1.30226862430573	14.0197668075562	-0.00619963090866804	0.00451462110504508	-0.00327756232582033	-0.00360223650932312
378	-3.45972943305969	0.652920067310333	14.2795057296753	-0.00132951640989631	0.000618529506027699	-0.00295288790948689	-3.08191010844894e-05
379	-0.862334966659546	0.652920067310333	14.2145709991455	-0.00197886489331722	-0.00197886489331722	-0.00132951640989631	0.00841071270406246
380	1.7350594997406	-0.321102887392044	14.0847015380859	-0.00457625929266214	0.00418994715437293	0.000293855206109583	0.00256657530553639
381	0.436362266540527	0.652920067310333	13.3704175949097	-0.00555028254166245	0.00386527273803949	-0.00360223650932312	0.00159255252219737
382	-0.862334966659546	0.977594375610352	13.6950922012329	-0.00555028254166245	-0.000355493422830477	-0.0110697457566857	0.000618529506027699
383	-1.51168358325958	0.977594375610352	13.6950922012329	-0.000355493422830477	0.00646266713738441	-0.00684897974133492	-0.00100484199356288
384	-0.862334966659546	0.652920067310333	14.0847015380859	0.00483929552137852	0.00548864435404539	0.00711201597005129	0.00646266713738441
385	-0.212986350059509	0.652920067310333	14.1496362686157	-0.00197886489331722	0.000618529506027699	0.000943203864153475	-0.00360223650932312
386	-0.212986350059509	0.652920067310333	13.9548320770264	0.00159255252219737	0.00386527273803949	-0.00522560812532902	-0.00490093370899558
387	1.08571088314056	-1.61980020999908	13.8249616622925	0.000293855206109583	-0.00360223650932312	0.00191722682211548	-0.00425158534198999
388	-0.862334966659546	0.00357141741551459	13.8898963928223	-0.00132951640989631	-0.00392691092565656	-0.00684897974133492	-0.00132951640989631
389	0.436362266540527	-0.645777225494385	14.4093751907349	0.000943203864153475	0.00321592413820326	-0.0126931173726916	0.00613799272105098
390	0.436362266540527	0.977594375610352	13.8898963928223	-0.00100484199356288	0.00548864435404539	-0.00360223650932312	0.000618529506027699
391	-2.81038093566895	0.652920067310333	14.2145709991455	-0.00749832857400179	0.00711201597005129	0.00646266713738441	0.000943203864153475
392	-1.51168358325958	0.977594375610352	14.3444404602051	-0.00847235135734081	-0.00100484199356288	-0.00360223650932312	0.00873538758605719
393	-1.51168358325958	1.30226862430573	14.0197668075562	-3.08191010844894e-05	0.00321592413820326	-0.00749832857400179	-0.00230353930965066
394	-0.862334966659546	0.328245729207993	14.1496362686157	0.00159255252219737	-0.00230353930965066	0.00613799272105098	0.00256657530553639
395	-0.862334966659546	0.977594375610352	13.9548320770264	-0.000680167751852423	0.00289124972186983	-0.00165419070981443	-0.00327756232582033
396	1.08571088314056	-0.321102887392044	14.2795057296753	-0.00425158534198999	0.00483929552137852	0.00678734155371785	-0.00490093370899558
397	-0.212986350059509	-0.645777225494385	14.1496362686157	0.0022419011220336	0.00354059832170606	-0.00814767740666866	-0.00360223650932312
398	1.08571088314056	0.00357141741551459	14.1496362686157	-0.00425158534198999	0.00483929552137852	0.00289124972186983	-0.0026282137259841
399	-0.862334966659546	0.328245729207993	13.8898963928223	-0.00132951640989631	0.000943203864153475	-0.00327756232582033	0.00289124972186983
400	1.08571088314056	-0.321102887392044	14.0197668075562	-0.00425158534198999	-0.00457625929266214	-0.000355493422830477	-0.00230353930965066
401	-0.212986350059509	-0.970451533794403	13.9548320770264	-0.00749832857400179	0.000293855206109583	0.00191722682211548	0.000293855206109583
402	0.436362266540527	-0.645777225494385	13.9548320770264	0.00321592413820326	-0.00425158534198999	0.00126787810586393	0.000293855206109583
403	0.436362266540527	0.00357141741551459	14.4093751907349	0.00743668992072344	0.00289124972186983	0.000293855206109583	-0.00392691092565656
404	1.7350594997406	0.00357141741551459	14.2795057296753	-0.00490093370899558	-0.0026282137259841	0.00126787810586393	0.00516396993771195
405	-1.51168358325958	0.977594375610352	14.0197668075562	-0.00295288790948689	-0.00587495695799589	0.00321592413820326	-0.00749832857400179
406	-2.81038093566895	0.652920067310333	13.8898963928223	-0.00749832857400179	0.000943203864153475	-0.00425158534198999	0.000618529506027699
407	-0.862334966659546	-0.645777225494385	13.8249616622925	-0.00392691092565656	-0.00425158534198999	0.00159255252219737	-0.00490093370899558
408	-0.212986350059509	0.00357141741551459	13.8898963928223	0.00451462110504508	-0.00100484199356288	-0.00814767740666866	0.00743668992072344
409	2.38440823554993	-0.321102887392044	14.474310874939	-0.00392691092565656	0.00386527273803949	-0.00847235135734081	-0.00230353930965066
410	0.436362266540527	0.977594375610352	13.9548320770264	0.00126787810586393	0.00321592413820326	0.00126787810586393	-0.00132951640989631
411	-0.862334966659546	0.977594375610352	13.5002880096436	-0.000355493422830477	0.00938473641872406	-0.00360223650932312	0.00321592413820326
412	-1.51168358325958	-0.321102887392044	13.9548320770264	0.00516396993771195	0.000618529506027699	0.00321592413820326	0.000618529506027699
413	-0.862334966659546	-0.321102887392044	14.0847015380859	0.0022419011220336	0.00191722682211548	0.00159255252219737	0.00386527273803949
414	1.08571088314056	0.00357141741551459	13.5652227401733	-0.0104203969240189	-0.00977104809135199	-0.00749832857400179	0.00289124972186983
415	-0.212986350059509	0.00357141741551459	14.0847015380859	-0.0026282137259841	-0.00457625929266214	-0.00295288790948689	0.000293855206109583
416	0.436362266540527	-1.61980020999908	14.4093751907349	0.00354059832170606	-0.00100484199356288	0.000943203864153475	-0.00100484199356288
417	-0.862334966659546	-0.321102887392044	14.0847015380859	0.012956153601408	-0.0026282137259841	0.0022419011220336	-0.00912170019000769
418	1.08571088314056	-0.321102887392044	14.0197668075562	0.00970941036939621	-0.00132951640989631	0.00126787810586393	0.000618529506027699
419	-0.862334966659546	0.00357141741551459	14.0847015380859	-0.00490093370899558	-0.00490093370899558	-0.00490093370899558	0.00613799272105098
420	-2.81038093566895	0.977594375610352	13.7600269317627	-0.00717365415766835	-0.00230353930965066	0.00646266713738441	0.0022419011220336
421	-2.16103219985962	0.652920067310333	14.0847015380859	-0.00977104809135199	0.0022419011220336	-0.0113944197073579	-0.00392691092565656
422	0.436362266540527	0.00357141741551459	14.4093751907349	0.00483929552137852	0.00321592413820326	-0.00230353930965066	0.00354059832170606
423	1.08571088314056	-0.321102887392044	14.0847015380859	-0.00295288790948689	-0.00100484199356288	-0.00944637414067984	-3.08191010844894e-05
424	1.08571088314056	-0.970451533794403	14.2145709991455	-0.00100484199356288	-0.000355493422830477	-0.00684897974133492	0.00548864435404539
425	0.436362266540527	-0.321102887392044	13.8249616622925	0.00354059832170606	0.00548864435404539	-0.00392691092565656	-0.000680167751852423
426	0.436362266540527	0.652920067310333	13.8898963928223	-0.00327756232582033	0.00451462110504508	-0.00295288790948689	-0.00814767740666866
427	-1.51168358325958	1.30226862430573	14.0197668075562	-0.00327756232582033	0.000618529506027699	0.0142548503354192	-0.00587495695799589
428	1.08571088314056	-1.29512584209442	14.5392456054688	0.00191722682211548	0.000293855206109583	-0.00944637414067984	-0.00197886489331722
429	1.7350594997406	-1.61980020999908	14.0847015380859	-0.00457625929266214	-0.00619963090866804	-0.00132951640989631	0.000293855206109583
430	-1.51168358325958	0.00357141741551459	13.8249616622925	0.00516396993771195	-0.00587495695799589	-0.00522560812532902	-0.00490093370899558
431	1.7350594997406	-0.970451533794403	14.2145709991455	-0.00360223650932312	0.00483929552137852	0.0022419011220336	-0.00100484199356288
432	0.436362266540527	0.00357141741551459	14.2145709991455	0.0103587592020631	0.00516396993771195	0.00808603875339031	-0.00587495695799589
433	-0.212986350059509	-0.321102887392044	14.2795057296753	-0.00457625929266214	0.000943203864153475	-0.00327756232582033	0.00126787810586393
434	-0.862334966659546	-0.645777225494385	14.5392456054688	-0.00684897974133492	-0.00619963090866804	0.00159255252219737	0.0162028968334198
435	-2.81038093566895	0.652920067310333	13.8249616622925	-0.00847235135734081	-0.00457625929266214	0.00516396993771195	-3.08191010844894e-05
436	-0.862334966659546	0.652920067310333	13.8249616622925	0.00256657530553639	0.00126787810586393	-0.00749832857400179	-0.00295288790948689
437	1.7350594997406	-0.321102887392044	13.7600269317627	0.00191722682211548	0.0022419011220336	-0.00295288790948689	-0.00490093370899558
438	1.08571088314056	-0.645777225494385	14.2145709991455	0.000293855206109583	0.00159255252219737	-0.00587495695799589	0.0022419011220336
439	0.436362266540527	0.00357141741551459	14.0197668075562	0.00256657530553639	0.00386527273803949	-0.00879702530801296	-0.00100484199356288
440	0.436362266540527	1.30226862430573	13.9548320770264	-0.00197886489331722	0.00321592413820326	0.0100340843200684	-0.00132951640989631
441	1.7350594997406	-0.970451533794403	14.2795057296753	-0.00392691092565656	-0.000355493422830477	-0.00912170019000769	0.000293855206109583
442	0.436362266540527	-0.321102887392044	13.7600269317627	0.0022419011220336	0.00191722682211548	0.000293855206109583	-0.00132951640989631
443	-0.212986350059509	-0.321102887392044	13.9548320770264	0.0022419011220336	-0.00457625929266214	-0.000355493422830477	0.000618529506027699
444	-0.862334966659546	-0.645777225494385	13.8898963928223	0.00646266713738441	-0.00425158534198999	0.000293855206109583	-0.00295288790948689
445	-1.51168358325958	0.328245729207993	13.8898963928223	-0.00197886489331722	-0.000680167751852423	0.00451462110504508	-0.00197886489331722
446	-0.212986350059509	0.652920067310333	13.8249616622925	-0.00425158534198999	0.00483929552137852	0.00354059832170606	-0.00230353930965066
447	-0.212986350059509	0.00357141741551459	14.2795057296753	-0.00132951640989631	0.00483929552137852	-3.08191010844894e-05	-0.00392691092565656
448	-2.16103219985962	-0.645777225494385	14.0847015380859	-0.00522560812532902	-0.000680167751852423	-0.00587495695799589	-0.00912170019000769
449	-2.81038093566895	0.977594375610352	13.5652227401733	-0.00457625929266214	0.00451462110504508	0.00159255252219737	0.00159255252219737
450	-1.51168358325958	0.328245729207993	13.5002880096436	-0.00782300252467394	-3.08191010844894e-05	0.00418994715437293	-3.08191010844894e-05
451	1.7350594997406	-0.321102887392044	14.0197668075562	0.00191722682211548	0.00646266713738441	-0.00197886489331722	-0.00717365415766835
452	1.08571088314056	-0.321102887392044	14.2145709991455	0.00808603875339031	0.00613799272105098	-0.000355493422830477	-0.00555028254166245
453	1.08571088314056	0.328245729207993	14.0847015380859	-0.00457625929266214	-0.00587495695799589	-0.0172385573387146	0.00191722682211548
454	-0.212986350059509	0.977594375610352	13.5002880096436	-0.000355493422830477	-0.00392691092565656	-0.00749832857400179	0.00646266713738441
455	1.08571088314056	-0.645777225494385	13.8898963928223	0.00483929552137852	0.00354059832170606	0.00321592413820326	0.00386527273803949
456	1.08571088314056	-0.321102887392044	14.1496362686157	-0.000355493422830477	0.00159255252219737	-0.000355493422830477	-0.00425158534198999
457	1.08571088314056	-1.61980020999908	14.0197668075562	-0.00295288790948689	-0.00782300252467394	-0.00100484199356288	0.00289124972186983
458	1.08571088314056	-0.970451533794403	14.474310874939	0.00321592413820326	-0.00587495695799589	-0.0149658378213644	-0.00360223650932312
459	-0.212986350059509	0.652920067310333	14.0847015380859	-0.00490093370899558	-0.00295288790948689	-0.00197886489331722	-0.0100957229733467
460	-0.862334966659546	0.977594375610352	13.8249616622925	0.00289124972186983	0.00289124972186983	0.000618529506027699	0.00126787810586393
461	-0.862334966659546	-0.321102887392044	13.6301574707031	-0.00392691092565656	0.000293855206109583	0.00256657530553639	-0.00230353930965066
462	-2.81038093566895	-0.321102887392044	13.6950922012329	-0.00619963090866804	0.00581331877037883	-0.00425158534198999	0.00191722682211548
463	-0.212986350059509	-0.321102887392044	13.8898963928223	-0.00295288790948689	0.00483929552137852	-0.00619963090866804	-0.00230353930965066
464	0.436362266540527	0.00357141741551459	14.1496362686157	-0.0026282137259841	-0.00100484199356288	0.000943203864153475	0.00613799272105098
465	0.436362266540527	-0.645777225494385	14.474310874939	-0.00132951640989631	-0.000355493422830477	-0.00490093370899558	0.00646266713738441
466	-0.862334966659546	0.652920067310333	13.8249616622925	0.00354059832170606	0.0116574559360743	0.0022419011220336	-0.00847235135734081
467	-0.862334966659546	0.977594375610352	13.5652227401733	-0.00327756232582033	-0.00295288790948689	-0.00522560812532902	-0.00197886489331722
468	0.436362266540527	-0.645777225494385	13.6950922012329	0.000618529506027699	0.00159255252219737	-0.0117190945893526	-0.00230353930965066
469	0.436362266540527	0.328245729207993	14.0847015380859	-0.00295288790948689	-0.000355493422830477	-0.00360223650932312	-0.00197886489331722
470	-0.862334966659546	0.652920067310333	14.0197668075562	-0.00327756232582033	-0.00197886489331722	-0.00457625929266214	0.00548864435404539
471	-0.212986350059509	-0.321102887392044	14.0847015380859	0.000943203864153475	-0.00522560812532902	-0.0026282137259841	-0.0100957229733467
472	1.08571088314056	-1.61980020999908	14.0847015380859	0.000943203864153475	-0.00879702530801296	-0.00165419070981443	0.0022419011220336
473	0.436362266540527	-0.645777225494385	13.7600269317627	0.00256657530553639	-0.00295288790948689	-0.00652430532500148	-0.00555028254166245
474	0.436362266540527	-0.321102887392044	14.0847015380859	0.000618529506027699	-0.00165419070981443	-0.00360223650932312	-3.08191010844894e-05
475	1.08571088314056	-0.645777225494385	14.2145709991455	0.00256657530553639	0.000943203864153475	0.0022419011220336	0.00906006153672934
476	-2.81038093566895	0.977594375610352	14.0197668075562	-0.00912170019000769	0.00191722682211548	0.00289124972186983	0.00418994715437293
477	-1.51168358325958	0.652920067310333	14.1496362686157	-0.00555028254166245	0.00126787810586393	-0.00230353930965066	0.00289124972186983
478	1.08571088314056	-0.321102887392044	14.2795057296753	0.00548864435404539	-0.00360223650932312	-0.00295288790948689	0.00354059832170606
479	-1.51168358325958	0.977594375610352	13.8249616622925	0.00126787810586393	0.00548864435404539	-0.00684897974133492	-0.00717365415766835
480	1.7350594997406	-0.321102887392044	13.9548320770264	0.00516396993771195	-0.00230353930965066	-0.00230353930965066	-0.000680167751852423
481	0.436362266540527	0.328245729207993	13.7600269317627	-0.00425158534198999	0.00256657530553639	-0.0026282137259841	-0.00457625929266214
482	1.08571088314056	0.652920067310333	13.8249616622925	-0.00165419070981443	0.00159255252219737	0.00256657530553639	-0.00522560812532902
483	0.436362266540527	0.328245729207993	13.6950922012329	0.00386527273803949	-0.0026282137259841	-0.00457625929266214	0.000618529506027699
484	1.08571088314056	0.328245729207993	13.8898963928223	0.00159255252219737	-0.00684897974133492	-0.00100484199356288	-0.00360223650932312
485	1.7350594997406	-1.61980020999908	14.0847015380859	-0.00100484199356288	-0.00457625929266214	0.00354059832170606	0.000943203864153475
486	1.7350594997406	-1.29512584209442	13.8898963928223	0.0022419011220336	-0.0026282137259841	-0.00457625929266214	0.00321592413820326
487	-0.862334966659546	0.328245729207993	13.8898963928223	0.00548864435404539	-0.00100484199356288	0.000618529506027699	-0.00392691092565656
488	-0.862334966659546	0.652920067310333	13.8898963928223	0.00256657530553639	-0.00490093370899558	0.000943203864153475	-0.00165419070981443
489	0.436362266540527	-0.321102887392044	14.474310874939	-0.00100484199356288	0.00386527273803949	-0.00392691092565656	0.00191722682211548
490	-2.81038093566895	0.652920067310333	14.5392456054688	-0.0162645354866982	0.00581331877037883	0.00256657530553639	0.0022419011220336
491	-1.51168358325958	0.328245729207993	14.4093751907349	-0.00684897974133492	0.00776136433705688	0.00938473641872406	0.00159255252219737
492	1.7350594997406	-0.321102887392044	14.2795057296753	0.00354059832170606	0.0123068047687411	-0.00879702530801296	-0.000355493422830477
493	1.7350594997406	0.328245729207993	14.1496362686157	-0.00457625929266214	0.000618529506027699	-0.000680167751852423	-0.00457625929266214
494	1.08571088314056	-0.321102887392044	14.0847015380859	0.0022419011220336	0.0106834331527352	-0.0182125810533762	0.00191722682211548
495	1.08571088314056	-0.321102887392044	13.9548320770264	-0.00100484199356288	-0.00100484199356288	-0.0026282137259841	0.00289124972186983
496	0.436362266540527	0.328245729207993	14.2145709991455	-0.00327756232582033	0.00808603875339031	0.00191722682211548	-0.00457625929266214
497	-0.212986350059509	0.00357141741551459	14.1496362686157	-0.00295288790948689	0.00516396993771195	-0.0026282137259841	0.0022419011220336
498	0.436362266540527	0.328245729207993	13.9548320770264	0.00548864435404539	-0.00295288790948689	-0.00522560812532902	-0.00490093370899558
499	-1.51168358325958	0.00357141741551459	13.6301574707031	-0.00230353930965066	-0.00717365415766835	-0.00132951640989631	0.00483929552137852
500	1.08571088314056	-1.61980020999908	14.2145709991455	0.00354059832170606	-0.00295288790948689	-3.08191010844894e-05	0.00191722682211548
501	1.08571088314056	-0.970451533794403	13.8898963928223	-0.00100484199356288	0.00678734155371785	-0.00555028254166245	-0.000680167751852423
502	-0.862334966659546	0.328245729207993	14.0197668075562	0.00938473641872406	0.00841071270406246	-0.00652430532500148	0.00613799272105098
503	-2.81038093566895	1.30226862430573	14.2795057296753	-0.00490093370899558	-0.00132951640989631	-0.000355493422830477	0.00191722682211548
504	-3.45972943305969	0.652920067310333	13.8898963928223	-0.0107450718060136	-0.000355493422830477	-0.00165419070981443	0.00289124972186983
505	-0.862334966659546	-0.321102887392044	13.5652227401733	-0.00132951640989631	-0.000355493422830477	0.00191722682211548	0.00321592413820326
506	-0.212986350059509	-0.321102887392044	14.1496362686157	0.00191722682211548	0.00354059832170606	0.000618529506027699	0.000293855206109583
507	-0.212986350059509	0.652920067310333	13.8249616622925	0.00613799272105098	-0.00132951640989631	-0.0107450718060136	0.000293855206109583
508	-1.51168358325958	0.977594375610352	13.6950922012329	-3.08191010844894e-05	-0.00782300252467394	-0.00944637414067984	-0.00327756232582033
509	-0.212986350059509	-0.321102887392044	14.2795057296753	-0.00587495695799589	0.000293855206109583	-0.00652430532500148	-0.0026282137259841
510	-0.862334966659546	0.652920067310333	13.6950922012329	-0.00295288790948689	-3.08191010844894e-05	0.00289124972186983	0.000618529506027699
511	1.08571088314056	-0.321102887392044	13.6950922012329	0.00126787810586393	0.00126787810586393	0.00451462110504508	-0.00132951640989631
512	1.7350594997406	-0.970451533794403	14.0197668075562	0.00418994715437293	0.00126787810586393	0.00289124972186983	0.0022419011220336
513	0.436362266540527	-1.29512584209442	14.1496362686157	0.000293855206109583	-0.00490093370899558	0.00126787810586393	0.000943203864153475
514	1.08571088314056	-0.970451533794403	13.8898963928223	0.00126787810586393	-0.00847235135734081	-0.00684897974133492	0.00354059832170606
515	1.08571088314056	-0.321102887392044	14.1496362686157	-0.00425158534198999	0.00451462110504508	0.00386527273803949	0.00418994715437293
516	-0.862334966659546	-0.321102887392044	14.2795057296753	-0.00522560812532902	0.00970941036939621	0.000293855206109583	-0.00555028254166245
517	-2.16103219985962	0.652920067310333	13.5002880096436	0.00126787810586393	0.000293855206109583	-0.00165419070981443	0.00581331877037883
518	-2.16103219985962	-0.321102887392044	13.8249616622925	-0.00295288790948689	-3.08191010844894e-05	-0.00425158534198999	0.00256657530553639
519	-0.862334966659546	0.652920067310333	13.6301574707031	-0.00392691092565656	0.00321592413820326	-0.0113944197073579	0.00711201597005129
520	1.08571088314056	0.00357141741551459	14.0847015380859	0.00678734155371785	0.00289124972186983	0.00354059832170606	0.000618529506027699
521	-0.212986350059509	0.328245729207993	14.0847015380859	0.000293855206109583	0.000943203864153475	-0.0026282137259841	-0.000355493422830477
522	0.436362266540527	0.652920067310333	13.8898963928223	0.00418994715437293	0.00321592413820326	-0.00392691092565656	0.00354059832170606
523	-1.51168358325958	0.977594375610352	13.2405481338501	0.00159255252219737	0.00126787810586393	-0.00490093370899558	-0.000355493422830477
524	-0.212986350059509	0.977594375610352	13.7600269317627	-0.00132951640989631	-0.00100484199356288	-0.00749832857400179	0.00321592413820326
525	1.08571088314056	0.652920067310333	13.8249616622925	-3.08191010844894e-05	0.00191722682211548	-0.00360223650932312	0.000943203864153475
526	0.436362266540527	-1.29512584209442	14.2795057296753	-0.00100484199356288	-0.00132951640989631	0.00808603875339031	-0.00230353930965066
527	-0.862334966659546	-0.645777225494385	14.0847015380859	-0.00360223650932312	-0.00132951640989631	-0.0146411629393697	-0.00555028254166245
528	-1.51168358325958	-0.321102887392044	14.2145709991455	0.00808603875339031	-0.00944637414067984	-0.00360223650932312	-0.00490093370899558
529	1.7350594997406	-0.321102887392044	14.1496362686157	-0.00490093370899558	0.00159255252219737	-0.0117190945893526	0.00159255252219737
530	-0.862334966659546	0.977594375610352	14.2795057296753	-0.00425158534198999	-0.00555028254166245	0.0022419011220336	0.000618529506027699
531	-0.212986350059509	-0.645777225494385	14.0847015380859	-0.00749832857400179	0.00581331877037883	0.00126787810586393	-0.000355493422830477
532	-2.16103219985962	0.00357141741551459	13.9548320770264	-0.0117190945893526	0.00776136433705688	0.00256657530553639	-0.0110697457566857
533	0.436362266540527	0.652920067310333	13.6950922012329	-0.000680167751852423	0.00386527273803949	0.00126787810586393	0.00646266713738441
534	1.7350594997406	0.652920067310333	13.8898963928223	-0.00555028254166245	-0.00295288790948689	0.00743668992072344	0.00386527273803949
535	0.436362266540527	0.00357141741551459	13.9548320770264	-0.00360223650932312	0.00906006153672934	-0.00327756232582033	0.00191722682211548
536	0.436362266540527	-0.321102887392044	13.8249616622925	0.00159255252219737	0.00256657530553639	-0.0136671401560307	0.00516396993771195
537	-0.862334966659546	0.977594375610352	13.6950922012329	-0.00165419070981443	0.00418994715437293	0.00354059832170606	0.00126787810586393
538	-0.212986350059509	-0.321102887392044	14.0847015380859	0.0022419011220336	0.00581331877037883	0.00646266713738441	0.00386527273803949
539	-0.212986350059509	0.977594375610352	14.0197668075562	-0.00230353930965066	0.00256657530553639	0.0022419011220336	-0.00197886489331722
540	1.08571088314056	-0.970451533794403	14.1496362686157	0.00613799272105098	0.00386527273803949	0.00256657530553639	0.00289124972186983
541	0.436362266540527	-0.645777225494385	14.2145709991455	-0.0026282137259841	-0.00327756232582033	-0.00717365415766835	0.00126787810586393
542	-0.862334966659546	0.328245729207993	13.6950922012329	0.00126787810586393	-0.000355493422830477	-0.00749832857400179	-0.00490093370899558
543	-0.212986350059509	0.328245729207993	13.9548320770264	-0.00392691092565656	-0.00100484199356288	-0.0110697457566857	0.00483929552137852
544	-1.51168358325958	0.652920067310333	13.8898963928223	-0.00490093370899558	0.00159255252219737	-0.0026282137259841	0.00451462110504508
545	-2.81038093566895	0.977594375610352	13.8898963928223	-0.00977104809135199	0.000293855206109583	0.013930176384747	0.000943203864153475
546	-0.862334966659546	-0.645777225494385	14.2795057296753	-0.00977104809135199	0.00256657530553639	0.00418994715437293	0.00613799272105098
547	-1.51168358325958	1.30226862430573	14.3444404602051	0.00289124972186983	0.00678734155371785	-0.0026282137259841	-0.00814767740666866
548	-0.212986350059509	0.328245729207993	13.8249616622925	-0.00197886489331722	0.00191722682211548	-0.00977104809135199	0.00256657530553639
549	1.08571088314056	-0.645777225494385	13.9548320770264	-0.00165419070981443	-0.00944637414067984	-0.00360223650932312	-0.00132951640989631
550	-1.51168358325958	0.977594375610352	14.0197668075562	-0.00555028254166245	0.000943203864153475	-0.00295288790948689	0.00906006153672934
551	1.7350594997406	-0.645777225494385	13.9548320770264	0.00581331877037883	0.00548864435404539	-0.000680167751852423	-0.00230353930965066
552	0.436362266540527	0.977594375610352	14.0847015380859	-0.00165419070981443	0.00678734155371785	0.00646266713738441	-0.00360223650932312
553	-1.51168358325958	0.328245729207993	14.2795057296753	0.00808603875339031	-0.00749832857400179	-0.0100957229733467	-0.00230353930965066
554	-0.862334966659546	0.328245729207993	13.8249616622925	-0.00684897974133492	-0.00717365415766835	-0.00392691092565656	0.00289124972186983
555	-0.212986350059509	-0.645777225494385	13.8898963928223	-0.0026282137259841	-0.00619963090866804	0.0106834331527352	0.000943203864153475
556	1.08571088314056	-0.645777225494385	14.0847015380859	-0.000680167751852423	-0.0026282137259841	-0.00555028254166245	-0.00230353930965066
557	-0.212986350059509	0.00357141741551459	14.0847015380859	0.00354059832170606	0.01100810803473	-0.00327756232582033	-0.00230353930965066
558	-0.862334966659546	0.652920067310333	14.0197668075562	0.00386527273803949	-0.00132951640989631	-0.0026282137259841	-0.00425158534198999
559	-2.81038093566895	1.62694299221039	14.2145709991455	-0.0110697457566857	-0.000355493422830477	-0.00230353930965066	-0.000355493422830477
560	-1.51168358325958	0.00357141741551459	14.5392456054688	-0.00912170019000769	0.00159255252219737	0.00581331877037883	0.0100340843200684
561	0.436362266540527	-0.321102887392044	14.2145709991455	0.00581331877037883	0.000943203864153475	0.00289124972186983	-0.00327756232582033
562	0.436362266540527	-0.321102887392044	14.2145709991455	-3.08191010844894e-05	0.00418994715437293	0.0022419011220336	0.000618529506027699
563	3.03375673294067	-0.321102887392044	14.0197668075562	0.000943203864153475	0.0022419011220336	-0.00327756232582033	-0.000355493422830477
564	1.7350594997406	0.00357141741551459	13.9548320770264	-3.08191010844894e-05	-0.000680167751852423	-0.00230353930965066	-0.00327756232582033
565	1.08571088314056	-0.645777225494385	14.4093751907349	-0.00425158534198999	0.00126787810586393	-0.00295288790948689	0.00321592413820326
566	-0.212986350059509	0.977594375610352	14.0847015380859	0.00386527273803949	0.00354059832170606	-0.00100484199356288	-0.0026282137259841
567	1.08571088314056	-0.645777225494385	14.0197668075562	0.00321592413820326	0.00191722682211548	-0.00457625929266214	-0.00165419070981443
568	0.436362266540527	-0.645777225494385	13.8249616622925	-0.00165419070981443	-0.00749832857400179	-3.08191010844894e-05	-0.00100484199356288
569	-0.862334966659546	-0.321102887392044	13.8898963928223	-0.00457625929266214	-0.0123684434220195	-0.00165419070981443	0.00256657530553639
570	0.436362266540527	-0.970451533794403	14.2145709991455	-0.00327756232582033	-0.00165419070981443	-0.00132951640989631	0.00256657530553639
571	1.08571088314056	-0.321102887392044	14.2795057296753	0.00126787810586393	0.0100340843200684	0.00354059832170606	-0.00295288790948689
572	-2.81038093566895	0.977594375610352	14.2145709991455	0.00354059832170606	0.00678734155371785	-0.00230353930965066	-0.000680167751852423
573	-2.81038093566895	0.652920067310333	13.8249616622925	0.000293855206109583	0.00191722682211548	-0.00327756232582033	0.00451462110504508
574	-2.81038093566895	0.977594375610352	13.8249616622925	-0.0107450718060136	0.000618529506027699	-0.00944637414067984	0.00841071270406246
575	0.436362266540527	0.977594375610352	13.8898963928223	0.000293855206109583	-0.00165419070981443	0.00483929552137852	0.000943203864153475
576	1.7350594997406	0.00357141741551459	13.9548320770264	0.00386527273803949	0.00159255252219737	0.00289124972186983	-0.00165419070981443
577	1.7350594997406	-0.321102887392044	13.9548320770264	0.00191722682211548	0.00418994715437293	-0.00717365415766835	-0.00522560812532902
578	-0.212986350059509	0.977594375610352	13.8898963928223	0.00289124972186983	-0.00100484199356288	-0.00295288790948689	0.0022419011220336
579	-1.51168358325958	0.652920067310333	13.6950922012329	0.00191722682211548	-0.000355493422830477	-0.00457625929266214	-0.00132951640989631
580	1.7350594997406	-0.645777225494385	14.0197668075562	-0.00132951640989631	-0.00360223650932312	-0.00684897974133492	-3.08191010844894e-05
581	-0.862334966659546	0.977594375610352	13.6950922012329	0.00321592413820326	0.00418994715437293	0.00159255252219737	-0.00165419070981443
582	-1.51168358325958	-0.645777225494385	14.0197668075562	0.00451462110504508	-0.00132951640989631	-0.00879702530801296	-0.00230353930965066
583	-0.862334966659546	-0.321102887392044	13.8249616622925	0.000293855206109583	-0.0117190945893526	0.00289124972186983	-0.00425158534198999
584	-0.862334966659546	0.652920067310333	14.0197668075562	0.00256657530553639	-0.00587495695799589	-0.0120437685400248	0.00386527273803949
585	0.436362266540527	-0.321102887392044	14.1496362686157	-0.00619963090866804	0.000618529506027699	-0.0026282137259841	-0.000355493422830477
586	-0.862334966659546	0.328245729207993	14.3444404602051	0.00354059832170606	0.00581331877037883	-0.00327756232582033	0.00159255252219737
587	-3.45972943305969	0.652920067310333	14.0847015380859	-0.00684897974133492	0.00321592413820326	-0.00717365415766835	-0.00230353930965066
588	-2.81038093566895	0.977594375610352	14.1496362686157	-0.00392691092565656	0.00516396993771195	-0.00847235135734081	-0.00652430532500148
589	-1.51168358325958	0.652920067310333	14.2795057296753	-0.00879702530801296	0.000943203864153475	-0.00230353930965066	0.00126787810586393
590	1.7350594997406	-0.321102887392044	14.474310874939	-0.00392691092565656	0.00418994715437293	-0.0026282137259841	0.00321592413820326
591	0.436362266540527	0.00357141741551459	13.7600269317627	0.00418994715437293	-0.00230353930965066	-0.00555028254166245	-0.00814767740666866
592	0.436362266540527	0.977594375610352	13.4353523254395	-0.00587495695799589	-0.00100484199356288	-0.00230353930965066	0.000943203864153475
593	-0.212986350059509	1.62694299221039	13.6950922012329	0.0100340843200684	-0.00197886489331722	-0.00555028254166245	0.0022419011220336
594	-1.51168358325958	0.652920067310333	14.0197668075562	-0.00100484199356288	0.000293855206109583	-0.00230353930965066	0.000943203864153475
595	-0.862334966659546	0.328245729207993	13.6950922012329	-0.00879702530801296	0.00321592413820326	0.000293855206109583	-0.00100484199356288
596	0.436362266540527	0.328245729207993	14.2795057296753	0.00159255252219737	-0.0026282137259841	0.00906006153672934	-0.0026282137259841
597	1.7350594997406	-1.61980020999908	14.1496362686157	0.00483929552137852	0.00354059832170606	-0.0104203969240189	-3.08191010844894e-05
598	0.436362266540527	0.328245729207993	13.6950922012329	0.00354059832170606	-0.00587495695799589	-0.00295288790948689	0.000293855206109583
599	-0.212986350059509	0.328245729207993	14.2145709991455	-0.00587495695799589	-0.00165419070981443	-0.00360223650932312	0.000618529506027699
600	-0.212986350059509	0.652920067310333	13.8249616622925	-0.00522560812532902	0.00678734155371785	0.00289124972186983	-0.00197886489331722
601	-2.16103219985962	0.652920067310333	14.0847015380859	0.00126787810586393	0.00711201597005129	-0.00522560812532902	0.00354059832170606
602	-2.16103219985962	0.652920067310333	14.2145709991455	-0.00944637414067984	0.00613799272105098	-0.00522560812532902	0.00256657530553639
603	-1.51168358325958	0.652920067310333	13.8898963928223	-0.00619963090866804	-3.08191010844894e-05	-0.00100484199356288	0.00191722682211548
604	-0.862334966659546	0.328245729207993	13.8249616622925	0.00581331877037883	-3.08191010844894e-05	-0.00879702530801296	0.000943203864153475
605	-0.862334966659546	0.977594375610352	13.6950922012329	-0.000355493422830477	0.00321592413820326	0.000618529506027699	-0.00295288790948689
606	1.08571088314056	-0.321102887392044	13.9548320770264	-3.08191010844894e-05	0.00581331877037883	0.00483929552137852	0.000293855206109583
607	-0.862334966659546	0.328245729207993	13.5652227401733	-3.08191010844894e-05	0.00516396993771195	-0.0104203969240189	-0.00230353930965066
608	-1.51168358325958	0.00357141741551459	14.0847015380859	0.00483929552137852	-0.00230353930965066	0.0022419011220336	0.00126787810586393
609	0.436362266540527	0.652920067310333	14.0847015380859	0.000943203864153475	-0.00457625929266214	-0.0113944197073579	0.00321592413820326
610	1.08571088314056	-0.645777225494385	14.0197668075562	-0.00360223650932312	0.00581331877037883	-0.00327756232582033	-0.00619963090866804
611	-0.212986350059509	-0.645777225494385	13.8898963928223	0.00354059832170606	-0.00295288790948689	-3.08191010844894e-05	0.00613799272105098
612	-0.212986350059509	0.00357141741551459	13.6950922012329	0.00581331877037883	-0.00490093370899558	-0.00197886489331722	-0.0026282137259841
613	-0.212986350059509	0.977594375610352	14.0847015380859	-0.00165419070981443	-0.00197886489331722	-0.0026282137259841	-0.00132951640989631
614	0.436362266540527	0.652920067310333	14.474310874939	-0.00230353930965066	0.00451462110504508	-0.00652430532500148	-0.0026282137259841
615	-2.16103219985962	0.977594375610352	14.0197668075562	0.000943203864153475	0.000943203864153475	-0.00100484199356288	-0.00230353930965066
616	-3.45972943305969	0.652920067310333	13.8249616622925	-0.00165419070981443	0.000293855206109583	0.00191722682211548	0.00289124972186983
617	-0.212986350059509	-0.321102887392044	14.2795057296753	0.000943203864153475	0.00743668992072344	-0.00457625929266214	0.00321592413820326
618	-1.51168358325958	0.977594375610352	14.0847015380859	0.00386527273803949	0.00581331877037883	-0.00587495695799589	0.00191722682211548
619	2.38440823554993	-0.645777225494385	14.1496362686157	0.000618529506027699	-0.00619963090866804	-0.00555028254166245	-0.000355493422830477
620	-0.862334966659546	1.30226862430573	13.8898963928223	0.000943203864153475	0.00581331877037883	-0.00197886489331722	-3.08191010844894e-05
621	-0.862334966659546	0.652920067310333	14.0197668075562	-0.000680167751852423	0.00386527273803949	-3.08191010844894e-05	-0.00295288790948689
622	-0.862334966659546	0.977594375610352	13.6950922012329	-0.00490093370899558	0.00548864435404539	-0.00652430532500148	-0.00327756232582033
623	-1.51168358325958	0.00357141741551459	14.1496362686157	-0.00327756232582033	-0.00522560812532902	-0.00295288790948689	-0.00100484199356288
624	-0.212986350059509	0.328245729207993	13.9548320770264	-0.000680167751852423	-0.00360223650932312	-0.00132951640989631	0.000618529506027699
625	-1.51168358325958	0.00357141741551459	13.9548320770264	-0.00847235135734081	-0.000680167751852423	-0.00165419070981443	-0.000355493422830477
626	1.08571088314056	-1.61980020999908	14.3444404602051	-0.00327756232582033	-0.00555028254166245	-0.00295288790948689	-0.000355493422830477
627	-1.51168358325958	0.328245729207993	14.6041803359985	0.00873538758605719	-0.00327756232582033	-0.00684897974133492	-0.00912170019000769
628	-0.212986350059509	-0.321102887392044	14.2145709991455	0.000943203864153475	0.00354059832170606	-0.00132951640989631	0.00516396993771195
629	-1.51168358325958	-0.321102887392044	14.2145709991455	-0.00100484199356288	-0.00555028254166245	-0.00100484199356288	0.000293855206109583
630	-2.16103219985962	-0.321102887392044	13.9548320770264	-0.00749832857400179	-3.08191010844894e-05	0.00743668992072344	0.00289124972186983
631	-2.81038093566895	0.652920067310333	13.9548320770264	-0.0104203969240189	-0.000355493422830477	0.00126787810586393	-3.08191010844894e-05
632	-1.51168358325958	0.328245729207993	14.3444404602051	-0.0026282137259841	0.00646266713738441	0.00418994715437293	-0.00717365415766835
633	0.436362266540527	0.00357141741551459	14.5392456054688	-0.00425158534198999	0.00743668992072344	-0.00165419070981443	-0.00100484199356288
634	0.436362266540527	-0.321102887392044	14.0197668075562	0.0022419011220336	-0.00295288790948689	-0.00197886489331722	0.00126787810586393
635	-0.862334966659546	-0.321102887392044	13.8249616622925	-0.00360223650932312	-0.00425158534198999	0.00159255252219737	0.00776136433705688
636	0.436362266540527	0.328245729207993	13.6301574707031	-0.00619963090866804	0.00970941036939621	-0.00197886489331722	0.00126787810586393
637	0.436362266540527	1.30226862430573	13.8898963928223	0.000943203864153475	0.00126787810586393	-0.00132951640989631	-0.00619963090866804
638	1.08571088314056	-0.645777225494385	14.6041803359985	-0.00100484199356288	-0.00230353930965066	-0.00782300252467394	-3.08191010844894e-05
639	0.436362266540527	-0.970451533794403	14.6041803359985	0.00581331877037883	-0.00425158534198999	-0.00490093370899558	0.00678734155371785
640	-1.51168358325958	-0.970451533794403	14.2795057296753	-0.00392691092565656	-0.00490093370899558	0.00321592413820326	-0.00197886489331722
641	1.08571088314056	0.328245729207993	14.2145709991455	-0.00522560812532902	0.000293855206109583	-0.00490093370899558	0.00354059832170606
642	1.08571088314056	0.00357141741551459	14.2795057296753	0.000943203864153475	0.00159255252219737	-0.00425158534198999	-0.00490093370899558
643	1.08571088314056	-0.321102887392044	14.2145709991455	-0.000355493422830477	-0.00717365415766835	-0.00717365415766835	-0.0026282137259841
644	-3.45972943305969	0.00357141741551459	14.2145709991455	-0.00879702530801296	0.00321592413820326	0.00321592413820326	-0.00327756232582033
645	-3.45972943305969	0.652920067310333	14.3444404602051	-0.00555028254166245	0.00516396993771195	-0.00132951640989631	0.00256657530553639
646	-0.212986350059509	0.00357141741551459	13.8898963928223	0.00516396993771195	0.00126787810586393	0.00191722682211548	-0.00197886489331722
647	-0.212986350059509	0.00357141741551459	14.0847015380859	0.0106834331527352	0.00418994715437293	0.000293855206109583	-0.00132951640989631
648	1.7350594997406	-0.645777225494385	13.8898963928223	-0.00392691092565656	-0.00392691092565656	-0.00717365415766835	-0.00295288790948689
649	1.08571088314056	0.00357141741551459	13.8249616622925	-0.00197886489331722	0.00159255252219737	-0.00847235135734081	-0.00100484199356288
650	-0.862334966659546	0.652920067310333	13.8898963928223	-0.00197886489331722	0.00776136433705688	0.00289124972186983	0.00451462110504508
651	0.436362266540527	0.328245729207993	14.0847015380859	-0.00100484199356288	0.00906006153672934	-0.00197886489331722	-0.00457625929266214
652	1.7350594997406	-1.29512584209442	14.0847015380859	0.00516396993771195	0.00386527273803949	-0.00457625929266214	-0.000355493422830477
653	1.7350594997406	-1.29512584209442	13.7600269317627	-0.00392691092565656	-0.00717365415766835	-0.00490093370899558	-0.00684897974133492
654	1.08571088314056	-1.29512584209442	13.8898963928223	0.000943203864153475	-0.0104203969240189	-0.00197886489331722	0.00289124972186983
655	0.436362266540527	-0.645777225494385	14.2145709991455	-0.00100484199356288	-0.000680167751852423	-0.0110697457566857	-0.00360223650932312
656	-0.212986350059509	0.00357141741551459	14.0847015380859	-0.00425158534198999	0.000618529506027699	0.00159255252219737	-0.00295288790948689
657	-2.16103219985962	0.977594375610352	14.0197668075562	-0.00132951640989631	0.00418994715437293	0.00159255252219737	-0.0026282137259841
658	-0.862334966659546	-0.645777225494385	14.4093751907349	0.000293855206109583	-0.00490093370899558	-0.00944637414067984	0.00711201597005129
659	-1.51168358325958	0.00357141741551459	14.0847015380859	-0.00522560812532902	0.000618529506027699	-0.00684897974133492	-3.08191010844894e-05
660	-1.51168358325958	0.652920067310333	13.7600269317627	0.000943203864153475	0.00256657530553639	-0.00100484199356288	0.00386527273803949
661	1.7350594997406	0.00357141741551459	13.7600269317627	-0.00230353930965066	0.00516396993771195	-0.000680167751852423	-0.00360223650932312
662	1.08571088314056	-0.645777225494385	13.8898963928223	0.00678734155371785	0.00516396993771195	0.00159255252219737	-0.00392691092565656
663	0.436362266540527	0.328245729207993	13.8249616622925	0.00418994715437293	0.00483929552137852	-0.0136671401560307	-0.000680167751852423
664	0.436362266540527	-0.321102887392044	14.2795057296753	0.00451462110504508	-0.00295288790948689	-0.00100484199356288	0.00613799272105098
665	0.436362266540527	0.328245729207993	13.8249616622925	-0.00100484199356288	0.00289124972186983	0.00289124972186983	0.00256657530553639
666	-0.212986350059509	0.652920067310333	13.6950922012329	0.00548864435404539	0.000618529506027699	-0.00717365415766835	-0.00132951640989631
667	-0.212986350059509	-0.645777225494385	14.2145709991455	0.00678734155371785	-0.00490093370899558	0.00126787810586393	-0.00977104809135199
668	1.7350594997406	-0.645777225494385	13.8249616622925	0.00841071270406246	-0.00782300252467394	-0.00100484199356288	0.000943203864153475
669	1.08571088314056	-0.970451533794403	14.2795057296753	-0.000355493422830477	0.000943203864153475	0.00126787810586393	0.00289124972186983
670	-0.862334966659546	0.977594375610352	14.2145709991455	-0.00132951640989631	0.00646266713738441	0.00483929552137852	0.00126787810586393
671	-0.212986350059509	0.652920067310333	14.0847015380859	-0.00327756232582033	0.00970941036939621	0.0022419011220336	-3.08191010844894e-05
672	-2.81038093566895	0.00357141741551459	13.8898963928223	0.00126787810586393	-0.00490093370899558	-0.0113944197073579	-3.08191010844894e-05
673	-2.16103219985962	0.00357141741551459	14.0847015380859	-0.00847235135734081	0.00646266713738441	-0.00100484199356288	-0.0026282137259841
674	0.436362266540527	-0.321102887392044	14.1496362686157	-0.00197886489331722	0.000293855206109583	-0.00165419070981443	0.00581331877037883
675	1.7350594997406	-0.645777225494385	14.2795057296753	-0.00230353930965066	0.00613799272105098	0.00678734155371785	0.000943203864153475
676	0.436362266540527	0.328245729207993	14.2795057296753	-0.00327756232582033	0.0103587592020631	0.00159255252219737	0.00516396993771195
677	-0.212986350059509	0.328245729207993	13.6950922012329	0.00646266713738441	-0.0026282137259841	-0.0191866029053926	-0.00132951640989631
678	-0.212986350059509	0.328245729207993	13.8898963928223	0.00646266713738441	0.00873538758605719	-0.00522560812532902	-0.000680167751852423
679	-0.212986350059509	0.652920067310333	13.8249616622925	0.00126787810586393	-0.00425158534198999	0.000618529506027699	0.00776136433705688
680	0.436362266540527	-0.321102887392044	14.1496362686157	-0.00555028254166245	0.00289124972186983	-0.00684897974133492	0.0022419011220336
681	0.436362266540527	-0.970451533794403	14.2795057296753	0.00418994715437293	-0.00490093370899558	0.00613799272105098	-3.08191010844894e-05
682	0.436362266540527	-1.29512584209442	14.2795057296753	0.0022419011220336	-0.00457625929266214	0.000943203864153475	0.00451462110504508
683	0.436362266540527	-0.645777225494385	14.0847015380859	0.000943203864153475	-3.08191010844894e-05	-0.00522560812532902	-0.00555028254166245
684	-0.862334966659546	-0.321102887392044	14.1496362686157	-0.00425158534198999	-0.00555028254166245	0.00386527273803949	0.00548864435404539
685	0.436362266540527	-0.321102887392044	14.0197668075562	-0.00619963090866804	0.00483929552137852	-0.00295288790948689	-0.000355493422830477
686	-4.10907793045044	0.652920067310333	13.9548320770264	-0.00360223650932312	0.0126314787194133	-0.000355493422830477	-0.000680167751852423
687	0.436362266540527	-0.321102887392044	14.0847015380859	-0.00295288790948689	0.00418994715437293	-0.00619963090866804	0.00256657530553639
688	-1.51168358325958	1.30226862430573	14.0847015380859	-0.00230353930965066	0.00646266713738441	-0.0120437685400248	-0.00132951640989631
689	1.08571088314056	-0.645777225494385	14.1496362686157	0.00321592413820326	-0.000680167751852423	-0.00814767740666866	0.00191722682211548
690	-0.862334966659546	0.652920067310333	13.6301574707031	0.0022419011220336	0.00483929552137852	0.000618529506027699	-0.00100484199356288
691	0.436362266540527	0.328245729207993	13.8249616622925	-0.000680167751852423	0.00938473641872406	0.000293855206109583	0.00483929552137852
692	0.436362266540527	-0.321102887392044	13.8898963928223	0.00646266713738441	0.00386527273803949	-0.00327756232582033	-0.00717365415766835
693	-0.212986350059509	1.30226862430573	13.7600269317627	-0.000355493422830477	0.00159255252219737	-0.00425158534198999	0.00321592413820326
694	-0.212986350059509	0.328245729207993	14.0847015380859	-0.0026282137259841	-0.00295288790948689	-0.0117190945893526	0.000618529506027699
695	0.436362266540527	-0.321102887392044	14.0847015380859	0.00386527273803949	-0.000355493422830477	-0.00132951640989631	-0.00425158534198999
696	0.436362266540527	-2.26914882659912	14.0847015380859	-0.00522560812532902	-0.00132951640989631	0.00548864435404539	-0.00457625929266214
697	-0.212986350059509	-0.321102887392044	14.0197668075562	0.00321592413820326	-0.00814767740666866	-0.00230353930965066	-0.00392691092565656
698	1.08571088314056	0.652920067310333	13.9548320770264	0.000943203864153475	0.00386527273803949	-0.00619963090866804	0.00354059832170606
699	-0.212986350059509	0.652920067310333	13.8898963928223	0.000293855206109583	-0.00165419070981443	-0.00360223650932312	0.00321592413820326
700	-0.862334966659546	0.00357141741551459	14.474310874939	-0.0107450718060136	0.00159255252219737	-0.00165419070981443	0.00386527273803949
701	-2.81038093566895	-0.321102887392044	14.474310874939	-0.00814767740666866	-0.00230353930965066	-3.08191010844894e-05	0.00354059832170606
702	-0.212986350059509	0.00357141741551459	13.8249616622925	-0.000355493422830477	-0.00425158534198999	-0.00555028254166245	-0.00327756232582033
703	-0.212986350059509	0.977594375610352	13.8249616622925	0.000943203864153475	0.000943203864153475	-0.00165419070981443	-0.00392691092565656
704	2.38440823554993	-0.321102887392044	13.8898963928223	0.00581331877037883	0.00516396993771195	0.000293855206109583	-0.000680167751852423
705	1.7350594997406	0.00357141741551459	14.0197668075562	-3.08191010844894e-05	0.00159255252219737	-0.00782300252467394	-0.00100484199356288
706	0.436362266540527	0.977594375610352	13.8898963928223	-0.00782300252467394	0.00256657530553639	-0.00652430532500148	-0.00295288790948689
707	1.7350594997406	0.652920067310333	13.9548320770264	0.00451462110504508	-0.00230353930965066	-0.00457625929266214	-0.00457625929266214
708	-0.862334966659546	0.652920067310333	13.5652227401733	0.00289124972186983	0.00451462110504508	-0.00652430532500148	-0.00360223650932312
709	0.436362266540527	0.652920067310333	13.7600269317627	-0.00652430532500148	-0.00295288790948689	-0.00490093370899558	-0.0026282137259841
710	-1.51168358325958	-1.29512584209442	14.1496362686157	-0.00587495695799589	-0.00360223650932312	0.000618529506027699	-0.00879702530801296
711	1.08571088314056	-1.29512584209442	14.1496362686157	-0.00327756232582033	-0.00132951640989631	0.0022419011220336	0.00678734155371785
712	-0.212986350059509	0.652920067310333	14.0197668075562	0.00289124972186983	0.000943203864153475	0.00256657530553639	-0.00165419070981443
713	-1.51168358325958	0.652920067310333	13.8898963928223	-0.00327756232582033	-0.00197886489331722	-0.0104203969240189	-0.00132951640989631
714	-1.51168358325958	0.652920067310333	13.5652227401733	-0.00425158534198999	-0.00425158534198999	-0.00684897974133492	0.00256657530553639
715	-3.45972943305969	0.328245729207993	13.7600269317627	-0.00912170019000769	-0.0026282137259841	0.00321592413820326	0.00386527273803949
716	0.436362266540527	0.00357141741551459	13.4353523254395	-0.0026282137259841	0.00418994715437293	0.00386527273803949	-0.00165419070981443
717	1.08571088314056	0.00357141741551459	14.2145709991455	-0.00360223650932312	-0.00295288790948689	-0.00197886489331722	-0.0026282137259841
718	-1.51168358325958	0.328245729207993	14.1496362686157	-0.000355493422830477	0.00970941036939621	0.00386527273803949	-0.00327756232582033
719	-0.862334966659546	0.652920067310333	13.8898963928223	-0.00490093370899558	0.000293855206109583	-0.00360223650932312	0.00581331877037883
720	0.436362266540527	-0.321102887392044	13.8249616622925	0.00159255252219737	0.00711201597005129	-0.00230353930965066	0.00256657530553639
721	1.08571088314056	0.652920067310333	13.9548320770264	-0.0120437685400248	0.000943203864153475	-0.00197886489331722	0.00191722682211548
722	-0.862334966659546	0.977594375610352	14.1496362686157	-0.00100484199356288	0.00256657530553639	-0.0152905117720366	0.00418994715437293
723	-0.862334966659546	0.652920067310333	14.2145709991455	-0.00197886489331722	-3.08191010844894e-05	-0.00425158534198999	-0.00814767740666866
724	0.436362266540527	0.00357141741551459	14.1496362686157	0.00126787810586393	-0.0107450718060136	-0.00522560812532902	0.000943203864153475
725	0.436362266540527	-1.29512584209442	14.474310874939	0.00548864435404539	-0.00425158534198999	0.00516396993771195	0.00646266713738441
726	0.436362266540527	-0.645777225494385	14.0847015380859	0.00321592413820326	0.00126787810586393	-0.00165419070981443	-0.00717365415766835
727	-1.51168358325958	0.652920067310333	13.7600269317627	0.00581331877037883	0.0103587592020631	-0.000680167751852423	0.00289124972186983
728	-1.51168358325958	0.977594375610352	14.2145709991455	0.00613799272105098	0.00354059832170606	-0.0113944197073579	-0.000680167751852423
729	-4.10907793045044	0.977594375610352	13.9548320770264	-0.0136671401560307	-0.00652430532500148	0.00321592413820326	0.000618529506027699
730	-2.16103219985962	-0.321102887392044	14.3444404602051	-0.000680167751852423	0.000293855206109583	-0.000355493422830477	-0.00360223650932312
731	-0.212986350059509	-0.321102887392044	14.2145709991455	-0.00555028254166245	-0.000355493422830477	-0.00652430532500148	0.0022419011220336
732	-0.862334966659546	1.30226862430573	13.8249616622925	0.00516396993771195	0.00808603875339031	-3.08191010844894e-05	-0.00392691092565656
733	1.08571088314056	0.328245729207993	13.6950922012329	-0.00490093370899558	-0.00360223650932312	-0.0100957229733467	-0.000680167751852423
734	0.436362266540527	0.977594375610352	13.6301574707031	0.00581331877037883	-0.00165419070981443	-0.00425158534198999	0.00126787810586393
735	-0.862334966659546	0.977594375610352	13.7600269317627	-0.00490093370899558	0.000943203864153475	0.00711201597005129	0.0022419011220336
736	-0.862334966659546	0.328245729207993	14.0197668075562	0.00354059832170606	0.00516396993771195	0.00386527273803949	-0.00197886489331722
737	0.436362266540527	-0.321102887392044	14.4093751907349	0.00321592413820326	0.00354059832170606	-0.00360223650932312	0.00256657530553639
738	1.08571088314056	0.328245729207993	13.8249616622925	0.00386527273803949	-0.00652430532500148	-0.0113944197073579	-0.0026282137259841
739	-0.862334966659546	-0.321102887392044	14.0197668075562	-0.00360223650932312	-0.00717365415766835	-0.00652430532500148	0.00289124972186983
740	1.08571088314056	-0.970451533794403	13.9548320770264	-0.00165419070981443	-0.00132951640989631	0.00678734155371785	0.0106834331527352
741	-1.51168358325958	0.652920067310333	13.8249616622925	-0.00327756232582033	0.00743668992072344	0.00354059832170606	-0.000355493422830477
742	-1.51168358325958	0.00357141741551459	14.0197668075562	0.00321592413820326	-0.00132951640989631	0.00159255252219737	-3.08191010844894e-05
743	-2.16103219985962	0.977594375610352	14.0197668075562	-0.00295288790948689	0.00126787810586393	-0.00522560812532902	0.0022419011220336
744	-3.45972943305969	0.977594375610352	14.0197668075562	-0.00457625929266214	0.00418994715437293	-0.00457625929266214	0.0123068047687411
745	-2.16103219985962	0.977594375610352	13.8898963928223	-0.0110697457566857	-0.00522560812532902	0.0100340843200684	-0.000680167751852423
746	0.436362266540527	-0.321102887392044	13.8898963928223	-0.00165419070981443	0.00516396993771195	-3.08191010844894e-05	-3.08191010844894e-05
747	-0.862334966659546	0.652920067310333	13.7600269317627	0.0022419011220336	0.00776136433705688	-0.00197886489331722	-0.00197886489331722
748	-0.212986350059509	0.00357141741551459	13.9548320770264	-0.00100484199356288	-0.00522560812532902	-0.00197886489331722	0.00289124972186983
749	-0.862334966659546	0.977594375610352	13.6301574707031	0.00354059832170606	0.00321592413820326	-0.00327756232582033	0.000293855206109583
750	1.7350594997406	-0.321102887392044	14.1496362686157	0.0022419011220336	-0.000355493422830477	-0.00457625929266214	-0.00197886489331722
751	-0.862334966659546	0.977594375610352	13.8898963928223	0.00418994715437293	0.00678734155371785	0.00159255252219737	-0.00587495695799589
752	-0.862334966659546	0.652920067310333	13.6301574707031	0.00386527273803949	-0.00100484199356288	-0.000680167751852423	-0.0026282137259841
753	-0.862334966659546	-0.321102887392044	13.6301574707031	-0.00327756232582033	-0.00555028254166245	0.00191722682211548	-0.00587495695799589
754	-0.862334966659546	0.00357141741551459	14.2145709991455	0.0022419011220336	-3.08191010844894e-05	0.00191722682211548	0.00516396993771195
755	0.436362266540527	0.328245729207993	14.0197668075562	-0.00295288790948689	-3.08191010844894e-05	-0.000355493422830477	0.000943203864153475
756	-0.212986350059509	0.977594375610352	14.0847015380859	0.00126787810586393	-3.08191010844894e-05	0.00159255252219737	-0.00587495695799589
757	-0.212986350059509	-0.321102887392044	14.4093751907349	-0.00132951640989631	-0.000355493422830477	0.000943203864153475	-0.00392691092565656
758	-2.81038093566895	0.977594375610352	13.8249616622925	-0.0104203969240189	0.00711201597005129	-0.00360223650932312	0.00256657530553639
759	-1.51168358325958	-0.645777225494385	14.0197668075562	0.000293855206109583	-0.00425158534198999	0.000618529506027699	-0.00165419070981443
760	-0.212986350059509	0.977594375610352	13.8898963928223	0.00354059832170606	-0.00100484199356288	-0.000355493422830477	0.00873538758605719
761	-0.862334966659546	0.977594375610352	13.8898963928223	0.00321592413820326	0.0126314787194133	-0.000355493422830477	-0.000355493422830477
762	-0.212986350059509	0.328245729207993	14.3444404602051	0.00841071270406246	0.00289124972186983	-0.00587495695799589	-0.00587495695799589
763	-0.862334966659546	0.00357141741551459	14.2145709991455	0.00289124972186983	-0.00522560812532902	-0.00717365415766835	-0.00425158534198999
764	-0.862334966659546	0.328245729207993	14.0197668075562	-0.000355493422830477	0.0022419011220336	-0.00197886489331722	-3.08191010844894e-05
765	0.436362266540527	0.652920067310333	13.9548320770264	-0.000680167751852423	-0.00165419070981443	0.00289124972186983	-0.00327756232582033
766	1.7350594997406	0.00357141741551459	14.0847015380859	0.00321592413820326	0.00483929552137852	-0.000355493422830477	-3.08191010844894e-05
767	-0.862334966659546	-1.29512584209442	14.2145709991455	0.00289124972186983	-0.00652430532500148	0.00418994715437293	-0.00392691092565656
768	1.7350594997406	-0.970451533794403	14.2795057296753	0.0022419011220336	-0.0149658378213644	-0.00490093370899558	-0.00490093370899558
769	-0.862334966659546	0.977594375610352	14.5392456054688	-0.00100484199356288	-0.00197886489331722	0.000943203864153475	0.000943203864153475
770	1.08571088314056	-0.645777225494385	13.8249616622925	-0.00619963090866804	0.00646266713738441	0.00289124972186983	0.00289124972186983
771	-2.16103219985962	0.652920067310333	13.8898963928223	-0.00912170019000769	0.0103587592020631	0.000618529506027699	-0.00847235135734081
772	-2.81038093566895	0.328245729207993	14.0847015380859	-0.00457625929266214	0.000618529506027699	-0.00879702530801296	0.00191722682211548
773	-1.51168358325958	0.00357141741551459	14.1496362686157	-0.0026282137259841	-0.00522560812532902	0.00159255252219737	-3.08191010844894e-05
774	1.08571088314056	-0.321102887392044	14.2795057296753	-0.00717365415766835	-0.00132951640989631	-0.00717365415766835	0.00516396993771195
775	-0.212986350059509	0.00357141741551459	14.4093751907349	-0.00165419070981443	-0.00327756232582033	0.00646266713738441	-0.000355493422830477
776	-0.212986350059509	0.652920067310333	13.8249616622925	-0.00490093370899558	0.00613799272105098	-0.00782300252467394	0.000943203864153475
777	1.7350594997406	-0.970451533794403	13.5002880096436	-0.00197886489331722	-0.00197886489331722	-0.0104203969240189	-0.00230353930965066
778	-0.862334966659546	0.977594375610352	13.8898963928223	0.00386527273803949	-0.00100484199356288	-0.0130177913233638	0.00289124972186983
779	0.436362266540527	-0.645777225494385	14.2145709991455	-0.00717365415766835	0.0022419011220336	-0.00457625929266214	0.00678734155371785
780	0.436362266540527	0.328245729207993	14.0197668075562	-0.0026282137259841	-0.00587495695799589	-0.00100484199356288	-0.00425158534198999
781	-0.862334966659546	-1.29512584209442	14.4093751907349	0.00386527273803949	-0.00425158534198999	-0.000680167751852423	-0.00490093370899558
782	1.7350594997406	-1.61980020999908	14.4093751907349	0.0022419011220336	-0.000680167751852423	-0.00555028254166245	0.0022419011220336
783	0.436362266540527	-0.321102887392044	14.0197668075562	0.00841071270406246	-0.00132951640989631	0.00321592413820326	0.00256657530553639
784	0.436362266540527	-0.321102887392044	14.0847015380859	-0.00132951640989631	0.00418994715437293	-0.00360223650932312	0.00711201597005129
785	-2.16103219985962	0.977594375610352	13.8249616622925	-0.000355493422830477	-0.00132951640989631	0.00613799272105098	-0.00327756232582033
786	-3.45972943305969	0.328245729207993	13.9548320770264	-0.0136671401560307	0.00418994715437293	-0.00879702530801296	0.000943203864153475
787	-0.862334966659546	0.00357141741551459	14.2795057296753	-0.00197886489331722	0.000618529506027699	0.00581331877037883	-3.08191010844894e-05
788	-0.212986350059509	-0.321102887392044	14.3444404602051	0.00711201597005129	0.00321592413820326	-0.00684897974133492	0.00126787810586393
789	1.08571088314056	-0.645777225494385	13.9548320770264	-0.00230353930965066	-0.00132951640989631	-0.0130177913233638	0.00581331877037883
790	-0.212986350059509	0.977594375610352	13.5002880096436	-0.000680167751852423	0.0100340843200684	-0.00360223650932312	0.000293855206109583
791	-1.51168358325958	0.328245729207993	13.6950922012329	-0.00295288790948689	0.01100810803473	0.00289124972186983	-0.00847235135734081
792	0.436362266540527	-0.645777225494385	13.9548320770264	-0.00197886489331722	0.00289124972186983	0.000943203864153475	-0.00100484199356288
793	1.08571088314056	0.00357141741551459	14.2145709991455	0.00776136433705688	-0.00100484199356288	-3.08191010844894e-05	-0.00132951640989631
794	1.7350594997406	-0.970451533794403	14.474310874939	-0.00230353930965066	-0.00100484199356288	0.00483929552137852	0.0113327819854021
795	1.08571088314056	-0.645777225494385	14.0847015380859	-3.08191010844894e-05	-0.00100484199356288	0.00159255252219737	0.00354059832170606
796	-0.862334966659546	-0.321102887392044	13.7600269317627	-0.00360223650932312	-0.00717365415766835	-0.0026282137259841	0.00191722682211548
797	0.436362266540527	0.328245729207993	13.8898963928223	0.00711201597005129	0.00321592413820326	0.000943203864153475	0.00548864435404539
798	1.08571088314056	-0.645777225494385	14.1496362686157	-0.00100484199356288	-0.00197886489331722	0.000943203864153475	0.000618529506027699
799	0.436362266540527	-0.321102887392044	14.3444404602051	-0.00619963090866804	0.00516396993771195	-0.00717365415766835	0.0022419011220336
800	-4.10907793045044	1.30226862430573	14.4093751907349	-0.00522560812532902	0.00483929552137852	0.00256657530553639	0.00483929552137852
801	-0.862334966659546	-0.321102887392044	14.4093751907349	-0.00490093370899558	0.00354059832170606	0.00354059832170606	0.00386527273803949
802	-0.212986350059509	0.00357141741551459	13.8898963928223	0.00289124972186983	0.00516396993771195	0.00126787810586393	-0.00587495695799589
803	0.436362266540527	-0.645777225494385	14.1496362686157	-0.00295288790948689	0.00321592413820326	-0.00522560812532902	0.0022419011220336
804	3.03375673294067	0.00357141741551459	13.7600269317627	-0.0107450718060136	-0.00230353930965066	-0.00132951640989631	0.00191722682211548
805	0.436362266540527	0.00357141741551459	13.5652227401733	0.00451462110504508	0.0022419011220336	-0.00392691092565656	0.00548864435404539
806	-0.862334966659546	0.652920067310333	14.0197668075562	-0.00652430532500148	0.00873538758605719	-0.00847235135734081	-0.00425158534198999
807	0.436362266540527	-0.321102887392044	14.3444404602051	0.0123068047687411	0.00386527273803949	0.00191722682211548	0.000293855206109583
808	0.436362266540527	-0.321102887392044	14.0197668075562	0.00483929552137852	-3.08191010844894e-05	-0.00392691092565656	-0.00295288790948689
809	0.436362266540527	-1.61980020999908	13.9548320770264	0.0022419011220336	-0.00295288790948689	0.00159255252219737	0.00289124972186983
810	-1.51168358325958	-0.645777225494385	13.8898963928223	-0.00522560812532902	-0.00457625929266214	0.00191722682211548	0.00386527273803949
811	-0.212986350059509	-0.321102887392044	13.9548320770264	-0.00619963090866804	-0.00165419070981443	-0.00587495695799589	-0.00619963090866804
812	0.436362266540527	0.00357141741551459	14.3444404602051	-0.00327756232582033	0.00743668992072344	0.00191722682211548	-0.00360223650932312
813	-0.212986350059509	-0.321102887392044	14.1496362686157	-3.08191010844894e-05	-0.00879702530801296	-0.00392691092565656	-0.00652430532500148
814	-2.16103219985962	-0.321102887392044	14.0197668075562	-0.00782300252467394	0.00354059832170606	-0.00587495695799589	0.00938473641872406
815	-2.81038093566895	-0.321102887392044	14.0197668075562	-0.0146411629393697	0.00483929552137852	-0.0026282137259841	0.0116574559360743
816	-0.862334966659546	0.652920067310333	14.0847015380859	0.000618529506027699	0.00159255252219737	-0.00360223650932312	-0.00392691092565656
817	-0.862334966659546	1.30226862430573	13.9548320770264	0.00548864435404539	0.00678734155371785	-0.000680167751852423	-0.00457625929266214
818	1.08571088314056	-0.645777225494385	14.474310874939	0.000618529506027699	-0.00522560812532902	-0.0113944197073579	0.00776136433705688
819	0.436362266540527	-0.321102887392044	13.6950922012329	-0.0026282137259841	-0.0026282137259841	-0.00847235135734081	-0.00197886489331722
820	-0.862334966659546	-0.321102887392044	13.8898963928223	-0.000355493422830477	0.00516396993771195	0.00191722682211548	0.00256657530553639
821	1.7350594997406	-0.645777225494385	14.0847015380859	-0.000355493422830477	0.00386527273803949	-0.00814767740666866	0.000943203864153475
822	1.7350594997406	-0.321102887392044	14.0847015380859	0.00159255252219737	0.00354059832170606	-0.00295288790948689	-0.00327756232582033
823	0.436362266540527	-0.970451533794403	14.1496362686157	-0.00165419070981443	-0.00425158534198999	-0.00749832857400179	-0.00230353930965066
824	0.436362266540527	-1.29512584209442	14.2145709991455	0.00321592413820326	-0.00425158534198999	0.000293855206109583	-0.0026282137259841
825	1.08571088314056	-1.61980020999908	14.6041803359985	0.00289124972186983	-0.000680167751852423	0.00646266713738441	-3.08191010844894e-05
826	-0.212986350059509	0.328245729207993	13.8898963928223	-0.00555028254166245	0.00321592413820326	-0.00100484199356288	0.000943203864153475
827	0.436362266540527	0.977594375610352	13.7600269317627	-0.00522560812532902	0.00613799272105098	-0.00425158534198999	0.00289124972186983
828	-0.212986350059509	-0.645777225494385	14.1496362686157	-0.00522560812532902	-0.00879702530801296	-0.0100957229733467	0.00678734155371785
829	-0.862334966659546	0.00357141741551459	14.2145709991455	-0.0100957229733467	-0.00100484199356288	-0.00392691092565656	-0.00490093370899558
830	-2.16103219985962	0.652920067310333	14.0847015380859	-0.00197886489331722	0.00321592413820326	-0.00457625929266214	0.00126787810586393
831	-0.212986350059509	0.977594375610352	14.4093751907349	-0.00230353930965066	0.0022419011220336	0.000293855206109583	0.0022419011220336
832	0.436362266540527	-0.321102887392044	14.1496362686157	0.00743668992072344	0.00743668992072344	-0.00197886489331722	-0.00327756232582033
833	1.08571088314056	0.00357141741551459	13.8249616622925	-0.000680167751852423	0.000618529506027699	-0.0107450718060136	-0.00327756232582033
834	1.08571088314056	0.00357141741551459	13.6950922012329	0.00256657530553639	0.00191722682211548	-0.00847235135734081	-0.00360223650932312
835	1.08571088314056	-0.645777225494385	14.1496362686157	-0.00230353930965066	0.0022419011220336	-0.00100484199356288	-3.08191010844894e-05
836	0.436362266540527	-0.321102887392044	14.1496362686157	0.00646266713738441	0.0022419011220336	-0.000355493422830477	0.00354059832170606
837	-0.212986350059509	0.652920067310333	14.2145709991455	-0.00295288790948689	0.00159255252219737	0.000618529506027699	0.00159255252219737
838	1.08571088314056	-1.29512584209442	14.3444404602051	-0.00197886489331722	-0.0110697457566857	-0.0100957229733467	-0.00295288790948689
839	-0.212986350059509	-0.645777225494385	14.3444404602051	0.0126314787194133	-0.00555028254166245	-0.00100484199356288	-0.00295288790948689
840	-0.862334966659546	0.652920067310333	14.1496362686157	-0.0026282137259841	-0.000355493422830477	-0.000680167751852423	0.00581331877037883
841	-1.51168358325958	0.00357141741551459	14.2145709991455	0.000293855206109583	0.00483929552137852	0.00256657530553639	-0.00457625929266214
842	-1.51168358325958	-0.321102887392044	14.2145709991455	0.00321592413820326	0.00548864435404539	-0.00717365415766835	-0.00132951640989631
843	-0.862334966659546	0.00357141741551459	14.4093751907349	-0.00782300252467394	-0.00619963090866804	-0.00652430532500148	0.00191722682211548
844	-2.16103219985962	0.977594375610352	14.3444404602051	-0.00944637414067984	-0.00652430532500148	-0.00230353930965066	0.00711201597005129
845	-1.51168358325958	0.977594375610352	13.5652227401733	-0.00425158534198999	0.000618529506027699	0.00321592413820326	0.0106834331527352
846	0.436362266540527	-0.321102887392044	14.0847015380859	0.00711201597005129	0.0022419011220336	0.00776136433705688	-0.00912170019000769
847	-0.862334966659546	-0.321102887392044	14.0847015380859	0.0022419011220336	0.00289124972186983	-0.00457625929266214	0.00678734155371785
848	-0.212986350059509	0.652920067310333	13.6950922012329	-0.000680167751852423	0.00451462110504508	-3.08191010844894e-05	0.00126787810586393
849	0.436362266540527	-0.321102887392044	14.0847015380859	0.00289124972186983	-0.000355493422830477	-0.00717365415766835	0.000293855206109583
850	-1.51168358325958	0.328245729207993	14.0847015380859	-0.0026282137259841	0.00321592413820326	-0.00197886489331722	0.00159255252219737
851	0.436362266540527	-0.645777225494385	13.7600269317627	-3.08191010844894e-05	0.00126787810586393	0.00646266713738441	-0.0100957229733467
852	1.08571088314056	-1.29512584209442	14.0847015380859	-0.00100484199356288	-0.00132951640989631	-0.00847235135734081	-0.00295288790948689
853	1.08571088314056	-1.29512584209442	13.8249616622925	0.00321592413820326	-0.0117190945893526	-0.00197886489331722	-0.00327756232582033
854	0.436362266540527	0.328245729207993	13.7600269317627	-0.00327756232582033	-0.00132951640989631	-0.00717365415766835	-0.000680167751852423
855	1.08571088314056	-0.321102887392044	14.0197668075562	0.000943203864153475	0.00808603875339031	0.000618529506027699	0.00808603875339031
856	1.08571088314056	-0.321102887392044	14.0847015380859	-0.00490093370899558	0.00483929552137852	-0.00619963090866804	0.00256657530553639
857	-2.81038093566895	0.977594375610352	13.6950922012329	-0.0026282137259841	0.00386527273803949	-0.00619963090866804	0.000943203864153475
858	-3.45972943305969	0.652920067310333	13.6950922012329	-0.00717365415766835	-0.00392691092565656	-0.00197886489331722	0.00289124972186983
859	-0.862334966659546	0.328245729207993	13.8249616622925	-0.00327756232582033	-0.00587495695799589	-0.00100484199356288	0.00646266713738441
860	1.7350594997406	-0.321102887392044	14.1496362686157	-0.0100957229733467	-0.000355493422830477	-0.00360223650932312	0.00516396993771195
861	1.08571088314056	-0.321102887392044	14.2145709991455	0.00386527273803949	0.00483929552137852	-0.000680167751852423	0.00256657530553639
862	1.08571088314056	0.328245729207993	13.7600269317627	0.00386527273803949	0.00970941036939621	-0.00522560812532902	0.00321592413820326
863	-0.862334966659546	0.652920067310333	13.3054828643799	0.01100810803473	-0.00782300252467394	-0.00295288790948689	-0.00360223650932312
864	1.08571088314056	0.00357141741551459	13.4353523254395	0.00126787810586393	0.00451462110504508	-0.000355493422830477	0.00191722682211548
865	2.38440823554993	0.00357141741551459	14.0847015380859	-0.00392691092565656	0.0022419011220336	-0.00425158534198999	0.00548864435404539
866	-0.862334966659546	0.00357141741551459	14.0847015380859	0.00386527273803949	-0.0026282137259841	0.00776136433705688	0.000618529506027699
867	-0.862334966659546	-0.645777225494385	14.0197668075562	0.00548864435404539	-0.00652430532500148	-0.0133424662053585	-0.00684897974133492
868	-0.862334966659546	0.00357141741551459	14.1496362686157	0.00256657530553639	-0.00847235135734081	0.00126787810586393	0.00354059832170606
869	0.436362266540527	0.652920067310333	13.9548320770264	-3.08191010844894e-05	-3.08191010844894e-05	-0.00619963090866804	-0.00587495695799589
870	-0.212986350059509	0.652920067310333	14.2795057296753	-0.00749832857400179	0.000618529506027699	0.00191722682211548	0.00483929552137852
871	-0.862334966659546	-0.321102887392044	14.3444404602051	-0.0113944197073579	0.00841071270406246	0.00321592413820326	0.00678734155371785
872	-2.16103219985962	0.328245729207993	14.2795057296753	-0.000355493422830477	0.00841071270406246	-0.00814767740666866	0.00386527273803949
873	-1.51168358325958	0.977594375610352	14.0197668075562	0.00159255252219737	-0.0026282137259841	-3.08191010844894e-05	-0.00132951640989631
874	-0.212986350059509	0.977594375610352	14.2145709991455	-0.00165419070981443	0.00159255252219737	-3.08191010844894e-05	0.000943203864153475
875	1.08571088314056	1.30226862430573	13.8898963928223	0.00191722682211548	0.00126787810586393	0.00126787810586393	0.00483929552137852
876	1.08571088314056	0.328245729207993	13.6950922012329	-3.08191010844894e-05	0.0123068047687411	0.00646266713738441	-0.00100484199356288
877	2.38440823554993	-0.645777225494385	13.8898963928223	0.00678734155371785	0.00321592413820326	-0.0113944197073579	-0.00425158534198999
878	-0.212986350059509	1.30226862430573	13.6301574707031	-0.00132951640989631	0.000618529506027699	0.000618529506027699	-0.000355493422830477
879	-1.51168358325958	0.652920067310333	13.8249616622925	0.00159255252219737	-0.00100484199356288	-0.00327756232582033	-0.00100484199356288
880	1.7350594997406	-1.29512584209442	14.1496362686157	-0.00132951640989631	-3.08191010844894e-05	-0.00425158534198999	0.00321592413820326
881	-0.212986350059509	-0.321102887392044	13.9548320770264	-0.00555028254166245	-0.0026282137259841	-0.000680167751852423	0.00289124972186983
882	0.436362266540527	-0.970451533794403	13.7600269317627	0.00191722682211548	-0.000680167751852423	-0.00619963090866804	-0.00555028254166245
883	-0.862334966659546	0.652920067310333	13.8249616622925	0.00743668992072344	-0.00392691092565656	0.000293855206109583	-0.00165419070981443
884	-1.51168358325958	0.652920067310333	13.8898963928223	-0.00847235135734081	0.00159255252219737	-0.00879702530801296	0.000943203864153475
885	-0.862334966659546	-0.645777225494385	13.9548320770264	-0.0136671401560307	0.00613799272105098	0.00159255252219737	-0.00295288790948689
886	-1.51168358325958	0.00357141741551459	14.3444404602051	-0.0113944197073579	0.00548864435404539	0.00159255252219737	-3.08191010844894e-05
887	-0.212986350059509	0.977594375610352	14.0847015380859	-0.000680167751852423	0.000943203864153475	-0.00717365415766835	0.00191722682211548
888	-0.212986350059509	1.30226862430573	13.7600269317627	0.00289124972186983	-0.00490093370899558	-0.000680167751852423	0.00711201597005129
889	-1.51168358325958	0.977594375610352	13.6950922012329	-0.00392691092565656	0.00126787810586393	-0.00132951640989631	-0.000355493422830477
890	1.7350594997406	-0.321102887392044	13.8249616622925	-0.0026282137259841	0.00646266713738441	0.00354059832170606	-3.08191010844894e-05
891	1.7350594997406	0.00357141741551459	14.0197668075562	-0.00197886489331722	0.00516396993771195	-0.00132951640989631	-0.0026282137259841
892	-0.212986350059509	0.328245729207993	14.0847015380859	-0.000680167751852423	0.000943203864153475	-0.00944637414067984	0.00126787810586393
893	-0.212986350059509	0.977594375610352	14.2795057296753	0.0022419011220336	-0.00619963090866804	0.00581331877037883	-0.000355493422830477
894	0.436362266540527	-0.321102887392044	13.5002880096436	0.00321592413820326	-0.00944637414067984	-0.00100484199356288	-0.0026282137259841
895	-0.862334966659546	-0.321102887392044	13.5652227401733	-0.00165419070981443	-0.00717365415766835	-0.00327756232582033	-0.00165419070981443
896	-0.862334966659546	0.00357141741551459	13.9548320770264	0.00354059832170606	0.00386527273803949	-0.0026282137259841	0.00126787810586393
897	-0.212986350059509	0.00357141741551459	14.0847015380859	0.00191722682211548	0.00581331877037883	-0.00165419070981443	-0.00457625929266214
898	-1.51168358325958	0.977594375610352	14.0197668075562	0.00386527273803949	-0.00197886489331722	-0.00847235135734081	0.00126787810586393
899	-2.16103219985962	0.328245729207993	14.6691150665283	-0.00814767740666866	0.000943203864153475	-0.00360223650932312	0.00418994715437293
900	-0.862334966659546	0.652920067310333	13.6301574707031	-0.00912170019000769	0.00354059832170606	-0.00490093370899558	-0.0026282137259841
901	-0.212986350059509	0.652920067310333	13.8249616622925	-0.00100484199356288	0.00256657530553639	0.00678734155371785	0.00418994715437293
902	0.436362266540527	0.328245729207993	13.8249616622925	-0.00197886489331722	0.00776136433705688	0.000293855206109583	-0.00782300252467394
903	-0.862334966659546	0.652920067310333	13.6950922012329	0.000618529506027699	0.00386527273803949	-0.00555028254166245	-0.00230353930965066
904	-0.862334966659546	0.652920067310333	13.7600269317627	-0.0026282137259841	-0.00197886489331722	-0.0104203969240189	0.0022419011220336
905	-1.51168358325958	0.977594375610352	14.0197668075562	-0.00425158534198999	0.00678734155371785	-3.08191010844894e-05	0.000293855206109583
906	1.7350594997406	-0.321102887392044	14.0197668075562	0.0022419011220336	0.00451462110504508	-0.0100957229733467	-3.08191010844894e-05
907	-0.212986350059509	0.652920067310333	13.8898963928223	0.00581331877037883	-0.00132951640989631	-0.00327756232582033	-0.00652430532500148
908	-0.212986350059509	-1.61980020999908	14.1496362686157	0.00289124972186983	-0.00912170019000769	-3.08191010844894e-05	0.00354059832170606
909	0.436362266540527	-0.321102887392044	13.8898963928223	0.00418994715437293	-0.0104203969240189	0.000943203864153475	-0.00360223650932312
910	1.08571088314056	-0.321102887392044	14.2795057296753	-3.08191010844894e-05	-0.000355493422830477	-0.000680167751852423	-0.00555028254166245
911	0.436362266540527	0.652920067310333	14.1496362686157	0.00548864435404539	0.012956153601408	-0.00165419070981443	0.00126787810586393
912	-2.16103219985962	1.30226862430573	13.7600269317627	-0.00295288790948689	0.000293855206109583	-3.08191010844894e-05	-0.00814767740666866
913	-3.45972943305969	0.652920067310333	14.0847015380859	-0.000355493422830477	-3.08191010844894e-05	-0.00457625929266214	0.00354059832170606
914	-2.81038093566895	0.977594375610352	14.0847015380859	-0.00684897974133492	0.0022419011220336	0.00678734155371785	-0.00197886489331722
915	-1.51168358325958	0.977594375610352	13.7600269317627	-0.00100484199356288	0.00289124972186983	-0.00132951640989631	0.00354059832170606
916	-0.212986350059509	0.652920067310333	13.8898963928223	-0.00360223650932312	0.00126787810586393	-0.00360223650932312	0.00159255252219737
917	1.08571088314056	0.00357141741551459	13.9548320770264	0.00483929552137852	0.00516396993771195	0.0022419011220336	-0.00327756232582033
918	-0.862334966659546	1.62694299221039	13.7600269317627	-3.08191010844894e-05	0.00483929552137852	-0.0104203969240189	-0.00197886489331722
919	0.436362266540527	0.00357141741551459	13.6301574707031	-3.08191010844894e-05	0.0022419011220336	-0.00555028254166245	0.00873538758605719
920	-0.212986350059509	0.977594375610352	13.5002880096436	-0.00100484199356288	-0.00197886489331722	-0.00197886489331722	0.00159255252219737
921	-0.212986350059509	0.328245729207993	13.8249616622925	-0.00749832857400179	-0.00132951640989631	-0.00392691092565656	0.00159255252219737
922	-0.212986350059509	-0.970451533794403	14.0847015380859	0.00938473641872406	-0.00522560812532902	-0.00425158534198999	-3.08191010844894e-05
923	1.08571088314056	-1.94447445869446	14.474310874939	-0.00619963090866804	-0.00782300252467394	-0.00425158534198999	0.00159255252219737
924	0.436362266540527	-1.29512584209442	14.0847015380859	-0.00132951640989631	-0.00749832857400179	-0.0026282137259841	-0.00425158534198999
925	-0.862334966659546	0.977594375610352	13.8249616622925	0.00289124972186983	0.00289124972186983	0.00386527273803949	0.00386527273803949
926	-0.212986350059509	0.652920067310333	13.7600269317627	-0.000680167751852423	0.00678734155371785	0.00743668992072344	-0.00197886489331722
927	-0.862334966659546	-0.321102887392044	14.1496362686157	-0.00392691092565656	0.00938473641872406	-0.00749832857400179	0.000293855206109583
928	-0.862334966659546	-0.321102887392044	14.2145709991455	-0.00457625929266214	-0.00977104809135199	-0.00814767740666866	0.00711201597005129
929	-1.51168358325958	0.977594375610352	14.6041803359985	-0.00555028254166245	0.00646266713738441	-0.0026282137259841	-0.000355493422830477
930	1.08571088314056	-0.645777225494385	14.2795057296753	-0.00230353930965066	0.00191722682211548	0.000618529506027699	0.00256657530553639
931	-0.862334966659546	0.977594375610352	13.6950922012329	-0.000355493422830477	0.00743668992072344	0.00386527273803949	0.000293855206109583
932	0.436362266540527	0.652920067310333	13.8249616622925	-0.000355493422830477	0.00289124972186983	-0.00132951640989631	-0.00847235135734081
933	3.03375673294067	-0.321102887392044	14.0197668075562	-3.08191010844894e-05	0.00256657530553639	-0.00879702530801296	0.00289124972186983
934	-0.212986350059509	0.328245729207993	14.1496362686157	0.0022419011220336	-0.00392691092565656	-0.00392691092565656	-0.00100484199356288
935	-1.51168358325958	0.328245729207993	14.5392456054688	-0.00555028254166245	0.00191722682211548	-0.000355493422830477	-0.00165419070981443
936	0.436362266540527	0.328245729207993	14.0847015380859	0.00354059832170606	0.00354059832170606	-3.08191010844894e-05	-0.00132951640989631
937	1.08571088314056	-1.29512584209442	13.8249616622925	0.00289124972186983	-0.00522560812532902	-0.00100484199356288	-0.00652430532500148
938	1.7350594997406	-1.61980020999908	13.8898963928223	-0.00165419070981443	-0.00457625929266214	-0.0152905117720366	-0.00100484199356288
939	0.436362266540527	-0.321102887392044	14.2145709991455	-0.0107450718060136	-0.00555028254166245	-0.00197886489331722	-0.000355493422830477
940	-0.862334966659546	0.652920067310333	14.0847015380859	0.00256657530553639	0.00354059832170606	-0.00327756232582033	0.011982130818069
941	-0.862334966659546	0.00357141741551459	14.474310874939	0.000293855206109583	0.000618529506027699	0.000943203864153475	0.000943203864153475
942	-2.16103219985962	-0.645777225494385	14.3444404602051	-0.00652430532500148	0.00191722682211548	-3.08191010844894e-05	-0.00230353930965066
943	-0.862334966659546	-0.321102887392044	13.9548320770264	-0.00165419070981443	0.00289124972186983	0.000618529506027699	0.00906006153672934
944	1.08571088314056	0.00357141741551459	14.0197668075562	-3.08191010844894e-05	0.00289124972186983	-0.00392691092565656	-0.00132951640989631
945	0.436362266540527	-0.321102887392044	14.2145709991455	-0.00425158534198999	0.00354059832170606	-0.00197886489331722	-0.00230353930965066
946	-0.862334966659546	0.977594375610352	13.7600269317627	0.00256657530553639	0.00516396993771195	-0.00360223650932312	-0.00295288790948689
947	0.436362266540527	0.00357141741551459	14.0847015380859	0.00126787810586393	-0.00100484199356288	-0.00652430532500148	-3.08191010844894e-05
948	2.38440823554993	-0.321102887392044	14.2795057296753	0.00548864435404539	-0.00684897974133492	-0.00392691092565656	-0.00165419070981443
949	1.08571088314056	0.00357141741551459	14.0197668075562	0.00418994715437293	-0.00230353930965066	-0.000680167751852423	-0.00132951640989631
950	-0.212986350059509	0.00357141741551459	13.8249616622925	-0.00327756232582033	0.00126787810586393	-0.00490093370899558	-0.0026282137259841
951	-0.212986350059509	0.00357141741551459	13.8898963928223	0.00354059832170606	-0.00457625929266214	0.00256657530553639	-0.0026282137259841
952	-0.212986350059509	-1.61980020999908	14.2795057296753	0.00159255252219737	-0.00847235135734081	-0.00717365415766835	-0.00522560812532902
953	1.7350594997406	-1.29512584209442	14.2795057296753	0.00418994715437293	-0.00100484199356288	0.00354059832170606	0.00386527273803949
954	0.436362266540527	-0.645777225494385	14.474310874939	0.000943203864153475	0.00256657530553639	-0.00360223650932312	0.000293855206109583
955	-0.212986350059509	-0.645777225494385	14.0197668075562	-0.0026282137259841	0.00386527273803949	-0.00555028254166245	0.00808603875339031
956	-2.81038093566895	0.977594375610352	13.8898963928223	-0.00782300252467394	0.00386527273803949	0.00906006153672934	0.00743668992072344
957	-4.10907793045044	0.328245729207993	14.1496362686157	-0.00392691092565656	0.00354059832170606	-0.00100484199356288	0.00321592413820326
958	-0.212986350059509	-0.321102887392044	14.2145709991455	0.00256657530553639	0.00711201597005129	-0.00100484199356288	-0.000355493422830477
959	-0.212986350059509	-0.321102887392044	14.5392456054688	-0.00392691092565656	-0.00327756232582033	0.00678734155371785	0.00743668992072344
960	0.436362266540527	0.328245729207993	14.2145709991455	-0.000680167751852423	0.00256657530553639	-0.00360223650932312	-0.00132951640989631
961	-0.212986350059509	0.00357141741551459	13.8249616622925	0.00548864435404539	-0.0026282137259841	-0.00392691092565656	0.00418994715437293
962	1.7350594997406	-0.645777225494385	13.9548320770264	-3.08191010844894e-05	0.000293855206109583	-0.00717365415766835	0.00126787810586393
963	1.08571088314056	-0.645777225494385	13.9548320770264	-0.000680167751852423	-0.00100484199356288	0.0022419011220336	-0.00717365415766835
964	0.436362266540527	-0.645777225494385	14.2795057296753	0.00418994715437293	0.0022419011220336	0.00581331877037883	0.00711201597005129
965	0.436362266540527	-0.645777225494385	14.2795057296753	-0.00100484199356288	0.0116574559360743	-0.00490093370899558	0.000618529506027699
966	-0.862334966659546	0.00357141741551459	14.1496362686157	-0.00360223650932312	-0.00425158534198999	0.000293855206109583	-0.00197886489331722
967	1.08571088314056	-1.29512584209442	14.0197668075562	0.00678734155371785	-0.00782300252467394	0.00126787810586393	-0.00717365415766835
968	0.436362266540527	-0.321102887392044	14.0197668075562	0.00159255252219737	-0.00295288790948689	-0.00814767740666866	-0.00295288790948689
969	0.436362266540527	-0.321102887392044	14.1496362686157	-0.00295288790948689	-0.0204853005707264	0.000618529506027699	0.00906006153672934
970	-2.16103219985962	1.30226862430573	13.8898963928223	0.000293855206109583	0.00613799272105098	0.00159255252219737	-0.00490093370899558
971	-3.45972943305969	0.652920067310333	14.2795057296753	-0.00782300252467394	0.00906006153672934	0.00548864435404539	-0.00100484199356288
972	-0.862334966659546	-0.645777225494385	14.4093751907349	-0.0026282137259841	0.00581331877037883	-0.00360223650932312	0.00451462110504508
973	1.08571088314056	0.00357141741551459	13.9548320770264	0.00483929552137852	0.000943203864153475	-0.00782300252467394	-0.00490093370899558
974	1.08571088314056	0.00357141741551459	14.1496362686157	0.00354059832170606	-0.00360223650932312	-0.00555028254166245	0.00354059832170606
975	0.436362266540527	-0.321102887392044	13.6301574707031	-0.00197886489331722	0.00808603875339031	0.00321592413820326	-0.00100484199356288
976	-0.862334966659546	-0.321102887392044	13.6301574707031	-0.00230353930965066	0.00191722682211548	0.00321592413820326	0.00354059832170606
977	-0.212986350059509	0.652920067310333	13.8249616622925	0.00354059832170606	0.00451462110504508	-0.00652430532500148	-0.00944637414067984
978	0.436362266540527	0.00357141741551459	14.2145709991455	0.00126787810586393	0.00159255252219737	-0.00555028254166245	-0.00555028254166245
979	1.08571088314056	0.328245729207993	14.1496362686157	0.000943203864153475	-0.00197886489331722	-0.00522560812532902	0.00418994715437293
980	-0.212986350059509	-0.970451533794403	14.2795057296753	-0.00327756232582033	-0.00652430532500148	0.000618529506027699	0.00354059832170606
981	1.7350594997406	-1.29512584209442	14.1496362686157	0.00191722682211548	-0.00587495695799589	-0.00132951640989631	-0.00197886489331722
982	1.08571088314056	-1.29512584209442	14.0847015380859	0.00776136433705688	-0.00522560812532902	-0.00457625929266214	0.00548864435404539
983	1.7350594997406	-0.321102887392044	13.9548320770264	-0.000680167751852423	0.00451462110504508	-0.00230353930965066	0.00256657530553639
984	1.08571088314056	-0.321102887392044	14.4093751907349	0.00483929552137852	-0.00555028254166245	-0.000680167751852423	-3.08191010844894e-05
985	-0.212986350059509	0.328245729207993	14.0847015380859	-0.00652430532500148	0.00159255252219737	0.00256657530553639	-0.00132951640989631
986	-3.45972943305969	0.328245729207993	13.8898963928223	-0.00782300252467394	-0.00100484199356288	0.00483929552137852	0.00418994715437293
987	-0.212986350059509	0.652920067310333	13.7600269317627	-0.000355493422830477	0.00451462110504508	-0.00555028254166245	-0.00230353930965066
988	0.436362266540527	0.652920067310333	13.7600269317627	-0.0026282137259841	0.00418994715437293	-0.00944637414067984	-0.0026282137259841
989	1.7350594997406	-0.321102887392044	14.1496362686157	0.00126787810586393	-0.00327756232582033	-0.0026282137259841	0.00678734155371785
990	-0.862334966659546	1.30226862430573	13.8898963928223	-0.00392691092565656	-0.0026282137259841	-0.00100484199356288	-0.0110697457566857
991	-0.212986350059509	-0.321102887392044	14.0197668075562	-0.00490093370899558	0.00711201597005129	-0.00652430532500148	-0.0026282137259841
992	0.436362266540527	-0.321102887392044	13.8898963928223	0.00581331877037883	-0.00295288790948689	-0.00490093370899558	-0.00619963090866804
993	0.436362266540527	0.00357141741551459	14.0847015380859	0.00743668992072344	0.00289124972186983	-0.00522560812532902	-0.00230353930965066
994	1.7350594997406	0.00357141741551459	14.0847015380859	-0.00587495695799589	-0.00587495695799589	0.00159255252219737	0.00289124972186983
995	1.08571088314056	-0.970451533794403	14.0847015380859	-0.00165419070981443	-0.00132951640989631	0.00191722682211548	0.00451462110504508
996	0.436362266540527	-1.94447445869446	14.5392456054688	-0.00555028254166245	0.00386527273803949	-0.00652430532500148	0.0022419011220336
997	-0.212986350059509	0.652920067310333	13.8898963928223	0.00743668992072344	0.00126787810586393	-0.00165419070981443	0.00711201597005129
998	0.436362266540527	-0.321102887392044	13.8249616622925	0.00126787810586393	-0.0026282137259841	-0.0026282137259841	0.00516396993771195
999	-1.51168358325958	0.652920067310333	13.5002880096436	-0.00879702530801296	-0.000680167751852423	0.00289124972186983	0.00873538758605719
1000	-1.51168358325958	0.328245729207993	13.8898963928223	-0.0117190945893526	-0.00555028254166245	-3.08191010844894e-05	0.00256657530553639
1001	-0.862334966659546	-0.645777225494385	14.2145709991455	-0.00977104809135199	0.00321592413820326	-0.0110697457566857	0.00386527273803949
1002	0.436362266540527	0.652920067310333	14.0847015380859	-0.00295288790948689	0.00321592413820326	0.00418994715437293	-0.00944637414067984
1003	-0.862334966659546	0.977594375610352	14.0197668075562	0.00743668992072344	0.00451462110504508	-0.0126931173726916	-0.0026282137259841
1004	1.08571088314056	1.30226862430573	13.8898963928223	0.00386527273803949	0.00159255252219737	0.00386527273803949	0.000943203864153475
1005	-0.212986350059509	0.00357141741551459	13.7600269317627	-0.00197886489331722	0.00289124972186983	0.000293855206109583	0.0022419011220336
1006	0.436362266540527	0.00357141741551459	14.2795057296753	-0.00457625929266214	0.00191722682211548	-0.0126931173726916	-0.00100484199356288
1007	-0.862334966659546	1.30226862430573	14.1496362686157	0.00191722682211548	0.00873538758605719	0.00776136433705688	-0.00490093370899558
1008	-0.212986350059509	0.328245729207993	14.474310874939	0.00938473641872406	-0.00457625929266214	-0.000680167751852423	0.00256657530553639
1009	1.7350594997406	-1.94447445869446	14.2795057296753	0.000293855206109583	-0.00717365415766835	-0.00230353930965066	-0.00782300252467394
1010	-1.51168358325958	0.00357141741551459	13.8249616622925	0.00256657530553639	-0.00230353930965066	0.00483929552137852	0.00321592413820326
1011	1.7350594997406	-0.645777225494385	14.0847015380859	-0.00295288790948689	0.00126787810586393	0.00743668992072344	0.00289124972186983
1012	1.7350594997406	0.652920067310333	14.0197668075562	0.00159255252219737	0.0113327819854021	-0.00360223650932312	-0.00522560812532902
1013	0.436362266540527	-0.321102887392044	14.0197668075562	-0.00197886489331722	-0.00749832857400179	-0.00327756232582033	-0.00782300252467394
1014	-1.51168358325958	-0.321102887392044	14.0197668075562	-0.00360223650932312	-0.00132951640989631	0.00418994715437293	0.00354059832170606
1015	-0.862334966659546	0.00357141741551459	14.4093751907349	-0.00555028254166245	0.00159255252219737	0.00678734155371785	0.00516396993771195
1016	1.7350594997406	-0.321102887392044	13.9548320770264	-0.00425158534198999	0.000943203864153475	-0.00587495695799589	0.00256657530553639
1017	-0.862334966659546	1.30226862430573	13.6950922012329	-0.00165419070981443	0.000618529506027699	0.0022419011220336	-0.0026282137259841
1018	1.08571088314056	-0.645777225494385	13.7600269317627	0.000618529506027699	-0.00100484199356288	-0.00879702530801296	-0.00132951640989631
1019	-0.862334966659546	0.977594375610352	13.5652227401733	-3.08191010844894e-05	0.000293855206109583	0.00126787810586393	-0.000680167751852423
1020	0.436362266540527	-0.321102887392044	14.0847015380859	-0.00327756232582033	0.00354059832170606	-0.00425158534198999	0.000943203864153475
1021	0.436362266540527	-0.645777225494385	14.2145709991455	0.00418994715437293	0.00906006153672934	-0.00360223650932312	-3.08191010844894e-05
1022	-0.862334966659546	0.977594375610352	13.8249616622925	0.00354059832170606	0.00516396993771195	0.00808603875339031	-0.00100484199356288
1023	1.08571088314056	-0.645777225494385	13.7600269317627	0.000618529506027699	0.000943203864153475	-0.00619963090866804	-0.00457625929266214
1024	-0.862334966659546	0.00357141741551459	13.6950922012329	-0.0026282137259841	-0.0117190945893526	-0.00619963090866804	-0.0026282137259841
1025	0.436362266540527	-1.29512584209442	14.0197668075562	0.00191722682211548	0.00548864435404539	-3.08191010844894e-05	-0.00295288790948689
1026	1.08571088314056	-0.321102887392044	14.2145709991455	0.000618529506027699	0.00418994715437293	0.00483929552137852	-0.00814767740666866
1027	-0.862334966659546	0.652920067310333	14.0847015380859	0.00743668992072344	0.00386527273803949	-0.0026282137259841	0.00483929552137852
1028	-1.51168358325958	0.652920067310333	13.9548320770264	-0.000680167751852423	-3.08191010844894e-05	0.00126787810586393	-0.00457625929266214
1029	-2.16103219985962	0.652920067310333	13.8249616622925	-0.00879702530801296	0.000618529506027699	0.00191722682211548	0.00256657530553639
1030	-2.16103219985962	0.652920067310333	14.0197668075562	-0.00749832857400179	0.00159255252219737	-0.00619963090866804	-0.00132951640989631
1031	1.08571088314056	-0.321102887392044	14.0847015380859	0.00256657530553639	0.0116574559360743	-0.00457625929266214	-0.000355493422830477
1032	1.7350594997406	0.328245729207993	13.8898963928223	-0.00165419070981443	0.000618529506027699	0.00548864435404539	-0.00295288790948689
1033	0.436362266540527	0.328245729207993	13.8898963928223	0.00321592413820326	0.00191722682211548	-0.00490093370899558	0.00418994715437293
1034	-0.212986350059509	1.30226862430573	14.0847015380859	-0.00392691092565656	0.00321592413820326	-0.00684897974133492	-0.00197886489331722
1035	2.38440823554993	-0.321102887392044	14.0197668075562	0.000943203864153475	0.00321592413820326	-0.00619963090866804	0.000943203864153475
1036	0.436362266540527	0.328245729207993	13.9548320770264	0.000293855206109583	0.00516396993771195	-0.0026282137259841	-0.00749832857400179
1037	-1.51168358325958	-0.321102887392044	13.9548320770264	0.00451462110504508	-0.00197886489331722	0.00743668992072344	0.00418994715437293
1038	1.08571088314056	-0.970451533794403	13.9548320770264	0.00418994715437293	-0.0110697457566857	-0.00327756232582033	0.000293855206109583
1039	-0.862334966659546	0.328245729207993	14.0197668075562	-0.00295288790948689	-0.00490093370899558	0.00159255252219737	0.00516396993771195
1040	2.38440823554993	0.00357141741551459	14.4093751907349	-0.0026282137259841	0.0022419011220336	0.00191722682211548	0.00386527273803949
1041	-0.862334966659546	1.30226862430573	13.6950922012329	-0.00132951640989631	0.00516396993771195	0.00159255252219737	-0.00100484199356288
1042	-2.16103219985962	0.652920067310333	14.0197668075562	-0.00814767740666866	0.000943203864153475	0.000943203864153475	0.00159255252219737
1043	-3.45972943305969	0.977594375610352	13.8898963928223	-0.000355493422830477	-0.00847235135734081	0.00289124972186983	-0.00165419070981443
1044	-2.81038093566895	0.328245729207993	13.8898963928223	-0.00717365415766835	0.00191722682211548	-0.000355493422830477	0.00516396993771195
1045	0.436362266540527	0.652920067310333	13.7600269317627	-0.00100484199356288	-0.00165419070981443	0.00970941036939621	0.00451462110504508
1046	-0.212986350059509	0.00357141741551459	14.2795057296753	-0.000355493422830477	0.00711201597005129	0.000293855206109583	-0.00490093370899558
1047	-0.862334966659546	-0.645777225494385	13.8898963928223	0.00646266713738441	-0.00490093370899558	-0.00327756232582033	0.000618529506027699
1048	-0.862334966659546	0.328245729207993	13.3054828643799	0.00516396993771195	-0.0026282137259841	-0.00814767740666866	-0.0100957229733467
1049	-0.862334966659546	0.977594375610352	13.8249616622925	-0.00132951640989631	-3.08191010844894e-05	-0.00555028254166245	0.00451462110504508
1050	1.7350594997406	-0.645777225494385	14.1496362686157	0.00418994715437293	0.00321592413820326	-0.00165419070981443	0.00321592413820326
1051	1.08571088314056	-0.321102887392044	14.4093751907349	0.0022419011220336	-0.00100484199356288	0.00483929552137852	-0.00749832857400179
1052	-0.212986350059509	-0.645777225494385	14.2795057296753	0.00808603875339031	-0.0100957229733467	-0.00230353930965066	0.000293855206109583
1053	-0.862334966659546	-0.321102887392044	13.8249616622925	0.00126787810586393	-0.00360223650932312	-0.000680167751852423	0.00418994715437293
1054	-0.212986350059509	0.977594375610352	13.9548320770264	-0.000680167751852423	-0.00457625929266214	-0.00360223650932312	0.00678734155371785
1055	-0.212986350059509	0.652920067310333	13.7600269317627	0.00191722682211548	-0.00360223650932312	0.00321592413820326	-0.00295288790948689
1056	-2.16103219985962	-0.321102887392044	14.0847015380859	-0.0120437685400248	0.00289124972186983	-0.000355493422830477	0.00126787810586393
1057	-2.81038093566895	-0.321102887392044	14.2795057296753	-0.00652430532500148	0.00386527273803949	-0.0026282137259841	0.00126787810586393
1058	-2.81038093566895	0.977594375610352	14.1496362686157	-0.00522560812532902	0.00354059832170606	-0.00425158534198999	-0.00230353930965066
1059	-0.212986350059509	0.977594375610352	14.3444404602051	-0.00327756232582033	0.00711201597005129	-0.00555028254166245	0.00938473641872406
1060	1.08571088314056	0.328245729207993	13.8249616622925	-0.00100484199356288	-0.00132951640989631	-0.00457625929266214	-0.00197886489331722
1061	-1.51168358325958	0.652920067310333	13.3704175949097	-0.0026282137259841	0.00613799272105098	-0.00392691092565656	0.000618529506027699
1062	-0.212986350059509	0.977594375610352	13.6950922012329	0.00613799272105098	-0.0026282137259841	0.0022419011220336	0.000618529506027699
1063	-0.862334966659546	0.00357141741551459	14.0847015380859	-0.00814767740666866	-0.00360223650932312	-0.00295288790948689	0.00126787810586393
1064	0.436362266540527	0.977594375610352	14.2795057296753	0.00386527273803949	-0.00132951640989631	-0.00749832857400179	0.00483929552137852
1065	-0.862334966659546	0.328245729207993	14.0197668075562	-0.00847235135734081	0.000293855206109583	-0.00490093370899558	0.00256657530553639
1066	1.7350594997406	-0.321102887392044	13.8249616622925	-0.00327756232582033	-0.00100484199356288	0.00256657530553639	-0.00619963090866804
1067	2.38440823554993	-1.94447445869446	14.0847015380859	-0.000680167751852423	-0.00684897974133492	0.00256657530553639	-0.00425158534198999
1068	-0.862334966659546	0.328245729207993	14.0847015380859	0.00126787810586393	-0.00392691092565656	-0.0100957229733467	-0.00587495695799589
1069	-0.212986350059509	0.652920067310333	13.9548320770264	-0.000355493422830477	0.00256657530553639	-0.00360223650932312	0.00159255252219737
1070	-0.212986350059509	0.00357141741551459	14.3444404602051	-0.00230353930965066	0.00418994715437293	-0.00295288790948689	-0.00392691092565656
1071	-2.16103219985962	-0.321102887392044	14.474310874939	-0.00522560812532902	0.0022419011220336	0.00256657530553639	-0.00230353930965066
1072	-3.45972943305969	0.977594375610352	13.7600269317627	-0.00295288790948689	-0.000355493422830477	0.000618529506027699	-0.00555028254166245
1073	-1.51168358325958	0.652920067310333	13.6950922012329	0.00483929552137852	-0.0026282137259841	0.00289124972186983	0.00711201597005129
1074	-0.212986350059509	0.652920067310333	13.9548320770264	-0.00100484199356288	0.00548864435404539	-0.0130177913233638	0.00354059832170606
1075	-0.212986350059509	1.30226862430573	13.5002880096436	0.000293855206109583	0.00711201597005129	0.00289124972186983	-0.00327756232582033
1076	0.436362266540527	-0.321102887392044	13.7600269317627	-0.00814767740666866	0.00451462110504508	-0.00327756232582033	0.00678734155371785
1077	0.436362266540527	-0.321102887392044	14.0197668075562	-3.08191010844894e-05	0.00354059832170606	0.00159255252219737	-0.00230353930965066
1078	-1.51168358325958	0.328245729207993	13.6301574707031	0.000618529506027699	-0.00944637414067984	-0.00327756232582033	-0.00555028254166245
1079	0.436362266540527	-0.321102887392044	13.8898963928223	-3.08191010844894e-05	0.00711201597005129	-0.00197886489331722	0.00451462110504508
1080	-0.862334966659546	0.328245729207993	13.9548320770264	0.0022419011220336	-0.00555028254166245	-0.00197886489331722	0.00386527273803949
1081	-0.862334966659546	-0.645777225494385	14.0197668075562	0.00808603875339031	0.000293855206109583	-0.00522560812532902	-3.08191010844894e-05
1082	-0.862334966659546	-0.645777225494385	14.2145709991455	-0.00490093370899558	-0.00230353930965066	-3.08191010844894e-05	-0.00327756232582033
1083	0.436362266540527	-0.321102887392044	14.2795057296753	0.00451462110504508	0.000943203864153475	-0.0126931173726916	0.000618529506027699
1084	1.08571088314056	-0.970451533794403	14.0847015380859	-0.00749832857400179	-0.0026282137259841	-0.00100484199356288	0.00743668992072344
1085	-3.45972943305969	0.652920067310333	13.8249616622925	-0.00879702530801296	0.000293855206109583	-0.00782300252467394	0.00516396993771195
1086	-2.81038093566895	0.328245729207993	13.8898963928223	-0.0152905117720366	0.00354059832170606	-0.00327756232582033	-0.00652430532500148
1087	0.436362266540527	0.00357141741551459	13.8898963928223	-0.00555028254166245	0.00418994715437293	-3.08191010844894e-05	-0.000680167751852423
1088	-0.212986350059509	-0.645777225494385	14.3444404602051	0.00354059832170606	-0.00490093370899558	-0.00230353930965066	0.00581331877037883
1089	-1.51168358325958	0.977594375610352	14.2145709991455	0.00126787810586393	0.00743668992072344	-3.08191010844894e-05	0.000943203864153475
1090	1.08571088314056	-0.645777225494385	14.0197668075562	-0.00619963090866804	0.00321592413820326	0.00321592413820326	0.00126787810586393
1091	2.38440823554993	0.328245729207993	13.5002880096436	-0.00425158534198999	0.00191722682211548	0.00191722682211548	-0.00100484199356288
1092	-0.212986350059509	1.62694299221039	13.6950922012329	0.00289124972186983	0.00289124972186983	-0.00132951640989631	-0.00879702530801296
1093	-1.51168358325958	0.328245729207993	14.0847015380859	0.000293855206109583	0.00191722682211548	-0.00100484199356288	0.00354059832170606
1094	0.436362266540527	1.30226862430573	14.2145709991455	-0.00684897974133492	-0.00717365415766835	-0.00197886489331722	0.00159255252219737
1095	-0.212986350059509	-0.321102887392044	14.2145709991455	0.00483929552137852	-0.00100484199356288	0.000943203864153475	0.00646266713738441
1096	2.38440823554993	-1.94447445869446	14.0847015380859	-0.00197886489331722	-0.00490093370899558	0.00613799272105098	0.00256657530553639
1097	1.7350594997406	-0.321102887392044	14.0847015380859	-0.00197886489331722	-0.00197886489331722	-0.00100484199356288	0.00646266713738441
1098	-0.212986350059509	0.328245729207993	13.6950922012329	0.000293855206109583	0.00159255252219737	-0.00619963090866804	-0.00132951640989631
1099	1.08571088314056	0.00357141741551459	14.0847015380859	-0.00717365415766835	0.00321592413820326	-0.000355493422830477	-0.00392691092565656
1100	-2.16103219985962	0.652920067310333	14.2145709991455	-0.00814767740666866	-0.000680167751852423	-0.00457625929266214	0.00841071270406246
1101	-3.45972943305969	0.652920067310333	14.2795057296753	-0.00749832857400179	0.00776136433705688	-0.00230353930965066	-0.00100484199356288
1102	1.08571088314056	-0.321102887392044	14.2795057296753	-0.00587495695799589	0.00711201597005129	0.00159255252219737	0.00354059832170606
1103	2.38440823554993	-0.645777225494385	13.9548320770264	0.00906006153672934	-0.00295288790948689	-0.00944637414067984	-0.00165419070981443
1104	1.7350594997406	0.328245729207993	13.9548320770264	0.00256657530553639	-0.0026282137259841	0.00581331877037883	-0.00230353930965066
1105	-0.862334966659546	-0.645777225494385	13.9548320770264	-0.0113944197073579	0.00191722682211548	-0.0172385573387146	0.00126787810586393
1106	-0.212986350059509	0.652920067310333	13.7600269317627	-0.00230353930965066	-0.00100484199356288	0.00516396993771195	0.00191722682211548
1107	0.436362266540527	0.00357141741551459	14.2795057296753	0.00191722682211548	0.00970941036939621	-3.08191010844894e-05	-0.00619963090866804
1108	1.7350594997406	-0.321102887392044	14.2795057296753	0.00841071270406246	-0.00652430532500148	-0.00425158534198999	0.000293855206109583
1109	-0.212986350059509	0.652920067310333	13.6950922012329	-0.00490093370899558	-0.00197886489331722	-0.00360223650932312	-0.00230353930965066
1110	0.436362266540527	-1.61980020999908	13.8898963928223	-0.00425158534198999	-0.0110697457566857	0.00191722682211548	-0.00360223650932312
1111	-0.212986350059509	0.328245729207993	13.8249616622925	0.000618529506027699	-0.0026282137259841	0.00256657530553639	-0.00490093370899558
1112	-2.16103219985962	0.328245729207993	14.0197668075562	0.00126787810586393	0.00483929552137852	-0.00522560812532902	-0.00392691092565656
1113	-0.862334966659546	0.652920067310333	14.0197668075562	0.00256657530553639	0.00386527273803949	-0.00587495695799589	-0.00522560812532902
1114	-4.10907793045044	0.652920067310333	14.0847015380859	-0.00295288790948689	0.000943203864153475	-0.00652430532500148	-0.00100484199356288
1115	-2.81038093566895	0.328245729207993	13.7600269317627	-0.00717365415766835	-0.00165419070981443	-0.00327756232582033	0.00418994715437293
1116	-0.212986350059509	0.328245729207993	13.8898963928223	-0.0120437685400248	0.00418994715437293	-3.08191010844894e-05	-0.0026282137259841
1117	-0.212986350059509	0.00357141741551459	14.2145709991455	0.00386527273803949	0.00159255252219737	-0.00619963090866804	0.000618529506027699
1118	-0.862334966659546	0.328245729207993	13.8249616622925	0.00354059832170606	-0.00132951640989631	0.00321592413820326	-0.00132951640989631
1119	1.7350594997406	-0.321102887392044	14.0197668075562	0.00516396993771195	0.00548864435404539	-0.0107450718060136	-0.00197886489331722
1120	-0.862334966659546	0.977594375610352	13.6950922012329	0.00613799272105098	-0.00100484199356288	-0.00684897974133492	0.00581331877037883
1121	-0.212986350059509	0.00357141741551459	14.0197668075562	0.000943203864153475	0.0100340843200684	0.00191722682211548	-0.000680167751852423
1122	0.436362266540527	0.00357141741551459	13.7600269317627	-0.000355493422830477	0.00711201597005129	-0.00684897974133492	-0.00587495695799589
1123	0.436362266540527	-0.970451533794403	13.7600269317627	-0.00295288790948689	-0.00392691092565656	-0.000355493422830477	-0.00425158534198999
1124	-0.212986350059509	-1.61980020999908	14.2145709991455	-0.00977104809135199	-0.00652430532500148	-0.00522560812532902	-0.00100484199356288
1125	2.38440823554993	-1.29512584209442	13.9548320770264	-0.00165419070981443	-0.00717365415766835	0.0022419011220336	0.00451462110504508
1126	-0.862334966659546	0.652920067310333	14.0197668075562	-0.00132951640989631	0.0100340843200684	-3.08191010844894e-05	-0.00457625929266214
1127	-0.212986350059509	0.328245729207993	13.9548320770264	-0.00132951640989631	0.00418994715437293	-0.00392691092565656	-0.00295288790948689
1128	-0.862334966659546	0.00357141741551459	13.8898963928223	0.00191722682211548	-0.00100484199356288	-0.00847235135734081	-0.00360223650932312
1129	-3.45972943305969	0.652920067310333	13.8898963928223	-0.00814767740666866	0.000943203864153475	-0.00100484199356288	0.000293855206109583
1130	-1.51168358325958	0.00357141741551459	14.2145709991455	-0.00295288790948689	0.00159255252219737	0.0022419011220336	0.00126787810586393
1131	-0.862334966659546	0.652920067310333	13.8249616622925	-0.00457625929266214	0.00126787810586393	-0.00100484199356288	-0.00944637414067984
1132	0.436362266540527	0.977594375610352	14.2145709991455	-0.00132951640989631	0.00289124972186983	-0.0123684434220195	-0.00392691092565656
1133	-1.51168358325958	0.977594375610352	13.7600269317627	0.00256657530553639	-0.00360223650932312	0.00191722682211548	-0.00295288790948689
1134	-0.862334966659546	0.328245729207993	13.6301574707031	-3.08191010844894e-05	0.00646266713738441	-0.00912170019000769	-0.00327756232582033
1135	-1.51168358325958	0.328245729207993	13.6950922012329	0.00159255252219737	0.00256657530553639	0.00711201597005129	0.00386527273803949
1136	1.08571088314056	0.00357141741551459	14.0197668075562	-0.00490093370899558	0.00678734155371785	0.0022419011220336	-0.00360223650932312
1137	1.08571088314056	-0.645777225494385	14.2145709991455	0.00386527273803949	0.00483929552137852	-0.00587495695799589	0.000943203864153475
1138	-0.862334966659546	-0.645777225494385	14.4093751907349	0.00516396993771195	-0.0152905117720366	0.00483929552137852	0.00581331877037883
1139	1.08571088314056	-1.94447445869446	14.6041803359985	-0.00295288790948689	-0.00457625929266214	-0.00295288790948689	-0.00360223650932312
1140	-0.862334966659546	0.977594375610352	14.0197668075562	0.00191722682211548	0.000943203864153475	0.0022419011220336	0.00191722682211548
1141	-0.212986350059509	-0.645777225494385	14.1496362686157	0.00191722682211548	0.00386527273803949	0.00354059832170606	0.000618529506027699
1142	1.08571088314056	-0.321102887392044	14.2795057296753	-0.00197886489331722	-0.000680167751852423	-0.00327756232582033	-0.00165419070981443
1143	-0.862334966659546	0.328245729207993	14.1496362686157	-0.00392691092565656	0.00256657530553639	-0.00652430532500148	-0.0026282137259841
1144	-0.212986350059509	-0.645777225494385	14.2795057296753	-0.0104203969240189	0.00191722682211548	-0.00132951640989631	0.00191722682211548
1145	-0.212986350059509	-0.321102887392044	14.3444404602051	0.00159255252219737	0.00321592413820326	0.00483929552137852	0.00386527273803949
1146	-0.862334966659546	0.328245729207993	14.0847015380859	0.00711201597005129	0.00906006153672934	-0.00392691092565656	-0.00165419070981443
1147	-0.862334966659546	0.652920067310333	13.6950922012329	0.0100340843200684	0.00548864435404539	-0.00327756232582033	-0.00977104809135199
1148	1.08571088314056	0.00357141741551459	13.9548320770264	-0.00165419070981443	-3.08191010844894e-05	-0.00684897974133492	-0.000355493422830477
1149	0.436362266540527	0.977594375610352	13.6950922012329	-0.00457625929266214	0.00159255252219737	-0.00977104809135199	-0.00132951640989631
1150	1.08571088314056	-0.321102887392044	14.2145709991455	-0.000355493422830477	0.00321592413820326	-0.000355493422830477	0.00841071270406246
1151	-0.862334966659546	0.652920067310333	14.2795057296753	0.000618529506027699	0.00906006153672934	0.000293855206109583	0.00418994715437293
1152	-0.212986350059509	0.328245729207993	13.8249616622925	0.00386527273803949	0.00289124972186983	0.000293855206109583	-0.00360223650932312
1153	-0.212986350059509	-0.970451533794403	13.8898963928223	-0.00360223650932312	-0.0123684434220195	0.00159255252219737	0.000943203864153475
1154	0.436362266540527	-0.321102887392044	13.8898963928223	0.000293855206109583	0.000943203864153475	-0.00457625929266214	0.000293855206109583
1155	-2.16103219985962	1.30226862430573	14.0197668075562	-0.00197886489331722	-0.00425158534198999	0.00386527273803949	0.00483929552137852
1156	1.08571088314056	-0.321102887392044	13.8898963928223	-0.00425158534198999	0.00613799272105098	-0.0120437685400248	-0.000680167751852423
1157	-0.862334966659546	0.00357141741551459	14.474310874939	-0.00327756232582033	0.00743668992072344	-0.00717365415766835	0.000293855206109583
1158	-4.10907793045044	0.652920067310333	13.9548320770264	-0.00197886489331722	-0.00132951640989631	-0.00749832857400179	0.00159255252219737
1159	-0.212986350059509	0.00357141741551459	14.0197668075562	-0.00619963090866804	0.00646266713738441	-0.0100957229733467	0.00321592413820326
1160	-0.212986350059509	0.328245729207993	13.8249616622925	-0.00392691092565656	0.00483929552137852	-0.00327756232582033	0.00841071270406246
1161	2.38440823554993	-0.645777225494385	14.1496362686157	0.00418994715437293	0.00516396993771195	-0.00165419070981443	-0.00132951640989631
1162	0.436362266540527	0.00357141741551459	13.9548320770264	0.00354059832170606	0.00678734155371785	-0.000355493422830477	0.000618529506027699
1163	0.436362266540527	-0.321102887392044	14.0197668075562	0.00451462110504508	-0.00230353930965066	-0.00977104809135199	0.00126787810586393
1164	0.436362266540527	0.00357141741551459	13.8249616622925	-0.00652430532500148	-3.08191010844894e-05	-0.00490093370899558	-0.00392691092565656
1165	-0.212986350059509	-0.645777225494385	14.0847015380859	-0.00165419070981443	-0.00360223650932312	-0.00197886489331722	0.00354059832170606
1166	1.7350594997406	-0.645777225494385	14.3444404602051	0.00451462110504508	0.000618529506027699	0.00548864435404539	-0.00165419070981443
1167	-0.862334966659546	0.00357141741551459	14.1496362686157	0.00451462110504508	-0.000355493422830477	0.0022419011220336	-0.00327756232582033
1168	0.436362266540527	-1.61980020999908	14.2145709991455	0.000943203864153475	-0.00879702530801296	-0.00100484199356288	0.00159255252219737
1169	-0.862334966659546	0.652920067310333	14.1496362686157	0.00386527273803949	0.000293855206109583	-0.00327756232582033	0.000618529506027699
1170	1.08571088314056	-0.321102887392044	14.5392456054688	-0.0149658378213644	0.00321592413820326	0.00289124972186983	0.00776136433705688
1171	-2.81038093566895	0.652920067310333	13.8249616622925	0.000293855206109583	0.00548864435404539	0.00678734155371785	-0.00165419070981443
1172	-2.81038093566895	0.652920067310333	13.7600269317627	-0.00230353930965066	0.00289124972186983	-0.00425158534198999	-0.00230353930965066
1173	-2.16103219985962	0.652920067310333	13.9548320770264	0.00451462110504508	0.00126787810586393	-0.00749832857400179	0.0022419011220336
1174	-1.51168358325958	0.977594375610352	14.0197668075562	-0.00100484199356288	-3.08191010844894e-05	-0.00587495695799589	-0.00295288790948689
1175	-0.862334966659546	0.652920067310333	14.0847015380859	0.00418994715437293	0.00289124972186983	-0.0026282137259841	0.00126787810586393
1176	1.08571088314056	-0.645777225494385	13.9548320770264	0.00613799272105098	0.00289124972186983	-0.00555028254166245	-0.0026282137259841
1177	0.436362266540527	-0.321102887392044	13.8249616622925	0.00483929552137852	0.00548864435404539	-0.00814767740666866	-0.00132951640989631
1178	-0.212986350059509	0.652920067310333	13.7600269317627	0.00938473641872406	-0.00100484199356288	-0.00490093370899558	-0.00165419070981443
1179	0.436362266540527	0.00357141741551459	13.8249616622925	0.000293855206109583	0.00191722682211548	-0.00652430532500148	0.00256657530553639
1180	-0.862334966659546	0.328245729207993	14.2795057296753	-0.00619963090866804	-0.00100484199356288	0.00354059832170606	0.00191722682211548
1181	1.7350594997406	-1.29512584209442	14.0197668075562	0.00646266713738441	-0.00457625929266214	-3.08191010844894e-05	-0.00717365415766835
1182	0.436362266540527	-1.29512584209442	14.2795057296753	0.00581331877037883	-0.0104203969240189	-0.00327756232582033	0.00256657530553639
1183	1.08571088314056	0.00357141741551459	13.8249616622925	0.00581331877037883	-0.0100957229733467	-0.00814767740666866	0.00159255252219737
1184	1.08571088314056	0.652920067310333	13.8249616622925	-0.00197886489331722	0.00386527273803949	-0.000355493422830477	0.00126787810586393
1185	0.436362266540527	-0.321102887392044	14.0847015380859	-0.00555028254166245	-0.000355493422830477	-0.00457625929266214	0.00483929552137852
1186	-2.16103219985962	0.00357141741551459	14.2145709991455	-0.00684897974133492	0.0022419011220336	0.00418994715437293	0.00289124972186983
1187	-2.81038093566895	0.652920067310333	14.1496362686157	-0.00425158534198999	0.0113327819854021	-0.00977104809135199	-0.000355493422830477
1188	-0.212986350059509	-0.645777225494385	14.1496362686157	-0.000355493422830477	0.0022419011220336	-0.000355493422830477	-0.00165419070981443
1189	-0.862334966659546	0.652920067310333	13.8249616622925	0.00256657530553639	-0.00132951640989631	-0.00555028254166245	-0.00392691092565656
1190	3.03375673294067	-0.321102887392044	13.7600269317627	-0.00295288790948689	0.00776136433705688	0.00354059832170606	0.00159255252219737
1191	-0.862334966659546	0.977594375610352	13.5002880096436	0.000293855206109583	-0.00100484199356288	-0.00977104809135199	-0.00490093370899558
1192	-0.862334966659546	0.328245729207993	13.8249616622925	0.000293855206109583	0.00938473641872406	-0.0026282137259841	-0.00555028254166245
1193	-0.862334966659546	0.652920067310333	14.2795057296753	-0.00100484199356288	0.00256657530553639	-0.000355493422830477	-0.00360223650932312
1194	-0.862334966659546	0.652920067310333	14.2145709991455	-0.00749832857400179	0.00418994715437293	-0.00555028254166245	0.00548864435404539
1195	1.08571088314056	0.652920067310333	13.8898963928223	-0.00197886489331722	-0.0026282137259841	-0.00295288790948689	-0.00132951640989631
1196	1.08571088314056	-0.321102887392044	13.7600269317627	0.000618529506027699	-0.00327756232582033	0.00159255252219737	-0.00197886489331722
1197	1.08571088314056	-0.970451533794403	14.0847015380859	0.00321592413820326	-0.000355493422830477	-0.00457625929266214	-0.00555028254166245
1198	-2.16103219985962	0.977594375610352	13.9548320770264	0.00418994715437293	-0.00197886489331722	0.00581331877037883	-0.00197886489331722
1199	-0.212986350059509	0.328245729207993	14.0847015380859	0.00354059832170606	-3.08191010844894e-05	-0.0149658378213644	0.00386527273803949
1200	1.08571088314056	-0.645777225494385	14.4093751907349	-0.00392691092565656	0.000943203864153475	0.00516396993771195	0.00483929552137852
1201	-0.862334966659546	0.00357141741551459	14.0847015380859	-0.00814767740666866	0.00321592413820326	0.00581331877037883	0.00678734155371785
1202	-1.51168358325958	0.652920067310333	13.6950922012329	-0.00165419070981443	0.00354059832170606	-0.00619963090866804	0.00126787810586393
1203	-0.212986350059509	1.30226862430573	13.9548320770264	0.00581331877037883	0.00321592413820326	-0.0113944197073579	-0.000680167751852423
1204	-1.51168358325958	0.977594375610352	13.9548320770264	-0.000355493422830477	-0.00295288790948689	-0.00619963090866804	0.000943203864153475
1205	-0.862334966659546	0.328245729207993	13.8249616622925	0.00256657530553639	0.00386527273803949	-0.00360223650932312	0.00581331877037883
1206	1.08571088314056	-0.321102887392044	14.2795057296753	0.00386527273803949	-0.00132951640989631	0.00386527273803949	0.000293855206109583
1207	-0.212986350059509	-0.321102887392044	13.7600269317627	0.000293855206109583	0.0022419011220336	-0.00782300252467394	-0.00522560812532902
1208	-0.862334966659546	0.977594375610352	13.6950922012329	0.00126787810586393	0.00451462110504508	-0.000680167751852423	0.00191722682211548
1209	-0.862334966659546	0.328245729207993	14.2145709991455	0.00386527273803949	-3.08191010844894e-05	-0.00327756232582033	-0.00230353930965066
1210	0.436362266540527	0.00357141741551459	13.5652227401733	-0.00360223650932312	-0.00360223650932312	-0.00555028254166245	-0.00327756232582033
1211	-0.862334966659546	-0.645777225494385	13.8249616622925	0.00289124972186983	-0.00230353930965066	-0.00295288790948689	-0.00230353930965066
1212	0.436362266540527	-0.645777225494385	14.2795057296753	0.00678734155371785	-0.00230353930965066	0.00321592413820326	-0.00944637414067984
1213	-1.51168358325958	0.977594375610352	14.2145709991455	-0.00165419070981443	-0.00392691092565656	-0.00327756232582033	0.00126787810586393
1214	-0.212986350059509	0.328245729207993	13.7600269317627	0.00776136433705688	-0.00230353930965066	-0.00295288790948689	0.000618529506027699
1215	-2.16103219985962	1.30226862430573	13.8898963928223	-0.00814767740666866	-0.00295288790948689	0.00646266713738441	-3.08191010844894e-05
1216	-2.16103219985962	0.00357141741551459	13.6301574707031	-0.0100957229733467	0.00711201597005129	-0.00230353930965066	0.00776136433705688
1217	-1.51168358325958	-0.645777225494385	14.2795057296753	-0.0143164889886975	0.00126787810586393	-0.0026282137259841	-0.00132951640989631
1218	-0.862334966659546	0.977594375610352	14.0197668075562	0.00386527273803949	0.00256657530553639	0.00289124972186983	0.00386527273803949
1219	0.436362266540527	0.652920067310333	14.3444404602051	-0.00425158534198999	0.00126787810586393	-0.0026282137259841	0.00321592413820326
1220	1.7350594997406	0.00357141741551459	13.8249616622925	0.0022419011220336	0.00483929552137852	-0.00619963090866804	0.000943203864153475
1221	1.08571088314056	-0.321102887392044	13.6950922012329	-0.00197886489331722	0.000943203864153475	0.00386527273803949	-0.00392691092565656
1222	-1.51168358325958	0.328245729207993	13.6301574707031	0.00678734155371785	-0.00230353930965066	-0.00977104809135199	-0.00165419070981443
1223	-0.212986350059509	0.328245729207993	13.9548320770264	0.00613799272105098	0.000618529506027699	-0.00555028254166245	-3.08191010844894e-05
1224	0.436362266540527	0.652920067310333	14.0847015380859	0.00776136433705688	-0.00944637414067984	-0.000680167751852423	0.000293855206109583
1225	-2.16103219985962	0.977594375610352	14.0847015380859	-0.000355493422830477	0.00386527273803949	0.00289124972186983	0.00321592413820326
1226	1.08571088314056	-1.61980020999908	13.8898963928223	0.00354059832170606	-0.00490093370899558	0.000943203864153475	0.00386527273803949
1227	1.08571088314056	-1.94447445869446	13.8898963928223	-3.08191010844894e-05	-0.00457625929266214	-0.00652430532500148	-0.00327756232582033
1228	-1.51168358325958	0.328245729207993	13.8898963928223	0.00321592413820326	-0.00327756232582033	-0.00132951640989631	-0.00230353930965066
1229	-0.862334966659546	-0.321102887392044	14.2145709991455	-0.0026282137259841	0.00841071270406246	-0.00165419070981443	0.00711201597005129
1230	-2.16103219985962	0.328245729207993	13.9548320770264	-0.000355493422830477	-0.00132951640989631	0.000293855206109583	0.00711201597005129
1231	-3.45972943305969	0.652920067310333	14.2795057296753	-0.0104203969240189	0.0100340843200684	-0.00457625929266214	-0.00327756232582033
1232	-3.45972943305969	0.977594375610352	14.0847015380859	-0.000680167751852423	-3.08191010844894e-05	-0.000355493422830477	-0.00555028254166245
1233	-1.51168358325958	-0.645777225494385	14.0197668075562	-0.00457625929266214	0.00581331877037883	-0.0136671401560307	-0.00392691092565656
1234	-0.862334966659546	0.652920067310333	13.8898963928223	0.00743668992072344	0.000618529506027699	0.00289124972186983	0.0022419011220336
1235	-0.862334966659546	0.652920067310333	13.8249616622925	0.0022419011220336	0.0022419011220336	0.00256657530553639	0.00159255252219737
1236	1.08571088314056	0.328245729207993	13.6950922012329	-0.00490093370899558	0.00776136433705688	-0.00619963090866804	-3.08191010844894e-05
1237	1.08571088314056	0.00357141741551459	14.1496362686157	-0.00425158534198999	0.0022419011220336	0.00126787810586393	-0.00684897974133492
1238	-0.212986350059509	0.652920067310333	14.2145709991455	0.00711201597005129	-0.00230353930965066	0.000943203864153475	0.0022419011220336
1239	-0.212986350059509	0.652920067310333	13.8898963928223	-0.000355493422830477	-0.000355493422830477	-0.00360223650932312	-0.0026282137259841
1240	1.08571088314056	-0.970451533794403	14.0197668075562	-0.00847235135734081	-3.08191010844894e-05	-0.00100484199356288	0.000293855206109583
1241	1.08571088314056	-0.645777225494385	13.8898963928223	-3.08191010844894e-05	-0.00555028254166245	-0.00295288790948689	-0.00132951640989631
1242	0.436362266540527	0.328245729207993	13.8249616622925	0.01100810803473	0.00386527273803949	-0.00457625929266214	0.0022419011220336
1243	-0.212986350059509	0.652920067310333	14.2145709991455	-0.00749832857400179	-0.00782300252467394	-0.0110697457566857	0.00256657530553639
1244	-1.51168358325958	0.977594375610352	14.0847015380859	0.00321592413820326	-0.00912170019000769	-0.00327756232582033	0.00743668992072344
1245	-3.45972943305969	0.652920067310333	14.0197668075562	-0.00619963090866804	0.00646266713738441	-0.00230353930965066	0.00418994715437293
1246	-2.16103219985962	0.977594375610352	13.7600269317627	-0.00944637414067984	0.000293855206109583	0.00938473641872406	0.00191722682211548
1247	-0.212986350059509	-0.321102887392044	14.0197668075562	-0.00295288790948689	0.00841071270406246	-0.00457625929266214	-0.0026282137259841
1248	0.436362266540527	0.00357141741551459	13.8898963928223	0.000943203864153475	-0.0026282137259841	-0.00619963090866804	0.00581331877037883
1249	0.436362266540527	-0.321102887392044	14.2145709991455	-0.0026282137259841	0.000618529506027699	-3.08191010844894e-05	-0.00197886489331722
1250	-0.862334966659546	0.652920067310333	13.9548320770264	0.000618529506027699	0.00743668992072344	0.00451462110504508	0.00354059832170606
1251	-0.212986350059509	0.652920067310333	13.4353523254395	0.00159255252219737	0.00873538758605719	0.000943203864153475	-0.00327756232582033
1252	-0.212986350059509	0.00357141741551459	13.8249616622925	0.00159255252219737	0.00613799272105098	-0.00132951640989631	-0.00652430532500148
1253	2.38440823554993	-0.645777225494385	13.9548320770264	-3.08191010844894e-05	0.0022419011220336	-0.0143164889886975	-0.000355493422830477
1254	-0.212986350059509	-0.645777225494385	13.8898963928223	-0.000355493422830477	0.00321592413820326	0.00451462110504508	0.00970941036939621
1255	-0.862334966659546	-0.645777225494385	14.0847015380859	-0.00295288790948689	-0.00847235135734081	-0.0113944197073579	-0.00230353930965066
1256	-0.212986350059509	-0.321102887392044	14.0847015380859	-0.00132951640989631	-0.0026282137259841	0.000293855206109583	-0.00522560812532902
1257	0.436362266540527	-0.970451533794403	13.9548320770264	-0.00132951640989631	0.000293855206109583	-0.00230353930965066	-0.00100484199356288
1258	1.08571088314056	-0.645777225494385	14.0197668075562	0.00418994715437293	-0.00392691092565656	-0.0113944197073579	-0.00197886489331722
1259	-0.862334966659546	0.652920067310333	14.1496362686157	-0.00197886489331722	0.00191722682211548	0.00516396993771195	0.000293855206109583
1260	-1.51168358325958	-0.645777225494385	14.2145709991455	-0.0120437685400248	0.00191722682211548	-0.000355493422830477	0.00451462110504508
1261	-2.81038093566895	0.977594375610352	14.0197668075562	-0.00749832857400179	0.00906006153672934	0.00451462110504508	-0.000355493422830477
1262	-2.16103219985962	0.652920067310333	14.2795057296753	0.00354059832170606	0.00256657530553639	0.00126787810586393	-0.00392691092565656
1263	-0.862334966659546	-0.321102887392044	13.9548320770264	0.00483929552137852	0.00418994715437293	-0.00327756232582033	-0.00197886489331722
1264	-1.51168358325958	0.00357141741551459	14.0197668075562	-0.00555028254166245	-0.00587495695799589	-0.00425158534198999	0.00808603875339031
1265	-0.862334966659546	0.652920067310333	13.7600269317627	-0.0104203969240189	-0.00100484199356288	-0.00230353930965066	0.00646266713738441
1266	-0.862334966659546	0.977594375610352	13.4353523254395	-3.08191010844894e-05	-0.00555028254166245	-0.00425158534198999	-0.0107450718060136
1267	1.08571088314056	-0.321102887392044	14.0847015380859	0.0136055024340749	0.0132808275520802	-0.0156151866540313	-3.08191010844894e-05
1268	-0.862334966659546	-0.645777225494385	14.4093751907349	0.000293855206109583	-0.00295288790948689	-0.00360223650932312	-0.00782300252467394
1269	0.436362266540527	-0.970451533794403	13.8249616622925	-0.00327756232582033	-0.0152905117720366	-0.00717365415766835	0.00938473641872406
1270	-0.862334966659546	-0.970451533794403	13.8898963928223	-0.00457625929266214	-3.08191010844894e-05	-0.00652430532500148	0.00516396993771195
1271	-1.51168358325958	0.328245729207993	14.0847015380859	-0.00490093370899558	-0.00165419070981443	-0.00587495695799589	-0.00327756232582033
1272	-0.212986350059509	-0.645777225494385	14.2795057296753	-0.00555028254166245	0.000943203864153475	-0.000680167751852423	-0.00425158534198999
1273	0.436362266540527	-0.321102887392044	14.4093751907349	0.0022419011220336	-0.00684897974133492	-0.00197886489331722	-0.00522560812532902
1274	-1.51168358325958	-0.321102887392044	14.474310874939	-0.00425158534198999	-0.00392691092565656	-0.00230353930965066	0.00938473641872406
1275	-3.45972943305969	0.328245729207993	13.9548320770264	-0.0104203969240189	0.00613799272105098	-0.00457625929266214	0.00256657530553639
1276	-2.81038093566895	1.30226862430573	13.8249616622925	-0.00912170019000769	0.00354059832170606	0.00841071270406246	0.00873538758605719
1277	0.436362266540527	-0.645777225494385	14.1496362686157	0.00548864435404539	0.00289124972186983	-0.00782300252467394	-0.000355493422830477
1278	1.08571088314056	-0.645777225494385	14.2145709991455	0.00711201597005129	-0.00132951640989631	-0.00490093370899558	-0.00749832857400179
1279	-1.51168358325958	0.652920067310333	14.2795057296753	-0.00392691092565656	0.00159255252219737	-0.00100484199356288	0.00191722682211548
1280	1.08571088314056	-0.321102887392044	13.9548320770264	-0.00165419070981443	0.00906006153672934	-0.00327756232582033	-0.00457625929266214
1281	-0.212986350059509	1.30226862430573	13.5652227401733	-0.000680167751852423	0.00516396993771195	-0.00555028254166245	0.00289124972186983
1282	0.436362266540527	0.00357141741551459	14.0847015380859	0.00776136433705688	0.00613799272105098	-0.0026282137259841	-0.00619963090866804
1283	1.08571088314056	0.00357141741551459	14.0847015380859	0.000618529506027699	-0.00100484199356288	-0.0104203969240189	-0.00879702530801296
1284	1.08571088314056	-0.970451533794403	14.1496362686157	0.00126787810586393	-0.00749832857400179	-0.00327756232582033	0.00581331877037883
1285	0.436362266540527	-1.29512584209442	14.2795057296753	0.00516396993771195	-0.00522560812532902	-0.00522560812532902	-0.00522560812532902
1286	-0.212986350059509	-0.321102887392044	14.1496362686157	-0.0107450718060136	0.0022419011220336	-0.00230353930965066	-3.08191010844894e-05
1287	1.08571088314056	0.328245729207993	13.8898963928223	0.00613799272105098	0.00191722682211548	0.000943203864153475	-0.00457625929266214
1288	1.08571088314056	0.328245729207993	14.0197668075562	0.000943203864153475	-0.00132951640989631	-0.00457625929266214	-0.00132951640989631
1289	-0.212986350059509	-0.645777225494385	14.2145709991455	-0.00197886489331722	0.000293855206109583	-0.00522560812532902	-0.000680167751852423
1290	-2.16103219985962	0.652920067310333	13.9548320770264	-0.0146411629393697	0.00386527273803949	-0.00360223650932312	0.000293855206109583
1291	-2.81038093566895	-0.321102887392044	14.3444404602051	-0.00490093370899558	0.00386527273803949	-0.00555028254166245	-0.00100484199356288
1292	1.08571088314056	-0.645777225494385	14.3444404602051	0.000293855206109583	0.00938473641872406	-0.00392691092565656	0.000943203864153475
1293	0.436362266540527	0.00357141741551459	14.0197668075562	0.00354059832170606	-0.00392691092565656	-0.00522560812532902	-0.00295288790948689
1294	1.08571088314056	-0.321102887392044	14.0847015380859	0.00256657530553639	-0.00425158534198999	-0.00457625929266214	-0.000680167751852423
1295	-0.862334966659546	0.977594375610352	13.5002880096436	0.00289124972186983	0.00126787810586393	-0.00327756232582033	-0.00295288790948689
1296	-0.212986350059509	0.652920067310333	13.7600269317627	-0.00230353930965066	0.000293855206109583	0.00159255252219737	-0.00165419070981443
1297	1.7350594997406	0.00357141741551459	14.2795057296753	0.00581331877037883	0.00289124972186983	-0.000680167751852423	-0.00879702530801296
1298	-0.212986350059509	0.00357141741551459	14.4093751907349	0.00159255252219737	0.00483929552137852	-0.00587495695799589	-0.00197886489331722
1299	1.7350594997406	-1.61980020999908	14.0847015380859	0.00321592413820326	0.00256657530553639	-0.00879702530801296	-0.000355493422830477
1300	-0.212986350059509	0.00357141741551459	13.8898963928223	-0.00100484199356288	-0.00230353930965066	0.00516396993771195	-0.000680167751852423
1301	-0.862334966659546	-0.645777225494385	14.1496362686157	0.0022419011220336	0.000293855206109583	0.00548864435404539	0.000293855206109583
1302	1.08571088314056	-1.29512584209442	14.1496362686157	0.0149041991680861	0.000618529506027699	0.000293855206109583	-0.00360223650932312
1303	0.436362266540527	-0.321102887392044	14.2795057296753	-0.00295288790948689	-0.00132951640989631	-0.00295288790948689	-0.000680167751852423
1304	1.08571088314056	-0.645777225494385	14.474310874939	0.0022419011220336	0.000943203864153475	-0.00587495695799589	0.00321592413820326
1305	-1.51168358325958	0.328245729207993	14.0847015380859	-0.0117190945893526	0.00646266713738441	0.00289124972186983	0.00581331877037883
1306	-1.51168358325958	-0.645777225494385	14.1496362686157	-0.00555028254166245	0.00808603875339031	-0.00360223650932312	0.00354059832170606
1307	-0.862334966659546	0.977594375610352	13.8898963928223	0.00191722682211548	0.00581331877037883	-3.08191010844894e-05	-0.00522560812532902
1308	1.08571088314056	0.652920067310333	13.9548320770264	0.00711201597005129	0.00256657530553639	0.00159255252219737	-3.08191010844894e-05
1309	1.08571088314056	-0.645777225494385	14.0847015380859	0.000943203864153475	-0.00132951640989631	0.000943203864153475	0.00548864435404539
1310	-1.51168358325958	0.652920067310333	14.0197668075562	-0.00457625929266214	0.00613799272105098	0.00418994715437293	0.000943203864153475
1311	1.08571088314056	-0.645777225494385	13.7600269317627	0.0022419011220336	0.00483929552137852	-0.00555028254166245	-0.00132951640989631
1312	1.08571088314056	0.00357141741551459	13.8898963928223	0.0116574559360743	0.00159255252219737	-0.0026282137259841	-0.00814767740666866
1313	1.08571088314056	-0.321102887392044	14.1496362686157	-0.000355493422830477	0.000618529506027699	-0.00100484199356288	-0.00392691092565656
1314	0.436362266540527	-0.970451533794403	14.2145709991455	0.00159255252219737	-0.00100484199356288	-0.00847235135734081	0.000618529506027699
1315	-1.51168358325958	-0.321102887392044	14.2145709991455	-0.00295288790948689	-3.08191010844894e-05	-0.000680167751852423	0.00191722682211548
1316	-0.212986350059509	-0.645777225494385	14.1496362686157	-0.00392691092565656	-0.000680167751852423	-0.0026282137259841	0.0022419011220336
1317	-0.212986350059509	-0.321102887392044	14.0847015380859	-0.000680167751852423	0.00354059832170606	-0.0107450718060136	0.00126787810586393
1318	-0.212986350059509	0.977594375610352	13.9548320770264	0.000618529506027699	0.000293855206109583	-0.00879702530801296	0.00354059832170606
1319	-0.212986350059509	0.00357141741551459	14.0847015380859	-0.00457625929266214	-0.000355493422830477	-0.0026282137259841	0.00159255252219737
1320	-4.10907793045044	0.328245729207993	13.9548320770264	-0.0104203969240189	0.000618529506027699	0.00256657530553639	0.00159255252219737
1321	-0.212986350059509	0.00357141741551459	14.2145709991455	-0.0126931173726916	0.000943203864153475	0.00483929552137852	0.00321592413820326
1322	0.436362266540527	0.00357141741551459	14.474310874939	-0.00100484199356288	0.00548864435404539	-0.00392691092565656	0.00321592413820326
1323	1.08571088314056	0.328245729207993	13.8898963928223	0.00256657530553639	-0.00295288790948689	-0.0110697457566857	-0.00295288790948689
1324	0.436362266540527	0.652920067310333	13.8898963928223	0.00191722682211548	-0.00327756232582033	-0.00749832857400179	-0.00197886489331722
1325	0.436362266540527	0.00357141741551459	13.6950922012329	-0.000680167751852423	0.00159255252219737	-0.00295288790948689	0.00386527273803949
1326	1.08571088314056	-0.321102887392044	13.7600269317627	-0.00782300252467394	0.000293855206109583	-0.00197886489331722	0.00581331877037883
1327	-0.212986350059509	0.977594375610352	14.0197668075562	0.000618529506027699	0.00516396993771195	-0.000355493422830477	-0.00717365415766835
1328	0.436362266540527	0.652920067310333	13.8898963928223	0.00191722682211548	0.00126787810586393	-0.00425158534198999	-0.0026282137259841
1329	-1.51168358325958	0.00357141741551459	13.6950922012329	-0.00132951640989631	-0.0100957229733467	0.00126787810586393	0.00256657530553639
1330	1.08571088314056	-1.61980020999908	14.2145709991455	-0.00165419070981443	-0.00619963090866804	0.000293855206109583	-0.000355493422830477
1331	1.08571088314056	-0.321102887392044	14.0847015380859	-0.00457625929266214	0.00386527273803949	-0.00197886489331722	-0.00587495695799589
1332	0.436362266540527	-0.321102887392044	13.9548320770264	0.00678734155371785	0.0116574559360743	-0.00392691092565656	0.000943203864153475
1333	1.08571088314056	0.328245729207993	14.0847015380859	-0.00197886489331722	0.00126787810586393	-0.00327756232582033	-0.00425158534198999
1334	-3.45972943305969	0.328245729207993	14.3444404602051	-0.00327756232582033	-0.00490093370899558	0.00126787810586393	0.00873538758605719
1335	-1.51168358325958	-0.645777225494385	14.2145709991455	-0.00977104809135199	0.00256657530553639	-0.00132951640989631	0.000293855206109583
1336	-1.51168358325958	0.977594375610352	13.8898963928223	-0.00425158534198999	-0.00522560812532902	-0.000680167751852423	-0.00360223650932312
1337	0.436362266540527	0.00357141741551459	13.8898963928223	-0.00555028254166245	0.00256657530553639	-0.00132951640989631	0.00418994715437293
1338	-0.212986350059509	0.328245729207993	13.6950922012329	0.00289124972186983	0.000618529506027699	-0.00360223650932312	-0.00295288790948689
1339	1.08571088314056	0.977594375610352	13.7600269317627	0.00386527273803949	-0.00327756232582033	-0.00847235135734081	0.00451462110504508
1340	-0.862334966659546	0.977594375610352	14.2795057296753	0.00159255252219737	0.00191722682211548	-0.0117190945893526	-0.00295288790948689
1341	0.436362266540527	-0.321102887392044	14.1496362686157	-0.0104203969240189	0.00841071270406246	-0.00782300252467394	-0.00360223650932312
1342	1.08571088314056	0.328245729207993	13.6950922012329	0.0113327819854021	0.00159255252219737	0.00126787810586393	0.00191722682211548
1343	-0.212986350059509	0.328245729207993	13.8249616622925	0.00126787810586393	-0.00879702530801296	-0.00879702530801296	-0.00490093370899558
1344	-0.862334966659546	-0.645777225494385	13.5652227401733	0.00808603875339031	-0.0123684434220195	-0.00522560812532902	0.00386527273803949
1345	1.08571088314056	-0.321102887392044	13.7600269317627	-0.00555028254166245	-0.00197886489331722	0.00321592413820326	-0.00100484199356288
1346	0.436362266540527	0.328245729207993	14.3444404602051	0.00354059832170606	0.00743668992072344	0.00289124972186983	0.000943203864153475
1347	-0.212986350059509	-0.321102887392044	14.3444404602051	0.000943203864153475	0.00548864435404539	-0.00912170019000769	-0.000355493422830477
1348	-1.51168358325958	0.652920067310333	13.8898963928223	-0.00392691092565656	0.000618529506027699	-3.08191010844894e-05	-0.00197886489331722
1349	-3.45972943305969	0.652920067310333	14.1496362686157	-0.00587495695799589	-0.00230353930965066	0.000293855206109583	-0.0026282137259841
1350	1.08571088314056	-0.321102887392044	14.4093751907349	-0.00490093370899558	0.00256657530553639	0.000293855206109583	-0.0026282137259841
1351	-1.51168358325958	0.977594375610352	14.2145709991455	-0.0026282137259841	0.00256657530553639	0.00516396993771195	-0.00197886489331722
1352	-0.862334966659546	0.652920067310333	14.1496362686157	-0.00327756232582033	0.00159255252219737	-0.00684897974133492	-0.000680167751852423
1353	-0.862334966659546	0.652920067310333	13.8249616622925	0.00711201597005129	0.000618529506027699	-0.00944637414067984	-0.0113944197073579
1354	-1.51168358325958	0.652920067310333	13.7600269317627	-0.00879702530801296	-0.00652430532500148	-0.00684897974133492	0.00289124972186983
1355	1.08571088314056	0.328245729207993	13.7600269317627	-0.00425158534198999	0.00516396993771195	-0.00165419070981443	-3.08191010844894e-05
1356	1.08571088314056	0.00357141741551459	14.1496362686157	0.00159255252219737	-0.000680167751852423	-0.00230353930965066	0.00289124972186983
1357	1.08571088314056	0.328245729207993	14.1496362686157	0.00776136433705688	-0.00165419070981443	0.00548864435404539	-0.00457625929266214
1358	-0.212986350059509	0.00357141741551459	14.1496362686157	0.000943203864153475	-3.08191010844894e-05	-0.00197886489331722	-0.00327756232582033
1359	-0.212986350059509	-0.645777225494385	14.0197668075562	0.0022419011220336	-0.00684897974133492	-0.00814767740666866	-0.00132951640989631
1360	1.7350594997406	-0.321102887392044	14.1496362686157	-0.00197886489331722	0.00289124972186983	0.00451462110504508	-0.00100484199356288
1361	1.08571088314056	-0.321102887392044	13.8898963928223	-0.00977104809135199	0.00581331877037883	-0.0026282137259841	0.00613799272105098
1362	-0.862334966659546	0.652920067310333	13.8898963928223	-0.0026282137259841	0.00386527273803949	0.00678734155371785	-0.00197886489331722
1363	-4.10907793045044	0.977594375610352	14.0847015380859	-0.00425158534198999	-0.00684897974133492	-0.00782300252467394	-0.00295288790948689
1364	-3.45972943305969	0.652920067310333	14.1496362686157	-0.00652430532500148	0.00159255252219737	-0.00100484199356288	0.00483929552137852
1365	-1.51168358325958	0.652920067310333	14.1496362686157	-0.00132951640989631	-0.00165419070981443	-0.00814767740666866	-0.00295288790948689
1366	-0.212986350059509	0.652920067310333	13.8898963928223	-0.00230353930965066	0.00711201597005129	-0.00327756232582033	-0.00230353930965066
1367	1.7350594997406	-0.321102887392044	13.8249616622925	0.00451462110504508	0.00256657530553639	-0.00230353930965066	0.000943203864153475
1368	-0.862334966659546	0.977594375610352	13.6950922012329	-0.00327756232582033	0.00483929552137852	-0.00977104809135199	-0.00295288790948689
1369	0.436362266540527	0.328245729207993	13.9548320770264	0.00159255252219737	-3.08191010844894e-05	-0.0143164889886975	0.0022419011220336
1370	1.08571088314056	0.00357141741551459	14.1496362686157	0.00613799272105098	-3.08191010844894e-05	0.00126787810586393	0.000293855206109583
1371	-0.862334966659546	0.652920067310333	14.2145709991455	0.000943203864153475	0.00191722682211548	-0.00197886489331722	-0.00619963090866804
1372	-1.51168358325958	0.00357141741551459	13.8898963928223	0.00256657530553639	-0.00555028254166245	0.00581331877037883	-0.00457625929266214
1373	-0.862334966659546	-0.321102887392044	13.7600269317627	0.00159255252219737	-0.00847235135734081	-0.00522560812532902	-0.00327756232582033
1374	0.436362266540527	0.00357141741551459	13.8898963928223	0.0022419011220336	-0.00684897974133492	-0.00457625929266214	-0.00457625929266214
1375	-0.862334966659546	1.30226862430573	13.6950922012329	-0.00490093370899558	0.00321592413820326	0.00516396993771195	-0.00132951640989631
1376	0.436362266540527	-0.321102887392044	14.3444404602051	-0.00457625929266214	0.00191722682211548	0.000618529506027699	-0.00652430532500148
1377	-2.81038093566895	0.00357141741551459	14.1496362686157	-3.08191010844894e-05	0.00418994715437293	-0.00197886489331722	0.00516396993771195
1378	-3.45972943305969	0.328245729207993	13.9548320770264	-0.00652430532500148	0.0022419011220336	0.00386527273803949	0.00548864435404539
1379	-1.51168358325958	0.652920067310333	13.8249616622925	-0.00425158534198999	0.00613799272105098	-0.00717365415766835	0.00613799272105098
1380	1.08571088314056	0.00357141741551459	14.0197668075562	-0.000680167751852423	-0.00490093370899558	0.00418994715437293	0.000618529506027699
1381	-0.862334966659546	0.652920067310333	13.7600269317627	-0.00425158534198999	-0.000680167751852423	-0.00327756232582033	0.000618529506027699
1382	-1.51168358325958	0.652920067310333	13.8249616622925	0.00678734155371785	0.00548864435404539	-0.00360223650932312	0.000943203864153475
1383	-0.862334966659546	-0.321102887392044	14.1496362686157	0.00483929552137852	0.00159255252219737	-0.00684897974133492	-3.08191010844894e-05
1384	0.436362266540527	-0.321102887392044	13.8898963928223	-0.00295288790948689	0.0022419011220336	-0.0026282137259841	0.000943203864153475
1385	-1.51168358325958	0.977594375610352	14.0197668075562	0.000943203864153475	-0.00457625929266214	-0.00457625929266214	-0.00132951640989631
1386	-0.212986350059509	0.328245729207993	13.8249616622925	0.00321592413820326	0.0103587592020631	-0.00100484199356288	-0.00327756232582033
1387	0.436362266540527	-1.29512584209442	14.0197668075562	-0.000680167751852423	-0.00425158534198999	-0.00912170019000769	-3.08191010844894e-05
1388	0.436362266540527	-1.29512584209442	14.2795057296753	0.00548864435404539	-0.00944637414067984	0.00256657530553639	-0.00684897974133492
1389	1.08571088314056	-0.970451533794403	14.474310874939	-0.0026282137259841	0.000618529506027699	-0.00522560812532902	0.00743668992072344
1390	-0.862334966659546	0.652920067310333	13.5002880096436	-0.00425158534198999	-0.000355493422830477	0.00516396993771195	-0.00132951640989631
1391	-1.51168358325958	0.652920067310333	13.7600269317627	0.00256657530553639	0.00743668992072344	-0.00392691092565656	0.00289124972186983
1392	-2.16103219985962	1.30226862430573	14.0847015380859	-0.00165419070981443	0.00808603875339031	-0.00100484199356288	0.00159255252219737
1393	-2.16103219985962	0.328245729207993	14.0847015380859	0.00289124972186983	-0.00652430532500148	0.000293855206109583	-3.08191010844894e-05
1394	-0.862334966659546	0.977594375610352	13.9548320770264	0.00159255252219737	0.000618529506027699	-0.00587495695799589	-0.0026282137259841
1395	-0.212986350059509	0.977594375610352	14.0847015380859	-0.00490093370899558	0.00646266713738441	0.00354059832170606	0.00483929552137852
1396	1.7350594997406	0.00357141741551459	14.0197668075562	0.000943203864153475	0.000618529506027699	-0.00425158534198999	0.00516396993771195
1397	-0.212986350059509	0.652920067310333	13.7600269317627	0.000293855206109583	-3.08191010844894e-05	-0.00132951640989631	-0.00100484199356288
1398	1.08571088314056	-0.645777225494385	13.8898963928223	0.00418994715437293	-0.00295288790948689	-0.00360223650932312	-0.00360223650932312
1399	-0.212986350059509	0.977594375610352	13.6950922012329	-0.00425158534198999	-0.00587495695799589	-0.00652430532500148	-0.00100484199356288
1400	1.08571088314056	-0.321102887392044	13.9548320770264	0.00256657530553639	-0.00457625929266214	0.00354059832170606	-0.00814767740666866
1401	0.436362266540527	-0.321102887392044	14.1496362686157	0.00289124972186983	0.00191722682211548	-0.00555028254166245	0.00256657530553639
1402	-0.212986350059509	-0.321102887392044	14.0847015380859	0.00451462110504508	-0.000680167751852423	0.00321592413820326	0.00386527273803949
1403	1.08571088314056	-1.29512584209442	14.0847015380859	0.00841071270406246	0.00256657530553639	-0.00977104809135199	-0.00490093370899558
1404	1.08571088314056	-0.645777225494385	14.0847015380859	0.00126787810586393	0.00386527273803949	-0.0143164889886975	-0.00457625929266214
1405	-0.212986350059509	-0.321102887392044	14.1496362686157	-0.00230353930965066	0.00418994715437293	0.00483929552137852	0.00743668992072344
1406	-2.81038093566895	0.652920067310333	13.9548320770264	-0.00587495695799589	0.00516396993771195	0.00418994715437293	-0.0026282137259841
1407	-3.45972943305969	0.652920067310333	13.7600269317627	-0.00944637414067984	0.00191722682211548	-0.00230353930965066	-0.000680167751852423
1408	0.436362266540527	0.00357141741551459	14.0847015380859	0.00256657530553639	-0.00230353930965066	-0.00490093370899558	-0.00165419070981443
1409	1.08571088314056	0.00357141741551459	13.8898963928223	-0.00327756232582033	0.00354059832170606	-0.00457625929266214	-0.00684897974133492
1410	-0.862334966659546	0.652920067310333	13.6301574707031	-0.00165419070981443	0.00711201597005129	0.00776136433705688	0.00678734155371785
1411	0.436362266540527	-0.321102887392044	13.5652227401733	-0.00132951640989631	-0.00100484199356288	-0.00490093370899558	-0.00230353930965066
1412	1.08571088314056	-0.321102887392044	14.0197668075562	0.000293855206109583	-0.00100484199356288	0.00191722682211548	0.00418994715437293
1413	2.38440823554993	-0.321102887392044	14.3444404602051	0.000618529506027699	0.00743668992072344	-0.00587495695799589	-0.00457625929266214
1414	1.08571088314056	0.00357141741551459	14.2795057296753	0.00191722682211548	-0.00100484199356288	-0.00684897974133492	-3.08191010844894e-05
1415	-0.862334966659546	0.00357141741551459	13.8249616622925	-0.00879702530801296	-0.00230353930965066	-0.00522560812532902	0.00191722682211548
1416	-0.212986350059509	-0.645777225494385	13.6950922012329	-0.00132951640989631	-0.00490093370899558	-0.00100484199356288	-0.00327756232582033
1417	-0.212986350059509	-0.970451533794403	13.8249616622925	0.00256657530553639	0.00126787810586393	0.000943203864153475	0.00159255252219737
1418	0.436362266540527	-0.645777225494385	14.1496362686157	0.00321592413820326	-0.00457625929266214	-0.00490093370899558	0.00159255252219737
1419	-0.212986350059509	-0.321102887392044	14.2795057296753	-0.00717365415766835	0.00776136433705688	-0.0107450718060136	-0.00425158534198999
1420	-2.81038093566895	0.328245729207993	13.8249616622925	-0.00230353930965066	0.00613799272105098	0.00418994715437293	0.00126787810586393
1421	-3.45972943305969	0.977594375610352	13.8249616622925	-0.00749832857400179	0.00906006153672934	-0.00490093370899558	-0.000680167751852423
1422	-0.212986350059509	0.00357141741551459	14.0197668075562	0.00711201597005129	0.000943203864153475	-0.00295288790948689	0.00516396993771195
1423	1.08571088314056	-0.645777225494385	14.2795057296753	0.0123068047687411	-0.00652430532500148	-0.00132951640989631	-0.00392691092565656
1424	0.436362266540527	0.00357141741551459	14.1496362686157	-0.00360223650932312	-0.00555028254166245	0.00191722682211548	0.00516396993771195
1425	1.08571088314056	-0.645777225494385	14.0197668075562	0.000943203864153475	-0.00230353930965066	0.00646266713738441	0.00354059832170606
1426	0.436362266540527	0.00357141741551459	14.1496362686157	0.00386527273803949	0.00581331877037883	-0.00197886489331722	-0.000355493422830477
1427	-1.51168358325958	0.652920067310333	13.8249616622925	0.00581331877037883	-0.00100484199356288	-0.0026282137259841	-0.00327756232582033
1428	1.08571088314056	-0.645777225494385	13.8898963928223	0.00321592413820326	-0.000355493422830477	-0.00847235135734081	-0.00165419070981443
1429	1.08571088314056	-0.645777225494385	13.9548320770264	0.00191722682211548	-0.00100484199356288	-0.0100957229733467	-0.0026282137259841
1430	-0.212986350059509	-0.645777225494385	13.9548320770264	0.000293855206109583	-0.0110697457566857	-0.00490093370899558	0.00159255252219737
1431	1.7350594997406	-1.29512584209442	14.1496362686157	-0.00522560812532902	-0.00619963090866804	0.00256657530553639	-0.00197886489331722
1432	2.38440823554993	-0.645777225494385	14.0847015380859	-0.00230353930965066	-0.00132951640989631	-0.00100484199356288	-0.00555028254166245
1433	-0.212986350059509	0.00357141741551459	13.8249616622925	0.00256657530553639	0.00613799272105098	-0.00717365415766835	-0.00392691092565656
1434	0.436362266540527	-0.321102887392044	13.8249616622925	-0.00652430532500148	-0.00392691092565656	0.000618529506027699	-0.00295288790948689
1435	-2.16103219985962	0.00357141741551459	13.9548320770264	-0.00944637414067984	0.00548864435404539	0.00548864435404539	-0.0026282137259841
1436	-4.10907793045044	0.977594375610352	13.8898963928223	-0.0100957229733467	0.00256657530553639	0.00256657530553639	-0.00132951640989631
1437	1.08571088314056	-0.645777225494385	14.1496362686157	-0.000355493422830477	0.00970941036939621	-0.00522560812532902	0.00191722682211548
1438	0.436362266540527	0.00357141741551459	14.0197668075562	0.00289124972186983	-3.08191010844894e-05	-0.00100484199356288	-0.00814767740666866
1439	1.08571088314056	-0.321102887392044	14.1496362686157	-0.0026282137259841	0.00483929552137852	-0.0104203969240189	0.00289124972186983
1440	-0.862334966659546	0.328245729207993	13.5002880096436	-0.00132951640989631	0.000943203864153475	-0.00327756232582033	-0.000355493422830477
1441	-0.212986350059509	-0.321102887392044	13.7600269317627	-0.00100484199356288	0.00678734155371785	-0.00165419070981443	-0.00587495695799589
1442	1.7350594997406	-0.645777225494385	14.0847015380859	0.00321592413820326	0.00776136433705688	-0.0107450718060136	0.00581331877037883
1443	0.436362266540527	0.652920067310333	13.6950922012329	0.00516396993771195	-0.00360223650932312	0.0022419011220336	-0.00879702530801296
1444	1.08571088314056	-0.321102887392044	14.0197668075562	-0.00295288790948689	0.000293855206109583	-0.00879702530801296	0.00159255252219737
1445	1.08571088314056	-1.61980020999908	14.2145709991455	-0.00230353930965066	-0.00100484199356288	0.0113327819854021	0.0022419011220336
1446	1.7350594997406	-1.29512584209442	14.0847015380859	-0.00100484199356288	0.00548864435404539	-0.00587495695799589	-0.000680167751852423
1447	0.436362266540527	0.328245729207993	13.8898963928223	-0.00230353930965066	0.00354059832170606	-0.00230353930965066	0.000943203864153475
1448	-0.862334966659546	0.977594375610352	13.8898963928223	0.00354059832170606	0.00191722682211548	0.00159255252219737	-0.00360223650932312
1449	0.436362266540527	0.328245729207993	13.9548320770264	-0.000680167751852423	0.00354059832170606	-0.000355493422830477	0.00386527273803949
1450	-0.862334966659546	-0.321102887392044	14.2795057296753	-0.0120437685400248	-0.00490093370899558	0.0106834331527352	-0.0026282137259841
1451	-1.51168358325958	-0.321102887392044	14.474310874939	-0.00295288790948689	0.00970941036939621	-0.00230353930965066	0.00321592413820326
1452	0.436362266540527	-0.645777225494385	13.7600269317627	0.00289124972186983	0.000943203864153475	0.000293855206109583	-0.00165419070981443
1453	0.436362266540527	-0.321102887392044	13.4353523254395	0.0022419011220336	-0.00100484199356288	-0.0120437685400248	-0.00165419070981443
1454	3.03375673294067	-0.321102887392044	13.7600269317627	0.000293855206109583	-0.00490093370899558	-0.00912170019000769	0.00354059832170606
1455	1.08571088314056	0.00357141741551459	13.8898963928223	0.00126787810586393	0.000293855206109583	0.00906006153672934	0.00289124972186983
1456	-2.16103219985962	0.652920067310333	13.9548320770264	-0.00457625929266214	0.00191722682211548	0.00418994715437293	0.00451462110504508
1457	-0.212986350059509	-0.645777225494385	14.1496362686157	-3.08191010844894e-05	0.00711201597005129	-3.08191010844894e-05	-0.00619963090866804
1458	-0.862334966659546	0.652920067310333	13.8249616622925	0.00256657530553639	-0.0026282137259841	0.00743668992072344	-3.08191010844894e-05
1459	1.7350594997406	-1.29512584209442	13.6950922012329	0.00256657530553639	-0.0026282137259841	-0.00684897974133492	0.00159255252219737
1460	-0.862334966659546	0.00357141741551459	14.0197668075562	-3.08191010844894e-05	-0.00327756232582033	0.00321592413820326	0.00483929552137852
1461	0.436362266540527	-0.970451533794403	14.0847015380859	0.000943203864153475	0.000618529506027699	0.00191722682211548	0.0022419011220336
1462	0.436362266540527	0.328245729207993	13.8898963928223	0.00451462110504508	0.00418994715437293	0.00321592413820326	-0.000355493422830477
1463	-2.16103219985962	0.977594375610352	14.5392456054688	0.00516396993771195	-0.00652430532500148	-0.00587495695799589	-0.00327756232582033
1464	-2.16103219985962	0.977594375610352	13.8898963928223	-0.00847235135734081	0.00711201597005129	-0.00879702530801296	-0.000680167751852423
1465	-2.81038093566895	0.977594375610352	13.6950922012329	-0.00132951640989631	0.00289124972186983	-0.00652430532500148	0.00516396993771195
1466	-0.212986350059509	0.00357141741551459	14.0847015380859	0.00613799272105098	0.00386527273803949	-0.000680167751852423	-0.000355493422830477
1467	1.7350594997406	0.00357141741551459	14.1496362686157	0.00483929552137852	-3.08191010844894e-05	-0.00619963090866804	-0.00295288790948689
1468	-0.212986350059509	0.652920067310333	13.8898963928223	-0.000355493422830477	0.000618529506027699	0.000943203864153475	-0.00360223650932312
1469	-0.212986350059509	0.328245729207993	13.8898963928223	-0.00132951640989631	0.000618529506027699	-0.0126931173726916	0.00548864435404539
1470	1.08571088314056	-0.970451533794403	13.9548320770264	0.00289124972186983	-0.00619963090866804	-0.00619963090866804	0.000618529506027699
1471	2.38440823554993	-0.321102887392044	13.6950922012329	0.000293855206109583	0.00613799272105098	0.00126787810586393	0.00191722682211548
1472	-2.16103219985962	0.977594375610352	13.8898963928223	0.00776136433705688	0.00256657530553639	0.00126787810586393	-0.00814767740666866
1473	-0.862334966659546	0.00357141741551459	13.8898963928223	-0.00100484199356288	-0.00197886489331722	-0.0126931173726916	0.000293855206109583
1474	1.7350594997406	-0.970451533794403	13.8898963928223	0.00613799272105098	-0.00879702530801296	-0.0026282137259841	-0.00425158534198999
1475	1.7350594997406	-0.970451533794403	14.474310874939	-0.00555028254166245	-0.00132951640989631	-0.00197886489331722	0.00418994715437293
1476	0.436362266540527	0.328245729207993	14.1496362686157	-0.00392691092565656	0.0022419011220336	0.000943203864153475	-3.08191010844894e-05
1477	-0.862334966659546	1.30226862430573	13.6950922012329	0.00418994715437293	0.00841071270406246	0.0022419011220336	-0.00619963090866804
1478	-2.16103219985962	0.652920067310333	13.9548320770264	0.000943203864153475	-0.00132951640989631	-0.00717365415766835	-0.00684897974133492
1479	-2.81038093566895	0.977594375610352	13.9548320770264	-0.00684897974133492	0.00711201597005129	-0.0026282137259841	0.00418994715437293
1480	-2.16103219985962	0.00357141741551459	14.2145709991455	0.00159255252219737	-0.000680167751852423	0.00289124972186983	0.00678734155371785
1481	0.436362266540527	0.652920067310333	14.0847015380859	-0.00490093370899558	0.00678734155371785	-0.00165419070981443	0.0022419011220336
1482	-0.862334966659546	0.977594375610352	14.1496362686157	0.00256657530553639	0.00321592413820326	-0.00490093370899558	-0.0100957229733467
1483	1.7350594997406	-0.321102887392044	13.9548320770264	-3.08191010844894e-05	-0.00295288790948689	-0.00197886489331722	0.00516396993771195
1484	1.7350594997406	-0.321102887392044	13.5002880096436	-0.00684897974133492	0.00321592413820326	-0.00814767740666866	-0.00587495695799589
1485	1.08571088314056	-0.321102887392044	14.0847015380859	0.00256657530553639	0.00451462110504508	-0.00457625929266214	-0.00165419070981443
1486	1.08571088314056	-0.645777225494385	14.2145709991455	0.00548864435404539	-0.000355493422830477	-0.00132951640989631	-0.00327756232582033
1487	0.436362266540527	0.328245729207993	14.0847015380859	-0.00132951640989631	-0.00132951640989631	-0.00425158534198999	-0.00132951640989631
1488	1.7350594997406	-0.645777225494385	14.2795057296753	0.00354059832170606	-0.00327756232582033	-0.00684897974133492	0.000943203864153475
1489	0.436362266540527	-1.29512584209442	14.0197668075562	-3.08191010844894e-05	-0.00619963090866804	-0.00425158534198999	0.00451462110504508
1490	-0.212986350059509	-1.29512584209442	13.8249616622925	0.00159255252219737	-0.000355493422830477	-3.08191010844894e-05	0.00548864435404539
1491	0.436362266540527	-0.321102887392044	13.6301574707031	0.00354059832170606	0.00873538758605719	-0.00132951640989631	-0.00847235135734081
1492	-0.212986350059509	0.977594375610352	13.9548320770264	0.000943203864153475	-0.00197886489331722	-0.0026282137259841	0.000293855206109583
1493	-0.212986350059509	-0.645777225494385	14.2795057296753	-0.00425158534198999	-0.00230353930965066	0.00126787810586393	0.00451462110504508
1494	-0.862334966659546	0.328245729207993	14.1496362686157	-0.00684897974133492	0.000943203864153475	-0.0113944197073579	-0.000680167751852423
1495	-1.51168358325958	0.328245729207993	13.8249616622925	-0.0107450718060136	0.00516396993771195	0.00321592413820326	0.00483929552137852
1496	-0.212986350059509	1.30226862430573	13.6950922012329	0.000618529506027699	0.00289124972186983	0.0100340843200684	0.0022419011220336
1497	1.08571088314056	0.00357141741551459	13.8249616622925	0.00191722682211548	0.00126787810586393	-0.00132951640989631	0.00743668992072344
1498	1.7350594997406	-0.645777225494385	13.9548320770264	0.000618529506027699	-0.00197886489331722	-0.0026282137259841	-0.00295288790948689
1499	-0.212986350059509	1.30226862430573	13.8249616622925	-0.00197886489331722	0.00581331877037883	-0.000680167751852423	0.0022419011220336
1500	1.7350594997406	-0.645777225494385	14.5392456054688	-0.00814767740666866	0.00126787810586393	-0.00782300252467394	0.00613799272105098
1501	0.436362266540527	1.62694299221039	13.8898963928223	-0.00522560812532902	0.00256657530553639	0.000943203864153475	-0.00132951640989631
1502	-0.862334966659546	-0.321102887392044	14.0847015380859	0.000618529506027699	-0.00132951640989631	0.0022419011220336	-0.000680167751852423
1503	0.436362266540527	-0.321102887392044	14.2145709991455	0.00126787810586393	-0.00814767740666866	-0.000680167751852423	-0.00197886489331722
1504	-0.862334966659546	0.00357141741551459	13.8898963928223	-0.000355493422830477	-0.00457625929266214	-0.00522560812532902	0.00321592413820326
1505	0.436362266540527	0.977594375610352	13.9548320770264	-0.00522560812532902	0.00418994715437293	-0.00100484199356288	0.00711201597005129
1506	1.08571088314056	-0.321102887392044	14.7989845275879	-0.00749832857400179	0.00776136433705688	0.011982130818069	-0.00132951640989631
1507	-2.16103219985962	0.00357141741551459	14.1496362686157	-0.00165419070981443	0.00418994715437293	-0.00522560812532902	-0.00392691092565656
1508	-4.10907793045044	0.977594375610352	13.7600269317627	-0.000680167751852423	0.000943203864153475	-0.00619963090866804	-0.00230353930965066
1509	-1.51168358325958	-0.321102887392044	13.8249616622925	-0.00360223650932312	-0.00457625929266214	-0.00100484199356288	-0.00230353930965066
1510	-1.51168358325958	0.652920067310333	13.8249616622925	-0.00555028254166245	0.00841071270406246	0.00516396993771195	0.0113327819854021
1511	1.08571088314056	0.00357141741551459	14.1496362686157	-0.00295288790948689	0.00451462110504508	0.0022419011220336	-0.00165419070981443
1512	1.08571088314056	0.00357141741551459	14.1496362686157	0.00159255252219737	0.0022419011220336	-0.00360223650932312	0.00289124972186983
1513	-1.51168358325958	1.30226862430573	13.7600269317627	0.00386527273803949	0.00743668992072344	-0.00619963090866804	0.000293855206109583
1514	-1.51168358325958	0.328245729207993	13.7600269317627	0.00516396993771195	-0.00457625929266214	0.00256657530553639	0.00483929552137852
1515	2.38440823554993	-0.321102887392044	13.7600269317627	-0.000680167751852423	0.00354059832170606	-3.08191010844894e-05	0.00808603875339031
1516	1.08571088314056	-0.321102887392044	14.1496362686157	-0.00197886489331722	0.00321592413820326	0.00289124972186983	0.00386527273803949
1517	0.436362266540527	-0.321102887392044	14.0197668075562	0.000943203864153475	-0.000680167751852423	-0.00847235135734081	-0.000355493422830477
1518	-0.212986350059509	0.00357141741551459	14.1496362686157	0.000943203864153475	-0.00847235135734081	-0.00327756232582033	-0.00522560812532902
1519	-1.51168358325958	0.00357141741551459	14.2145709991455	-0.00425158534198999	-0.0117190945893526	0.000293855206109583	-0.00230353930965066
1520	1.08571088314056	-0.321102887392044	13.8898963928223	-0.00587495695799589	0.00483929552137852	-0.00100484199356288	-0.0026282137259841
1521	-0.212986350059509	0.977594375610352	13.8898963928223	0.000943203864153475	0.00873538758605719	0.00516396993771195	0.00711201597005129
1522	-0.862334966659546	0.328245729207993	13.8249616622925	0.00386527273803949	0.00321592413820326	-0.00555028254166245	0.00808603875339031
1523	-3.45972943305969	0.977594375610352	14.0197668075562	-0.00392691092565656	0.00159255252219737	-0.00490093370899558	0.00289124972186983
1524	-1.51168358325958	0.652920067310333	14.3444404602051	0.000943203864153475	-0.00425158534198999	-0.0126931173726916	0.00126787810586393
1525	-1.51168358325958	0.977594375610352	14.0847015380859	-0.00392691092565656	0.00451462110504508	-0.00652430532500148	-0.00327756232582033
1526	0.436362266540527	0.00357141741551459	13.6950922012329	0.00159255252219737	0.00483929552137852	0.00191722682211548	-3.08191010844894e-05
1527	1.08571088314056	-0.321102887392044	13.9548320770264	0.00386527273803949	0.00841071270406246	-0.0136671401560307	-0.00522560812532902
1528	-1.51168358325958	0.977594375610352	13.6301574707031	0.0022419011220336	-0.00457625929266214	-0.00425158534198999	-3.08191010844894e-05
1529	1.08571088314056	0.328245729207993	13.5652227401733	0.00548864435404539	-0.00100484199356288	-0.00684897974133492	0.00418994715437293
1530	1.08571088314056	0.328245729207993	14.4093751907349	-0.00392691092565656	0.00126787810586393	-0.000680167751852423	-0.00132951640989631
1531	0.436362266540527	-0.645777225494385	14.5392456054688	-0.00165419070981443	-0.00197886489331722	0.00516396993771195	0.00159255252219737
1532	-0.862334966659546	0.00357141741551459	13.8898963928223	0.00354059832170606	-0.00165419070981443	-0.00522560812532902	-0.000680167751852423
1533	-1.51168358325958	-0.645777225494385	13.8249616622925	-0.00425158534198999	-0.00360223650932312	-3.08191010844894e-05	0.0022419011220336
1534	0.436362266540527	-0.321102887392044	13.8898963928223	0.000618529506027699	-0.00944637414067984	-0.00522560812532902	0.000293855206109583
1535	-0.212986350059509	0.652920067310333	14.2145709991455	-0.00847235135734081	0.00159255252219737	-0.00522560812532902	-3.08191010844894e-05
1536	-0.212986350059509	-0.321102887392044	14.2145709991455	0.00581331877037883	0.00289124972186983	0.00256657530553639	-0.00587495695799589
1537	-0.862334966659546	0.00357141741551459	14.3444404602051	0.00873538758605719	-0.000680167751852423	0.00483929552137852	-0.00327756232582033
1538	-4.10907793045044	1.30226862430573	13.8898963928223	-0.0113944197073579	-0.00230353930965066	-0.0026282137259841	0.00613799272105098
1539	-0.862334966659546	0.328245729207993	13.7600269317627	-0.00165419070981443	0.00321592413820326	-0.00522560812532902	0.01100810803473
1540	-0.862334966659546	0.00357141741551459	13.7600269317627	0.00159255252219737	0.00873538758605719	-0.00977104809135199	0.000943203864153475
1541	-0.862334966659546	0.328245729207993	13.8898963928223	0.000293855206109583	0.00711201597005129	0.0106834331527352	0.00581331877037883
1542	-0.212986350059509	0.652920067310333	13.6301574707031	0.00191722682211548	0.000943203864153475	-0.00425158534198999	0.000618529506027699
1543	-1.51168358325958	0.652920067310333	14.0197668075562	0.00516396993771195	-0.000355493422830477	-0.0026282137259841	0.000293855206109583
1544	1.08571088314056	0.328245729207993	13.8249616622925	-0.00100484199356288	-0.00425158534198999	-0.00717365415766835	0.00191722682211548
1545	-0.212986350059509	1.30226862430573	13.6301574707031	-0.00749832857400179	0.00289124972186983	-0.00132951640989631	0.00191722682211548
1546	-0.212986350059509	0.00357141741551459	13.8249616622925	0.00418994715437293	-3.08191010844894e-05	0.000943203864153475	0.00548864435404539
1547	1.08571088314056	-0.321102887392044	14.1496362686157	0.00711201597005129	-0.000680167751852423	0.00126787810586393	-0.00457625929266214
1548	-0.862334966659546	-0.321102887392044	13.9548320770264	-0.0026282137259841	-0.00977104809135199	-0.00619963090866804	0.000943203864153475
1549	-0.212986350059509	-0.970451533794403	14.1496362686157	-0.00522560812532902	-0.00360223650932312	-0.00587495695799589	0.00126787810586393
1550	1.08571088314056	-0.645777225494385	14.3444404602051	-0.00360223650932312	0.00581331877037883	0.00354059832170606	-0.00197886489331722
1551	0.436362266540527	-0.321102887392044	13.9548320770264	0.000618529506027699	-0.000355493422830477	0.00354059832170606	-0.0026282137259841
1552	-2.16103219985962	1.30226862430573	13.6950922012329	-0.00132951640989631	0.00906006153672934	-0.00522560812532902	-0.00944637414067984
1553	-4.10907793045044	0.652920067310333	14.0197668075562	-0.00749832857400179	0.00289124972186983	-0.00457625929266214	0.000618529506027699
1554	-2.16103219985962	1.30226862430573	13.9548320770264	-0.00977104809135199	-0.00100484199356288	-0.00295288790948689	-0.00295288790948689
1555	-1.51168358325958	0.652920067310333	13.8898963928223	-0.00522560812532902	0.00418994715437293	-0.00327756232582033	0.00256657530553639
1556	2.38440823554993	-0.645777225494385	14.2795057296753	-0.00100484199356288	-3.08191010844894e-05	-0.00295288790948689	0.00289124972186983
1557	0.436362266540527	-0.321102887392044	13.9548320770264	0.00711201597005129	0.00613799272105098	0.00321592413820326	-0.00587495695799589
1558	-0.862334966659546	0.652920067310333	13.1756134033203	-3.08191010844894e-05	-0.00165419070981443	-0.00425158534198999	0.000293855206109583
1559	-0.862334966659546	-0.645777225494385	13.6301574707031	0.000618529506027699	-0.00327756232582033	0.00159255252219737	0.00321592413820326
1560	-0.212986350059509	0.328245729207993	13.6950922012329	-0.000355493422830477	0.00613799272105098	-0.00490093370899558	-0.00457625929266214
1561	1.08571088314056	0.652920067310333	13.9548320770264	-0.00100484199356288	0.00126787810586393	-0.00295288790948689	0.00126787810586393
1562	-0.862334966659546	-0.321102887392044	14.3444404602051	0.00418994715437293	-3.08191010844894e-05	-0.00814767740666866	-0.00490093370899558
1563	0.436362266540527	-1.29512584209442	14.0847015380859	-0.000355493422830477	-0.00749832857400179	-0.000680167751852423	-0.00100484199356288
1564	0.436362266540527	-1.29512584209442	13.9548320770264	0.0022419011220336	-0.00879702530801296	-0.00555028254166245	-0.00100484199356288
1565	-1.51168358325958	0.652920067310333	13.9548320770264	0.000293855206109583	-0.00132951640989631	-0.00490093370899558	0.00451462110504508
1566	0.436362266540527	0.652920067310333	13.8249616622925	0.00483929552137852	-0.00360223650932312	0.00386527273803949	0.00126787810586393
1567	-0.212986350059509	0.00357141741551459	14.1496362686157	-0.0026282137259841	0.00483929552137852	-0.00360223650932312	-0.000680167751852423
1568	-2.81038093566895	-0.321102887392044	14.5392456054688	-0.00749832857400179	-0.000680167751852423	-0.00360223650932312	0.00126787810586393
1569	-1.51168358325958	1.30226862430573	13.6950922012329	-0.00879702530801296	0.0022419011220336	0.00483929552137852	0.00581331877037883
1570	-0.212986350059509	-0.321102887392044	13.9548320770264	0.0022419011220336	-0.00295288790948689	0.00126787810586393	0.00646266713738441
1571	1.08571088314056	0.00357141741551459	13.7600269317627	0.00548864435404539	0.00126787810586393	-0.00132951640989631	0.00289124972186983
1572	-0.862334966659546	0.977594375610352	13.7600269317627	0.000618529506027699	0.00451462110504508	-0.00425158534198999	-0.00197886489331722
1573	0.436362266540527	0.977594375610352	13.6301574707031	0.00354059832170606	-0.00782300252467394	-0.00749832857400179	-0.000680167751852423
1574	-0.212986350059509	0.977594375610352	14.0847015380859	-3.08191010844894e-05	0.00678734155371785	-0.00782300252467394	-3.08191010844894e-05
1575	-0.212986350059509	0.328245729207993	13.9548320770264	-0.00327756232582033	-3.08191010844894e-05	-0.00197886489331722	0.00126787810586393
1576	0.436362266540527	0.652920067310333	13.4353523254395	-0.00555028254166245	-0.000680167751852423	0.013930176384747	-0.00684897974133492
1577	0.436362266540527	-0.970451533794403	14.0197668075562	0.00191722682211548	0.000293855206109583	-0.00360223650932312	-0.00132951640989631
1578	1.08571088314056	-0.645777225494385	13.8898963928223	0.00159255252219737	-0.00392691092565656	-0.0104203969240189	-0.00100484199356288
1579	1.08571088314056	-0.321102887392044	14.1496362686157	0.00516396993771195	0.000293855206109583	-0.00879702530801296	-3.08191010844894e-05
1580	-0.862334966659546	0.652920067310333	14.2145709991455	-0.00619963090866804	0.00321592413820326	0.000293855206109583	0.00613799272105098
1581	-0.862334966659546	0.652920067310333	14.2145709991455	0.000293855206109583	0.00776136433705688	0.00354059832170606	0.00581331877037883
1582	-0.212986350059509	-0.321102887392044	13.7600269317627	-0.000355493422830477	-0.0026282137259841	-0.000355493422830477	-0.00490093370899558
1583	-1.51168358325958	-0.321102887392044	13.8249616622925	-0.0126931173726916	0.00418994715437293	-0.00490093370899558	0.00386527273803949
1584	0.436362266540527	-0.321102887392044	13.8898963928223	-0.00197886489331722	-0.00392691092565656	0.000943203864153475	-0.00197886489331722
1585	-0.212986350059509	-0.321102887392044	13.8898963928223	0.00191722682211548	0.00451462110504508	-0.00522560812532902	0.00191722682211548
1586	-0.862334966659546	1.30226862430573	13.8249616622925	-0.00132951640989631	0.00646266713738441	-0.00425158534198999	-0.00425158534198999
1587	1.08571088314056	-0.321102887392044	14.1496362686157	-0.00230353930965066	0.00289124972186983	0.00516396993771195	-0.00295288790948689
1588	1.08571088314056	-0.645777225494385	13.7600269317627	-0.00100484199356288	-0.00100484199356288	0.00873538758605719	0.00451462110504508
1589	-0.862334966659546	0.652920067310333	13.6950922012329	-0.00327756232582033	-0.00457625929266214	-0.00749832857400179	0.0022419011220336
1590	1.7350594997406	-0.321102887392044	14.0847015380859	-0.00295288790948689	-3.08191010844894e-05	-0.00652430532500148	-0.00490093370899558
1591	-0.862334966659546	1.30226862430573	13.8249616622925	-0.00587495695799589	0.00354059832170606	0.00613799272105098	-0.000355493422830477
1592	-1.51168358325958	-0.645777225494385	14.2145709991455	0.00776136433705688	-0.00555028254166245	-0.00847235135734081	-0.00522560812532902
1593	-0.862334966659546	-0.970451533794403	14.3444404602051	0.00159255252219737	-0.00749832857400179	-0.00360223650932312	0.00354059832170606
1594	-0.862334966659546	0.328245729207993	13.8898963928223	-0.00230353930965066	-0.00944637414067984	-0.00490093370899558	-0.00230353930965066
1595	-0.212986350059509	0.652920067310333	13.7600269317627	-0.00814767740666866	0.00289124972186983	-0.00100484199356288	0.00191722682211548
1596	-1.51168358325958	1.30226862430573	14.0847015380859	-0.000680167751852423	0.00451462110504508	0.00321592413820326	0.0022419011220336
1597	-1.51168358325958	-0.321102887392044	14.1496362686157	-0.00197886489331722	0.00483929552137852	-0.00197886489331722	0.00191722682211548
1598	-2.16103219985962	0.652920067310333	14.1496362686157	-0.00782300252467394	-0.00100484199356288	-0.00782300252467394	-0.00327756232582033
1599	1.08571088314056	-0.321102887392044	14.3444404602051	-0.0026282137259841	0.00646266713738441	0.00256657530553639	0.00548864435404539
1600	-0.862334966659546	0.328245729207993	13.6950922012329	-0.000355493422830477	-0.000680167751852423	-3.08191010844894e-05	-0.00360223650932312
1601	1.08571088314056	0.00357141741551459	13.9548320770264	-0.00132951640989631	0.00548864435404539	0.00354059832170606	0.00321592413820326
1602	0.436362266540527	-0.645777225494385	13.8898963928223	0.00321592413820326	0.00548864435404539	-0.00782300252467394	0.00386527273803949
1603	1.08571088314056	0.328245729207993	13.5652227401733	-0.00197886489331722	-0.00457625929266214	-0.00619963090866804	0.000618529506027699
1604	1.08571088314056	0.00357141741551459	14.2145709991455	0.00548864435404539	-0.00100484199356288	-0.00327756232582033	-0.00165419070981443
1605	1.7350594997406	-1.29512584209442	14.3444404602051	-0.00425158534198999	0.00483929552137852	-0.000680167751852423	-0.00392691092565656
1606	0.436362266540527	0.00357141741551459	14.0847015380859	-0.00587495695799589	-0.000680167751852423	0.0022419011220336	-0.00165419070981443
1607	-0.212986350059509	-0.645777225494385	13.7600269317627	0.00970941036939621	-0.00360223650932312	-0.00555028254166245	-0.000680167751852423
1608	1.08571088314056	-0.970451533794403	14.0197668075562	0.00126787810586393	-0.00717365415766835	0.00126787810586393	-0.00132951640989631
1609	-0.862334966659546	0.328245729207993	14.2145709991455	0.00289124972186983	-0.00392691092565656	-0.00522560812532902	0.00451462110504508
1610	-0.212986350059509	-0.970451533794403	14.2795057296753	-0.00619963090866804	0.00386527273803949	-0.00490093370899558	-0.00587495695799589
1611	-1.51168358325958	0.328245729207993	14.0847015380859	-0.00522560812532902	0.00321592413820326	0.00548864435404539	0.000618529506027699
1612	-0.862334966659546	0.652920067310333	13.9548320770264	-0.00132951640989631	-0.00197886489331722	-0.00652430532500148	0.00256657530553639
1613	-3.45972943305969	0.977594375610352	13.8249616622925	-0.00327756232582033	-0.000680167751852423	-0.00327756232582033	-0.00327756232582033
1614	-0.862334966659546	0.652920067310333	13.8898963928223	-3.08191010844894e-05	0.00516396993771195	-0.00652430532500148	0.00354059832170606
1615	-0.862334966659546	0.652920067310333	13.6950922012329	-0.00944637414067984	0.00159255252219737	-0.00587495695799589	-0.0104203969240189
1616	-0.212986350059509	0.652920067310333	13.7600269317627	-0.00230353930965066	0.000943203864153475	-0.00847235135734081	-0.00295288790948689
1617	2.38440823554993	-0.645777225494385	14.0847015380859	0.00613799272105098	0.000943203864153475	-0.00490093370899558	-0.00327756232582033
1618	-1.51168358325958	1.30226862430573	13.7600269317627	0.00386527273803949	-3.08191010844894e-05	-0.00197886489331722	-0.00587495695799589
1619	1.7350594997406	-0.970451533794403	13.6950922012329	0.000943203864153475	-0.00295288790948689	-0.00100484199356288	0.00711201597005129
1620	0.436362266540527	0.977594375610352	13.6301574707031	0.00354059832170606	0.00548864435404539	0.0022419011220336	-0.000680167751852423
1621	-0.212986350059509	-0.645777225494385	13.8898963928223	-0.00490093370899558	-0.0026282137259841	0.00548864435404539	0.00418994715437293
1622	1.7350594997406	-1.61980020999908	14.0847015380859	0.00321592413820326	-0.00230353930965066	-0.00100484199356288	-0.00327756232582033
1623	1.08571088314056	-0.645777225494385	13.9548320770264	-0.000355493422830477	-0.00100484199356288	-0.00555028254166245	-0.00555028254166245
1624	1.08571088314056	-0.645777225494385	13.9548320770264	0.00126787810586393	-0.0026282137259841	-0.00619963090866804	0.00483929552137852
1625	0.436362266540527	0.328245729207993	14.0847015380859	-0.00392691092565656	-3.08191010844894e-05	0.00418994715437293	-0.00230353930965066
1626	-1.51168358325958	-0.645777225494385	14.0847015380859	-0.00327756232582033	0.00451462110504508	-0.00100484199356288	0.00256657530553639
1627	-3.45972943305969	0.328245729207993	13.7600269317627	-0.000680167751852423	0.00483929552137852	0.00646266713738441	-0.00295288790948689
1628	-1.51168358325958	-0.321102887392044	14.2145709991455	-0.00392691092565656	0.00126787810586393	-0.00522560812532902	-0.00230353930965066
1629	-0.212986350059509	0.328245729207993	14.0197668075562	0.00906006153672934	0.00159255252219737	-0.000355493422830477	0.00711201597005129
1630	1.7350594997406	0.00357141741551459	13.6301574707031	0.0022419011220336	0.00613799272105098	-0.0100957229733467	-0.00652430532500148
1631	-1.51168358325958	0.652920067310333	13.6950922012329	0.00548864435404539	0.00289124972186983	0.00451462110504508	-0.000680167751852423
1632	-0.862334966659546	0.652920067310333	13.6950922012329	-0.00230353930965066	0.00256657530553639	-0.00360223650932312	0.00126787810586393
1633	-0.212986350059509	0.00357141741551459	13.6301574707031	0.00841071270406246	0.000618529506027699	-0.0123684434220195	0.000943203864153475
1634	0.436362266540527	-0.645777225494385	13.9548320770264	0.0022419011220336	0.00191722682211548	-0.000355493422830477	0.00289124972186983
1635	-0.862334966659546	0.652920067310333	13.7600269317627	-0.00100484199356288	-0.00165419070981443	0.00548864435404539	-0.00392691092565656
1636	-0.212986350059509	0.00357141741551459	14.2145709991455	-0.000355493422830477	0.00646266713738441	-0.00425158534198999	0.000293855206109583
1637	0.436362266540527	-1.29512584209442	14.0847015380859	0.00354059832170606	-0.00587495695799589	-0.00295288790948689	-0.00392691092565656
1638	-0.862334966659546	-0.645777225494385	14.0847015380859	0.00873538758605719	0.0022419011220336	-0.00782300252467394	-0.00360223650932312
1639	0.436362266540527	-0.645777225494385	13.8249616622925	0.000943203864153475	0.00289124972186983	0.00516396993771195	0.00581331877037883
1640	-0.862334966659546	0.00357141741551459	14.1496362686157	-0.00717365415766835	-0.0026282137259841	-0.00457625929266214	0.00451462110504508
1641	1.08571088314056	-0.970451533794403	14.2795057296753	-0.00652430532500148	0.00126787810586393	-0.00100484199356288	0.00418994715437293
1642	-1.51168358325958	0.977594375610352	14.0847015380859	-0.0165892094373703	-0.00360223650932312	-0.00684897974133492	-0.00165419070981443
1643	-3.45972943305969	0.652920067310333	13.8898963928223	-0.00425158534198999	-0.00230353930965066	-0.00392691092565656	-0.00327756232582033
1644	-0.862334966659546	0.652920067310333	13.7600269317627	-0.00295288790948689	-0.00327756232582033	-0.00717365415766835	-0.000680167751852423
1645	1.08571088314056	0.00357141741551459	13.5002880096436	-0.00165419070981443	0.00581331877037883	-0.00295288790948689	0.00191722682211548
1646	1.08571088314056	-0.645777225494385	14.0197668075562	-0.00230353930965066	0.011982130818069	-0.00392691092565656	-0.00555028254166245
1647	-2.16103219985962	0.652920067310333	13.7600269317627	-0.000680167751852423	0.00418994715437293	0.0022419011220336	-0.000355493422830477
1648	1.08571088314056	0.652920067310333	13.8249616622925	-0.00100484199356288	0.0022419011220336	-0.00977104809135199	0.000618529506027699
1649	-0.862334966659546	0.328245729207993	13.7600269317627	-0.000355493422830477	0.00256657530553639	-0.00782300252467394	0.000943203864153475
1650	-0.862334966659546	0.328245729207993	13.5652227401733	-0.00717365415766835	-0.00165419070981443	-0.00197886489331722	0.00483929552137852
1651	-0.212986350059509	-0.321102887392044	13.7600269317627	-0.00132951640989631	0.00646266713738441	-0.000680167751852423	-0.000355493422830477
1652	-0.862334966659546	-1.29512584209442	14.2145709991455	0.00159255252219737	-0.00847235135734081	0.00256657530553639	-0.000680167751852423
1653	1.08571088314056	-1.29512584209442	14.2795057296753	-0.00100484199356288	-0.00879702530801296	-0.00717365415766835	-0.00165419070981443
1654	-0.212986350059509	-0.321102887392044	14.2795057296753	-0.00100484199356288	-0.00165419070981443	-0.00490093370899558	-0.00749832857400179
1655	-1.51168358325958	0.977594375610352	13.6950922012329	0.000618529506027699	0.00613799272105098	-0.000680167751852423	-0.00230353930965066
1656	-2.16103219985962	0.652920067310333	13.6950922012329	-0.00165419070981443	0.00191722682211548	-0.00684897974133492	0.00191722682211548
1657	-2.16103219985962	-0.645777225494385	13.8898963928223	-0.00652430532500148	0.00873538758605719	-0.00392691092565656	0.00321592413820326
1658	-2.16103219985962	0.328245729207993	14.2145709991455	-0.00587495695799589	0.00548864435404539	-0.00425158534198999	0.00451462110504508
1659	-0.862334966659546	0.977594375610352	13.8898963928223	0.00126787810586393	0.00126787810586393	-0.00327756232582033	0.00159255252219737
1660	0.436362266540527	0.00357141741551459	14.474310874939	-0.00132951640989631	0.000293855206109583	-0.0026282137259841	0.00451462110504508
1661	1.08571088314056	-0.645777225494385	14.0197668075562	-0.000680167751852423	0.0116574559360743	0.00678734155371785	0.000943203864153475
1662	-0.212986350059509	1.30226862430573	13.5002880096436	0.000943203864153475	-3.08191010844894e-05	-0.00327756232582033	-0.00360223650932312
1663	1.08571088314056	0.652920067310333	13.6301574707031	0.00646266713738441	0.00191722682211548	-0.0110697457566857	-0.00587495695799589
1664	-1.51168358325958	0.977594375610352	13.8249616622925	0.00256657530553639	-0.0026282137259841	-0.00912170019000769	0.00581331877037883
1665	-0.862334966659546	0.652920067310333	14.0847015380859	-3.08191010844894e-05	0.000293855206109583	-0.00522560812532902	-3.08191010844894e-05
1666	1.08571088314056	-0.970451533794403	14.3444404602051	-0.0026282137259841	-0.00684897974133492	0.000293855206109583	-0.00165419070981443
1667	1.7350594997406	-1.61980020999908	14.2795057296753	0.00613799272105098	-0.0104203969240189	-0.00100484199356288	-0.00847235135734081
1668	0.436362266540527	0.00357141741551459	13.8898963928223	0.000943203864153475	-0.00295288790948689	-0.0026282137259841	0.000293855206109583
1669	0.436362266540527	0.652920067310333	14.0847015380859	0.00516396993771195	0.000293855206109583	-0.00100484199356288	0.00386527273803949
1670	-0.212986350059509	0.00357141741551459	14.0847015380859	-0.00555028254166245	0.00938473641872406	-0.00295288790948689	0.00321592413820326
1671	-3.45972943305969	0.977594375610352	13.9548320770264	-0.00847235135734081	0.00711201597005129	-0.00100484199356288	-0.00165419070981443
1672	-3.45972943305969	0.328245729207993	14.5392456054688	-0.00490093370899558	0.00906006153672934	0.00678734155371785	0.00386527273803949
1673	-0.862334966659546	-0.645777225494385	14.2795057296753	-0.00197886489331722	0.00451462110504508	-0.0100957229733467	0.00126787810586393
1674	1.08571088314056	-0.321102887392044	14.0197668075562	-0.00230353930965066	0.00321592413820326	-0.00522560812532902	0.000943203864153475
1675	-0.212986350059509	0.328245729207993	14.0847015380859	-3.08191010844894e-05	0.00581331877037883	-0.0026282137259841	0.00516396993771195
1676	-1.51168358325958	0.977594375610352	13.6301574707031	-0.0100957229733467	-0.00197886489331722	-0.00392691092565656	-0.00327756232582033
1677	1.08571088314056	-0.321102887392044	13.7600269317627	0.00678734155371785	0.00418994715437293	0.00516396993771195	-0.00457625929266214
1678	-1.51168358325958	-0.645777225494385	14.0847015380859	0.00354059832170606	0.000943203864153475	0.00321592413820326	-0.00490093370899558
1679	1.08571088314056	-0.321102887392044	14.3444404602051	0.00126787810586393	-0.00197886489331722	0.00906006153672934	0.00126787810586393
1680	1.08571088314056	-0.645777225494385	13.8249616622925	-0.00457625929266214	0.000943203864153475	0.00386527273803949	0.00613799272105098
1681	0.436362266540527	-1.29512584209442	13.8898963928223	0.00289124972186983	0.000943203864153475	-0.000355493422830477	0.00581331877037883
1682	1.08571088314056	-0.970451533794403	13.8898963928223	0.011982130818069	0.0022419011220336	-0.000680167751852423	-0.000355493422830477
1683	1.08571088314056	0.00357141741551459	14.2145709991455	0.0022419011220336	0.00191722682211548	0.00191722682211548	-0.00197886489331722
1684	-0.212986350059509	-0.645777225494385	14.3444404602051	-0.0126931173726916	-0.00230353930965066	-0.0110697457566857	0.00743668992072344
1685	-0.862334966659546	-0.321102887392044	14.474310874939	-0.0126931173726916	-0.00165419070981443	0.00321592413820326	0.00289124972186983
1686	-3.45972943305969	1.30226862430573	13.9548320770264	-0.000355493422830477	0.00711201597005129	-0.00360223650932312	0.00321592413820326
1687	-0.212986350059509	0.977594375610352	13.7600269317627	0.00548864435404539	0.00613799272105098	-0.0026282137259841	-0.00100484199356288
1688	1.08571088314056	0.328245729207993	13.7600269317627	-0.000680167751852423	0.00159255252219737	-0.000680167751852423	-0.00230353930965066
1689	-0.212986350059509	-0.321102887392044	14.0197668075562	0.000293855206109583	0.000943203864153475	-0.00555028254166245	-0.00132951640989631
1690	0.436362266540527	0.328245729207993	13.6301574707031	-0.00652430532500148	0.000618529506027699	0.00581331877037883	0.00354059832170606
1691	-0.212986350059509	0.977594375610352	13.8898963928223	0.000293855206109583	0.00678734155371785	-0.0120437685400248	-0.00652430532500148
1692	1.08571088314056	-0.645777225494385	14.0197668075562	0.000943203864153475	-0.000355493422830477	-0.00847235135734081	-0.00587495695799589
1693	-0.212986350059509	0.328245729207993	14.1496362686157	0.00159255252219737	0.00743668992072344	-0.00327756232582033	-0.00132951640989631
1694	1.7350594997406	-0.321102887392044	14.1496362686157	0.0022419011220336	0.00483929552137852	-0.0136671401560307	0.00191722682211548
1695	0.436362266540527	-1.29512584209442	14.2145709991455	-0.00197886489331722	-0.00100484199356288	0.00613799272105098	0.000293855206109583
1696	-0.212986350059509	-0.970451533794403	14.474310874939	0.00159255252219737	-0.00197886489331722	-0.00587495695799589	-0.00555028254166245
1697	-0.212986350059509	0.00357141741551459	14.4093751907349	0.000293855206109583	-0.00490093370899558	0.00354059832170606	-0.00327756232582033
1698	1.08571088314056	0.328245729207993	14.3444404602051	0.00126787810586393	-0.00197886489331722	0.00354059832170606	0.00451462110504508
1699	0.436362266540527	-0.645777225494385	14.1496362686157	0.00191722682211548	-0.00717365415766835	-0.00132951640989631	0.00451462110504508
1700	-2.16103219985962	0.00357141741551459	14.0197668075562	-0.00457625929266214	0.000943203864153475	0.00126787810586393	0.00581331877037883
1701	-2.16103219985962	-0.970451533794403	14.2795057296753	-0.0120437685400248	0.00873538758605719	-0.0026282137259841	0.00126787810586393
1702	-0.212986350059509	0.00357141741551459	14.2795057296753	0.00483929552137852	-0.000355493422830477	0.000618529506027699	0.00289124972186983
1703	-0.212986350059509	1.30226862430573	13.8249616622925	0.00321592413820326	-0.00457625929266214	-0.00717365415766835	-0.00490093370899558
1704	0.436362266540527	0.328245729207993	13.6301574707031	0.00321592413820326	-0.000355493422830477	-0.0143164889886975	0.00646266713738441
1705	1.08571088314056	-0.321102887392044	13.9548320770264	-0.00555028254166245	-0.00425158534198999	0.00646266713738441	0.00191722682211548
1706	0.436362266540527	-0.321102887392044	13.8898963928223	-0.0026282137259841	0.00970941036939621	0.000293855206109583	-0.00295288790948689
1707	0.436362266540527	0.652920067310333	13.7600269317627	0.00256657530553639	0.000293855206109583	-0.00490093370899558	0.000618529506027699
1708	1.08571088314056	-0.321102887392044	13.8249616622925	0.00451462110504508	-0.00165419070981443	-0.00425158534198999	0.000293855206109583
1709	1.08571088314056	-0.321102887392044	14.1496362686157	0.000943203864153475	0.00354059832170606	-0.0026282137259841	-0.000355493422830477
1710	-0.212986350059509	0.328245729207993	14.0197668075562	0.000618529506027699	-0.00944637414067984	0.00613799272105098	-0.000355493422830477
1711	-0.862334966659546	-0.321102887392044	13.9548320770264	-0.00360223650932312	0.00159255252219737	-0.00814767740666866	-0.00100484199356288
1712	0.436362266540527	-0.970451533794403	14.0847015380859	0.0106834331527352	-0.00425158534198999	-0.00749832857400179	-0.00230353930965066
1713	0.436362266540527	-0.321102887392044	14.1496362686157	0.00516396993771195	-0.000680167751852423	-0.00944637414067984	0.00126787810586393
1714	1.7350594997406	-0.321102887392044	14.2145709991455	-0.00165419070981443	-0.000680167751852423	0.000943203864153475	0.00581331877037883
1715	-2.16103219985962	0.00357141741551459	14.3444404602051	-0.0104203969240189	-3.08191010844894e-05	0.00159255252219737	-0.000680167751852423
1716	-3.45972943305969	0.328245729207993	14.1496362686157	-0.00944637414067984	0.00938473641872406	-0.00522560812532902	0.000618529506027699
1717	-0.862334966659546	0.977594375610352	13.8898963928223	-0.00100484199356288	0.012956153601408	0.00256657530553639	-0.00360223650932312
1718	0.436362266540527	-0.645777225494385	14.0847015380859	-0.00132951640989631	0.00126787810586393	0.000293855206109583	-0.00392691092565656
1719	0.436362266540527	-0.321102887392044	13.5002880096436	-0.000680167751852423	0.00646266713738441	-0.00490093370899558	0.00386527273803949
1720	0.436362266540527	-0.321102887392044	14.0197668075562	0.00321592413820326	0.00678734155371785	-0.00230353930965066	-0.00197886489331722
1721	1.08571088314056	-0.970451533794403	14.2145709991455	0.00321592413820326	0.00354059832170606	-0.00360223650932312	-0.000680167751852423
1722	1.08571088314056	0.00357141741551459	13.9548320770264	0.00354059832170606	-0.0026282137259841	0.00126787810586393	-0.00295288790948689
1723	-0.862334966659546	0.652920067310333	13.8898963928223	0.00646266713738441	-3.08191010844894e-05	-0.00490093370899558	0.00126787810586393
1724	-0.212986350059509	0.328245729207993	13.4353523254395	-0.000680167751852423	-0.00132951640989631	-0.00197886489331722	0.00321592413820326
1725	1.08571088314056	-1.29512584209442	14.0847015380859	-0.00879702530801296	-0.00555028254166245	-0.0026282137259841	0.00321592413820326
1726	2.38440823554993	-1.61980020999908	14.3444404602051	0.00256657530553639	-0.000680167751852423	-0.0110697457566857	0.0106834331527352
1727	-0.862334966659546	0.652920067310333	14.0847015380859	0.00321592413820326	-0.000355493422830477	0.000293855206109583	-0.00684897974133492
1728	0.436362266540527	0.328245729207993	14.2795057296753	-0.00230353930965066	0.00159255252219737	-0.00327756232582033	-0.00327756232582033
1729	-0.862334966659546	-0.321102887392044	14.1496362686157	-0.00132951640989631	-0.00165419070981443	-0.00327756232582033	-0.00425158534198999
1730	-3.45972943305969	0.652920067310333	13.8249616622925	-0.00684897974133492	0.00289124972186983	0.00386527273803949	0.000293855206109583
1731	-2.16103219985962	0.652920067310333	14.0847015380859	-0.00165419070981443	-3.08191010844894e-05	0.000618529506027699	-0.00132951640989631
1732	-0.212986350059509	0.00357141741551459	14.1496362686157	-0.00100484199356288	0.00159255252219737	-0.000680167751852423	0.00191722682211548
1733	1.08571088314056	-0.645777225494385	14.0847015380859	0.0022419011220336	-0.00327756232582033	-0.0117190945893526	-0.00360223650932312
1734	1.7350594997406	-0.321102887392044	14.0847015380859	0.0022419011220336	-0.00100484199356288	0.000293855206109583	-0.00457625929266214
1735	1.08571088314056	-0.321102887392044	13.8249616622925	-0.00490093370899558	-3.08191010844894e-05	0.00191722682211548	0.000943203864153475
1736	-0.862334966659546	0.652920067310333	13.6950922012329	-0.000680167751852423	0.00581331877037883	-0.00197886489331722	-0.00587495695799589
1737	-0.862334966659546	0.652920067310333	13.6950922012329	0.00841071270406246	0.00289124972186983	-0.00619963090866804	0.00548864435404539
1738	1.08571088314056	-0.645777225494385	14.4093751907349	0.00386527273803949	-0.000355493422830477	0.000618529506027699	0.000618529506027699
1739	0.436362266540527	1.30226862430573	13.6301574707031	0.0100340843200684	0.000943203864153475	-0.00457625929266214	0.0022419011220336
1740	0.436362266540527	-1.29512584209442	14.474310874939	-0.00555028254166245	-0.00684897974133492	0.00354059832170606	0.00289124972186983
1741	1.7350594997406	-1.61980020999908	14.1496362686157	0.0022419011220336	0.000943203864153475	0.000293855206109583	-0.0130177913233638
1742	-0.212986350059509	-0.321102887392044	13.6950922012329	-0.00165419070981443	-0.00295288790948689	-0.00555028254166245	-0.000355493422830477
1743	0.436362266540527	0.652920067310333	13.8898963928223	0.0022419011220336	-3.08191010844894e-05	-0.00165419070981443	0.00289124972186983
1744	-0.862334966659546	1.30226862430573	13.9548320770264	-0.00327756232582033	-0.00100484199356288	-0.00555028254166245	0.00321592413820326
1745	-0.862334966659546	0.652920067310333	13.8249616622925	-0.0123684434220195	0.000293855206109583	-0.00327756232582033	0.000618529506027699
1746	-2.16103219985962	0.328245729207993	14.1496362686157	-0.00490093370899558	0.0103587592020631	0.000293855206109583	0.00321592413820326
1747	-1.51168358325958	0.652920067310333	14.0847015380859	-0.00977104809135199	-0.00165419070981443	0.000293855206109583	0.00386527273803949
1748	-0.212986350059509	0.652920067310333	13.6950922012329	0.00354059832170606	0.00386527273803949	-0.0104203969240189	0.00159255252219737
1749	0.436362266540527	0.00357141741551459	14.0847015380859	-3.08191010844894e-05	0.00256657530553639	-0.00295288790948689	0.00386527273803949
1750	-0.212986350059509	0.652920067310333	13.8249616622925	0.00256657530553639	-0.000355493422830477	0.00191722682211548	-0.00457625929266214
1751	-1.51168358325958	0.328245729207993	14.0847015380859	0.00354059832170606	-0.00132951640989631	0.00191722682211548	-0.00717365415766835
1752	1.7350594997406	0.00357141741551459	14.4093751907349	0.00516396993771195	0.00354059832170606	-0.00587495695799589	-0.00327756232582033
1753	1.08571088314056	-0.970451533794403	14.3444404602051	-0.00360223650932312	-0.00392691092565656	0.00191722682211548	-0.000355493422830477
1754	1.08571088314056	-0.321102887392044	14.0197668075562	-0.00197886489331722	-0.00100484199356288	-0.000355493422830477	0.0022419011220336
1755	1.7350594997406	-1.29512584209442	14.1496362686157	-0.00425158534198999	0.00159255252219737	-0.00230353930965066	0.0113327819854021
1756	-0.212986350059509	-1.29512584209442	14.2145709991455	-0.00197886489331722	-0.000680167751852423	0.000943203864153475	-0.00295288790948689
1757	-0.212986350059509	0.00357141741551459	14.0197668075562	0.00483929552137852	0.000293855206109583	-0.00912170019000769	0.00289124972186983
1758	2.38440823554993	-0.970451533794403	14.2795057296753	0.00321592413820326	-0.00490093370899558	-0.00879702530801296	0.000618529506027699
1759	-0.862334966659546	0.652920067310333	14.3444404602051	-0.000355493422830477	-0.00360223650932312	-0.00684897974133492	0.000618529506027699
1760	-0.212986350059509	-0.321102887392044	14.0197668075562	-0.00165419070981443	-0.00165419070981443	0.00159255252219737	0.00126787810586393
1761	-2.16103219985962	0.00357141741551459	13.5002880096436	-0.00977104809135199	-0.00132951640989631	0.00776136433705688	0.000618529506027699
1762	-2.16103219985962	0.652920067310333	14.0197668075562	-0.000355493422830477	0.00289124972186983	-0.000355493422830477	-0.00392691092565656
1763	-1.51168358325958	0.652920067310333	14.0197668075562	0.00808603875339031	0.000293855206109583	-0.000355493422830477	-0.0107450718060136
1764	-0.212986350059509	0.652920067310333	13.7600269317627	-0.00360223650932312	-3.08191010844894e-05	-0.00327756232582033	-0.00457625929266214
1765	1.08571088314056	0.652920067310333	13.8898963928223	-0.00392691092565656	0.00451462110504508	-0.00457625929266214	0.00354059832170606
1766	1.7350594997406	-0.321102887392044	13.7600269317627	-0.00457625929266214	0.00646266713738441	-0.00100484199356288	0.00126787810586393
1767	0.436362266540527	0.652920067310333	13.4353523254395	0.00483929552137852	0.00711201597005129	-0.00977104809135199	-0.00555028254166245
1768	0.436362266540527	0.977594375610352	13.6301574707031	0.00386527273803949	0.00256657530553639	-0.00295288790948689	-0.00425158534198999
1769	0.436362266540527	-0.321102887392044	14.2145709991455	-0.00100484199356288	0.00516396993771195	-0.00522560812532902	0.00256657530553639
1770	-0.212986350059509	-0.321102887392044	14.0197668075562	-0.00555028254166245	-0.00587495695799589	-0.00197886489331722	-0.00295288790948689
1771	1.7350594997406	-1.94447445869446	14.6041803359985	-0.00295288790948689	0.000943203864153475	0.00906006153672934	-0.00555028254166245
1772	0.436362266540527	-1.29512584209442	14.0847015380859	0.00613799272105098	0.00321592413820326	-0.00749832857400179	-0.0026282137259841
1773	0.436362266540527	-0.321102887392044	13.9548320770264	0.000943203864153475	-0.00197886489331722	-0.00912170019000769	0.00418994715437293
1774	1.08571088314056	-0.321102887392044	14.0197668075562	0.000943203864153475	-0.00100484199356288	-0.0026282137259841	-0.00360223650932312
1775	-0.212986350059509	0.328245729207993	14.0847015380859	0.000293855206109583	0.00256657530553639	-0.00197886489331722	-0.00197886489331722
1776	-1.51168358325958	-0.645777225494385	14.2795057296753	-0.00944637414067984	0.00418994715437293	-0.00197886489331722	0.00873538758605719
1777	-2.81038093566895	0.328245729207993	14.2795057296753	0.012956153601408	-0.00230353930965066	-0.00197886489331722	0.000293855206109583
1778	1.08571088314056	-0.321102887392044	14.0847015380859	0.00646266713738441	-0.00392691092565656	-0.000355493422830477	-0.00392691092565656
1779	-0.862334966659546	0.328245729207993	13.7600269317627	0.00386527273803949	0.0022419011220336	-0.0159398596733809	0.00321592413820326
1780	1.7350594997406	0.328245729207993	13.9548320770264	-3.08191010844894e-05	0.00321592413820326	0.00191722682211548	0.00776136433705688
1781	-0.862334966659546	0.652920067310333	13.7600269317627	0.00126787810586393	0.00354059832170606	-0.0110697457566857	-0.000680167751852423
1782	-0.212986350059509	0.652920067310333	13.6301574707031	0.00418994715437293	0.00808603875339031	-3.08191010844894e-05	-0.00165419070981443
1783	-0.212986350059509	0.977594375610352	14.0847015380859	-0.00230353930965066	-0.00327756232582033	-0.00879702530801296	-0.00295288790948689
1784	0.436362266540527	0.652920067310333	14.0197668075562	0.00256657530553639	-0.00392691092565656	-0.00197886489331722	0.00646266713738441
1785	-0.862334966659546	0.00357141741551459	13.8898963928223	-0.00100484199356288	-0.00782300252467394	-0.000355493422830477	0.00321592413820326
1786	1.7350594997406	-1.61980020999908	14.2145709991455	0.000943203864153475	-0.00100484199356288	-0.00360223650932312	-0.000680167751852423
1787	1.08571088314056	-0.970451533794403	14.2145709991455	0.000293855206109583	-0.00197886489331722	0.00321592413820326	-0.00717365415766835
1788	-0.862334966659546	0.977594375610352	14.0847015380859	-0.00197886489331722	0.00386527273803949	0.00483929552137852	0.000293855206109583
1789	1.08571088314056	-0.321102887392044	14.2145709991455	-0.000355493422830477	0.0022419011220336	-0.00295288790948689	-0.00425158534198999
1790	-2.81038093566895	0.328245729207993	14.0847015380859	-0.00619963090866804	0.00646266713738441	-0.00132951640989631	-3.08191010844894e-05
1791	-1.51168358325958	-0.645777225494385	13.7600269317627	-0.00392691092565656	-3.08191010844894e-05	0.00321592413820326	0.000618529506027699
1792	-0.862334966659546	0.00357141741551459	13.8249616622925	0.000618529506027699	0.00646266713738441	-0.0026282137259841	-0.00749832857400179
1793	1.08571088314056	-0.321102887392044	13.9548320770264	0.00126787810586393	0.000293855206109583	0.0022419011220336	0.00126787810586393
1794	1.08571088314056	-0.645777225494385	13.8249616622925	-0.00132951640989631	-0.00522560812532902	0.00289124972186983	-0.00392691092565656
1795	1.08571088314056	0.00357141741551459	13.7600269317627	-0.00847235135734081	0.00418994715437293	0.00191722682211548	0.00548864435404539
1796	0.436362266540527	-0.321102887392044	14.0847015380859	-0.00100484199356288	0.00841071270406246	0.00159255252219737	-0.00457625929266214
1797	-0.862334966659546	0.977594375610352	13.6301574707031	0.00191722682211548	0.00548864435404539	0.00451462110504508	-0.0026282137259841
1798	-0.212986350059509	-0.645777225494385	14.0847015380859	0.00743668992072344	0.00321592413820326	-0.00782300252467394	0.0022419011220336
1799	-0.862334966659546	0.328245729207993	13.8898963928223	0.00126787810586393	-0.00100484199356288	0.00483929552137852	0.00516396993771195
1800	1.08571088314056	-0.970451533794403	14.1496362686157	-0.00944637414067984	-0.00555028254166245	0.000293855206109583	0.00256657530553639
1801	0.436362266540527	-0.645777225494385	13.6950922012329	0.00776136433705688	-0.00684897974133492	0.000293855206109583	0.000293855206109583
1802	-0.862334966659546	0.00357141741551459	14.0847015380859	0.000293855206109583	-0.00100484199356288	-0.00230353930965066	0.00191722682211548
1803	-0.862334966659546	0.00357141741551459	13.8249616622925	0.00191722682211548	-0.000355493422830477	0.00126787810586393	0.000618529506027699
1804	-1.51168358325958	0.652920067310333	13.5652227401733	-0.00619963090866804	-0.000680167751852423	-0.00555028254166245	-0.000355493422830477
1805	-2.16103219985962	0.652920067310333	13.6950922012329	-0.00392691092565656	-0.00132951640989631	-0.00425158534198999	0.00548864435404539
1806	-2.16103219985962	0.652920067310333	13.6301574707031	-0.00619963090866804	0.00126787810586393	0.00126787810586393	0.00873538758605719
1807	-0.212986350059509	-0.321102887392044	14.0847015380859	-0.00132951640989631	0.00938473641872406	-0.00100484199356288	-0.00555028254166245
1808	-0.212986350059509	0.652920067310333	14.0847015380859	-0.000355493422830477	0.00289124972186983	-0.000355493422830477	0.000618529506027699
1809	1.08571088314056	0.328245729207993	14.1496362686157	0.00321592413820326	-0.00360223650932312	-0.00392691092565656	-0.00100484199356288
1810	-0.862334966659546	0.328245729207993	13.7600269317627	-0.00490093370899558	-0.00197886489331722	-0.000355493422830477	0.00808603875339031
1811	1.08571088314056	0.00357141741551459	13.6950922012329	0.000618529506027699	0.00256657530553639	-0.00295288790948689	-0.00132951640989631
1812	0.436362266540527	-0.645777225494385	14.2795057296753	0.000618529506027699	0.00159255252219737	-0.00392691092565656	-0.00360223650932312
1813	1.7350594997406	0.652920067310333	14.0847015380859	0.00776136433705688	0.00548864435404539	-0.00912170019000769	-0.00100484199356288
1814	1.7350594997406	0.328245729207993	14.1496362686157	0.00354059832170606	0.00581331877037883	-0.000680167751852423	-3.08191010844894e-05
1815	1.7350594997406	-1.29512584209442	14.3444404602051	-0.00977104809135199	-0.00132951640989631	-0.00847235135734081	0.00548864435404539
1816	1.7350594997406	-1.29512584209442	13.6950922012329	-0.00197886489331722	-0.000680167751852423	0.00678734155371785	-0.00457625929266214
1817	-0.862334966659546	0.00357141741551459	13.8898963928223	0.00256657530553639	0.00386527273803949	-0.00944637414067984	-0.00652430532500148
1818	1.08571088314056	-0.321102887392044	13.6950922012329	0.00289124972186983	0.000293855206109583	-0.00490093370899558	0.00191722682211548
1819	-1.51168358325958	0.977594375610352	13.5002880096436	0.0022419011220336	0.00743668992072344	0.00418994715437293	0.00256657530553639
1820	-0.862334966659546	-0.645777225494385	14.0197668075562	-0.0120437685400248	0.00808603875339031	0.00191722682211548	0.0022419011220336
1821	-3.45972943305969	1.30226862430573	14.0847015380859	-0.00360223650932312	0.00191722682211548	-0.00717365415766835	0.00321592413820326
1822	-2.16103219985962	0.652920067310333	13.8249616622925	-0.00100484199356288	0.00418994715437293	0.000618529506027699	0.00321592413820326
1823	-0.212986350059509	0.00357141741551459	14.0197668075562	0.00321592413820326	-0.00425158534198999	0.000943203864153475	0.00516396993771195
1824	-0.862334966659546	0.00357141741551459	14.0197668075562	-0.000680167751852423	0.00581331877037883	-0.00879702530801296	0.00906006153672934
1825	-0.212986350059509	0.652920067310333	13.5652227401733	-0.00522560812532902	0.00386527273803949	-0.00782300252467394	0.00126787810586393
1826	-0.212986350059509	1.30226862430573	13.7600269317627	0.00354059832170606	0.00483929552137852	0.00159255252219737	-0.00230353930965066
1827	1.08571088314056	-0.321102887392044	14.3444404602051	0.00289124972186983	0.00418994715437293	-0.00132951640989631	-0.00490093370899558
1828	-0.212986350059509	0.652920067310333	13.9548320770264	-0.00100484199356288	-0.00717365415766835	-0.00230353930965066	-0.00100484199356288
1829	1.08571088314056	-0.321102887392044	13.7600269317627	-0.00392691092565656	0.00451462110504508	-0.00555028254166245	0.00126787810586393
1830	1.08571088314056	-0.321102887392044	14.0847015380859	-0.00132951640989631	-0.00457625929266214	0.00126787810586393	0.00386527273803949
1831	1.08571088314056	-1.29512584209442	14.0847015380859	-0.0026282137259841	-0.00165419070981443	0.00646266713738441	-0.00717365415766835
1832	0.436362266540527	-0.645777225494385	14.0847015380859	-0.00619963090866804	-0.00132951640989631	-0.00295288790948689	-0.00782300252467394
1833	-0.212986350059509	0.977594375610352	14.4093751907349	0.000943203864153475	-0.000355493422830477	-0.00522560812532902	-0.00230353930965066
1834	-0.212986350059509	0.652920067310333	13.8898963928223	0.000293855206109583	-3.08191010844894e-05	0.00126787810586393	0.00906006153672934
1835	-0.212986350059509	-0.645777225494385	13.8249616622925	-0.00392691092565656	0.00159255252219737	-0.00230353930965066	0.00126787810586393
1836	-1.51168358325958	0.00357141741551459	13.8249616622925	-0.00782300252467394	0.00841071270406246	0.00613799272105098	0.00159255252219737
1837	-1.51168358325958	0.977594375610352	13.8898963928223	-0.00684897974133492	0.00483929552137852	-0.00814767740666866	-0.00652430532500148
1838	-0.212986350059509	0.652920067310333	13.9548320770264	0.000618529506027699	0.000943203864153475	-0.00684897974133492	0.00126787810586393
1839	-0.212986350059509	0.652920067310333	14.3444404602051	0.00126787810586393	-0.00360223650932312	-0.00327756232582033	0.00321592413820326
1840	0.436362266540527	0.652920067310333	13.7600269317627	-0.00749832857400179	0.00321592413820326	0.00418994715437293	0.00256657530553639
1841	-1.51168358325958	0.652920067310333	13.6301574707031	0.00126787810586393	0.00581331877037883	0.00418994715437293	0.000293855206109583
1842	-0.212986350059509	0.652920067310333	14.1496362686157	-0.00132951640989631	0.0022419011220336	-0.00814767740666866	-0.00295288790948689
1843	1.08571088314056	0.00357141741551459	14.1496362686157	0.00451462110504508	-0.00522560812532902	-0.00555028254166245	-0.00749832857400179
1844	-0.212986350059509	-0.321102887392044	14.3444404602051	0.00159255252219737	-0.000680167751852423	0.000943203864153475	-0.000355493422830477
1845	-0.212986350059509	0.00357141741551459	14.0847015380859	-0.00457625929266214	-0.00100484199356288	0.00191722682211548	-0.00327756232582033
1846	-1.51168358325958	-0.321102887392044	14.0197668075562	0.00289124972186983	0.000943203864153475	0.0022419011220336	-0.00522560812532902
1847	1.7350594997406	-0.970451533794403	13.9548320770264	-0.00230353930965066	-0.00132951640989631	-0.00619963090866804	-0.00295288790948689
1848	-0.862334966659546	0.652920067310333	13.9548320770264	-0.00392691092565656	-0.00360223650932312	-0.0026282137259841	-0.00457625929266214
1849	0.436362266540527	0.652920067310333	13.9548320770264	-0.000680167751852423	-0.000680167751852423	-0.00555028254166245	0.00354059832170606
1850	-1.51168358325958	0.00357141741551459	14.2145709991455	-0.00814767740666866	-0.00749832857400179	0.00159255252219737	0.000293855206109583
1851	-1.51168358325958	-0.645777225494385	14.3444404602051	-0.00717365415766835	0.00191722682211548	-0.00425158534198999	-0.00295288790948689
1852	-2.16103219985962	0.977594375610352	14.1496362686157	0.00159255252219737	0.00126787810586393	-0.00684897974133492	-0.00425158534198999
1853	-0.862334966659546	0.977594375610352	13.6950922012329	-0.00230353930965066	0.00548864435404539	0.000618529506027699	-0.000680167751852423
1854	0.436362266540527	1.30226862430573	13.6950922012329	0.000943203864153475	-0.00165419070981443	0.000943203864153475	0.00548864435404539
1855	-1.51168358325958	0.977594375610352	13.6301574707031	0.00126787810586393	-0.00392691092565656	-0.00782300252467394	-0.00360223650932312
1856	0.436362266540527	0.00357141741551459	14.0197668075562	-0.00295288790948689	0.00678734155371785	-0.00360223650932312	0.00451462110504508
1857	0.436362266540527	-0.645777225494385	14.1496362686157	0.00516396993771195	0.00126787810586393	0.00289124972186983	-0.0026282137259841
1858	-0.862334966659546	1.30226862430573	13.8898963928223	-0.00230353930965066	-0.00100484199356288	-0.0107450718060136	0.00354059832170606
1859	0.436362266540527	-0.321102887392044	13.8249616622925	-0.000680167751852423	-0.00749832857400179	-0.00132951640989631	0.00808603875339031
1860	-0.862334966659546	0.00357141741551459	13.7600269317627	-0.00327756232582033	0.0022419011220336	-0.00847235135734081	0.00191722682211548
1861	-1.51168358325958	-0.321102887392044	13.8249616622925	0.000943203864153475	-0.00360223650932312	0.00516396993771195	0.00483929552137852
1862	-0.212986350059509	-0.970451533794403	14.1496362686157	0.00256657530553639	-0.00587495695799589	-0.00132951640989631	-0.00327756232582033
1863	1.08571088314056	-0.321102887392044	14.2795057296753	-0.00165419070981443	-3.08191010844894e-05	-0.0149658378213644	-0.00490093370899558
1864	1.08571088314056	-0.321102887392044	14.4093751907349	-0.00230353930965066	-3.08191010844894e-05	0.000943203864153475	-3.08191010844894e-05
1865	-1.51168358325958	0.652920067310333	14.0847015380859	-0.0130177913233638	-0.00165419070981443	-0.00457625929266214	-0.00490093370899558
1866	-4.10907793045044	0.652920067310333	13.8249616622925	-0.00782300252467394	0.00548864435404539	-0.00555028254166245	0.00418994715437293
1867	-1.51168358325958	-0.321102887392044	13.8898963928223	0.00256657530553639	0.00483929552137852	-0.0117190945893526	-0.00230353930965066
1868	-0.212986350059509	-0.321102887392044	14.1496362686157	-0.00165419070981443	0.000943203864153475	-0.00165419070981443	0.00516396993771195
1869	-0.212986350059509	0.652920067310333	13.8898963928223	-0.00197886489331722	-0.00230353930965066	-0.00684897974133492	-0.00100484199356288
1870	1.08571088314056	0.00357141741551459	14.2145709991455	-0.00490093370899558	-0.00295288790948689	-0.00457625929266214	0.00289124972186983
1871	1.08571088314056	-0.645777225494385	13.7600269317627	-0.00100484199356288	0.00581331877037883	0.00354059832170606	-0.00425158534198999
1872	-0.212986350059509	0.652920067310333	13.5652227401733	0.00321592413820326	0.00548864435404539	-0.00522560812532902	-0.00197886489331722
1873	-1.51168358325958	0.652920067310333	13.8249616622925	0.00808603875339031	0.00191722682211548	-0.00392691092565656	0.0022419011220336
1874	-1.51168358325958	0.652920067310333	13.8898963928223	0.00581331877037883	0.000618529506027699	-0.000355493422830477	0.0103587592020631
1875	-0.212986350059509	0.00357141741551459	13.9548320770264	-0.00392691092565656	0.00451462110504508	0.0022419011220336	-0.00100484199356288
1876	1.08571088314056	-1.29512584209442	13.9548320770264	-0.00132951640989631	-0.00230353930965066	-0.0104203969240189	0.00386527273803949
1877	0.436362266540527	-0.645777225494385	14.2145709991455	0.00418994715437293	-0.000355493422830477	-0.00879702530801296	-0.00652430532500148
1878	-0.862334966659546	0.328245729207993	13.8898963928223	-0.00392691092565656	-0.00522560812532902	-0.00749832857400179	-0.00295288790948689
1879	1.08571088314056	-0.321102887392044	13.9548320770264	-0.00814767740666866	-0.00360223650932312	-0.00879702530801296	-0.00295288790948689
1880	-2.16103219985962	0.652920067310333	13.5652227401733	-0.0113944197073579	0.00646266713738441	0.000293855206109583	-0.00360223650932312
1881	-2.81038093566895	0.328245729207993	14.1496362686157	-0.00457625929266214	0.00386527273803949	0.000293855206109583	0.00126787810586393
1882	-1.51168358325958	0.00357141741551459	14.3444404602051	-0.00814767740666866	0.00938473641872406	0.000618529506027699	0.00191722682211548
1883	1.08571088314056	-0.645777225494385	14.4093751907349	-0.00490093370899558	0.00646266713738441	-0.00555028254166245	-0.00197886489331722
1884	1.08571088314056	-0.321102887392044	14.0197668075562	0.00743668992072344	-0.00425158534198999	-0.00490093370899558	0.000293855206109583
1885	-0.212986350059509	0.00357141741551459	13.8249616622925	-0.00522560812532902	0.00354059832170606	-0.0133424662053585	0.00386527273803949
1886	-0.862334966659546	0.652920067310333	13.6950922012329	-0.00132951640989631	0.00938473641872406	0.00159255252219737	0.000943203864153475
1887	1.08571088314056	0.328245729207993	13.6950922012329	0.00581331877037883	0.00548864435404539	-0.0110697457566857	-0.00619963090866804
1888	1.08571088314056	-0.321102887392044	14.2795057296753	-0.000680167751852423	-0.000680167751852423	-0.0113944197073579	0.0022419011220336
1889	-0.212986350059509	0.977594375610352	14.1496362686157	-0.000680167751852423	-0.00230353930965066	-0.00977104809135199	0.00418994715437293
1890	-0.212986350059509	-1.29512584209442	14.0197668075562	0.00159255252219737	-0.00392691092565656	0.00159255252219737	0.00256657530553639
1891	0.436362266540527	-0.645777225494385	13.6301574707031	0.000943203864153475	-0.00977104809135199	0.00386527273803949	-0.00522560812532902
1892	-1.51168358325958	0.328245729207993	13.8249616622925	0.00159255252219737	0.00386527273803949	-0.00197886489331722	-0.00587495695799589
1893	-0.862334966659546	0.328245729207993	13.9548320770264	-0.00230353930965066	-0.00132951640989631	0.00418994715437293	-0.00165419070981443
1894	-1.51168358325958	1.30226862430573	14.0847015380859	0.00678734155371785	-0.000355493422830477	0.00126787810586393	0.00483929552137852
1895	-3.45972943305969	0.652920067310333	14.2795057296753	-0.00749832857400179	0.00451462110504508	-0.00360223650932312	-0.00392691092565656
1896	-2.81038093566895	0.652920067310333	13.8898963928223	-0.00814767740666866	0.00841071270406246	-0.00652430532500148	0.00256657530553639
1897	-0.862334966659546	-0.321102887392044	14.0847015380859	0.00321592413820326	0.00581331877037883	-0.000355493422830477	0.00289124972186983
1898	-0.212986350059509	0.652920067310333	13.8249616622925	0.00191722682211548	0.00451462110504508	-0.00619963090866804	-3.08191010844894e-05
1899	1.7350594997406	0.00357141741551459	14.0847015380859	0.00516396993771195	-0.00360223650932312	0.000293855206109583	-3.08191010844894e-05
1900	-0.212986350059509	0.652920067310333	13.8249616622925	-0.00132951640989631	0.00256657530553639	-0.0110697457566857	0.0100340843200684
1901	1.08571088314056	-0.321102887392044	14.2145709991455	0.00354059832170606	0.00938473641872406	0.00418994715437293	-0.00457625929266214
1902	0.436362266540527	-0.645777225494385	14.2145709991455	0.00678734155371785	0.00516396993771195	-0.00327756232582033	0.00646266713738441
1903	1.08571088314056	-0.321102887392044	13.7600269317627	0.000293855206109583	-0.00165419070981443	-0.00425158534198999	0.013930176384747
1904	-0.212986350059509	-0.645777225494385	13.5652227401733	0.00256657530553639	-0.00652430532500148	-0.00327756232582033	0.00321592413820326
1905	2.38440823554993	-2.26914882659912	13.8898963928223	-0.00197886489331722	0.0022419011220336	-0.00457625929266214	0.00386527273803949
1906	0.436362266540527	-0.970451533794403	14.0197668075562	-0.00392691092565656	0.000943203864153475	0.0022419011220336	-0.0026282137259841
1907	-0.862334966659546	0.00357141741551459	13.9548320770264	0.00483929552137852	0.00126787810586393	0.00191722682211548	-0.000355493422830477
1908	1.08571088314056	-0.321102887392044	14.0847015380859	-0.00100484199356288	-0.00230353930965066	-0.0113944197073579	0.000293855206109583
1909	-1.51168358325958	0.977594375610352	13.6301574707031	-0.00132951640989631	-0.00327756232582033	-0.000355493422830477	0.00256657530553639
1910	-0.862334966659546	0.00357141741551459	13.9548320770264	-0.0126931173726916	0.00354059832170606	-0.00619963090866804	0.00418994715437293
1911	-4.10907793045044	1.30226862430573	13.8249616622925	-0.0130177913233638	0.00386527273803949	0.00418994715437293	-0.00392691092565656
1912	-0.212986350059509	0.977594375610352	14.1496362686157	0.000618529506027699	0.0022419011220336	-0.00684897974133492	-0.00490093370899558
1913	-0.212986350059509	0.652920067310333	13.9548320770264	0.00548864435404539	-0.0026282137259841	-0.00490093370899558	-0.00197886489331722
1914	-0.212986350059509	0.652920067310333	14.1496362686157	0.00321592413820326	0.000293855206109583	-0.000680167751852423	-0.00230353930965066
1915	0.436362266540527	0.652920067310333	13.8249616622925	-0.00619963090866804	0.000293855206109583	-0.00295288790948689	-0.00490093370899558
1916	-0.212986350059509	0.977594375610352	13.5002880096436	-0.00360223650932312	0.00451462110504508	-0.00197886489331722	-0.000355493422830477
1917	-0.212986350059509	-0.321102887392044	14.0847015380859	0.00581331877037883	0.00938473641872406	-0.000355493422830477	-0.00327756232582033
1918	-0.862334966659546	0.00357141741551459	13.6950922012329	0.00386527273803949	-0.0126931173726916	-0.00879702530801296	-0.00652430532500148
1919	0.436362266540527	-0.645777225494385	14.2145709991455	0.000293855206109583	-0.00360223650932312	0.00418994715437293	0.00126787810586393
1920	-0.212986350059509	-0.645777225494385	14.2145709991455	-0.000355493422830477	-0.0104203969240189	-0.00490093370899558	0.00581331877037883
1921	0.436362266540527	-1.29512584209442	14.3444404602051	-0.00912170019000769	-0.00327756232582033	-0.000355493422830477	-0.00522560812532902
1922	1.08571088314056	0.00357141741551459	14.0197668075562	0.000943203864153475	0.00191722682211548	-0.00360223650932312	-0.00555028254166245
1923	0.436362266540527	1.30226862430573	14.0847015380859	-0.00295288790948689	-0.00165419070981443	-0.00652430532500148	-0.0113944197073579
1924	-0.862334966659546	0.328245729207993	14.2145709991455	-0.00132951640989631	0.00289124972186983	-0.00230353930965066	0.0022419011220336
1925	-0.862334966659546	-0.645777225494385	14.1496362686157	-0.0136671401560307	0.00418994715437293	0.00321592413820326	-0.0026282137259841
1926	-0.862334966659546	-0.321102887392044	14.4093751907349	-0.0133424662053585	0.0136055024340749	-0.00490093370899558	-0.00100484199356288
1927	-0.212986350059509	0.328245729207993	14.1496362686157	0.00581331877037883	0.00711201597005129	0.00386527273803949	-0.00327756232582033
1928	0.436362266540527	0.328245729207993	13.4353523254395	-0.00197886489331722	-0.00587495695799589	-0.0110697457566857	-0.00749832857400179
1929	-0.212986350059509	0.652920067310333	13.5652227401733	0.00711201597005129	0.00191722682211548	-0.00587495695799589	0.000943203864153475
1930	1.7350594997406	0.328245729207993	13.4353523254395	-0.000355493422830477	0.00159255252219737	0.000943203864153475	-0.00165419070981443
1931	-0.862334966659546	0.977594375610352	13.6301574707031	-0.00619963090866804	0.0132808275520802	0.00159255252219737	-0.0026282137259841
1932	-0.212986350059509	0.328245729207993	14.0847015380859	0.0022419011220336	-0.00132951640989631	-0.00360223650932312	-0.000680167751852423
1933	-0.212986350059509	0.977594375610352	14.4093751907349	0.000943203864153475	-0.00360223650932312	0.000293855206109583	-0.00619963090866804
1934	-0.862334966659546	-0.321102887392044	14.0847015380859	0.00321592413820326	-0.00230353930965066	-0.00684897974133492	0.00159255252219737
1935	-0.862334966659546	-0.321102887392044	13.8249616622925	0.0022419011220336	-0.0117190945893526	0.000293855206109583	-3.08191010844894e-05
1936	-0.862334966659546	0.00357141741551459	13.8898963928223	-0.00295288790948689	0.00321592413820326	0.00581331877037883	0.00678734155371785
1937	1.08571088314056	0.00357141741551459	13.7600269317627	0.00711201597005129	-0.00360223650932312	-0.00197886489331722	-0.00619963090866804
1938	-0.862334966659546	0.977594375610352	14.0197668075562	-0.00490093370899558	-0.000680167751852423	-0.00782300252467394	-3.08191010844894e-05
1939	0.436362266540527	0.328245729207993	14.1496362686157	0.00159255252219737	-0.0026282137259841	0.00354059832170606	0.00516396993771195
1940	-0.862334966659546	0.00357141741551459	14.0197668075562	-0.00522560812532902	0.00581331877037883	-0.000680167751852423	0.000943203864153475
1941	-0.862334966659546	-0.321102887392044	14.0847015380859	-3.08191010844894e-05	0.0106834331527352	-0.000680167751852423	0.00289124972186983
1942	-0.212986350059509	0.328245729207993	13.7600269317627	0.0113327819854021	0.00483929552137852	-0.00847235135734081	-0.0026282137259841
1943	-1.51168358325958	0.652920067310333	13.6950922012329	0.0103587592020631	-0.000355493422830477	-0.00555028254166245	0.00159255252219737
1944	-0.212986350059509	0.328245729207993	13.8249616622925	-0.00132951640989631	-0.000355493422830477	0.000943203864153475	-0.00197886489331722
1945	-0.212986350059509	1.62694299221039	13.8249616622925	-0.00425158534198999	0.00613799272105098	-0.00684897974133492	-0.00879702530801296
1946	0.436362266540527	-0.321102887392044	14.1496362686157	-0.000355493422830477	0.0113327819854021	-0.00619963090866804	0.00646266713738441
1947	1.08571088314056	-0.321102887392044	14.0197668075562	0.00906006153672934	0.00613799272105098	-0.00165419070981443	-0.000680167751852423
1948	0.436362266540527	0.328245729207993	13.7600269317627	-0.00457625929266214	-0.00230353930965066	-0.000680167751852423	-0.000355493422830477
1949	1.08571088314056	-0.645777225494385	14.0197668075562	-0.000355493422830477	-0.00717365415766835	-0.00230353930965066	0.00289124972186983
1950	0.436362266540527	0.00357141741551459	13.9548320770264	-0.00749832857400179	-0.00490093370899558	0.00548864435404539	-0.00295288790948689
1951	-1.51168358325958	0.328245729207993	14.0197668075562	-0.00457625929266214	0.00126787810586393	-0.00944637414067984	0.00711201597005129
1952	-0.212986350059509	0.652920067310333	14.3444404602051	0.00483929552137852	-0.00132951640989631	-0.000355493422830477	-0.00457625929266214
1953	-1.51168358325958	-0.645777225494385	13.8898963928223	0.00418994715437293	0.00613799272105098	-0.00425158534198999	-0.00457625929266214
1954	-2.16103219985962	0.00357141741551459	13.7600269317627	-0.00977104809135199	-3.08191010844894e-05	-0.000355493422830477	0.00516396993771195
1955	-2.16103219985962	0.977594375610352	13.5652227401733	-0.00879702530801296	0.00516396993771195	-0.0130177913233638	0.00516396993771195
1956	-0.862334966659546	0.652920067310333	13.9548320770264	-0.00360223650932312	0.00289124972186983	-0.00230353930965066	-0.00165419070981443
1957	1.08571088314056	0.00357141741551459	14.1496362686157	0.00711201597005129	0.00191722682211548	-0.000355493422830477	-0.00327756232582033
1958	-0.862334966659546	0.328245729207993	14.474310874939	0.00743668992072344	0.00483929552137852	-0.0149658378213644	-0.00295288790948689
1959	-0.212986350059509	0.328245729207993	13.5002880096436	0.00289124972186983	-0.00684897974133492	0.00483929552137852	-0.00619963090866804
1960	0.436362266540527	-0.321102887392044	13.7600269317627	-0.0130177913233638	0.00289124972186983	-0.00717365415766835	-0.000680167751852423
1961	2.38440823554993	0.00357141741551459	13.8898963928223	-0.00782300252467394	0.00256657530553639	-0.00327756232582033	0.00191722682211548
1962	-1.51168358325958	1.30226862430573	13.6301574707031	0.000618529506027699	0.00483929552137852	0.00516396993771195	-0.000680167751852423
1963	-0.862334966659546	0.00357141741551459	14.0847015380859	-0.00165419070981443	-0.00457625929266214	-0.00425158534198999	-0.00684897974133492
1964	-0.862334966659546	-0.970451533794403	14.2795057296753	-0.00490093370899558	-0.0104203969240189	-0.0110697457566857	-0.00490093370899558
1965	-0.862334966659546	0.328245729207993	13.9548320770264	0.00289124972186983	-0.00392691092565656	0.00386527273803949	0.00841071270406246
1966	1.08571088314056	-0.645777225494385	13.5652227401733	-0.00847235135734081	0.00581331877037883	0.000293855206109583	-0.00100484199356288
1967	0.436362266540527	-0.321102887392044	14.0847015380859	-0.00360223650932312	0.00776136433705688	-0.00100484199356288	-0.00977104809135199
1968	-1.51168358325958	0.977594375610352	13.8249616622925	-0.00522560812532902	-0.00132951640989631	-0.00490093370899558	-0.00165419070981443
1969	-4.75842666625977	0.652920067310333	14.2145709991455	-0.0133424662053585	-0.00327756232582033	0.00191722682211548	0.00613799272105098
1970	-2.16103219985962	0.977594375610352	14.2145709991455	0.0022419011220336	0.00776136433705688	-0.00197886489331722	-0.00230353930965066
1971	-0.862334966659546	0.652920067310333	14.0197668075562	0.00386527273803949	0.00938473641872406	0.00256657530553639	0.00289124972186983
1972	-0.862334966659546	-0.321102887392044	13.8249616622925	0.0136055024340749	0.00191722682211548	0.00159255252219737	-0.000355493422830477
1973	1.7350594997406	-0.645777225494385	13.6950922012329	0.00289124972186983	-0.00327756232582033	-0.00522560812532902	0.00159255252219737
1974	1.08571088314056	0.328245729207993	13.8249616622925	0.00516396993771195	-0.00684897974133492	-0.00392691092565656	0.00451462110504508
1975	-0.212986350059509	0.652920067310333	13.6950922012329	-0.00425158534198999	-0.00912170019000769	-0.00392691092565656	0.00386527273803949
1976	0.436362266540527	0.652920067310333	14.0197668075562	0.000943203864153475	0.00938473641872406	0.00191722682211548	-0.00425158534198999
1977	1.08571088314056	-0.645777225494385	14.4093751907349	0.00289124972186983	0.00159255252219737	0.00126787810586393	-0.00197886489331722
1978	0.436362266540527	-1.29512584209442	14.0197668075562	0.000618529506027699	-0.00425158534198999	-0.00619963090866804	0.00386527273803949
1979	0.436362266540527	-0.321102887392044	13.7600269317627	-0.00100484199356288	-0.00555028254166245	-0.000680167751852423	0.00159255252219737
1980	1.7350594997406	-0.645777225494385	14.1496362686157	-0.00165419070981443	0.000618529506027699	0.00191722682211548	0.000618529506027699
1981	0.436362266540527	0.00357141741551459	13.9548320770264	-0.00295288790948689	0.00808603875339031	-0.00132951640989631	-0.00977104809135199
1982	-1.51168358325958	0.977594375610352	14.2145709991455	0.000943203864153475	0.00354059832170606	-0.00490093370899558	-0.00522560812532902
1983	-2.81038093566895	0.652920067310333	14.5392456054688	-0.00522560812532902	0.00678734155371785	-0.00912170019000769	0.00548864435404539
1984	-3.45972943305969	0.977594375610352	13.8249616622925	-0.00230353930965066	-0.000680167751852423	0.00126787810586393	0.00483929552137852
1985	-0.212986350059509	0.977594375610352	13.8249616622925	-0.00132951640989631	-0.00327756232582033	-0.00197886489331722	-3.08191010844894e-05
1986	-0.212986350059509	0.977594375610352	13.8249616622925	0.00289124972186983	0.00516396993771195	0.00159255252219737	-0.00295288790948689
1987	1.7350594997406	-1.29512584209442	14.0197668075562	-0.000355493422830477	0.00386527273803949	-0.00327756232582033	0.00159255252219737
1988	-0.212986350059509	0.652920067310333	13.8898963928223	0.00483929552137852	-0.00132951640989631	-0.00197886489331722	-0.00717365415766835
1989	-0.862334966659546	-0.321102887392044	14.2795057296753	-0.00425158534198999	-0.00100484199356288	0.000618529506027699	0.000618529506027699
1990	0.436362266540527	0.977594375610352	13.8898963928223	-0.00490093370899558	0.000293855206109583	0.00451462110504508	0.00516396993771195
1991	0.436362266540527	1.30226862430573	13.9548320770264	-0.00327756232582033	0.00126787810586393	-0.00327756232582033	-0.0126931173726916
1992	0.436362266540527	-1.29512584209442	13.8898963928223	0.00386527273803949	-0.00197886489331722	-0.00522560812532902	0.00646266713738441
1993	0.436362266540527	-1.61980020999908	14.0197668075562	0.00743668992072344	-0.00360223650932312	-0.00977104809135199	-0.00912170019000769
1994	0.436362266540527	-1.61980020999908	14.0197668075562	0.00841071270406246	-0.0133424662053585	-0.00197886489331722	0.00581331877037883
1995	-0.212986350059509	0.328245729207993	14.1496362686157	0.00418994715437293	-0.000680167751852423	0.00386527273803949	-0.00490093370899558
1996	-0.862334966659546	0.977594375610352	14.0847015380859	-0.00425158534198999	0.00516396993771195	0.000618529506027699	-3.08191010844894e-05
1997	-0.212986350059509	-0.645777225494385	14.2145709991455	0.00354059832170606	0.000293855206109583	-0.00100484199356288	0.00581331877037883
1998	-3.45972943305969	-0.645777225494385	14.0847015380859	0.000618529506027699	0.00159255252219737	-0.00327756232582033	-0.00230353930965066
1999	-3.45972943305969	0.977594375610352	13.8898963928223	-0.0100957229733467	-0.00327756232582033	-0.0026282137259841	0.0100340843200684
2000	0.436362266540527	-0.321102887392044	14.1496362686157	0.00191722682211548	-0.00912170019000769	-0.0026282137259841	0.00386527273803949
[truncated: 7,280 more rows]
