# Supplementary material for: Precise instruction and consideration of the vertical and horizontal force component increases validity and reliability of the 90:20 Isometric Posterior Chain Test
Source: PLoS One. 2024 Oct 28;19(10):e0312843. doi: 10.1371/journal.pone.0312843 (PMC11515970; doi:10.1371/journal.pone.0312843)
Supplement: S1 File — (ZIP) [file pone.0312843.s001.zip › S1_Raw_Data/M1_P23_iso_2.csv]

1	-2.16103219985962	0.00357141741551459	13.8898963928223	-0.00425158534198999	-0.00392691092565656	-0.000355493422830477	0.00159255252219737
2	-1.51168358325958	-1.29512584209442	13.7600269317627	-3.08191010844894e-05	-0.00392691092565656	0.000618529506027699	0.00808603875339031
3	-1.51168358325958	0.328245729207993	13.9548320770264	0.00386527273803949	0.00516396993771195	-0.000355493422830477	-0.0026282137259841
4	0.436362266540527	-0.321102887392044	14.0197668075562	0.00191722682211548	0.000618529506027699	0.00354059832170606	0.00256657530553639
5	-1.51168358325958	-0.321102887392044	13.8249616622925	-0.00197886489331722	0.0022419011220336	-0.00555028254166245	0.00548864435404539
6	-4.10907793045044	-0.321102887392044	13.6950922012329	-0.0136671401560307	-0.00749832857400179	0.00483929552137852	-0.00392691092565656
7	-3.45972943305969	0.652920067310333	13.6950922012329	-0.00555028254166245	0.00678734155371785	-0.00847235135734081	-0.0026282137259841
8	-1.51168358325958	0.977594375610352	13.9548320770264	0.0022419011220336	0.00581331877037883	0.00613799272105098	-0.0026282137259841
9	-0.212986350059509	-0.970451533794403	14.1496362686157	-0.00197886489331722	-0.00100484199356288	-0.000355493422830477	-0.00295288790948689
10	0.436362266540527	-0.321102887392044	14.0197668075562	0.0123068047687411	0.00191722682211548	0.00256657530553639	-0.00392691092565656
11	0.436362266540527	-0.645777225494385	13.4353523254395	-0.00327756232582033	0.000618529506027699	-0.00490093370899558	-0.000680167751852423
12	1.08571088314056	-0.645777225494385	13.5652227401733	-0.0026282137259841	0.00159255252219737	-0.00457625929266214	-0.00230353930965066
13	-2.16103219985962	0.652920067310333	13.7600269317627	-3.08191010844894e-05	0.0106834331527352	-0.00295288790948689	0.00548864435404539
14	-0.862334966659546	0.652920067310333	13.7600269317627	0.00776136433705688	-0.00100484199356288	0.000293855206109583	0.00159255252219737
15	0.436362266540527	-0.970451533794403	13.9548320770264	0.00126787810586393	-0.00197886489331722	-0.00619963090866804	0.00256657530553639
16	-1.51168358325958	-0.970451533794403	14.0197668075562	-0.00749832857400179	-0.00490093370899558	-3.08191010844894e-05	-0.00555028254166245
17	0.436362266540527	-1.94447445869446	13.7600269317627	0.00386527273803949	-0.000680167751852423	-0.00132951640989631	0.000293855206109583
18	-2.16103219985962	0.652920067310333	13.4353523254395	0.00386527273803949	0.00711201597005129	-0.00197886489331722	-0.000680167751852423
19	-0.862334966659546	0.652920067310333	13.6950922012329	-0.00684897974133492	0.00321592413820326	-0.00717365415766835	0.00191722682211548
20	-2.81038093566895	-0.645777225494385	14.2145709991455	-0.0026282137259841	0.000943203864153475	-0.00197886489331722	0.00808603875339031
21	-2.81038093566895	-0.321102887392044	14.3444404602051	-0.00879702530801296	-0.00197886489331722	-0.000680167751852423	0.00256657530553639
22	-1.51168358325958	-0.970451533794403	14.3444404602051	-0.00522560812532902	-0.000680167751852423	0.00126787810586393	-0.00587495695799589
23	-0.862334966659546	0.00357141741551459	13.9548320770264	-0.00749832857400179	0.00743668992072344	0.00418994715437293	-0.00165419070981443
24	-0.212986350059509	0.328245729207993	13.6301574707031	0.0175015944987535	-0.00132951640989631	0.00289124972186983	-0.000355493422830477
25	-0.212986350059509	0.00357141741551459	13.8898963928223	-0.00295288790948689	0.00646266713738441	-0.000680167751852423	0.00354059832170606
26	1.08571088314056	-0.645777225494385	14.1496362686157	-0.00749832857400179	-0.00230353930965066	-0.00619963090866804	0.000293855206109583
27	-1.51168358325958	0.652920067310333	13.6301574707031	-0.00652430532500148	0.00776136433705688	0.00126787810586393	-0.00165419070981443
28	-1.51168358325958	-0.645777225494385	14.3444404602051	0.00289124972186983	0.00386527273803949	-0.00392691092565656	-0.000355493422830477
29	0.436362266540527	-1.61980020999908	14.0197668075562	0.000618529506027699	-0.000355493422830477	0.000618529506027699	0.00126787810586393
30	-0.212986350059509	-1.94447445869446	13.7600269317627	-0.00230353930965066	-0.0123684434220195	-0.00977104809135199	0.000943203864153475
31	1.08571088314056	-1.29512584209442	13.8249616622925	-0.0026282137259841	-0.00132951640989631	-0.00749832857400179	0.00289124972186983
32	-0.212986350059509	-0.645777225494385	13.7600269317627	-0.00392691092565656	-0.000355493422830477	-0.00165419070981443	0.00191722682211548
33	-2.81038093566895	0.328245729207993	13.8249616622925	-0.00327756232582033	0.00191722682211548	-0.00197886489331722	-0.0026282137259841
34	-1.51168358325958	0.328245729207993	14.1496362686157	-0.00327756232582033	0.00191722682211548	0.000293855206109583	-0.00100484199356288
35	-1.51168358325958	-0.970451533794403	14.0847015380859	-0.00587495695799589	0.000293855206109583	-0.00522560812532902	-0.00165419070981443
36	-1.51168358325958	0.328245729207993	13.4353523254395	-0.00522560812532902	-0.00879702530801296	0.000293855206109583	0.00126787810586393
37	0.436362266540527	-0.321102887392044	13.9548320770264	-0.0026282137259841	0.0106834331527352	0.00516396993771195	-0.000355493422830477
38	-0.862334966659546	0.652920067310333	13.5652227401733	0.000293855206109583	-0.0026282137259841	-0.00879702530801296	0.00613799272105098
39	-1.51168358325958	0.652920067310333	13.6301574707031	-3.08191010844894e-05	0.00126787810586393	-0.000680167751852423	-3.08191010844894e-05
40	0.436362266540527	-0.321102887392044	13.8898963928223	0.00126787810586393	-0.00360223650932312	-0.0149658378213644	-0.0026282137259841
41	-0.212986350059509	-0.645777225494385	13.9548320770264	-0.000680167751852423	-3.08191010844894e-05	0.00451462110504508	0.000293855206109583
42	0.436362266540527	-0.645777225494385	13.6950922012329	-0.000355493422830477	0.00548864435404539	-0.00197886489331722	-0.00197886489331722
43	-0.212986350059509	-0.321102887392044	13.7600269317627	0.00613799272105098	0.000293855206109583	-0.00392691092565656	-0.00425158534198999
44	-2.16103219985962	0.00357141741551459	13.5652227401733	-0.000355493422830477	-0.00555028254166245	0.00321592413820326	-0.00100484199356288
45	0.436362266540527	-1.29512584209442	13.8249616622925	-0.00197886489331722	-0.00652430532500148	-0.00295288790948689	0.00191722682211548
46	-0.862334966659546	-0.970451533794403	14.0847015380859	0.000293855206109583	0.000943203864153475	-0.00165419070981443	0.000943203864153475
47	-2.81038093566895	-0.321102887392044	13.8898963928223	-0.00619963090866804	0.00191722682211548	0.000943203864153475	0.00191722682211548
48	-2.81038093566895	-0.645777225494385	13.8249616622925	-0.00522560812532902	0.00581331877037883	0.00451462110504508	0.00354059832170606
49	-2.16103219985962	-0.321102887392044	13.7600269317627	-0.00555028254166245	0.00516396993771195	0.000943203864153475	-0.00197886489331722
50	-0.212986350059509	-0.321102887392044	13.8898963928223	0.00289124972186983	0.000618529506027699	-0.0110697457566857	0.00516396993771195
51	-0.862334966659546	0.00357141741551459	13.8249616622925	0.00126787810586393	-0.00619963090866804	0.00159255252219737	0.000943203864153475
52	0.436362266540527	-0.321102887392044	13.9548320770264	0.00126787810586393	0.0113327819854021	0.00776136433705688	0.00418994715437293
53	-0.862334966659546	0.652920067310333	13.6301574707031	0.00646266713738441	0.00776136433705688	-0.00392691092565656	-0.00619963090866804
54	0.436362266540527	0.328245729207993	13.5002880096436	-3.08191010844894e-05	0.0022419011220336	-0.0026282137259841	-0.00100484199356288
55	1.08571088314056	-1.29512584209442	13.7600269317627	-0.00392691092565656	-0.00165419070981443	-0.00587495695799589	0.00483929552137852
56	-2.16103219985962	0.977594375610352	13.5002880096436	-0.00295288790948689	-0.0100957229733467	-0.00522560812532902	0.00418994715437293
57	-0.212986350059509	-1.29512584209442	13.6950922012329	-0.00100484199356288	-0.00132951640989631	-0.00457625929266214	-0.00165419070981443
58	-0.862334966659546	-0.645777225494385	13.6950922012329	-0.000355493422830477	-0.0104203969240189	-0.000355493422830477	0.000618529506027699
59	-0.212986350059509	-0.970451533794403	14.1496362686157	0.00451462110504508	0.000618529506027699	-0.00425158534198999	0.00418994715437293
60	0.436362266540527	-0.645777225494385	13.8898963928223	0.00841071270406246	-0.00197886489331722	-0.00360223650932312	-0.00425158534198999
61	0.436362266540527	0.00357141741551459	14.0197668075562	-0.00814767740666866	-0.00619963090866804	0.00126787810586393	0.0022419011220336
62	-0.862334966659546	-0.645777225494385	14.1496362686157	-0.00522560812532902	0.00354059832170606	-0.00197886489331722	-0.0026282137259841
63	-4.10907793045044	-0.321102887392044	14.0847015380859	-0.00652430532500148	0.00483929552137852	-0.00587495695799589	0.0022419011220336
64	-1.51168358325958	0.328245729207993	14.0197668075562	-0.00132951640989631	0.00126787810586393	0.000293855206109583	-0.000355493422830477
65	-0.212986350059509	-0.321102887392044	14.1496362686157	-0.00295288790948689	-0.00197886489331722	-0.00360223650932312	0.000618529506027699
66	0.436362266540527	0.328245729207993	14.3444404602051	-0.00197886489331722	0.00678734155371785	-0.00879702530801296	0.00451462110504508
67	-0.862334966659546	0.328245729207993	13.5002880096436	-0.00100484199356288	0.0022419011220336	0.00613799272105098	-0.00295288790948689
68	-0.862334966659546	0.00357141741551459	13.5002880096436	0.00159255252219737	0.00808603875339031	-0.00912170019000769	-0.00555028254166245
69	1.08571088314056	-0.321102887392044	13.8249616622925	0.00548864435404539	0.00321592413820326	-0.000355493422830477	-0.000355493422830477
70	0.436362266540527	-0.970451533794403	13.9548320770264	-0.0026282137259841	-3.08191010844894e-05	0.000293855206109583	-0.0026282137259841
71	1.08571088314056	-0.645777225494385	14.0847015380859	0.00354059832170606	0.00678734155371785	-0.0026282137259841	-3.08191010844894e-05
72	0.436362266540527	-1.94447445869446	14.1496362686157	-0.00684897974133492	-0.00652430532500148	0.00483929552137852	-0.00132951640989631
73	-0.862334966659546	-0.970451533794403	13.5002880096436	0.00126787810586393	0.00451462110504508	-0.00197886489331722	-0.00295288790948689
74	0.436362266540527	-0.645777225494385	13.4353523254395	0.00451462110504508	-0.00392691092565656	-0.00555028254166245	-0.00490093370899558
75	-0.212986350059509	-0.321102887392044	13.8249616622925	0.000618529506027699	0.0022419011220336	-0.000355493422830477	-0.00295288790948689
76	-0.862334966659546	0.00357141741551459	13.8898963928223	-0.00457625929266214	-0.00165419070981443	-0.00749832857400179	-0.00327756232582033
77	-3.45972943305969	0.328245729207993	13.6950922012329	-0.0100957229733467	0.00841071270406246	0.00581331877037883	-0.00587495695799589
78	-3.45972943305969	0.652920067310333	14.0847015380859	-0.00619963090866804	0.00808603875339031	-0.00197886489331722	-0.000355493422830477
79	0.436362266540527	-1.29512584209442	13.6950922012329	0.00776136433705688	0.00841071270406246	-0.00327756232582033	0.000293855206109583
80	0.436362266540527	-0.321102887392044	13.6301574707031	-0.00132951640989631	-0.00457625929266214	-0.00197886489331722	0.000943203864153475
81	-0.212986350059509	-0.645777225494385	13.6950922012329	0.00386527273803949	-0.00392691092565656	-0.00912170019000769	-0.00165419070981443
82	1.7350594997406	0.328245729207993	13.6301574707031	-0.00717365415766835	0.00126787810586393	-0.00684897974133492	-0.0113944197073579
83	-0.212986350059509	-0.645777225494385	13.8249616622925	0.0103587592020631	-0.000355493422830477	0.00256657530553639	-0.00327756232582033
84	-0.862334966659546	0.328245729207993	13.8898963928223	-0.00197886489331722	0.00451462110504508	-0.00587495695799589	0.0022419011220336
85	0.436362266540527	-0.321102887392044	13.6950922012329	0.00354059832170606	0.000293855206109583	-0.00555028254166245	0.00418994715437293
86	0.436362266540527	-1.61980020999908	13.6950922012329	-3.08191010844894e-05	0.00126787810586393	-0.0113944197073579	0.00451462110504508
87	-2.16103219985962	-0.321102887392044	13.5652227401733	-0.00425158534198999	-3.08191010844894e-05	0.00289124972186983	-0.00619963090866804
88	0.436362266540527	-0.970451533794403	14.2795057296753	0.00321592413820326	0.000618529506027699	-0.00360223650932312	-0.00230353930965066
89	0.436362266540527	-0.645777225494385	13.9548320770264	0.00873538758605719	0.00159255252219737	-0.00619963090866804	-0.00522560812532902
90	-0.212986350059509	-0.321102887392044	14.0847015380859	0.000943203864153475	0.00289124972186983	0.00191722682211548	-0.00425158534198999
91	-1.51168358325958	-0.321102887392044	14.1496362686157	-0.00977104809135199	-0.000680167751852423	-0.00684897974133492	0.00451462110504508
92	-2.16103219985962	-0.321102887392044	13.7600269317627	-0.00360223650932312	0.00548864435404539	0.00289124972186983	-0.00100484199356288
93	-1.51168358325958	0.652920067310333	13.8898963928223	0.0022419011220336	0.00841071270406246	-0.000680167751852423	-0.00425158534198999
94	-0.862334966659546	0.652920067310333	13.6301574707031	-0.00197886489331722	0.000293855206109583	-0.00132951640989631	-0.000680167751852423
95	1.08571088314056	-0.645777225494385	13.7600269317627	0.000293855206109583	-0.00392691092565656	-0.00197886489331722	-3.08191010844894e-05
96	-0.212986350059509	0.00357141741551459	13.8249616622925	-0.000680167751852423	0.00321592413820326	-0.0026282137259841	0.00516396993771195
97	-0.862334966659546	0.652920067310333	14.1496362686157	-0.00295288790948689	0.00289124972186983	-0.00490093370899558	-0.00360223650932312
98	-0.862334966659546	-0.970451533794403	13.8249616622925	0.00678734155371785	0.00678734155371785	-0.00165419070981443	-3.08191010844894e-05
99	1.08571088314056	-0.645777225494385	13.6950922012329	0.00321592413820326	-0.00587495695799589	-0.00490093370899558	-0.00132951640989631
100	-1.51168358325958	-0.645777225494385	13.8898963928223	-0.000680167751852423	-0.00587495695799589	-0.00847235135734081	-0.00684897974133492
101	-0.862334966659546	-0.970451533794403	13.9548320770264	0.00191722682211548	-0.00490093370899558	-0.00944637414067984	-0.00230353930965066
102	-2.16103219985962	0.00357141741551459	14.0197668075562	-0.00100484199356288	-0.00100484199356288	0.000293855206109583	0.00126787810586393
103	0.436362266540527	0.652920067310333	13.8898963928223	0.00354059832170606	0.00743668992072344	0.000293855206109583	0.00159255252219737
104	-1.51168358325958	-0.321102887392044	13.9548320770264	0.00386527273803949	0.00354059832170606	0.00159255252219737	-0.00717365415766835
105	-2.16103219985962	-0.645777225494385	13.7600269317627	-0.00977104809135199	0.00516396993771195	-0.0100957229733467	-3.08191010844894e-05
106	-4.75842666625977	1.30226862430573	13.5002880096436	-0.00619963090866804	0.00483929552137852	0.000618529506027699	-0.00327756232582033
107	-2.16103219985962	0.328245729207993	13.6301574707031	-0.00165419070981443	0.00483929552137852	0.0022419011220336	-0.00132951640989631
108	1.08571088314056	-0.645777225494385	14.1496362686157	-0.00100484199356288	0.00743668992072344	-0.00977104809135199	-0.00360223650932312
109	-0.862334966659546	0.00357141741551459	14.1496362686157	0.00970941036939621	-0.00100484199356288	-0.00619963090866804	0.0022419011220336
110	1.08571088314056	-0.970451533794403	13.8898963928223	0.000943203864153475	0.000943203864153475	-0.00327756232582033	-3.08191010844894e-05
111	-0.862334966659546	0.977594375610352	13.6301574707031	0.00289124972186983	-0.00425158534198999	-0.00587495695799589	-0.00132951640989631
112	-1.51168358325958	0.652920067310333	13.6301574707031	-0.00847235135734081	-0.000355493422830477	-0.00197886489331722	-0.00295288790948689
113	0.436362266540527	-0.970451533794403	13.8249616622925	0.00289124972186983	0.00808603875339031	-0.00132951640989631	0.00126787810586393
114	-0.862334966659546	-1.29512584209442	13.9548320770264	0.0100340843200684	-0.00555028254166245	0.000943203864153475	-0.000680167751852423
115	-0.212986350059509	-0.645777225494385	13.8898963928223	-0.00522560812532902	-0.00425158534198999	-0.00652430532500148	0.00516396993771195
116	-0.212986350059509	-0.645777225494385	14.1496362686157	0.000943203864153475	0.00159255252219737	0.000943203864153475	-0.00197886489331722
117	-1.51168358325958	0.328245729207993	13.7600269317627	-0.00132951640989631	-3.08191010844894e-05	0.00126787810586393	0.00321592413820326
118	-2.81038093566895	-0.321102887392044	13.7600269317627	0.00126787810586393	-0.00132951640989631	-3.08191010844894e-05	-0.00814767740666866
119	-2.16103219985962	-0.645777225494385	13.1756134033203	-0.00100484199356288	-0.000355493422830477	-0.0026282137259841	0.00126787810586393
120	-1.51168358325958	-0.645777225494385	14.0847015380859	-0.0146411629393697	-0.00814767740666866	0.000618529506027699	0.00126787810586393
121	-0.212986350059509	-0.321102887392044	14.0197668075562	0.00321592413820326	0.00256657530553639	-0.00425158534198999	0.00159255252219737
122	0.436362266540527	-0.970451533794403	14.1496362686157	-0.00132951640989631	-0.00327756232582033	-0.00977104809135199	-0.00327756232582033
123	-0.862334966659546	0.00357141741551459	13.6950922012329	-0.00295288790948689	0.000293855206109583	-3.08191010844894e-05	-0.00132951640989631
124	-0.862334966659546	0.977594375610352	13.3704175949097	-0.0026282137259841	0.00646266713738441	-0.00717365415766835	0.000618529506027699
125	0.436362266540527	-0.321102887392044	13.5652227401733	0.000943203864153475	-0.00197886489331722	0.00354059832170606	-0.00360223650932312
126	-2.16103219985962	0.977594375610352	13.6301574707031	0.00418994715437293	0.00321592413820326	-0.000355493422830477	-0.00360223650932312
127	1.08571088314056	-0.321102887392044	13.7600269317627	-0.00360223650932312	0.00159255252219737	0.00613799272105098	-0.000680167751852423
128	-1.51168358325958	0.00357141741551459	13.8898963928223	0.00354059832170606	0.00256657530553639	0.00451462110504508	0.000293855206109583
129	-0.212986350059509	-1.61980020999908	14.2145709991455	0.0123068047687411	-0.00100484199356288	-0.00360223650932312	0.00906006153672934
130	-0.212986350059509	-1.29512584209442	13.7600269317627	0.00743668992072344	-0.00295288790948689	0.00418994715437293	-0.00490093370899558
131	0.436362266540527	-0.645777225494385	13.8898963928223	-0.00295288790948689	0.00289124972186983	-0.00522560812532902	0.00191722682211548
132	1.08571088314056	-0.970451533794403	13.9548320770264	-3.08191010844894e-05	-0.000355493422830477	0.0100340843200684	0.00159255252219737
133	-4.10907793045044	0.652920067310333	14.0847015380859	-0.00684897974133492	0.00451462110504508	0.00581331877037883	0.00321592413820326
134	-2.16103219985962	0.652920067310333	13.9548320770264	-0.00522560812532902	0.00191722682211548	-0.00652430532500148	0.00776136433705688
135	-1.51168358325958	0.00357141741551459	13.7600269317627	-0.0123684434220195	-0.00197886489331722	0.00289124972186983	-0.00425158534198999
136	-0.212986350059509	-0.645777225494385	13.8898963928223	-0.00717365415766835	0.00126787810586393	-0.0133424662053585	0.0022419011220336
137	-1.51168358325958	0.00357141741551459	13.5002880096436	0.00126787810586393	-0.00230353930965066	0.00289124972186983	-0.00197886489331722
138	0.436362266540527	-0.321102887392044	13.6301574707031	-0.00197886489331722	0.000943203864153475	-0.00360223650932312	0.00678734155371785
139	0.436362266540527	-0.645777225494385	13.8249616622925	0.00516396993771195	-0.000355493422830477	-0.0117190945893526	0.00354059832170606
140	-0.212986350059509	-0.645777225494385	13.8249616622925	-0.00457625929266214	-0.00749832857400179	-0.000680167751852423	-0.00457625929266214
141	0.436362266540527	-0.321102887392044	13.5652227401733	-0.00165419070981443	0.00386527273803949	-0.00684897974133492	0.00126787810586393
142	-0.212986350059509	-0.645777225494385	14.0197668075562	-0.00392691092565656	0.00451462110504508	0.0022419011220336	-0.00717365415766835
143	-0.212986350059509	-1.61980020999908	14.0847015380859	-0.00490093370899558	-0.00197886489331722	0.000943203864153475	0.00418994715437293
144	-0.212986350059509	-0.970451533794403	13.8898963928223	0.00386527273803949	-0.00619963090866804	-0.00555028254166245	-0.0026282137259841
145	-0.862334966659546	-0.970451533794403	14.0847015380859	0.00613799272105098	-0.00360223650932312	-3.08191010844894e-05	0.00483929552137852
146	-0.212986350059509	0.328245729207993	14.2145709991455	0.000943203864153475	0.00289124972186983	-0.00132951640989631	-0.000355493422830477
147	-1.51168358325958	0.977594375610352	13.5652227401733	-0.00457625929266214	0.00776136433705688	0.000943203864153475	-0.00457625929266214
148	-4.75842666625977	0.652920067310333	13.6301574707031	-0.00782300252467394	0.00386527273803949	0.000943203864153475	0.00321592413820326
149	-2.16103219985962	-0.970451533794403	13.8249616622925	-0.00425158534198999	0.00126787810586393	-0.0120437685400248	-0.000355493422830477
150	-1.51168358325958	-0.970451533794403	13.8898963928223	0.00321592413820326	-0.00132951640989631	-0.00392691092565656	-0.00230353930965066
151	1.7350594997406	-0.645777225494385	13.8898963928223	-0.0026282137259841	0.000293855206109583	-0.0100957229733467	0.00289124972186983
152	0.436362266540527	-0.645777225494385	14.0847015380859	0.000293855206109583	0.000943203864153475	0.00743668992072344	-3.08191010844894e-05
153	-0.212986350059509	-0.645777225494385	13.8249616622925	-0.00132951640989631	0.00354059832170606	-0.00457625929266214	-0.00327756232582033
154	-1.51168358325958	0.977594375610352	13.5002880096436	0.00938473641872406	0.00126787810586393	-0.00360223650932312	-3.08191010844894e-05
155	1.08571088314056	-0.645777225494385	13.8249616622925	0.00613799272105098	-0.00295288790948689	-0.00132951640989631	0.00483929552137852
156	1.08571088314056	-0.645777225494385	14.2145709991455	0.00418994715437293	-0.00165419070981443	-0.00295288790948689	-0.00132951640989631
157	-1.51168358325958	0.00357141741551459	13.8898963928223	-0.00230353930965066	-0.00327756232582033	0.000293855206109583	0.00386527273803949
158	1.08571088314056	-1.61980020999908	14.2145709991455	0.00906006153672934	-0.0100957229733467	-0.00814767740666866	-0.00327756232582033
159	-0.212986350059509	-1.29512584209442	13.8249616622925	-0.0026282137259841	-0.00522560812532902	-0.00782300252467394	-0.000355493422830477
160	-1.51168358325958	0.328245729207993	13.6301574707031	-0.00295288790948689	0.000618529506027699	-0.000680167751852423	0.00256657530553639
161	-0.862334966659546	0.652920067310333	13.5652227401733	0.00191722682211548	-0.00360223650932312	-0.00295288790948689	0.00321592413820326
162	-2.16103219985962	0.00357141741551459	13.8898963928223	-0.00522560812532902	0.00126787810586393	0.00159255252219737	0.00581331877037883
163	-2.16103219985962	-0.970451533794403	13.9548320770264	0.00418994715437293	0.00126787810586393	-0.00684897974133492	0.000618529506027699
164	-2.16103219985962	0.977594375610352	13.9548320770264	-0.000680167751852423	-0.00425158534198999	0.000293855206109583	-0.00814767740666866
165	-0.212986350059509	-0.645777225494385	13.9548320770264	0.00256657530553639	0.000293855206109583	-0.0110697457566857	0.00159255252219737
166	-1.51168358325958	-0.645777225494385	13.6950922012329	-0.00230353930965066	0.00321592413820326	0.00159255252219737	-0.00587495695799589
167	-2.16103219985962	0.652920067310333	13.4353523254395	-0.00522560812532902	0.00483929552137852	0.00256657530553639	-0.00165419070981443
168	-0.212986350059509	-0.645777225494385	13.8249616622925	0.00418994715437293	0.0022419011220336	0.00191722682211548	-0.00782300252467394
169	-0.212986350059509	0.00357141741551459	14.0847015380859	0.00418994715437293	0.00159255252219737	-0.00652430532500148	-0.00230353930965066
170	1.08571088314056	-0.645777225494385	14.0847015380859	-0.0026282137259841	-0.00717365415766835	-3.08191010844894e-05	-0.00425158534198999
171	-0.212986350059509	-0.321102887392044	14.0197668075562	0.00289124972186983	-0.00100484199356288	-0.00360223650932312	-0.00100484199356288
172	0.436362266540527	-1.61980020999908	13.8898963928223	0.00191722682211548	-0.00132951640989631	0.000943203864153475	0.00191722682211548
173	1.7350594997406	-1.61980020999908	13.6950922012329	0.00613799272105098	-0.00555028254166245	0.00159255252219737	0.00321592413820326
174	-1.51168358325958	0.00357141741551459	13.5652227401733	0.00354059832170606	0.000943203864153475	-0.00327756232582033	0.00451462110504508
175	1.08571088314056	0.00357141741551459	13.6301574707031	0.00191722682211548	0.00126787810586393	-0.00165419070981443	0.00711201597005129
176	-0.212986350059509	0.652920067310333	13.9548320770264	-3.08191010844894e-05	0.00483929552137852	0.0022419011220336	-0.00360223650932312
177	-2.81038093566895	-0.645777225494385	14.5392456054688	-0.0146411629393697	0.00906006153672934	-0.00100484199356288	0.00451462110504508
178	-2.16103219985962	-0.970451533794403	14.0197668075562	-0.00197886489331722	0.000293855206109583	-0.00652430532500148	-0.00587495695799589
179	-2.16103219985962	0.00357141741551459	13.4353523254395	0.00548864435404539	0.00970941036939621	-0.000355493422830477	0.00418994715437293
180	-0.862334966659546	0.328245729207993	13.8249616622925	-0.00327756232582033	-0.00132951640989631	-0.00327756232582033	0.00678734155371785
181	-1.51168358325958	1.30226862430573	13.4353523254395	-0.00587495695799589	-0.00100484199356288	-0.00457625929266214	-0.00100484199356288
182	0.436362266540527	0.00357141741551459	13.5002880096436	-0.00457625929266214	0.00678734155371785	-0.00782300252467394	-0.00522560812532902
183	0.436362266540527	-0.645777225494385	14.0847015380859	0.00256657530553639	0.00354059832170606	0.00581331877037883	-0.00100484199356288
184	-1.51168358325958	0.00357141741551459	13.6950922012329	0.00321592413820326	0.00711201597005129	-0.00652430532500148	0.000943203864153475
185	-1.51168358325958	0.328245729207993	13.3704175949097	0.00321592413820326	-0.00100484199356288	-0.00132951640989631	0.00321592413820326
186	0.436362266540527	-1.61980020999908	14.0847015380859	-0.00749832857400179	-0.00295288790948689	-0.00782300252467394	0.00126787810586393
187	-0.862334966659546	-1.29512584209442	13.6301574707031	-0.00490093370899558	-0.00327756232582033	-0.00132951640989631	-0.00230353930965066
188	-0.212986350059509	-1.29512584209442	13.8898963928223	0.000618529506027699	0.00126787810586393	0.00126787810586393	-0.00165419070981443
189	0.436362266540527	-0.321102887392044	14.2145709991455	0.0022419011220336	0.00191722682211548	-0.00230353930965066	0.00321592413820326
190	0.436362266540527	-0.645777225494385	13.6950922012329	0.00386527273803949	-0.000680167751852423	-0.0026282137259841	0.000293855206109583
191	-1.51168358325958	-0.321102887392044	13.3704175949097	-0.00847235135734081	0.00743668992072344	0.00354059832170606	-0.00360223650932312
192	-0.862334966659546	-0.321102887392044	13.7600269317627	-0.0100957229733467	0.00159255252219737	0.00354059832170606	0.00613799272105098
193	-0.862334966659546	-0.645777225494385	13.7600269317627	-0.00619963090866804	0.00386527273803949	-0.00425158534198999	0.00516396993771195
194	-0.862334966659546	0.652920067310333	13.6301574707031	0.0022419011220336	-0.00327756232582033	-0.0104203969240189	-0.0026282137259841
195	-0.212986350059509	0.652920067310333	13.7600269317627	-0.00490093370899558	-0.00197886489331722	-0.00165419070981443	0.00321592413820326
196	-0.212986350059509	0.652920067310333	13.6950922012329	-0.000680167751852423	0.0022419011220336	-0.0113944197073579	0.00126787810586393
197	1.08571088314056	-1.29512584209442	13.6301574707031	0.000293855206109583	0.00646266713738441	0.00354059832170606	-0.00197886489331722
198	-0.212986350059509	-0.321102887392044	13.5652227401733	-3.08191010844894e-05	-0.00522560812532902	-0.00165419070981443	-0.00490093370899558
199	-0.212986350059509	0.328245729207993	13.5652227401733	0.000293855206109583	0.00321592413820326	-0.00782300252467394	0.00483929552137852
200	-1.51168358325958	-0.321102887392044	13.5002880096436	0.000293855206109583	-0.00425158534198999	-0.00457625929266214	0.00256657530553639
201	-1.51168358325958	-0.645777225494385	13.9548320770264	-0.000680167751852423	-0.00782300252467394	-0.00717365415766835	0.000293855206109583
202	-1.51168358325958	-0.645777225494385	14.1496362686157	0.00191722682211548	-0.00587495695799589	0.000943203864153475	-0.00197886489331722
203	-0.862334966659546	-0.645777225494385	13.6950922012329	-3.08191010844894e-05	0.00938473641872406	0.000943203864153475	-0.00522560812532902
204	-2.16103219985962	-0.321102887392044	13.8249616622925	0.00386527273803949	0.0022419011220336	-0.0133424662053585	-0.0026282137259841
205	-2.81038093566895	0.652920067310333	13.4353523254395	-0.0107450718060136	-0.00360223650932312	-0.00100484199356288	0.00159255252219737
206	-2.81038093566895	-0.645777225494385	13.8249616622925	-0.00814767740666866	0.0022419011220336	-0.00165419070981443	0.00386527273803949
207	-2.16103219985962	0.652920067310333	13.8249616622925	-0.00392691092565656	0.00386527273803949	0.000293855206109583	-0.00555028254166245
208	-0.862334966659546	-0.970451533794403	14.2145709991455	-0.000680167751852423	0.00159255252219737	0.00581331877037883	0.00483929552137852
209	-0.212986350059509	-0.645777225494385	13.7600269317627	0.000943203864153475	0.0126314787194133	-3.08191010844894e-05	0.000618529506027699
210	-0.862334966659546	0.652920067310333	13.3054828643799	-0.00230353930965066	0.00613799272105098	-0.00587495695799589	-0.000355493422830477
211	-0.212986350059509	0.977594375610352	13.3054828643799	0.00354059832170606	-0.00100484199356288	-0.00652430532500148	0.000618529506027699
212	-0.212986350059509	0.977594375610352	13.5002880096436	-0.0026282137259841	0.00354059832170606	0.00126787810586393	0.000293855206109583
213	-0.212986350059509	-1.29512584209442	13.9548320770264	-0.00230353930965066	-0.00230353930965066	-0.00165419070981443	-0.00619963090866804
214	-0.212986350059509	-0.970451533794403	14.2145709991455	0.00126787810586393	-3.08191010844894e-05	0.00289124972186983	-0.00522560812532902
215	-1.51168358325958	0.00357141741551459	13.9548320770264	-0.00457625929266214	-0.00782300252467394	-0.00847235135734081	-0.00457625929266214
216	-0.212986350059509	-0.645777225494385	13.4353523254395	-0.000680167751852423	-0.0104203969240189	0.000618529506027699	-0.00490093370899558
217	0.436362266540527	-0.970451533794403	13.8249616622925	-0.00197886489331722	-3.08191010844894e-05	0.00776136433705688	-0.00100484199356288
218	0.436362266540527	0.652920067310333	13.5652227401733	-0.000355493422830477	0.00841071270406246	-0.00360223650932312	-0.00132951640989631
219	-2.16103219985962	1.30226862430573	13.6950922012329	0.00581331877037883	0.00548864435404539	-0.00782300252467394	0.00581331877037883
220	-4.10907793045044	0.652920067310333	14.0847015380859	-0.0139918150380254	-0.00165419070981443	-0.00295288790948689	0.00289124972186983
221	-3.45972943305969	0.00357141741551459	14.0197668075562	-0.00165419070981443	0.00321592413820326	-0.00619963090866804	-3.08191010844894e-05
222	-0.862334966659546	0.977594375610352	13.5002880096436	-0.00197886489331722	0.00938473641872406	0.000618529506027699	0.00354059832170606
223	0.436362266540527	0.00357141741551459	14.0847015380859	0.000618529506027699	-0.00295288790948689	0.00191722682211548	-0.00425158534198999
224	-0.212986350059509	0.328245729207993	13.8249616622925	0.00354059832170606	-0.000355493422830477	-0.000680167751852423	-0.00197886489331722
225	-1.51168358325958	0.328245729207993	13.7600269317627	0.00321592413820326	-0.00425158534198999	-0.00977104809135199	0.000293855206109583
226	-0.212986350059509	-0.645777225494385	14.2145709991455	0.000618529506027699	-0.00165419070981443	-0.00457625929266214	-0.000680167751852423
227	-1.51168358325958	0.328245729207993	14.2145709991455	-0.00879702530801296	-0.000355493422830477	-0.00522560812532902	-0.0026282137259841
228	0.436362266540527	-0.321102887392044	13.7600269317627	0.00191722682211548	0.0022419011220336	0.00159255252219737	-0.00555028254166245
229	0.436362266540527	-1.29512584209442	13.5652227401733	0.00841071270406246	-0.000355493422830477	-0.00295288790948689	0.000293855206109583
230	-1.51168358325958	-0.970451533794403	13.6950922012329	-0.0026282137259841	-0.0113944197073579	-0.00879702530801296	-0.00360223650932312
231	-0.862334966659546	0.977594375610352	12.9808082580566	-3.08191010844894e-05	-0.00425158534198999	-0.00814767740666866	-0.000355493422830477
232	-0.212986350059509	0.00357141741551459	13.8249616622925	-0.00230353930965066	0.00970941036939621	-0.00360223650932312	-0.000355493422830477
233	-0.212986350059509	-0.321102887392044	14.3444404602051	-0.00197886489331722	0.00354059832170606	0.00354059832170606	-0.00457625929266214
234	-3.45972943305969	-0.970451533794403	13.8898963928223	-0.0026282137259841	0.0022419011220336	-0.00555028254166245	0.00483929552137852
235	-2.16103219985962	0.652920067310333	13.4353523254395	-0.00230353930965066	-0.00425158534198999	-0.00295288790948689	0.00126787810586393
236	-2.81038093566895	0.652920067310333	13.5652227401733	-0.00165419070981443	0.0113327819854021	0.00159255252219737	0.00289124972186983
237	1.08571088314056	-0.321102887392044	13.8249616622925	-0.00100484199356288	0.00289124972186983	-0.00457625929266214	-3.08191010844894e-05
238	-0.212986350059509	0.652920067310333	13.4353523254395	0.00191722682211548	0.00776136433705688	0.00321592413820326	-0.00425158534198999
239	-1.51168358325958	0.652920067310333	13.7600269317627	0.00808603875339031	0.00256657530553639	-0.0139918150380254	0.00126787810586393
240	-1.51168358325958	0.328245729207993	13.3704175949097	0.00678734155371785	-0.00652430532500148	-0.00522560812532902	0.00581331877037883
241	-1.51168358325958	0.328245729207993	13.5002880096436	-0.00132951640989631	0.00548864435404539	-3.08191010844894e-05	-0.000680167751852423
242	0.436362266540527	0.00357141741551459	13.8249616622925	-0.00197886489331722	-0.00165419070981443	0.00126787810586393	0.000293855206109583
243	1.08571088314056	-0.321102887392044	13.8898963928223	0.00289124972186983	-3.08191010844894e-05	0.00321592413820326	-0.00230353930965066
244	-0.212986350059509	-1.61980020999908	14.3444404602051	0.00646266713738441	-0.00587495695799589	-0.0100957229733467	0.00321592413820326
245	-0.862334966659546	0.00357141741551459	14.2795057296753	0.00191722682211548	0.000618529506027699	-3.08191010844894e-05	-0.000680167751852423
246	-0.212986350059509	-0.645777225494385	13.9548320770264	-0.0026282137259841	0.00808603875339031	0.00354059832170606	0.000943203864153475
247	-2.16103219985962	0.328245729207993	13.7600269317627	-0.00619963090866804	0.00906006153672934	0.00289124972186983	0.000618529506027699
248	-2.16103219985962	-0.321102887392044	13.8898963928223	-0.00782300252467394	0.00646266713738441	0.00386527273803949	-3.08191010844894e-05
249	-0.862334966659546	0.328245729207993	13.7600269317627	0.00386527273803949	0.00873538758605719	-0.00230353930965066	0.00386527273803949
250	-1.51168358325958	1.30226862430573	13.7600269317627	0.00321592413820326	-0.00555028254166245	-0.00555028254166245	0.00581331877037883
251	-0.862334966659546	0.652920067310333	14.0197668075562	0.000293855206109583	0.000943203864153475	-0.00100484199356288	-0.00165419070981443
252	-0.862334966659546	0.328245729207993	13.7600269317627	-0.00490093370899558	0.00516396993771195	0.000293855206109583	-0.00522560812532902
253	-0.212986350059509	0.00357141741551459	13.4353523254395	-0.000680167751852423	0.00581331877037883	-0.00587495695799589	-0.0026282137259841
254	1.7350594997406	-0.970451533794403	13.7600269317627	0.00354059832170606	0.00354059832170606	-0.00522560812532902	-0.000680167751852423
255	-0.862334966659546	1.30226862430573	13.7600269317627	0.000293855206109583	-0.00165419070981443	-0.00327756232582033	-0.00100484199356288
256	-2.16103219985962	0.00357141741551459	13.7600269317627	-0.00555028254166245	-0.000680167751852423	0.00516396993771195	0.00516396993771195
257	0.436362266540527	-1.29512584209442	14.1496362686157	0.00483929552137852	-0.00847235135734081	0.00386527273803949	0.000943203864153475
258	-1.51168358325958	-0.645777225494385	13.8898963928223	0.00256657530553639	-0.00555028254166245	-0.00360223650932312	0.000618529506027699
259	-0.862334966659546	0.00357141741551459	13.5652227401733	0.00743668992072344	-0.00132951640989631	-0.0133424662053585	0.00548864435404539
260	-1.51168358325958	0.328245729207993	13.8898963928223	-0.00360223650932312	-0.000355493422830477	-0.00132951640989631	0.00743668992072344
261	-1.51168358325958	0.328245729207993	13.8249616622925	-0.00847235135734081	0.00581331877037883	0.000293855206109583	0.00191722682211548
262	-4.10907793045044	0.977594375610352	13.6301574707031	-0.00457625929266214	0.00483929552137852	0.00289124972186983	-0.00392691092565656
263	-2.16103219985962	0.328245729207993	13.9548320770264	-0.0026282137259841	0.00841071270406246	0.00191722682211548	0.00191722682211548
264	-0.862334966659546	-0.321102887392044	13.9548320770264	0.00354059832170606	-0.00197886489331722	-0.00197886489331722	-0.00684897974133492
265	-2.16103219985962	0.328245729207993	13.5652227401733	-0.00230353930965066	-0.00197886489331722	-0.00425158534198999	0.00126787810586393
266	1.08571088314056	0.00357141741551459	13.3704175949097	0.00126787810586393	0.00321592413820326	0.00354059832170606	0.00711201597005129
267	1.08571088314056	0.328245729207993	13.6950922012329	-3.08191010844894e-05	0.00256657530553639	-0.00457625929266214	0.000293855206109583
268	0.436362266540527	-0.321102887392044	13.8249616622925	-0.00392691092565656	-0.00100484199356288	-0.00717365415766835	-0.00847235135734081
269	-0.862334966659546	0.977594375610352	13.8249616622925	0.00841071270406246	0.0126314787194133	-0.00944637414067984	0.00418994715437293
270	-0.862334966659546	0.652920067310333	13.8249616622925	-0.00684897974133492	0.00386527273803949	0.00808603875339031	-3.08191010844894e-05
271	-1.51168358325958	-1.29512584209442	13.5002880096436	0.00289124972186983	-0.00392691092565656	-0.00425158534198999	0.00808603875339031
272	-1.51168358325958	-0.645777225494385	13.5652227401733	-0.0026282137259841	-0.00165419070981443	-0.00230353930965066	0.000618529506027699
273	-0.212986350059509	0.328245729207993	13.8898963928223	0.0022419011220336	-0.00360223650932312	-0.00132951640989631	0.00256657530553639
274	-0.862334966659546	0.00357141741551459	14.2145709991455	0.00289124972186983	0.0106834331527352	-0.0104203969240189	-0.00132951640989631
275	-2.81038093566895	0.328245729207993	14.2145709991455	-0.00392691092565656	0.00321592413820326	-0.0026282137259841	0.00970941036939621
276	-3.45972943305969	0.977594375610352	14.0197668075562	-0.00587495695799589	-3.08191010844894e-05	0.000943203864153475	0.00159255252219737
277	-2.16103219985962	-0.645777225494385	13.5002880096436	-0.00944637414067984	0.00516396993771195	-3.08191010844894e-05	-0.00100484199356288
278	-0.212986350059509	0.652920067310333	13.6301574707031	-0.00652430532500148	-0.00230353930965066	-0.00619963090866804	-0.00587495695799589
279	-1.51168358325958	0.00357141741551459	13.6950922012329	0.0103587592020631	-0.00327756232582033	-0.00684897974133492	0.0022419011220336
280	-1.51168358325958	-0.321102887392044	13.9548320770264	-0.00457625929266214	-0.00295288790948689	-0.00327756232582033	0.00289124972186983
281	-1.51168358325958	0.652920067310333	13.8249616622925	0.00516396993771195	0.00191722682211548	-0.00230353930965066	0.000293855206109583
282	-0.862334966659546	0.00357141741551459	13.8249616622925	-0.00197886489331722	0.0022419011220336	0.00354059832170606	-0.00360223650932312
283	-1.51168358325958	0.328245729207993	13.6950922012329	0.00418994715437293	-0.0026282137259841	0.00581331877037883	-0.0117190945893526
284	-0.212986350059509	-0.645777225494385	13.8898963928223	0.00159255252219737	-0.00100484199356288	-0.00132951640989631	-0.00457625929266214
285	0.436362266540527	-0.645777225494385	13.6950922012329	0.00256657530553639	-0.00100484199356288	-0.00555028254166245	-0.0026282137259841
286	-0.862334966659546	-0.321102887392044	13.8249616622925	-0.00652430532500148	-0.0026282137259841	-0.00100484199356288	-0.00295288790948689
287	-0.212986350059509	-0.970451533794403	14.474310874939	-0.00100484199356288	0.00743668992072344	-0.00717365415766835	-0.00327756232582033
288	-0.862334966659546	-0.321102887392044	13.9548320770264	-0.00100484199356288	0.00256657530553639	-0.00197886489331722	-0.00295288790948689
289	-3.45972943305969	0.328245729207993	13.5652227401733	0.00289124972186983	0.00808603875339031	-3.08191010844894e-05	-0.00197886489331722
290	-2.81038093566895	0.652920067310333	13.8898963928223	-0.00912170019000769	0.00354059832170606	-0.00457625929266214	0.011982130818069
291	-2.16103219985962	0.328245729207993	13.8249616622925	0.00191722682211548	0.00321592413820326	-0.000680167751852423	-0.00165419070981443
292	-1.51168358325958	0.328245729207993	13.7600269317627	-0.00847235135734081	0.00516396993771195	-0.00619963090866804	-0.0026282137259841
293	-1.51168358325958	0.652920067310333	13.9548320770264	-0.00295288790948689	-0.000680167751852423	-0.00360223650932312	-0.00392691092565656
294	0.436362266540527	-0.321102887392044	14.2145709991455	-0.00197886489331722	0.00418994715437293	-0.00132951640989631	-0.00197886489331722
295	-2.16103219985962	0.652920067310333	13.6301574707031	0.00126787810586393	0.000943203864153475	-0.00879702530801296	-0.00100484199356288
296	-1.51168358325958	0.00357141741551459	14.0847015380859	-0.000355493422830477	-0.000355493422830477	0.00321592413820326	-0.00327756232582033
297	-0.862334966659546	0.328245729207993	13.7600269317627	-0.000355493422830477	-0.00132951640989631	-0.00425158534198999	-0.00197886489331722
298	-1.51168358325958	0.328245729207993	13.6950922012329	0.00548864435404539	0.00418994715437293	-0.00847235135734081	-0.00684897974133492
299	-0.212986350059509	-2.26914882659912	14.3444404602051	0.00289124972186983	-0.00944637414067984	-0.0146411629393697	-0.00132951640989631
300	0.436362266540527	-1.29512584209442	14.2145709991455	0.000943203864153475	0.0022419011220336	-0.00619963090866804	0.00256657530553639
301	-0.862334966659546	-0.321102887392044	14.0197668075562	-0.00230353930965066	0.00191722682211548	-0.00295288790948689	0.00126787810586393
302	-1.51168358325958	0.00357141741551459	14.0847015380859	-0.00587495695799589	0.00841071270406246	-0.00230353930965066	0.000618529506027699
303	-3.45972943305969	0.652920067310333	13.8249616622925	-0.00977104809135199	-0.00230353930965066	-0.00457625929266214	-0.000680167751852423
304	-2.16103219985962	-0.645777225494385	13.8898963928223	0.000618529506027699	-0.000680167751852423	-0.00912170019000769	0.00483929552137852
305	-0.212986350059509	-0.645777225494385	14.0197668075562	-0.00749832857400179	-0.00522560812532902	-0.0113944197073579	-0.00717365415766835
306	-1.51168358325958	0.652920067310333	13.8249616622925	-0.00555028254166245	0.00873538758605719	0.000943203864153475	-0.00360223650932312
307	0.436362266540527	-0.321102887392044	13.6301574707031	-3.08191010844894e-05	0.000618529506027699	0.00289124972186983	-0.00912170019000769
308	-0.212986350059509	0.652920067310333	13.3054828643799	0.00126787810586393	0.00159255252219737	-0.00230353930965066	-0.00360223650932312
309	-0.212986350059509	0.328245729207993	13.3054828643799	0.00483929552137852	-0.0110697457566857	-0.00392691092565656	0.0022419011220336
310	-1.51168358325958	0.652920067310333	13.7600269317627	0.00646266713738441	-0.000680167751852423	-0.00555028254166245	-0.00619963090866804
311	-0.862334966659546	-0.321102887392044	13.8898963928223	-0.00879702530801296	-0.00522560812532902	-0.000355493422830477	-3.08191010844894e-05
312	-1.51168358325958	-0.321102887392044	13.8898963928223	-0.00619963090866804	0.00354059832170606	-0.00392691092565656	-0.00619963090866804
313	-1.51168358325958	-0.970451533794403	13.6950922012329	0.00126787810586393	0.000943203864153475	0.000293855206109583	-0.00100484199356288
314	0.436362266540527	-0.645777225494385	13.6950922012329	0.00483929552137852	0.00548864435404539	0.00386527273803949	0.00354059832170606
315	-1.51168358325958	0.977594375610352	13.8898963928223	0.00321592413820326	0.000293855206109583	-0.00327756232582033	0.00678734155371785
316	-0.212986350059509	-0.970451533794403	14.2145709991455	-0.0120437685400248	-0.0110697457566857	-0.00879702530801296	0.000293855206109583
317	-3.45972943305969	0.328245729207993	13.9548320770264	-0.0100957229733467	0.00418994715437293	0.00678734155371785	0.00548864435404539
318	-3.45972943305969	0.652920067310333	14.2795057296753	-0.0107450718060136	0.000943203864153475	-0.00132951640989631	-3.08191010844894e-05
319	-0.212986350059509	-0.321102887392044	13.9548320770264	-0.00197886489331722	-0.00197886489331722	-0.000680167751852423	-0.00100484199356288
320	1.08571088314056	-0.321102887392044	13.8249616622925	0.00159255252219737	-0.00197886489331722	-0.0026282137259841	0.00418994715437293
321	0.436362266540527	-0.645777225494385	13.6950922012329	-0.000355493422830477	0.00386527273803949	-0.00684897974133492	-0.000680167751852423
322	-0.212986350059509	-0.645777225494385	13.6301574707031	0.00289124972186983	0.00646266713738441	0.000943203864153475	-0.00197886489331722
323	-0.862334966659546	0.652920067310333	13.6301574707031	-0.00100484199356288	0.00678734155371785	-0.00912170019000769	-3.08191010844894e-05
324	-1.51168358325958	0.652920067310333	14.0847015380859	0.00548864435404539	0.00191722682211548	-0.000680167751852423	0.00159255252219737
325	1.7350594997406	-0.321102887392044	14.0847015380859	-0.00132951640989631	0.00678734155371785	-0.00327756232582033	0.00516396993771195
326	-0.212986350059509	-0.321102887392044	13.6301574707031	-0.00327756232582033	-0.00197886489331722	0.00159255252219737	0.000943203864153475
327	0.436362266540527	-1.61980020999908	13.7600269317627	-0.000355493422830477	-0.00490093370899558	-3.08191010844894e-05	-0.00295288790948689
328	-0.862334966659546	0.00357141741551459	13.8898963928223	-0.000680167751852423	-0.00295288790948689	-0.0146411629393697	-0.00360223650932312
329	-1.51168358325958	1.30226862430573	14.0197668075562	0.00938473641872406	-0.00100484199356288	0.00354059832170606	-0.00619963090866804
330	-1.51168358325958	0.652920067310333	14.4093751907349	0.00126787810586393	0.0022419011220336	-0.000355493422830477	0.00906006153672934
331	-4.10907793045044	0.652920067310333	14.2145709991455	-0.00814767740666866	-0.000680167751852423	0.00743668992072344	-0.00295288790948689
332	-4.10907793045044	0.328245729207993	13.9548320770264	-0.0120437685400248	0.00873538758605719	0.00808603875339031	-3.08191010844894e-05
333	-2.16103219985962	0.328245729207993	13.8249616622925	0.00191722682211548	0.00321592413820326	-0.00197886489331722	-0.00360223650932312
334	-0.212986350059509	-0.645777225494385	13.8249616622925	0.00548864435404539	-0.00197886489331722	0.00191722682211548	0.000293855206109583
335	-0.862334966659546	0.328245729207993	13.7600269317627	0.00646266713738441	0.00159255252219737	-0.00782300252467394	0.00548864435404539
336	0.436362266540527	0.652920067310333	13.9548320770264	-0.00295288790948689	-0.00425158534198999	0.000618529506027699	-0.00165419070981443
337	-0.862334966659546	0.328245729207993	13.8898963928223	-0.00165419070981443	0.00841071270406246	-0.00295288790948689	0.00159255252219737
338	0.436362266540527	-0.970451533794403	13.8898963928223	0.00386527273803949	0.00516396993771195	-0.00360223650932312	-0.00587495695799589
339	-0.862334966659546	-0.645777225494385	14.0197668075562	0.00289124972186983	0.00159255252219737	-0.00360223650932312	0.0022419011220336
340	1.08571088314056	-1.61980020999908	13.8249616622925	0.000618529506027699	-0.00100484199356288	-0.00360223650932312	0.00906006153672934
341	1.08571088314056	-1.29512584209442	13.8898963928223	-0.00360223650932312	-0.00879702530801296	-0.00782300252467394	-0.00100484199356288
342	0.436362266540527	-1.29512584209442	14.1496362686157	-0.00555028254166245	-0.00165419070981443	0.00613799272105098	-0.00392691092565656
343	-1.51168358325958	-0.645777225494385	14.1496362686157	-0.00132951640989631	0.00451462110504508	0.000943203864153475	-0.00587495695799589
344	-1.51168358325958	0.652920067310333	13.5652227401733	0.00483929552137852	-3.08191010844894e-05	-0.000355493422830477	-0.00425158534198999
345	-0.862334966659546	-0.645777225494385	13.6950922012329	-0.00555028254166245	0.000618529506027699	-0.00847235135734081	0.00483929552137852
346	-6.05712413787842	0.328245729207993	13.5652227401733	-0.00619963090866804	0.00289124972186983	0.00289124972186983	0.00581331877037883
347	-0.212986350059509	0.00357141741551459	13.7600269317627	-0.00912170019000769	0.00581331877037883	0.000943203864153475	0.00418994715437293
348	-1.51168358325958	1.30226862430573	13.8249616622925	-0.00360223650932312	0.00808603875339031	-0.00749832857400179	-0.00684897974133492
349	-0.862334966659546	0.652920067310333	14.1496362686157	-0.00327756232582033	-0.00944637414067984	-0.00619963090866804	-0.00652430532500148
350	-0.212986350059509	-0.321102887392044	13.3704175949097	0.00126787810586393	0.000943203864153475	-0.00587495695799589	0.00386527273803949
351	-0.212986350059509	-0.321102887392044	13.6301574707031	-0.00165419070981443	0.000293855206109583	-0.00425158534198999	0.00483929552137852
352	-0.862334966659546	-0.321102887392044	13.7600269317627	-0.00230353930965066	0.00126787810586393	-0.00425158534198999	-0.00555028254166245
353	-1.51168358325958	0.977594375610352	13.6301574707031	0.00548864435404539	0.00191722682211548	-0.00522560812532902	-0.00100484199356288
354	0.436362266540527	-0.970451533794403	13.8898963928223	0.0100340843200684	-3.08191010844894e-05	-0.00295288790948689	-0.000680167751852423
355	0.436362266540527	-1.94447445869446	14.2145709991455	0.00873538758605719	-0.00814767740666866	-0.00132951640989631	-0.00165419070981443
356	-0.212986350059509	-1.29512584209442	13.8249616622925	-0.00230353930965066	-0.00587495695799589	0.00418994715437293	-0.00165419070981443
357	-0.862334966659546	0.328245729207993	13.6301574707031	-0.00490093370899558	0.00321592413820326	0.00159255252219737	-0.00165419070981443
358	0.436362266540527	-0.321102887392044	13.8898963928223	0.000293855206109583	0.00516396993771195	0.00386527273803949	0.00256657530553639
359	-1.51168358325958	-0.321102887392044	14.2145709991455	-0.00490093370899558	0.00321592413820326	-0.00295288790948689	0.00191722682211548
360	-2.16103219985962	-0.645777225494385	14.0847015380859	-0.00619963090866804	-0.00230353930965066	0.00159255252219737	0.00386527273803949
361	-0.212986350059509	-0.321102887392044	14.5392456054688	-0.00327756232582033	0.00126787810586393	-0.00977104809135199	-0.00100484199356288
362	-0.862334966659546	-0.645777225494385	13.7600269317627	-0.00814767740666866	0.00743668992072344	0.00386527273803949	0.000618529506027699
363	-0.862334966659546	-0.321102887392044	13.7600269317627	0.00678734155371785	0.00386527273803949	-0.00230353930965066	0.00321592413820326
364	-0.212986350059509	0.328245729207993	13.3704175949097	0.00354059832170606	0.000618529506027699	-0.0126931173726916	-0.000355493422830477
365	0.436362266540527	0.00357141741551459	13.5652227401733	0.000943203864153475	-0.00684897974133492	-0.00717365415766835	-0.00100484199356288
366	-2.16103219985962	0.652920067310333	13.8898963928223	-0.00327756232582033	-0.000680167751852423	-0.00490093370899558	-0.00165419070981443
367	-0.212986350059509	-0.321102887392044	14.0847015380859	0.00548864435404539	0.0022419011220336	0.00970941036939621	-0.00327756232582033
368	-2.16103219985962	-0.321102887392044	13.6950922012329	0.000293855206109583	0.00646266713738441	-0.00847235135734081	-0.00360223650932312
369	-1.51168358325958	-1.94447445869446	13.8249616622925	0.00386527273803949	-0.00490093370899558	0.0136055024340749	-0.00100484199356288
370	0.436362266540527	-1.29512584209442	14.2145709991455	0.00289124972186983	-0.00879702530801296	-3.08191010844894e-05	0.0103587592020631
371	-0.212986350059509	-0.645777225494385	14.1496362686157	-0.00782300252467394	0.00451462110504508	-0.00587495695799589	0.000618529506027699
372	-0.862334966659546	0.00357141741551459	14.2145709991455	-0.00879702530801296	0.00711201597005129	0.00354059832170606	-0.00392691092565656
373	-2.81038093566895	0.00357141741551459	14.474310874939	-0.00457625929266214	0.00873538758605719	-0.00360223650932312	-0.00132951640989631
374	-4.10907793045044	0.00357141741551459	14.0197668075562	-0.00619963090866804	-0.00295288790948689	0.00354059832170606	0.00191722682211548
375	-0.212986350059509	-0.321102887392044	14.0847015380859	-0.00327756232582033	-0.000680167751852423	-0.00295288790948689	0.00159255252219737
376	1.08571088314056	-0.321102887392044	14.1496362686157	-0.000355493422830477	0.00159255252219737	-0.00619963090866804	0.0022419011220336
377	-1.51168358325958	1.30226862430573	13.5652227401733	-0.00132951640989631	0.00191722682211548	0.0103587592020631	0.00159255252219737
378	0.436362266540527	-0.970451533794403	13.7600269317627	-0.000355493422830477	0.00646266713738441	-0.0104203969240189	0.00191722682211548
379	0.436362266540527	0.00357141741551459	14.0197668075562	-0.00100484199356288	0.00808603875339031	0.00289124972186983	-0.00392691092565656
380	-0.862334966659546	-0.321102887392044	13.8249616622925	0.00451462110504508	-0.00912170019000769	-0.00555028254166245	-0.000680167751852423
381	0.436362266540527	-0.645777225494385	13.6301574707031	-0.00619963090866804	0.00126787810586393	-0.00165419070981443	0.00159255252219737
382	0.436362266540527	-0.970451533794403	13.8898963928223	0.0158782228827477	0.00386527273803949	0.000293855206109583	-0.00100484199356288
383	1.08571088314056	-1.61980020999908	13.9548320770264	0.00191722682211548	0.0022419011220336	0.00256657530553639	-0.00912170019000769
384	-0.862334966659546	0.328245729207993	13.6950922012329	-0.00165419070981443	-0.00197886489331722	-0.0026282137259841	-0.00684897974133492
385	0.436362266540527	-0.970451533794403	14.2145709991455	0.00126787810586393	0.000293855206109583	-0.00165419070981443	0.00386527273803949
386	-1.51168358325958	0.652920067310333	13.8898963928223	-0.00912170019000769	-3.08191010844894e-05	-0.000355493422830477	-0.00392691092565656
387	-1.51168358325958	-0.321102887392044	13.5002880096436	-0.00490093370899558	0.00418994715437293	0.00743668992072344	0.0022419011220336
388	-3.45972943305969	0.652920067310333	13.6301574707031	-0.00782300252467394	0.00516396993771195	-0.00230353930965066	0.0022419011220336
389	-3.45972943305969	0.652920067310333	13.8249616622925	-0.00522560812532902	0.00646266713738441	-0.00425158534198999	-0.000355493422830477
390	-0.212986350059509	-0.321102887392044	14.2795057296753	0.00126787810586393	-0.0026282137259841	-0.00977104809135199	0.00776136433705688
391	0.436362266540527	0.00357141741551459	14.1496362686157	-0.00132951640989631	-0.00360223650932312	0.00126787810586393	0.000293855206109583
392	-2.16103219985962	0.00357141741551459	14.0847015380859	-0.00100484199356288	0.000943203864153475	-0.00132951640989631	-0.00587495695799589
393	-0.862334966659546	0.652920067310333	13.3054828643799	0.00354059832170606	0.00581331877037883	-3.08191010844894e-05	0.00451462110504508
394	-0.212986350059509	-0.321102887392044	13.8249616622925	-0.00100484199356288	0.00289124972186983	-0.0026282137259841	0.00159255252219737
395	-0.862334966659546	-0.970451533794403	14.0847015380859	0.00289124972186983	0.000618529506027699	-0.00327756232582033	0.00418994715437293
396	-0.862334966659546	-0.321102887392044	13.8898963928223	0.00386527273803949	-0.00165419070981443	0.00289124972186983	-0.00587495695799589
397	-0.862334966659546	-0.970451533794403	14.2795057296753	-0.00847235135734081	-0.00814767740666866	-0.000355493422830477	0.000293855206109583
398	0.436362266540527	-1.29512584209442	14.1496362686157	0.00289124972186983	-0.00100484199356288	0.0022419011220336	-0.000680167751852423
399	0.436362266540527	-1.29512584209442	13.6950922012329	0.000943203864153475	0.00386527273803949	-3.08191010844894e-05	-0.00165419070981443
400	0.436362266540527	0.652920067310333	13.5002880096436	0.00841071270406246	0.00191722682211548	-0.00814767740666866	0.000943203864153475
401	-1.51168358325958	0.977594375610352	13.7600269317627	-0.00327756232582033	0.00321592413820326	-0.00457625929266214	-0.00165419070981443
402	-2.16103219985962	0.00357141741551459	13.8898963928223	-0.00847235135734081	-0.00132951640989631	0.00126787810586393	0.000618529506027699
403	-2.81038093566895	0.00357141741551459	14.0197668075562	-0.000355493422830477	0.00418994715437293	-0.00587495695799589	-0.00132951640989631
404	-1.51168358325958	0.977594375610352	14.0197668075562	-0.00490093370899558	-0.00230353930965066	0.00159255252219737	-0.000355493422830477
405	-0.212986350059509	-0.321102887392044	13.6950922012329	-3.08191010844894e-05	-0.00295288790948689	0.0022419011220336	0.00159255252219737
406	-0.862334966659546	0.652920067310333	13.5652227401733	-0.00165419070981443	-0.000355493422830477	-0.00360223650932312	0.00516396993771195
407	0.436362266540527	0.652920067310333	13.6301574707031	-0.000680167751852423	0.00386527273803949	-0.000680167751852423	0.00191722682211548
408	-0.862334966659546	1.30226862430573	13.6950922012329	0.0116574559360743	0.00808603875339031	-3.08191010844894e-05	-0.00230353930965066
409	-1.51168358325958	0.00357141741551459	14.2795057296753	0.00970941036939621	-0.00392691092565656	-0.00782300252467394	0.00581331877037883
410	0.436362266540527	-0.321102887392044	14.474310874939	-0.00132951640989631	0.00191722682211548	-0.00619963090866804	0.00548864435404539
411	-0.212986350059509	-1.94447445869446	13.8898963928223	0.00159255252219737	-0.00555028254166245	-0.00132951640989631	0.00516396993771195
412	-0.212986350059509	-1.61980020999908	13.8249616622925	-0.00619963090866804	-0.00717365415766835	0.00516396993771195	-0.000355493422830477
413	-2.16103219985962	0.652920067310333	13.9548320770264	-3.08191010844894e-05	0.000618529506027699	-0.0026282137259841	-0.00360223650932312
414	-0.212986350059509	-0.321102887392044	14.0847015380859	-0.0026282137259841	0.00354059832170606	-0.00425158534198999	0.00548864435404539
415	-2.16103219985962	-0.321102887392044	14.0847015380859	0.00354059832170606	0.00386527273803949	-0.00392691092565656	0.000293855206109583
416	-3.45972943305969	-0.970451533794403	14.2145709991455	-0.00652430532500148	-0.000680167751852423	-0.00587495695799589	0.000293855206109583
417	-3.45972943305969	-0.321102887392044	13.8249616622925	-0.00749832857400179	0.00451462110504508	0.00321592413820326	-0.000680167751852423
418	-0.212986350059509	-0.970451533794403	14.0847015380859	-0.00360223650932312	0.00581331877037883	-0.00132951640989631	-0.00230353930965066
419	1.7350594997406	-0.970451533794403	13.8249616622925	0.00548864435404539	-0.00360223650932312	-0.00197886489331722	0.00256657530553639
420	-2.16103219985962	0.652920067310333	13.5652227401733	-3.08191010844894e-05	-3.08191010844894e-05	-0.00327756232582033	0.00191722682211548
421	-1.51168358325958	0.00357141741551459	13.5652227401733	0.000618529506027699	0.000618529506027699	-0.00490093370899558	0.00289124972186983
422	-0.212986350059509	-0.321102887392044	13.7600269317627	0.000618529506027699	0.00418994715437293	0.00321592413820326	-0.00652430532500148
423	0.436362266540527	-0.321102887392044	14.0847015380859	0.00354059832170606	0.00711201597005129	-0.00100484199356288	-0.00457625929266214
424	-0.212986350059509	0.652920067310333	13.6950922012329	-0.00132951640989631	0.00159255252219737	0.00256657530553639	0.00548864435404539
425	0.436362266540527	-0.645777225494385	13.5652227401733	0.00613799272105098	-0.00782300252467394	-0.00684897974133492	-0.0026282137259841
426	-0.212986350059509	-1.61980020999908	13.8898963928223	-0.00165419070981443	-0.0126931173726916	-0.00749832857400179	-0.00295288790948689
427	-0.862334966659546	0.328245729207993	13.7600269317627	0.00126787810586393	-0.00749832857400179	0.00873538758605719	-0.0026282137259841
428	-2.16103219985962	0.977594375610352	14.0197668075562	0.000943203864153475	0.00418994715437293	-0.00197886489331722	0.00159255252219737
429	1.08571088314056	-0.321102887392044	14.2795057296753	0.0100340843200684	0.000293855206109583	-0.00490093370899558	-0.00165419070981443
430	-1.51168358325958	-0.970451533794403	13.8898963928223	-0.00522560812532902	-0.00717365415766835	0.000618529506027699	0.00126787810586393
431	-1.51168358325958	-0.645777225494385	13.8249616622925	-0.00944637414067984	-0.00392691092565656	-0.00425158534198999	0.00483929552137852
432	-1.51168358325958	-0.321102887392044	13.9548320770264	-0.0169138833880424	0.00256657530553639	-0.00619963090866804	-0.00425158534198999
433	-1.51168358325958	0.328245729207993	14.0197668075562	0.00191722682211548	0.00418994715437293	-0.00327756232582033	0.00256657530553639
434	0.436362266540527	0.652920067310333	14.0197668075562	-3.08191010844894e-05	-0.00587495695799589	-0.00522560812532902	-0.00360223650932312
435	-0.212986350059509	-0.970451533794403	14.2795057296753	-0.000680167751852423	-0.000680167751852423	0.000293855206109583	0.00483929552137852
436	1.08571088314056	-0.645777225494385	13.8898963928223	0.00289124972186983	-0.00165419070981443	-0.00944637414067984	0.000943203864153475
437	-0.862334966659546	0.328245729207993	14.0197668075562	0.0022419011220336	0.00321592413820326	-0.00100484199356288	0.00451462110504508
438	-0.212986350059509	-0.970451533794403	13.9548320770264	0.000293855206109583	0.00678734155371785	-0.00619963090866804	0.00613799272105098
439	-1.51168358325958	0.00357141741551459	13.7600269317627	-3.08191010844894e-05	-0.00555028254166245	-0.000680167751852423	-0.00522560812532902
440	-2.16103219985962	-0.645777225494385	14.0197668075562	0.00191722682211548	-0.0165892094373703	-0.00652430532500148	-0.00684897974133492
441	-1.51168358325958	0.00357141741551459	13.8898963928223	-0.00847235135734081	-0.00814767740666866	-0.000355493422830477	0.00711201597005129
442	-2.16103219985962	0.328245729207993	13.9548320770264	-0.00360223650932312	0.00548864435404539	0.0022419011220336	0.00743668992072344
443	1.08571088314056	-0.321102887392044	13.5652227401733	0.00581331877037883	0.00483929552137852	-0.00230353930965066	-0.00230353930965066
444	-0.862334966659546	-0.645777225494385	13.8898963928223	-0.00522560812532902	0.00613799272105098	-0.00132951640989631	0.00321592413820326
445	-4.10907793045044	0.328245729207993	13.6301574707031	-0.00522560812532902	-0.00392691092565656	-0.00425158534198999	0.00289124972186983
446	-3.45972943305969	0.652920067310333	13.7600269317627	-0.00522560812532902	0.00321592413820326	0.0106834331527352	0.000293855206109583
447	-0.212986350059509	-1.29512584209442	14.0847015380859	-0.00100484199356288	0.000943203864153475	-0.00360223650932312	-0.00165419070981443
448	-0.862334966659546	0.328245729207993	13.5652227401733	0.00711201597005129	0.0100340843200684	-0.00295288790948689	-0.00360223650932312
449	-0.862334966659546	0.652920067310333	13.4353523254395	0.00516396993771195	0.00386527273803949	-0.00165419070981443	-0.00490093370899558
450	-0.862334966659546	0.00357141741551459	13.3054828643799	0.00289124972186983	0.00354059832170606	-0.00619963090866804	0.000293855206109583
451	-2.81038093566895	0.652920067310333	13.5002880096436	0.000618529506027699	0.00386527273803949	-0.00100484199356288	-0.00814767740666866
452	-2.16103219985962	0.652920067310333	13.8898963928223	-0.00652430532500148	0.00418994715437293	0.00256657530553639	0.000943203864153475
453	0.436362266540527	-0.970451533794403	14.0847015380859	0.00354059832170606	0.0022419011220336	0.00354059832170606	-0.00847235135734081
454	-1.51168358325958	-0.645777225494385	13.7600269317627	0.00289124972186983	-0.00295288790948689	-0.00392691092565656	0.00126787810586393
455	0.436362266540527	-0.970451533794403	13.6301574707031	0.0022419011220336	-0.00879702530801296	0.00159255252219737	0.00776136433705688
456	-0.212986350059509	0.652920067310333	13.5002880096436	-0.00100484199356288	-3.08191010844894e-05	-0.000355493422830477	-0.00490093370899558
457	0.436362266540527	0.00357141741551459	13.8898963928223	-0.00490093370899558	0.00841071270406246	-0.00392691092565656	0.00678734155371785
458	-0.862334966659546	-0.321102887392044	13.8249616622925	0.00451462110504508	0.00256657530553639	-0.000680167751852423	-0.00295288790948689
459	-4.10907793045044	0.652920067310333	13.8898963928223	-0.00555028254166245	0.000943203864153475	-0.00879702530801296	0.00873538758605719
460	-3.45972943305969	0.328245729207993	13.3704175949097	-0.0026282137259841	-0.00619963090866804	-0.00230353930965066	-0.00587495695799589
461	-1.51168358325958	0.652920067310333	13.5652227401733	-0.00782300252467394	0.00126787810586393	-0.000355493422830477	-0.00522560812532902
462	-0.212986350059509	-0.321102887392044	13.6301574707031	-0.00944637414067984	0.00841071270406246	-0.0130177913233638	0.00256657530553639
463	-0.862334966659546	0.652920067310333	13.4353523254395	0.00159255252219737	0.00613799272105098	-0.00490093370899558	-0.000680167751852423
464	0.436362266540527	-0.321102887392044	13.8898963928223	0.00613799272105098	0.0022419011220336	-0.0107450718060136	0.00159255252219737
465	-1.51168358325958	-0.970451533794403	14.2795057296753	-0.00360223650932312	-0.00197886489331722	-0.00360223650932312	-0.00490093370899558
466	-0.862334966659546	0.977594375610352	13.8249616622925	-0.00197886489331722	-0.00717365415766835	-0.00360223650932312	0.00321592413820326
467	1.7350594997406	0.00357141741551459	13.6950922012329	0.000293855206109583	0.00483929552137852	0.00906006153672934	-0.00555028254166245
468	-0.212986350059509	0.328245729207993	13.5652227401733	0.0142548503354192	0.00159255252219737	-0.00522560812532902	-0.00132951640989631
469	-1.51168358325958	-0.970451533794403	13.7600269317627	0.00126787810586393	-0.0104203969240189	-0.00587495695799589	-3.08191010844894e-05
470	-0.862334966659546	0.00357141741551459	13.8249616622925	-0.00522560812532902	-0.00717365415766835	-0.000355493422830477	-0.00295288790948689
471	-1.51168358325958	0.00357141741551459	14.0197668075562	-0.00197886489331722	-0.00295288790948689	0.00711201597005129	-0.00165419070981443
472	-2.16103219985962	0.328245729207993	13.5652227401733	-0.00684897974133492	0.00418994715437293	-0.00392691092565656	-0.0026282137259841
473	-2.16103219985962	-0.645777225494385	13.6950922012329	-0.00555028254166245	-3.08191010844894e-05	-0.00327756232582033	-0.00132951640989631
474	-2.81038093566895	0.00357141741551459	13.6301574707031	-0.00652430532500148	0.00548864435404539	-0.0110697457566857	-0.00197886489331722
475	-2.16103219985962	0.977594375610352	13.6950922012329	-0.00132951640989631	0.000293855206109583	-0.00684897974133492	-0.00230353930965066
476	-0.862334966659546	0.652920067310333	13.6950922012329	-0.00392691092565656	0.00386527273803949	-0.00749832857400179	0.00191722682211548
477	0.436362266540527	-0.321102887392044	14.1496362686157	0.000293855206109583	0.00354059832170606	-0.00555028254166245	0.000943203864153475
478	-1.51168358325958	0.977594375610352	13.3704175949097	0.000293855206109583	0.00451462110504508	0.00321592413820326	0.00678734155371785
479	-1.51168358325958	0.652920067310333	13.3054828643799	-0.000355493422830477	0.0022419011220336	-0.0104203969240189	-0.000355493422830477
480	-2.16103219985962	0.00357141741551459	13.8249616622925	0.00678734155371785	-0.0107450718060136	-0.00587495695799589	0.00126787810586393
481	-0.862334966659546	-0.970451533794403	13.9548320770264	-0.000680167751852423	0.00159255252219737	-0.00587495695799589	0.00581331877037883
482	-1.51168358325958	0.328245729207993	13.8249616622925	0.00354059832170606	0.00743668992072344	0.00159255252219737	-0.0107450718060136
483	-2.81038093566895	-0.645777225494385	14.0197668075562	-0.000355493422830477	-0.00490093370899558	-0.00360223650932312	-0.00425158534198999
484	1.08571088314056	-0.970451533794403	13.6950922012329	0.012956153601408	-0.00619963090866804	-0.00652430532500148	0.000943203864153475
485	-0.862334966659546	-0.970451533794403	14.0847015380859	0.00321592413820326	-0.00847235135734081	0.00256657530553639	-0.000680167751852423
486	-1.51168358325958	0.00357141741551459	13.8898963928223	0.0149041991680861	0.00548864435404539	-0.00100484199356288	0.00126787810586393
487	-2.16103219985962	0.977594375610352	13.6950922012329	-0.00944637414067984	0.00613799272105098	-0.000355493422830477	-0.0026282137259841
488	-4.10907793045044	0.00357141741551459	13.8898963928223	-0.00100484199356288	0.00678734155371785	0.00159255252219737	-0.00360223650932312
489	-2.81038093566895	0.00357141741551459	14.2145709991455	-0.00684897974133492	0.00126787810586393	-0.000680167751852423	-0.00652430532500148
490	-1.51168358325958	-0.321102887392044	14.0197668075562	-0.00230353930965066	-0.00132951640989631	-0.00684897974133492	-0.00555028254166245
491	-1.51168358325958	0.00357141741551459	13.6301574707031	0.00159255252219737	-0.00327756232582033	-0.00197886489331722	0.00418994715437293
492	-1.51168358325958	0.652920067310333	12.7210693359375	-0.00425158534198999	0.00548864435404539	0.00191722682211548	-0.0026282137259841
493	0.436362266540527	0.00357141741551459	12.6561346054077	-0.00327756232582033	-0.00360223650932312	-0.00392691092565656	0.00418994715437293
494	0.436362266540527	-0.321102887392044	13.8249616622925	0.000618529506027699	0.00808603875339031	-0.00100484199356288	-0.00392691092565656
495	-1.51168358325958	0.652920067310333	14.0197668075562	0.00354059832170606	-0.00360223650932312	0.00321592413820326	0.000943203864153475
496	-0.862334966659546	-0.321102887392044	13.1106786727905	0.00581331877037883	-0.00230353930965066	-0.00684897974133492	0.00159255252219737
497	-0.212986350059509	-1.61980020999908	13.7600269317627	-0.00749832857400179	-0.00132951640989631	0.00159255252219737	-0.000355493422830477
498	0.436362266540527	-0.321102887392044	13.9548320770264	-3.08191010844894e-05	-0.00425158534198999	-0.00295288790948689	0.00516396993771195
499	-0.212986350059509	-0.321102887392044	14.1496362686157	0.00418994715437293	0.00354059832170606	-0.00360223650932312	-0.0026282137259841
500	0.436362266540527	-1.29512584209442	14.2145709991455	0.00678734155371785	-0.00295288790948689	0.00321592413820326	0.00289124972186983
501	-1.51168358325958	-0.321102887392044	14.3444404602051	-0.00652430532500148	0.000943203864153475	-0.00684897974133492	0.00386527273803949
502	-2.16103219985962	-0.321102887392044	14.474310874939	-0.0120437685400248	0.00321592413820326	0.00808603875339031	0.000943203864153475
503	-1.51168358325958	-0.970451533794403	14.0197668075562	-0.00295288790948689	0.0100340843200684	-3.08191010844894e-05	0.00646266713738441
504	-1.51168358325958	-0.321102887392044	14.0197668075562	0.00386527273803949	0.00548864435404539	-0.00165419070981443	-0.0026282137259841
505	-1.51168358325958	0.652920067310333	13.8249616622925	0.00191722682211548	0.00126787810586393	-0.00782300252467394	0.00256657530553639
506	-0.212986350059509	-0.321102887392044	13.7600269317627	-0.00457625929266214	0.000293855206109583	0.00386527273803949	0.000293855206109583
507	0.436362266540527	0.00357141741551459	13.9548320770264	-0.00132951640989631	0.000618529506027699	-0.00944637414067984	0.00321592413820326
508	-1.51168358325958	0.652920067310333	13.8249616622925	0.00418994715437293	0.00776136433705688	-0.00230353930965066	-0.00132951640989631
509	-2.16103219985962	0.328245729207993	13.6950922012329	0.0103587592020631	0.00938473641872406	-0.00782300252467394	0.00321592413820326
510	-0.212986350059509	0.328245729207993	13.4353523254395	-0.00327756232582033	-0.00457625929266214	-0.00457625929266214	0.00483929552137852
511	-0.862334966659546	-0.645777225494385	13.5002880096436	-0.000680167751852423	-0.00684897974133492	-0.00295288790948689	-0.0026282137259841
512	1.08571088314056	-1.29512584209442	13.9548320770264	-0.00457625929266214	-0.00652430532500148	-0.0026282137259841	0.00581331877037883
513	-1.51168358325958	0.00357141741551459	13.5652227401733	-0.00100484199356288	-3.08191010844894e-05	0.0022419011220336	-0.00425158534198999
514	-1.51168358325958	0.328245729207993	13.8898963928223	-3.08191010844894e-05	0.000943203864153475	-0.0113944197073579	0.000943203864153475
515	-0.212986350059509	-0.321102887392044	13.8898963928223	-0.00619963090866804	-0.00100484199356288	-0.000680167751852423	-0.00295288790948689
516	-4.10907793045044	-0.321102887392044	13.6950922012329	-0.0026282137259841	0.00938473641872406	0.00386527273803949	0.00711201597005129
517	-0.212986350059509	-0.645777225494385	14.0197668075562	-0.00197886489331722	0.00354059832170606	-0.00847235135734081	0.00646266713738441
518	-1.51168358325958	1.30226862430573	13.6301574707031	-0.00100484199356288	0.00354059832170606	0.00678734155371785	0.00256657530553639
519	-1.51168358325958	0.652920067310333	13.9548320770264	0.000293855206109583	0.00321592413820326	-0.00912170019000769	0.00289124972186983
520	-1.51168358325958	-0.321102887392044	14.2145709991455	0.00126787810586393	0.000943203864153475	-0.00457625929266214	0.00159255252219737
521	-1.51168358325958	0.328245729207993	13.7600269317627	-3.08191010844894e-05	0.0022419011220336	-0.00912170019000769	-0.00327756232582033
522	-1.51168358325958	0.328245729207993	13.3054828643799	0.000618529506027699	0.00191722682211548	-0.00457625929266214	0.00191722682211548
523	-1.51168358325958	0.652920067310333	13.5652227401733	0.00256657530553639	0.0103587592020631	0.000943203864153475	-0.00295288790948689
524	0.436362266540527	-1.29512584209442	13.9548320770264	0.00873538758605719	-0.00132951640989631	-0.00782300252467394	-0.000680167751852423
525	-0.862334966659546	0.00357141741551459	13.9548320770264	0.000293855206109583	-0.00847235135734081	-0.00619963090866804	-0.00230353930965066
526	-0.862334966659546	-0.645777225494385	13.8898963928223	-0.00749832857400179	-0.00684897974133492	-3.08191010844894e-05	-0.0026282137259841
527	1.08571088314056	-0.970451533794403	14.0847015380859	0.000943203864153475	0.00126787810586393	-0.00295288790948689	0.00451462110504508
528	0.436362266540527	0.00357141741551459	13.8898963928223	0.00289124972186983	0.00646266713738441	0.00906006153672934	-0.00425158534198999
529	-0.862334966659546	0.328245729207993	13.5002880096436	-0.00360223650932312	0.0022419011220336	-0.00782300252467394	0.00483929552137852
530	-4.10907793045044	0.977594375610352	13.8249616622925	-0.00814767740666866	-3.08191010844894e-05	-0.00814767740666866	-3.08191010844894e-05
531	-4.10907793045044	0.652920067310333	13.7600269317627	-0.0026282137259841	0.0022419011220336	-0.00457625929266214	0.00646266713738441
532	-1.51168358325958	0.652920067310333	13.7600269317627	0.00191722682211548	-0.000355493422830477	-0.00782300252467394	0.00159255252219737
533	1.08571088314056	-0.321102887392044	13.9548320770264	-0.00555028254166245	0.00938473641872406	0.00418994715437293	-0.000680167751852423
534	1.7350594997406	-0.321102887392044	12.9808082580566	0.00711201597005129	-0.00457625929266214	-0.0133424662053585	-3.08191010844894e-05
535	-1.51168358325958	0.977594375610352	13.3054828643799	0.000293855206109583	0.00581331877037883	-0.00977104809135199	0.00289124972186983
536	-1.51168358325958	0.00357141741551459	13.6950922012329	-0.00457625929266214	0.00191722682211548	-0.00165419070981443	0.00776136433705688
537	-2.81038093566895	0.977594375610352	13.6301574707031	0.000618529506027699	0.00581331877037883	-0.00619963090866804	-0.00327756232582033
538	-1.51168358325958	0.00357141741551459	13.8898963928223	0.000293855206109583	0.00289124972186983	0.000943203864153475	0.00451462110504508
539	1.08571088314056	-0.970451533794403	14.0847015380859	0.00483929552137852	-0.00295288790948689	-0.00132951640989631	0.00159255252219737
540	-0.212986350059509	-1.61980020999908	13.8898963928223	0.000943203864153475	-0.00944637414067984	-3.08191010844894e-05	-0.00295288790948689
541	1.08571088314056	-1.61980020999908	13.8249616622925	-0.00555028254166245	-0.00392691092565656	-0.00165419070981443	0.0022419011220336
542	-2.16103219985962	0.328245729207993	14.0197668075562	-0.00749832857400179	0.00418994715437293	0.000618529506027699	0.00159255252219737
543	-1.51168358325958	0.652920067310333	13.9548320770264	-0.00879702530801296	0.00548864435404539	-0.00132951640989631	0.000943203864153475
544	-2.16103219985962	-0.645777225494385	14.1496362686157	0.00126787810586393	0.00808603875339031	-0.00100484199356288	-0.00684897974133492
545	-3.45972943305969	-0.321102887392044	14.474310874939	-0.0026282137259841	0.00646266713738441	-0.00522560812532902	0.00418994715437293
546	-2.16103219985962	0.652920067310333	13.8898963928223	0.000943203864153475	0.00256657530553639	0.00483929552137852	-0.000680167751852423
547	1.08571088314056	-0.645777225494385	14.0197668075562	-0.00360223650932312	0.00906006153672934	0.00126787810586393	-0.00230353930965066
548	-0.862334966659546	-0.321102887392044	13.9548320770264	-0.00197886489331722	-0.00165419070981443	-0.00782300252467394	-0.00360223650932312
549	-1.51168358325958	0.328245729207993	13.4353523254395	0.00516396993771195	-0.000680167751852423	-0.00100484199356288	0.00516396993771195
550	-1.51168358325958	0.328245729207993	13.6301574707031	0.0022419011220336	-0.00230353930965066	-0.00490093370899558	-0.00295288790948689
551	-1.51168358325958	0.328245729207993	13.8898963928223	0.000293855206109583	0.00613799272105098	-0.000355493422830477	0.000618529506027699
552	-0.862334966659546	0.652920067310333	13.7600269317627	-0.000355493422830477	0.00841071270406246	0.00678734155371785	-0.000680167751852423
553	1.08571088314056	-0.970451533794403	13.5002880096436	0.00289124972186983	-0.0026282137259841	-0.00717365415766835	-0.00360223650932312
554	-0.212986350059509	-1.61980020999908	13.7600269317627	0.0142548503354192	-0.00555028254166245	0.00289124972186983	0.00126787810586393
555	-2.16103219985962	-0.321102887392044	13.7600269317627	-0.00392691092565656	-0.00522560812532902	-0.00652430532500148	0.00483929552137852
556	-0.212986350059509	-0.645777225494385	14.0847015380859	-0.00132951640989631	0.00581331877037883	0.00191722682211548	-0.00230353930965066
557	-2.16103219985962	0.652920067310333	13.8249616622925	0.000943203864153475	-0.000355493422830477	-0.00197886489331722	-0.000355493422830477
558	-2.81038093566895	0.328245729207993	14.0197668075562	-0.00717365415766835	0.00191722682211548	0.00289124972186983	0.00289124972186983
559	-2.81038093566895	0.00357141741551459	13.8249616622925	0.000293855206109583	-0.00230353930965066	0.00354059832170606	0.00548864435404539
560	-0.862334966659546	-0.321102887392044	13.8898963928223	-0.00587495695799589	0.00354059832170606	-0.00490093370899558	0.000943203864153475
561	1.08571088314056	0.00357141741551459	13.6301574707031	-0.0026282137259841	0.00191722682211548	-0.00619963090866804	-0.00652430532500148
562	1.08571088314056	-0.645777225494385	13.9548320770264	-0.000680167751852423	0.00289124972186983	-0.00392691092565656	0.0022419011220336
563	-1.51168358325958	0.977594375610352	13.6301574707031	0.00613799272105098	0.00386527273803949	-0.00295288790948689	-0.000355493422830477
564	0.436362266540527	0.00357141741551459	13.6950922012329	0.00548864435404539	-0.0026282137259841	-0.00197886489331722	-0.000355493422830477
565	0.436362266540527	-0.645777225494385	13.7600269317627	0.00386527273803949	0.000618529506027699	-0.00782300252467394	0.000618529506027699
566	-0.862334966659546	0.977594375610352	13.5652227401733	0.000618529506027699	-0.000680167751852423	-0.00100484199356288	-0.00684897974133492
567	0.436362266540527	-1.29512584209442	13.9548320770264	0.000293855206109583	0.00126787810586393	-0.00879702530801296	-0.00717365415766835
568	1.08571088314056	-0.970451533794403	13.5002880096436	-0.00132951640989631	-0.00717365415766835	0.00256657530553639	-0.00555028254166245
569	-1.51168358325958	-0.321102887392044	13.9548320770264	-0.00392691092565656	-0.00327756232582033	-0.00360223650932312	0.000293855206109583
570	0.436362266540527	0.652920067310333	14.0197668075562	0.000618529506027699	0.00711201597005129	-0.00392691092565656	-0.00100484199356288
571	-1.51168358325958	1.30226862430573	13.5652227401733	-0.00100484199356288	0.00646266713738441	-0.000680167751852423	0.00418994715437293
572	-1.51168358325958	0.652920067310333	13.5002880096436	-0.0120437685400248	0.00451462110504508	-0.00522560812532902	0.000943203864153475
573	-1.51168358325958	0.328245729207993	13.5002880096436	-0.00555028254166245	0.00191722682211548	0.00743668992072344	-0.0026282137259841
574	-0.862334966659546	-0.321102887392044	13.8898963928223	0.00386527273803949	0.00516396993771195	0.000943203864153475	-0.00132951640989631
575	-0.212986350059509	0.00357141741551459	13.6950922012329	0.00321592413820326	0.000943203864153475	-0.00360223650932312	-0.00457625929266214
576	-0.212986350059509	-0.970451533794403	14.1496362686157	-0.00100484199356288	-0.00490093370899558	-0.00652430532500148	0.00386527273803949
577	-0.862334966659546	0.652920067310333	13.5002880096436	-0.00555028254166245	0.000618529506027699	-0.00100484199356288	0.00451462110504508
578	-0.862334966659546	-0.321102887392044	13.8898963928223	-0.00717365415766835	0.000618529506027699	0.00256657530553639	-0.00165419070981443
579	1.08571088314056	-0.321102887392044	14.1496362686157	0.00548864435404539	0.00289124972186983	-0.00457625929266214	-0.00327756232582033
580	-0.212986350059509	-0.645777225494385	14.0847015380859	-0.000355493422830477	-0.00230353930965066	-0.00197886489331722	0.00613799272105098
581	0.436362266540527	-0.970451533794403	14.2795057296753	-0.000680167751852423	-0.00587495695799589	-0.0026282137259841	0.00159255252219737
582	1.7350594997406	-2.26914882659912	14.4093751907349	-0.00425158534198999	-0.00230353930965066	0.000293855206109583	-0.00165419070981443
583	-1.51168358325958	-0.321102887392044	14.0847015380859	-0.00684897974133492	-3.08191010844894e-05	-0.00425158534198999	-0.00425158534198999
584	-0.862334966659546	0.328245729207993	13.5652227401733	-0.00295288790948689	-0.00587495695799589	0.00354059832170606	0.00159255252219737
585	0.436362266540527	-0.321102887392044	13.8898963928223	-0.00587495695799589	0.000293855206109583	-0.00327756232582033	-0.00295288790948689
586	-2.81038093566895	0.328245729207993	13.6301574707031	-0.00230353930965066	-0.0026282137259841	0.00289124972186983	-0.00457625929266214
587	-2.16103219985962	-0.321102887392044	13.9548320770264	-0.00652430532500148	0.00321592413820326	0.00289124972186983	-0.0104203969240189
588	-2.81038093566895	0.328245729207993	13.9548320770264	-0.00490093370899558	0.00418994715437293	0.00289124972186983	-0.00230353930965066
589	-0.212986350059509	0.652920067310333	13.9548320770264	0.00516396993771195	0.00678734155371785	-0.00587495695799589	-0.000355493422830477
590	-0.862334966659546	0.977594375610352	13.5002880096436	-0.00490093370899558	0.00386527273803949	-0.00944637414067984	-0.000680167751852423
591	-0.212986350059509	0.652920067310333	13.6301574707031	-0.00522560812532902	-0.00879702530801296	-0.00490093370899558	0.000943203864153475
592	-1.51168358325958	0.328245729207993	13.4353523254395	0.0022419011220336	-0.000355493422830477	0.000293855206109583	-0.00814767740666866
593	-0.862334966659546	0.328245729207993	13.6301574707031	-0.00165419070981443	0.00451462110504508	0.00159255252219737	0.0022419011220336
594	1.08571088314056	-1.29512584209442	14.0847015380859	-3.08191010844894e-05	0.000293855206109583	-0.00814767740666866	-0.00165419070981443
595	-1.51168358325958	0.00357141741551459	14.0197668075562	0.00289124972186983	-0.000680167751852423	-0.00327756232582033	-0.00197886489331722
596	1.7350594997406	-2.26914882659912	14.0197668075562	-0.00522560812532902	-0.00652430532500148	-0.00912170019000769	0.00483929552137852
597	-0.862334966659546	0.00357141741551459	13.6301574707031	0.00256657530553639	-0.00360223650932312	0.00191722682211548	0.000943203864153475
598	-0.862334966659546	-0.645777225494385	13.9548320770264	-0.000355493422830477	0.00159255252219737	0.000293855206109583	0.00386527273803949
599	1.08571088314056	-0.645777225494385	13.8249616622925	0.00256657530553639	0.00321592413820326	0.0022419011220336	0.00418994715437293
600	-1.51168358325958	-0.321102887392044	14.2795057296753	-3.08191010844894e-05	0.00354059832170606	-0.0100957229733467	0.000618529506027699
601	-0.862334966659546	-0.970451533794403	14.2145709991455	-0.0126931173726916	0.0022419011220336	-0.000355493422830477	0.00743668992072344
602	-0.212986350059509	0.00357141741551459	14.0847015380859	0.0022419011220336	0.00808603875339031	-3.08191010844894e-05	-0.000355493422830477
603	-0.212986350059509	0.652920067310333	13.6301574707031	-0.00327756232582033	0.00808603875339031	-0.00425158534198999	0.00126787810586393
604	-1.51168358325958	0.977594375610352	13.3704175949097	0.00256657530553639	-0.00425158534198999	0.00159255252219737	-0.000680167751852423
605	-0.212986350059509	-0.645777225494385	14.0197668075562	-0.00165419070981443	-0.00165419070981443	-0.0120437685400248	-0.000355493422830477
606	-1.51168358325958	0.328245729207993	13.7600269317627	-0.00847235135734081	0.000943203864153475	-0.00327756232582033	0.00159255252219737
607	-0.862334966659546	-0.645777225494385	14.0197668075562	0.000943203864153475	0.0116574559360743	0.00646266713738441	-0.00295288790948689
608	-0.862334966659546	-0.321102887392044	13.8249616622925	0.00483929552137852	0.00970941036939621	-0.00100484199356288	0.00159255252219737
609	-2.16103219985962	0.328245729207993	13.3704175949097	0.00776136433705688	-0.00327756232582033	0.00256657530553639	-0.00457625929266214
610	-1.51168358325958	-0.645777225494385	13.8898963928223	-0.00132951640989631	-0.00230353930965066	-0.0026282137259841	-0.000355493422830477
611	-0.212986350059509	-0.321102887392044	13.6950922012329	0.0022419011220336	-0.00100484199356288	0.000293855206109583	-0.0026282137259841
612	-1.51168358325958	0.328245729207993	13.5652227401733	-0.00619963090866804	0.00581331877037883	0.000293855206109583	0.000293855206109583
613	-1.51168358325958	0.328245729207993	14.1496362686157	-0.000680167751852423	0.0162028968334198	-3.08191010844894e-05	-0.00457625929266214
614	-3.45972943305969	-0.321102887392044	14.2795057296753	-0.00782300252467394	-0.00132951640989631	-0.0026282137259841	0.0022419011220336
615	-3.45972943305969	0.00357141741551459	13.6301574707031	-0.00165419070981443	0.00646266713738441	-0.00522560812532902	0.00191722682211548
616	-0.212986350059509	-0.321102887392044	13.7600269317627	0.00776136433705688	-0.000355493422830477	-0.00132951640989631	0.00126787810586393
617	-1.51168358325958	0.328245729207993	13.6301574707031	-0.00684897974133492	0.00191722682211548	-0.00100484199356288	0.00418994715437293
618	-0.212986350059509	-0.645777225494385	13.9548320770264	0.00126787810586393	0.0022419011220336	0.000943203864153475	-0.00165419070981443
619	0.436362266540527	-0.645777225494385	13.8249616622925	0.0022419011220336	-0.00295288790948689	-0.00360223650932312	0.00354059832170606
620	1.08571088314056	-0.321102887392044	14.0197668075562	-0.00392691092565656	0.00418994715437293	-0.00749832857400179	-0.00555028254166245
621	1.08571088314056	0.00357141741551459	13.6950922012329	-0.00522560812532902	0.00581331877037883	-0.00457625929266214	-0.00132951640989631
622	-0.212986350059509	-0.321102887392044	13.8898963928223	-0.00100484199356288	-0.000355493422830477	0.000293855206109583	-0.00360223650932312
623	-0.862334966659546	-0.645777225494385	13.7600269317627	0.00451462110504508	-0.00197886489331722	-0.00132951640989631	-0.000680167751852423
624	1.08571088314056	-0.970451533794403	13.6950922012329	-0.00165419070981443	-0.00717365415766835	0.000293855206109583	-0.00457625929266214
625	0.436362266540527	-1.29512584209442	14.0197668075562	0.00841071270406246	-0.00295288790948689	-0.00555028254166245	-0.000355493422830477
626	-1.51168358325958	0.977594375610352	14.0197668075562	-0.00295288790948689	0.000943203864153475	-0.000680167751852423	0.0022419011220336
627	-0.862334966659546	-0.645777225494385	14.1496362686157	0.00354059832170606	0.00548864435404539	-0.00295288790948689	0.00126787810586393
628	-4.10907793045044	0.652920067310333	13.6950922012329	-0.0113944197073579	0.00678734155371785	-0.00295288790948689	0.00289124972186983
629	-2.81038093566895	0.652920067310333	13.9548320770264	-0.00749832857400179	0.00418994715437293	-0.00197886489331722	0.00191722682211548
630	-0.862334966659546	0.328245729207993	13.8249616622925	-0.00327756232582033	-0.000680167751852423	-0.00425158534198999	0.00126787810586393
631	-0.862334966659546	0.328245729207993	13.9548320770264	-0.00100484199356288	-0.000355493422830477	-0.00327756232582033	-0.00165419070981443
632	-0.862334966659546	0.328245729207993	13.7600269317627	0.00321592413820326	0.00646266713738441	-0.00684897974133492	-0.00165419070981443
633	-1.51168358325958	0.977594375610352	13.3704175949097	-0.00197886489331722	0.00581331877037883	-0.00165419070981443	-0.00197886489331722
634	1.08571088314056	-0.645777225494385	13.6301574707031	0.0116574559360743	-0.00327756232582033	-0.00652430532500148	-0.000680167751852423
635	-1.51168358325958	0.328245729207993	13.5652227401733	0.00256657530553639	0.00516396993771195	0.00321592413820326	-3.08191010844894e-05
636	1.08571088314056	-0.645777225494385	13.9548320770264	0.00451462110504508	-0.00392691092565656	-0.00717365415766835	-0.00360223650932312
637	-0.212986350059509	-0.321102887392044	13.6950922012329	0.00581331877037883	0.00548864435404539	0.00126787810586393	-0.000355493422830477
638	-1.51168358325958	-1.29512584209442	14.2145709991455	-0.000355493422830477	-0.0026282137259841	-0.00619963090866804	-0.00197886489331722
639	0.436362266540527	-1.29512584209442	14.0197668075562	-3.08191010844894e-05	-0.00295288790948689	0.00126787810586393	0.00126787810586393
640	1.08571088314056	-0.321102887392044	13.7600269317627	-0.000680167751852423	-0.00425158534198999	0.000293855206109583	-0.000680167751852423
641	-0.212986350059509	-0.321102887392044	13.7600269317627	-0.00944637414067984	0.00354059832170606	-0.00490093370899558	0.000618529506027699
642	-2.16103219985962	-0.645777225494385	13.8898963928223	-0.00619963090866804	0.00743668992072344	0.000293855206109583	0.00711201597005129
643	-4.10907793045044	0.652920067310333	13.7600269317627	-0.0120437685400248	0.0106834331527352	-0.00717365415766835	0.00418994715437293
644	0.436362266540527	-0.321102887392044	13.8898963928223	0.00159255252219737	0.00159255252219737	0.000293855206109583	0.000943203864153475
645	1.08571088314056	0.00357141741551459	14.0197668075562	0.00581331877037883	-0.00392691092565656	0.00289124972186983	0.00289124972186983
646	-1.51168358325958	0.00357141741551459	13.5652227401733	-0.00555028254166245	0.00289124972186983	-0.0136671401560307	-0.00555028254166245
647	0.436362266540527	-0.970451533794403	13.5652227401733	-0.00522560812532902	0.00970941036939621	-0.00230353930965066	-0.0117190945893526
648	-0.862334966659546	0.328245729207993	13.4353523254395	0.00516396993771195	0.00776136433705688	-0.00165419070981443	0.000293855206109583
649	-0.212986350059509	0.00357141741551459	13.6950922012329	0.000618529506027699	0.00256657530553639	-0.00197886489331722	-0.00912170019000769
650	-0.862334966659546	0.652920067310333	14.1496362686157	0.00483929552137852	-0.00197886489331722	-0.00749832857400179	0.000618529506027699
651	-0.862334966659546	-0.321102887392044	14.4093751907349	0.00418994715437293	-0.00652430532500148	-0.0136671401560307	0.00256657530553639
652	-1.51168358325958	-0.645777225494385	13.8249616622925	-0.00100484199356288	-0.00295288790948689	0.00159255252219737	-0.00587495695799589
653	-2.16103219985962	-0.321102887392044	13.5652227401733	0.00256657530553639	-0.00327756232582033	0.000293855206109583	-0.00230353930965066
654	1.7350594997406	-0.321102887392044	13.8898963928223	-0.000680167751852423	-0.00165419070981443	0.00191722682211548	-0.00522560812532902
655	-2.16103219985962	0.652920067310333	13.6950922012329	-0.00392691092565656	-0.0026282137259841	-0.00684897974133492	0.00159255252219737
656	-0.862334966659546	-0.321102887392044	14.1496362686157	-0.00165419070981443	-0.00522560812532902	-0.00782300252467394	-0.00197886489331722
657	-4.10907793045044	0.977594375610352	14.0197668075562	-0.0100957229733467	0.00516396993771195	0.000618529506027699	0.00289124972186983
658	-0.862334966659546	-0.645777225494385	13.8898963928223	-0.00490093370899558	-3.08191010844894e-05	-0.00425158534198999	0.00191722682211548
659	-0.862334966659546	0.00357141741551459	14.0197668075562	0.00548864435404539	0.0022419011220336	0.00548864435404539	-0.00522560812532902
660	-0.212986350059509	-0.645777225494385	14.1496362686157	-0.00555028254166245	-0.000355493422830477	-0.000355493422830477	0.0022419011220336
661	0.436362266540527	-0.970451533794403	13.7600269317627	-0.00360223650932312	0.0022419011220336	-0.00392691092565656	-0.00132951640989631
662	-0.212986350059509	-0.645777225494385	13.6950922012329	-3.08191010844894e-05	0.00516396993771195	0.0100340843200684	0.000618529506027699
663	-0.212986350059509	0.652920067310333	13.8249616622925	0.00386527273803949	0.000943203864153475	-0.0136671401560307	-0.00100484199356288
664	-0.212986350059509	0.977594375610352	13.5652227401733	-0.0026282137259841	0.000943203864153475	-0.00100484199356288	-0.00587495695799589
665	-0.212986350059509	-0.970451533794403	13.8249616622925	0.00159255252219737	-0.00977104809135199	-0.00327756232582033	-0.000355493422830477
666	-0.212986350059509	-0.321102887392044	13.5652227401733	-0.00490093370899558	-0.00652430532500148	-0.00327756232582033	0.00873538758605719
667	1.08571088314056	-2.26914882659912	13.8898963928223	-0.0026282137259841	0.00678734155371785	0.00646266713738441	-0.00392691092565656
668	-0.212986350059509	0.00357141741551459	13.6950922012329	0.00354059832170606	-0.00360223650932312	-0.00100484199356288	-0.00197886489331722
669	-1.51168358325958	0.977594375610352	14.0197668075562	-0.000355493422830477	0.00321592413820326	0.00451462110504508	0.000618529506027699
670	-1.51168358325958	-0.321102887392044	13.8898963928223	-0.00132951640989631	0.000293855206109583	-0.00490093370899558	0.00711201597005129
671	-2.16103219985962	-0.321102887392044	13.7600269317627	-0.00619963090866804	-0.00132951640989631	-0.00392691092565656	-0.00425158534198999
672	-4.10907793045044	-0.645777225494385	13.8898963928223	-0.00619963090866804	0.00159255252219737	-0.00684897974133492	0.00808603875339031
673	-2.81038093566895	0.00357141741551459	13.9548320770264	0.00191722682211548	0.00483929552137852	-0.0026282137259841	-0.00230353930965066
674	-1.51168358325958	0.328245729207993	14.0847015380859	0.0022419011220336	0.00354059832170606	-0.00555028254166245	0.00159255252219737
675	1.08571088314056	-0.321102887392044	14.474310874939	0.00256657530553639	0.00451462110504508	-0.00165419070981443	-0.00197886489331722
676	-0.862334966659546	0.00357141741551459	14.0847015380859	-0.00587495695799589	-0.00100484199356288	0.000293855206109583	-0.00392691092565656
677	-0.212986350059509	0.00357141741551459	13.6301574707031	-0.000355493422830477	-0.00230353930965066	-0.000355493422830477	0.00354059832170606
678	-0.212986350059509	0.00357141741551459	13.5002880096436	0.00451462110504508	0.00613799272105098	-0.00327756232582033	-0.00652430532500148
679	-0.212986350059509	0.00357141741551459	13.7600269317627	0.00289124972186983	0.00354059832170606	0.0022419011220336	0.00906006153672934
680	-0.212986350059509	0.328245729207993	13.8898963928223	0.000943203864153475	0.00321592413820326	-0.00295288790948689	0.00386527273803949
681	-0.212986350059509	-0.321102887392044	14.0197668075562	-0.00782300252467394	-0.00814767740666866	-0.00197886489331722	-3.08191010844894e-05
682	-1.51168358325958	0.00357141741551459	13.8898963928223	-0.00100484199356288	-0.00652430532500148	-0.00197886489331722	0.000618529506027699
683	-0.212986350059509	-0.321102887392044	13.6950922012329	-0.00100484199356288	0.00873538758605719	-0.00684897974133492	-0.00587495695799589
684	-1.51168358325958	0.328245729207993	14.0197668075562	-0.00197886489331722	-0.00295288790948689	-0.00749832857400179	0.00289124972186983
685	-2.16103219985962	-0.321102887392044	13.9548320770264	-0.00457625929266214	-0.00132951640989631	0.00256657530553639	0.00289124972186983
686	-4.10907793045044	0.652920067310333	13.6301574707031	-0.0104203969240189	0.00159255252219737	-0.00652430532500148	0.00743668992072344
687	-0.212986350059509	-0.970451533794403	14.0847015380859	-0.00977104809135199	0.00808603875339031	-0.00230353930965066	0.00289124972186983
688	-1.51168358325958	0.652920067310333	13.7600269317627	0.000618529506027699	0.00418994715437293	-0.00360223650932312	-0.00555028254166245
689	-2.16103219985962	0.652920067310333	13.5652227401733	0.00159255252219737	0.00289124972186983	-0.00490093370899558	-0.0026282137259841
690	-0.862334966659546	0.00357141741551459	13.5652227401733	0.00678734155371785	0.00159255252219737	-0.00457625929266214	-0.00425158534198999
691	0.436362266540527	0.00357141741551459	13.5002880096436	0.00256657530553639	0.000618529506027699	-0.00717365415766835	0.00548864435404539
692	-0.862334966659546	-0.970451533794403	13.8898963928223	0.00256657530553639	0.00516396993771195	0.00191722682211548	-0.000680167751852423
693	-1.51168358325958	0.652920067310333	13.8898963928223	-0.00165419070981443	0.000943203864153475	-0.00392691092565656	-0.00100484199356288
694	0.436362266540527	0.00357141741551459	13.8249616622925	0.00483929552137852	-0.00132951640989631	-0.00587495695799589	-0.000355493422830477
695	0.436362266540527	-1.61980020999908	13.7600269317627	0.00191722682211548	-0.0113944197073579	0.00354059832170606	-0.00782300252467394
696	0.436362266540527	-1.29512584209442	13.8249616622925	0.000293855206109583	0.00159255252219737	-0.00977104809135199	0.0022419011220336
697	-1.51168358325958	0.328245729207993	13.6301574707031	-0.0100957229733467	-0.00230353930965066	0.00613799272105098	0.00256657530553639
698	-1.51168358325958	0.652920067310333	13.7600269317627	0.000293855206109583	-0.00165419070981443	-0.00165419070981443	-0.00100484199356288
699	-0.212986350059509	-0.321102887392044	14.0197668075562	-0.00749832857400179	0.00354059832170606	-0.00684897974133492	0.00386527273803949
700	-2.81038093566895	-0.321102887392044	14.4093751907349	0.00191722682211548	-0.00132951640989631	-0.000355493422830477	-0.00425158534198999
701	-2.16103219985962	-0.645777225494385	14.0847015380859	-0.00490093370899558	-0.00327756232582033	-0.0107450718060136	0.00516396993771195
702	-1.51168358325958	0.977594375610352	13.8249616622925	-0.000680167751852423	-0.00230353930965066	0.00613799272105098	-0.00522560812532902
703	-0.862334966659546	0.977594375610352	13.8249616622925	0.00451462110504508	0.00808603875339031	0.000943203864153475	-0.00327756232582033
704	1.08571088314056	-0.645777225494385	13.9548320770264	-0.00360223650932312	-0.00522560812532902	-3.08191010844894e-05	0.000618529506027699
705	1.08571088314056	-0.321102887392044	13.9548320770264	0.00126787810586393	-0.00230353930965066	-0.00327756232582033	0.00808603875339031
706	-1.51168358325958	0.328245729207993	13.9548320770264	-0.00522560812532902	0.00191722682211548	-0.00652430532500148	0.00321592413820326
707	0.436362266540527	0.00357141741551459	13.6950922012329	-0.00490093370899558	0.00581331877037883	0.00126787810586393	-0.00425158534198999
708	-1.51168358325958	0.00357141741551459	13.6950922012329	-0.00230353930965066	-0.00100484199356288	0.000943203864153475	-0.00749832857400179
709	-0.862334966659546	-0.970451533794403	13.8249616622925	-3.08191010844894e-05	-0.00587495695799589	-0.00457625929266214	-0.00295288790948689
710	-0.212986350059509	-1.61980020999908	14.0197668075562	-0.00327756232582033	-0.0117190945893526	-0.000355493422830477	0.00126787810586393
711	2.38440823554993	-1.29512584209442	14.1496362686157	-0.000680167751852423	-0.000355493422830477	-0.00652430532500148	0.00256657530553639
712	-0.862334966659546	0.328245729207993	14.1496362686157	-0.00782300252467394	0.00191722682211548	0.000293855206109583	0.000618529506027699
713	-1.51168358325958	0.652920067310333	13.6950922012329	0.00483929552137852	0.00386527273803949	-0.00879702530801296	0.00418994715437293
714	-2.81038093566895	0.652920067310333	13.8898963928223	-0.0117190945893526	-0.000680167751852423	-0.0026282137259841	0.000618529506027699
715	-2.16103219985962	-0.970451533794403	14.1496362686157	-0.0107450718060136	-0.00165419070981443	0.00256657530553639	0.00159255252219737
716	0.436362266540527	-0.970451533794403	13.8898963928223	0.00159255252219737	0.0022419011220336	-0.00295288790948689	0.00321592413820326
717	-1.51168358325958	0.328245729207993	13.7600269317627	-0.00814767740666866	-0.00490093370899558	-0.00587495695799589	-0.00327756232582033
718	1.08571088314056	0.00357141741551459	14.1496362686157	-0.00619963090866804	0.000618529506027699	-0.0107450718060136	0.00548864435404539
719	1.08571088314056	0.00357141741551459	13.5002880096436	0.000293855206109583	-0.00425158534198999	-0.00165419070981443	0.00418994715437293
720	-0.212986350059509	-0.321102887392044	13.7600269317627	0.00776136433705688	0.00776136433705688	-0.00717365415766835	0.000293855206109583
721	0.436362266540527	-0.645777225494385	13.9548320770264	0.0022419011220336	-0.00197886489331722	-0.00360223650932312	-0.00327756232582033
722	-1.51168358325958	-0.970451533794403	13.8898963928223	-0.00912170019000769	0.000943203864153475	0.00613799272105098	-0.00197886489331722
723	-0.862334966659546	-0.321102887392044	13.7600269317627	0.00451462110504508	0.00126787810586393	-0.00425158534198999	0.000293855206109583
724	-0.212986350059509	-1.61980020999908	14.0847015380859	0.00191722682211548	-0.00392691092565656	-0.00457625929266214	-0.00392691092565656
725	1.08571088314056	-1.29512584209442	13.8898963928223	0.0106834331527352	-0.00619963090866804	-0.00230353930965066	0.00191722682211548
726	-2.16103219985962	-0.321102887392044	14.0847015380859	0.00354059832170606	0.00873538758605719	-0.00814767740666866	0.00256657530553639
727	-0.862334966659546	0.977594375610352	13.8898963928223	-0.00490093370899558	-0.000355493422830477	-0.000680167751852423	-0.00327756232582033
728	-3.45972943305969	0.652920067310333	13.9548320770264	-3.08191010844894e-05	0.00516396993771195	-0.00100484199356288	0.00289124972186983
729	-2.16103219985962	-0.321102887392044	14.2795057296753	-0.00944637414067984	0.00191722682211548	-0.000680167751852423	-0.00295288790948689
730	0.436362266540527	-0.645777225494385	14.474310874939	-3.08191010844894e-05	-0.0026282137259841	-0.00847235135734081	-0.00132951640989631
731	0.436362266540527	-0.321102887392044	14.0847015380859	0.00386527273803949	0.000943203864153475	-0.00619963090866804	-0.00522560812532902
732	0.436362266540527	-0.645777225494385	13.5652227401733	-0.00814767740666866	0.00126787810586393	-0.00327756232582033	-0.00425158534198999
733	-0.862334966659546	0.328245729207993	13.3054828643799	0.00289124972186983	-0.00230353930965066	-0.0026282137259841	-0.00327756232582033
734	-0.862334966659546	0.652920067310333	13.3704175949097	-0.000355493422830477	0.00516396993771195	-0.00814767740666866	-0.000355493422830477
735	1.08571088314056	-0.645777225494385	13.8898963928223	0.00159255252219737	0.00159255252219737	0.000943203864153475	0.00289124972186983
736	0.436362266540527	0.00357141741551459	14.1496362686157	-0.00619963090866804	0.00581331877037883	-0.00717365415766835	0.00289124972186983
737	-1.51168358325958	-0.645777225494385	13.6301574707031	-0.00555028254166245	-0.0113944197073579	-0.00230353930965066	-0.00782300252467394
738	-1.51168358325958	-1.94447445869446	13.6950922012329	0.000943203864153475	-0.00814767740666866	-0.00847235135734081	-0.00392691092565656
739	-0.212986350059509	-1.61980020999908	13.8898963928223	-0.000680167751852423	-0.00652430532500148	-0.00684897974133492	-0.00132951640989631
740	0.436362266540527	-1.29512584209442	13.8898963928223	0.00646266713738441	0.000293855206109583	-3.08191010844894e-05	-0.00295288790948689
741	-0.862334966659546	-0.645777225494385	13.9548320770264	-0.000680167751852423	0.00354059832170606	0.00159255252219737	0.00678734155371785
742	-1.51168358325958	-0.970451533794403	14.1496362686157	-0.017887907102704	0.00516396993771195	-3.08191010844894e-05	-0.00100484199356288
743	-3.45972943305969	0.652920067310333	13.7600269317627	-0.00619963090866804	0.00743668992072344	0.00451462110504508	0.000943203864153475
744	-0.862334966659546	0.328245729207993	13.6950922012329	-0.00197886489331722	0.000943203864153475	-0.00360223650932312	0.00159255252219737
745	0.436362266540527	-0.321102887392044	13.7600269317627	0.00743668992072344	-3.08191010844894e-05	-0.00555028254166245	-0.00619963090866804
746	0.436362266540527	-0.645777225494385	14.0197668075562	-0.00392691092565656	0.00483929552137852	-0.00197886489331722	-0.00360223650932312
747	0.436362266540527	0.652920067310333	13.7600269317627	-0.000355493422830477	0.00159255252219737	-0.00425158534198999	0.000943203864153475
748	-0.862334966659546	0.977594375610352	13.7600269317627	0.0132808275520802	0.00581331877037883	-0.000355493422830477	0.00354059832170606
749	1.08571088314056	-0.645777225494385	14.0197668075562	0.000943203864153475	0.00159255252219737	-0.0120437685400248	0.000293855206109583
750	-0.212986350059509	-0.321102887392044	13.6950922012329	0.00418994715437293	0.00289124972186983	-0.00717365415766835	-0.00717365415766835
751	-0.212986350059509	-1.29512584209442	13.8898963928223	0.00451462110504508	0.00386527273803949	-0.00879702530801296	0.00126787810586393
752	-0.862334966659546	-1.94447445869446	14.0197668075562	-0.00782300252467394	-0.0026282137259841	0.00970941036939621	-0.00652430532500148
753	-1.51168358325958	-0.321102887392044	13.8898963928223	0.00354059832170606	0.000293855206109583	-0.00457625929266214	0.0022419011220336
754	-0.862334966659546	-0.321102887392044	13.9548320770264	-3.08191010844894e-05	-0.00197886489331722	-0.00457625929266214	0.00321592413820326
755	1.08571088314056	-0.321102887392044	14.1496362686157	0.00483929552137852	0.000618529506027699	-0.00782300252467394	-0.00652430532500148
756	-1.51168358325958	0.328245729207993	12.8509387969971	-0.0026282137259841	0.00191722682211548	-0.00392691092565656	0.00743668992072344
757	-2.81038093566895	-0.321102887392044	13.0457439422607	-0.00555028254166245	0.00418994715437293	-0.00197886489331722	-0.00165419070981443
758	-1.51168358325958	-0.645777225494385	13.8898963928223	0.00418994715437293	0.00613799272105098	-3.08191010844894e-05	0.00743668992072344
759	0.436362266540527	-0.645777225494385	13.6301574707031	0.00906006153672934	0.000618529506027699	-0.00392691092565656	-0.00132951640989631
760	-0.862334966659546	0.977594375610352	13.8898963928223	0.00808603875339031	-3.08191010844894e-05	-0.00197886489331722	0.00289124972186983
761	0.436362266540527	-0.321102887392044	13.7600269317627	-0.00197886489331722	-0.00327756232582033	-0.00847235135734081	0.00483929552137852
762	-0.212986350059509	0.00357141741551459	13.4353523254395	-0.00230353930965066	-0.00100484199356288	-3.08191010844894e-05	-0.00360223650932312
763	1.08571088314056	-0.321102887392044	13.7600269317627	0.00289124972186983	0.00321592413820326	-0.00749832857400179	0.0022419011220336
764	-0.212986350059509	0.652920067310333	13.5652227401733	0.00256657530553639	0.00256657530553639	0.0022419011220336	0.00289124972186983
765	0.436362266540527	-0.321102887392044	13.9548320770264	-0.00230353930965066	0.00289124972186983	-0.00327756232582033	-0.00360223650932312
766	1.7350594997406	-0.970451533794403	14.0197668075562	0.00126787810586393	-0.00360223650932312	-0.00587495695799589	-0.00165419070981443
767	-1.51168358325958	-0.645777225494385	13.8898963928223	-0.0100957229733467	-0.00392691092565656	0.0022419011220336	-3.08191010844894e-05
768	-2.16103219985962	-0.321102887392044	13.9548320770264	0.00418994715437293	0.00159255252219737	-0.0120437685400248	0.000943203864153475
769	-0.212986350059509	-0.645777225494385	13.8249616622925	-0.00295288790948689	0.000293855206109583	-0.00912170019000769	-0.00522560812532902
770	-0.862334966659546	-0.645777225494385	13.9548320770264	-0.00132951640989631	-0.00295288790948689	-0.00619963090866804	-0.000355493422830477
771	-0.862334966659546	-0.645777225494385	13.9548320770264	-0.00652430532500148	0.000618529506027699	-3.08191010844894e-05	-0.000680167751852423
772	-1.51168358325958	0.00357141741551459	13.9548320770264	-0.00619963090866804	0.00256657530553639	0.00321592413820326	-0.00100484199356288
773	-1.51168358325958	0.328245729207993	14.1496362686157	0.000293855206109583	0.00581331877037883	-0.00425158534198999	-0.00392691092565656
774	-2.16103219985962	0.977594375610352	13.4353523254395	0.00613799272105098	0.00548864435404539	-0.00749832857400179	-0.00717365415766835
775	0.436362266540527	-0.321102887392044	13.7600269317627	0.00483929552137852	0.0022419011220336	-0.00879702530801296	0.00126787810586393
776	1.08571088314056	0.328245729207993	12.6561346054077	-0.000680167751852423	-0.00197886489331722	-0.00295288790948689	-0.00132951640989631
777	0.436362266540527	-0.645777225494385	13.6950922012329	-0.00619963090866804	0.00354059832170606	0.00321592413820326	0.000618529506027699
778	1.08571088314056	-0.645777225494385	13.8898963928223	0.00581331877037883	-0.00360223650932312	0.000943203864153475	-0.0026282137259841
779	-0.862334966659546	0.00357141741551459	13.8249616622925	0.00386527273803949	0.000293855206109583	0.000293855206109583	0.000943203864153475
780	-0.862334966659546	-0.321102887392044	13.6950922012329	-0.000355493422830477	-0.00619963090866804	-0.00392691092565656	0.00256657530553639
781	0.436362266540527	0.00357141741551459	13.3704175949097	0.00289124972186983	-0.000355493422830477	-0.00327756232582033	-0.00555028254166245
782	-0.212986350059509	-1.61980020999908	14.0847015380859	-0.000355493422830477	-0.00197886489331722	-0.00425158534198999	0.00256657530553639
783	1.08571088314056	-0.645777225494385	14.2145709991455	0.00646266713738441	0.00483929552137852	0.000943203864153475	-0.00197886489331722
784	-1.51168358325958	0.328245729207993	13.6950922012329	0.00711201597005129	0.00548864435404539	-0.00944637414067984	0.00581331877037883
785	-0.212986350059509	-0.321102887392044	14.0847015380859	0.00354059832170606	-0.00165419070981443	0.00159255252219737	-0.00230353930965066
786	-3.45972943305969	0.652920067310333	13.9548320770264	-0.0159398596733809	0.00321592413820326	-0.00295288790948689	0.00678734155371785
787	-2.81038093566895	0.652920067310333	13.5652227401733	-0.00782300252467394	0.00451462110504508	-0.00457625929266214	-0.00425158534198999
788	-1.51168358325958	0.977594375610352	13.7600269317627	0.00126787810586393	0.00678734155371785	0.00289124972186983	-0.00457625929266214
789	1.08571088314056	-0.645777225494385	13.8898963928223	0.00159255252219737	0.00191722682211548	-0.00749832857400179	-0.0026282137259841
790	1.08571088314056	0.00357141741551459	13.8249616622925	0.00321592413820326	-0.00490093370899558	-0.00295288790948689	0.00354059832170606
791	-0.212986350059509	-0.321102887392044	12.9808082580566	0.00321592413820326	-0.00165419070981443	0.00256657530553639	0.00613799272105098
792	1.08571088314056	-0.645777225494385	13.0457439422607	-0.00327756232582033	0.00776136433705688	-0.00977104809135199	-0.00165419070981443
793	1.08571088314056	0.00357141741551459	12.9808082580566	0.00613799272105098	0.00256657530553639	-0.00522560812532902	-0.00522560812532902
794	-1.51168358325958	0.328245729207993	12.9158735275269	-0.00197886489331722	0.00159255252219737	0.00418994715437293	0.00159255252219737
795	-0.212986350059509	-0.321102887392044	12.8509387969971	0.00451462110504508	-0.0107450718060136	0.00256657530553639	0.00516396993771195
796	0.436362266540527	-1.94447445869446	13.9548320770264	0.00483929552137852	-0.0117190945893526	-0.00132951640989631	-0.00230353930965066
797	-0.212986350059509	-0.321102887392044	13.8898963928223	-3.08191010844894e-05	-0.00295288790948689	-0.00684897974133492	0.00613799272105098
798	-0.862334966659546	0.328245729207993	14.0197668075562	0.00613799272105098	0.00191722682211548	-0.00197886489331722	-0.00392691092565656
799	-0.212986350059509	-0.970451533794403	13.8249616622925	-0.0026282137259841	0.0022419011220336	-0.00457625929266214	-3.08191010844894e-05
800	-2.81038093566895	-0.970451533794403	13.8249616622925	-0.00132951640989631	-0.00100484199356288	-0.00165419070981443	0.0022419011220336
801	-3.45972943305969	-0.970451533794403	13.8898963928223	-0.00977104809135199	-3.08191010844894e-05	-3.08191010844894e-05	-0.00295288790948689
802	-2.16103219985962	0.00357141741551459	13.6950922012329	-0.00392691092565656	0.00646266713738441	0.00418994715437293	-0.000680167751852423
803	0.436362266540527	0.00357141741551459	13.6950922012329	0.00321592413820326	0.013930176384747	-0.00165419070981443	-0.00197886489331722
804	1.08571088314056	-0.321102887392044	14.1496362686157	0.00548864435404539	0.00548864435404539	-0.0126931173726916	-0.00132951640989631
805	0.436362266540527	0.00357141741551459	13.6301574707031	0.00256657530553639	-0.00392691092565656	0.00191722682211548	-0.00360223650932312
806	0.436362266540527	-0.645777225494385	13.5652227401733	0.000618529506027699	0.00321592413820326	-0.00684897974133492	0.00289124972186983
807	-0.212986350059509	0.328245729207993	13.6301574707031	-0.00782300252467394	0.00516396993771195	0.00126787810586393	-3.08191010844894e-05
808	-0.212986350059509	0.977594375610352	14.0847015380859	0.00159255252219737	0.00808603875339031	-0.0026282137259841	-0.00749832857400179
809	1.08571088314056	-0.645777225494385	14.0197668075562	0.00776136433705688	-0.00522560812532902	-0.00522560812532902	0.00743668992072344
810	-0.212986350059509	-1.29512584209442	14.2145709991455	-3.08191010844894e-05	-0.0026282137259841	-3.08191010844894e-05	0.00873538758605719
811	1.7350594997406	-1.61980020999908	14.1496362686157	0.00321592413820326	-0.00652430532500148	-0.0026282137259841	0.00159255252219737
812	0.436362266540527	-0.645777225494385	13.8249616622925	-0.00165419070981443	0.000293855206109583	0.00808603875339031	-0.000355493422830477
813	-1.51168358325958	0.328245729207993	13.9548320770264	0.00321592413820326	-0.000355493422830477	0.00483929552137852	-0.000680167751852423
814	-0.862334966659546	0.652920067310333	14.0197668075562	-0.00165419070981443	0.00646266713738441	0.00808603875339031	-0.00197886489331722
815	-2.16103219985962	-0.645777225494385	13.9548320770264	-0.0120437685400248	0.000943203864153475	-3.08191010844894e-05	0.000618529506027699
816	-0.862334966659546	-0.645777225494385	14.1496362686157	-0.00944637414067984	0.000943203864153475	-0.00392691092565656	0.00970941036939621
817	-2.81038093566895	0.652920067310333	13.9548320770264	-0.00522560812532902	0.0022419011220336	-0.000355493422830477	-0.00327756232582033
818	-0.212986350059509	-0.645777225494385	13.8249616622925	0.00386527273803949	0.00906006153672934	-0.00619963090866804	-0.00327756232582033
819	-0.212986350059509	-0.321102887392044	14.0197668075562	-0.00197886489331722	0.00743668992072344	-0.00782300252467394	-0.00619963090866804
820	1.08571088314056	-0.645777225494385	13.8898963928223	0.000618529506027699	0.000943203864153475	-0.00165419070981443	0.00418994715437293
821	0.436362266540527	-0.645777225494385	13.6950922012329	-0.00100484199356288	0.00581331877037883	0.000618529506027699	-3.08191010844894e-05
822	0.436362266540527	-0.321102887392044	14.4093751907349	-0.000680167751852423	0.00191722682211548	0.00386527273803949	-0.000680167751852423
823	-0.862334966659546	0.652920067310333	13.9548320770264	-0.00425158534198999	0.00321592413820326	-0.000355493422830477	-0.00425158534198999
824	-1.51168358325958	0.328245729207993	13.5002880096436	0.00451462110504508	0.00386527273803949	0.00126787810586393	0.00516396993771195
825	1.08571088314056	-0.970451533794403	13.8898963928223	-0.00165419070981443	-0.00977104809135199	-0.00652430532500148	0.000943203864153475
826	1.7350594997406	-1.94447445869446	13.9548320770264	-0.00360223650932312	-0.0136671401560307	-0.00457625929266214	0.00126787810586393
827	-1.51168358325958	0.328245729207993	14.0197668075562	0.00126787810586393	0.00289124972186983	-0.00457625929266214	-0.00555028254166245
828	-0.212986350059509	0.328245729207993	14.0847015380859	-0.00457625929266214	0.00321592413820326	0.00256657530553639	-0.00197886489331722
829	-0.862334966659546	0.00357141741551459	13.8898963928223	0.0022419011220336	0.00289124972186983	-0.00100484199356288	-0.00457625929266214
830	-1.51168358325958	0.00357141741551459	13.0457439422607	-0.00295288790948689	-0.00197886489331722	-0.0104203969240189	0.000293855206109583
831	-0.862334966659546	-0.970451533794403	13.8898963928223	-0.00587495695799589	0.00386527273803949	-0.00132951640989631	0.00126787810586393
832	0.436362266540527	-0.645777225494385	13.9548320770264	0.00191722682211548	0.00711201597005129	-0.00100484199356288	0.00256657530553639
833	-0.212986350059509	0.328245729207993	13.9548320770264	0.00126787810586393	0.00451462110504508	-0.00555028254166245	-0.00360223650932312
834	-1.51168358325958	0.652920067310333	13.6301574707031	0.00581331877037883	0.00159255252219737	-0.00360223650932312	-3.08191010844894e-05
835	1.08571088314056	-0.645777225494385	13.8249616622925	-3.08191010844894e-05	0.00386527273803949	-0.00977104809135199	0.00516396993771195
836	-0.212986350059509	0.977594375610352	13.3054828643799	0.00126787810586393	-0.00490093370899558	-0.00295288790948689	-0.00522560812532902
837	0.436362266540527	-0.321102887392044	13.8898963928223	-0.00912170019000769	0.00548864435404539	0.00354059832170606	0.0022419011220336
838	0.436362266540527	-0.645777225494385	14.2145709991455	0.00191722682211548	0.00191722682211548	0.000618529506027699	-0.00165419070981443
839	0.436362266540527	-1.29512584209442	14.0197668075562	0.00548864435404539	-0.00587495695799589	-0.00295288790948689	0.000293855206109583
840	-0.862334966659546	-0.970451533794403	14.2145709991455	0.000618529506027699	-0.0136671401560307	-0.00392691092565656	0.000618529506027699
841	0.436362266540527	0.00357141741551459	14.0847015380859	0.00451462110504508	-0.00457625929266214	0.00516396993771195	0.000293855206109583
842	-0.212986350059509	0.00357141741551459	14.0847015380859	-0.00490093370899558	0.00126787810586393	-0.00879702530801296	-0.00132951640989631
843	-0.862334966659546	-0.321102887392044	14.1496362686157	-0.00847235135734081	0.000618529506027699	0.000293855206109583	-0.00522560812532902
844	-4.10907793045044	0.652920067310333	14.0197668075562	-0.00230353930965066	0.00678734155371785	-0.00847235135734081	0.00191722682211548
845	-2.81038093566895	0.652920067310333	13.5652227401733	-0.00847235135734081	-3.08191010844894e-05	-0.00782300252467394	0.00451462110504508
846	0.436362266540527	0.00357141741551459	14.0197668075562	-0.00749832857400179	-0.000680167751852423	0.00418994715437293	-0.00295288790948689
847	-1.51168358325958	0.328245729207993	13.8898963928223	0.00191722682211548	0.00159255252219737	-0.0120437685400248	-0.00879702530801296
848	0.436362266540527	-0.645777225494385	13.6950922012329	0.00321592413820326	0.000618529506027699	0.00451462110504508	-0.00944637414067984
849	-0.212986350059509	-0.645777225494385	13.6950922012329	0.00646266713738441	0.00548864435404539	-0.00392691092565656	0.00678734155371785
850	-0.212986350059509	-0.321102887392044	13.4353523254395	-0.00132951640989631	-3.08191010844894e-05	-0.00425158534198999	0.00646266713738441
851	0.436362266540527	0.652920067310333	13.6301574707031	-0.000355493422830477	0.00841071270406246	-0.00165419070981443	0.000618529506027699
852	2.38440823554993	-0.645777225494385	14.0847015380859	-0.00944637414067984	-0.00132951640989631	-0.00327756232582033	0.000293855206109583
853	0.436362266540527	-1.29512584209442	14.0197668075562	-0.000680167751852423	-0.00587495695799589	-0.00555028254166245	0.00191722682211548
854	-2.16103219985962	-0.321102887392044	13.6301574707031	0.00191722682211548	-0.00295288790948689	-0.0136671401560307	-3.08191010844894e-05
855	0.436362266540527	-0.645777225494385	13.5652227401733	-0.00197886489331722	-0.00782300252467394	-3.08191010844894e-05	0.0022419011220336
856	-0.212986350059509	0.977594375610352	13.5002880096436	-0.00295288790948689	-0.00132951640989631	-0.00684897974133492	0.00126787810586393
857	-0.212986350059509	-0.645777225494385	13.9548320770264	-0.00717365415766835	0.00418994715437293	-0.00555028254166245	0.00483929552137852
858	-1.51168358325958	-0.321102887392044	13.8249616622925	-0.00360223650932312	0.00126787810586393	-0.00457625929266214	-0.0026282137259841
859	-3.45972943305969	0.328245729207993	13.6301574707031	-0.000680167751852423	-0.000355493422830477	-0.00749832857400179	0.00354059832170606
860	-2.16103219985962	0.328245729207993	13.5002880096436	0.000943203864153475	0.00321592413820326	-0.00100484199356288	0.00159255252219737
861	-0.862334966659546	0.652920067310333	13.5652227401733	0.0022419011220336	-0.00457625929266214	-0.00100484199356288	-0.00132951640989631
862	0.436362266540527	-0.645777225494385	13.6301574707031	-0.00684897974133492	0.0100340843200684	-0.00652430532500148	0.00451462110504508
863	0.436362266540527	-0.321102887392044	13.8249616622925	0.00516396993771195	-0.00132951640989631	0.00191722682211548	0.00159255252219737
864	-0.862334966659546	0.652920067310333	13.7600269317627	-0.00230353930965066	0.00256657530553639	-0.00652430532500148	-0.00230353930965066
865	-1.51168358325958	0.977594375610352	13.6301574707031	0.000293855206109583	0.00191722682211548	0.00938473641872406	0.00256657530553639
866	0.436362266540527	-0.645777225494385	12.8509387969971	-0.000680167751852423	0.00354059832170606	-0.00977104809135199	0.00483929552137852
867	-0.862334966659546	0.00357141741551459	13.6950922012329	0.00256657530553639	-0.00619963090866804	-0.00295288790948689	-0.00392691092565656
868	-0.212986350059509	-1.61980020999908	13.8249616622925	0.000293855206109583	-0.00490093370899558	0.00906006153672934	-0.00132951640989631
869	-0.212986350059509	-0.645777225494385	13.7600269317627	0.00386527273803949	0.00289124972186983	-0.0146411629393697	0.00938473641872406
870	-0.862334966659546	0.652920067310333	13.8898963928223	-3.08191010844894e-05	0.00354059832170606	-0.00100484199356288	-0.00425158534198999
871	-1.51168358325958	0.328245729207993	13.9548320770264	-0.00132951640989631	-0.00295288790948689	-0.0120437685400248	-0.00490093370899558
872	-2.16103219985962	0.977594375610352	13.7600269317627	0.00126787810586393	0.00776136433705688	0.00906006153672934	-0.0026282137259841
873	-2.16103219985962	-0.645777225494385	14.1496362686157	-0.00879702530801296	0.00418994715437293	-0.00360223650932312	0.00159255252219737
874	-3.45972943305969	-0.645777225494385	14.0847015380859	0.00743668992072344	-0.00132951640989631	0.000293855206109583	0.000293855206109583
875	-1.51168358325958	0.977594375610352	13.6950922012329	-0.0026282137259841	-0.00132951640989631	-0.00555028254166245	0.00743668992072344
876	-1.51168358325958	0.652920067310333	13.8249616622925	-0.00295288790948689	0.000943203864153475	0.00354059832170606	0.00191722682211548
877	1.08571088314056	0.328245729207993	13.9548320770264	-0.00814767740666866	0.00159255252219737	-0.00392691092565656	0.00191722682211548
878	-0.862334966659546	0.652920067310333	13.5652227401733	0.00386527273803949	0.00191722682211548	-0.00522560812532902	-0.000680167751852423
879	-1.51168358325958	0.977594375610352	13.7600269317627	0.00256657530553639	0.00386527273803949	-0.000680167751852423	-0.00100484199356288
880	-2.16103219985962	0.00357141741551459	13.8898963928223	0.00841071270406246	-0.00132951640989631	-0.00425158534198999	0.00159255252219737
881	-1.51168358325958	0.00357141741551459	13.9548320770264	-0.00555028254166245	0.00159255252219737	-3.08191010844894e-05	0.00191722682211548
882	-1.51168358325958	-0.645777225494385	13.8898963928223	0.0103587592020631	-0.00652430532500148	-0.00587495695799589	0.00321592413820326
883	0.436362266540527	-1.94447445869446	13.8898963928223	-0.00587495695799589	-0.00684897974133492	-0.00197886489331722	0.00159255252219737
884	-0.862334966659546	0.652920067310333	13.5652227401733	0.00678734155371785	0.00646266713738441	0.000943203864153475	0.000293855206109583
885	-2.16103219985962	0.00357141741551459	13.5002880096436	0.0113327819854021	0.000943203864153475	-0.00652430532500148	0.00451462110504508
886	-0.862334966659546	-0.645777225494385	13.5652227401733	-0.00879702530801296	-0.00295288790948689	0.00548864435404539	-0.00392691092565656
887	-3.45972943305969	-0.321102887392044	14.0847015380859	-0.0123684434220195	0.0116574559360743	-0.00100484199356288	0.00483929552137852
888	-0.862334966659546	-0.645777225494385	14.0847015380859	-0.00295288790948689	0.00483929552137852	-0.00165419070981443	-0.0026282137259841
889	-1.51168358325958	1.30226862430573	13.4353523254395	-0.00327756232582033	0.00386527273803949	-0.00230353930965066	0.00321592413820326
890	-1.51168358325958	0.328245729207993	13.5652227401733	0.0022419011220336	-0.00230353930965066	-0.00782300252467394	0.0022419011220336
891	-0.862334966659546	0.652920067310333	13.5002880096436	-0.000680167751852423	-0.000680167751852423	-0.000355493422830477	0.000618529506027699
892	-0.862334966659546	0.328245729207993	13.4353523254395	-0.00165419070981443	0.00418994715437293	-0.00425158534198999	-0.00555028254166245
893	-1.51168358325958	0.328245729207993	13.5652227401733	-0.00749832857400179	0.00126787810586393	-0.00132951640989631	0.00321592413820326
894	-0.212986350059509	0.00357141741551459	13.8249616622925	0.00386527273803949	0.00841071270406246	0.00613799272105098	0.00289124972186983
895	0.436362266540527	-0.645777225494385	13.8898963928223	-0.00360223650932312	-0.00327756232582033	-0.00749832857400179	0.00516396993771195
896	-1.51168358325958	0.328245729207993	13.6301574707031	-0.00132951640989631	-0.00977104809135199	-0.00295288790948689	-0.00490093370899558
897	-0.212986350059509	-2.26914882659912	13.8898963928223	-0.00619963090866804	0.00289124972186983	-0.000355493422830477	0.00386527273803949
898	0.436362266540527	-1.61980020999908	13.8249616622925	0.00126787810586393	0.00289124972186983	0.00159255252219737	-0.0026282137259841
899	-0.212986350059509	-0.970451533794403	14.1496362686157	-3.08191010844894e-05	0.000293855206109583	0.00386527273803949	-0.00522560812532902
900	1.08571088314056	-0.321102887392044	14.2795057296753	0.000618529506027699	0.00256657530553639	-0.000680167751852423	0.00841071270406246
901	-2.16103219985962	0.00357141741551459	13.9548320770264	-0.00457625929266214	-0.00457625929266214	-0.00522560812532902	-0.000680167751852423
902	-4.10907793045044	-0.321102887392044	13.8898963928223	-0.00814767740666866	0.0123068047687411	0.000943203864153475	-0.000355493422830477
903	-3.45972943305969	0.652920067310333	13.8898963928223	-0.0107450718060136	0.00354059832170606	-0.00230353930965066	0.000943203864153475
904	0.436362266540527	0.00357141741551459	14.2795057296753	0.00354059832170606	0.0022419011220336	-0.00100484199356288	-0.00197886489331722
905	1.08571088314056	-0.645777225494385	14.1496362686157	0.00711201597005129	0.00386527273803949	-0.00587495695799589	-0.00327756232582033
906	-2.16103219985962	0.977594375610352	13.9548320770264	-0.00684897974133492	0.00548864435404539	-0.00717365415766835	0.00354059832170606
907	0.436362266540527	-0.321102887392044	14.0197668075562	0.00386527273803949	0.00289124972186983	0.000618529506027699	0.000618529506027699
908	-0.212986350059509	0.00357141741551459	13.8898963928223	0.00126787810586393	0.00256657530553639	-0.00197886489331722	-0.00230353930965066
909	-1.51168358325958	0.652920067310333	13.8898963928223	-0.00230353930965066	-0.00165419070981443	0.00613799272105098	0.00354059832170606
910	-1.51168358325958	0.328245729207993	13.8249616622925	0.00548864435404539	0.00548864435404539	-0.00100484199356288	0.00613799272105098
911	-1.51168358325958	-0.321102887392044	13.6301574707031	0.00354059832170606	-0.00619963090866804	-0.00684897974133492	-0.00392691092565656
912	0.436362266540527	-0.970451533794403	13.8898963928223	-0.0026282137259841	-0.00132951640989631	0.00581331877037883	0.00159255252219737
913	-0.212986350059509	-0.970451533794403	14.0197668075562	-0.00490093370899558	0.00354059832170606	-0.00197886489331722	-0.000680167751852423
914	-0.862334966659546	0.328245729207993	13.8249616622925	-0.00132951640989631	0.0022419011220336	-0.0113944197073579	0.000618529506027699
915	-1.51168358325958	0.652920067310333	13.7600269317627	-0.00132951640989631	-0.00197886489331722	0.00289124972186983	-0.00327756232582033
916	-2.16103219985962	-0.321102887392044	13.7600269317627	-0.0026282137259841	-0.00360223650932312	0.00289124972186983	0.00159255252219737
917	-3.45972943305969	0.652920067310333	13.7600269317627	-0.0107450718060136	0.00418994715437293	-0.00230353930965066	0.00321592413820326
918	-0.862334966659546	-0.321102887392044	13.3704175949097	0.00256657530553639	0.00126787810586393	0.000943203864153475	-0.00100484199356288
919	0.436362266540527	-0.645777225494385	14.1496362686157	0.00646266713738441	-0.000355493422830477	-0.00912170019000769	-0.00814767740666866
920	0.436362266540527	0.00357141741551459	13.6301574707031	-0.00360223650932312	0.00191722682211548	-0.00197886489331722	-0.00490093370899558
921	-0.212986350059509	-0.321102887392044	13.6301574707031	-0.0026282137259841	-0.000680167751852423	-0.00555028254166245	-0.000355493422830477
922	0.436362266540527	-0.645777225494385	12.9808082580566	0.00159255252219737	0.00386527273803949	-0.000355493422830477	-0.00490093370899558
923	-1.51168358325958	-0.645777225494385	13.8249616622925	-0.00522560812532902	-0.00132951640989631	-0.00197886489331722	-0.00197886489331722
924	-0.212986350059509	0.652920067310333	13.8898963928223	0.00613799272105098	0.00126787810586393	-0.00555028254166245	-0.00360223650932312
925	0.436362266540527	-0.321102887392044	14.0847015380859	0.00678734155371785	-0.00100484199356288	-0.0152905117720366	0.000293855206109583
926	-1.51168358325958	-0.970451533794403	13.9548320770264	-0.000680167751852423	-0.0100957229733467	-0.000355493422830477	-0.00814767740666866
927	-0.212986350059509	-1.29512584209442	14.0197668075562	0.00126787810586393	-0.00490093370899558	0.000293855206109583	-0.00230353930965066
928	-0.212986350059509	0.00357141741551459	13.8249616622925	-0.00490093370899558	-0.00684897974133492	0.00743668992072344	-0.00457625929266214
929	-1.51168358325958	0.977594375610352	13.8249616622925	0.00159255252219737	0.000293855206109583	-0.00619963090866804	0.00321592413820326
930	-2.16103219985962	0.977594375610352	13.8898963928223	0.00159255252219737	0.00126787810586393	-0.00684897974133492	0.00159255252219737
931	-3.45972943305969	0.652920067310333	13.9548320770264	-0.00782300252467394	0.00386527273803949	0.00841071270406246	0.00126787810586393
932	-3.45972943305969	1.30226862430573	13.6301574707031	-0.00749832857400179	0.00646266713738441	0.00386527273803949	-0.00425158534198999
933	-0.862334966659546	-0.645777225494385	13.9548320770264	-0.00392691092565656	0.00711201597005129	0.000943203864153475	0.000943203864153475
934	-1.51168358325958	0.00357141741551459	14.0847015380859	-3.08191010844894e-05	-0.00295288790948689	0.00256657530553639	-0.00327756232582033
935	-2.16103219985962	0.328245729207993	14.0197668075562	-0.00230353930965066	-0.00197886489331722	-0.00457625929266214	0.00256657530553639
936	1.08571088314056	-0.645777225494385	14.0197668075562	-0.00425158534198999	0.000293855206109583	-0.00684897974133492	0.00483929552137852
937	-0.862334966659546	0.652920067310333	14.0847015380859	0.00159255252219737	0.00451462110504508	0.00126787810586393	-0.00522560812532902
938	0.436362266540527	-0.645777225494385	14.2145709991455	-0.000680167751852423	0.00451462110504508	-0.00782300252467394	0.00321592413820326
939	1.08571088314056	-0.645777225494385	14.0197668075562	-0.000680167751852423	-0.0107450718060136	0.00354059832170606	-0.00327756232582033
940	-0.862334966659546	-0.645777225494385	13.6950922012329	0.000943203864153475	-0.00944637414067984	-0.00522560812532902	-0.00165419070981443
941	-0.212986350059509	-0.970451533794403	13.7600269317627	-3.08191010844894e-05	-0.00717365415766835	0.000618529506027699	0.00126787810586393
942	0.436362266540527	-0.970451533794403	14.0847015380859	-0.0026282137259841	-0.00197886489331722	-0.0113944197073579	-0.00717365415766835
943	1.08571088314056	-0.321102887392044	14.0847015380859	0.000943203864153475	-0.00327756232582033	-0.00490093370899558	-0.000355493422830477
944	-2.81038093566895	0.652920067310333	13.5002880096436	0.00321592413820326	0.00418994715437293	-0.00749832857400179	-0.00684897974133492
945	-2.16103219985962	-0.645777225494385	13.6301574707031	-0.00197886489331722	-0.00490093370899558	-0.00587495695799589	0.00906006153672934
946	-3.45972943305969	0.652920067310333	13.6301574707031	-0.00944637414067984	0.0022419011220336	-0.00684897974133492	-0.00782300252467394
947	-0.212986350059509	-0.970451533794403	14.2145709991455	-0.00295288790948689	0.00646266713738441	-0.0026282137259841	-0.000680167751852423
948	-0.212986350059509	0.652920067310333	13.8249616622925	0.00386527273803949	0.00548864435404539	-0.00327756232582033	-0.00132951640989631
949	-1.51168358325958	0.977594375610352	14.0197668075562	0.00808603875339031	0.00483929552137852	-0.00652430532500148	-0.00619963090866804
950	-0.862334966659546	0.652920067310333	13.3054828643799	0.000293855206109583	0.00159255252219737	-0.00977104809135199	0.00126787810586393
951	-2.16103219985962	0.652920067310333	13.3704175949097	-0.00197886489331722	0.000943203864153475	-0.000680167751852423	-0.00457625929266214
952	-1.51168358325958	0.652920067310333	13.6301574707031	-3.08191010844894e-05	0.00483929552137852	-0.00197886489331722	0.00256657530553639
953	-0.212986350059509	-0.645777225494385	13.9548320770264	-0.00132951640989631	-0.00165419070981443	-0.00230353930965066	0.00191722682211548
954	-0.862334966659546	-0.321102887392044	13.8898963928223	0.00386527273803949	-0.00360223650932312	0.00841071270406246	0.00256657530553639
955	-0.212986350059509	-1.29512584209442	13.8898963928223	0.00483929552137852	-0.0165892094373703	-0.00749832857400179	-0.00360223650932312
956	0.436362266540527	-0.645777225494385	13.5652227401733	-3.08191010844894e-05	-0.00944637414067984	0.00159255252219737	-0.00522560812532902
957	-1.51168358325958	-0.321102887392044	13.9548320770264	0.00321592413820326	0.00743668992072344	0.00321592413820326	-0.00295288790948689
958	-0.862334966659546	0.00357141741551459	14.0847015380859	-0.000355493422830477	0.000618529506027699	0.000293855206109583	-0.000680167751852423
959	-3.45972943305969	0.652920067310333	13.9548320770264	-0.0100957229733467	0.00548864435404539	0.0022419011220336	-0.000355493422830477
960	-3.45972943305969	0.00357141741551459	13.8898963928223	-0.00425158534198999	0.000618529506027699	-0.00295288790948689	0.000293855206109583
961	-2.81038093566895	0.652920067310333	13.8898963928223	-0.00392691092565656	-0.00522560812532902	0.00126787810586393	0.00289124972186983
962	-1.51168358325958	0.977594375610352	13.6950922012329	-0.00619963090866804	-0.00132951640989631	-0.000355493422830477	-3.08191010844894e-05
963	-2.16103219985962	0.652920067310333	13.4353523254395	-0.00490093370899558	0.00841071270406246	0.0106834331527352	-0.00425158534198999
964	-0.212986350059509	-0.645777225494385	13.6301574707031	0.00483929552137852	0.000618529506027699	-0.00457625929266214	0.00159255252219737
965	-1.51168358325958	0.00357141741551459	13.6950922012329	0.00841071270406246	-0.00295288790948689	-0.0113944197073579	0.00678734155371785
966	-2.81038093566895	0.328245729207993	14.0197668075562	-0.00879702530801296	0.00354059832170606	0.0022419011220336	-0.00197886489331722
967	1.08571088314056	-0.321102887392044	14.4093751907349	-0.00100484199356288	0.012956153601408	-0.00555028254166245	-0.00327756232582033
968	-0.212986350059509	-1.29512584209442	13.8898963928223	-0.00100484199356288	0.00548864435404539	-0.00100484199356288	0.000618529506027699
969	-0.212986350059509	-1.94447445869446	13.7600269317627	0.00418994715437293	-0.00652430532500148	-0.00490093370899558	-0.00490093370899558
970	0.436362266540527	-1.29512584209442	13.8249616622925	0.00451462110504508	-0.0133424662053585	-0.00100484199356288	0.000618529506027699
971	-0.212986350059509	-0.970451533794403	14.0197668075562	-0.00100484199356288	0.000943203864153475	-0.00132951640989631	0.00483929552137852
972	-0.862334966659546	-0.321102887392044	14.0847015380859	0.00483929552137852	0.00386527273803949	0.00743668992072344	0.000618529506027699
973	-2.81038093566895	0.652920067310333	13.8898963928223	0.000943203864153475	0.00906006153672934	-0.00327756232582033	-0.00100484199356288
974	-1.51168358325958	-0.321102887392044	14.0847015380859	-0.00522560812532902	0.00418994715437293	-0.0026282137259841	-0.0026282137259841
975	-3.45972943305969	0.652920067310333	13.5652227401733	0.00191722682211548	0.00289124972186983	-0.00165419070981443	-3.08191010844894e-05
976	-0.862334966659546	0.652920067310333	13.6301574707031	0.00289124972186983	0.00289124972186983	-0.00100484199356288	0.0106834331527352
977	0.436362266540527	-0.321102887392044	13.8898963928223	-0.00619963090866804	-3.08191010844894e-05	0.00678734155371785	0.00548864435404539
978	-1.51168358325958	0.977594375610352	13.5002880096436	0.00354059832170606	0.00321592413820326	-0.0026282137259841	-0.00879702530801296
979	-0.862334966659546	0.328245729207993	13.6950922012329	-0.000355493422830477	0.00159255252219737	-0.00879702530801296	0.00451462110504508
980	1.08571088314056	0.00357141741551459	13.6301574707031	0.00191722682211548	-0.00522560812532902	0.000618529506027699	0.000618529506027699
981	1.08571088314056	-0.645777225494385	13.8898963928223	0.00126787810586393	-0.00879702530801296	-0.00847235135734081	-0.00197886489331722
982	-0.212986350059509	-1.29512584209442	13.8249616622925	0.00289124972186983	-0.000680167751852423	0.00159255252219737	-0.00749832857400179
983	1.08571088314056	-1.61980020999908	13.8249616622925	-0.000355493422830477	-3.08191010844894e-05	-0.00490093370899558	-0.00197886489331722
984	-1.51168358325958	-0.321102887392044	13.8249616622925	0.0103587592020631	-0.0026282137259841	0.000943203864153475	-0.00360223650932312
985	1.08571088314056	0.00357141741551459	13.9548320770264	0.00646266713738441	-0.00132951640989631	-0.00197886489331722	-0.000680167751852423
986	-0.212986350059509	-0.645777225494385	14.1496362686157	-0.00360223650932312	0.00711201597005129	-0.00425158534198999	-0.000680167751852423
987	-0.862334966659546	0.00357141741551459	13.6950922012329	-0.00782300252467394	0.00191722682211548	-0.0104203969240189	-0.00717365415766835
988	-2.16103219985962	-0.321102887392044	13.6950922012329	-0.0104203969240189	0.00581331877037883	0.0022419011220336	0.00451462110504508
989	-1.51168358325958	0.328245729207993	13.6301574707031	-0.00230353930965066	0.00483929552137852	-0.00230353930965066	-0.00587495695799589
990	0.436362266540527	-0.321102887392044	13.9548320770264	0.00743668992072344	-0.000680167751852423	0.00354059832170606	-0.00457625929266214
991	1.7350594997406	-0.970451533794403	14.1496362686157	-0.000355493422830477	-0.0026282137259841	0.000293855206109583	-0.00684897974133492
992	-0.862334966659546	1.30226862430573	13.5002880096436	-0.000680167751852423	0.00678734155371785	-0.00132951640989631	-0.00619963090866804
993	-0.862334966659546	0.00357141741551459	13.3704175949097	0.0022419011220336	0.00873538758605719	-0.00490093370899558	-3.08191010844894e-05
994	-0.862334966659546	0.328245729207993	13.4353523254395	0.00483929552137852	-0.00132951640989631	-0.00490093370899558	0.00159255252219737
995	-0.212986350059509	-0.970451533794403	13.6950922012329	-3.08191010844894e-05	0.00354059832170606	0.00289124972186983	-3.08191010844894e-05
996	-0.212986350059509	0.328245729207993	13.8249616622925	0.000618529506027699	-0.00100484199356288	-0.00749832857400179	0.00191722682211548
997	-0.862334966659546	-1.29512584209442	14.1496362686157	-0.0026282137259841	0.000618529506027699	0.00289124972186983	0.00711201597005129
998	-0.862334966659546	-0.970451533794403	13.7600269317627	0.000293855206109583	-3.08191010844894e-05	-0.00165419070981443	-0.00327756232582033
999	-2.16103219985962	0.328245729207993	13.5002880096436	-0.00230353930965066	0.00126787810586393	0.00289124972186983	-0.00360223650932312
1000	-1.51168358325958	0.328245729207993	13.6950922012329	0.000618529506027699	0.000943203864153475	0.00126787810586393	0.00483929552137852
1001	-3.45972943305969	0.652920067310333	13.6301574707031	-0.00425158534198999	0.00159255252219737	-0.00587495695799589	-0.00295288790948689
1002	-4.10907793045044	0.328245729207993	13.6950922012329	-0.017887907102704	-3.08191010844894e-05	0.00873538758605719	0.00613799272105098
1003	-0.212986350059509	-0.645777225494385	14.2795057296753	-0.00490093370899558	0.00873538758605719	-0.00295288790948689	0.00743668992072344
1004	-2.16103219985962	0.652920067310333	13.8249616622925	0.00321592413820326	0.00191722682211548	-0.00230353930965066	-0.00847235135734081
1005	-2.16103219985962	0.652920067310333	13.9548320770264	-0.00197886489331722	-0.00295288790948689	-0.00360223650932312	-0.00132951640989631
1006	-0.212986350059509	0.652920067310333	13.6301574707031	-0.00295288790948689	-0.00944637414067984	-0.00912170019000769	-0.00652430532500148
1007	0.436362266540527	-0.321102887392044	13.8898963928223	0.000618529506027699	0.00646266713738441	0.000293855206109583	0.000293855206109583
1008	1.08571088314056	-0.970451533794403	13.8249616622925	-0.00327756232582033	0.000943203864153475	-0.00295288790948689	-0.00360223650932312
1009	-0.212986350059509	0.977594375610352	13.8898963928223	-0.00100484199356288	0.00321592413820326	0.00321592413820326	-0.00295288790948689
1010	-1.51168358325958	0.328245729207993	13.8898963928223	0.00321592413820326	0.00678734155371785	-0.00457625929266214	0.00191722682211548
1011	-1.51168358325958	-0.645777225494385	13.5002880096436	0.00613799272105098	-0.00360223650932312	-0.00230353930965066	-0.00392691092565656
1012	-1.51168358325958	-0.645777225494385	13.7600269317627	-0.00327756232582033	-0.00230353930965066	0.00548864435404539	0.00386527273803949
1013	0.436362266540527	-0.645777225494385	13.8249616622925	0.00191722682211548	0.00256657530553639	-0.00717365415766835	-0.00197886489331722
1014	-1.51168358325958	-0.321102887392044	13.9548320770264	0.000943203864153475	-0.00100484199356288	-0.00165419070981443	0.00483929552137852
1015	-1.51168358325958	0.652920067310333	14.0847015380859	-3.08191010844894e-05	0.00354059832170606	-0.00327756232582033	-3.08191010844894e-05
1016	-4.10907793045044	0.652920067310333	13.8898963928223	-0.00490093370899558	0.00483929552137852	-0.000355493422830477	-0.0026282137259841
1017	-1.51168358325958	-0.970451533794403	13.6301574707031	-0.00977104809135199	0.00418994715437293	0.000943203864153475	-0.00132951640989631
1018	-1.51168358325958	0.00357141741551459	13.6301574707031	0.00483929552137852	0.0100340843200684	-0.000680167751852423	-3.08191010844894e-05
1019	-0.862334966659546	0.977594375610352	13.5652227401733	-0.00165419070981443	0.00159255252219737	-0.00912170019000769	-0.00360223650932312
1020	-0.212986350059509	0.652920067310333	13.5002880096436	-0.00100484199356288	-0.00230353930965066	-0.0113944197073579	0.00451462110504508
1021	-2.81038093566895	0.652920067310333	13.7600269317627	-0.00587495695799589	-0.00490093370899558	-0.00100484199356288	0.000943203864153475
1022	-1.51168358325958	0.652920067310333	13.7600269317627	0.0022419011220336	0.00418994715437293	-0.00684897974133492	-0.00360223650932312
1023	0.436362266540527	-0.321102887392044	13.6301574707031	0.00126787810586393	0.00354059832170606	-0.00100484199356288	-0.00587495695799589
1024	-1.51168358325958	0.00357141741551459	13.7600269317627	0.00906006153672934	0.00418994715437293	0.000618529506027699	-0.00295288790948689
1025	-0.862334966659546	-0.645777225494385	13.6950922012329	-0.00360223650932312	-0.00814767740666866	0.00256657530553639	-0.000355493422830477
1026	-0.862334966659546	-0.321102887392044	13.6301574707031	0.000618529506027699	-0.00392691092565656	-0.00619963090866804	0.00581331877037883
1027	2.38440823554993	-0.645777225494385	14.2795057296753	0.000618529506027699	0.00354059832170606	0.000943203864153475	-0.00100484199356288
1028	0.436362266540527	0.328245729207993	14.3444404602051	-0.00749832857400179	-0.00100484199356288	-0.00587495695799589	-0.0104203969240189
1029	-4.10907793045044	0.328245729207993	13.8249616622925	-0.000355493422830477	0.000943203864153475	-0.00360223650932312	-0.0026282137259841
1030	-3.45972943305969	0.652920067310333	13.6301574707031	-0.00587495695799589	0.00191722682211548	-0.00392691092565656	0.00386527273803949
1031	-3.45972943305969	0.328245729207993	13.8898963928223	-0.00392691092565656	0.00938473641872406	-3.08191010844894e-05	0.00191722682211548
1032	0.436362266540527	0.328245729207993	13.8898963928223	-0.00392691092565656	0.00743668992072344	-0.0026282137259841	-0.00425158534198999
1033	-0.212986350059509	-0.645777225494385	14.1496362686157	-0.000680167751852423	0.00873538758605719	-0.00425158534198999	-0.000355493422830477
1034	-0.212986350059509	-0.970451533794403	14.0197668075562	0.00256657530553639	0.00548864435404539	-0.0107450718060136	-0.00295288790948689
1035	-0.212986350059509	0.977594375610352	13.3054828643799	0.0022419011220336	-0.00912170019000769	-0.00490093370899558	0.00159255252219737
1036	-2.16103219985962	0.328245729207993	13.6950922012329	0.00418994715437293	-0.00457625929266214	-0.00230353930965066	-3.08191010844894e-05
1037	0.436362266540527	0.328245729207993	13.6301574707031	0.000943203864153475	0.00354059832170606	-0.00457625929266214	0.00354059832170606
1038	-1.51168358325958	0.328245729207993	13.7600269317627	0.00483929552137852	-0.00100484199356288	-0.00490093370899558	0.00289124972186983
1039	-0.862334966659546	-0.321102887392044	13.8898963928223	0.00321592413820326	-0.00522560812532902	-0.00490093370899558	0.00256657530553639
1040	-2.16103219985962	0.00357141741551459	14.0847015380859	-3.08191010844894e-05	-0.00977104809135199	-0.0026282137259841	-0.00197886489331722
1041	-2.16103219985962	0.00357141741551459	13.5652227401733	0.00321592413820326	0.000943203864153475	-0.00295288790948689	0.00581331877037883
1042	-1.51168358325958	0.328245729207993	13.5002880096436	-0.00392691092565656	0.00191722682211548	0.00289124972186983	0.00126787810586393
1043	-2.16103219985962	-0.321102887392044	13.8898963928223	-0.000355493422830477	0.00451462110504508	-0.00132951640989631	-0.00100484199356288
1044	-2.81038093566895	-0.645777225494385	13.8898963928223	-0.00977104809135199	0.000943203864153475	-0.00360223650932312	0.0136055024340749
1045	-3.45972943305969	0.977594375610352	13.8898963928223	-0.00132951640989631	-0.00782300252467394	0.00873538758605719	0.000618529506027699
1046	-0.862334966659546	0.328245729207993	13.8249616622925	-0.00425158534198999	-0.0026282137259841	-0.00652430532500148	0.00776136433705688
1047	1.08571088314056	-0.321102887392044	13.6950922012329	-0.00717365415766835	0.00256657530553639	-0.00165419070981443	-0.00879702530801296
1048	0.436362266540527	-0.645777225494385	13.3054828643799	-0.00327756232582033	0.00646266713738441	-0.00749832857400179	-0.00360223650932312
1049	-1.51168358325958	0.00357141741551459	13.3704175949097	-0.000355493422830477	-0.00522560812532902	-0.00132951640989631	-0.00132951640989631
1050	-2.16103219985962	0.328245729207993	12.7860040664673	0.000943203864153475	-0.00457625929266214	-0.00555028254166245	0.00159255252219737
1051	-0.862334966659546	0.00357141741551459	13.7600269317627	-0.000355493422830477	0.00581331877037883	-0.00425158534198999	0.00191722682211548
1052	-1.51168358325958	0.652920067310333	13.8898963928223	-0.00944637414067984	-0.00197886489331722	0.00451462110504508	0.000618529506027699
1053	0.436362266540527	-1.94447445869446	13.5652227401733	0.00159255252219737	0.00126787810586393	-0.00490093370899558	-0.00132951640989631
1054	0.436362266540527	-1.94447445869446	13.6950922012329	-0.00165419070981443	-0.00652430532500148	-0.00587495695799589	-0.00327756232582033
1055	-2.16103219985962	0.328245729207993	13.7600269317627	-0.000680167751852423	-0.0026282137259841	0.000293855206109583	0.00289124972186983
1056	-1.51168358325958	-0.645777225494385	14.0197668075562	0.00516396993771195	-0.00977104809135199	-0.00782300252467394	0.00776136433705688
1057	-2.16103219985962	0.652920067310333	13.8249616622925	-0.00684897974133492	0.00613799272105098	0.00386527273803949	0.0022419011220336
1058	-4.10907793045044	0.977594375610352	13.9548320770264	-0.00782300252467394	0.00483929552137852	-0.00165419070981443	-0.00360223650932312
1059	-3.45972943305969	0.652920067310333	13.8249616622925	-0.00619963090866804	-0.00100484199356288	-0.00295288790948689	-0.000355493422830477
1060	-2.16103219985962	-0.321102887392044	13.6950922012329	-0.00327756232582033	-0.00132951640989631	-0.00490093370899558	-0.000680167751852423
1061	-0.212986350059509	0.00357141741551459	13.7600269317627	-0.00197886489331722	0.00354059832170606	-0.00100484199356288	0.00289124972186983
1062	-2.16103219985962	0.328245729207993	13.4353523254395	0.00256657530553639	-0.00100484199356288	0.00483929552137852	0.00354059832170606
1063	0.436362266540527	-0.645777225494385	13.5002880096436	0.00548864435404539	0.00321592413820326	-0.00814767740666866	0.00191722682211548
1064	-0.212986350059509	-0.645777225494385	13.9548320770264	0.00386527273803949	0.00354059832170606	-0.00555028254166245	-0.00619963090866804
1065	-1.51168358325958	0.328245729207993	13.8898963928223	0.00873538758605719	0.00289124972186983	-0.0026282137259841	-0.00425158534198999
1066	-0.862334966659546	0.328245729207993	13.6950922012329	-0.00652430532500148	-0.00457625929266214	-0.00295288790948689	0.00256657530553639
1067	0.436362266540527	-1.29512584209442	14.0197668075562	-0.00132951640989631	-0.00392691092565656	-0.00295288790948689	-3.08191010844894e-05
1068	1.08571088314056	-1.29512584209442	14.0197668075562	-3.08191010844894e-05	0.00126787810586393	-0.00587495695799589	-0.0026282137259841
1069	-0.862334966659546	0.00357141741551459	13.9548320770264	0.00126787810586393	-0.00295288790948689	0.00191722682211548	-0.000355493422830477
1070	-1.51168358325958	0.00357141741551459	14.2145709991455	-0.000680167751852423	0.000293855206109583	-0.00132951640989631	-0.00360223650932312
1071	-2.16103219985962	0.328245729207993	13.5652227401733	-0.00100484199356288	0.00289124972186983	-0.00490093370899558	-0.000680167751852423
1072	-3.45972943305969	0.328245729207993	13.6301574707031	-0.0104203969240189	0.00354059832170606	0.00938473641872406	0.00613799272105098
1073	-2.16103219985962	-0.970451533794403	13.5652227401733	-0.00230353930965066	0.00906006153672934	-3.08191010844894e-05	0.00191722682211548
1074	-1.51168358325958	-0.321102887392044	13.9548320770264	-0.00165419070981443	0.00256657530553639	-0.000680167751852423	-0.00392691092565656
1075	-0.862334966659546	0.652920067310333	13.6950922012329	0.00516396993771195	-0.000680167751852423	-0.00977104809135199	0.00418994715437293
1076	-0.862334966659546	0.328245729207993	14.2145709991455	-0.00100484199356288	0.00126787810586393	-0.00425158534198999	0.00451462110504508
1077	-0.862334966659546	0.00357141741551459	13.5002880096436	-0.00392691092565656	0.000618529506027699	0.00743668992072344	-3.08191010844894e-05
1078	-2.16103219985962	0.328245729207993	13.3054828643799	0.0149041991680861	0.000293855206109583	0.000293855206109583	0.000943203864153475
1079	-0.862334966659546	0.328245729207993	13.5002880096436	0.000943203864153475	0.00613799272105098	0.000943203864153475	-0.00197886489331722
1080	-0.212986350059509	-0.321102887392044	14.0197668075562	0.000293855206109583	0.00418994715437293	-0.00879702530801296	0.00483929552137852
1081	-1.51168358325958	0.652920067310333	13.8898963928223	0.00646266713738441	-0.00392691092565656	-0.00457625929266214	-0.00684897974133492
1082	-0.862334966659546	-0.645777225494385	14.0847015380859	0.00776136433705688	-0.00457625929266214	-0.00392691092565656	-3.08191010844894e-05
1083	1.08571088314056	-1.61980020999908	13.7600269317627	0.000293855206109583	-0.00814767740666866	0.00646266713738441	-0.00587495695799589
1084	-0.862334966659546	-0.645777225494385	13.8249616622925	0.00581331877037883	0.00191722682211548	-0.00717365415766835	-0.00360223650932312
1085	-1.51168358325958	-0.321102887392044	13.7600269317627	0.000943203864153475	-0.000355493422830477	-0.00749832857400179	-0.00100484199356288
1086	-2.16103219985962	1.30226862430573	13.5652227401733	0.00256657530553639	-0.00392691092565656	0.00321592413820326	0.00483929552137852
1087	-1.51168358325958	-0.321102887392044	14.0847015380859	-0.0120437685400248	0.00126787810586393	0.000618529506027699	-0.000355493422830477
1088	-1.51168358325958	0.652920067310333	13.9548320770264	-0.00619963090866804	0.000943203864153475	0.00483929552137852	-0.00652430532500148
1089	-1.51168358325958	0.652920067310333	13.5652227401733	0.000943203864153475	-0.00360223650932312	-0.00457625929266214	0.00126787810586393
1090	-0.212986350059509	0.652920067310333	13.4353523254395	-0.00555028254166245	-0.00100484199356288	-0.00360223650932312	-0.00197886489331722
1091	-0.862334966659546	0.977594375610352	13.6301574707031	0.00289124972186983	0.00321592413820326	-0.00490093370899558	0.000943203864153475
1092	-0.862334966659546	0.328245729207993	13.3054828643799	-0.00847235135734081	0.00711201597005129	-0.000355493422830477	-0.000680167751852423
1093	-0.212986350059509	0.00357141741551459	12.8509387969971	-0.00457625929266214	0.00581331877037883	-0.00100484199356288	0.000618529506027699
1094	-0.212986350059509	-0.645777225494385	13.6301574707031	0.00289124972186983	-0.00132951640989631	-0.00197886489331722	-0.00814767740666866
1095	-1.51168358325958	0.328245729207993	12.7860040664673	0.00354059832170606	-0.00814767740666866	-0.000355493422830477	0.00126787810586393
1096	-0.212986350059509	-0.970451533794403	13.8898963928223	-0.00295288790948689	0.00289124972186983	-0.00457625929266214	-0.00230353930965066
1097	-0.212986350059509	-0.970451533794403	13.5652227401733	0.00191722682211548	-0.00749832857400179	-0.00230353930965066	0.00289124972186983
1098	-1.51168358325958	0.328245729207993	13.5652227401733	-0.000680167751852423	0.00256657530553639	-0.000355493422830477	-0.00165419070981443
1099	-0.212986350059509	-0.970451533794403	14.0197668075562	-0.00100484199356288	0.00256657530553639	-0.00197886489331722	0.000618529506027699
1100	-1.51168358325958	-0.321102887392044	14.0847015380859	-0.00360223650932312	0.00354059832170606	-0.00230353930965066	-0.00100484199356288
1101	-4.10907793045044	-0.645777225494385	13.9548320770264	-0.0100957229733467	-0.00100484199356288	-0.000355493422830477	0.00159255252219737
1102	-2.81038093566895	0.00357141741551459	13.5652227401733	-0.00717365415766835	0.00581331877037883	0.000293855206109583	-0.00879702530801296
1103	-0.862334966659546	0.328245729207993	13.4353523254395	-0.00197886489331722	0.00776136433705688	-0.00360223650932312	-0.00100484199356288
1104	1.7350594997406	-0.321102887392044	14.0847015380859	-0.000680167751852423	0.00354059832170606	-0.00619963090866804	-0.00197886489331722
1105	-0.212986350059509	-0.321102887392044	14.0197668075562	0.00159255252219737	-0.00165419070981443	-0.00100484199356288	0.00776136433705688
1106	-0.212986350059509	0.328245729207993	14.0847015380859	0.00386527273803949	0.00321592413820326	-0.00587495695799589	-3.08191010844894e-05
1107	0.436362266540527	-0.321102887392044	14.1496362686157	-0.00425158534198999	-0.00100484199356288	-0.0026282137259841	-0.0120437685400248
1108	-2.16103219985962	0.328245729207993	13.8249616622925	-0.0026282137259841	0.00386527273803949	0.00159255252219737	0.00548864435404539
1109	0.436362266540527	0.328245729207993	13.6301574707031	-0.00100484199356288	-0.000355493422830477	-0.00425158534198999	-0.0026282137259841
1110	-2.16103219985962	-0.645777225494385	13.6301574707031	0.00386527273803949	-0.0113944197073579	0.00841071270406246	-0.000680167751852423
1111	-0.212986350059509	-0.321102887392044	13.7600269317627	0.00418994715437293	-0.00457625929266214	-0.0175632312893867	-0.0026282137259841
1112	-0.212986350059509	0.977594375610352	13.8249616622925	-0.00587495695799589	0.00516396993771195	0.000618529506027699	-0.00165419070981443
1113	-2.16103219985962	0.328245729207993	13.8898963928223	-0.00425158534198999	0.00321592413820326	-0.00360223650932312	0.00386527273803949
1114	-0.862334966659546	-0.645777225494385	14.0197668075562	-0.00717365415766835	-0.000355493422830477	-0.00717365415766835	0.00906006153672934
1115	-3.45972943305969	0.652920067310333	13.6950922012329	-0.00782300252467394	0.00126787810586393	0.00516396993771195	-0.00100484199356288
1116	-0.212986350059509	-0.970451533794403	13.9548320770264	-0.00132951640989631	-0.00749832857400179	-0.00327756232582033	0.00581331877037883
1117	-1.51168358325958	0.652920067310333	13.5652227401733	-0.00457625929266214	0.0116574559360743	-0.00295288790948689	-0.000680167751852423
1118	-2.16103219985962	0.328245729207993	13.8249616622925	-0.00360223650932312	0.00613799272105098	0.00159255252219737	0.00354059832170606
1119	-0.862334966659546	-0.645777225494385	14.0847015380859	0.00711201597005129	0.00191722682211548	-0.0172385573387146	-0.00912170019000769
1120	0.436362266540527	-0.321102887392044	13.6301574707031	0.00354059832170606	0.00289124972186983	-0.00295288790948689	0.00256657530553639
1121	1.08571088314056	-0.321102887392044	13.7600269317627	0.00159255252219737	0.00191722682211548	-0.00522560812532902	0.00321592413820326
1122	-0.862334966659546	0.977594375610352	13.6301574707031	-0.00490093370899558	0.00354059832170606	-0.00425158534198999	0.000293855206109583
1123	-0.862334966659546	0.00357141741551459	13.6950922012329	0.00711201597005129	0.00451462110504508	-0.00879702530801296	-3.08191010844894e-05
1124	1.08571088314056	-1.29512584209442	14.0847015380859	-0.000355493422830477	0.00126787810586393	-0.00652430532500148	0.00289124972186983
1125	0.436362266540527	-1.61980020999908	14.2795057296753	-3.08191010844894e-05	-0.0110697457566857	0.00581331877037883	0.00191722682211548
1126	-1.51168358325958	-0.645777225494385	13.6950922012329	-0.00360223650932312	-0.00197886489331722	-0.00555028254166245	-0.00165419070981443
1127	1.08571088314056	-0.321102887392044	13.8249616622925	0.00289124972186983	0.00808603875339031	0.00418994715437293	-0.00100484199356288
1128	-2.16103219985962	0.00357141741551459	13.5652227401733	0.00126787810586393	0.00808603875339031	-0.00912170019000769	-0.00490093370899558
1129	-2.16103219985962	1.30226862430573	13.6950922012329	-0.00392691092565656	0.0116574559360743	-0.00327756232582033	-0.000355493422830477
1130	-4.10907793045044	0.328245729207993	14.1496362686157	-0.00197886489331722	-0.00457625929266214	-0.00360223650932312	0.00159255252219737
1131	-2.81038093566895	0.00357141741551459	13.1756134033203	-0.00814767740666866	-0.00392691092565656	0.000618529506027699	-0.00165419070981443
1132	-0.862334966659546	0.652920067310333	12.9158735275269	-0.00295288790948689	0.00646266713738441	0.000618529506027699	0.00386527273803949
1133	-1.51168358325958	0.652920067310333	13.6301574707031	0.00613799272105098	0.00483929552137852	-0.00360223650932312	-0.00132951640989631
1134	0.436362266540527	-0.321102887392044	13.5652227401733	0.00548864435404539	0.00776136433705688	-0.0104203969240189	0.00386527273803949
1135	-0.862334966659546	0.00357141741551459	13.5002880096436	-0.00295288790948689	-0.00230353930965066	-0.00522560812532902	-0.00100484199356288
1136	0.436362266540527	-0.321102887392044	13.8249616622925	0.0022419011220336	0.00483929552137852	-0.0113944197073579	-0.00132951640989631
1137	-1.51168358325958	0.652920067310333	14.0197668075562	-0.00555028254166245	0.00516396993771195	-0.00132951640989631	-0.00100484199356288
1138	-1.51168358325958	0.328245729207993	14.0847015380859	-0.00392691092565656	-0.00392691092565656	-0.00132951640989631	0.00126787810586393
1139	0.436362266540527	-0.970451533794403	14.0197668075562	0.00613799272105098	-0.00392691092565656	0.00289124972186983	0.000293855206109583
1140	1.08571088314056	-1.29512584209442	14.1496362686157	-0.0026282137259841	-0.00977104809135199	-0.000355493422830477	0.000293855206109583
1141	0.436362266540527	-0.645777225494385	14.0847015380859	0.00386527273803949	-0.00165419070981443	0.00646266713738441	-0.00295288790948689
1142	-2.16103219985962	0.652920067310333	13.9548320770264	-0.000355493422830477	0.0022419011220336	-0.00652430532500148	0.00256657530553639
1143	-1.51168358325958	0.977594375610352	14.0847015380859	-0.00782300252467394	0.00354059832170606	0.00159255252219737	-0.00652430532500148
1144	-2.16103219985962	-0.645777225494385	14.0847015380859	0.00191722682211548	-0.00132951640989631	-0.0123684434220195	0.00354059832170606
1145	-0.862334966659546	-0.321102887392044	13.6301574707031	-0.00522560812532902	-0.000680167751852423	-0.00295288790948689	0.00743668992072344
1146	-2.81038093566895	0.977594375610352	13.5652227401733	0.000943203864153475	-0.00425158534198999	-0.00684897974133492	0.00159255252219737
1147	1.08571088314056	-0.970451533794403	13.8898963928223	-0.00587495695799589	0.00386527273803949	0.00191722682211548	0.00418994715437293
1148	-0.862334966659546	0.652920067310333	13.4353523254395	-0.00360223650932312	-0.00555028254166245	-0.00230353930965066	-0.0123684434220195
1149	-1.51168358325958	0.328245729207993	13.7600269317627	-3.08191010844894e-05	0.000293855206109583	-0.000680167751852423	0.000293855206109583
1150	-0.862334966659546	0.652920067310333	13.5652227401733	0.00516396993771195	0.00126787810586393	-0.00327756232582033	0.00126787810586393
1151	-1.51168358325958	0.977594375610352	13.1756134033203	-0.00100484199356288	0.00483929552137852	-0.00230353930965066	0.00581331877037883
1152	-1.51168358325958	0.328245729207993	13.5652227401733	0.0022419011220336	0.000293855206109583	0.00126787810586393	-0.00425158534198999
1153	0.436362266540527	0.652920067310333	13.6301574707031	0.00126787810586393	-0.0026282137259841	-3.08191010844894e-05	-0.00912170019000769
1154	0.436362266540527	-0.970451533794403	13.8898963928223	0.00938473641872406	-0.00425158534198999	0.00321592413820326	0.00711201597005129
1155	-0.862334966659546	-0.645777225494385	14.0847015380859	-0.00165419070981443	-0.00392691092565656	0.00321592413820326	0.00159255252219737
1156	-0.212986350059509	-0.970451533794403	14.0847015380859	0.00354059832170606	0.00256657530553639	-3.08191010844894e-05	0.00191722682211548
1157	-0.862334966659546	0.00357141741551459	13.5002880096436	-0.00165419070981443	-0.000355493422830477	0.00256657530553639	0.000943203864153475
1158	-2.81038093566895	0.652920067310333	14.0197668075562	-0.00912170019000769	0.00289124972186983	-0.00717365415766835	-0.00295288790948689
1159	-2.81038093566895	-0.970451533794403	14.0847015380859	-0.00425158534198999	0.0022419011220336	-0.00327756232582033	0.00126787810586393
1160	-0.862334966659546	0.00357141741551459	13.7600269317627	-0.00100484199356288	-0.00392691092565656	0.000293855206109583	-0.00295288790948689
1161	-0.212986350059509	-0.645777225494385	14.0847015380859	-0.00197886489331722	0.000943203864153475	-0.00165419070981443	0.00321592413820326
1162	-0.212986350059509	0.328245729207993	14.1496362686157	0.00451462110504508	0.00646266713738441	-0.0026282137259841	-0.00230353930965066
1163	-1.51168358325958	0.652920067310333	13.5002880096436	-0.00360223650932312	0.00418994715437293	-0.00230353930965066	-0.00360223650932312
1164	1.08571088314056	-0.321102887392044	13.6301574707031	0.0100340843200684	0.00418994715437293	-0.0117190945893526	-0.00619963090866804
1165	-0.212986350059509	0.00357141741551459	13.6950922012329	-3.08191010844894e-05	-0.00360223650932312	-0.00652430532500148	0.0022419011220336
1166	-1.51168358325958	0.00357141741551459	13.8249616622925	0.00191722682211548	0.00191722682211548	-0.000355493422830477	-0.00197886489331722
1167	0.436362266540527	-1.61980020999908	14.0197668075562	-0.00457625929266214	-3.08191010844894e-05	-0.00490093370899558	-0.00619963090866804
1168	-1.51168358325958	-0.645777225494385	13.9548320770264	-0.00327756232582033	-0.00360223650932312	0.00483929552137852	-0.00230353930965066
1169	-0.212986350059509	-0.321102887392044	13.5002880096436	0.00646266713738441	-0.00230353930965066	-0.00879702530801296	0.00354059832170606
1170	-2.16103219985962	0.652920067310333	13.1106786727905	-0.00132951640989631	-0.00425158534198999	-0.00360223650932312	-0.00165419070981443
1171	-1.51168358325958	0.328245729207993	13.2405481338501	0.00841071270406246	0.00354059832170606	0.01100810803473	0.000618529506027699
1172	-3.45972943305969	0.652920067310333	13.5652227401733	-0.0130177913233638	0.00613799272105098	-0.00652430532500148	-0.00132951640989631
1173	-3.45972943305969	0.652920067310333	13.7600269317627	-0.000355493422830477	0.00808603875339031	-0.00295288790948689	-0.00392691092565656
1174	0.436362266540527	-0.321102887392044	14.0847015380859	0.00483929552137852	0.00483929552137852	0.00451462110504508	0.00646266713738441
1175	-0.862334966659546	0.328245729207993	13.3704175949097	-0.00360223650932312	0.00743668992072344	-0.00230353930965066	-3.08191010844894e-05
1176	1.08571088314056	-0.645777225494385	13.7600269317627	0.00159255252219737	0.00354059832170606	-0.00295288790948689	0.00938473641872406
1177	-1.51168358325958	0.977594375610352	13.3704175949097	-0.000680167751852423	0.00743668992072344	0.000943203864153475	-0.00425158534198999
1178	-0.862334966659546	0.00357141741551459	13.9548320770264	-0.00555028254166245	0.000943203864153475	0.00516396993771195	0.000618529506027699
1179	1.08571088314056	-0.645777225494385	14.1496362686157	0.00711201597005129	-0.00230353930965066	-0.0110697457566857	0.00613799272105098
1180	1.08571088314056	-0.321102887392044	14.474310874939	-0.00879702530801296	-0.00230353930965066	-0.000355493422830477	-0.00230353930965066
1181	1.08571088314056	-0.970451533794403	13.9548320770264	-0.000680167751852423	0.000943203864153475	-0.00814767740666866	0.00321592413820326
1182	-1.51168358325958	-0.645777225494385	14.0847015380859	-0.000680167751852423	-0.000355493422830477	-0.00360223650932312	0.00256657530553639
1183	-0.862334966659546	-0.321102887392044	13.6950922012329	-0.0026282137259841	-0.000680167751852423	-0.00100484199356288	-0.00327756232582033
1184	-0.212986350059509	0.00357141741551459	13.7600269317627	0.000943203864153475	0.00289124972186983	-0.00327756232582033	-0.00490093370899558
1185	-0.862334966659546	-0.645777225494385	14.0847015380859	0.000618529506027699	0.000943203864153475	0.00321592413820326	0.00354059832170606
1186	-2.81038093566895	-0.321102887392044	14.1496362686157	-0.00555028254166245	0.00548864435404539	-0.00100484199356288	0.00256657530553639
1187	-1.51168358325958	-0.321102887392044	13.4353523254395	-0.00847235135734081	0.00743668992072344	0.00321592413820326	0.00776136433705688
1188	-0.862334966659546	0.652920067310333	13.6301574707031	-0.00327756232582033	0.0113327819854021	-0.00197886489331722	0.00613799272105098
1189	-0.862334966659546	0.652920067310333	13.7600269317627	0.00841071270406246	0.00516396993771195	0.00776136433705688	-0.000355493422830477
1190	-0.862334966659546	-0.321102887392044	13.7600269317627	-0.00749832857400179	0.00289124972186983	-0.00165419070981443	0.00451462110504508
1191	-1.51168358325958	0.00357141741551459	13.7600269317627	0.000943203864153475	0.000618529506027699	-0.00360223650932312	0.00548864435404539
1192	-1.51168358325958	0.652920067310333	13.7600269317627	-0.00100484199356288	0.00548864435404539	-0.00717365415766835	-0.00165419070981443
1193	-0.212986350059509	0.652920067310333	13.5002880096436	0.00970941036939621	0.000943203864153475	0.00289124972186983	-0.00490093370899558
1194	-0.212986350059509	0.00357141741551459	13.7600269317627	0.00159255252219737	-0.000680167751852423	-0.00425158534198999	0.00256657530553639
1195	-1.51168358325958	-0.321102887392044	13.8249616622925	0.000293855206109583	-0.00814767740666866	-0.00295288790948689	0.00776136433705688
1196	0.436362266540527	-1.94447445869446	13.8898963928223	-0.00295288790948689	-0.00522560812532902	0.00418994715437293	-0.00457625929266214
1197	-2.16103219985962	0.328245729207993	13.7600269317627	-0.00522560812532902	-0.00230353930965066	-0.000680167751852423	0.00321592413820326
1198	0.436362266540527	-0.645777225494385	14.1496362686157	0.00126787810586393	0.00548864435404539	0.00191722682211548	-0.00327756232582033
1199	-0.212986350059509	-0.321102887392044	13.8249616622925	0.00483929552137852	0.0022419011220336	-0.00295288790948689	0.00191722682211548
1200	-1.51168358325958	-0.645777225494385	13.6950922012329	-0.000355493422830477	-0.00100484199356288	-0.00360223650932312	-0.00230353930965066
1201	-2.16103219985962	-0.321102887392044	13.8249616622925	-0.0107450718060136	-0.0026282137259841	-0.00977104809135199	-0.00684897974133492
1202	0.436362266540527	-0.645777225494385	14.0197668075562	-0.00717365415766835	-3.08191010844894e-05	0.000618529506027699	-3.08191010844894e-05
1203	-1.51168358325958	0.328245729207993	13.8249616622925	-0.00392691092565656	0.00289124972186983	0.00191722682211548	-0.00132951640989631
1204	0.436362266540527	-0.970451533794403	13.8898963928223	0.00776136433705688	0.00516396993771195	-0.00100484199356288	-3.08191010844894e-05
1205	1.08571088314056	-0.645777225494385	13.3704175949097	0.00126787810586393	0.00354059832170606	-0.0133424662053585	0.00548864435404539
1206	-0.862334966659546	0.328245729207993	13.6950922012329	-0.000680167751852423	-0.00327756232582033	0.0022419011220336	-0.000680167751852423
1207	-0.212986350059509	-0.321102887392044	14.0197668075562	-0.00555028254166245	0.000293855206109583	-0.000680167751852423	-0.00425158534198999
1208	-1.51168358325958	0.328245729207993	13.5652227401733	-0.00749832857400179	0.0022419011220336	0.00354059832170606	-0.0110697457566857
1209	-1.51168358325958	-0.321102887392044	14.2145709991455	0.00938473641872406	0.00191722682211548	-0.00295288790948689	0.000293855206109583
1210	-0.212986350059509	-1.29512584209442	14.1496362686157	0.00126787810586393	-0.00847235135734081	-0.00457625929266214	0.00159255252219737
1211	-1.51168358325958	-0.321102887392044	13.6301574707031	0.00159255252219737	0.00159255252219737	-3.08191010844894e-05	0.00646266713738441
1212	-2.16103219985962	0.328245729207993	13.8898963928223	0.00289124972186983	0.00256657530553639	-0.00879702530801296	-0.00360223650932312
1213	-3.45972943305969	0.977594375610352	13.8249616622925	-0.00425158534198999	0.00159255252219737	0.00386527273803949	-0.00425158534198999
1214	-2.81038093566895	-0.321102887392044	14.2145709991455	-0.00392691092565656	0.00743668992072344	-0.00132951640989631	-0.000355493422830477
1215	-2.16103219985962	0.977594375610352	14.2145709991455	-0.00360223650932312	-0.000680167751852423	-0.0126931173726916	0.00711201597005129
1216	1.7350594997406	-0.970451533794403	14.0847015380859	-0.00100484199356288	0.00451462110504508	0.00938473641872406	-0.0026282137259841
1217	-0.212986350059509	0.00357141741551459	13.7600269317627	-0.00327756232582033	-0.000355493422830477	-0.00555028254166245	-0.00425158534198999
1218	1.08571088314056	-0.321102887392044	13.8898963928223	-0.00100484199356288	0.01100810803473	0.00451462110504508	-0.00165419070981443
1219	1.08571088314056	0.00357141741551459	13.6301574707031	0.00256657530553639	0.00191722682211548	-0.00490093370899558	-0.00522560812532902
1220	0.436362266540527	-0.645777225494385	13.8249616622925	-0.00100484199356288	-0.0026282137259841	-0.00457625929266214	0.00354059832170606
1221	0.436362266540527	-0.645777225494385	14.0847015380859	-0.00522560812532902	-0.00782300252467394	0.00386527273803949	-0.00197886489331722
1222	1.08571088314056	-1.61980020999908	14.0197668075562	0.000293855206109583	-0.00197886489331722	0.00126787810586393	0.0022419011220336
1223	-2.16103219985962	-0.645777225494385	13.5002880096436	-0.000355493422830477	-0.0026282137259841	-0.00717365415766835	-0.000355493422830477
1224	1.7350594997406	-1.29512584209442	14.1496362686157	0.00159255252219737	-0.00587495695799589	-0.00847235135734081	0.00126787810586393
1225	-0.212986350059509	0.00357141741551459	14.0847015380859	0.00418994715437293	-0.00749832857400179	-0.00522560812532902	-0.00360223650932312
1226	-1.51168358325958	-0.645777225494385	14.2795057296753	-0.00360223650932312	-0.00652430532500148	0.0022419011220336	-0.00230353930965066
1227	-2.16103219985962	0.977594375610352	14.0847015380859	-0.00782300252467394	0.00906006153672934	0.00906006153672934	0.00938473641872406
1228	-2.81038093566895	0.328245729207993	13.8249616622925	-0.00360223650932312	0.00418994715437293	-0.00425158534198999	-0.00230353930965066
1229	-0.212986350059509	0.00357141741551459	13.6301574707031	0.00711201597005129	0.00516396993771195	-0.00132951640989631	-0.00197886489331722
1230	-0.212986350059509	-0.321102887392044	13.6950922012329	0.000293855206109583	-0.00230353930965066	-0.00684897974133492	-3.08191010844894e-05
1231	0.436362266540527	-0.645777225494385	13.8898963928223	-0.00295288790948689	0.00256657530553639	-0.00457625929266214	-0.00652430532500148
1232	-0.212986350059509	0.652920067310333	13.5002880096436	-0.000355493422830477	0.00743668992072344	-0.00490093370899558	-0.00782300252467394
1233	-0.862334966659546	0.328245729207993	13.6950922012329	0.0022419011220336	0.00678734155371785	-0.0026282137259841	-0.00132951640989631
1234	1.7350594997406	-0.645777225494385	14.0847015380859	0.000293855206109583	-0.0026282137259841	-0.00652430532500148	-0.00425158534198999
1235	-0.862334966659546	0.652920067310333	13.7600269317627	-0.00132951640989631	-0.000680167751852423	0.000293855206109583	0.00613799272105098
1236	1.08571088314056	-1.61980020999908	13.6301574707031	-0.00619963090866804	-0.00847235135734081	-3.08191010844894e-05	0.0022419011220336
1237	-0.212986350059509	-0.321102887392044	13.6301574707031	0.00483929552137852	-0.00847235135734081	-0.00100484199356288	-0.000680167751852423
1238	0.436362266540527	-1.61980020999908	14.0197668075562	0.00126787810586393	-0.00749832857400179	-0.00360223650932312	-0.00522560812532902
1239	-0.212986350059509	-0.970451533794403	14.0847015380859	0.00646266713738441	0.00418994715437293	-0.00392691092565656	0.00354059832170606
1240	-0.212986350059509	-0.645777225494385	14.0847015380859	-0.00392691092565656	0.00289124972186983	-0.00619963090866804	0.00613799272105098
1241	-0.862334966659546	-0.321102887392044	13.7600269317627	-0.00425158534198999	-0.00100484199356288	-0.0026282137259841	-0.00360223650932312
1242	-2.81038093566895	0.00357141741551459	13.8249616622925	-0.00230353930965066	0.000618529506027699	0.0022419011220336	-0.00197886489331722
1243	-2.81038093566895	0.328245729207993	13.6301574707031	-0.00717365415766835	0.00191722682211548	0.000293855206109583	-3.08191010844894e-05
1244	0.436362266540527	-0.321102887392044	13.8898963928223	0.00321592413820326	-0.000680167751852423	-0.0026282137259841	-0.0110697457566857
1245	0.436362266540527	-0.321102887392044	13.8898963928223	-0.000355493422830477	0.00126787810586393	-0.00100484199356288	0.00386527273803949
1246	1.08571088314056	-0.645777225494385	13.8249616622925	0.000943203864153475	-0.00587495695799589	-0.00749832857400179	0.00386527273803949
1247	-1.51168358325958	0.652920067310333	13.3054828643799	0.00191722682211548	0.00516396993771195	-0.00782300252467394	0.0022419011220336
1248	-1.51168358325958	0.328245729207993	13.5652227401733	-0.00100484199356288	0.00678734155371785	-0.00684897974133492	0.000943203864153475
1249	-0.212986350059509	-0.321102887392044	14.0847015380859	-0.0026282137259841	0.000293855206109583	0.00418994715437293	-0.00132951640989631
1250	-0.212986350059509	-0.970451533794403	14.3444404602051	0.000293855206109583	-0.00782300252467394	-0.0117190945893526	-0.000355493422830477
1251	-0.212986350059509	-1.94447445869446	14.474310874939	-3.08191010844894e-05	-0.0113944197073579	0.000293855206109583	0.00451462110504508
1252	-0.862334966659546	-0.645777225494385	14.2145709991455	-0.00197886489331722	-0.000680167751852423	0.00126787810586393	-3.08191010844894e-05
1253	-0.862334966659546	0.652920067310333	13.5002880096436	-0.00392691092565656	0.00191722682211548	-0.00587495695799589	0.0022419011220336
1254	-0.212986350059509	0.00357141741551459	14.0197668075562	-0.00652430532500148	-0.00197886489331722	0.00159255252219737	-0.00425158534198999
1255	-1.51168358325958	-0.321102887392044	14.1496362686157	-0.00295288790948689	0.00321592413820326	-0.00360223650932312	0.00581331877037883
1256	-2.81038093566895	0.652920067310333	13.7600269317627	-0.00879702530801296	0.00646266713738441	0.00289124972186983	0.00354059832170606
1257	-2.16103219985962	-0.321102887392044	14.1496362686157	-0.00879702530801296	0.00646266713738441	0.00159255252219737	0.00483929552137852
1258	1.08571088314056	-0.645777225494385	14.0197668075562	-0.00392691092565656	0.00354059832170606	0.000943203864153475	-0.000680167751852423
1259	-0.862334966659546	-0.321102887392044	13.7600269317627	0.000293855206109583	0.00483929552137852	-0.00100484199356288	-3.08191010844894e-05
1260	0.436362266540527	-0.970451533794403	13.6950922012329	0.00191722682211548	-0.000680167751852423	-0.00749832857400179	0.00354059832170606
1261	0.436362266540527	0.00357141741551459	13.7600269317627	-0.00230353930965066	0.00256657530553639	-0.00587495695799589	-0.0026282137259841
1262	0.436362266540527	-0.321102887392044	14.0847015380859	-0.00327756232582033	0.00841071270406246	0.000943203864153475	0.0022419011220336
1263	-1.51168358325958	0.328245729207993	14.1496362686157	0.00126787810586393	0.00418994715437293	-0.00490093370899558	-0.00490093370899558
1264	1.08571088314056	-0.645777225494385	13.8249616622925	0.00159255252219737	-0.00522560812532902	0.00126787810586393	0.000943203864153475
1265	0.436362266540527	-1.94447445869446	13.8249616622925	0.00159255252219737	-0.0100957229733467	-0.00425158534198999	-0.000355493422830477
1266	1.08571088314056	-0.645777225494385	13.8249616622925	-0.00100484199356288	-0.00327756232582033	-3.08191010844894e-05	-0.00197886489331722
1267	-1.51168358325958	0.328245729207993	13.7600269317627	0.000618529506027699	0.00321592413820326	0.00646266713738441	-0.00652430532500148
1268	-2.16103219985962	0.328245729207993	13.1106786727905	0.00289124972186983	0.00256657530553639	-0.00197886489331722	-0.00230353930965066
1269	-1.51168358325958	0.00357141741551459	14.2145709991455	-0.00749832857400179	0.00159255252219737	0.00678734155371785	0.00386527273803949
1270	-0.862334966659546	-0.645777225494385	14.0847015380859	-0.00490093370899558	0.00321592413820326	0.000293855206109583	0.00483929552137852
1271	0.436362266540527	0.00357141741551459	13.7600269317627	-0.00132951640989631	-0.00717365415766835	-3.08191010844894e-05	-0.00132951640989631
1272	1.08571088314056	-1.29512584209442	14.0847015380859	-0.00425158534198999	0.00711201597005129	-0.0107450718060136	-3.08191010844894e-05
1273	0.436362266540527	0.00357141741551459	13.8249616622925	0.000618529506027699	0.00451462110504508	-0.00457625929266214	0.0022419011220336
1274	-1.51168358325958	0.328245729207993	13.5652227401733	0.00126787810586393	0.00386527273803949	-0.00360223650932312	0.00159255252219737
1275	0.436362266540527	-0.970451533794403	13.9548320770264	0.00841071270406246	-0.00522560812532902	-0.0143164889886975	-3.08191010844894e-05
1276	0.436362266540527	0.00357141741551459	14.0847015380859	-0.000680167751852423	-0.00457625929266214	-0.00327756232582033	0.00126787810586393
1277	-0.862334966659546	0.328245729207993	13.5652227401733	0.00808603875339031	0.00321592413820326	0.0022419011220336	0.00483929552137852
1278	-0.862334966659546	-0.970451533794403	13.8249616622925	-0.00165419070981443	0.00548864435404539	0.00256657530553639	-0.00392691092565656
1279	0.436362266540527	-1.61980020999908	13.2405481338501	-0.00457625929266214	-0.00717365415766835	-0.00132951640989631	-3.08191010844894e-05
1280	0.436362266540527	-0.970451533794403	13.2405481338501	-0.00295288790948689	-0.00522560812532902	-0.00132951640989631	-0.00944637414067984
1281	-0.862334966659546	0.652920067310333	13.1106786727905	-0.00847235135734081	0.00256657530553639	0.00321592413820326	0.00386527273803949
1282	-2.16103219985962	0.652920067310333	13.7600269317627	-0.00295288790948689	-0.00197886489331722	0.00289124972186983	-0.00197886489331722
1283	-2.81038093566895	-0.321102887392044	13.6950922012329	-0.00684897974133492	0.00516396993771195	-0.00327756232582033	-0.00327756232582033
1284	-2.81038093566895	0.652920067310333	13.8249616622925	-0.00457625929266214	-0.0026282137259841	0.00483929552137852	0.000618529506027699
1285	-0.862334966659546	0.652920067310333	13.6301574707031	0.012956153601408	-0.00425158534198999	-0.00360223650932312	-0.000680167751852423
1286	0.436362266540527	-0.321102887392044	13.9548320770264	0.000293855206109583	0.00289124972186983	-0.00652430532500148	0.00418994715437293
1287	-0.212986350059509	0.328245729207993	13.7600269317627	-0.00425158534198999	0.00646266713738441	0.00548864435404539	-0.00100484199356288
1288	-0.862334966659546	0.328245729207993	13.7600269317627	0.00613799272105098	0.00451462110504508	0.00289124972186983	-0.00327756232582033
1289	1.08571088314056	-0.321102887392044	13.6950922012329	0.00354059832170606	0.00938473641872406	-0.00782300252467394	0.000293855206109583
1290	1.08571088314056	0.00357141741551459	13.8249616622925	0.00386527273803949	0.00548864435404539	-0.00132951640989631	0.000943203864153475
1291	1.08571088314056	-0.970451533794403	13.9548320770264	0.00418994715437293	0.000293855206109583	-0.00587495695799589	0.00354059832170606
1292	0.436362266540527	-1.94447445869446	13.8898963928223	-0.00619963090866804	-0.00555028254166245	0.00321592413820326	0.00483929552137852
1293	-1.51168358325958	-1.29512584209442	14.3444404602051	0.00451462110504508	0.00191722682211548	-0.00165419070981443	-0.00425158534198999
1294	-0.862334966659546	0.328245729207993	13.8249616622925	-0.00327756232582033	-0.00652430532500148	-0.00392691092565656	0.000618529506027699
1295	1.08571088314056	-0.321102887392044	13.6301574707031	0.000943203864153475	-0.00587495695799589	-0.00522560812532902	-0.00295288790948689
1296	-1.51168358325958	0.328245729207993	13.6301574707031	-0.00652430532500148	0.00191722682211548	-0.0026282137259841	0.000618529506027699
1297	-4.75842666625977	-0.645777225494385	13.7600269317627	-0.00619963090866804	0.00613799272105098	0.00191722682211548	0.00159255252219737
1298	-0.862334966659546	-0.645777225494385	14.0197668075562	-0.00457625929266214	0.0100340843200684	-0.00425158534198999	0.00548864435404539
1299	1.7350594997406	-0.970451533794403	13.8898963928223	0.00321592413820326	-0.00619963090866804	-0.00360223650932312	0.00386527273803949
1300	0.436362266540527	0.00357141741551459	14.2145709991455	0.00548864435404539	-3.08191010844894e-05	-0.00814767740666866	-0.00684897974133492
1301	0.436362266540527	-0.645777225494385	13.8249616622925	-0.0026282137259841	-0.00555028254166245	-0.00230353930965066	0.00678734155371785
1302	-0.862334966659546	0.00357141741551459	13.6301574707031	0.000618529506027699	0.0100340843200684	0.00256657530553639	-0.00490093370899558
1303	-2.16103219985962	0.652920067310333	13.6301574707031	0.00191722682211548	0.00808603875339031	-0.00425158534198999	0.00256657530553639
1304	0.436362266540527	-0.645777225494385	13.8249616622925	0.00256657530553639	0.00289124972186983	0.00451462110504508	0.000293855206109583
1305	-1.51168358325958	0.00357141741551459	13.7600269317627	0.00711201597005129	-0.00295288790948689	-0.00132951640989631	0.00548864435404539
1306	0.436362266540527	-1.94447445869446	14.2145709991455	-0.00327756232582033	-0.0143164889886975	-0.00717365415766835	0.00289124972186983
1307	-1.51168358325958	-0.321102887392044	13.6301574707031	-0.00652430532500148	0.00418994715437293	-0.00132951640989631	-0.00717365415766835
1308	0.436362266540527	-0.970451533794403	13.8249616622925	-0.00392691092565656	0.00516396993771195	-0.00782300252467394	0.000618529506027699
1309	0.436362266540527	-0.321102887392044	13.8249616622925	-0.00295288790948689	0.00516396993771195	0.000618529506027699	0.000618529506027699
1310	-1.51168358325958	-0.321102887392044	13.9548320770264	0.000943203864153475	-0.00230353930965066	0.000293855206109583	0.000943203864153475
1311	-1.51168358325958	-0.645777225494385	14.0847015380859	-0.00717365415766835	0.00256657530553639	0.000293855206109583	-0.000355493422830477
1312	-1.51168358325958	-0.645777225494385	14.2145709991455	-0.0143164889886975	0.00354059832170606	0.00418994715437293	0.00321592413820326
1313	-0.212986350059509	-0.645777225494385	13.8898963928223	0.0022419011220336	0.00354059832170606	-0.00295288790948689	0.000618529506027699
1314	-0.862334966659546	0.977594375610352	13.6950922012329	0.00256657530553639	0.00451462110504508	0.000943203864153475	0.00126787810586393
1315	-0.212986350059509	-0.321102887392044	13.6950922012329	0.000943203864153475	-0.00814767740666866	-0.00847235135734081	0.00418994715437293
1316	-1.51168358325958	0.328245729207993	13.4353523254395	0.00938473641872406	-0.00360223650932312	-0.00717365415766835	0.00126787810586393
1317	-0.212986350059509	-0.645777225494385	13.8898963928223	-0.00132951640989631	0.0132808275520802	0.00256657530553639	0.00386527273803949
1318	0.436362266540527	-0.970451533794403	14.1496362686157	-0.0026282137259841	0.00451462110504508	-0.00847235135734081	0.000293855206109583
1319	0.436362266540527	-0.321102887392044	13.6301574707031	-0.000355493422830477	-0.00132951640989631	-0.00197886489331722	0.00418994715437293
1320	0.436362266540527	-0.970451533794403	13.6301574707031	0.00548864435404539	-0.00912170019000769	-0.000680167751852423	0.00321592413820326
1321	0.436362266540527	-1.29512584209442	13.7600269317627	-0.00295288790948689	-0.00684897974133492	-0.0026282137259841	-3.08191010844894e-05
1322	-0.212986350059509	-1.29512584209442	13.8898963928223	-0.00490093370899558	0.00256657530553639	0.00841071270406246	-0.00197886489331722
1323	-0.862334966659546	0.00357141741551459	13.6301574707031	-0.000680167751852423	0.0022419011220336	-0.00717365415766835	0.00841071270406246
1324	-1.51168358325958	0.00357141741551459	14.0847015380859	-0.00132951640989631	0.00126787810586393	-0.00197886489331722	-0.00295288790948689
1325	-3.45972943305969	0.328245729207993	14.0197668075562	-0.00619963090866804	0.00191722682211548	-0.00490093370899558	0.00743668992072344
1326	-1.51168358325958	-0.645777225494385	13.7600269317627	-0.00360223650932312	0.00289124972186983	-0.00749832857400179	-0.00327756232582033
1327	-1.51168358325958	0.00357141741551459	13.6950922012329	-0.00587495695799589	0.00808603875339031	-0.0026282137259841	-0.0110697457566857
1328	1.7350594997406	-0.321102887392044	13.8249616622925	0.00256657530553639	0.0123068047687411	-0.00912170019000769	-0.00814767740666866
1329	0.436362266540527	0.00357141741551459	13.7600269317627	0.000293855206109583	0.0022419011220336	-0.00457625929266214	0.00159255252219737
1330	0.436362266540527	-0.645777225494385	13.7600269317627	0.00646266713738441	-0.00457625929266214	-0.00457625929266214	0.00321592413820326
1331	-0.212986350059509	-0.321102887392044	13.6950922012329	-3.08191010844894e-05	0.00126787810586393	-0.00457625929266214	-0.00197886489331722
1332	0.436362266540527	-0.645777225494385	14.0847015380859	-0.00425158534198999	0.00159255252219737	0.00646266713738441	0.00289124972186983
1333	1.7350594997406	-0.970451533794403	14.2145709991455	0.00191722682211548	0.000618529506027699	-0.00490093370899558	-0.00490093370899558
1334	-1.51168358325958	-0.645777225494385	13.6301574707031	0.00321592413820326	-0.0126931173726916	0.00289124972186983	0.000293855206109583
1335	1.08571088314056	-2.26914882659912	13.8249616622925	0.00743668992072344	-0.00749832857400179	-0.00327756232582033	0.00516396993771195
1336	-1.51168358325958	0.652920067310333	13.8249616622925	-0.00230353930965066	0.00256657530553639	-0.00684897974133492	-0.00100484199356288
1337	0.436362266540527	-0.645777225494385	14.0197668075562	-0.00425158534198999	-0.000355493422830477	-0.000355493422830477	-0.0026282137259841
1338	-0.862334966659546	-0.321102887392044	13.6301574707031	0.000618529506027699	0.00776136433705688	-0.00944637414067984	0.000618529506027699
1339	-2.81038093566895	0.977594375610352	13.5652227401733	-0.00522560812532902	0.00516396993771195	-3.08191010844894e-05	0.00483929552137852
1340	-2.16103219985962	0.328245729207993	13.6950922012329	-0.000355493422830477	0.00126787810586393	-0.00879702530801296	0.00321592413820326
1341	-1.51168358325958	0.328245729207993	12.8509387969971	-0.00197886489331722	0.00159255252219737	0.00386527273803949	-0.000355493422830477
1342	0.436362266540527	-0.321102887392044	13.3054828643799	0.00386527273803949	0.00418994715437293	-0.00295288790948689	0.00289124972186983
1343	1.08571088314056	-0.645777225494385	13.8898963928223	-3.08191010844894e-05	0.00938473641872406	0.00159255252219737	-0.000355493422830477
1344	-2.81038093566895	0.652920067310333	13.3704175949097	-0.00327756232582033	-0.00392691092565656	-0.0169138833880424	0.00126787810586393
1345	-2.16103219985962	0.652920067310333	13.6301574707031	0.00548864435404539	0.00613799272105098	-3.08191010844894e-05	-0.00132951640989631
1346	0.436362266540527	-0.321102887392044	13.8249616622925	-0.00879702530801296	-0.00782300252467394	-0.00230353930965066	-0.000355493422830477
1347	-0.212986350059509	-0.321102887392044	13.6950922012329	-0.0026282137259841	-0.00295288790948689	-0.00230353930965066	-0.000355493422830477
1348	-0.212986350059509	-1.61980020999908	14.3444404602051	-3.08191010844894e-05	-0.00197886489331722	-0.00587495695799589	-0.00197886489331722
1349	1.08571088314056	-1.94447445869446	14.5392456054688	-0.00100484199356288	-0.0152905117720366	0.000293855206109583	0.00354059832170606
1350	-0.862334966659546	-0.321102887392044	14.0847015380859	-0.00230353930965066	-0.00490093370899558	-0.00100484199356288	-0.00652430532500148
1351	-0.862334966659546	-0.321102887392044	13.8898963928223	0.000618529506027699	0.00126787810586393	-0.00717365415766835	0.0022419011220336
1352	-0.212986350059509	-0.970451533794403	13.9548320770264	-0.0100957229733467	0.000293855206109583	0.00776136433705688	0.000618529506027699
1353	-3.45972943305969	-0.321102887392044	13.8249616622925	-0.0152905117720366	0.00938473641872406	-0.0026282137259841	-0.00230353930965066
1354	-2.16103219985962	0.328245729207993	13.8898963928223	-0.00490093370899558	0.0022419011220336	-0.00197886489331722	0.00808603875339031
1355	0.436362266540527	-0.321102887392044	13.3054828643799	0.00418994715437293	-0.00230353930965066	-0.00100484199356288	-0.000355493422830477
1356	-1.51168358325958	0.652920067310333	13.6301574707031	-0.00197886489331722	-0.00132951640989631	-0.00652430532500148	0.00191722682211548
1357	-0.212986350059509	-0.645777225494385	13.5652227401733	0.00354059832170606	0.00159255252219737	-0.00132951640989631	-0.00457625929266214
1358	0.436362266540527	-1.29512584209442	13.3704175949097	0.00711201597005129	0.00126787810586393	-0.00360223650932312	0.00743668992072344
1359	-0.862334966659546	0.328245729207993	13.8249616622925	-0.00100484199356288	0.00418994715437293	-0.00490093370899558	-0.0130177913233638
1360	-2.16103219985962	0.652920067310333	14.0847015380859	0.00516396993771195	-0.00555028254166245	-0.00327756232582033	0.00321592413820326
1361	-1.51168358325958	-0.321102887392044	14.3444404602051	-0.00652430532500148	-0.00749832857400179	-0.00749832857400179	0.000943203864153475
1362	0.436362266540527	-1.29512584209442	13.8249616622925	-0.000680167751852423	0.00191722682211548	0.0100340843200684	-0.00977104809135199
1363	0.436362266540527	-1.94447445869446	13.8898963928223	-0.00522560812532902	-0.0026282137259841	-0.00619963090866804	0.00191722682211548
1364	-0.862334966659546	0.00357141741551459	13.6301574707031	0.00256657530553639	-0.00230353930965066	-0.00360223650932312	0.00159255252219737
1365	-2.16103219985962	1.30226862430573	13.6950922012329	0.00126787810586393	0.00613799272105098	-0.0100957229733467	-0.00132951640989631
1366	-1.51168358325958	0.00357141741551459	14.0847015380859	-0.00230353930965066	0.00354059832170606	-0.00100484199356288	0.00613799272105098
1367	-4.75842666625977	0.652920067310333	14.4093751907349	-0.0107450718060136	0.00483929552137852	-0.000355493422830477	-0.00327756232582033
1368	-1.51168358325958	-0.321102887392044	14.2145709991455	-0.00879702530801296	0.0022419011220336	0.00386527273803949	0.00159255252219737
1369	1.08571088314056	-0.321102887392044	13.9548320770264	-0.00132951640989631	-0.000355493422830477	-0.00814767740666866	-0.00717365415766835
1370	-0.212986350059509	-0.321102887392044	13.5652227401733	0.00256657530553639	-0.000355493422830477	0.000618529506027699	0.00159255252219737
1371	1.08571088314056	-0.645777225494385	13.5002880096436	-0.00360223650932312	0.00516396993771195	-0.00392691092565656	0.000943203864153475
1372	0.436362266540527	-0.321102887392044	13.6950922012329	0.000618529506027699	-3.08191010844894e-05	0.000943203864153475	-0.00457625929266214
1373	0.436362266540527	-0.321102887392044	14.474310874939	-0.0026282137259841	0.00321592413820326	-0.00100484199356288	0.00386527273803949
1374	-1.51168358325958	0.652920067310333	13.7600269317627	0.00646266713738441	-3.08191010844894e-05	-0.00522560812532902	0.00159255252219737
1375	0.436362266540527	-0.321102887392044	13.7600269317627	0.000618529506027699	-0.00197886489331722	-0.00457625929266214	0.00159255252219737
1376	-0.212986350059509	-0.321102887392044	13.5002880096436	0.00646266713738441	-0.0139918150380254	-0.00879702530801296	0.00126787810586393
1377	-0.212986350059509	-1.29512584209442	13.8249616622925	0.00159255252219737	0.00126787810586393	0.00256657530553639	0.00418994715437293
1378	0.436362266540527	0.00357141741551459	13.6950922012329	-0.00392691092565656	0.00191722682211548	-0.00555028254166245	-0.00197886489331722
1379	-1.51168358325958	0.977594375610352	13.8249616622925	0.00646266713738441	-0.00100484199356288	0.00289124972186983	0.00418994715437293
1380	-4.10907793045044	0.652920067310333	13.8249616622925	-0.0026282137259841	-0.00782300252467394	-0.00165419070981443	0.00159255252219737
1381	-2.81038093566895	0.652920067310333	13.4353523254395	-0.00879702530801296	0.0022419011220336	-0.00197886489331722	0.00548864435404539
1382	-1.51168358325958	-0.645777225494385	13.5652227401733	-0.00360223650932312	-0.00100484199356288	0.00321592413820326	0.00191722682211548
1383	1.7350594997406	-1.61980020999908	13.8249616622925	-0.00100484199356288	0.012956153601408	-0.00587495695799589	-0.000355493422830477
1384	-1.51168358325958	1.30226862430573	13.6950922012329	-0.000355493422830477	0.00548864435404539	-0.0100957229733467	-0.00717365415766835
1385	-1.51168358325958	0.328245729207993	13.6301574707031	0.00581331877037883	-3.08191010844894e-05	-0.00490093370899558	-0.00490093370899558
1386	-0.862334966659546	0.328245729207993	13.6950922012329	0.00386527273803949	0.00191722682211548	-0.0100957229733467	0.00386527273803949
1387	-0.862334966659546	0.00357141741551459	14.0847015380859	-0.00132951640989631	0.00841071270406246	0.00678734155371785	-0.00392691092565656
1388	0.436362266540527	-0.645777225494385	13.7600269317627	0.00126787810586393	0.000293855206109583	-0.00425158534198999	-0.00230353930965066
1389	1.08571088314056	-0.970451533794403	13.6301574707031	0.00321592413820326	-0.00587495695799589	-3.08191010844894e-05	-0.00230353930965066
1390	-0.862334966659546	-0.645777225494385	13.8249616622925	-0.00327756232582033	-0.00587495695799589	0.00256657530553639	0.00191722682211548
1391	-0.862334966659546	0.00357141741551459	13.7600269317627	0.00289124972186983	0.000943203864153475	-0.0104203969240189	-0.00555028254166245
1392	-0.862334966659546	-0.645777225494385	13.4353523254395	-0.00522560812532902	0.00256657530553639	-0.00132951640989631	0.0022419011220336
1393	1.08571088314056	-0.645777225494385	13.8898963928223	0.00126787810586393	0.00808603875339031	-0.00100484199356288	-0.00100484199356288
1394	-3.45972943305969	0.652920067310333	13.6301574707031	-3.08191010844894e-05	0.00516396993771195	-0.000355493422830477	-0.00295288790948689
1395	-0.862334966659546	0.00357141741551459	13.6301574707031	-0.00684897974133492	-0.00490093370899558	-0.00814767740666866	0.00711201597005129
1396	-2.81038093566895	0.977594375610352	13.7600269317627	-0.00717365415766835	-0.00619963090866804	-0.00490093370899558	0.000618529506027699
1397	-0.862334966659546	-0.645777225494385	14.0847015380859	-0.0100957229733467	0.00743668992072344	0.00126787810586393	-0.00165419070981443
1398	0.436362266540527	0.00357141741551459	13.8249616622925	0.0022419011220336	0.00581331877037883	-0.00230353930965066	-0.00749832857400179
1399	-0.212986350059509	0.328245729207993	13.3054828643799	0.0106834331527352	0.00776136433705688	-0.00295288790948689	-3.08191010844894e-05
1400	-0.862334966659546	0.328245729207993	13.6301574707031	0.00159255252219737	-0.000355493422830477	-0.00684897974133492	0.00711201597005129
1401	-0.862334966659546	0.652920067310333	13.5652227401733	0.000293855206109583	-0.0026282137259841	-3.08191010844894e-05	-0.00197886489331722
1402	1.08571088314056	-0.970451533794403	13.8898963928223	-0.00230353930965066	-0.00425158534198999	0.00159255252219737	0.00159255252219737
1403	-1.51168358325958	-1.61980020999908	14.0197668075562	0.000293855206109583	-0.00619963090866804	-0.00749832857400179	-0.00847235135734081
1404	-0.862334966659546	-0.645777225494385	14.0197668075562	0.000293855206109583	-0.00457625929266214	0.00321592413820326	0.000293855206109583
1405	-0.862334966659546	0.328245729207993	13.6950922012329	0.00613799272105098	-0.00327756232582033	0.0022419011220336	-0.00100484199356288
1406	-2.16103219985962	0.977594375610352	13.5002880096436	0.000943203864153475	0.00613799272105098	-0.00587495695799589	-3.08191010844894e-05
1407	-0.862334966659546	-0.645777225494385	13.8249616622925	-0.0026282137259841	0.000618529506027699	-0.00165419070981443	-0.000680167751852423
1408	-1.51168358325958	0.00357141741551459	13.8249616622925	0.0022419011220336	0.0100340843200684	-0.0026282137259841	0.0022419011220336
1409	-3.45972943305969	0.652920067310333	13.7600269317627	-0.00100484199356288	0.00646266713738441	0.00483929552137852	-0.00749832857400179
1410	-0.862334966659546	0.00357141741551459	13.8249616622925	0.000293855206109583	0.00159255252219737	-0.00230353930965066	0.00126787810586393
1411	-0.862334966659546	0.652920067310333	13.8249616622925	-0.00230353930965066	0.000293855206109583	0.000618529506027699	-0.0026282137259841
1412	0.436362266540527	0.328245729207993	13.6950922012329	-0.00749832857400179	0.00451462110504508	-0.00879702530801296	0.00321592413820326
1413	-0.212986350059509	-0.321102887392044	13.5002880096436	-0.00490093370899558	0.00743668992072344	-0.000680167751852423	-0.00977104809135199
1414	-1.51168358325958	-0.645777225494385	13.7600269317627	-0.00165419070981443	0.00191722682211548	-0.00132951640989631	0.00548864435404539
1415	-2.16103219985962	0.652920067310333	13.6950922012329	0.000293855206109583	0.00451462110504508	0.00126787810586393	-0.00425158534198999
1416	-1.51168358325958	0.328245729207993	14.4093751907349	-0.00132951640989631	0.00321592413820326	-0.000680167751852423	-0.00490093370899558
1417	1.08571088314056	-1.29512584209442	14.2145709991455	-0.0104203969240189	-0.00165419070981443	0.00483929552137852	0.00191722682211548
1418	-1.51168358325958	0.00357141741551459	13.7600269317627	0.000293855206109583	0.000293855206109583	0.00386527273803949	-0.00555028254166245
1419	-0.862334966659546	0.328245729207993	13.8249616622925	-0.00100484199356288	-0.000680167751852423	-0.00814767740666866	0.00613799272105098
1420	-1.51168358325958	0.977594375610352	13.7600269317627	0.0022419011220336	-0.00392691092565656	-0.0026282137259841	-0.00425158534198999
1421	-1.51168358325958	0.652920067310333	14.0197668075562	-0.00619963090866804	-0.00717365415766835	0.00483929552137852	0.00581331877037883
1422	-1.51168358325958	-0.645777225494385	14.0847015380859	-0.0136671401560307	0.00354059832170606	0.0022419011220336	0.00678734155371785
1423	-1.51168358325958	-0.321102887392044	14.0197668075562	-0.00619963090866804	0.00483929552137852	0.0022419011220336	-0.00555028254166245
1424	-0.862334966659546	0.652920067310333	13.5652227401733	0.00321592413820326	-0.000355493422830477	-0.000355493422830477	0.0022419011220336
1425	-1.51168358325958	0.00357141741551459	14.0197668075562	0.00354059832170606	-0.00165419070981443	0.00483929552137852	0.00126787810586393
1426	-0.862334966659546	0.652920067310333	13.8249616622925	0.00678734155371785	0.0022419011220336	-0.000680167751852423	-0.000680167751852423
1427	0.436362266540527	-0.321102887392044	13.6950922012329	-3.08191010844894e-05	0.00711201597005129	-0.0113944197073579	0.000293855206109583
1428	0.436362266540527	-0.645777225494385	13.8898963928223	0.00483929552137852	0.00256657530553639	-0.00165419070981443	-0.00425158534198999
1429	-0.862334966659546	0.652920067310333	13.8898963928223	0.00483929552137852	0.000943203864153475	-0.00782300252467394	0.000943203864153475
1430	-1.51168358325958	1.30226862430573	13.5652227401733	-0.00814767740666866	-0.00100484199356288	-0.00555028254166245	0.000943203864153475
1431	-1.51168358325958	-0.321102887392044	13.5652227401733	0.00191722682211548	-0.00490093370899558	-0.0100957229733467	-0.00295288790948689
1432	-1.51168358325958	-0.321102887392044	13.5652227401733	-0.00327756232582033	-0.00749832857400179	-0.00165419070981443	0.00256657530553639
1433	0.436362266540527	-0.321102887392044	13.9548320770264	0.00776136433705688	0.00646266713738441	-0.00230353930965066	-0.00360223650932312
1434	-0.862334966659546	-0.321102887392044	14.2795057296753	0.00451462110504508	0.00516396993771195	-3.08191010844894e-05	0.0022419011220336
1435	-3.45972943305969	0.977594375610352	14.0847015380859	-0.00879702530801296	0.00354059832170606	0.00289124972186983	0.00289124972186983
1436	-1.51168358325958	-0.645777225494385	13.6950922012329	-0.00749832857400179	-0.00100484199356288	-0.00587495695799589	0.00613799272105098
1437	-2.81038093566895	0.652920067310333	13.5002880096436	-0.00295288790948689	0.00646266713738441	0.00483929552137852	-0.00197886489331722
1438	-1.51168358325958	0.328245729207993	13.9548320770264	-3.08191010844894e-05	0.00581331877037883	0.0022419011220336	-0.00619963090866804
1439	-1.51168358325958	0.328245729207993	13.8898963928223	0.00613799272105098	-0.0026282137259841	-0.00814767740666866	-0.00684897974133492
1440	-0.862334966659546	0.977594375610352	13.8249616622925	-0.000680167751852423	0.00581331877037883	-0.00587495695799589	0.00776136433705688
1441	-0.862334966659546	0.328245729207993	13.6950922012329	-0.00295288790948689	0.000618529506027699	-0.0107450718060136	0.00159255252219737
1442	-1.51168358325958	0.977594375610352	13.4353523254395	0.00451462110504508	0.00613799272105098	0.0106834331527352	-0.00165419070981443
1443	1.08571088314056	0.00357141741551459	13.8249616622925	-0.0104203969240189	0.00321592413820326	-0.00522560812532902	-0.00132951640989631
1444	-0.862334966659546	0.00357141741551459	13.6301574707031	0.00321592413820326	0.00354059832170606	-0.00684897974133492	-0.00100484199356288
1445	-0.212986350059509	-1.61980020999908	13.9548320770264	-0.0026282137259841	-0.00522560812532902	0.00354059832170606	-0.000355493422830477
1446	-0.212986350059509	0.00357141741551459	13.7600269317627	0.00126787810586393	-0.00327756232582033	-0.00197886489331722	0.00126787810586393
1447	-0.212986350059509	-0.970451533794403	13.3704175949097	-0.00425158534198999	0.00289124972186983	-0.00132951640989631	-0.00295288790948689
1448	-0.862334966659546	0.00357141741551459	12.7860040664673	-0.00165419070981443	-0.00327756232582033	-0.000355493422830477	-0.00619963090866804
1449	-3.45972943305969	0.977594375610352	13.5652227401733	0.0022419011220336	0.00321592413820326	-0.00197886489331722	0.00321592413820326
1450	-2.81038093566895	0.652920067310333	13.7600269317627	-0.0136671401560307	0.00354059832170606	0.00126787810586393	0.00906006153672934
1451	-2.16103219985962	0.00357141741551459	13.8898963928223	-0.0026282137259841	0.00483929552137852	0.000618529506027699	0.000943203864153475
1452	-2.16103219985962	0.652920067310333	13.9548320770264	-0.00684897974133492	-0.00165419070981443	-0.00165419070981443	0.00126787810586393
1453	0.436362266540527	-0.970451533794403	14.4093751907349	-0.000355493422830477	-0.00425158534198999	-0.00295288790948689	-0.00619963090866804
1454	-0.212986350059509	0.328245729207993	13.7600269317627	-0.000355493422830477	-0.000680167751852423	-0.00847235135734081	-3.08191010844894e-05
1455	-2.16103219985962	0.328245729207993	13.6301574707031	0.00354059832170606	-0.00392691092565656	0.000293855206109583	0.00451462110504508
1456	0.436362266540527	-0.645777225494385	14.0847015380859	0.00581331877037883	-0.00457625929266214	-0.00490093370899558	-0.00100484199356288
1457	-0.862334966659546	0.652920067310333	13.7600269317627	0.00159255252219737	0.00808603875339031	0.00516396993771195	-0.00327756232582033
1458	-0.212986350059509	-0.321102887392044	14.0847015380859	-0.00295288790948689	-0.00814767740666866	-0.00100484199356288	0.0022419011220336
1459	-0.862334966659546	-0.970451533794403	14.4093751907349	0.00386527273803949	-0.00360223650932312	-0.00295288790948689	0.000943203864153475
1460	-0.862334966659546	-1.61980020999908	14.1496362686157	-0.00295288790948689	-0.00327756232582033	-0.00652430532500148	0.00613799272105098
1461	-1.51168358325958	0.328245729207993	14.0197668075562	-0.00587495695799589	0.000943203864153475	-3.08191010844894e-05	-0.00295288790948689
1462	-1.51168358325958	0.652920067310333	13.6950922012329	0.00516396993771195	0.00678734155371785	-3.08191010844894e-05	0.00386527273803949
1463	-2.81038093566895	0.328245729207993	13.6950922012329	-0.00814767740666866	-0.00132951640989631	0.00126787810586393	-0.00230353930965066
1464	-2.81038093566895	-0.645777225494385	14.1496362686157	0.000293855206109583	0.00808603875339031	-0.00295288790948689	-0.0026282137259841
1465	0.436362266540527	0.00357141741551459	14.1496362686157	0.0022419011220336	-0.00425158534198999	-0.00490093370899558	-0.00392691092565656
1466	-0.212986350059509	0.652920067310333	13.7600269317627	0.00386527273803949	-0.00100484199356288	0.00548864435404539	-0.00360223650932312
1467	-0.212986350059509	-0.321102887392044	13.7600269317627	-0.000355493422830477	0.00418994715437293	-0.00652430532500148	0.000618529506027699
1468	-0.862334966659546	0.652920067310333	12.5911998748779	-0.00490093370899558	0.00289124972186983	0.00321592413820326	-0.000355493422830477
1469	-2.16103219985962	0.328245729207993	13.5652227401733	0.000618529506027699	0.00159255252219737	-0.00100484199356288	0.000943203864153475
1470	-0.862334966659546	0.328245729207993	13.8249616622925	-0.00327756232582033	-0.0026282137259841	0.00418994715437293	0.00256657530553639
1471	-1.51168358325958	0.328245729207993	13.9548320770264	-0.00425158534198999	-0.0110697457566857	-0.00490093370899558	0.00289124972186983
1472	-0.212986350059509	-0.645777225494385	13.6301574707031	-0.00165419070981443	0.000293855206109583	-0.0110697457566857	-0.00327756232582033
1473	0.436362266540527	-0.970451533794403	13.4353523254395	-0.00327756232582033	-0.00230353930965066	0.00451462110504508	-0.0026282137259841
1474	0.436362266540527	-1.61980020999908	13.8898963928223	0.00159255252219737	0.00126787810586393	-0.00132951640989631	0.00418994715437293
1475	-1.51168358325958	0.328245729207993	13.6950922012329	0.00581331877037883	-0.00295288790948689	-3.08191010844894e-05	0.0022419011220336
1476	-0.862334966659546	-0.645777225494385	13.9548320770264	0.0022419011220336	0.00386527273803949	-0.00132951640989631	0.00581331877037883
1477	-2.81038093566895	0.328245729207993	14.2145709991455	-0.00717365415766835	0.00613799272105098	-0.00165419070981443	0.00516396993771195
1478	-3.45972943305969	0.977594375610352	14.0197668075562	-0.00652430532500148	0.00256657530553639	-0.000680167751852423	-0.00684897974133492
1479	-0.862334966659546	-0.321102887392044	14.0847015380859	0.00354059832170606	-0.000680167751852423	0.000618529506027699	0.00483929552137852
1480	0.436362266540527	-0.645777225494385	13.7600269317627	-3.08191010844894e-05	-0.00295288790948689	-0.00652430532500148	0.0022419011220336
1481	0.436362266540527	0.00357141741551459	13.8249616622925	0.00191722682211548	-0.00165419070981443	-0.00197886489331722	0.00581331877037883
1482	-0.212986350059509	0.652920067310333	13.5652227401733	-0.00652430532500148	0.00743668992072344	-0.00782300252467394	-0.00230353930965066
1483	-0.212986350059509	0.652920067310333	12.9808082580566	-0.00295288790948689	0.000293855206109583	-3.08191010844894e-05	-0.00230353930965066
1484	1.08571088314056	-0.970451533794403	13.7600269317627	0.00289124972186983	0.00581331877037883	-0.00457625929266214	0.00613799272105098
1485	0.436362266540527	-0.321102887392044	13.8898963928223	0.00548864435404539	-0.00619963090866804	0.00126787810586393	0.00386527273803949
1486	-0.212986350059509	-1.29512584209442	13.8898963928223	0.00159255252219737	-0.000355493422830477	0.0022419011220336	-0.00165419070981443
1487	0.436362266540527	-2.26914882659912	13.5652227401733	-0.00457625929266214	-0.000680167751852423	-0.00847235135734081	0.00126787810586393
1488	-2.16103219985962	-0.321102887392044	13.7600269317627	-0.00457625929266214	-0.00457625929266214	0.00159255252219737	-3.08191010844894e-05
1489	-0.862334966659546	0.328245729207993	14.2145709991455	0.00191722682211548	0.00841071270406246	-0.00912170019000769	-0.00230353930965066
1490	-2.16103219985962	0.00357141741551459	13.7600269317627	-0.0026282137259841	0.00354059832170606	0.000293855206109583	0.00841071270406246
1491	-2.16103219985962	-0.321102887392044	13.8898963928223	-0.00814767740666866	0.00418994715437293	-0.0126931173726916	0.0022419011220336
1492	-3.45972943305969	0.328245729207993	13.6301574707031	-0.00587495695799589	-0.00230353930965066	-0.00360223650932312	0.000618529506027699
1493	-2.81038093566895	0.652920067310333	13.6301574707031	-0.00230353930965066	0.0022419011220336	-0.00392691092565656	-0.00457625929266214
1494	1.08571088314056	-0.321102887392044	13.8898963928223	0.00354059832170606	0.00646266713738441	-0.00555028254166245	0.000618529506027699
1495	-1.51168358325958	0.652920067310333	14.0847015380859	0.00418994715437293	0.00711201597005129	-0.00197886489331722	0.00126787810586393
1496	-0.212986350059509	-0.321102887392044	13.6301574707031	-0.00360223650932312	-0.00522560812532902	-0.00360223650932312	0.00256657530553639
1497	-0.862334966659546	0.977594375610352	13.3704175949097	0.00321592413820326	0.00548864435404539	-0.00165419070981443	0.000618529506027699
1498	0.436362266540527	-0.321102887392044	13.8898963928223	0.00159255252219737	0.00289124972186983	0.0022419011220336	-0.00555028254166245
1499	1.08571088314056	-0.645777225494385	13.8249616622925	0.00191722682211548	0.0022419011220336	0.00159255252219737	0.00289124972186983
1500	0.436362266540527	-0.321102887392044	14.0197668075562	0.00418994715437293	-0.00457625929266214	-0.00165419070981443	0.00256657530553639
1501	0.436362266540527	-1.94447445869446	14.3444404602051	-0.00165419070981443	-0.00749832857400179	-0.00749832857400179	-0.00230353930965066
1502	-0.212986350059509	0.00357141741551459	13.6950922012329	0.00159255252219737	-3.08191010844894e-05	0.000943203864153475	-0.00295288790948689
1503	-0.862334966659546	0.328245729207993	12.9158735275269	-0.00425158534198999	-3.08191010844894e-05	0.000618529506027699	-0.00100484199356288
1504	0.436362266540527	-0.970451533794403	13.8898963928223	0.00483929552137852	0.00776136433705688	-0.0026282137259841	-0.00230353930965066
1505	-2.16103219985962	-0.321102887392044	13.7600269317627	-0.00457625929266214	0.00256657530553639	-0.00230353930965066	0.000618529506027699
1506	-2.81038093566895	-0.970451533794403	13.9548320770264	-0.0120437685400248	-0.00132951640989631	0.00126787810586393	0.00548864435404539
1507	-2.81038093566895	1.62694299221039	13.8898963928223	-0.00587495695799589	0.00581331877037883	-0.00425158534198999	-0.00684897974133492
1508	-2.81038093566895	0.652920067310333	14.0847015380859	0.000618529506027699	0.0022419011220336	-0.00392691092565656	-0.00230353930965066
1509	1.08571088314056	-0.645777225494385	13.6950922012329	0.00321592413820326	0.00354059832170606	0.0022419011220336	0.00256657530553639
1510	-0.862334966659546	-0.645777225494385	13.6301574707031	0.00646266713738441	0.000293855206109583	-0.00360223650932312	0.0022419011220336
1511	1.08571088314056	-0.970451533794403	13.6301574707031	-0.00327756232582033	-3.08191010844894e-05	-0.000680167751852423	-0.000680167751852423
1512	-0.212986350059509	0.00357141741551459	14.0847015380859	-0.00295288790948689	0.00191722682211548	0.00516396993771195	0.0022419011220336
1513	-1.51168358325958	0.328245729207993	13.8898963928223	-0.000680167751852423	0.00418994715437293	-0.00100484199356288	0.00159255252219737
1514	-0.212986350059509	0.328245729207993	13.6950922012329	0.00483929552137852	0.00159255252219737	-0.00360223650932312	-0.00490093370899558
1515	-0.212986350059509	-1.61980020999908	13.7600269317627	0.00126787810586393	-0.000680167751852423	0.00191722682211548	0.00256657530553639
1516	-0.212986350059509	-0.970451533794403	13.5652227401733	-0.00457625929266214	-0.00360223650932312	-0.00295288790948689	-3.08191010844894e-05
1517	-1.51168358325958	-0.321102887392044	14.1496362686157	0.00191722682211548	-0.00100484199356288	-0.00652430532500148	0.000618529506027699
1518	1.08571088314056	-1.61980020999908	14.2145709991455	-0.00555028254166245	0.00711201597005129	-0.00100484199356288	0.000293855206109583
1519	-0.212986350059509	0.328245729207993	14.0847015380859	0.00159255252219737	-0.00295288790948689	-0.000680167751852423	0.00581331877037883
1520	-0.862334966659546	-0.970451533794403	14.0197668075562	0.00159255252219737	0.00289124972186983	-0.00652430532500148	0.00256657530553639
1521	-0.862334966659546	-0.321102887392044	13.7600269317627	-0.00814767740666866	-0.00197886489331722	0.00256657530553639	-0.00230353930965066
1522	-3.45972943305969	-0.321102887392044	13.8249616622925	-0.00619963090866804	0.00451462110504508	-0.000680167751852423	0.000943203864153475
1523	-1.51168358325958	0.328245729207993	13.6301574707031	-0.00100484199356288	0.00159255252219737	-0.00295288790948689	0.000293855206109583
1524	-0.212986350059509	-0.645777225494385	14.0847015380859	0.00354059832170606	0.00354059832170606	-0.00522560812532902	-0.00619963090866804
1525	0.436362266540527	0.652920067310333	13.7600269317627	-0.00100484199356288	0.00321592413820326	-0.00944637414067984	0.000618529506027699
1526	-0.212986350059509	-0.321102887392044	13.6950922012329	-0.00132951640989631	0.00516396993771195	-0.000355493422830477	-0.00522560812532902
1527	-1.51168358325958	0.328245729207993	13.6301574707031	-0.00327756232582033	-0.00165419070981443	-0.00587495695799589	-0.00100484199356288
1528	-2.16103219985962	0.00357141741551459	13.7600269317627	-0.00425158534198999	0.00646266713738441	-0.000680167751852423	-0.00295288790948689
1529	0.436362266540527	-0.645777225494385	13.9548320770264	0.000618529506027699	0.00386527273803949	-0.00100484199356288	-0.00230353930965066
1530	0.436362266540527	-1.94447445869446	14.0847015380859	0.00483929552137852	-0.00522560812532902	-0.00652430532500148	-0.00100484199356288
1531	-0.862334966659546	-1.29512584209442	14.2145709991455	0.00808603875339031	-0.00619963090866804	-0.00619963090866804	-0.00749832857400179
1532	0.436362266540527	-0.645777225494385	14.1496362686157	-0.00327756232582033	0.000293855206109583	-0.00490093370899558	0.0022419011220336
1533	-0.862334966659546	0.328245729207993	13.6950922012329	0.00483929552137852	-0.00555028254166245	0.00646266713738441	-0.00392691092565656
1534	-2.81038093566895	0.328245729207993	13.5652227401733	-0.00360223650932312	-0.00100484199356288	-0.00197886489331722	0.00126787810586393
1535	-0.862334966659546	-0.645777225494385	14.2145709991455	-0.0126931173726916	0.000293855206109583	-0.00717365415766835	0.0132808275520802
1536	-2.16103219985962	1.30226862430573	14.0197668075562	-0.00587495695799589	-0.0026282137259841	0.00159255252219737	-0.00392691092565656
1537	0.436362266540527	-0.321102887392044	14.1496362686157	-0.000680167751852423	-0.00132951640989631	-0.00197886489331722	0.00743668992072344
1538	0.436362266540527	-0.321102887392044	13.8898963928223	-0.00327756232582033	0.00289124972186983	-0.00230353930965066	-0.00522560812532902
1539	-0.212986350059509	-0.321102887392044	13.5002880096436	0.00126787810586393	0.00191722682211548	-3.08191010844894e-05	-3.08191010844894e-05
1540	0.436362266540527	0.00357141741551459	13.5002880096436	0.00776136433705688	0.00126787810586393	-0.00684897974133492	0.000293855206109583
1541	-0.212986350059509	-0.321102887392044	13.7600269317627	-0.00295288790948689	-0.00230353930965066	0.00126787810586393	-0.00100484199356288
1542	1.08571088314056	-0.645777225494385	13.1106786727905	-0.00230353930965066	0.00646266713738441	0.000943203864153475	-0.000680167751852423
1543	-1.51168358325958	0.652920067310333	13.1106786727905	-0.00977104809135199	0.0022419011220336	0.000943203864153475	-0.00619963090866804
1544	-0.212986350059509	-1.94447445869446	13.8898963928223	0.00354059832170606	-0.00230353930965066	-0.00555028254166245	-0.00100484199356288
1545	-0.862334966659546	-0.321102887392044	13.6301574707031	0.00418994715437293	-0.00230353930965066	0.000293855206109583	-0.0117190945893526
1546	-0.862334966659546	-0.645777225494385	13.9548320770264	-0.00360223650932312	-0.00230353930965066	0.00289124972186983	0.00483929552137852
1547	-1.51168358325958	0.328245729207993	13.8898963928223	-0.00360223650932312	0.0113327819854021	0.00256657530553639	-0.00197886489331722
1548	-2.16103219985962	0.00357141741551459	13.8898963928223	-0.00457625929266214	0.00743668992072344	0.0022419011220336	0.000293855206109583
1549	-1.51168358325958	-0.645777225494385	14.4093751907349	-3.08191010844894e-05	-0.000355493422830477	0.00354059832170606	0.00289124972186983
1550	-0.862334966659546	-0.645777225494385	14.2145709991455	-0.000355493422830477	-0.00100484199356288	-0.0107450718060136	0.00126787810586393
1551	-0.212986350059509	-0.321102887392044	13.6950922012329	-0.00490093370899558	0.000293855206109583	0.000293855206109583	-0.00879702530801296
1552	0.436362266540527	-0.645777225494385	13.6950922012329	0.00581331877037883	0.00938473641872406	0.00678734155371785	0.00289124972186983
1553	-0.212986350059509	-0.321102887392044	13.5652227401733	0.00418994715437293	0.00126787810586393	-0.00197886489331722	0.00126787810586393
1554	-0.862334966659546	0.652920067310333	13.5652227401733	0.0022419011220336	-0.00327756232582033	-0.00295288790948689	0.00159255252219737
1555	1.7350594997406	-0.645777225494385	14.0847015380859	0.00418994715437293	-0.00717365415766835	-0.0026282137259841	0.00126787810586393
1556	-1.51168358325958	0.328245729207993	13.9548320770264	-0.00392691092565656	0.00126787810586393	-0.000355493422830477	0.0022419011220336
1557	0.436362266540527	-0.970451533794403	14.0847015380859	-0.00132951640989631	-0.00197886489331722	-0.00100484199356288	0.000293855206109583
1558	-0.212986350059509	-2.26914882659912	14.1496362686157	0.00159255252219737	-0.00749832857400179	-0.00684897974133492	0.00321592413820326
1559	0.436362266540527	0.328245729207993	13.7600269317627	0.00808603875339031	0.000618529506027699	-0.00327756232582033	-0.0026282137259841
1560	-1.51168358325958	0.977594375610352	13.6301574707031	-0.000355493422830477	-3.08191010844894e-05	-0.00392691092565656	0.00354059832170606
1561	-0.212986350059509	-0.321102887392044	13.9548320770264	-0.00522560812532902	-0.00457625929266214	0.00159255252219737	0.00418994715437293
1562	-2.16103219985962	-0.321102887392044	14.2145709991455	-0.00912170019000769	0.00451462110504508	-0.000680167751852423	-0.00652430532500148
1563	-3.45972943305969	0.328245729207993	13.6950922012329	-0.00295288790948689	0.0022419011220336	0.00191722682211548	-0.000680167751852423
1564	1.08571088314056	0.00357141741551459	13.8249616622925	0.00159255252219737	0.0022419011220336	0.00289124972186983	0.00289124972186983
1565	-1.51168358325958	0.328245729207993	13.8898963928223	0.00548864435404539	0.00581331877037883	-0.00555028254166245	0.00483929552137852
1566	-0.862334966659546	-0.321102887392044	13.5002880096436	-0.00230353930965066	-0.000680167751852423	-0.00360223650932312	0.00418994715437293
1567	-1.51168358325958	0.652920067310333	13.6950922012329	0.000618529506027699	0.00938473641872406	0.00191722682211548	-0.00717365415766835
1568	-0.862334966659546	-0.970451533794403	14.0197668075562	-0.00555028254166245	-0.00197886489331722	0.00646266713738441	-0.00295288790948689
1569	-0.212986350059509	-0.645777225494385	13.5652227401733	0.00581331877037883	-0.00165419070981443	-0.00165419070981443	-0.00457625929266214
1570	-0.212986350059509	-0.321102887392044	13.5002880096436	-0.00360223650932312	-0.0110697457566857	-0.0026282137259841	0.00613799272105098
1571	1.08571088314056	-0.970451533794403	13.5002880096436	-0.00165419070981443	-0.00619963090866804	-0.00619963090866804	0.00776136433705688
1572	0.436362266540527	-1.29512584209442	13.8249616622925	-0.0026282137259841	-0.00327756232582033	-0.00684897974133492	0.000618529506027699
1573	-0.212986350059509	-1.29512584209442	14.1496362686157	-0.00230353930965066	0.00548864435404539	-0.00652430532500148	0.00354059832170606
1574	-1.51168358325958	0.652920067310333	14.2145709991455	0.00418994715437293	-0.00132951640989631	-0.00522560812532902	-0.00295288790948689
1575	-0.862334966659546	-0.321102887392044	13.6950922012329	0.00321592413820326	0.000943203864153475	-0.00652430532500148	0.00321592413820326
1576	-3.45972943305969	0.328245729207993	13.7600269317627	-0.00619963090866804	0.00256657530553639	-0.00684897974133492	0.00321592413820326
1577	-0.212986350059509	0.00357141741551459	13.8249616622925	-0.00392691092565656	0.00906006153672934	-3.08191010844894e-05	0.00386527273803949
1578	0.436362266540527	-0.321102887392044	13.8898963928223	0.00483929552137852	0.00126787810586393	-0.00879702530801296	-0.000355493422830477
1579	-1.51168358325958	0.652920067310333	13.6301574707031	0.00483929552137852	-0.00490093370899558	0.00483929552137852	-0.0100957229733467
1580	-2.16103219985962	0.652920067310333	13.7600269317627	0.00256657530553639	-0.0026282137259841	-0.00100484199356288	-0.00197886489331722
1581	0.436362266540527	0.328245729207993	13.4353523254395	0.0022419011220336	-0.00360223650932312	-0.00717365415766835	-0.00100484199356288
1582	0.436362266540527	-0.645777225494385	13.6301574707031	0.00354059832170606	0.0100340843200684	-3.08191010844894e-05	0.00159255252219737
1583	-0.862334966659546	0.652920067310333	13.7600269317627	0.00483929552137852	0.00126787810586393	-0.00555028254166245	-0.00392691092565656
1584	-1.51168358325958	0.328245729207993	13.6301574707031	-0.00132951640989631	-0.00327756232582033	-0.00132951640989631	-0.00295288790948689
1585	-0.862334966659546	-0.645777225494385	13.8249616622925	0.00613799272105098	-0.00684897974133492	-0.0104203969240189	0.00548864435404539
1586	-1.51168358325958	-0.645777225494385	13.8898963928223	-0.00717365415766835	0.00126787810586393	0.00289124972186983	-0.00717365415766835
1587	-0.862334966659546	-0.645777225494385	14.0847015380859	-0.00619963090866804	0.0106834331527352	-0.00782300252467394	-0.00749832857400179
1588	-0.212986350059509	-0.645777225494385	13.7600269317627	-0.00100484199356288	0.00321592413820326	-0.00814767740666866	-0.00360223650932312
1589	-3.45972943305969	0.652920067310333	13.5002880096436	-0.00327756232582033	0.00289124972186983	-3.08191010844894e-05	-0.00197886489331722
1590	-4.10907793045044	0.328245729207993	13.8898963928223	-0.00132951640989631	0.0022419011220336	-0.00749832857400179	0.00451462110504508
1591	-1.51168358325958	1.30226862430573	13.7600269317627	-0.00360223650932312	-0.00132951640989631	0.00386527273803949	0.00289124972186983
1592	-0.862334966659546	-0.321102887392044	14.0197668075562	-0.00619963090866804	0.00354059832170606	-0.00132951640989631	0.00191722682211548
1593	0.436362266540527	-1.29512584209442	14.0197668075562	0.00418994715437293	0.0022419011220336	-0.00847235135734081	-0.0026282137259841
1594	-0.862334966659546	0.652920067310333	13.4353523254395	0.00711201597005129	0.00354059832170606	0.000943203864153475	-0.00165419070981443
1595	-0.212986350059509	0.652920067310333	13.3704175949097	0.0022419011220336	0.00386527273803949	-0.0130177913233638	0.000618529506027699
1596	-0.862334966659546	0.977594375610352	13.8249616622925	-0.00425158534198999	-0.00652430532500148	-0.00392691092565656	0.00483929552137852
1597	-0.212986350059509	-0.321102887392044	14.0847015380859	-0.00100484199356288	0.0022419011220336	-0.00425158534198999	0.00191722682211548
1598	-1.51168358325958	-0.321102887392044	13.8249616622925	0.00289124972186983	-0.00230353930965066	-0.00165419070981443	-0.000680167751852423
1599	-2.16103219985962	-0.970451533794403	13.8898963928223	0.00321592413820326	-0.00457625929266214	-0.0026282137259841	0.000618529506027699
1600	-0.862334966659546	-0.321102887392044	13.5002880096436	0.00581331877037883	-0.00230353930965066	-0.000680167751852423	-3.08191010844894e-05
1601	-1.51168358325958	0.328245729207993	13.5652227401733	-0.00392691092565656	0.0022419011220336	-0.00977104809135199	0.00256657530553639
1602	-0.862334966659546	-0.645777225494385	13.8898963928223	-0.0107450718060136	0.00841071270406246	0.00418994715437293	-0.00327756232582033
1603	-1.51168358325958	0.328245729207993	13.8898963928223	-0.00555028254166245	0.00321592413820326	-0.000355493422830477	-0.00360223650932312
1604	-4.75842666625977	0.328245729207993	13.8898963928223	-0.0026282137259841	0.0022419011220336	0.000618529506027699	0.000618529506027699
1605	-1.51168358325958	-0.970451533794403	14.0847015380859	-0.000355493422830477	-3.08191010844894e-05	-0.00717365415766835	0.0106834331527352
1606	-2.16103219985962	0.652920067310333	13.5002880096436	-3.08191010844894e-05	-0.00197886489331722	0.00191722682211548	0.000943203864153475
1607	1.7350594997406	-0.645777225494385	13.7600269317627	0.0022419011220336	0.00386527273803949	0.00354059832170606	-0.00230353930965066
1608	0.436362266540527	0.00357141741551459	13.3704175949097	-0.00132951640989631	0.00159255252219737	-0.0133424662053585	0.00126787810586393
1609	-2.16103219985962	0.652920067310333	13.4353523254395	0.00613799272105098	-0.000355493422830477	-0.00230353930965066	0.00126787810586393
1610	-1.51168358325958	0.328245729207993	13.7600269317627	0.0103587592020631	-0.00684897974133492	-0.00717365415766835	-0.00392691092565656
1611	-2.16103219985962	0.652920067310333	13.9548320770264	-0.00197886489331722	0.00418994715437293	-0.00360223650932312	0.00386527273803949
1612	-0.212986350059509	-0.321102887392044	13.3704175949097	-0.00847235135734081	-0.00132951640989631	0.000293855206109583	0.000293855206109583
1613	-0.212986350059509	-1.29512584209442	13.8249616622925	0.000943203864153475	-0.00295288790948689	0.000618529506027699	0.00646266713738441
1614	-0.212986350059509	-1.29512584209442	13.1756134033203	-0.0026282137259841	-0.000355493422830477	0.000293855206109583	-0.000355493422830477
1615	-2.16103219985962	0.977594375610352	12.7860040664673	0.00938473641872406	-0.00360223650932312	0.000293855206109583	-0.00165419070981443
1616	-0.862334966659546	-0.645777225494385	14.0847015380859	-0.000680167751852423	0.00646266713738441	-3.08191010844894e-05	0.00354059832170606
1617	-3.45972943305969	0.328245729207993	13.8898963928223	-0.00717365415766835	0.00743668992072344	0.00906006153672934	-0.000355493422830477
1618	-3.45972943305969	0.652920067310333	13.6301574707031	-0.00619963090866804	0.0022419011220336	-0.00847235135734081	0.00256657530553639
1619	-0.862334966659546	0.328245729207993	12.7860040664673	0.00256657530553639	0.00289124972186983	-0.00652430532500148	-3.08191010844894e-05
1620	-2.16103219985962	0.652920067310333	12.7210693359375	-0.00360223650932312	0.0100340843200684	0.00159255252219737	0.00873538758605719
1621	-2.16103219985962	0.328245729207993	12.9158735275269	-0.00684897974133492	-0.00327756232582033	-0.00652430532500148	0.000293855206109583
1622	-0.862334966659546	0.00357141741551459	12.8509387969971	-0.00555028254166245	0.000943203864153475	-0.00619963090866804	-0.00555028254166245
1623	0.436362266540527	-0.645777225494385	14.0847015380859	-0.00392691092565656	0.00321592413820326	0.000618529506027699	0.00321592413820326
1624	-0.862334966659546	0.328245729207993	13.5002880096436	-0.00782300252467394	0.000618529506027699	0.00191722682211548	-0.00197886489331722
1625	-0.862334966659546	0.652920067310333	14.1496362686157	0.00191722682211548	-0.00295288790948689	-0.000680167751852423	-0.00327756232582033
1626	-0.212986350059509	-0.645777225494385	13.9548320770264	-0.00619963090866804	-0.00717365415766835	-0.0126931173726916	0.000943203864153475
1627	0.436362266540527	-0.970451533794403	14.2145709991455	0.00483929552137852	-0.00425158534198999	0.00646266713738441	-0.00749832857400179
1628	-1.51168358325958	0.328245729207993	13.8898963928223	-0.00847235135734081	0.00126787810586393	-0.00879702530801296	-0.00619963090866804
1629	-1.51168358325958	0.652920067310333	14.1496362686157	0.00126787810586393	0.00126787810586393	-0.00197886489331722	-0.0026282137259841
1630	-3.45972943305969	0.328245729207993	13.6950922012329	0.00126787810586393	-0.00490093370899558	-0.00132951640989631	0.00126787810586393
1631	-4.10907793045044	0.328245729207993	14.0847015380859	-0.00749832857400179	-0.00295288790948689	-0.000680167751852423	0.011982130818069
1632	-2.16103219985962	0.328245729207993	13.7600269317627	-0.0107450718060136	-3.08191010844894e-05	-0.00230353930965066	-0.0104203969240189
1633	-0.862334966659546	0.652920067310333	13.6950922012329	-3.08191010844894e-05	-0.00327756232582033	-0.00555028254166245	-0.00230353930965066
1634	1.08571088314056	-0.645777225494385	13.8249616622925	0.00418994715437293	0.00451462110504508	-0.00652430532500148	-0.00100484199356288
1635	-0.862334966659546	0.328245729207993	14.0197668075562	0.00451462110504508	-0.00100484199356288	-0.00652430532500148	0.000618529506027699
1636	-0.862334966659546	0.652920067310333	13.6950922012329	-0.00360223650932312	0.00126787810586393	-0.00879702530801296	-0.00392691092565656
1637	0.436362266540527	-0.645777225494385	13.8249616622925	-0.00717365415766835	-0.00100484199356288	0.00418994715437293	-0.000355493422830477
1638	-0.862334966659546	0.328245729207993	13.6950922012329	-0.00555028254166245	0.00386527273803949	-0.00360223650932312	0.00386527273803949
1639	-0.862334966659546	-0.645777225494385	13.6301574707031	0.000618529506027699	-0.00555028254166245	-0.00587495695799589	-0.00782300252467394
1640	-2.16103219985962	-0.970451533794403	13.7600269317627	0.00386527273803949	-0.00684897974133492	-0.00490093370899558	-0.00197886489331722
1641	-0.212986350059509	-0.970451533794403	14.0197668075562	0.00126787810586393	-0.00295288790948689	-0.00295288790948689	-0.00100484199356288
1642	0.436362266540527	-0.321102887392044	13.8898963928223	-0.00652430532500148	0.000943203864153475	-3.08191010844894e-05	0.000293855206109583
1643	-1.51168358325958	0.977594375610352	13.5002880096436	0.0022419011220336	0.00841071270406246	-0.00847235135734081	-0.00522560812532902
1644	-2.81038093566895	0.977594375610352	13.4353523254395	-0.000680167751852423	-0.00392691092565656	0.00289124972186983	-0.00392691092565656
1645	-2.16103219985962	-0.645777225494385	13.9548320770264	-0.00230353930965066	-0.00490093370899558	-0.00132951640989631	0.00646266713738441
1646	-1.51168358325958	0.652920067310333	13.8898963928223	-0.00490093370899558	0.00841071270406246	-0.00782300252467394	-0.00197886489331722
1647	-0.862334966659546	-0.321102887392044	14.0847015380859	-0.0026282137259841	-3.08191010844894e-05	0.00354059832170606	0.000618529506027699
1648	-0.862334966659546	0.328245729207993	13.5002880096436	-0.00100484199356288	0.00743668992072344	-0.00100484199356288	-0.0026282137259841
1649	-0.862334966659546	0.652920067310333	13.2405481338501	-0.00165419070981443	-0.00490093370899558	-0.00684897974133492	-0.00197886489331722
1650	-0.212986350059509	0.328245729207993	13.5002880096436	0.00776136433705688	0.00126787810586393	-0.0198359526693821	0.000618529506027699
1651	-2.81038093566895	0.328245729207993	13.5652227401733	-0.00165419070981443	-0.000680167751852423	0.00354059832170606	0.00354059832170606
1652	-0.862334966659546	0.00357141741551459	13.8898963928223	-0.00522560812532902	-0.00197886489331722	-0.00165419070981443	-0.00587495695799589
1653	0.436362266540527	-1.29512584209442	14.2145709991455	0.00548864435404539	0.00548864435404539	-0.000355493422830477	0.000618529506027699
1654	-0.212986350059509	-1.61980020999908	13.8898963928223	0.00613799272105098	-0.00457625929266214	0.000943203864153475	-0.00327756232582033
1655	-0.862334966659546	0.328245729207993	13.6301574707031	0.00451462110504508	-0.000355493422830477	-0.0107450718060136	-0.00457625929266214
1656	-0.212986350059509	0.328245729207993	13.7600269317627	-0.00522560812532902	0.000293855206109583	-0.00230353930965066	0.00191722682211548
1657	-2.81038093566895	0.652920067310333	13.7600269317627	-0.00879702530801296	0.00711201597005129	0.0116574559360743	0.00483929552137852
1658	-3.45972943305969	0.652920067310333	13.2405481338501	-0.00197886489331722	-0.000355493422830477	0.00126787810586393	0.000618529506027699
1659	-1.51168358325958	-0.321102887392044	14.2145709991455	-3.08191010844894e-05	0.00808603875339031	-0.00944637414067984	0.00126787810586393
1660	0.436362266540527	-0.645777225494385	13.7600269317627	0.00548864435404539	0.00451462110504508	0.0022419011220336	0.00938473641872406
1661	-0.862334966659546	0.00357141741551459	13.8249616622925	0.00386527273803949	0.00289124972186983	-0.0146411629393697	-0.00197886489331722
1662	-0.212986350059509	0.652920067310333	13.5002880096436	-0.00327756232582033	-0.0026282137259841	-0.00100484199356288	-0.0026282137259841
1663	-0.212986350059509	0.00357141741551459	13.5002880096436	0.00516396993771195	0.00938473641872406	-0.00587495695799589	-0.00684897974133492
1664	-0.212986350059509	-0.970451533794403	14.0847015380859	-0.00425158534198999	0.000293855206109583	-0.00360223650932312	-0.00555028254166245
1665	0.436362266540527	-0.321102887392044	14.0847015380859	0.00613799272105098	0.00451462110504508	0.00613799272105098	0.00386527273803949
1666	-1.51168358325958	-0.970451533794403	13.8249616622925	-0.00165419070981443	-3.08191010844894e-05	0.00354059832170606	0.0022419011220336
1667	1.7350594997406	-1.61980020999908	13.6950922012329	0.00126787810586393	-0.00197886489331722	-0.00100484199356288	-0.0026282137259841
1668	-0.862334966659546	0.328245729207993	13.8249616622925	0.00483929552137852	-0.00490093370899558	0.00516396993771195	-0.0026282137259841
1669	-0.862334966659546	0.00357141741551459	14.1496362686157	-0.00522560812532902	0.00191722682211548	-0.0123684434220195	-0.00425158534198999
1670	-1.51168358325958	-0.321102887392044	14.4093751907349	0.00451462110504508	-0.00684897974133492	-0.000355493422830477	-0.000355493422830477
1671	-2.81038093566895	0.652920067310333	14.6041803359985	-0.00652430532500148	0.00126787810586393	-0.0107450718060136	0.0022419011220336
1672	-2.81038093566895	0.652920067310333	13.8898963928223	-0.00717365415766835	0.00289124972186983	0.00191722682211548	-3.08191010844894e-05
1673	-2.81038093566895	0.977594375610352	13.5002880096436	-0.00652430532500148	0.00418994715437293	0.000293855206109583	-3.08191010844894e-05
1674	0.436362266540527	-0.970451533794403	13.8898963928223	-0.00100484199356288	0.00613799272105098	-0.0162645354866982	0.00321592413820326
1675	-1.51168358325958	0.328245729207993	13.6301574707031	-0.0026282137259841	0.00126787810586393	0.00159255252219737	-0.00197886489331722
1676	-0.212986350059509	-0.970451533794403	13.8249616622925	0.00386527273803949	0.00126787810586393	-0.0026282137259841	-0.00490093370899558
1677	-0.862334966659546	0.652920067310333	14.0197668075562	-0.000680167751852423	-0.000355493422830477	-0.00522560812532902	0.00159255252219737
1678	-1.51168358325958	-0.645777225494385	13.8249616622925	0.0123068047687411	0.00418994715437293	-0.00100484199356288	0.00159255252219737
1679	0.436362266540527	-1.29512584209442	13.6301574707031	0.00516396993771195	-0.000355493422830477	-0.00814767740666866	-0.000355493422830477
1680	-0.212986350059509	-0.321102887392044	13.8249616622925	0.00256657530553639	-0.00587495695799589	-0.00197886489331722	-0.00425158534198999
1681	-0.212986350059509	-1.61980020999908	13.9548320770264	0.00289124972186983	-0.00327756232582033	-0.00879702530801296	0.00678734155371785
1682	-1.51168358325958	-0.321102887392044	13.6301574707031	-0.00490093370899558	0.00386527273803949	0.00159255252219737	-0.0026282137259841
1683	-0.862334966659546	0.652920067310333	14.3444404602051	-0.00197886489331722	0.00289124972186983	-0.00327756232582033	0.000293855206109583
1684	1.08571088314056	-0.321102887392044	13.8249616622925	0.0022419011220336	0.00159255252219737	-0.00327756232582033	0.000943203864153475
1685	-2.16103219985962	-0.321102887392044	13.6301574707031	-0.00425158534198999	0.00126787810586393	-0.00197886489331722	0.00970941036939621
1686	-2.16103219985962	-0.645777225494385	13.8249616622925	-0.0123684434220195	-3.08191010844894e-05	-0.00814767740666866	0.00581331877037883
1687	-0.862334966659546	0.328245729207993	13.5652227401733	-0.00814767740666866	-0.000355493422830477	0.000943203864153475	-0.00522560812532902
1688	-1.51168358325958	0.652920067310333	13.6950922012329	0.00191722682211548	0.00906006153672934	-0.00360223650932312	0.00126787810586393
1689	-0.862334966659546	0.328245729207993	14.1496362686157	-0.00197886489331722	-0.00522560812532902	-0.00327756232582033	-0.00555028254166245
1690	-0.212986350059509	-0.321102887392044	13.8249616622925	-0.00165419070981443	-0.0026282137259841	-0.000355493422830477	-0.000680167751852423
1691	-0.862334966659546	-0.645777225494385	13.5652227401733	-0.00555028254166245	0.00678734155371785	-0.00425158534198999	0.00873538758605719
1692	-1.51168358325958	0.328245729207993	13.5002880096436	-0.00522560812532902	0.00516396993771195	0.00386527273803949	-0.00100484199356288
1693	-1.51168358325958	0.328245729207993	12.9808082580566	-0.00132951640989631	-0.00295288790948689	-0.00490093370899558	-0.00100484199356288
1694	-0.212986350059509	-1.61980020999908	14.0847015380859	0.0126314787194133	0.000293855206109583	-0.00814767740666866	-0.00522560812532902
1695	-2.16103219985962	-1.61980020999908	14.2145709991455	0.00159255252219737	-0.00587495695799589	-0.00977104809135199	0.00451462110504508
1696	1.7350594997406	-0.970451533794403	14.0847015380859	-0.00457625929266214	-0.00977104809135199	-3.08191010844894e-05	0.00808603875339031
1697	-2.16103219985962	0.977594375610352	13.8249616622925	-0.00425158534198999	0.00776136433705688	-0.00360223650932312	-0.00425158534198999
1698	0.436362266540527	-0.321102887392044	14.1496362686157	0.000943203864153475	0.00126787810586393	0.000293855206109583	-0.000355493422830477
1699	-2.81038093566895	0.00357141741551459	14.1496362686157	-0.00717365415766835	-0.00295288790948689	-0.00457625929266214	-0.00392691092565656
1700	-1.51168358325958	0.00357141741551459	14.2145709991455	-0.00587495695799589	0.00354059832170606	-0.00392691092565656	0.00418994715437293
1701	-0.212986350059509	-0.645777225494385	14.4093751907349	-0.00652430532500148	-3.08191010844894e-05	-0.00100484199356288	0.000943203864153475
1702	-2.16103219985962	0.328245729207993	13.9548320770264	-0.00522560812532902	0.00743668992072344	-0.00165419070981443	0.00289124972186983
1703	-1.51168358325958	0.652920067310333	13.5652227401733	0.00126787810586393	0.00548864435404539	0.00321592413820326	-0.000355493422830477
1704	0.436362266540527	-0.321102887392044	13.8249616622925	0.00256657530553639	0.0022419011220336	-0.0159398596733809	-3.08191010844894e-05
1705	0.436362266540527	0.00357141741551459	14.2145709991455	-0.0026282137259841	0.000943203864153475	-0.00100484199356288	0.0022419011220336
1706	-0.212986350059509	0.00357141741551459	14.2145709991455	0.00548864435404539	0.00191722682211548	0.000293855206109583	-0.00197886489331722
1707	-1.51168358325958	0.00357141741551459	13.8898963928223	-0.00327756232582033	0.00906006153672934	0.0103587592020631	-0.0026282137259841
1708	-1.51168358325958	-0.321102887392044	14.0197668075562	-0.00360223650932312	-0.00912170019000769	-0.00360223650932312	-0.00619963090866804
1709	0.436362266540527	-0.970451533794403	13.8249616622925	0.00418994715437293	-0.00749832857400179	0.00451462110504508	0.00516396993771195
1710	1.08571088314056	-0.970451533794403	13.8898963928223	0.0132808275520802	-0.00684897974133492	-0.00555028254166245	-0.000355493422830477
1711	0.436362266540527	0.00357141741551459	13.8249616622925	-0.0026282137259841	-0.00165419070981443	-0.00587495695799589	0.00159255252219737
1712	-0.862334966659546	-0.645777225494385	14.0197668075562	-0.00717365415766835	0.00743668992072344	0.00483929552137852	-0.00230353930965066
1713	-3.45972943305969	0.328245729207993	14.2145709991455	-0.00230353930965066	0.00321592413820326	-0.00230353930965066	0.00354059832170606
1714	-2.81038093566895	0.652920067310333	14.0197668075562	-0.00522560812532902	0.00516396993771195	-0.00295288790948689	0.00354059832170606
1715	2.38440823554993	-0.321102887392044	13.6950922012329	0.00354059832170606	-0.000680167751852423	-0.00392691092565656	0.00483929552137852
1716	0.436362266540527	0.00357141741551459	13.6301574707031	-0.00619963090866804	-0.00230353930965066	-0.00132951640989631	-0.000355493422830477
1717	-1.51168358325958	0.328245729207993	13.5002880096436	-0.00457625929266214	0.00256657530553639	0.000618529506027699	0.00256657530553639
1718	-0.862334966659546	0.977594375610352	13.5002880096436	0.00418994715437293	0.00354059832170606	-0.00749832857400179	-0.0100957229733467
1719	-1.51168358325958	0.00357141741551459	13.7600269317627	-3.08191010844894e-05	-0.0026282137259841	0.00678734155371785	0.00289124972186983
1720	-0.862334966659546	0.00357141741551459	14.0197668075562	0.013930176384747	-0.00522560812532902	-0.00392691092565656	0.00126787810586393
1721	-1.51168358325958	-0.321102887392044	13.8898963928223	-0.00230353930965066	-0.00132951640989631	-0.0100957229733467	0.00483929552137852
1722	1.7350594997406	-2.26914882659912	13.9548320770264	-0.00360223650932312	-0.00619963090866804	-0.00684897974133492	-0.00197886489331722
1723	0.436362266540527	-1.29512584209442	14.0197668075562	-0.00197886489331722	0.000293855206109583	-3.08191010844894e-05	-0.00100484199356288
1724	-0.862334966659546	0.00357141741551459	13.9548320770264	0.00516396993771195	0.00483929552137852	-0.000355493422830477	-0.00360223650932312
1725	-2.16103219985962	-0.321102887392044	13.9548320770264	0.00321592413820326	0.000293855206109583	-0.00327756232582033	-0.000355493422830477
1726	-2.16103219985962	-0.321102887392044	14.3444404602051	-0.00652430532500148	0.00256657530553639	-0.00879702530801296	0.000943203864153475
1727	-4.10907793045044	0.00357141741551459	13.9548320770264	-0.0139918150380254	0.0103587592020631	0.000293855206109583	-0.0026282137259841
1728	-1.51168358325958	-0.321102887392044	13.9548320770264	-0.00132951640989631	0.000618529506027699	-0.00230353930965066	0.00191722682211548
1729	0.436362266540527	-0.645777225494385	14.0847015380859	0.00126787810586393	-0.0026282137259841	-0.00782300252467394	-0.00100484199356288
1730	-0.862334966659546	0.328245729207993	13.8249616622925	0.00126787810586393	0.00159255252219737	-0.00684897974133492	-0.00522560812532902
1731	-0.212986350059509	0.652920067310333	13.7600269317627	0.00191722682211548	0.0022419011220336	-0.00587495695799589	0.00776136433705688
1732	-0.212986350059509	0.00357141741551459	13.6301574707031	-0.000680167751852423	-0.00165419070981443	-0.00165419070981443	0.00126787810586393
1733	-0.212986350059509	-0.645777225494385	13.8898963928223	0.00159255252219737	0.00711201597005129	0.0022419011220336	0.000618529506027699
1734	0.436362266540527	-0.645777225494385	13.7600269317627	-0.00360223650932312	0.00678734155371785	-0.00749832857400179	-0.00392691092565656
1735	-1.51168358325958	0.652920067310333	13.8249616622925	0.00256657530553639	-0.00522560812532902	-0.00327756232582033	-0.0026282137259841
1736	-0.862334966659546	-0.970451533794403	13.9548320770264	-0.000355493422830477	-0.00879702530801296	-0.0110697457566857	-0.00197886489331722
1737	-0.862334966659546	-0.645777225494385	14.0847015380859	-0.00522560812532902	0.000943203864153475	-0.00230353930965066	-0.00360223650932312
1738	-2.16103219985962	0.00357141741551459	14.474310874939	-0.00360223650932312	-0.00230353930965066	0.00873538758605719	-0.00522560812532902
1739	-0.862334966659546	0.00357141741551459	14.0197668075562	0.000293855206109583	0.00743668992072344	0.000618529506027699	0.00159255252219737
1740	-2.16103219985962	1.30226862430573	13.6301574707031	-0.00814767740666866	-3.08191010844894e-05	0.00386527273803949	0.00321592413820326
1741	-4.10907793045044	0.652920067310333	13.6301574707031	-0.00912170019000769	-3.08191010844894e-05	-0.00490093370899558	0.00289124972186983
1742	-0.862334966659546	-0.321102887392044	13.8898963928223	-0.00165419070981443	0.00126787810586393	-0.00100484199356288	-0.00425158534198999
1743	-1.51168358325958	0.652920067310333	13.8249616622925	-0.000680167751852423	0.00386527273803949	-3.08191010844894e-05	-0.00100484199356288
1744	-0.862334966659546	-0.321102887392044	14.3444404602051	0.00743668992072344	0.000293855206109583	-0.00392691092565656	-0.000680167751852423
1745	-1.51168358325958	0.652920067310333	14.0197668075562	0.00646266713738441	-0.00490093370899558	-0.000680167751852423	0.00256657530553639
1746	0.436362266540527	0.328245729207993	13.5002880096436	0.0022419011220336	-0.00295288790948689	-0.00749832857400179	-0.00457625929266214
1747	-2.81038093566895	0.652920067310333	13.8898963928223	0.0022419011220336	0.00451462110504508	0.000618529506027699	-0.00684897974133492
1748	0.436362266540527	-0.970451533794403	14.2145709991455	-0.00165419070981443	0.00289124972186983	0.00581331877037883	-0.000355493422830477
1749	-0.212986350059509	-0.645777225494385	13.8898963928223	0.000293855206109583	-0.00425158534198999	-0.00230353930965066	0.00126787810586393
1750	-1.51168358325958	-0.321102887392044	13.8898963928223	0.00126787810586393	-0.00230353930965066	0.00516396993771195	-0.0026282137259841
1751	-0.862334966659546	0.328245729207993	13.6950922012329	-0.00360223650932312	-0.00555028254166245	-0.00197886489331722	0.000943203864153475
1752	-0.862334966659546	0.977594375610352	13.3054828643799	-0.00555028254166245	0.000293855206109583	-0.00100484199356288	-0.00295288790948689
1753	-0.212986350059509	-0.645777225494385	13.8898963928223	-0.000355493422830477	0.00451462110504508	-0.00327756232582033	-0.0026282137259841
1754	-2.81038093566895	-0.645777225494385	13.9548320770264	-0.00684897974133492	0.00386527273803949	0.00126787810586393	-0.00425158534198999
1755	-4.10907793045044	0.328245729207993	13.6301574707031	-0.00457625929266214	-0.00132951640989631	-0.00327756232582033	0.00451462110504508
1756	-1.51168358325958	0.652920067310333	13.8249616622925	0.00776136433705688	0.00321592413820326	-0.00587495695799589	0.00483929552137852
1757	-0.212986350059509	-0.970451533794403	13.9548320770264	0.00191722682211548	0.00548864435404539	0.00646266713738441	-0.00295288790948689
1758	0.436362266540527	-0.645777225494385	13.5652227401733	0.00191722682211548	0.00906006153672934	-3.08191010844894e-05	-0.00327756232582033
1759	0.436362266540527	-0.321102887392044	13.4353523254395	-0.00425158534198999	0.00548864435404539	-0.00490093370899558	-0.00782300252467394
1760	-0.212986350059509	-0.645777225494385	13.8249616622925	-0.000355493422830477	-0.00132951640989631	-0.00197886489331722	0.000293855206109583
1761	-0.212986350059509	-0.321102887392044	13.9548320770264	0.00386527273803949	0.000943203864153475	-0.0113944197073579	-0.0026282137259841
1762	-0.862334966659546	0.328245729207993	13.8898963928223	-0.00165419070981443	0.00289124972186983	0.00159255252219737	0.00256657530553639
1763	1.08571088314056	0.00357141741551459	14.0847015380859	-0.00132951640989631	-0.00132951640989631	0.00418994715437293	0.00126787810586393
1764	-0.862334966659546	-0.970451533794403	13.9548320770264	0.00289124972186983	-0.00717365415766835	-0.00555028254166245	0.00548864435404539
1765	-1.51168358325958	-0.321102887392044	13.7600269317627	0.00354059832170606	0.00451462110504508	-0.000355493422830477	0.00256657530553639
1766	-1.51168358325958	0.652920067310333	13.6301574707031	-0.00230353930965066	0.00191722682211548	-0.00555028254166245	-0.0107450718060136
1767	-0.862334966659546	0.00357141741551459	13.9548320770264	-0.00717365415766835	0.00386527273803949	0.00548864435404539	0.000618529506027699
1768	-0.862334966659546	-0.645777225494385	13.8898963928223	-0.00619963090866804	0.00483929552137852	-0.000355493422830477	-0.00619963090866804
1769	-2.81038093566895	0.652920067310333	12.9808082580566	-0.00555028254166245	0.00256657530553639	-0.00619963090866804	-0.00100484199356288
1770	-2.16103219985962	0.977594375610352	13.6301574707031	0.000293855206109583	0.00256657530553639	-0.0117190945893526	0.00613799272105098
1771	-2.16103219985962	0.977594375610352	13.5652227401733	-0.00392691092565656	-0.00132951640989631	-0.00197886489331722	-0.00295288790948689
1772	-1.51168358325958	0.328245729207993	13.8249616622925	-0.00100484199356288	0.00841071270406246	-0.00847235135734081	0.00126787810586393
1773	-1.51168358325958	0.652920067310333	13.6301574707031	0.00159255252219737	0.00126787810586393	0.00159255252219737	0.00159255252219737
1774	0.436362266540527	-0.321102887392044	14.0197668075562	0.00159255252219737	-0.00197886489331722	-0.00652430532500148	-0.00230353930965066
1775	-0.212986350059509	0.328245729207993	14.4093751907349	0.00126787810586393	-0.00230353930965066	-0.00295288790948689	0.00516396993771195
1776	-1.51168358325958	0.00357141741551459	13.7600269317627	-0.00555028254166245	-0.0113944197073579	-0.00490093370899558	0.00126787810586393
1777	0.436362266540527	-2.26914882659912	14.1496362686157	-0.00295288790948689	-0.00360223650932312	-0.00717365415766835	0.00483929552137852
1778	0.436362266540527	-1.61980020999908	14.0197668075562	-0.00457625929266214	-0.0026282137259841	0.0022419011220336	-0.00749832857400179
1779	-0.212986350059509	-0.645777225494385	14.2145709991455	0.00256657530553639	0.0022419011220336	-0.00749832857400179	0.00873538758605719
1780	1.08571088314056	-0.321102887392044	14.1496362686157	0.00743668992072344	-0.00490093370899558	-0.00197886489331722	0.00678734155371785
1781	-2.16103219985962	0.00357141741551459	13.9548320770264	-0.0113944197073579	-0.00132951640989631	-0.00457625929266214	0.00354059832170606
1782	-4.75842666625977	0.328245729207993	13.5002880096436	-0.00490093370899558	-0.00100484199356288	-0.00295288790948689	0.00516396993771195
1783	0.436362266540527	-0.321102887392044	13.7600269317627	-0.00457625929266214	0.00354059832170606	-0.00132951640989631	-0.000355493422830477
1784	0.436362266540527	-0.645777225494385	14.2145709991455	0.0116574559360743	0.0106834331527352	-0.00197886489331722	0.00321592413820326
1785	-0.212986350059509	-0.321102887392044	14.1496362686157	0.00256657530553639	-0.00197886489331722	-0.00100484199356288	0.000943203864153475
1786	-2.16103219985962	0.328245729207993	13.7600269317627	0.000618529506027699	-0.00100484199356288	-0.0100957229733467	-0.00587495695799589
1787	0.436362266540527	-0.321102887392044	13.5002880096436	-0.00425158534198999	0.00289124972186983	-0.00522560812532902	-0.000680167751852423
1788	-0.862334966659546	1.30226862430573	13.3054828643799	0.00386527273803949	0.00483929552137852	-0.00165419070981443	-0.00360223650932312
1789	-1.51168358325958	0.652920067310333	13.6301574707031	0.00776136433705688	-0.00392691092565656	-0.00392691092565656	-0.00392691092565656
1790	-0.212986350059509	0.977594375610352	13.5652227401733	-0.00100484199356288	-0.00457625929266214	-0.00684897974133492	-0.00490093370899558
1791	-0.212986350059509	-0.321102887392044	13.7600269317627	-0.00490093370899558	-0.00749832857400179	-0.00100484199356288	0.00451462110504508
1792	0.436362266540527	-0.645777225494385	14.0197668075562	-0.00327756232582033	-0.00230353930965066	0.00289124972186983	-0.00327756232582033
1793	-1.51168358325958	0.00357141741551459	13.6301574707031	0.00191722682211548	0.0022419011220336	0.00678734155371785	-0.0026282137259841
1794	-0.212986350059509	-0.970451533794403	13.8898963928223	0.00743668992072344	0.000943203864153475	-0.00360223650932312	0.00743668992072344
1795	-2.81038093566895	0.328245729207993	13.6301574707031	-0.00879702530801296	0.000293855206109583	-0.00490093370899558	0.000943203864153475
1796	-2.81038093566895	-0.321102887392044	14.2795057296753	-0.00490093370899558	0.00289124972186983	-0.00749832857400179	0.00776136433705688
1797	-0.212986350059509	0.652920067310333	14.0847015380859	-0.00847235135734081	0.00711201597005129	0.00516396993771195	0.00581331877037883
1798	-1.51168358325958	0.328245729207993	14.2145709991455	0.00126787810586393	0.00776136433705688	0.00808603875339031	0.00451462110504508
1799	-0.862334966659546	0.328245729207993	13.9548320770264	0.00613799272105098	-0.00587495695799589	-0.00814767740666866	0.00548864435404539
1800	-3.45972943305969	0.977594375610352	13.3054828643799	0.00289124972186983	-0.00295288790948689	-0.00619963090866804	0.00483929552137852
1801	-0.862334966659546	0.652920067310333	13.8249616622925	-0.00522560812532902	-0.00132951640989631	-0.00165419070981443	0.000943203864153475
1802	0.436362266540527	-0.321102887392044	13.8249616622925	0.00613799272105098	0.00483929552137852	0.00126787810586393	-0.00132951640989631
1803	-0.862334966659546	0.652920067310333	13.8249616622925	-3.08191010844894e-05	0.00808603875339031	0.00711201597005129	0.00678734155371785
1804	0.436362266540527	0.00357141741551459	14.0197668075562	0.00711201597005129	0.000943203864153475	-3.08191010844894e-05	-0.00555028254166245
1805	-0.212986350059509	-1.61980020999908	13.8249616622925	0.000293855206109583	-0.0100957229733467	-0.00684897974133492	-0.00327756232582033
1806	0.436362266540527	-1.61980020999908	13.8898963928223	0.00256657530553639	-0.0133424662053585	0.00483929552137852	-0.00522560812532902
1807	-0.212986350059509	-0.645777225494385	13.1756134033203	-0.00100484199356288	0.0103587592020631	-0.00295288790948689	0.00581331877037883
1808	-2.81038093566895	0.328245729207993	13.7600269317627	-0.00425158534198999	0.00321592413820326	0.00906006153672934	-0.00425158534198999
1809	-2.16103219985962	0.328245729207993	12.9158735275269	0.00354059832170606	-0.00100484199356288	-0.00197886489331722	-0.000680167751852423
1810	-2.81038093566895	-0.321102887392044	13.5652227401733	-0.00717365415766835	0.0022419011220336	-0.00165419070981443	-0.00100484199356288
1811	-1.51168358325958	-0.321102887392044	13.1756134033203	-0.00814767740666866	0.00354059832170606	-3.08191010844894e-05	-3.08191010844894e-05
1812	-1.51168358325958	0.652920067310333	13.5002880096436	0.000618529506027699	0.00256657530553639	-0.00652430532500148	-0.00425158534198999
1813	-1.51168358325958	0.977594375610352	13.6950922012329	-0.00457625929266214	0.00321592413820326	0.00451462110504508	0.000618529506027699
1814	-0.212986350059509	-0.645777225494385	13.6950922012329	0.00451462110504508	0.00938473641872406	-0.00619963090866804	0.00159255252219737
1815	-1.51168358325958	0.328245729207993	13.6301574707031	-0.00392691092565656	-0.00165419070981443	-0.00749832857400179	0.00483929552137852
1816	1.08571088314056	-0.645777225494385	14.0847015380859	0.00483929552137852	0.00776136433705688	-0.0117190945893526	0.00321592413820326
1817	-0.862334966659546	0.977594375610352	13.8249616622925	0.00159255252219737	0.00678734155371785	0.0022419011220336	0.00354059832170606
1818	0.436362266540527	0.00357141741551459	13.7600269317627	-0.00392691092565656	-0.000355493422830477	-0.00425158534198999	0.000293855206109583
1819	0.436362266540527	-1.61980020999908	13.8249616622925	0.00483929552137852	-0.00555028254166245	0.00159255252219737	-0.00944637414067984
1820	-0.212986350059509	-1.94447445869446	13.8898963928223	-0.00619963090866804	-0.00457625929266214	0.000943203864153475	0.00711201597005129
1821	-0.862334966659546	0.328245729207993	13.8898963928223	0.0022419011220336	0.00289124972186983	-0.00165419070981443	-0.00132951640989631
1822	-0.862334966659546	1.30226862430573	13.8249616622925	-0.000355493422830477	0.00451462110504508	0.00646266713738441	-3.08191010844894e-05
1823	-0.862334966659546	-0.321102887392044	13.8898963928223	-0.00814767740666866	-0.00100484199356288	-0.00619963090866804	-0.00230353930965066
1824	-4.10907793045044	0.00357141741551459	12.9808082580566	0.00191722682211548	0.00743668992072344	0.000618529506027699	-0.000355493422830477
1825	-1.51168358325958	-0.321102887392044	13.5652227401733	-0.00165419070981443	-0.00230353930965066	-0.0136671401560307	0.00256657530553639
1826	0.436362266540527	-0.970451533794403	13.8898963928223	-0.00619963090866804	0.00289124972186983	-0.00912170019000769	-0.00587495695799589
1827	-0.212986350059509	0.328245729207993	13.7600269317627	-0.00555028254166245	0.0100340843200684	-0.0026282137259841	-0.00165419070981443
1828	-0.862334966659546	0.00357141741551459	13.8898963928223	-0.00360223650932312	0.00418994715437293	0.0022419011220336	0.000618529506027699
1829	-1.51168358325958	-0.321102887392044	13.7600269317627	0.00906006153672934	0.00354059832170606	0.00613799272105098	-0.00490093370899558
1830	-0.212986350059509	-0.970451533794403	13.6950922012329	0.00191722682211548	0.00386527273803949	-0.00977104809135199	0.00483929552137852
1831	-0.212986350059509	0.328245729207993	13.6950922012329	-0.00165419070981443	-0.00197886489331722	-0.0026282137259841	-0.00717365415766835
1832	-1.51168358325958	0.328245729207993	13.7600269317627	0.00483929552137852	0.000293855206109583	0.00126787810586393	0.00321592413820326
1833	-2.16103219985962	-0.321102887392044	14.0197668075562	-0.00165419070981443	-0.00327756232582033	0.00646266713738441	-0.00295288790948689
1834	1.08571088314056	-1.61980020999908	14.2795057296753	0.00386527273803949	-0.00717365415766835	-0.00847235135734081	0.00678734155371785
1835	-0.212986350059509	-1.29512584209442	14.0847015380859	0.00516396993771195	-0.00360223650932312	-0.00360223650932312	0.00289124972186983
1836	0.436362266540527	0.00357141741551459	13.5652227401733	-0.00944637414067984	0.00483929552137852	0.00289124972186983	0.00613799272105098
1837	-1.51168358325958	0.652920067310333	13.6950922012329	-0.00782300252467394	0.00678734155371785	0.000618529506027699	0.00159255252219737
1838	-0.862334966659546	-0.645777225494385	13.8249616622925	-0.0026282137259841	0.00646266713738441	-0.00392691092565656	-0.00457625929266214
1839	-2.81038093566895	-0.645777225494385	13.8249616622925	-0.00555028254166245	0.00516396993771195	0.00289124972186983	-3.08191010844894e-05
1840	-0.212986350059509	-0.645777225494385	13.9548320770264	-0.00295288790948689	0.000293855206109583	-0.0026282137259841	0.00256657530553639
1841	-0.212986350059509	-0.645777225494385	14.0847015380859	-0.00327756232582033	0.00126787810586393	-0.00457625929266214	-0.00295288790948689
1842	-1.51168358325958	0.328245729207993	13.3704175949097	-0.0026282137259841	0.00613799272105098	-0.00619963090866804	0.000943203864153475
1843	-0.862334966659546	0.652920067310333	13.2405481338501	0.00613799272105098	-0.00100484199356288	-0.00197886489331722	-0.00360223650932312
1844	-0.212986350059509	-0.645777225494385	13.7600269317627	0.0285405199974775	0.000293855206109583	-0.00100484199356288	-0.00230353930965066
1845	-0.212986350059509	0.652920067310333	13.5002880096436	0.00613799272105098	-0.00100484199356288	-0.00425158534198999	0.000618529506027699
1846	0.436362266540527	-0.645777225494385	14.0847015380859	-0.000355493422830477	-0.000355493422830477	-0.00684897974133492	-0.00327756232582033
1847	-0.212986350059509	0.00357141741551459	13.8898963928223	0.000293855206109583	-0.00100484199356288	-0.0026282137259841	-0.00684897974133492
1848	-2.16103219985962	-0.321102887392044	13.5002880096436	-0.00165419070981443	-0.0026282137259841	-0.00165419070981443	-0.00749832857400179
1849	-0.212986350059509	-2.26914882659912	13.9548320770264	0.00873538758605719	-0.0104203969240189	-0.00490093370899558	-0.000355493422830477
1850	-0.212986350059509	-0.645777225494385	13.8249616622925	-3.08191010844894e-05	-0.00327756232582033	-0.00652430532500148	-0.000355493422830477
1851	-0.862334966659546	-0.970451533794403	13.9548320770264	-0.0026282137259841	0.00159255252219737	-0.00295288790948689	-0.00522560812532902
1852	-2.16103219985962	-0.321102887392044	14.1496362686157	0.00321592413820326	0.00581331877037883	0.00256657530553639	0.000618529506027699
1853	-4.75842666625977	0.652920067310333	14.0197668075562	-0.0107450718060136	0.00418994715437293	0.000293855206109583	-0.00132951640989631
1854	-0.212986350059509	-0.645777225494385	13.8249616622925	-0.000355493422830477	-0.00392691092565656	-0.00619963090866804	0.00321592413820326
1855	-0.212986350059509	-0.645777225494385	13.8249616622925	-0.00230353930965066	-0.00457625929266214	-0.00392691092565656	-0.00197886489331722
1856	-0.862334966659546	0.328245729207993	13.6301574707031	-0.00814767740666866	0.00256657530553639	-0.000680167751852423	0.00451462110504508
1857	-2.16103219985962	-0.321102887392044	13.7600269317627	-0.00165419070981443	0.00289124972186983	-0.00132951640989631	-0.000680167751852423
1858	-0.212986350059509	-0.970451533794403	13.7600269317627	-0.00360223650932312	0.00289124972186983	-0.00457625929266214	0.00483929552137852
1859	0.436362266540527	-0.321102887392044	14.1496362686157	0.00483929552137852	-0.00392691092565656	0.00321592413820326	-0.00555028254166245
1860	-0.862334966659546	0.00357141741551459	13.8249616622925	0.00581331877037883	0.00613799272105098	-0.0123684434220195	-0.00230353930965066
1861	0.436362266540527	-0.970451533794403	13.8898963928223	-0.000355493422830477	-0.00587495695799589	-0.00490093370899558	-3.08191010844894e-05
1862	-0.862334966659546	-0.645777225494385	14.2795057296753	-0.00490093370899558	-0.00327756232582033	-0.00814767740666866	-0.00295288790948689
1863	-0.862334966659546	-0.321102887392044	13.6301574707031	0.000293855206109583	-0.0100957229733467	-0.0120437685400248	0.000943203864153475
1864	-0.862334966659546	-0.970451533794403	14.0847015380859	-0.000355493422830477	-3.08191010844894e-05	-0.00165419070981443	-0.00490093370899558
1865	-0.212986350059509	-0.321102887392044	13.8898963928223	-0.0026282137259841	0.00191722682211548	0.00321592413820326	0.00776136433705688
1866	-0.862334966659546	-0.645777225494385	13.8898963928223	-0.00652430532500148	-0.00132951640989631	0.00483929552137852	0.00841071270406246
1867	-4.10907793045044	0.652920067310333	13.5002880096436	-0.0126931173726916	0.00743668992072344	0.00548864435404539	-0.00490093370899558
1868	-2.16103219985962	-0.645777225494385	13.9548320770264	-0.00230353930965066	0.00711201597005129	0.00418994715437293	-0.00327756232582033
1869	-0.212986350059509	-0.645777225494385	13.8249616622925	0.000618529506027699	0.000293855206109583	0.00711201597005129	-0.00717365415766835
1870	0.436362266540527	-0.645777225494385	13.9548320770264	0.000943203864153475	-0.00425158534198999	-0.00912170019000769	0.00126787810586393
1871	1.08571088314056	-0.321102887392044	13.9548320770264	-0.00652430532500148	-0.00327756232582033	-0.0026282137259841	0.00191722682211548
1872	0.436362266540527	0.328245729207993	13.5002880096436	-0.00230353930965066	-3.08191010844894e-05	0.00354059832170606	-0.000355493422830477
1873	0.436362266540527	-0.645777225494385	13.8249616622925	0.00483929552137852	0.00808603875339031	-0.00392691092565656	0.00126787810586393
1874	-1.51168358325958	0.328245729207993	13.7600269317627	0.00678734155371785	0.00256657530553639	-0.000680167751852423	-0.0104203969240189
1875	-1.51168358325958	-0.970451533794403	14.0847015380859	0.00126787810586393	-0.00295288790948689	-0.00652430532500148	0.000943203864153475
1876	0.436362266540527	-0.970451533794403	14.2145709991455	0.00548864435404539	-0.00392691092565656	-0.00132951640989631	0.00321592413820326
1877	-0.862334966659546	-0.645777225494385	13.8898963928223	0.00321592413820326	-0.00522560812532902	0.00483929552137852	0.00191722682211548
1878	-0.212986350059509	-0.321102887392044	13.7600269317627	-0.00360223650932312	0.00126787810586393	-0.0107450718060136	0.0022419011220336
1879	-1.51168358325958	0.328245729207993	13.7600269317627	-3.08191010844894e-05	-0.00295288790948689	0.00451462110504508	-0.00360223650932312
1880	-2.16103219985962	0.328245729207993	13.6301574707031	0.00483929552137852	0.00354059832170606	-0.00295288790948689	0.00289124972186983
1881	-2.81038093566895	0.652920067310333	13.5002880096436	-0.00717365415766835	-0.000680167751852423	0.00126787810586393	-3.08191010844894e-05
1882	-2.81038093566895	-0.645777225494385	14.2145709991455	-0.00912170019000769	0.00418994715437293	-0.000680167751852423	-0.00619963090866804
1883	-1.51168358325958	-1.29512584209442	14.474310874939	0.000293855206109583	0.00354059832170606	-3.08191010844894e-05	-0.00457625929266214
1884	-1.51168358325958	0.652920067310333	13.9548320770264	-0.00360223650932312	0.00451462110504508	-0.00457625929266214	-0.000680167751852423
1885	-1.51168358325958	0.00357141741551459	13.7600269317627	0.00938473641872406	-0.00587495695799589	-0.00392691092565656	0.00191722682211548
1886	1.08571088314056	0.328245729207993	13.6301574707031	-0.00360223650932312	-0.0026282137259841	0.00159255252219737	0.00126787810586393
1887	-2.16103219985962	0.652920067310333	13.3054828643799	0.00906006153672934	0.00451462110504508	-0.00230353930965066	-0.000355493422830477
1888	0.436362266540527	-0.645777225494385	13.8898963928223	-0.000355493422830477	-3.08191010844894e-05	-0.00100484199356288	-0.00684897974133492
1889	0.436362266540527	0.328245729207993	14.1496362686157	0.00483929552137852	0.00418994715437293	-0.00749832857400179	0.000943203864153475
1890	-0.212986350059509	0.328245729207993	13.8898963928223	0.00418994715437293	-0.0110697457566857	-0.0107450718060136	0.00516396993771195
1891	-0.862334966659546	0.00357141741551459	13.8249616622925	0.000618529506027699	-0.00457625929266214	-0.00879702530801296	-0.00555028254166245
1892	-1.51168358325958	-0.970451533794403	13.8249616622925	0.00548864435404539	-0.00652430532500148	-0.00165419070981443	0.00191722682211548
1893	-0.212986350059509	-0.645777225494385	13.8249616622925	0.00126787810586393	-0.000355493422830477	-0.00197886489331722	-0.00490093370899558
1894	0.436362266540527	-0.645777225494385	14.0197668075562	0.000618529506027699	0.00126787810586393	0.000943203864153475	-0.00652430532500148
1895	-1.51168358325958	0.977594375610352	13.8249616622925	0.00126787810586393	0.00581331877037883	-0.00327756232582033	0.00289124972186983
1896	-4.10907793045044	1.30226862430573	13.5652227401733	-0.00522560812532902	0.00354059832170606	-0.000680167751852423	0.00321592413820326
1897	-4.10907793045044	0.00357141741551459	13.6950922012329	-0.00717365415766835	-0.00165419070981443	0.000943203864153475	0.00646266713738441
1898	-1.51168358325958	-0.321102887392044	13.8249616622925	-0.00522560812532902	0.0149041991680861	-0.00457625929266214	0.00191722682211548
1899	-0.212986350059509	-0.321102887392044	13.8249616622925	0.0116574559360743	0.00483929552137852	-0.0026282137259841	-0.000355493422830477
1900	0.436362266540527	-0.321102887392044	13.9548320770264	0.00646266713738441	0.000943203864153475	-0.00587495695799589	0.00191722682211548
1901	-0.862334966659546	0.652920067310333	13.8898963928223	0.00646266713738441	-0.00587495695799589	-0.00555028254166245	-0.00132951640989631
1902	-0.862334966659546	0.652920067310333	13.7600269317627	-0.00717365415766835	0.00548864435404539	-0.00295288790948689	-0.00522560812532902
1903	0.436362266540527	-0.321102887392044	14.0847015380859	-0.00360223650932312	-0.00100484199356288	0.00321592413820326	-0.00522560812532902
1904	0.436362266540527	-0.645777225494385	14.0847015380859	-0.0126931173726916	0.00191722682211548	-0.00132951640989631	-0.00295288790948689
1905	-0.212986350059509	-0.970451533794403	14.0847015380859	0.00678734155371785	-0.000680167751852423	-0.000355493422830477	0.00548864435404539
1906	-0.862334966659546	-0.970451533794403	13.9548320770264	-0.00652430532500148	-0.00847235135734081	0.00191722682211548	0.000943203864153475
1907	-0.212986350059509	-0.645777225494385	14.0847015380859	-0.00587495695799589	0.00191722682211548	-0.00814767740666866	-0.00295288790948689
1908	0.436362266540527	-0.321102887392044	13.9548320770264	-0.00165419070981443	0.000293855206109583	-0.00100484199356288	-0.00327756232582033
1909	-0.862334966659546	-0.970451533794403	14.0847015380859	-0.000355493422830477	0.00711201597005129	-0.00749832857400179	-0.00100484199356288
1910	-0.862334966659546	-0.645777225494385	14.0847015380859	-0.000680167751852423	0.00126787810586393	-0.00360223650932312	-0.00295288790948689
1911	-1.51168358325958	0.00357141741551459	14.2795057296753	-0.0107450718060136	0.00354059832170606	-0.00684897974133492	0.00289124972186983
1912	-0.212986350059509	-0.321102887392044	14.2145709991455	-0.00132951640989631	0.00678734155371785	0.00743668992072344	0.00126787810586393
1913	-1.51168358325958	0.328245729207993	14.0197668075562	0.00159255252219737	0.00841071270406246	-0.00132951640989631	-0.00587495695799589
1914	1.7350594997406	0.00357141741551459	14.0197668075562	0.00516396993771195	0.00386527273803949	-0.00100484199356288	-0.000355493422830477
1915	0.436362266540527	0.977594375610352	13.3054828643799	-0.000355493422830477	0.00646266713738441	-0.0146411629393697	0.000943203864153475
1916	0.436362266540527	-0.645777225494385	13.6950922012329	0.00256657530553639	0.00159255252219737	-0.00652430532500148	-0.00327756232582033
1917	-0.862334966659546	0.328245729207993	13.5652227401733	0.00289124972186983	0.00289124972186983	0.00418994715437293	-0.000680167751852423
1918	-1.51168358325958	0.328245729207993	13.6950922012329	-0.00392691092565656	0.00873538758605719	0.000293855206109583	-0.000355493422830477
1919	0.436362266540527	-0.645777225494385	14.2145709991455	0.00743668992072344	-0.00652430532500148	-0.00425158534198999	-0.000355493422830477
1920	-0.212986350059509	-1.29512584209442	14.0197668075562	0.00938473641872406	-0.00425158534198999	-0.00684897974133492	-0.00392691092565656
1921	0.436362266540527	-1.29512584209442	13.8898963928223	-0.00912170019000769	-0.00619963090866804	-0.0026282137259841	0.0106834331527352
1922	-0.212986350059509	0.977594375610352	13.6950922012329	-0.00230353930965066	0.00321592413820326	0.00841071270406246	0.00126787810586393
1923	-1.51168358325958	0.977594375610352	13.9548320770264	0.00581331877037883	0.00678734155371785	-0.00425158534198999	-0.00360223650932312
1924	-0.212986350059509	-0.970451533794403	14.2795057296753	-0.00100484199356288	0.00548864435404539	-0.00587495695799589	-3.08191010844894e-05
1925	-3.45972943305969	-0.645777225494385	14.474310874939	-0.00457625929266214	0.00126787810586393	-0.00944637414067984	0.00418994715437293
1926	-2.81038093566895	0.652920067310333	14.0197668075562	-0.00652430532500148	-0.00327756232582033	-0.00327756232582033	0.00418994715437293
1927	0.436362266540527	-0.321102887392044	14.0197668075562	-0.00360223650932312	0.00516396993771195	-3.08191010844894e-05	-0.0026282137259841
1928	-0.212986350059509	-0.321102887392044	14.2145709991455	0.00191722682211548	0.00970941036939621	0.00159255252219737	0.00386527273803949
1929	0.436362266540527	-0.645777225494385	14.0197668075562	0.012956153601408	0.00418994715437293	-3.08191010844894e-05	0.00354059832170606
1930	-0.212986350059509	-0.645777225494385	14.0197668075562	0.0022419011220336	0.000618529506027699	-0.00847235135734081	0.00483929552137852
1931	1.08571088314056	-0.645777225494385	14.0197668075562	0.00191722682211548	-0.000355493422830477	-0.00360223650932312	0.000618529506027699
1932	0.436362266540527	0.00357141741551459	14.3444404602051	-0.00132951640989631	0.0100340843200684	0.00386527273803949	0.00613799272105098
1933	-0.862334966659546	0.652920067310333	13.5002880096436	0.00159255252219737	-0.00132951640989631	-0.00360223650932312	-0.00392691092565656
1934	0.436362266540527	0.00357141741551459	13.6301574707031	-0.00327756232582033	-0.00165419070981443	0.000293855206109583	-0.00619963090866804
1935	-0.862334966659546	-1.61980020999908	13.7600269317627	0.00776136433705688	-0.0120437685400248	0.000943203864153475	0.00321592413820326
1936	1.08571088314056	-1.61980020999908	13.8898963928223	-0.00230353930965066	-0.00684897974133492	-0.0026282137259841	0.00483929552137852
1937	-1.51168358325958	0.652920067310333	13.6301574707031	-0.00165419070981443	0.00289124972186983	0.00678734155371785	-0.00132951640989631
1938	-0.862334966659546	-0.970451533794403	14.2795057296753	-0.00165419070981443	-3.08191010844894e-05	-0.00295288790948689	0.00159255252219737
1939	-0.212986350059509	0.00357141741551459	13.7600269317627	-0.00879702530801296	0.000618529506027699	0.00256657530553639	-0.00457625929266214
1940	-2.81038093566895	0.00357141741551459	13.6950922012329	0.000293855206109583	-0.00327756232582033	-0.00457625929266214	0.00678734155371785
1941	-1.51168358325958	-0.321102887392044	13.8249616622925	-0.00717365415766835	0.000293855206109583	-0.00392691092565656	0.00386527273803949
1942	-0.212986350059509	-0.970451533794403	13.9548320770264	-0.00457625929266214	0.000293855206109583	0.00970941036939621	-0.00490093370899558
1943	0.436362266540527	-0.321102887392044	13.8898963928223	0.00191722682211548	0.0116574559360743	0.000293855206109583	0.00483929552137852
1944	-1.51168358325958	1.30226862430573	13.8249616622925	-0.00165419070981443	0.00581331877037883	-0.00230353930965066	0.000618529506027699
1945	0.436362266540527	-0.645777225494385	13.6950922012329	0.00159255252219737	0.00678734155371785	-0.00360223650932312	0.000293855206109583
1946	0.436362266540527	-0.321102887392044	13.6301574707031	-0.000680167751852423	-0.000355493422830477	-0.00392691092565656	-0.00327756232582033
1947	-2.16103219985962	0.652920067310333	13.6950922012329	-0.00230353930965066	0.00711201597005129	0.000943203864153475	-0.00652430532500148
1948	-0.862334966659546	-0.321102887392044	14.2145709991455	-0.000680167751852423	0.00581331877037883	0.000293855206109583	0.00386527273803949
1949	-0.862334966659546	-0.970451533794403	14.0847015380859	-0.00392691092565656	-0.00847235135734081	0.000618529506027699	0.000618529506027699
1950	-0.862334966659546	-0.970451533794403	14.2145709991455	0.00613799272105098	-0.0107450718060136	-0.00587495695799589	0.00191722682211548
1951	-1.51168358325958	-0.321102887392044	13.6950922012329	-0.00555028254166245	-0.0026282137259841	-3.08191010844894e-05	-0.00587495695799589
1952	-0.862334966659546	0.328245729207993	13.6301574707031	0.000943203864153475	0.00581331877037883	0.00159255252219737	-0.00230353930965066
1953	-0.862334966659546	-0.321102887392044	13.8249616622925	-0.00360223650932312	0.00548864435404539	0.00126787810586393	0.00548864435404539
1954	-3.45972943305969	-0.321102887392044	13.8898963928223	-0.00230353930965066	0.00191722682211548	-0.00132951640989631	0.00581331877037883
1955	-4.75842666625977	0.652920067310333	13.6950922012329	-0.00360223650932312	0.00321592413820326	-0.00100484199356288	0.00581331877037883
1956	-2.81038093566895	0.00357141741551459	14.1496362686157	-0.00327756232582033	-3.08191010844894e-05	-0.00132951640989631	0.00321592413820326
1957	-1.51168358325958	0.328245729207993	13.8898963928223	-0.00295288790948689	0.00289124972186983	-0.00749832857400179	0.00613799272105098
1958	-2.16103219985962	-0.645777225494385	13.7600269317627	0.00451462110504508	0.00289124972186983	-0.00555028254166245	-0.0026282137259841
1959	-0.212986350059509	-0.970451533794403	13.6301574707031	0.00516396993771195	0.00256657530553639	-0.00392691092565656	0.000293855206109583
1960	1.08571088314056	-0.645777225494385	13.6950922012329	-0.00490093370899558	0.00386527273803949	-0.00652430532500148	0.00938473641872406
1961	0.436362266540527	-0.321102887392044	13.8249616622925	-0.000355493422830477	-0.00100484199356288	-0.00132951640989631	0.00126787810586393
1962	-0.212986350059509	-0.970451533794403	14.1496362686157	-0.00619963090866804	0.0123068047687411	-0.00782300252467394	-0.00847235135734081
1963	-0.212986350059509	0.652920067310333	14.0197668075562	0.00743668992072344	0.00841071270406246	-0.00522560812532902	-0.00392691092565656
1964	0.436362266540527	-1.29512584209442	13.5652227401733	-3.08191010844894e-05	-0.00912170019000769	-0.00619963090866804	-0.00295288790948689
1965	1.7350594997406	-1.94447445869446	13.7600269317627	0.0022419011220336	-0.00782300252467394	-0.00749832857400179	0.000293855206109583
1966	-1.51168358325958	-0.321102887392044	13.6301574707031	0.00581331877037883	0.00451462110504508	0.00289124972186983	0.00159255252219737
1967	1.08571088314056	-0.970451533794403	13.9548320770264	-0.0123684434220195	0.00354059832170606	0.0022419011220336	0.00126787810586393
1968	-0.862334966659546	-0.321102887392044	14.0197668075562	-3.08191010844894e-05	0.00289124972186983	-0.00360223650932312	0.00256657530553639
1969	-1.51168358325958	0.328245729207993	14.0197668075562	-0.00619963090866804	0.00159255252219737	0.00906006153672934	-0.00230353930965066
1970	-2.16103219985962	0.652920067310333	13.4353523254395	-0.00717365415766835	-0.00132951640989631	-0.00392691092565656	0.00354059832170606
1971	-1.51168358325958	-0.970451533794403	14.0197668075562	0.00418994715437293	-0.00165419070981443	-0.00587495695799589	0.000943203864153475
1972	0.436362266540527	-0.645777225494385	13.9548320770264	0.00256657530553639	0.00289124972186983	-0.00230353930965066	-0.00619963090866804
1973	-2.16103219985962	0.652920067310333	13.6950922012329	-0.00295288790948689	0.011982130818069	0.00159255252219737	0.00126787810586393
1974	-0.212986350059509	0.00357141741551459	13.6950922012329	0.00256657530553639	0.00483929552137852	-0.00425158534198999	0.00451462110504508
1975	-0.862334966659546	0.652920067310333	13.7600269317627	0.00451462110504508	-0.00197886489331722	-0.00879702530801296	0.000943203864153475
1976	-1.51168358325958	0.328245729207993	13.5002880096436	0.000293855206109583	0.000293855206109583	-0.00749832857400179	0.00970941036939621
1977	-0.862334966659546	0.00357141741551459	13.7600269317627	-3.08191010844894e-05	-0.00132951640989631	-0.00457625929266214	-0.00457625929266214
1978	-0.212986350059509	-1.29512584209442	14.0197668075562	0.00159255252219737	-0.00100484199356288	-0.00327756232582033	-0.000680167751852423
1979	-0.212986350059509	-1.94447445869446	14.0197668075562	-0.0026282137259841	-0.0107450718060136	-0.00782300252467394	-0.0026282137259841
1980	-0.212986350059509	-1.29512584209442	12.9158735275269	0.00743668992072344	-0.00879702530801296	0.00711201597005129	-0.00132951640989631
1981	-0.212986350059509	-0.321102887392044	14.1496362686157	0.00483929552137852	-0.00944637414067984	-0.00522560812532902	0.000943203864153475
1982	0.436362266540527	-0.645777225494385	13.7600269317627	-0.00652430532500148	0.0022419011220336	0.00386527273803949	0.00126787810586393
1983	-0.212986350059509	0.00357141741551459	13.7600269317627	-0.0026282137259841	0.00516396993771195	-0.00100484199356288	-0.00749832857400179
1984	-3.45972943305969	0.652920067310333	13.6950922012329	-0.00652430532500148	-0.00457625929266214	-0.00360223650932312	0.00321592413820326
1985	-1.51168358325958	-0.321102887392044	14.0847015380859	-0.00425158534198999	-0.00392691092565656	0.00386527273803949	-0.00132951640989631
1986	-1.51168358325958	0.328245729207993	14.0847015380859	-0.00100484199356288	0.00289124972186983	-0.00717365415766835	0.000618529506027699
1987	-0.212986350059509	-0.321102887392044	14.6041803359985	0.00256657530553639	0.00646266713738441	0.00159255252219737	0.00289124972186983
1988	0.436362266540527	-0.321102887392044	13.9548320770264	0.00159255252219737	0.00938473641872406	-0.00327756232582033	0.000293855206109583
1989	-0.862334966659546	0.652920067310333	13.2405481338501	0.00841071270406246	0.000618529506027699	-0.00165419070981443	-0.00555028254166245
1990	-0.212986350059509	0.977594375610352	13.5002880096436	-0.00230353930965066	-0.000355493422830477	-0.0100957229733467	0.00191722682211548
1991	-0.212986350059509	-0.321102887392044	13.6950922012329	0.00126787810586393	0.00126787810586393	-0.00555028254166245	-0.00490093370899558
1992	1.08571088314056	-0.645777225494385	13.9548320770264	-0.00717365415766835	-0.0026282137259841	0.00256657530553639	-0.00717365415766835
1993	-2.16103219985962	0.00357141741551459	14.0847015380859	0.00354059832170606	0.00711201597005129	0.00678734155371785	-3.08191010844894e-05
1994	-0.212986350059509	-0.970451533794403	12.9808082580566	-0.00165419070981443	-0.00100484199356288	-0.00197886489331722	0.00191722682211548
1995	-1.51168358325958	-1.94447445869446	13.8249616622925	-0.00295288790948689	-0.00587495695799589	0.00516396993771195	0.00418994715437293
1996	-0.862334966659546	0.328245729207993	13.7600269317627	-0.00457625929266214	-0.00295288790948689	-0.00912170019000769	-0.00197886489331722
1997	-0.862334966659546	0.00357141741551459	13.9548320770264	-0.00749832857400179	-0.00457625929266214	0.00548864435404539	0.0022419011220336
1998	-0.862334966659546	-1.29512584209442	13.9548320770264	-0.00814767740666866	0.00483929552137852	0.00516396993771195	-0.00587495695799589
1999	-2.81038093566895	0.328245729207993	14.0197668075562	0.00613799272105098	-0.00100484199356288	-0.00717365415766835	-0.00295288790948689
2000	-2.81038093566895	0.652920067310333	13.8898963928223	-0.00425158534198999	-0.00717365415766835	0.00483929552137852	-0.00360223650932312
[truncated: 7,480 more rows]
