# Supplementary material for: Precise instruction and consideration of the vertical and horizontal force component increases validity and reliability of the 90:20 Isometric Posterior Chain Test
Source: PLoS One. 2024 Oct 28;19(10):e0312843. doi: 10.1371/journal.pone.0312843 (PMC11515970; doi:10.1371/journal.pone.0312843)
Supplement: S1 File — (ZIP) [file pone.0312843.s001.zip › S1_Raw_Data/M1_P23_iso_3.csv]

1	1.14804840087891	-0.321102887392044	13.9548320770264	0.00938473641872406	-0.00587495695799589	-0.00327756232582033	0.00418994715437293
2	-0.150648877024651	0.328245729207993	13.8249616622925	-0.00522560812532902	-0.000355493422830477	-0.00425158534198999	-0.00197886489331722
3	-0.150648877024651	0.652920067310333	13.5002880096436	0.00321592413820326	0.00613799272105098	0.0022419011220336	-0.00684897974133492
4	1.14804840087891	-0.970451533794403	13.8249616622925	0.00159255252219737	-0.00490093370899558	0.000293855206109583	0.00581331877037883
5	1.14804840087891	-0.645777225494385	13.7600269317627	-0.00165419070981443	-3.08191010844894e-05	-0.00327756232582033	-0.00197886489331722
6	1.14804840087891	-0.970451533794403	13.2405481338501	0.00483929552137852	-0.00457625929266214	-0.00132951640989631	-0.00230353930965066
7	3.09609436988831	-1.94447445869446	13.1756134033203	-0.00197886489331722	-0.00814767740666866	0.0022419011220336	-0.00230353930965066
8	-0.150648877024651	0.00357141741551459	13.1756134033203	0.000293855206109583	0.000943203864153475	-0.00230353930965066	-3.08191010844894e-05
9	1.79739701747894	-0.970451533794403	13.7600269317627	0.000293855206109583	0.00289124972186983	-0.0104203969240189	-0.00100484199356288
10	1.14804840087891	-0.645777225494385	13.8249616622925	0.00483929552137852	-0.0026282137259841	-0.00425158534198999	-0.00555028254166245
11	0.498699754476547	0.652920067310333	13.8249616622925	-0.00132951640989631	0.00126787810586393	-0.00230353930965066	0.000293855206109583
12	-0.799997508525848	-0.970451533794403	13.9548320770264	-0.0172385573387146	0.00418994715437293	0.000618529506027699	0.000618529506027699
13	0.498699754476547	0.00357141741551459	13.7600269317627	-0.00944637414067984	0.00354059832170606	-0.00100484199356288	0.00418994715437293
14	2.44674563407898	0.652920067310333	13.8898963928223	0.000293855206109583	0.00808603875339031	0.000618529506027699	-0.00392691092565656
15	-0.150648877024651	0.652920067310333	13.7600269317627	-3.08191010844894e-05	0.00354059832170606	0.00126787810586393	-0.00587495695799589
16	0.498699754476547	0.328245729207993	13.5002880096436	0.00191722682211548	-0.00100484199356288	-0.00360223650932312	0.00581331877037883
17	1.14804840087891	0.328245729207993	13.3054828643799	0.00613799272105098	-0.00457625929266214	-0.00749832857400179	0.00386527273803949
18	-0.150648877024651	0.652920067310333	13.4353523254395	0.00191722682211548	0.00386527273803949	0.00776136433705688	-0.0026282137259841
19	2.44674563407898	-0.970451533794403	13.8898963928223	-0.00295288790948689	0.00289124972186983	0.00126787810586393	0.00483929552137852
20	0.498699754476547	0.977594375610352	13.2405481338501	0.000943203864153475	-0.00132951640989631	-0.00977104809135199	-0.00457625929266214
21	0.498699754476547	-0.645777225494385	13.2405481338501	-0.00100484199356288	-0.00327756232582033	-0.00360223650932312	0.00548864435404539
22	1.14804840087891	-1.61980020999908	13.0457439422607	-0.00749832857400179	-0.00912170019000769	0.000618529506027699	-0.00717365415766835
23	0.498699754476547	-0.645777225494385	13.0457439422607	-3.08191010844894e-05	-0.00587495695799589	0.000293855206109583	-0.0026282137259841
24	-0.150648877024651	0.652920067310333	13.6301574707031	0.00256657530553639	-0.000680167751852423	-3.08191010844894e-05	0.0022419011220336
25	-0.150648877024651	0.328245729207993	12.9808082580566	0.00159255252219737	0.00321592413820326	-0.000355493422830477	-0.0026282137259841
26	-0.150648877024651	0.977594375610352	13.1756134033203	-3.08191010844894e-05	0.00483929552137852	-0.00977104809135199	-0.00165419070981443
27	-3.39739203453064	0.977594375610352	13.8898963928223	-0.00782300252467394	0.00548864435404539	0.0022419011220336	0.000943203864153475
28	0.498699754476547	-0.321102887392044	13.1106786727905	-3.08191010844894e-05	0.00354059832170606	-0.00230353930965066	-0.0026282137259841
29	1.14804840087891	-0.645777225494385	13.1106786727905	-0.00360223650932312	-0.000680167751852423	-0.00684897974133492	0.000293855206109583
30	-0.799997508525848	0.328245729207993	13.5652227401733	-3.08191010844894e-05	0.00386527273803949	-0.00132951640989631	0.00256657530553639
31	2.44674563407898	-0.321102887392044	13.5002880096436	0.00483929552137852	0.00256657530553639	-0.00977104809135199	0.00354059832170606
32	0.498699754476547	0.328245729207993	13.7600269317627	0.000943203864153475	0.00126787810586393	0.00970941036939621	-0.00230353930965066
33	1.14804840087891	-0.645777225494385	13.3054828643799	-0.00425158534198999	0.000618529506027699	-0.00230353930965066	-0.00230353930965066
34	-0.150648877024651	0.328245729207993	12.7860040664673	0.00938473641872406	0.00483929552137852	-0.000680167751852423	-0.000680167751852423
35	-0.150648877024651	0.00357141741551459	12.7860040664673	0.0100340843200684	-0.00392691092565656	0.000943203864153475	-0.00295288790948689
36	1.14804840087891	-0.321102887392044	12.8509387969971	0.00256657530553639	-0.0117190945893526	-0.00912170019000769	0.00516396993771195
37	0.498699754476547	-0.645777225494385	12.8509387969971	0.00354059832170606	-0.0162645354866982	-0.00490093370899558	0.00126787810586393
38	2.44674563407898	-0.321102887392044	13.2405481338501	-0.000355493422830477	0.00581331877037883	-0.00684897974133492	-0.0026282137259841
39	1.14804840087891	0.652920067310333	13.3704175949097	-0.00197886489331722	0.00451462110504508	0.00256657530553639	-0.00555028254166245
40	-1.44934618473053	0.328245729207993	12.7860040664673	-0.00165419070981443	0.000943203864153475	-0.00814767740666866	0.00970941036939621
41	-2.74804329872131	0.652920067310333	12.7210693359375	-0.00197886489331722	-0.00165419070981443	0.000618529506027699	-0.00230353930965066
42	-0.799997508525848	-0.645777225494385	12.5262641906738	-0.00944637414067984	0.00289124972186983	0.0022419011220336	0.0116574559360743
43	0.498699754476547	0.328245729207993	12.7210693359375	-0.00587495695799589	0.00516396993771195	0.00451462110504508	0.000293855206109583
44	-0.150648877024651	0.652920067310333	12.6561346054077	0.00418994715437293	-3.08191010844894e-05	-0.00132951640989631	0.000943203864153475
45	-0.150648877024651	-0.645777225494385	13.1106786727905	0.000943203864153475	0.00418994715437293	-0.00749832857400179	0.00354059832170606
46	0.498699754476547	0.977594375610352	12.6561346054077	0.000293855206109583	-0.00587495695799589	-0.0026282137259841	-0.00587495695799589
47	-0.150648877024651	0.652920067310333	12.2665252685547	-0.00165419070981443	0.00613799272105098	-0.00684897974133492	0.000618529506027699
48	1.14804840087891	0.652920067310333	12.8509387969971	-0.00360223650932312	0.00354059832170606	-0.00847235135734081	-0.00360223650932312
49	1.14804840087891	-0.321102887392044	13.1756134033203	-0.00197886489331722	-3.08191010844894e-05	0.00418994715437293	0.00354059832170606
50	0.498699754476547	0.328245729207993	13.1756134033203	0.00906006153672934	-0.00360223650932312	-0.00425158534198999	0.00289124972186983
51	1.14804840087891	0.00357141741551459	13.0457439422607	-0.00360223650932312	-0.00879702530801296	-0.0100957229733467	0.00256657530553639
52	1.79739701747894	-1.61980020999908	13.1756134033203	-0.000355493422830477	-0.00619963090866804	-0.00360223650932312	-0.00100484199356288
53	1.79739701747894	-0.321102887392044	12.3963947296143	0.00256657530553639	0.00289124972186983	0.0022419011220336	-0.0104203969240189
54	0.498699754476547	0.652920067310333	12.461329460144	-0.00230353930965066	0.00613799272105098	-0.000355493422830477	0.000943203864153475
55	-0.799997508525848	0.328245729207993	12.7210693359375	-0.00587495695799589	0.00159255252219737	-0.00977104809135199	0.00776136433705688
56	-2.74804329872131	1.62694299221039	12.9808082580566	-0.00392691092565656	-0.00360223650932312	-0.0107450718060136	-0.00457625929266214
57	-0.799997508525848	0.652920067310333	13.0457439422607	-0.00490093370899558	0.00159255252219737	-0.000355493422830477	-0.00360223650932312
58	-0.799997508525848	0.328245729207993	12.5262641906738	0.00321592413820326	0.00581331877037883	0.00516396993771195	-0.00165419070981443
59	1.79739701747894	-0.321102887392044	12.9808082580566	-0.0026282137259841	0.00516396993771195	0.00386527273803949	-0.00457625929266214
60	0.498699754476547	0.652920067310333	12.6561346054077	0.0022419011220336	0.00159255252219737	-0.0113944197073579	0.000293855206109583
61	0.498699754476547	0.00357141741551459	12.8509387969971	0.0162028968334198	-0.00587495695799589	-0.00490093370899558	-0.00392691092565656
62	0.498699754476547	0.00357141741551459	12.8509387969971	-0.00490093370899558	-0.00132951640989631	-0.00977104809135199	0.00386527273803949
63	0.498699754476547	0.652920067310333	13.1106786727905	-0.00587495695799589	0.000943203864153475	-0.0026282137259841	-0.00587495695799589
64	-0.150648877024651	-0.645777225494385	13.3054828643799	-3.08191010844894e-05	-0.00555028254166245	-0.00619963090866804	-0.00360223650932312
65	2.44674563407898	-1.61980020999908	12.7860040664673	0.000293855206109583	0.00191722682211548	-0.00392691092565656	0.00191722682211548
66	1.79739701747894	-1.29512584209442	12.7860040664673	0.000293855206109583	-0.00587495695799589	-0.00555028254166245	-0.00230353930965066
67	1.14804840087891	0.00357141741551459	12.7860040664673	0.000943203864153475	0.00191722682211548	-0.00717365415766835	-3.08191010844894e-05
68	-0.150648877024651	0.977594375610352	12.9808082580566	0.0022419011220336	0.00289124972186983	-0.00197886489331722	-0.00782300252467394
69	0.498699754476547	-0.645777225494385	13.3054828643799	-0.00555028254166245	-0.00197886489331722	0.00191722682211548	0.0022419011220336
70	-0.150648877024651	-0.321102887392044	13.1106786727905	-0.00327756232582033	-0.00295288790948689	-3.08191010844894e-05	-0.00555028254166245
71	-2.09869480133057	0.977594375610352	12.5262641906738	-0.00847235135734081	-0.000355493422830477	-0.00749832857400179	0.00321592413820326
72	1.79739701747894	-0.970451533794403	12.9808082580566	0.00191722682211548	0.00126787810586393	-0.00360223650932312	-0.00197886489331722
73	-0.799997508525848	1.30226862430573	12.6561346054077	-0.00392691092565656	0.00321592413820326	0.00418994715437293	-0.00392691092565656
74	1.14804840087891	0.00357141741551459	12.7860040664673	-0.00425158534198999	0.000293855206109583	-3.08191010844894e-05	-0.00230353930965066
75	-0.150648877024651	0.328245729207993	13.1756134033203	-0.00360223650932312	0.000943203864153475	-0.00652430532500148	0.00386527273803949
76	-0.150648877024651	-0.321102887392044	12.7860040664673	0.00906006153672934	-0.00717365415766835	-0.00165419070981443	-0.00295288790948689
77	0.498699754476547	0.328245729207993	12.461329460144	-0.00165419070981443	0.00191722682211548	0.00191722682211548	-0.00197886489331722
78	0.498699754476547	0.328245729207993	12.5911998748779	-0.00587495695799589	0.00386527273803949	0.000293855206109583	-0.00392691092565656
79	2.44674563407898	-0.970451533794403	12.9808082580566	0.000943203864153475	-0.000680167751852423	-0.000680167751852423	0.00126787810586393
80	0.498699754476547	-1.29512584209442	12.9808082580566	0.000943203864153475	0.000293855206109583	-0.00197886489331722	0.0100340843200684
81	1.79739701747894	-2.26914882659912	13.2405481338501	-0.00230353930965066	-0.00749832857400179	-0.0026282137259841	0.00159255252219737
82	-0.150648877024651	0.328245729207993	12.7210693359375	0.00321592413820326	-0.00100484199356288	0.0022419011220336	-0.00814767740666866
83	-0.150648877024651	-0.645777225494385	12.7860040664673	-0.00392691092565656	0.00321592413820326	0.000943203864153475	-0.000355493422830477
84	1.14804840087891	-0.645777225494385	12.7860040664673	-0.00782300252467394	0.00321592413820326	-0.00555028254166245	-0.00197886489331722
85	-0.799997508525848	-0.321102887392044	12.9158735275269	-0.00619963090866804	0.000943203864153475	-0.000680167751852423	0.00451462110504508
86	-0.150648877024651	-0.645777225494385	12.9808082580566	-0.00587495695799589	-0.000355493422830477	-0.0107450718060136	0.00126787810586393
87	1.14804840087891	0.00357141741551459	13.3704175949097	0.0022419011220336	0.00808603875339031	0.00354059832170606	0.00386527273803949
88	0.498699754476547	0.977594375610352	13.0457439422607	0.00678734155371785	0.00548864435404539	-0.00327756232582033	-0.00522560812532902
89	1.79739701747894	0.00357141741551459	12.6561346054077	0.00483929552137852	0.00548864435404539	-0.00425158534198999	-0.00230353930965066
90	1.79739701747894	-0.645777225494385	12.8509387969971	0.00873538758605719	-3.08191010844894e-05	0.00743668992072344	0.00516396993771195
91	1.14804840087891	0.328245729207993	12.6561346054077	0.00256657530553639	0.00581331877037883	-0.00457625929266214	-0.00457625929266214
92	1.14804840087891	0.328245729207993	12.9808082580566	0.00451462110504508	-0.000355493422830477	0.0022419011220336	0.00256657530553639
93	0.498699754476547	0.328245729207993	13.1756134033203	-0.00587495695799589	-0.00132951640989631	-0.0026282137259841	0.0022419011220336
94	0.498699754476547	-0.321102887392044	13.1756134033203	0.00678734155371785	-0.00717365415766835	0.00613799272105098	-0.000680167751852423
95	1.79739701747894	-1.61980020999908	13.8898963928223	0.00451462110504508	-0.00977104809135199	-0.00457625929266214	0.00418994715437293
96	1.79739701747894	-1.61980020999908	13.0457439422607	0.00289124972186983	-0.00230353930965066	-0.00295288790948689	-0.000355493422830477
97	0.498699754476547	-0.321102887392044	12.9808082580566	0.000618529506027699	-0.00132951640989631	0.0106834331527352	0.00743668992072344
98	1.14804840087891	0.328245729207993	13.0457439422607	-0.00392691092565656	0.00581331877037883	-0.00555028254166245	0.00126787810586393
99	-0.150648877024651	0.328245729207993	13.1106786727905	-0.00555028254166245	0.00711201597005129	-0.00587495695799589	-0.00360223650932312
100	-2.09869480133057	-0.645777225494385	13.3704175949097	-0.00619963090866804	0.000293855206109583	0.00613799272105098	0.00808603875339031
101	-0.150648877024651	-0.645777225494385	13.0457439422607	0.00159255252219737	-0.00100484199356288	0.000618529506027699	0.00418994715437293
102	0.498699754476547	0.652920067310333	12.6561346054077	-0.00749832857400179	-0.00230353930965066	0.00613799272105098	0.00159255252219737
103	1.79739701747894	-0.970451533794403	13.1106786727905	0.000618529506027699	0.00646266713738441	-0.00197886489331722	0.00808603875339031
104	3.09609436988831	0.00357141741551459	12.9808082580566	0.0022419011220336	0.00548864435404539	-0.00132951640989631	0.00159255252219737
105	1.14804840087891	-0.970451533794403	12.9808082580566	0.00386527273803949	-0.00132951640989631	-0.00522560812532902	0.0022419011220336
106	2.44674563407898	-0.645777225494385	13.3054828643799	0.000618529506027699	0.00354059832170606	0.00256657530553639	-0.00425158534198999
107	1.14804840087891	-0.321102887392044	13.0457439422607	-3.08191010844894e-05	-0.00522560812532902	0.00354059832170606	-0.00197886489331722
108	0.498699754476547	-0.645777225494385	13.1106786727905	0.00354059832170606	0.000293855206109583	0.000943203864153475	-0.000680167751852423
109	-0.150648877024651	-0.321102887392044	12.8509387969971	-0.00490093370899558	-0.00717365415766835	0.00256657530553639	-0.00392691092565656
110	1.79739701747894	-1.29512584209442	13.2405481338501	-0.00295288790948689	-0.00522560812532902	-0.00132951640989631	-0.00132951640989631
111	-0.150648877024651	-0.321102887392044	13.3054828643799	0.0022419011220336	-0.000355493422830477	-0.00295288790948689	-0.00392691092565656
112	1.14804840087891	0.652920067310333	13.4353523254395	-0.00392691092565656	0.00483929552137852	0.00191722682211548	0.00906006153672934
113	-1.44934618473053	0.328245729207993	13.5652227401733	-0.00457625929266214	0.00289124972186983	0.0022419011220336	-0.00879702530801296
114	-1.44934618473053	-0.970451533794403	13.8249616622925	-0.00392691092565656	0.00711201597005129	-0.00587495695799589	-0.00392691092565656
115	-0.150648877024651	-0.645777225494385	14.0197668075562	0.00159255252219737	-0.00360223650932312	-0.00327756232582033	0.00938473641872406
116	1.14804840087891	0.00357141741551459	13.8249616622925	0.00191722682211548	-0.000680167751852423	-0.00879702530801296	-0.000680167751852423
117	0.498699754476547	-0.970451533794403	14.0847015380859	-0.00652430532500148	0.00321592413820326	-0.0126931173726916	-0.00230353930965066
118	1.14804840087891	0.977594375610352	13.9548320770264	-0.00165419070981443	0.00873538758605719	-0.00165419070981443	-0.00847235135734081
119	-0.150648877024651	0.328245729207993	12.5911998748779	0.00906006153672934	0.0022419011220336	-0.00652430532500148	-3.08191010844894e-05
120	1.79739701747894	-0.970451533794403	13.0457439422607	0.00613799272105098	0.00126787810586393	-0.00814767740666866	0.00191722682211548
121	1.79739701747894	-0.321102887392044	13.1756134033203	0.0106834331527352	-0.00165419070981443	-0.000680167751852423	0.000293855206109583
122	0.498699754476547	0.652920067310333	13.0457439422607	-0.000355493422830477	0.00581331877037883	0.000943203864153475	0.00516396993771195
123	1.14804840087891	-1.29512584209442	13.3054828643799	-0.00230353930965066	-0.00457625929266214	0.0022419011220336	-0.00684897974133492
124	2.44674563407898	-1.94447445869446	13.5002880096436	0.00159255252219737	-0.00782300252467394	0.00256657530553639	-0.00165419070981443
125	1.14804840087891	-0.321102887392044	12.7210693359375	0.00483929552137852	-0.000355493422830477	-0.00295288790948689	-3.08191010844894e-05
126	1.79739701747894	-0.970451533794403	13.5002880096436	-0.00457625929266214	-0.00782300252467394	-0.00327756232582033	-0.00295288790948689
127	-0.150648877024651	-0.970451533794403	13.7600269317627	-0.00587495695799589	-0.0026282137259841	-0.00652430532500148	0.00776136433705688
128	-0.799997508525848	0.00357141741551459	13.9548320770264	-0.00425158534198999	0.00581331877037883	0.00289124972186983	-0.0026282137259841
129	-1.44934618473053	0.328245729207993	13.8249616622925	-0.00749832857400179	0.00678734155371785	0.000293855206109583	0.00159255252219737
130	1.14804840087891	-0.321102887392044	14.1496362686157	0.0022419011220336	0.00256657530553639	-0.00327756232582033	-0.00522560812532902
131	-0.150648877024651	0.652920067310333	14.0197668075562	0.00321592413820326	-0.00457625929266214	-0.00100484199356288	0.00386527273803949
132	2.44674563407898	0.328245729207993	13.7600269317627	0.000618529506027699	-0.000355493422830477	-0.00100484199356288	0.00191722682211548
133	0.498699754476547	0.652920067310333	13.5002880096436	0.000293855206109583	0.00548864435404539	0.00289124972186983	-0.00490093370899558
134	1.14804840087891	0.00357141741551459	13.8898963928223	-0.00230353930965066	0.00289124972186983	-0.00944637414067984	-3.08191010844894e-05
135	1.79739701747894	-0.321102887392044	14.2145709991455	0.00516396993771195	0.00776136433705688	0.000293855206109583	-0.00295288790948689
136	1.14804840087891	-0.645777225494385	14.2795057296753	0.00418994715437293	0.00581331877037883	-0.0133424662053585	0.0022419011220336
137	-0.150648877024651	0.00357141741551459	14.0197668075562	-0.000355493422830477	-0.00457625929266214	0.00678734155371785	0.00256657530553639
138	-0.150648877024651	-0.970451533794403	13.5652227401733	-0.00327756232582033	0.00256657530553639	-0.00522560812532902	-0.0026282137259841
139	1.14804840087891	-1.94447445869446	13.6301574707031	-0.000355493422830477	-0.00425158534198999	-0.00847235135734081	0.00548864435404539
140	0.498699754476547	-0.321102887392044	14.0847015380859	0.00581331877037883	-0.00360223650932312	-0.0026282137259841	0.00386527273803949
141	1.14804840087891	-0.321102887392044	14.0847015380859	0.00159255252219737	-0.00360223650932312	-0.00490093370899558	-0.00327756232582033
142	-0.150648877024651	0.00357141741551459	14.4093751907349	-0.00490093370899558	-0.00457625929266214	-0.00749832857400179	-0.00197886489331722
143	-0.799997508525848	-0.321102887392044	14.2795057296753	-0.00977104809135199	0.00191722682211548	0.000943203864153475	-0.00165419070981443
144	1.79739701747894	0.328245729207993	13.8249616622925	-0.00165419070981443	0.000943203864153475	0.000943203864153475	-0.00100484199356288
145	0.498699754476547	0.652920067310333	13.6950922012329	0.000293855206109583	0.00483929552137852	-0.00197886489331722	-0.00457625929266214
146	-0.150648877024651	0.328245729207993	13.7600269317627	-0.00522560812532902	0.000618529506027699	-0.00749832857400179	0.00191722682211548
147	1.79739701747894	0.00357141741551459	13.8898963928223	0.0022419011220336	0.00191722682211548	-0.00132951640989631	-0.00457625929266214
148	1.79739701747894	-0.321102887392044	14.2145709991455	-0.00587495695799589	0.00613799272105098	-0.00327756232582033	-0.00132951640989631
149	1.14804840087891	0.328245729207993	13.8898963928223	-0.00230353930965066	0.0022419011220336	-0.00555028254166245	0.00354059832170606
150	1.79739701747894	0.00357141741551459	13.8249616622925	0.011982130818069	-0.00652430532500148	0.00126787810586393	0.00678734155371785
151	0.498699754476547	0.00357141741551459	13.8249616622925	0.00386527273803949	-0.00717365415766835	-0.0120437685400248	0.00808603875339031
152	2.44674563407898	-0.645777225494385	13.8249616622925	-0.00587495695799589	-0.00165419070981443	0.00126787810586393	-0.00295288790948689
153	-0.150648877024651	-0.321102887392044	14.0197668075562	-0.00684897974133492	-0.000680167751852423	-0.00327756232582033	-3.08191010844894e-05
154	1.79739701747894	-0.970451533794403	14.6691150665283	-3.08191010844894e-05	0.00386527273803949	0.00191722682211548	-0.00392691092565656
155	1.14804840087891	-0.645777225494385	14.5392456054688	-0.00100484199356288	-0.00490093370899558	0.00776136433705688	0.00386527273803949
156	0.498699754476547	-0.645777225494385	14.2145709991455	-0.00425158534198999	-0.00425158534198999	-0.00392691092565656	-0.00360223650932312
157	-0.799997508525848	-0.321102887392044	14.3444404602051	-0.00652430532500148	0.00516396993771195	0.00483929552137852	-3.08191010844894e-05
158	-0.799997508525848	0.328245729207993	14.0197668075562	-0.00847235135734081	0.00906006153672934	-0.00912170019000769	0.000293855206109583
159	0.498699754476547	0.977594375610352	13.9548320770264	-0.00165419070981443	0.00516396993771195	-0.00392691092565656	-0.00782300252467394
160	1.14804840087891	-0.645777225494385	14.2145709991455	0.0022419011220336	0.00678734155371785	-0.00132951640989631	0.0022419011220336
161	3.09609436988831	-0.321102887392044	14.0197668075562	-0.000355493422830477	0.00548864435404539	-0.00457625929266214	0.00808603875339031
162	-0.799997508525848	0.652920067310333	13.6301574707031	0.00678734155371785	0.00289124972186983	-0.00490093370899558	-0.00197886489331722
163	1.79739701747894	-0.970451533794403	14.3444404602051	-0.00490093370899558	0.00354059832170606	-0.00684897974133492	-0.00360223650932312
164	1.79739701747894	0.328245729207993	14.2145709991455	-0.00230353930965066	0.00321592413820326	-0.00587495695799589	-0.00197886489331722
165	1.14804840087891	-1.29512584209442	14.474310874939	0.00548864435404539	-0.00230353930965066	-0.00100484199356288	0.00418994715437293
166	2.44674563407898	-2.26914882659912	14.6691150665283	0.00581331877037883	-0.0130177913233638	-0.0026282137259841	-0.00295288790948689
167	1.14804840087891	-1.61980020999908	14.7989845275879	0.00451462110504508	-0.00197886489331722	-0.00132951640989631	-0.00230353930965066
168	1.14804840087891	0.328245729207993	14.2795057296753	-0.00490093370899558	0.00451462110504508	-0.00230353930965066	-0.00230353930965066
169	1.14804840087891	-0.321102887392044	14.3444404602051	0.00776136433705688	0.00548864435404539	-0.00327756232582033	-0.00165419070981443
170	-0.150648877024651	-0.321102887392044	14.7340497970581	-0.00457625929266214	-0.000680167751852423	-0.00425158534198999	0.00321592413820326
171	-1.44934618473053	-0.645777225494385	14.7340497970581	-0.00619963090866804	0.00354059832170606	-0.00295288790948689	0.00256657530553639
172	-0.799997508525848	0.652920067310333	14.5392456054688	-0.00522560812532902	-0.00425158534198999	-0.00197886489331722	0.0022419011220336
173	-0.150648877024651	0.652920067310333	14.8639192581177	0.000943203864153475	0.00711201597005129	-0.00392691092565656	-0.00360223650932312
174	1.79739701747894	-0.321102887392044	14.2795057296753	0.000293855206109583	0.00321592413820326	-0.00457625929266214	-0.000680167751852423
175	2.44674563407898	-0.645777225494385	14.1496362686157	-3.08191010844894e-05	0.00386527273803949	-0.00392691092565656	0.000618529506027699
176	3.09609436988831	0.328245729207993	14.0847015380859	-0.00132951640989631	0.00159255252219737	-0.00749832857400179	-0.00197886489331722
177	1.79739701747894	0.00357141741551459	14.3444404602051	-0.000355493422830477	-0.000355493422830477	-0.00392691092565656	-0.00814767740666866
178	1.79739701747894	-0.970451533794403	14.7340497970581	-0.00327756232582033	0.0126314787194133	0.00386527273803949	-0.00197886489331722
179	0.498699754476547	0.00357141741551459	14.8639192581177	-0.00132951640989631	-0.00457625929266214	-0.00522560812532902	-0.00100484199356288
180	2.44674563407898	-1.61980020999908	14.2795057296753	0.00256657530553639	-0.00392691092565656	-3.08191010844894e-05	0.00451462110504508
181	1.79739701747894	-0.970451533794403	14.2795057296753	-0.00197886489331722	-0.00360223650932312	0.00418994715437293	0.0022419011220336
182	-0.150648877024651	0.00357141741551459	14.474310874939	-0.0026282137259841	-0.00555028254166245	-0.00457625929266214	-0.00165419070981443
183	1.14804840087891	-0.321102887392044	14.3444404602051	0.000618529506027699	0.00354059832170606	-0.00230353930965066	-0.00327756232582033
184	0.498699754476547	-0.645777225494385	14.8639192581177	-0.0123684434220195	-0.00230353930965066	0.000293855206109583	0.00289124972186983
185	-0.799997508525848	0.328245729207993	14.4093751907349	-0.00197886489331722	0.00289124972186983	-0.00717365415766835	0.00873538758605719
186	-0.150648877024651	-0.321102887392044	14.0197668075562	-0.00490093370899558	0.000293855206109583	0.00418994715437293	-0.00490093370899558
187	2.44674563407898	-0.321102887392044	14.4093751907349	0.000293855206109583	-0.00652430532500148	-0.00944637414067984	0.00776136433705688
188	1.14804840087891	0.00357141741551459	14.474310874939	0.00289124972186983	0.0106834331527352	0.00483929552137852	-0.00587495695799589
189	0.498699754476547	0.328245729207993	14.0197668075562	0.0106834331527352	0.00548864435404539	-0.00587495695799589	-0.00522560812532902
190	1.79739701747894	-0.645777225494385	14.0197668075562	0.00841071270406246	-0.00944637414067984	-0.00977104809135199	-0.00165419070981443
191	1.14804840087891	-0.645777225494385	14.6041803359985	0.00191722682211548	0.00386527273803949	-0.00684897974133492	0.00191722682211548
192	0.498699754476547	0.328245729207993	14.2145709991455	0.00191722682211548	0.00159255252219737	0.00126787810586393	-0.00684897974133492
193	1.79739701747894	0.00357141741551459	14.5392456054688	0.00126787810586393	0.00418994715437293	0.00354059832170606	-0.000355493422830477
194	3.09609436988831	-1.29512584209442	14.6041803359985	-0.00555028254166245	-0.00360223650932312	-0.00230353930965066	-0.000680167751852423
195	1.79739701747894	-1.94447445869446	14.4093751907349	0.00256657530553639	-0.00814767740666866	-0.0110697457566857	0.00354059832170606
196	1.14804840087891	0.00357141741551459	14.6041803359985	-0.00587495695799589	-0.00295288790948689	0.00126787810586393	-3.08191010844894e-05
197	1.79739701747894	-0.970451533794403	14.7989845275879	-0.00457625929266214	-0.00327756232582033	-0.00392691092565656	-0.00295288790948689
198	0.498699754476547	-0.321102887392044	14.9288549423218	-0.00457625929266214	0.00548864435404539	0.00256657530553639	-0.00555028254166245
199	-2.74804329872131	0.328245729207993	14.4093751907349	-0.00879702530801296	0.00159255252219737	-0.00977104809135199	-0.00132951640989631
200	-1.44934618473053	0.977594375610352	14.2145709991455	-0.0107450718060136	0.00126787810586393	-0.00392691092565656	0.00743668992072344
201	0.498699754476547	0.328245729207993	14.5392456054688	-0.00587495695799589	0.000293855206109583	-0.00522560812532902	-0.0026282137259841
202	1.79739701747894	-0.645777225494385	14.4093751907349	0.00451462110504508	-0.00457625929266214	-0.0026282137259841	0.00159255252219737
203	1.79739701747894	-0.321102887392044	14.5392456054688	0.00386527273803949	0.00126787810586393	0.00126787810586393	-0.00425158534198999
204	1.79739701747894	0.652920067310333	14.4093751907349	-0.00165419070981443	0.00418994715437293	-0.00197886489331722	-0.000680167751852423
205	0.498699754476547	0.652920067310333	14.2145709991455	0.00289124972186983	-0.00555028254166245	-0.00457625929266214	0.0022419011220336
206	-0.150648877024651	0.652920067310333	14.4093751907349	-0.00490093370899558	-0.00197886489331722	-0.00522560812532902	0.00289124972186983
207	1.79739701747894	0.00357141741551459	14.4093751907349	0.0022419011220336	-0.000680167751852423	-0.00392691092565656	-0.00392691092565656
208	1.14804840087891	-1.29512584209442	14.6691150665283	-0.00392691092565656	-0.00197886489331722	-0.00425158534198999	0.00354059832170606
209	1.14804840087891	-0.645777225494385	14.474310874939	-3.08191010844894e-05	-0.00457625929266214	-0.000680167751852423	-0.00230353930965066
210	0.498699754476547	-0.321102887392044	14.7340497970581	0.0123068047687411	-0.00619963090866804	0.000943203864153475	0.00191722682211548
211	2.44674563407898	-0.970451533794403	14.474310874939	0.00613799272105098	0.00191722682211548	-0.00197886489331722	0.00386527273803949
212	-0.150648877024651	0.977594375610352	14.2795057296753	-0.00295288790948689	0.00646266713738441	-0.00360223650932312	-0.0026282137259841
213	0.498699754476547	-0.645777225494385	15.0587244033813	-0.00912170019000769	0.00711201597005129	0.00159255252219737	0.00191722682211548
214	-0.150648877024651	0.00357141741551459	14.2145709991455	-0.00522560812532902	0.00159255252219737	0.00678734155371785	-3.08191010844894e-05
215	-2.09869480133057	0.652920067310333	14.2145709991455	-0.000680167751852423	0.0022419011220336	-0.000680167751852423	0.00418994715437293
216	1.14804840087891	0.652920067310333	14.6041803359985	0.00581331877037883	0.00743668992072344	-0.00782300252467394	-0.00230353930965066
217	2.44674563407898	1.30226862430573	14.2145709991455	-0.00490093370899558	-0.000355493422830477	-0.00360223650932312	-0.00165419070981443
218	1.79739701747894	-0.645777225494385	14.0197668075562	0.0022419011220336	0.00126787810586393	-0.000680167751852423	0.00451462110504508
219	0.498699754476547	-0.321102887392044	14.0847015380859	-0.00587495695799589	0.00321592413820326	-0.00327756232582033	-0.0110697457566857
220	0.498699754476547	0.328245729207993	14.0847015380859	0.0022419011220336	0.00516396993771195	-0.00522560812532902	0.00386527273803949
221	0.498699754476547	0.328245729207993	14.474310874939	-0.00490093370899558	0.00126787810586393	-0.0104203969240189	-0.00327756232582033
222	2.44674563407898	-0.321102887392044	14.8639192581177	-0.00295288790948689	-0.000680167751852423	0.000943203864153475	0.00711201597005129
223	0.498699754476547	-0.970451533794403	14.474310874939	-0.00425158534198999	-0.00717365415766835	-0.0026282137259841	-0.00100484199356288
224	0.498699754476547	0.00357141741551459	14.2795057296753	-0.00360223650932312	-0.00230353930965066	0.00191722682211548	-0.00100484199356288
225	0.498699754476547	0.00357141741551459	14.3444404602051	0.00126787810586393	-0.00619963090866804	0.000293855206109583	-0.00360223650932312
226	0.498699754476547	0.652920067310333	14.5392456054688	0.00386527273803949	0.00418994715437293	-0.00132951640989631	-0.00230353930965066
227	-0.799997508525848	0.977594375610352	14.474310874939	-0.00132951640989631	0.000293855206109583	-0.00457625929266214	0.000943203864153475
228	-0.150648877024651	-0.970451533794403	14.6691150665283	-0.0120437685400248	0.00711201597005129	0.00678734155371785	0.00191722682211548
229	-0.799997508525848	-0.321102887392044	14.9288549423218	-0.00587495695799589	0.00191722682211548	-0.00814767740666866	0.000293855206109583
230	-0.150648877024651	0.00357141741551459	14.0847015380859	0.00256657530553639	0.00354059832170606	-0.00327756232582033	0.000943203864153475
231	0.498699754476547	0.977594375610352	14.2795057296753	-0.00295288790948689	0.000293855206109583	-0.00522560812532902	-3.08191010844894e-05
232	1.79739701747894	-0.970451533794403	14.6691150665283	0.000293855206109583	0.00256657530553639	-0.00392691092565656	-0.000355493422830477
233	1.79739701747894	-0.321102887392044	14.3444404602051	0.000618529506027699	0.00386527273803949	0.00321592413820326	-0.0026282137259841
234	0.498699754476547	0.652920067310333	14.2795057296753	-0.00197886489331722	0.00873538758605719	0.00386527273803949	-0.00392691092565656
235	0.498699754476547	0.00357141741551459	14.474310874939	-0.000355493422830477	-0.00100484199356288	-0.00392691092565656	-3.08191010844894e-05
236	0.498699754476547	0.977594375610352	14.0847015380859	0.00711201597005129	0.000293855206109583	-0.00555028254166245	0.000293855206109583
237	1.14804840087891	0.00357141741551459	14.0847015380859	-0.000355493422830477	0.000293855206109583	-3.08191010844894e-05	0.000293855206109583
238	1.14804840087891	-0.645777225494385	14.0847015380859	0.0022419011220336	-0.0104203969240189	-0.00295288790948689	0.00191722682211548
239	1.79739701747894	-1.61980020999908	14.6041803359985	0.00289124972186983	0.00386527273803949	-3.08191010844894e-05	0.00289124972186983
240	0.498699754476547	0.652920067310333	14.3444404602051	0.00191722682211548	-0.00522560812532902	0.000293855206109583	0.000293855206109583
241	-0.150648877024651	0.977594375610352	14.6691150665283	0.00386527273803949	-0.00360223650932312	0.0022419011220336	-0.00100484199356288
242	-0.799997508525848	0.328245729207993	14.0847015380859	-0.00360223650932312	0.00321592413820326	-0.00490093370899558	-0.00197886489331722
243	-2.74804329872131	0.328245729207993	14.0847015380859	-0.0110697457566857	0.00191722682211548	-0.00132951640989631	0.00321592413820326
244	-1.44934618473053	0.00357141741551459	14.3444404602051	-0.00100484199356288	0.00191722682211548	-0.00490093370899558	0.00126787810586393
245	2.44674563407898	-0.970451533794403	14.2145709991455	-0.000355493422830477	0.00711201597005129	-0.00457625929266214	0.000943203864153475
246	1.14804840087891	0.328245729207993	14.4093751907349	0.00711201597005129	-0.0026282137259841	-0.00425158534198999	0.000293855206109583
247	0.498699754476547	0.652920067310333	14.3444404602051	0.00289124972186983	-0.00100484199356288	0.00126787810586393	0.00646266713738441
248	0.498699754476547	0.977594375610352	13.9548320770264	-0.000355493422830477	-0.0026282137259841	-0.000680167751852423	-0.00782300252467394
249	1.79739701747894	-0.321102887392044	14.2795057296753	0.000618529506027699	0.00711201597005129	0.00483929552137852	-0.00230353930965066
250	0.498699754476547	-0.645777225494385	14.4093751907349	0.0106834331527352	0.00256657530553639	0.0100340843200684	0.0022419011220336
251	-0.150648877024651	0.328245729207993	14.0197668075562	0.00191722682211548	-0.00392691092565656	-0.00684897974133492	0.0022419011220336
252	2.44674563407898	-1.94447445869446	14.5392456054688	-0.00749832857400179	-0.00782300252467394	-0.00295288790948689	-0.0026282137259841
253	0.498699754476547	0.00357141741551459	14.3444404602051	0.00386527273803949	-0.00230353930965066	0.0022419011220336	-3.08191010844894e-05
254	0.498699754476547	0.328245729207993	14.474310874939	-0.00879702530801296	0.00483929552137852	-0.00425158534198999	0.00483929552137852
255	-0.150648877024651	0.652920067310333	14.1496362686157	0.00711201597005129	-0.00392691092565656	0.000943203864153475	0.00159255252219737
256	-0.150648877024651	0.977594375610352	14.0197668075562	0.0022419011220336	0.00711201597005129	-0.00717365415766835	0.00548864435404539
257	-1.44934618473053	0.328245729207993	14.2145709991455	-0.00749832857400179	0.00256657530553639	-0.00912170019000769	0.00386527273803949
258	-2.74804329872131	0.977594375610352	14.1496362686157	-0.00814767740666866	-0.000355493422830477	-0.00425158534198999	0.00321592413820326
259	1.79739701747894	-0.321102887392044	14.6041803359985	0.00386527273803949	0.00256657530553639	-0.00100484199356288	0.000293855206109583
260	0.498699754476547	1.30226862430573	14.4093751907349	0.00256657530553639	-0.00132951640989631	-0.0126931173726916	0.000293855206109583
261	1.14804840087891	-0.321102887392044	14.0197668075562	-0.000355493422830477	-3.08191010844894e-05	-0.00652430532500148	-0.000355493422830477
262	-0.150648877024651	0.328245729207993	13.6301574707031	0.000618529506027699	0.00451462110504508	-0.00230353930965066	0.00126787810586393
263	1.14804840087891	0.652920067310333	13.9548320770264	-0.00782300252467394	0.00711201597005129	-0.00197886489331722	-0.000355493422830477
264	2.44674563407898	-0.645777225494385	14.1496362686157	-0.00717365415766835	0.00354059832170606	-0.00457625929266214	-3.08191010844894e-05
265	2.44674563407898	-0.321102887392044	14.2795057296753	0.00126787810586393	-3.08191010844894e-05	-0.00327756232582033	-0.00457625929266214
266	1.79739701747894	-1.94447445869446	14.5392456054688	0.00321592413820326	-0.00392691092565656	-0.0107450718060136	-0.000680167751852423
267	0.498699754476547	-1.29512584209442	14.0847015380859	-0.0026282137259841	-0.0143164889886975	0.00126787810586393	-0.0026282137259841
268	0.498699754476547	0.00357141741551459	13.8249616622925	-0.00912170019000769	-0.00230353930965066	0.00418994715437293	0.00321592413820326
269	1.79739701747894	-0.970451533794403	13.8898963928223	-0.00392691092565656	0.00548864435404539	-0.00425158534198999	0.000943203864153475
270	0.498699754476547	-0.321102887392044	13.9548320770264	0.00451462110504508	0.00289124972186983	0.00483929552137852	0.00321592413820326
271	-2.09869480133057	0.328245729207993	14.0847015380859	-0.0026282137259841	0.00711201597005129	-0.00457625929266214	-3.08191010844894e-05
272	-0.799997508525848	-0.321102887392044	14.474310874939	-0.0143164889886975	0.00191722682211548	-0.00197886489331722	0.00548864435404539
273	-0.799997508525848	0.977594375610352	13.5002880096436	-0.00684897974133492	0.00256657530553639	0.0106834331527352	0.00516396993771195
274	1.14804840087891	0.652920067310333	13.5652227401733	-0.00295288790948689	0.00678734155371785	0.000943203864153475	-0.00392691092565656
275	1.14804840087891	0.00357141741551459	13.6950922012329	0.00191722682211548	-0.00392691092565656	-0.00814767740666866	0.000293855206109583
276	1.79739701747894	-0.321102887392044	13.5002880096436	0.00256657530553639	0.00386527273803949	-0.00619963090866804	0.00808603875339031
277	0.498699754476547	1.30226862430573	13.8898963928223	0.00483929552137852	0.0022419011220336	-0.00100484199356288	-0.00360223650932312
278	-0.150648877024651	0.328245729207993	13.9548320770264	0.00191722682211548	-0.00295288790948689	-0.00879702530801296	0.00516396993771195
279	1.79739701747894	-0.645777225494385	13.7600269317627	-0.00944637414067984	0.00516396993771195	0.00191722682211548	0.00159255252219737
280	1.79739701747894	-1.29512584209442	13.7600269317627	0.0100340843200684	-0.00652430532500148	-0.00879702530801296	0.00386527273803949
281	1.79739701747894	-2.59382319450378	13.7600269317627	-0.0026282137259841	-0.00360223650932312	-0.00360223650932312	-0.00100484199356288
282	0.498699754476547	0.328245729207993	13.6301574707031	0.00191722682211548	0.000618529506027699	-0.00490093370899558	0.00256657530553639
283	-0.150648877024651	-0.321102887392044	14.0847015380859	0.000293855206109583	0.00418994715437293	-0.00327756232582033	-0.0100957229733467
284	0.498699754476547	-0.321102887392044	14.0847015380859	0.0022419011220336	0.00256657530553639	0.0022419011220336	-0.00165419070981443
285	-0.150648877024651	-0.645777225494385	14.1496362686157	0.0022419011220336	0.00354059832170606	-0.00684897974133492	0.00191722682211548
286	-0.799997508525848	-0.321102887392044	13.7600269317627	-0.000355493422830477	0.000943203864153475	-0.00652430532500148	-0.0026282137259841
287	1.14804840087891	0.00357141741551459	13.9548320770264	-0.00100484199356288	0.00289124972186983	-0.00587495695799589	-0.00425158534198999
288	1.14804840087891	0.652920067310333	13.6950922012329	-0.00457625929266214	0.00451462110504508	-0.00100484199356288	-0.00327756232582033
289	2.44674563407898	-0.321102887392044	13.5652227401733	-0.00490093370899558	0.00938473641872406	-0.00132951640989631	-0.00879702530801296
290	2.44674563407898	-0.970451533794403	14.0847015380859	0.00938473641872406	-0.00490093370899558	-0.00652430532500148	0.00483929552137852
291	0.498699754476547	0.652920067310333	14.3444404602051	-0.00132951640989631	0.00126787810586393	-0.00197886489331722	-0.00457625929266214
292	2.44674563407898	-0.321102887392044	13.5652227401733	-0.00100484199356288	-0.00392691092565656	-0.00490093370899558	0.000618529506027699
293	1.14804840087891	0.00357141741551459	13.5652227401733	0.00354059832170606	0.000943203864153475	-0.000680167751852423	-0.00425158534198999
294	0.498699754476547	-0.645777225494385	14.0847015380859	-0.00912170019000769	0.00256657530553639	0.00386527273803949	-0.000680167751852423
295	1.79739701747894	-1.29512584209442	13.9548320770264	0.00386527273803949	-0.00749832857400179	-0.000680167751852423	0.00678734155371785
296	2.44674563407898	-0.970451533794403	13.2405481338501	-0.00132951640989631	-0.00327756232582033	-0.00132951640989631	-0.000680167751852423
297	1.79739701747894	-0.645777225494385	13.6301574707031	-0.00197886489331722	-0.0026282137259841	0.00256657530553639	-0.0026282137259841
298	-0.150648877024651	0.652920067310333	12.8509387969971	0.00321592413820326	0.00126787810586393	0.0022419011220336	0.000293855206109583
299	-1.44934618473053	0.652920067310333	12.7860040664673	-0.00977104809135199	0.00516396993771195	0.00354059832170606	0.00711201597005129
300	0.498699754476547	-0.645777225494385	13.1756134033203	-0.00717365415766835	0.00126787810586393	-0.00295288790948689	0.00289124972186983
301	0.498699754476547	0.00357141741551459	13.1106786727905	-0.000355493422830477	0.00126787810586393	-0.00230353930965066	0.000293855206109583
302	-0.150648877024651	0.328245729207993	13.8898963928223	-0.00132951640989631	0.000618529506027699	0.00159255252219737	0.00483929552137852
303	1.79739701747894	-0.321102887392044	14.2795057296753	0.00126787810586393	0.000293855206109583	0.00354059832170606	-0.00457625929266214
304	2.44674563407898	-0.321102887392044	13.6950922012329	-0.00619963090866804	0.00841071270406246	-0.00555028254166245	0.00191722682211548
305	1.79739701747894	-0.645777225494385	13.5002880096436	0.000943203864153475	0.00743668992072344	-0.00327756232582033	-0.000355493422830477
306	1.79739701747894	0.00357141741551459	12.9158735275269	0.00386527273803949	0.000293855206109583	-0.00197886489331722	-0.00132951640989631
307	2.44674563407898	-0.970451533794403	13.1756134033203	-0.00814767740666866	0.00321592413820326	-0.0130177913233638	-0.00425158534198999
308	-0.799997508525848	0.328245729207993	13.8249616622925	0.0022419011220336	0.00126787810586393	0.0022419011220336	-0.00392691092565656
309	0.498699754476547	-0.645777225494385	13.3054828643799	-0.00490093370899558	-0.00360223650932312	0.00483929552137852	-0.00555028254166245
310	1.79739701747894	-1.61980020999908	13.9548320770264	0.00159255252219737	-0.00619963090866804	0.00159255252219737	0.00289124972186983
311	1.14804840087891	-0.970451533794403	13.6950922012329	0.0022419011220336	0.00321592413820326	-0.00132951640989631	0.000943203864153475
312	0.498699754476547	0.328245729207993	13.6301574707031	-0.00197886489331722	0.00711201597005129	-0.00522560812532902	-0.00749832857400179
313	-1.44934618473053	0.977594375610352	12.8509387969971	0.00126787810586393	0.000293855206109583	-3.08191010844894e-05	-0.00197886489331722
314	-0.150648877024651	0.00357141741551459	13.3054828643799	-0.00619963090866804	0.0116574559360743	-0.00360223650932312	0.000293855206109583
315	1.14804840087891	-0.321102887392044	13.4353523254395	-0.00425158534198999	0.00841071270406246	-0.0113944197073579	-0.00100484199356288
316	1.14804840087891	-0.321102887392044	13.3704175949097	0.00321592413820326	-0.00490093370899558	-0.00522560812532902	-0.00197886489331722
317	3.74544286727905	-0.970451533794403	12.9158735275269	0.000293855206109583	0.00159255252219737	-0.0026282137259841	-0.00295288790948689
318	0.498699754476547	0.977594375610352	12.9158735275269	-0.00327756232582033	0.00808603875339031	0.00418994715437293	0.00483929552137852
319	0.498699754476547	0.328245729207993	12.6561346054077	-0.00782300252467394	0.00191722682211548	-0.00230353930965066	-0.000355493422830477
320	1.14804840087891	-0.645777225494385	12.9808082580566	0.00159255252219737	0.00386527273803949	-0.00717365415766835	0.00711201597005129
321	2.44674563407898	-0.321102887392044	13.2405481338501	-0.00165419070981443	-0.00457625929266214	0.000943203864153475	0.00483929552137852
322	1.14804840087891	-0.645777225494385	13.3704175949097	-0.00879702530801296	-0.0026282137259841	0.00418994715437293	-0.00295288790948689
323	1.14804840087891	-1.94447445869446	13.7600269317627	0.000943203864153475	-0.00425158534198999	0.00159255252219737	0.000943203864153475
324	2.44674563407898	-0.645777225494385	13.6301574707031	-0.00165419070981443	-0.00652430532500148	-0.00165419070981443	0.00321592413820326
325	-0.799997508525848	0.977594375610352	13.6301574707031	0.000943203864153475	0.00418994715437293	-0.00197886489331722	-0.00295288790948689
326	-0.150648877024651	0.00357141741551459	13.6950922012329	0.00483929552137852	0.000293855206109583	-0.0026282137259841	-3.08191010844894e-05
327	1.79739701747894	-0.321102887392044	13.9548320770264	-0.00425158534198999	-0.00100484199356288	-0.00197886489331722	-0.00587495695799589
328	-0.799997508525848	0.00357141741551459	14.1496362686157	-0.0149658378213644	0.00678734155371785	-0.000355493422830477	-0.00457625929266214
329	-1.44934618473053	0.00357141741551459	13.5652227401733	0.00321592413820326	0.00808603875339031	0.000293855206109583	0.000943203864153475
330	2.44674563407898	0.652920067310333	12.7210693359375	-0.00165419070981443	0.00483929552137852	-0.0100957229733467	0.00938473641872406
331	0.498699754476547	0.652920067310333	13.8898963928223	-0.00587495695799589	0.00321592413820326	-0.00327756232582033	-0.00327756232582033
332	-0.150648877024651	0.977594375610352	12.7860040664673	-0.00165419070981443	0.00873538758605719	-0.00555028254166245	-0.00165419070981443
333	-0.150648877024651	0.328245729207993	13.9548320770264	-0.00295288790948689	-0.00132951640989631	-0.00912170019000769	-0.00327756232582033
334	1.79739701747894	-0.321102887392044	13.3704175949097	-0.000355493422830477	0.00938473641872406	-0.00587495695799589	-0.00587495695799589
335	2.44674563407898	-0.321102887392044	13.0457439422607	0.00289124972186983	0.00808603875339031	-0.00782300252467394	0.00191722682211548
336	3.09609436988831	-0.645777225494385	13.8249616622925	-3.08191010844894e-05	-0.00197886489331722	-3.08191010844894e-05	-0.00100484199356288
337	1.79739701747894	-1.29512584209442	13.8249616622925	-0.00165419070981443	-3.08191010844894e-05	-0.00782300252467394	-0.00100484199356288
338	1.79739701747894	-1.94447445869446	14.0197668075562	-0.00327756232582033	-0.00100484199356288	-0.00977104809135199	-0.00457625929266214
339	0.498699754476547	0.00357141741551459	13.1106786727905	0.00516396993771195	-0.00165419070981443	-0.00165419070981443	-0.00392691092565656
340	-0.150648877024651	0.00357141741551459	13.1756134033203	0.00483929552137852	0.00256657530553639	-0.00230353930965066	0.0022419011220336
341	1.79739701747894	-0.970451533794403	13.1756134033203	-0.00619963090866804	0.00256657530553639	-0.00132951640989631	0.00516396993771195
342	-2.74804329872131	0.652920067310333	13.6301574707031	-0.00879702530801296	0.00289124972186983	0.00483929552137852	0.000943203864153475
343	-0.799997508525848	-0.645777225494385	13.8898963928223	-0.00782300252467394	0.00516396993771195	-0.00165419070981443	0.000293855206109583
344	1.14804840087891	-0.321102887392044	13.1106786727905	-0.00100484199356288	0.000293855206109583	0.00646266713738441	-0.00490093370899558
345	2.44674563407898	-0.321102887392044	13.3054828643799	0.00289124972186983	-0.00165419070981443	0.00191722682211548	-0.00132951640989631
346	1.79739701747894	-0.321102887392044	13.3704175949097	0.00354059832170606	0.00548864435404539	-0.00977104809135199	-0.00360223650932312
347	0.498699754476547	-0.645777225494385	13.6950922012329	-0.00230353930965066	0.00386527273803949	0.00711201597005129	-0.00197886489331722
348	-0.150648877024651	0.328245729207993	12.5911998748779	0.00256657530553639	0.00483929552137852	-0.00717365415766835	0.00126787810586393
349	1.14804840087891	0.00357141741551459	12.9808082580566	-0.00132951640989631	0.00516396993771195	0.0145795252174139	-0.000355493422830477
350	1.79739701747894	-0.645777225494385	13.8249616622925	0.00418994715437293	0.00321592413820326	0.00256657530553639	0.00126787810586393
351	2.44674563407898	-1.29512584209442	14.0197668075562	0.00126787810586393	-0.000355493422830477	-0.00619963090866804	-0.00522560812532902
352	-0.150648877024651	-0.645777225494385	13.1106786727905	-0.00100484199356288	-0.00587495695799589	-0.00847235135734081	-0.00230353930965066
353	1.79739701747894	-1.61980020999908	13.2405481338501	-3.08191010844894e-05	-0.00132951640989631	0.00613799272105098	-0.0026282137259841
354	1.79739701747894	0.328245729207993	12.6561346054077	0.000943203864153475	0.01100810803473	0.000943203864153475	0.000618529506027699
355	-0.150648877024651	0.977594375610352	12.8509387969971	-3.08191010844894e-05	0.00548864435404539	-0.0104203969240189	0.00256657530553639
356	-1.44934618473053	0.652920067310333	12.9158735275269	0.00159255252219737	0.00646266713738441	-3.08191010844894e-05	-0.00197886489331722
357	-2.09869480133057	0.328245729207993	13.7600269317627	-0.0156151866540313	0.00256657530553639	-0.00360223650932312	0.00256657530553639
358	-1.44934618473053	0.328245729207993	13.8249616622925	-0.00360223650932312	0.00483929552137852	-0.00132951640989631	0.00289124972186983
359	1.14804840087891	-0.321102887392044	13.6950922012329	-0.00197886489331722	0.00289124972186983	0.00548864435404539	-0.00425158534198999
360	3.09609436988831	-0.970451533794403	13.6950922012329	0.00711201597005129	0.00646266713738441	-0.00587495695799589	0.00159255252219737
361	0.498699754476547	1.30226862430573	13.3054828643799	0.00451462110504508	-0.00392691092565656	-0.00165419070981443	0.00321592413820326
362	-0.150648877024651	0.328245729207993	13.5002880096436	0.00646266713738441	0.00289124972186983	-0.00230353930965066	0.00256657530553639
363	1.14804840087891	-0.645777225494385	13.7600269317627	-0.00879702530801296	0.000293855206109583	-0.000355493422830477	-3.08191010844894e-05
364	3.09609436988831	-0.321102887392044	14.1496362686157	-0.00230353930965066	0.00646266713738441	-0.000680167751852423	0.000293855206109583
365	2.44674563407898	-0.645777225494385	14.0197668075562	0.00743668992072344	-0.00749832857400179	-0.00230353930965066	0.00289124972186983
366	1.14804840087891	-1.94447445869446	13.7600269317627	0.00191722682211548	-0.00490093370899558	0.00256657530553639	0.00159255252219737
367	0.498699754476547	-0.645777225494385	13.4353523254395	-0.0026282137259841	-0.00814767740666866	0.00516396993771195	0.00386527273803949
368	1.14804840087891	0.00357141741551459	13.8249616622925	0.00289124972186983	0.00776136433705688	-0.00230353930965066	-0.000355493422830477
369	1.14804840087891	-0.970451533794403	13.9548320770264	-0.000355493422830477	0.00191722682211548	0.00321592413820326	0.000943203864153475
370	-1.44934618473053	0.652920067310333	13.8249616622925	0.000618529506027699	0.00581331877037883	-0.00652430532500148	0.00354059832170606
371	-0.150648877024651	0.652920067310333	13.1106786727905	-0.00230353930965066	-0.00425158534198999	-0.00847235135734081	0.000943203864153475
372	-0.799997508525848	0.00357141741551459	13.5652227401733	-0.00782300252467394	-0.00100484199356288	-0.00132951640989631	-0.00490093370899558
373	1.79739701747894	0.00357141741551459	13.7600269317627	-0.00197886489331722	0.00321592413820326	-0.00814767740666866	-0.00522560812532902
374	1.79739701747894	-0.321102887392044	13.9548320770264	-0.00327756232582033	0.00256657530553639	-0.0026282137259841	0.00613799272105098
375	1.14804840087891	-0.645777225494385	13.6950922012329	0.00646266713738441	-0.00555028254166245	-0.000680167751852423	0.000618529506027699
376	1.14804840087891	-0.645777225494385	13.6950922012329	0.00483929552137852	-0.00814767740666866	-0.0100957229733467	-0.00457625929266214
377	2.44674563407898	-0.645777225494385	13.9548320770264	-0.000355493422830477	0.0022419011220336	-0.0117190945893526	0.000943203864153475
378	1.14804840087891	-0.645777225494385	13.7600269317627	-0.00555028254166245	0.00451462110504508	0.00516396993771195	-0.00165419070981443
379	1.14804840087891	0.328245729207993	13.5002880096436	-0.00360223650932312	0.00581331877037883	0.0022419011220336	0.00581331877037883
380	0.498699754476547	-0.645777225494385	13.8249616622925	0.00451462110504508	-0.00684897974133492	-0.0026282137259841	-0.00360223650932312
381	1.14804840087891	-1.61980020999908	13.9548320770264	0.00743668992072344	-0.0146411629393697	-0.00197886489331722	0.00581331877037883
382	-0.150648877024651	-0.321102887392044	13.6950922012329	0.00873538758605719	-0.0026282137259841	0.000293855206109583	0.000618529506027699
383	-0.150648877024651	0.328245729207993	14.0197668075562	0.00256657530553639	0.0022419011220336	0.00126787810586393	0.00126787810586393
384	0.498699754476547	-0.645777225494385	13.7600269317627	0.000293855206109583	0.00159255252219737	0.00613799272105098	0.00711201597005129
385	-0.799997508525848	0.00357141741551459	13.6950922012329	-0.0104203969240189	-0.00457625929266214	-0.00392691092565656	0.000943203864153475
386	-0.799997508525848	-0.645777225494385	13.9548320770264	-0.00555028254166245	-0.00587495695799589	-0.00392691092565656	0.00906006153672934
387	1.14804840087891	-0.645777225494385	13.8898963928223	0.00289124972186983	0.00483929552137852	-0.00457625929266214	-0.00457625929266214
388	1.79739701747894	-0.645777225494385	14.4093751907349	-0.000355493422830477	0.00808603875339031	0.00321592413820326	-0.000355493422830477
389	-0.150648877024651	0.328245729207993	14.0197668075562	0.00354059832170606	0.00418994715437293	0.00451462110504508	-0.0026282137259841
390	0.498699754476547	-0.645777225494385	13.5652227401733	-0.00100484199356288	0.00776136433705688	-0.00295288790948689	0.000293855206109583
391	2.44674563407898	0.00357141741551459	13.5002880096436	0.00386527273803949	-0.00360223650932312	-0.00490093370899558	-0.00327756232582033
392	1.79739701747894	0.00357141741551459	13.8249616622925	0.000293855206109583	-0.00132951640989631	-0.00782300252467394	0.00483929552137852
393	1.14804840087891	-0.970451533794403	13.8898963928223	-0.00100484199356288	0.00418994715437293	-3.08191010844894e-05	-0.00847235135734081
394	1.14804840087891	0.00357141741551459	13.8898963928223	0.00451462110504508	-0.00132951640989631	-0.00100484199356288	0.000293855206109583
395	0.498699754476547	-0.321102887392044	13.9548320770264	-0.00522560812532902	-0.00425158534198999	-0.00392691092565656	-0.0026282137259841
396	1.79739701747894	0.00357141741551459	13.5652227401733	0.00159255252219737	-0.00132951640989631	-0.00295288790948689	0.0022419011220336
397	1.79739701747894	0.328245729207993	13.7600269317627	-0.00392691092565656	0.00678734155371785	-0.0026282137259841	0.00289124972186983
398	1.14804840087891	-0.645777225494385	14.1496362686157	-0.000680167751852423	0.00646266713738441	0.000293855206109583	0.000618529506027699
399	-2.09869480133057	0.328245729207993	13.6950922012329	-0.00392691092565656	0.00191722682211548	-0.00327756232582033	-0.000355493422830477
400	-2.09869480133057	0.652920067310333	14.2145709991455	0.00191722682211548	-3.08191010844894e-05	0.00126787810586393	0.0181509424000978
401	1.14804840087891	-0.645777225494385	14.3444404602051	0.00159255252219737	-0.00425158534198999	-0.0126931173726916	-0.00392691092565656
402	0.498699754476547	0.328245729207993	13.8249616622925	0.00321592413820326	0.00289124972186983	-0.00327756232582033	0.00386527273803949
403	3.09609436988831	-0.321102887392044	14.0197668075562	-0.00165419070981443	0.00678734155371785	-0.00197886489331722	0.00191722682211548
404	1.79739701747894	-0.321102887392044	13.7600269317627	0.0022419011220336	-0.00327756232582033	-0.00295288790948689	-0.00490093370899558
405	1.14804840087891	0.328245729207993	13.5652227401733	-3.08191010844894e-05	-0.00295288790948689	-0.00944637414067984	0.0126314787194133
406	1.14804840087891	0.652920067310333	13.7600269317627	0.00354059832170606	0.000293855206109583	-0.00684897974133492	-0.00490093370899558
407	-0.150648877024651	0.00357141741551459	13.8898963928223	-0.00295288790948689	0.00321592413820326	0.000618529506027699	-0.00555028254166245
408	1.79739701747894	-1.29512584209442	14.0197668075562	0.00678734155371785	0.000293855206109583	-0.00392691092565656	0.000293855206109583
409	2.44674563407898	-1.61980020999908	13.8249616622925	-0.00652430532500148	-0.00425158534198999	0.00354059832170606	0.00483929552137852
410	-0.150648877024651	0.00357141741551459	13.5652227401733	0.00191722682211548	0.0022419011220336	-0.00197886489331722	-0.000355493422830477
411	1.14804840087891	0.652920067310333	13.6950922012329	0.00126787810586393	-0.00425158534198999	-0.0113944197073579	-0.0026282137259841
412	2.44674563407898	-0.645777225494385	14.0197668075562	-0.0026282137259841	0.00548864435404539	0.00483929552137852	-0.00490093370899558
413	-0.150648877024651	0.00357141741551459	14.0847015380859	-0.0143164889886975	0.00646266713738441	0.00321592413820326	-0.00230353930965066
414	-3.39739203453064	0.977594375610352	13.8249616622925	-0.00555028254166245	0.00354059832170606	-0.00360223650932312	0.00191722682211548
415	1.14804840087891	0.652920067310333	13.5002880096436	0.000618529506027699	-0.00360223650932312	-0.00327756232582033	0.012956153601408
416	-0.799997508525848	0.977594375610352	13.6950922012329	-0.000680167751852423	-0.00490093370899558	-0.00782300252467394	-0.0026282137259841
417	1.79739701747894	-0.645777225494385	13.8898963928223	-0.00100484199356288	-3.08191010844894e-05	0.00743668992072344	0.00451462110504508
418	1.79739701747894	-0.321102887392044	13.9548320770264	-0.00197886489331722	0.00938473641872406	-0.00490093370899558	-0.00197886489331722
419	0.498699754476547	0.652920067310333	13.8898963928223	0.00126787810586393	0.00483929552137852	-0.00392691092565656	0.0022419011220336
420	0.498699754476547	0.652920067310333	13.8249616622925	0.00483929552137852	0.00451462110504508	-0.00327756232582033	0.00321592413820326
421	1.79739701747894	-0.321102887392044	13.7600269317627	0.00581331877037883	-0.00490093370899558	0.0022419011220336	-0.00522560812532902
422	0.498699754476547	-0.645777225494385	14.0847015380859	0.00451462110504508	-0.00619963090866804	-0.00165419070981443	-3.08191010844894e-05
423	1.79739701747894	-1.61980020999908	13.9548320770264	-3.08191010844894e-05	-0.00522560812532902	0.00451462110504508	-0.0104203969240189
424	-0.150648877024651	-0.645777225494385	13.8249616622925	0.00483929552137852	0.00938473641872406	0.00256657530553639	0.00289124972186983
425	0.498699754476547	0.652920067310333	13.9548320770264	0.00191722682211548	0.00354059832170606	0.00289124972186983	-0.000680167751852423
426	-1.44934618473053	0.652920067310333	13.6301574707031	0.00159255252219737	-0.00165419070981443	-0.000680167751852423	0.00321592413820326
427	-1.44934618473053	0.00357141741551459	13.8249616622925	0.00256657530553639	-0.00295288790948689	-0.00457625929266214	-0.00230353930965066
428	-0.799997508525848	0.328245729207993	13.8898963928223	-0.0143164889886975	0.000943203864153475	0.00548864435404539	-0.00587495695799589
429	1.14804840087891	-0.321102887392044	13.8898963928223	0.00418994715437293	0.00483929552137852	-0.00555028254166245	0.00159255252219737
430	-0.150648877024651	0.652920067310333	13.8249616622925	0.00289124972186983	0.00289124972186983	0.000293855206109583	-0.000355493422830477
431	0.498699754476547	0.328245729207993	14.2795057296753	0.00418994715437293	-0.0026282137259841	-0.0110697457566857	-0.000355493422830477
432	3.09609436988831	-0.321102887392044	13.8898963928223	-0.00230353930965066	0.00451462110504508	-0.00457625929266214	0.000293855206109583
433	0.498699754476547	0.977594375610352	13.3704175949097	-0.00132951640989631	-0.0026282137259841	-0.00717365415766835	-0.00587495695799589
434	0.498699754476547	0.652920067310333	13.7600269317627	0.000943203864153475	0.0022419011220336	0.000618529506027699	0.00289124972186983
435	-0.150648877024651	0.652920067310333	13.8898963928223	-0.00197886489331722	0.00808603875339031	0.000943203864153475	0.00451462110504508
436	0.498699754476547	-0.321102887392044	14.1496362686157	0.000293855206109583	-0.0117190945893526	0.000943203864153475	-3.08191010844894e-05
437	1.79739701747894	-0.970451533794403	14.2795057296753	-0.00165419070981443	-0.00619963090866804	-0.00197886489331722	0.00613799272105098
438	1.79739701747894	-0.970451533794403	13.8898963928223	0.00451462110504508	0.00126787810586393	-0.00327756232582033	0.00418994715437293
439	1.14804840087891	0.328245729207993	13.7600269317627	0.00126787810586393	0.00289124972186983	-0.00425158534198999	0.00159255252219737
440	-0.799997508525848	0.977594375610352	13.5002880096436	0.00354059832170606	0.00613799272105098	-3.08191010844894e-05	0.00516396993771195
441	-1.44934618473053	0.328245729207993	14.0197668075562	0.00548864435404539	0.000293855206109583	-0.00847235135734081	0.000293855206109583
442	0.498699754476547	0.00357141741551459	14.0847015380859	-0.0113944197073579	-0.0026282137259841	0.000943203864153475	0.00159255252219737
443	1.14804840087891	-0.645777225494385	13.9548320770264	-0.00197886489331722	0.00873538758605719	-0.000355493422830477	-0.00652430532500148
444	1.79739701747894	0.977594375610352	13.4353523254395	-0.00132951640989631	-0.00132951640989631	0.00483929552137852	-0.000680167751852423
445	1.14804840087891	0.977594375610352	13.6301574707031	0.0022419011220336	-0.000680167751852423	-0.00100484199356288	-0.00100484199356288
446	-0.150648877024651	0.328245729207993	13.6301574707031	0.00256657530553639	-0.00425158534198999	-0.0110697457566857	0.00938473641872406
447	-0.150648877024651	0.652920067310333	13.6301574707031	0.01100810803473	-0.00457625929266214	-0.00197886489331722	-0.00717365415766835
448	-0.150648877024651	0.00357141741551459	14.0847015380859	-0.00100484199356288	0.00451462110504508	-0.0026282137259841	-0.00295288790948689
449	3.09609436988831	-0.970451533794403	14.0847015380859	0.000293855206109583	0.00159255252219737	0.00808603875339031	0.00126787810586393
450	0.498699754476547	0.00357141741551459	13.7600269317627	0.00126787810586393	-0.00457625929266214	0.000618529506027699	0.00321592413820326
451	1.14804840087891	-0.645777225494385	13.5652227401733	0.000293855206109583	0.000618529506027699	-0.00587495695799589	-0.00587495695799589
452	1.79739701747894	-0.970451533794403	13.6301574707031	0.000618529506027699	-0.00425158534198999	0.00159255252219737	-0.00425158534198999
453	-0.150648877024651	0.328245729207993	13.7600269317627	-0.00587495695799589	0.00678734155371785	-0.0026282137259841	0.00613799272105098
454	-0.150648877024651	0.328245729207993	13.8249616622925	-0.000355493422830477	-0.00165419070981443	-3.08191010844894e-05	-0.00197886489331722
455	-2.74804329872131	0.652920067310333	14.3444404602051	-0.0117190945893526	0.00581331877037883	0.00354059832170606	0.00321592413820326
456	-1.44934618473053	0.328245729207993	13.8898963928223	0.000618529506027699	-0.000355493422830477	-0.00425158534198999	0.00711201597005129
457	-0.799997508525848	1.30226862430573	13.5002880096436	-0.00490093370899558	-0.00132951640989631	-0.00295288790948689	-0.00295288790948689
458	2.44674563407898	-0.321102887392044	13.8249616622925	0.000943203864153475	0.000293855206109583	-0.00879702530801296	0.00256657530553639
459	1.14804840087891	-0.321102887392044	13.8249616622925	-0.00457625929266214	0.00321592413820326	0.00386527273803949	-0.00295288790948689
460	-0.150648877024651	0.328245729207993	13.8249616622925	-0.00197886489331722	0.00126787810586393	-0.00587495695799589	0.00354059832170606
461	0.498699754476547	0.328245729207993	14.1496362686157	-0.00327756232582033	0.0022419011220336	-0.0130177913233638	-0.00100484199356288
462	3.09609436988831	-0.321102887392044	14.0847015380859	-0.00295288790948689	-0.00197886489331722	0.00516396993771195	0.00418994715437293
463	1.14804840087891	0.328245729207993	13.6301574707031	-0.00490093370899558	0.00451462110504508	0.00256657530553639	-0.0026282137259841
464	-0.150648877024651	0.00357141741551459	13.6301574707031	-0.00165419070981443	-0.00360223650932312	-0.00522560812532902	-0.00814767740666866
465	-0.150648877024651	-1.29512584209442	14.2795057296753	0.00711201597005129	-0.00132951640989631	-0.00295288790948689	0.00418994715437293
466	-0.150648877024651	-0.645777225494385	14.2795057296753	0.00256657530553639	0.000293855206109583	-0.000355493422830477	0.00159255252219737
467	-0.150648877024651	0.328245729207993	14.2795057296753	0.00159255252219737	0.00289124972186983	0.00451462110504508	0.00126787810586393
468	0.498699754476547	0.652920067310333	13.7600269317627	-0.0104203969240189	-0.00490093370899558	0.00289124972186983	-0.00392691092565656
469	-1.44934618473053	0.328245729207993	13.5652227401733	-0.00295288790948689	0.000943203864153475	-0.00717365415766835	-0.00360223650932312
470	0.498699754476547	-0.645777225494385	14.1496362686157	-0.00684897974133492	0.00418994715437293	-0.00457625929266214	0.00743668992072344
471	-0.150648877024651	-0.321102887392044	14.2145709991455	0.00126787810586393	0.00483929552137852	-0.0165892094373703	-0.0100957229733467
472	-0.150648877024651	0.328245729207993	13.7600269317627	-0.00782300252467394	-0.000680167751852423	-0.00912170019000769	-0.00197886489331722
473	1.14804840087891	0.328245729207993	14.0847015380859	-0.00230353930965066	0.00711201597005129	-0.00197886489331722	0.00159255252219737
474	-0.150648877024651	-0.321102887392044	13.7600269317627	0.00321592413820326	0.0022419011220336	0.00613799272105098	-0.00360223650932312
475	2.44674563407898	-0.321102887392044	13.8249616622925	0.00126787810586393	0.00191722682211548	-0.00230353930965066	-0.00327756232582033
476	1.14804840087891	0.328245729207993	13.8249616622925	-0.000680167751852423	0.00354059832170606	-0.00555028254166245	-0.00425158534198999
477	0.498699754476547	0.328245729207993	13.8249616622925	-0.00392691092565656	0.00321592413820326	0.000943203864153475	0.00191722682211548
478	1.14804840087891	-0.321102887392044	13.7600269317627	-3.08191010844894e-05	0.00289124972186983	0.000618529506027699	-0.00132951640989631
479	1.14804840087891	-1.94447445869446	14.6041803359985	-0.00100484199356288	-0.0123684434220195	-0.00425158534198999	-0.00230353930965066
480	1.14804840087891	-0.645777225494385	13.9548320770264	0.00743668992072344	-0.00490093370899558	-0.00360223650932312	-0.00132951640989631
481	-0.150648877024651	1.62694299221039	13.7600269317627	0.00386527273803949	-0.00295288790948689	-0.00100484199356288	-0.00360223650932312
482	1.79739701747894	-0.645777225494385	14.1496362686157	0.000618529506027699	-0.00555028254166245	-0.00197886489331722	-0.00457625929266214
483	-1.44934618473053	0.328245729207993	14.0197668075562	-0.00912170019000769	0.0116574559360743	0.00289124972186983	-0.00619963090866804
484	-2.74804329872131	0.00357141741551459	14.3444404602051	-0.0159398596733809	0.00256657530553639	-0.00295288790948689	-0.00490093370899558
485	1.79739701747894	-0.321102887392044	14.3444404602051	0.00354059832170606	0.00581331877037883	-0.00100484199356288	0.0116574559360743
486	1.79739701747894	-0.645777225494385	14.0847015380859	-0.00392691092565656	-0.00587495695799589	-0.00100484199356288	-0.000355493422830477
487	2.44674563407898	-0.321102887392044	13.8898963928223	0.000618529506027699	0.00126787810586393	-0.00652430532500148	0.000293855206109583
488	1.14804840087891	0.00357141741551459	13.8898963928223	-0.00749832857400179	0.00289124972186983	0.000943203864153475	-0.00782300252467394
489	-0.150648877024651	0.00357141741551459	13.7600269317627	-0.00684897974133492	0.00256657530553639	0.000618529506027699	-0.0026282137259841
490	0.498699754476547	0.652920067310333	13.6301574707031	-0.00197886489331722	-0.000355493422830477	0.00191722682211548	-0.00814767740666866
491	1.79739701747894	-0.321102887392044	14.2795057296753	0.000943203864153475	0.00256657530553639	-0.00457625929266214	-0.00295288790948689
492	3.09609436988831	-0.645777225494385	13.5652227401733	0.000293855206109583	-0.00782300252467394	-0.00490093370899558	-0.00425158534198999
493	0.498699754476547	0.328245729207993	13.3704175949097	-0.00425158534198999	0.00483929552137852	-0.000355493422830477	-0.00879702530801296
494	0.498699754476547	-0.645777225494385	14.0197668075562	-3.08191010844894e-05	0.000293855206109583	-0.00977104809135199	0.000618529506027699
495	-0.150648877024651	1.30226862430573	13.9548320770264	0.00159255252219737	0.0022419011220336	-3.08191010844894e-05	-0.00132951640989631
496	-0.150648877024651	0.652920067310333	14.0847015380859	-0.00327756232582033	-0.00490093370899558	0.000943203864153475	0.00386527273803949
497	1.14804840087891	-0.645777225494385	14.474310874939	-0.00327756232582033	-0.000355493422830477	-0.00522560812532902	-0.0026282137259841
498	-2.74804329872131	0.00357141741551459	14.0847015380859	-0.00847235135734081	0.00483929552137852	-0.000680167751852423	0.00354059832170606
499	-0.150648877024651	0.328245729207993	13.8249616622925	0.000618529506027699	-0.00132951640989631	-0.0104203969240189	0.00678734155371785
500	1.79739701747894	-0.321102887392044	14.0847015380859	0.0103587592020631	0.00613799272105098	0.00191722682211548	0.000293855206109583
501	1.14804840087891	-0.321102887392044	14.2795057296753	0.00321592413820326	-0.00327756232582033	-0.00230353930965066	-0.00132951640989631
502	2.44674563407898	0.652920067310333	13.5652227401733	0.00776136433705688	0.000293855206109583	-0.00132951640989631	-0.00197886489331722
503	0.498699754476547	0.328245729207993	13.8898963928223	-0.00392691092565656	-3.08191010844894e-05	0.00191722682211548	0.00516396993771195
504	1.79739701747894	-0.645777225494385	14.0847015380859	0.00321592413820326	0.00354059832170606	0.00126787810586393	-0.000680167751852423
505	1.79739701747894	-0.645777225494385	13.8898963928223	0.00354059832170606	-0.00295288790948689	0.00483929552137852	0.00451462110504508
506	1.79739701747894	-0.321102887392044	13.8898963928223	-0.00132951640989631	0.000943203864153475	-0.0026282137259841	0.000618529506027699
507	1.14804840087891	-0.970451533794403	13.8898963928223	0.0100340843200684	-0.00749832857400179	0.00191722682211548	-0.00555028254166245
508	1.79739701747894	-1.61980020999908	14.474310874939	-0.00814767740666866	0.00321592413820326	-0.00165419070981443	0.0022419011220336
509	1.79739701747894	-0.645777225494385	14.4093751907349	0.00191722682211548	0.00483929552137852	0.00451462110504508	-0.00490093370899558
510	-0.799997508525848	0.652920067310333	14.0197668075562	0.00483929552137852	0.00159255252219737	0.00483929552137852	0.00289124972186983
511	-0.150648877024651	-0.645777225494385	13.8249616622925	-0.00457625929266214	0.00256657530553639	-0.00522560812532902	0.0022419011220336
512	-2.74804329872131	0.977594375610352	13.6301574707031	-0.00977104809135199	-3.08191010844894e-05	-0.000680167751852423	-0.00684897974133492
513	1.14804840087891	-0.645777225494385	14.0197668075562	-0.00587495695799589	0.00970941036939621	0.00126787810586393	0.0022419011220336
514	1.79739701747894	-0.645777225494385	13.9548320770264	0.000618529506027699	-0.00132951640989631	0.00516396993771195	-0.00490093370899558
515	1.14804840087891	-0.321102887392044	14.1496362686157	0.0103587592020631	0.00289124972186983	-0.00847235135734081	0.00256657530553639
516	3.09609436988831	-0.321102887392044	13.7600269317627	-0.00425158534198999	-0.00197886489331722	0.00126787810586393	0.00516396993771195
517	0.498699754476547	0.977594375610352	13.3704175949097	0.00256657530553639	0.000943203864153475	-0.00944637414067984	0.000293855206109583
518	1.79739701747894	0.328245729207993	13.5652227401733	-0.00360223650932312	0.00289124972186983	-0.00457625929266214	-0.00360223650932312
519	2.44674563407898	-0.645777225494385	14.0197668075562	0.000293855206109583	0.00418994715437293	-0.00327756232582033	-0.00457625929266214
520	1.14804840087891	-1.29512584209442	13.7600269317627	0.00418994715437293	-0.00814767740666866	-0.00230353930965066	0.00159255252219737
521	1.79739701747894	-1.29512584209442	14.474310874939	0.00126787810586393	-0.00457625929266214	0.0022419011220336	0.00451462110504508
522	-0.150648877024651	-0.321102887392044	13.8249616622925	0.00321592413820326	-0.00652430532500148	-0.00684897974133492	0.00321592413820326
523	2.44674563407898	-1.29512584209442	13.7600269317627	-0.00879702530801296	-0.0026282137259841	0.00386527273803949	0.00581331877037883
524	1.79739701747894	-0.321102887392044	14.0197668075562	-0.00457625929266214	0.00126787810586393	0.00191722682211548	-0.00230353930965066
525	-0.150648877024651	0.00357141741551459	13.9548320770264	0.00126787810586393	0.00808603875339031	0.000293855206109583	0.000618529506027699
526	-0.799997508525848	0.328245729207993	14.0197668075562	-0.0143164889886975	0.00418994715437293	0.00451462110504508	0.00289124972186983
527	-0.799997508525848	-0.645777225494385	14.1496362686157	-0.00717365415766835	-0.000355493422830477	-0.00619963090866804	0.00159255252219737
528	2.44674563407898	-0.645777225494385	13.9548320770264	-0.00392691092565656	0.00711201597005129	-0.00100484199356288	-0.00197886489331722
529	0.498699754476547	0.652920067310333	13.6301574707031	0.0022419011220336	0.00483929552137852	-0.00295288790948689	0.00159255252219737
530	0.498699754476547	0.328245729207993	13.7600269317627	0.00386527273803949	0.00159255252219737	-0.00490093370899558	-3.08191010844894e-05
531	0.498699754476547	0.977594375610352	13.7600269317627	-3.08191010844894e-05	-0.00490093370899558	-0.00490093370899558	-0.0026282137259841
532	1.79739701747894	-0.321102887392044	14.2145709991455	0.000943203864153475	0.0022419011220336	-0.00360223650932312	-0.00717365415766835
533	1.79739701747894	-0.645777225494385	13.9548320770264	-0.000680167751852423	0.00646266713738441	-0.00360223650932312	-3.08191010844894e-05
534	-0.150648877024651	0.328245729207993	13.8898963928223	0.00289124972186983	-0.00587495695799589	0.00256657530553639	-0.00425158534198999
535	1.14804840087891	-1.29512584209442	13.5002880096436	0.00256657530553639	-0.0104203969240189	-0.0113944197073579	0.00159255252219737
536	0.498699754476547	0.00357141741551459	13.6301574707031	0.00776136433705688	-0.00197886489331722	-0.00814767740666866	-0.00457625929266214
537	1.14804840087891	-0.321102887392044	13.6950922012329	0.00126787810586393	-0.00879702530801296	-0.00392691092565656	0.00191722682211548
538	1.14804840087891	-0.321102887392044	14.1496362686157	-0.00197886489331722	0.00678734155371785	0.000293855206109583	-0.00652430532500148
539	-0.799997508525848	0.328245729207993	14.2795057296753	-0.00684897974133492	0.00743668992072344	-0.00912170019000769	0.00743668992072344
540	-2.09869480133057	0.977594375610352	14.2145709991455	-0.00814767740666866	-3.08191010844894e-05	0.00256657530553639	0.000618529506027699
541	-0.150648877024651	0.00357141741551459	13.6950922012329	-3.08191010844894e-05	0.00289124972186983	0.000293855206109583	0.00581331877037883
542	0.498699754476547	0.652920067310333	13.8898963928223	-0.00165419070981443	-0.000355493422830477	-0.00457625929266214	0.000293855206109583
543	1.79739701747894	-0.321102887392044	13.8249616622925	-0.00392691092565656	0.00581331877037883	0.00483929552137852	-0.00555028254166245
544	1.14804840087891	0.328245729207993	13.5002880096436	-0.00782300252467394	-0.00392691092565656	-3.08191010844894e-05	0.000293855206109583
545	-0.150648877024651	0.652920067310333	13.6301574707031	0.00386527273803949	0.00126787810586393	-0.00847235135734081	0.00191722682211548
546	-1.44934618473053	0.977594375610352	14.0847015380859	-0.000355493422830477	0.0106834331527352	-3.08191010844894e-05	0.00483929552137852
547	1.79739701747894	0.977594375610352	14.0847015380859	-0.000355493422830477	0.000618529506027699	-0.00555028254166245	0.000293855206109583
548	2.44674563407898	-0.970451533794403	13.8898963928223	-0.00360223650932312	0.00354059832170606	-0.00100484199356288	0.000293855206109583
549	1.79739701747894	-1.94447445869446	13.9548320770264	0.000618529506027699	-0.000680167751852423	-0.00295288790948689	0.00321592413820326
550	-0.150648877024651	-0.321102887392044	13.6950922012329	0.011982130818069	-0.00847235135734081	-0.00230353930965066	-3.08191010844894e-05
551	0.498699754476547	0.652920067310333	14.2145709991455	0.0022419011220336	-0.00782300252467394	0.00906006153672934	0.00613799272105098
552	1.79739701747894	-0.645777225494385	14.474310874939	-0.00100484199356288	-0.000355493422830477	0.00354059832170606	0.000293855206109583
553	-2.09869480133057	0.652920067310333	13.7600269317627	-0.00555028254166245	0.00711201597005129	0.00548864435404539	0.00191722682211548
554	-1.44934618473053	0.328245729207993	14.0197668075562	-0.00944637414067984	0.00906006153672934	-0.00587495695799589	-0.00230353930965066
555	-0.150648877024651	0.977594375610352	13.6301574707031	0.000943203864153475	0.00191722682211548	-0.00522560812532902	0.0022419011220336
556	0.498699754476547	0.328245729207993	13.7600269317627	0.00321592413820326	-0.000680167751852423	-0.00360223650932312	0.00256657530553639
557	1.14804840087891	0.328245729207993	13.6301574707031	0.00321592413820326	-0.00327756232582033	-0.00814767740666866	0.000943203864153475
558	1.14804840087891	-0.645777225494385	14.2795057296753	-0.00587495695799589	0.00873538758605719	-0.0026282137259841	0.0022419011220336
559	1.14804840087891	0.00357141741551459	13.8249616622925	-0.00100484199356288	0.00386527273803949	0.000943203864153475	0.00256657530553639
560	-0.150648877024651	0.652920067310333	13.6950922012329	0.00678734155371785	-0.00132951640989631	-0.00847235135734081	0.00191722682211548
561	1.79739701747894	0.652920067310333	13.8898963928223	0.00191722682211548	0.00613799272105098	-0.00652430532500148	-0.00165419070981443
562	0.498699754476547	-1.61980020999908	14.2795057296753	-0.000355493422830477	-0.00522560812532902	-0.00100484199356288	-0.00879702530801296
563	1.79739701747894	-1.94447445869446	14.2145709991455	-0.00295288790948689	-0.00165419070981443	-0.00360223650932312	-0.0026282137259841
564	1.14804840087891	-0.321102887392044	14.2145709991455	-0.00132951640989631	-0.00490093370899558	-0.00457625929266214	0.00483929552137852
565	0.498699754476547	0.652920067310333	13.8898963928223	-0.00100484199356288	-3.08191010844894e-05	-0.00684897974133492	-3.08191010844894e-05
566	0.498699754476547	0.652920067310333	13.8898963928223	-0.00230353930965066	0.00354059832170606	0.00743668992072344	0.00483929552137852
567	-0.150648877024651	0.977594375610352	13.6950922012329	-0.00197886489331722	-0.00100484199356288	-0.00912170019000769	-0.00782300252467394
568	-2.09869480133057	0.328245729207993	13.9548320770264	-0.00879702530801296	0.00386527273803949	0.00483929552137852	-0.00165419070981443
569	0.498699754476547	-0.321102887392044	14.2145709991455	-0.00392691092565656	0.00970941036939621	0.00321592413820326	-3.08191010844894e-05
570	0.498699754476547	0.977594375610352	13.7600269317627	-0.000680167751852423	0.0022419011220336	0.000293855206109583	-0.00295288790948689
571	0.498699754476547	0.328245729207993	13.7600269317627	0.00483929552137852	-0.00230353930965066	-0.0156151866540313	0.00321592413820326
572	2.44674563407898	0.328245729207993	13.8898963928223	0.00126787810586393	-0.00165419070981443	0.000618529506027699	-0.00717365415766835
573	0.498699754476547	0.977594375610352	13.6301574707031	0.00321592413820326	0.0022419011220336	-3.08191010844894e-05	-0.00197886489331722
574	0.498699754476547	0.328245729207993	13.4353523254395	0.00776136433705688	0.00776136433705688	0.00386527273803949	-0.00944637414067984
575	1.14804840087891	0.328245729207993	14.0197668075562	0.00548864435404539	-0.000355493422830477	-0.0120437685400248	0.00191722682211548
576	1.14804840087891	0.652920067310333	13.8898963928223	0.000618529506027699	-0.00457625929266214	-0.00717365415766835	0.00646266713738441
577	-0.150648877024651	0.00357141741551459	13.9548320770264	-0.000680167751852423	-0.0123684434220195	0.00126787810586393	-0.00684897974133492
578	2.44674563407898	-1.61980020999908	14.0847015380859	-0.00360223650932312	-0.00522560812532902	-0.0104203969240189	-0.0100957229733467
579	-0.150648877024651	0.00357141741551459	14.0847015380859	-0.000680167751852423	-0.00360223650932312	-0.00457625929266214	0.00451462110504508
580	-0.799997508525848	0.328245729207993	14.0847015380859	0.00256657530553639	0.000943203864153475	-0.00392691092565656	0.000618529506027699
581	-0.150648877024651	0.328245729207993	14.0847015380859	-0.00587495695799589	0.000293855206109583	0.000618529506027699	0.00516396993771195
582	-0.799997508525848	-0.321102887392044	14.4093751907349	-0.00425158534198999	0.0022419011220336	0.000293855206109583	-0.00197886489331722
583	-0.150648877024651	0.328245729207993	13.7600269317627	-0.00165419070981443	-0.00165419070981443	-0.0107450718060136	0.00321592413820326
584	-0.799997508525848	0.652920067310333	13.7600269317627	-0.00717365415766835	0.00711201597005129	0.00191722682211548	0.000293855206109583
585	-0.150648877024651	0.652920067310333	14.1496362686157	0.00776136433705688	0.00516396993771195	-0.00457625929266214	-0.00360223650932312
586	-0.150648877024651	0.00357141741551459	14.0197668075562	0.0022419011220336	-0.00457625929266214	-0.00197886489331722	-0.000680167751852423
587	-0.150648877024651	0.328245729207993	13.7600269317627	0.00906006153672934	0.0022419011220336	-0.00100484199356288	-0.000355493422830477
588	1.79739701747894	0.652920067310333	13.8249616622925	-0.00197886489331722	0.000293855206109583	-0.00425158534198999	0.00289124972186983
589	2.44674563407898	0.00357141741551459	13.8898963928223	0.00159255252219737	0.000293855206109583	0.00126787810586393	-0.00197886489331722
590	0.498699754476547	-0.321102887392044	13.8898963928223	0.00711201597005129	0.00451462110504508	-0.00392691092565656	-0.00132951640989631
591	0.498699754476547	-0.970451533794403	13.8898963928223	0.00354059832170606	0.0022419011220336	-0.00490093370899558	-0.00619963090866804
592	0.498699754476547	-0.645777225494385	13.9548320770264	-3.08191010844894e-05	-0.00782300252467394	-0.00457625929266214	0.00191722682211548
593	0.498699754476547	-0.321102887392044	13.7600269317627	-0.00132951640989631	-0.00360223650932312	-0.000680167751852423	-0.00132951640989631
594	0.498699754476547	0.328245729207993	14.2795057296753	-0.000355493422830477	0.00321592413820326	-0.00847235135734081	0.00159255252219737
595	2.44674563407898	-0.321102887392044	14.0847015380859	-0.00230353930965066	0.00321592413820326	-0.00847235135734081	0.00289124972186983
596	-0.150648877024651	0.00357141741551459	13.7600269317627	-0.00425158534198999	0.00321592413820326	0.00418994715437293	-0.00392691092565656
597	-2.74804329872131	0.652920067310333	13.7600269317627	-0.00652430532500148	0.00289124972186983	-0.00165419070981443	-0.00522560812532902
598	-0.799997508525848	0.652920067310333	13.6301574707031	-0.00295288790948689	0.00776136433705688	0.0022419011220336	0.00418994715437293
599	1.79739701747894	-0.321102887392044	14.3444404602051	-0.00619963090866804	0.0022419011220336	-0.00684897974133492	-0.00165419070981443
600	1.79739701747894	0.328245729207993	14.2795057296753	0.0126314787194133	0.00289124972186983	-0.00977104809135199	0.000943203864153475
601	-0.150648877024651	0.977594375610352	13.5002880096436	0.00581331877037883	-0.00100484199356288	-0.00522560812532902	0.000293855206109583
602	1.79739701747894	-0.321102887392044	13.6301574707031	-0.00782300252467394	-0.00360223650932312	-0.00490093370899558	-0.00295288790948689
603	1.14804840087891	0.652920067310333	13.6950922012329	-0.00522560812532902	0.00451462110504508	-0.000680167751852423	-0.0113944197073579
604	-0.150648877024651	-0.645777225494385	14.1496362686157	-0.00100484199356288	0.0103587592020631	0.00256657530553639	0.00289124972186983
605	3.09609436988831	-0.645777225494385	14.1496362686157	0.00256657530553639	-0.00360223650932312	0.000618529506027699	-0.000680167751852423
606	2.44674563407898	-0.970451533794403	14.0197668075562	-0.00392691092565656	-0.00490093370899558	0.00159255252219737	0.00418994715437293
607	1.79739701747894	-1.94447445869446	14.474310874939	-0.00165419070981443	-0.0117190945893526	-0.00847235135734081	-0.00717365415766835
608	1.14804840087891	-0.321102887392044	13.8898963928223	0.000618529506027699	0.00126787810586393	0.00483929552137852	-0.00100484199356288
609	-0.799997508525848	0.652920067310333	13.1106786727905	-0.0026282137259841	0.00483929552137852	0.00126787810586393	-0.00327756232582033
610	-0.150648877024651	0.328245729207993	13.6950922012329	0.00808603875339031	0.00873538758605719	-0.00717365415766835	0.00386527273803949
611	-2.09869480133057	-0.321102887392044	13.8898963928223	-0.00652430532500148	-0.00230353930965066	-0.00555028254166245	-3.08191010844894e-05
612	0.498699754476547	-0.321102887392044	13.8898963928223	-0.00360223650932312	-0.00100484199356288	-0.0110697457566857	0.00289124972186983
613	1.14804840087891	1.30226862430573	13.9548320770264	-0.000355493422830477	0.00776136433705688	-0.0026282137259841	-0.00782300252467394
614	-0.150648877024651	0.328245729207993	13.7600269317627	-0.00425158534198999	0.00970941036939621	-3.08191010844894e-05	-0.00619963090866804
615	-0.150648877024651	0.652920067310333	13.7600269317627	0.00906006153672934	0.0022419011220336	-0.00977104809135199	-0.00490093370899558
616	0.498699754476547	0.328245729207993	13.6950922012329	0.00418994715437293	-0.00132951640989631	0.00256657530553639	0.00613799272105098
617	3.09609436988831	-0.321102887392044	13.7600269317627	-0.00425158534198999	-0.00360223650932312	-0.00555028254166245	-0.00619963090866804
618	1.14804840087891	0.00357141741551459	14.0847015380859	0.000293855206109583	0.00159255252219737	0.00678734155371785	-0.00132951640989631
619	1.14804840087891	0.328245729207993	14.1496362686157	-0.00197886489331722	0.00159255252219737	-0.00587495695799589	0.000943203864153475
620	1.79739701747894	-1.29512584209442	13.7600269317627	0.00191722682211548	-0.00944637414067984	-0.00457625929266214	0.00386527273803949
621	0.498699754476547	-1.29512584209442	13.8898963928223	0.00126787810586393	-0.0130177913233638	0.00289124972186983	0.000618529506027699
622	1.79739701747894	-0.970451533794403	13.5652227401733	-0.00327756232582033	-0.00619963090866804	-3.08191010844894e-05	0.000943203864153475
623	0.498699754476547	0.328245729207993	13.6301574707031	0.00613799272105098	0.00256657530553639	-0.00327756232582033	-0.00132951640989631
624	0.498699754476547	0.652920067310333	14.0847015380859	-0.00165419070981443	0.00159255252219737	-0.00295288790948689	0.00613799272105098
625	-1.44934618473053	-0.321102887392044	14.4093751907349	-0.00814767740666866	0.00743668992072344	-3.08191010844894e-05	0.00126787810586393
626	-0.799997508525848	-0.645777225494385	14.4093751907349	-0.00197886489331722	-0.00100484199356288	-0.000355493422830477	0.000618529506027699
627	0.498699754476547	0.00357141741551459	14.0847015380859	-0.00555028254166245	0.00321592413820326	-0.00749832857400179	-0.000680167751852423
628	-0.150648877024651	0.328245729207993	13.6301574707031	-0.000355493422830477	-0.00230353930965066	-3.08191010844894e-05	-0.00100484199356288
629	2.44674563407898	-0.321102887392044	13.6950922012329	0.00386527273803949	0.00256657530553639	-0.00782300252467394	-0.00457625929266214
630	1.14804840087891	-0.321102887392044	14.0197668075562	0.00386527273803949	0.00321592413820326	-0.00490093370899558	-0.00555028254166245
631	1.79739701747894	-0.645777225494385	13.9548320770264	0.0100340843200684	-0.000355493422830477	-0.00587495695799589	0.00451462110504508
632	1.79739701747894	-0.645777225494385	14.6041803359985	-0.00230353930965066	0.00126787810586393	0.00256657530553639	-0.00912170019000769
633	1.14804840087891	0.00357141741551459	13.8249616622925	-0.0026282137259841	0.00289124972186983	0.00289124972186983	-0.000680167751852423
634	0.498699754476547	-0.321102887392044	13.8249616622925	-0.00912170019000769	0.00646266713738441	0.00483929552137852	-0.00197886489331722
635	-0.150648877024651	-0.645777225494385	13.5652227401733	0.0197743140161037	-0.00912170019000769	-0.00230353930965066	0.00191722682211548
636	0.498699754476547	-0.321102887392044	13.9548320770264	0.00711201597005129	-0.00587495695799589	0.00126787810586393	-3.08191010844894e-05
637	-0.150648877024651	0.652920067310333	13.9548320770264	-0.00782300252467394	0.00548864435404539	-0.00165419070981443	-0.00132951640989631
638	1.79739701747894	-0.645777225494385	14.6041803359985	-0.0026282137259841	0.000618529506027699	0.000618529506027699	-0.00360223650932312
639	-2.09869480133057	-0.645777225494385	14.0197668075562	-0.00879702530801296	0.0100340843200684	-0.00132951640989631	0.000618529506027699
640	-3.39739203453064	0.652920067310333	13.9548320770264	-0.000680167751852423	0.00126787810586393	0.000943203864153475	0.00646266713738441
641	-0.150648877024651	-0.321102887392044	14.0847015380859	-0.00652430532500148	0.00159255252219737	-0.00814767740666866	-0.000680167751852423
642	1.14804840087891	0.652920067310333	13.5002880096436	-0.0026282137259841	-0.00230353930965066	0.00191722682211548	-0.0026282137259841
643	0.498699754476547	0.328245729207993	13.8249616622925	-0.00392691092565656	0.00321592413820326	-0.0110697457566857	-0.000680167751852423
644	1.79739701747894	-0.321102887392044	13.8898963928223	0.00126787810586393	0.00548864435404539	-3.08191010844894e-05	-0.00165419070981443
645	1.14804840087891	-0.970451533794403	14.1496362686157	0.0165275707840919	0.000618529506027699	-0.00165419070981443	0.00126787810586393
646	1.14804840087891	-0.970451533794403	13.8898963928223	-0.00132951640989631	-0.00977104809135199	-0.000680167751852423	0.00483929552137852
647	1.14804840087891	-0.645777225494385	14.0847015380859	-0.00327756232582033	0.00386527273803949	0.00873538758605719	0.000943203864153475
648	1.79739701747894	-0.321102887392044	14.0197668075562	0.0022419011220336	0.00418994715437293	-0.00425158534198999	-0.00230353930965066
649	1.79739701747894	-0.645777225494385	13.8898963928223	-0.00295288790948689	-0.00360223650932312	0.00256657530553639	-0.00457625929266214
650	1.14804840087891	-2.26914882659912	14.474310874939	0.00321592413820326	-0.00360223650932312	-3.08191010844894e-05	0.0123068047687411
651	-0.150648877024651	0.00357141741551459	14.0197668075562	-0.000680167751852423	-0.00327756232582033	-0.00295288790948689	-0.0026282137259841
652	1.14804840087891	-0.645777225494385	13.8249616622925	-0.00684897974133492	0.00289124972186983	-0.000355493422830477	0.00126787810586393
653	2.44674563407898	-0.645777225494385	13.5652227401733	-0.00230353930965066	0.000293855206109583	-0.00100484199356288	0.00516396993771195
654	-2.74804329872131	0.977594375610352	13.6301574707031	-0.00490093370899558	0.00451462110504508	-3.08191010844894e-05	0.0100340843200684
655	-2.74804329872131	0.328245729207993	13.7600269317627	-0.00977104809135199	0.00386527273803949	-0.00814767740666866	0.000943203864153475
656	-0.150648877024651	0.652920067310333	13.8249616622925	-0.00490093370899558	0.00289124972186983	-0.00717365415766835	0.00289124972186983
657	-0.150648877024651	0.328245729207993	14.0847015380859	-0.00619963090866804	0.00159255252219737	-0.00100484199356288	0.000618529506027699
658	1.79739701747894	-0.645777225494385	13.6301574707031	-0.00230353930965066	-0.000680167751852423	0.00386527273803949	-0.000355493422830477
659	1.79739701747894	-0.645777225494385	13.7600269317627	0.00354059832170606	0.00938473641872406	0.00354059832170606	0.00418994715437293
660	1.14804840087891	0.652920067310333	13.7600269317627	0.00321592413820326	0.00516396993771195	-0.00295288790948689	0.00418994715437293
661	1.79739701747894	-0.645777225494385	14.1496362686157	0.00126787810586393	-0.00197886489331722	-0.00522560812532902	-0.00165419070981443
662	-0.150648877024651	0.328245729207993	14.0197668075562	0.000618529506027699	0.00191722682211548	-0.00360223650932312	-0.000680167751852423
663	-0.150648877024651	-0.645777225494385	14.474310874939	0.000943203864153475	-0.00230353930965066	0.00159255252219737	0.000293855206109583
664	1.14804840087891	-1.94447445869446	14.0847015380859	-0.00165419070981443	-0.00327756232582033	-0.00425158534198999	-0.00327756232582033
665	2.44674563407898	-1.61980020999908	13.7600269317627	0.0022419011220336	-0.00327756232582033	-0.00392691092565656	0.00516396993771195
666	2.44674563407898	-0.321102887392044	13.8249616622925	0.00289124972186983	0.00711201597005129	-0.00912170019000769	0.000943203864153475
667	0.498699754476547	-0.321102887392044	13.8898963928223	-3.08191010844894e-05	0.000943203864153475	-0.00749832857400179	-0.00132951640989631
668	-2.09869480133057	0.652920067310333	13.6950922012329	-0.00555028254166245	0.00159255252219737	-0.0107450718060136	-0.00100484199356288
669	-2.09869480133057	0.328245729207993	13.9548320770264	-0.00879702530801296	0.00873538758605719	-0.000680167751852423	0.00354059832170606
670	0.498699754476547	-0.321102887392044	13.9548320770264	-0.00295288790948689	0.00289124972186983	-0.000680167751852423	0.00126787810586393
671	-0.150648877024651	0.652920067310333	13.5002880096436	0.000943203864153475	0.000293855206109583	-0.00749832857400179	0.00321592413820326
672	2.44674563407898	-0.970451533794403	13.6950922012329	-0.000355493422830477	0.00483929552137852	0.00191722682211548	-0.00295288790948689
673	1.79739701747894	1.30226862430573	13.4353523254395	-0.00295288790948689	0.00159255252219737	-3.08191010844894e-05	-0.0143164889886975
674	-0.150648877024651	0.977594375610352	13.5652227401733	-0.00555028254166245	0.00321592413820326	0.000293855206109583	0.000943203864153475
675	-0.799997508525848	0.328245729207993	14.0847015380859	0.00516396993771195	0.00354059832170606	0.000943203864153475	0.00321592413820326
676	-0.150648877024651	0.328245729207993	14.2145709991455	0.000943203864153475	-0.0100957229733467	-0.00197886489331722	0.00289124972186983
677	1.14804840087891	-0.321102887392044	13.8898963928223	-0.00814767740666866	-0.00100484199356288	-0.00197886489331722	0.00548864435404539
678	1.14804840087891	-0.645777225494385	13.8249616622925	-0.00327756232582033	0.00256657530553639	0.0100340843200684	-0.00360223650932312
679	2.44674563407898	-1.94447445869446	14.3444404602051	0.00321592413820326	-0.00425158534198999	-0.0143164889886975	0.00126787810586393
680	0.498699754476547	0.977594375610352	14.0847015380859	-0.0026282137259841	0.00159255252219737	-0.000680167751852423	0.00386527273803949
681	1.14804840087891	-0.970451533794403	14.3444404602051	0.000618529506027699	0.00354059832170606	-0.00425158534198999	-0.00652430532500148
682	-0.799997508525848	0.652920067310333	14.1496362686157	-0.00977104809135199	0.00418994715437293	-0.00295288790948689	0.00808603875339031
683	-2.09869480133057	0.328245729207993	13.9548320770264	-0.00652430532500148	0.000293855206109583	0.00483929552137852	-0.000680167751852423
684	1.14804840087891	-0.321102887392044	14.0197668075562	-0.00847235135734081	0.00126787810586393	-0.000355493422830477	0.00808603875339031
685	0.498699754476547	0.00357141741551459	14.1496362686157	-0.00295288790948689	0.00808603875339031	0.00191722682211548	0.00516396993771195
686	1.14804840087891	-0.970451533794403	13.9548320770264	-3.08191010844894e-05	0.00191722682211548	-0.00555028254166245	-0.00327756232582033
687	2.44674563407898	-0.970451533794403	14.0197668075562	0.00808603875339031	0.0022419011220336	-0.000680167751852423	-0.00360223650932312
688	0.498699754476547	0.977594375610352	14.2795057296753	-0.000680167751852423	0.0106834331527352	0.00451462110504508	-0.000680167751852423
689	0.498699754476547	1.30226862430573	13.6950922012329	0.00451462110504508	-0.00197886489331722	0.00321592413820326	0.000943203864153475
690	1.14804840087891	-0.321102887392044	14.0197668075562	0.00126787810586393	0.00354059832170606	-0.00230353930965066	-0.000355493422830477
691	0.498699754476547	0.328245729207993	13.9548320770264	-3.08191010844894e-05	-0.00425158534198999	-0.00814767740666866	0.000293855206109583
692	1.79739701747894	-1.29512584209442	14.0847015380859	-3.08191010844894e-05	-0.00457625929266214	-0.00132951640989631	-0.00619963090866804
693	-0.150648877024651	-0.321102887392044	14.2795057296753	0.00321592413820326	-0.0026282137259841	0.00289124972186983	-0.00327756232582033
694	0.498699754476547	0.328245729207993	14.2145709991455	-0.00425158534198999	0.00516396993771195	-0.00327756232582033	-0.00490093370899558
695	-0.150648877024651	-0.321102887392044	13.8249616622925	0.00970941036939621	0.000293855206109583	-0.00522560812532902	0.0022419011220336
696	-0.150648877024651	-0.321102887392044	13.6950922012329	-0.00522560812532902	-0.00425158534198999	-0.00392691092565656	-0.00457625929266214
697	-1.44934618473053	0.977594375610352	13.8249616622925	-0.0113944197073579	0.00548864435404539	-0.00522560812532902	0.00386527273803949
698	-2.09869480133057	0.652920067310333	13.6950922012329	-0.00749832857400179	-3.08191010844894e-05	-0.0100957229733467	-0.00132951640989631
699	1.79739701747894	0.00357141741551459	14.0197668075562	0.00873538758605719	0.00191722682211548	-0.000680167751852423	-0.00132951640989631
700	0.498699754476547	-0.321102887392044	14.4093751907349	-0.00132951640989631	-0.000355493422830477	-0.00425158534198999	0.00776136433705688
701	3.09609436988831	-0.645777225494385	13.8249616622925	0.00386527273803949	0.00126787810586393	-0.000355493422830477	0.0022419011220336
702	-0.150648877024651	0.652920067310333	13.6950922012329	-0.000680167751852423	-0.00457625929266214	-0.00230353930965066	0.00808603875339031
703	2.44674563407898	-0.645777225494385	14.0197668075562	-0.00392691092565656	0.00808603875339031	0.000618529506027699	-0.00360223650932312
704	1.14804840087891	0.00357141741551459	13.7600269317627	-0.00360223650932312	0.00646266713738441	-0.00425158534198999	0.00321592413820326
705	1.79739701747894	-0.970451533794403	14.0847015380859	0.00126787810586393	-0.00295288790948689	0.00646266713738441	-0.000355493422830477
706	1.14804840087891	-1.94447445869446	14.2145709991455	-0.000355493422830477	-0.0104203969240189	-0.00425158534198999	-0.000680167751852423
707	1.79739701747894	-0.970451533794403	13.6950922012329	0.000618529506027699	-0.00197886489331722	-0.00197886489331722	0.000293855206109583
708	2.44674563407898	-0.970451533794403	13.7600269317627	-0.000680167751852423	0.00386527273803949	-0.00425158534198999	-0.00230353930965066
709	0.498699754476547	0.977594375610352	13.6301574707031	-0.000680167751852423	0.00776136433705688	-0.0026282137259841	0.00191722682211548
710	-0.150648877024651	-0.321102887392044	13.8898963928223	-0.00555028254166245	0.00354059832170606	-0.00652430532500148	0.00678734155371785
711	-3.39739203453064	0.652920067310333	13.8249616622925	-0.0100957229733467	0.000943203864153475	0.000943203864153475	-0.00100484199356288
712	-0.150648877024651	-0.321102887392044	14.2145709991455	-0.00652430532500148	-0.00197886489331722	0.00451462110504508	0.00126787810586393
713	0.498699754476547	0.328245729207993	13.6950922012329	0.00191722682211548	0.00354059832170606	-0.000355493422830477	-0.00132951640989631
714	-0.150648877024651	0.328245729207993	13.6950922012329	0.000943203864153475	0.00418994715437293	-0.00295288790948689	-0.00327756232582033
715	2.44674563407898	-0.970451533794403	13.8898963928223	0.00386527273803949	0.000618529506027699	-0.00100484199356288	0.00516396993771195
716	1.14804840087891	0.328245729207993	13.5002880096436	0.00451462110504508	0.00289124972186983	-0.00684897974133492	-0.00165419070981443
717	-0.150648877024651	0.652920067310333	13.9548320770264	-0.000680167751852423	0.00191722682211548	0.0022419011220336	0.00321592413820326
718	0.498699754476547	0.328245729207993	14.2145709991455	-0.00100484199356288	0.00808603875339031	-0.00555028254166245	-0.00197886489331722
719	1.14804840087891	-1.29512584209442	14.2145709991455	0.00256657530553639	0.00581331877037883	0.00191722682211548	0.00354059832170606
720	1.14804840087891	-1.61980020999908	14.1496362686157	0.00711201597005129	-0.0130177913233638	-0.00132951640989631	-0.00197886489331722
721	1.79739701747894	-1.61980020999908	13.9548320770264	0.000943203864153475	-0.00749832857400179	-0.00457625929266214	-0.00327756232582033
722	0.498699754476547	-1.29512584209442	14.0847015380859	-0.00457625929266214	-0.00327756232582033	-0.00619963090866804	0.00126787810586393
723	2.44674563407898	0.00357141741551459	14.1496362686157	-0.000680167751852423	0.00159255252219737	-0.00230353930965066	-0.00879702530801296
724	-0.150648877024651	0.328245729207993	14.1496362686157	-0.00360223650932312	0.00873538758605719	-0.00457625929266214	-0.00555028254166245
725	-2.09869480133057	0.652920067310333	14.0197668075562	-0.00555028254166245	0.00289124972186983	-0.00684897974133492	0.00776136433705688
726	-1.44934618473053	0.652920067310333	13.7600269317627	-0.00847235135734081	0.00418994715437293	0.000618529506027699	-0.00587495695799589
727	1.14804840087891	0.328245729207993	13.8249616622925	-0.00165419070981443	-0.00295288790948689	-0.00652430532500148	0.00126787810586393
728	1.14804840087891	0.652920067310333	14.0197668075562	-0.0123684434220195	0.00354059832170606	0.00126787810586393	-0.00392691092565656
729	-0.150648877024651	-0.321102887392044	13.8249616622925	-0.00230353930965066	-0.00132951640989631	0.000618529506027699	-0.00425158534198999
730	0.498699754476547	0.00357141741551459	13.4353523254395	0.00159255252219737	0.00289124972186983	-0.00555028254166245	-0.000355493422830477
731	-0.150648877024651	0.328245729207993	14.1496362686157	-0.00327756232582033	-0.00360223650932312	-0.00717365415766835	-0.000680167751852423
732	-0.150648877024651	0.328245729207993	13.5002880096436	0.00418994715437293	-0.00392691092565656	-0.00425158534198999	-0.0026282137259841
733	-0.150648877024651	0.328245729207993	13.5002880096436	-0.00295288790948689	0.00548864435404539	0.00678734155371785	-0.00360223650932312
734	1.14804840087891	-1.61980020999908	13.8898963928223	0.000943203864153475	-0.0100957229733467	-0.00392691092565656	0.000618529506027699
735	1.14804840087891	-1.29512584209442	13.9548320770264	0.00451462110504508	0.00126787810586393	0.0022419011220336	-0.0026282137259841
736	1.79739701747894	-1.29512584209442	14.3444404602051	0.000618529506027699	-0.00490093370899558	-0.0159398596733809	-0.00392691092565656
737	-0.150648877024651	-0.645777225494385	14.3444404602051	0.00126787810586393	0.00354059832170606	-0.00684897974133492	0.000618529506027699
738	-0.799997508525848	0.652920067310333	13.8249616622925	-0.00749832857400179	0.00581331877037883	0.00678734155371785	0.00548864435404539
739	-0.150648877024651	-0.645777225494385	13.7600269317627	-0.0149658378213644	-0.00587495695799589	-0.00197886489331722	-0.00165419070981443
740	-1.44934618473053	-0.321102887392044	14.0847015380859	-0.00717365415766835	0.00483929552137852	0.00126787810586393	0.00126787810586393
741	-0.150648877024651	0.328245729207993	13.6950922012329	-0.00490093370899558	0.00289124972186983	-0.00457625929266214	0.00548864435404539
742	3.09609436988831	-0.645777225494385	14.1496362686157	0.00646266713738441	-0.00165419070981443	0.00289124972186983	0.00159255252219737
743	2.44674563407898	-0.321102887392044	14.0847015380859	-0.00717365415766835	0.00938473641872406	-0.00230353930965066	0.0022419011220336
744	1.14804840087891	0.328245729207993	13.3054828643799	0.00581331877037883	0.00386527273803949	-0.00944637414067984	0.000943203864153475
745	-0.150648877024651	0.652920067310333	13.3704175949097	0.00483929552137852	-0.00100484199356288	-0.00457625929266214	0.00613799272105098
746	-0.150648877024651	0.652920067310333	13.6301574707031	0.00354059832170606	-0.00100484199356288	-0.00490093370899558	0.0022419011220336
747	0.498699754476547	0.652920067310333	13.6950922012329	-3.08191010844894e-05	-0.00425158534198999	-0.00360223650932312	-0.00490093370899558
748	1.79739701747894	-1.29512584209442	14.0847015380859	-0.00197886489331722	0.0100340843200684	-0.000355493422830477	0.00126787810586393
749	2.44674563407898	-1.94447445869446	14.4093751907349	0.0022419011220336	-0.00522560812532902	-0.00132951640989631	0.00256657530553639
750	-0.150648877024651	-0.321102887392044	13.9548320770264	0.00841071270406246	-0.00197886489331722	0.00126787810586393	-0.00197886489331722
751	1.14804840087891	-0.645777225494385	14.0847015380859	0.00548864435404539	0.00354059832170606	-0.0117190945893526	0.011982130818069
752	0.498699754476547	0.977594375610352	13.9548320770264	-0.000355493422830477	-0.00197886489331722	0.00354059832170606	-0.00230353930965066
753	-2.74804329872131	0.00357141741551459	13.8249616622925	-0.00944637414067984	0.00159255252219737	-0.00425158534198999	0.0022419011220336
754	-0.799997508525848	-0.970451533794403	13.9548320770264	-0.0026282137259841	0.00451462110504508	0.00386527273803949	0.00354059832170606
755	0.498699754476547	-0.970451533794403	14.2145709991455	-0.00879702530801296	0.000943203864153475	-0.00100484199356288	0.00743668992072344
756	3.09609436988831	-0.645777225494385	14.4093751907349	-0.000355493422830477	-0.00425158534198999	-0.00100484199356288	-0.00230353930965066
757	1.79739701747894	0.328245729207993	14.0847015380859	-3.08191010844894e-05	0.00581331877037883	-0.00165419070981443	-0.00684897974133492
758	1.14804840087891	0.328245729207993	13.6950922012329	-0.00555028254166245	0.00516396993771195	-0.00522560812532902	0.00289124972186983
759	2.44674563407898	0.00357141741551459	13.5652227401733	0.00516396993771195	0.00906006153672934	0.0022419011220336	-0.00587495695799589
760	1.79739701747894	-0.321102887392044	14.2795057296753	0.0113327819854021	0.00386527273803949	-0.00522560812532902	0.000943203864153475
761	0.498699754476547	0.328245729207993	14.2145709991455	0.00126787810586393	-0.00230353930965066	-0.00977104809135199	0.00289124972186983
762	1.14804840087891	-0.645777225494385	14.2795057296753	0.00386527273803949	-0.00652430532500148	-0.00132951640989631	-0.000680167751852423
763	0.498699754476547	-0.645777225494385	13.8249616622925	0.0022419011220336	-0.00522560812532902	0.00483929552137852	-0.0026282137259841
764	-0.150648877024651	-0.321102887392044	13.8249616622925	0.000943203864153475	-0.00457625929266214	-0.00392691092565656	0.000293855206109583
765	0.498699754476547	0.652920067310333	13.8249616622925	0.00386527273803949	-0.00490093370899558	-0.00619963090866804	0.00873538758605719
766	-0.150648877024651	-0.321102887392044	13.9548320770264	-0.000680167751852423	0.00354059832170606	-0.000680167751852423	-0.0107450718060136
767	-0.150648877024651	0.652920067310333	14.0847015380859	-0.00619963090866804	-0.00587495695799589	-0.00392691092565656	0.000618529506027699
768	-1.44934618473053	0.652920067310333	13.8249616622925	-0.0130177913233638	0.00970941036939621	-0.00977104809135199	0.0123068047687411
769	-0.150648877024651	0.328245729207993	14.0197668075562	-0.00392691092565656	0.0022419011220336	-0.00327756232582033	0.00159255252219737
770	0.498699754476547	0.00357141741551459	14.0847015380859	0.00970941036939621	-0.00425158534198999	-0.00165419070981443	0.000943203864153475
771	1.79739701747894	-0.321102887392044	14.0197668075562	0.00678734155371785	0.00321592413820326	0.00191722682211548	-0.00555028254166245
772	-0.150648877024651	0.652920067310333	13.6301574707031	0.000293855206109583	-0.00197886489331722	-0.00295288790948689	-0.00522560812532902
773	0.498699754476547	0.00357141741551459	13.8249616622925	-0.00652430532500148	0.0116574559360743	-0.00327756232582033	-0.00425158534198999
774	1.79739701747894	-0.645777225494385	13.9548320770264	-0.00230353930965066	0.0100340843200684	0.000943203864153475	-3.08191010844894e-05
775	3.74544286727905	-0.645777225494385	14.0197668075562	0.00289124972186983	0.00191722682211548	-0.00944637414067984	0.000943203864153475
776	2.44674563407898	-0.321102887392044	14.0847015380859	-0.00132951640989631	0.00386527273803949	-0.000355493422830477	-0.00327756232582033
777	-0.150648877024651	-1.61980020999908	14.0847015380859	-0.000680167751852423	-0.0133424662053585	-0.00782300252467394	-0.00132951640989631
778	0.498699754476547	-0.321102887392044	13.8898963928223	0.00126787810586393	-0.00197886489331722	0.00581331877037883	-0.00619963090866804
779	1.79739701747894	-0.970451533794403	14.2795057296753	-0.00165419070981443	0.00126787810586393	0.00256657530553639	-0.00165419070981443
780	2.44674563407898	-0.321102887392044	14.3444404602051	-0.00327756232582033	-0.00230353930965066	-0.00425158534198999	0.00256657530553639
781	-0.150648877024651	1.30226862430573	13.8249616622925	-0.00327756232582033	-0.00684897974133492	-0.00619963090866804	-0.00360223650932312
782	1.14804840087891	-0.645777225494385	13.8898963928223	-0.00230353930965066	0.000293855206109583	-0.00522560812532902	0.00289124972186983
783	-2.74804329872131	0.977594375610352	13.6950922012329	-0.0110697457566857	-0.00165419070981443	-0.00327756232582033	-0.00749832857400179
784	-0.799997508525848	-0.645777225494385	14.2145709991455	-0.00425158534198999	0.00776136433705688	-0.00197886489331722	-0.00327756232582033
785	2.44674563407898	-0.321102887392044	13.9548320770264	-0.000355493422830477	0.00256657530553639	0.00321592413820326	0.00451462110504508
786	2.44674563407898	-0.645777225494385	13.9548320770264	0.00321592413820326	-0.00652430532500148	-0.00425158534198999	-0.00295288790948689
787	2.44674563407898	-0.970451533794403	13.7600269317627	0.00321592413820326	0.00289124972186983	-0.00392691092565656	-0.000680167751852423
788	-0.150648877024651	0.652920067310333	13.5002880096436	-0.00197886489331722	0.00289124972186983	-0.000355493422830477	-0.00619963090866804
789	0.498699754476547	0.652920067310333	13.6301574707031	-0.00360223650932312	-0.00100484199356288	-0.000680167751852423	0.000293855206109583
790	2.44674563407898	-0.645777225494385	13.8249616622925	-0.00197886489331722	0.00256657530553639	0.0022419011220336	0.00386527273803949
791	1.14804840087891	-1.61980020999908	14.2145709991455	-0.000355493422830477	-0.000355493422830477	-0.0026282137259841	0.00613799272105098
792	1.79739701747894	-0.645777225494385	14.2145709991455	0.00256657530553639	-0.00782300252467394	-0.00944637414067984	-3.08191010844894e-05
793	0.498699754476547	-0.321102887392044	14.2145709991455	-0.00425158534198999	0.00581331877037883	-3.08191010844894e-05	-0.000355493422830477
794	3.09609436988831	-0.645777225494385	13.8249616622925	0.0022419011220336	0.00646266713738441	0.000618529506027699	-0.00555028254166245
795	2.44674563407898	0.00357141741551459	13.7600269317627	0.00711201597005129	0.00418994715437293	-0.00555028254166245	-3.08191010844894e-05
796	0.498699754476547	-0.645777225494385	14.2145709991455	-0.00944637414067984	-0.00197886489331722	-0.00425158534198999	0.00321592413820326
797	-2.09869480133057	-0.645777225494385	14.1496362686157	0.000293855206109583	-0.00490093370899558	-0.00295288790948689	0.000618529506027699
798	-1.44934618473053	0.328245729207993	14.0197668075562	-0.0110697457566857	0.00743668992072344	0.000618529506027699	0.000293855206109583
799	1.79739701747894	-0.321102887392044	14.3444404602051	0.00126787810586393	0.00873538758605719	-0.00977104809135199	-0.00425158534198999
800	1.14804840087891	-0.321102887392044	13.6950922012329	-0.000355493422830477	0.0022419011220336	-0.00295288790948689	0.00451462110504508
801	-0.150648877024651	0.328245729207993	13.5652227401733	0.00646266713738441	0.00126787810586393	-0.00295288790948689	0.000618529506027699
802	1.79739701747894	0.00357141741551459	13.3704175949097	0.00418994715437293	-0.00555028254166245	-0.00619963090866804	-0.000680167751852423
803	0.498699754476547	0.977594375610352	13.6301574707031	0.000618529506027699	0.0103587592020631	0.00548864435404539	0.00711201597005129
804	3.09609436988831	-0.321102887392044	13.9548320770264	-0.000680167751852423	0.00548864435404539	-0.00490093370899558	-0.00619963090866804
805	1.79739701747894	-0.645777225494385	14.2795057296753	-0.00132951640989631	0.00191722682211548	-0.00587495695799589	0.00451462110504508
806	1.14804840087891	-2.26914882659912	13.6950922012329	0.00126787810586393	-0.0143164889886975	-0.00879702530801296	0.000293855206109583
807	1.79739701747894	-1.61980020999908	13.6950922012329	-0.00165419070981443	-0.00717365415766835	-0.00132951640989631	-0.00425158534198999
808	-0.150648877024651	0.00357141741551459	13.9548320770264	-0.00749832857400179	0.00548864435404539	0.000618529506027699	-0.00327756232582033
809	0.498699754476547	0.652920067310333	13.6301574707031	-3.08191010844894e-05	0.00191722682211548	-0.00360223650932312	0.000618529506027699
810	-0.150648877024651	0.00357141741551459	13.8898963928223	-0.00165419070981443	0.0022419011220336	0.00711201597005129	0.00126787810586393
811	-0.150648877024651	-0.321102887392044	14.2145709991455	-0.00977104809135199	-0.0026282137259841	-0.00652430532500148	0.000293855206109583
812	-0.799997508525848	0.977594375610352	13.6950922012329	-3.08191010844894e-05	0.00191722682211548	-0.00457625929266214	-0.00587495695799589
813	1.79739701747894	-0.321102887392044	13.8249616622925	-0.00425158534198999	0.0136055024340749	0.00483929552137852	-0.00230353930965066
814	2.44674563407898	-0.645777225494385	14.0197668075562	0.000293855206109583	0.0022419011220336	-0.000680167751852423	-0.00327756232582033
815	1.79739701747894	-0.321102887392044	13.6301574707031	0.00451462110504508	0.00289124972186983	0.000943203864153475	0.00126787810586393
816	2.44674563407898	-0.321102887392044	13.6950922012329	-3.08191010844894e-05	-0.00392691092565656	-0.0100957229733467	-0.000355493422830477
817	1.79739701747894	0.00357141741551459	14.0197668075562	0.00386527273803949	0.000618529506027699	-0.00360223650932312	0.0022419011220336
818	0.498699754476547	0.328245729207993	14.2795057296753	-0.00717365415766835	0.00613799272105098	0.00678734155371785	-3.08191010844894e-05
819	0.498699754476547	0.00357141741551459	13.7600269317627	0.00613799272105098	0.00483929552137852	-0.00327756232582033	-0.00587495695799589
820	1.14804840087891	-1.94447445869446	14.0197668075562	0.00418994715437293	-0.00100484199356288	-0.00457625929266214	0.00841071270406246
821	1.79739701747894	-1.61980020999908	14.1496362686157	0.00321592413820326	-0.0100957229733467	0.00516396993771195	-0.00100484199356288
822	-1.44934618473053	0.328245729207993	13.6301574707031	-0.00425158534198999	0.00548864435404539	-0.00652430532500148	0.00386527273803949
823	0.498699754476547	-0.321102887392044	14.3444404602051	-0.00132951640989631	0.00743668992072344	0.00386527273803949	-0.00132951640989631
824	-0.150648877024651	0.00357141741551459	14.5392456054688	-0.0026282137259841	-0.000355493422830477	-0.00490093370899558	-0.0026282137259841
825	-0.799997508525848	-0.321102887392044	14.0197668075562	-0.00977104809135199	0.000618529506027699	-0.00522560812532902	0.00873538758605719
826	-0.150648877024651	-0.645777225494385	13.7600269317627	-0.00684897974133492	-0.00392691092565656	-0.00555028254166245	0.000293855206109583
827	1.14804840087891	-0.645777225494385	14.2145709991455	0.00354059832170606	0.00386527273803949	0.000618529506027699	-0.00425158534198999
828	1.79739701747894	-0.645777225494385	13.8898963928223	-0.00652430532500148	0.00646266713738441	-0.00360223650932312	-0.00522560812532902
829	-0.799997508525848	0.977594375610352	13.5652227401733	0.00159255252219737	0.00159255252219737	-0.00457625929266214	-0.00749832857400179
830	0.498699754476547	0.977594375610352	13.8898963928223	0.00159255252219737	-0.00132951640989631	0.00289124972186983	0.00159255252219737
831	1.14804840087891	0.00357141741551459	13.6301574707031	-0.00100484199356288	-0.000680167751852423	-0.0159398596733809	-0.00555028254166245
832	1.14804840087891	-0.645777225494385	13.8898963928223	0.00256657530553639	0.00581331877037883	-0.00555028254166245	-0.000680167751852423
833	1.79739701747894	-1.29512584209442	14.1496362686157	-0.00327756232582033	0.00451462110504508	0.00289124972186983	-0.00165419070981443
834	1.79739701747894	-0.970451533794403	13.8249616622925	-0.00132951640989631	-0.00684897974133492	0.000293855206109583	-0.00360223650932312
835	1.14804840087891	-0.970451533794403	13.7600269317627	0.00289124972186983	-0.0107450718060136	-0.0146411629393697	-0.000355493422830477
836	1.79739701747894	0.00357141741551459	13.8898963928223	0.00191722682211548	0.000618529506027699	0.00354059832170606	-0.00295288790948689
837	1.14804840087891	-0.321102887392044	14.2145709991455	-0.00327756232582033	0.00256657530553639	-0.00425158534198999	0.0022419011220336
838	-0.150648877024651	-0.645777225494385	14.0197668075562	-0.00587495695799589	-0.00132951640989631	-0.00100484199356288	-0.00360223650932312
839	-2.09869480133057	0.652920067310333	13.7600269317627	-0.00717365415766835	0.00743668992072344	0.00126787810586393	-0.000680167751852423
840	0.498699754476547	-0.321102887392044	13.6301574707031	0.00386527273803949	-0.00197886489331722	-0.0117190945893526	0.000293855206109583
841	1.79739701747894	-0.321102887392044	14.1496362686157	0.00256657530553639	-3.08191010844894e-05	-0.00197886489331722	-0.00230353930965066
842	0.498699754476547	0.328245729207993	14.0197668075562	0.00159255252219737	-0.00879702530801296	-0.00684897974133492	0.00581331877037883
843	1.79739701747894	-0.645777225494385	14.2145709991455	-0.00100484199356288	0.00321592413820326	0.00483929552137852	-0.00490093370899558
844	1.79739701747894	-0.645777225494385	13.7600269317627	-0.00879702530801296	0.00581331877037883	-0.00360223650932312	-0.00457625929266214
845	1.14804840087891	0.328245729207993	13.4353523254395	0.0113327819854021	-0.00425158534198999	0.000618529506027699	0.00126787810586393
846	1.14804840087891	1.62694299221039	13.5652227401733	0.00289124972186983	-0.000355493422830477	-0.00587495695799589	0.00159255252219737
847	1.14804840087891	0.00357141741551459	13.8898963928223	0.0022419011220336	-0.000355493422830477	-0.00490093370899558	0.000618529506027699
848	1.79739701747894	-1.61980020999908	13.8898963928223	-0.00522560812532902	-0.00197886489331722	0.000943203864153475	-0.0026282137259841
849	1.79739701747894	-1.61980020999908	14.2795057296753	-0.00457625929266214	-0.00165419070981443	0.00289124972186983	0.00354059832170606
850	-0.150648877024651	-0.645777225494385	13.6950922012329	0.00483929552137852	0.00289124972186983	0.0022419011220336	0.00126787810586393
851	1.14804840087891	0.328245729207993	13.3704175949097	-0.00132951640989631	0.00126787810586393	-0.00684897974133492	0.00289124972186983
852	-0.799997508525848	-0.645777225494385	13.9548320770264	0.000618529506027699	0.000293855206109583	-0.00652430532500148	-0.00230353930965066
853	-1.44934618473053	-0.321102887392044	13.8898963928223	-0.00912170019000769	0.00906006153672934	0.00743668992072344	-0.00197886489331722
854	-0.150648877024651	-0.321102887392044	13.8898963928223	-0.00197886489331722	-0.00132951640989631	-0.00425158534198999	0.00386527273803949
855	1.79739701747894	0.328245729207993	14.2145709991455	0.00841071270406246	-0.00360223650932312	-0.00360223650932312	-0.00392691092565656
856	1.79739701747894	-0.321102887392044	14.0197668075562	0.000618529506027699	-0.00295288790948689	-0.00100484199356288	0.00256657530553639
857	2.44674563407898	-0.970451533794403	13.5002880096436	0.00159255252219737	-0.000680167751852423	-0.0159398596733809	-0.00749832857400179
858	-0.799997508525848	-0.321102887392044	13.8249616622925	0.00808603875339031	0.00548864435404539	-0.000355493422830477	0.00483929552137852
859	0.498699754476547	0.328245729207993	13.8249616622925	0.00516396993771195	0.00516396993771195	-0.00360223650932312	0.00451462110504508
860	0.498699754476547	0.328245729207993	13.8249616622925	-0.00197886489331722	-0.000355493422830477	-0.00457625929266214	-0.00100484199356288
861	1.79739701747894	-0.645777225494385	14.474310874939	0.00418994715437293	-0.00197886489331722	0.000943203864153475	-0.00360223650932312
862	1.79739701747894	-0.645777225494385	13.8898963928223	-0.00490093370899558	0.00191722682211548	-0.00619963090866804	0.00159255252219737
863	1.14804840087891	-1.29512584209442	13.6950922012329	-0.00197886489331722	-0.00684897974133492	0.00256657530553639	0.000943203864153475
864	2.44674563407898	-0.970451533794403	13.8249616622925	-0.00132951640989631	-0.000355493422830477	-0.00360223650932312	0.0022419011220336
865	-0.150648877024651	0.652920067310333	13.8249616622925	0.0106834331527352	-0.000680167751852423	-0.00847235135734081	-0.00425158534198999
866	-0.799997508525848	0.328245729207993	13.8898963928223	-0.00165419070981443	-0.00555028254166245	0.00646266713738441	0.00256657530553639
867	-2.09869480133057	0.652920067310333	13.6950922012329	-0.00457625929266214	0.000618529506027699	-0.00587495695799589	-0.00587495695799589
868	-0.150648877024651	-0.645777225494385	14.0197668075562	-0.00684897974133492	0.0022419011220336	0.00873538758605719	-0.000355493422830477
869	1.79739701747894	-0.321102887392044	13.7600269317627	0.00126787810586393	0.000293855206109583	-0.00360223650932312	0.00191722682211548
870	0.498699754476547	0.652920067310333	13.5652227401733	-0.00197886489331722	0.00483929552137852	0.000618529506027699	-0.00392691092565656
871	0.498699754476547	0.328245729207993	13.7600269317627	-3.08191010844894e-05	0.00711201597005129	-0.00717365415766835	0.00581331877037883
872	1.79739701747894	0.00357141741551459	13.8249616622925	-0.00230353930965066	0.00256657530553639	-0.0110697457566857	-0.00587495695799589
873	1.14804840087891	0.652920067310333	13.8898963928223	0.000293855206109583	0.00581331877037883	-0.00132951640989631	0.00191722682211548
874	0.498699754476547	0.328245729207993	14.0847015380859	-0.00132951640989631	0.0022419011220336	0.00516396993771195	-3.08191010844894e-05
875	1.14804840087891	0.977594375610352	13.5002880096436	0.0100340843200684	0.000618529506027699	-0.00392691092565656	0.00418994715437293
876	0.498699754476547	-0.645777225494385	13.5652227401733	-0.00132951640989631	-0.00782300252467394	-0.00425158534198999	0.00159255252219737
877	1.14804840087891	-1.94447445869446	13.5652227401733	-0.00197886489331722	-0.00717365415766835	-0.00230353930965066	-0.00522560812532902
878	2.44674563407898	-0.970451533794403	14.1496362686157	0.00126787810586393	-0.00392691092565656	0.000293855206109583	-0.00295288790948689
879	-0.150648877024651	0.328245729207993	14.0197668075562	0.00126787810586393	0.00256657530553639	0.00451462110504508	-0.00392691092565656
880	-0.799997508525848	0.977594375610352	14.2145709991455	0.00191722682211548	0.00386527273803949	-0.00165419070981443	-0.000355493422830477
881	0.498699754476547	0.328245729207993	13.8898963928223	-0.00912170019000769	0.000943203864153475	-0.00327756232582033	0.00776136433705688
882	-2.09869480133057	0.00357141741551459	13.7600269317627	-0.00782300252467394	-0.000355493422830477	-0.00230353930965066	-0.0110697457566857
883	0.498699754476547	-0.645777225494385	13.8249616622925	-0.00555028254166245	0.00483929552137852	-0.00717365415766835	0.0145795252174139
884	0.498699754476547	0.977594375610352	13.5002880096436	-0.00782300252467394	0.00289124972186983	-0.00392691092565656	0.00386527273803949
885	0.498699754476547	0.652920067310333	13.6301574707031	0.00418994715437293	0.00483929552137852	-0.000355493422830477	0.00646266713738441
886	1.79739701747894	0.652920067310333	13.6950922012329	-0.00295288790948689	-0.0026282137259841	-0.00132951640989631	0.00289124972186983
887	-0.150648877024651	0.652920067310333	13.5652227401733	0.000293855206109583	0.00451462110504508	-0.0107450718060136	0.00256657530553639
888	-0.150648877024651	0.328245729207993	13.5002880096436	-0.00555028254166245	0.00516396993771195	-0.00100484199356288	0.000293855206109583
889	1.14804840087891	-0.645777225494385	13.8898963928223	-0.00100484199356288	0.00743668992072344	-0.00100484199356288	-0.00490093370899558
890	-0.799997508525848	-0.970451533794403	13.8898963928223	0.000618529506027699	-0.00522560812532902	-0.00457625929266214	-0.00619963090866804
891	0.498699754476547	-0.645777225494385	13.7600269317627	-0.00392691092565656	-0.00782300252467394	0.000943203864153475	-0.00165419070981443
892	1.14804840087891	-1.29512584209442	14.0847015380859	0.00191722682211548	0.00418994715437293	-0.00295288790948689	0.000293855206109583
893	1.14804840087891	0.652920067310333	14.2145709991455	-0.0026282137259841	-0.00230353930965066	-0.00652430532500148	-0.00555028254166245
894	-1.44934618473053	1.30226862430573	13.8249616622925	-0.00197886489331722	0.00354059832170606	0.00418994715437293	0.00191722682211548
895	-1.44934618473053	0.977594375610352	13.6301574707031	-0.00295288790948689	0.00451462110504508	-0.00977104809135199	0.00418994715437293
896	-2.09869480133057	0.328245729207993	13.5652227401733	-0.000680167751852423	-0.0026282137259841	-0.00684897974133492	0.00126787810586393
897	-1.44934618473053	0.977594375610352	13.7600269317627	0.000618529506027699	0.00483929552137852	0.00191722682211548	0.000618529506027699
898	2.44674563407898	-0.645777225494385	13.9548320770264	-0.00619963090866804	0.00418994715437293	-0.0026282137259841	-0.0026282137259841
899	-0.150648877024651	0.00357141741551459	14.2795057296753	-0.00392691092565656	-0.00392691092565656	-0.00327756232582033	0.00516396993771195
900	-0.150648877024651	0.328245729207993	13.6301574707031	0.00743668992072344	0.000618529506027699	-0.0156151866540313	0.00256657530553639
901	1.14804840087891	0.977594375610352	13.3054828643799	0.00191722682211548	-0.00327756232582033	0.00126787810586393	0.00126787810586393
902	1.14804840087891	-0.645777225494385	14.0847015380859	0.00776136433705688	-0.000355493422830477	0.00159255252219737	0.00159255252219737
903	1.79739701747894	-0.645777225494385	13.6950922012329	-3.08191010844894e-05	0.00418994715437293	0.00451462110504508	0.00386527273803949
904	-0.150648877024651	-0.321102887392044	13.7600269317627	-0.0113944197073579	-0.00165419070981443	-0.000355493422830477	0.00613799272105098
905	0.498699754476547	-0.970451533794403	14.0847015380859	0.00613799272105098	-0.00295288790948689	0.00321592413820326	-0.000355493422830477
906	0.498699754476547	0.328245729207993	13.7600269317627	0.000943203864153475	-0.00230353930965066	0.00159255252219737	-0.00165419070981443
907	0.498699754476547	0.652920067310333	13.6301574707031	-0.00425158534198999	0.00581331877037883	0.00516396993771195	-0.000680167751852423
908	-0.799997508525848	0.00357141741551459	13.8249616622925	-0.00360223650932312	-0.00230353930965066	0.00581331877037883	-0.00100484199356288
909	-0.799997508525848	-0.645777225494385	14.2145709991455	-0.0100957229733467	-0.00132951640989631	0.00451462110504508	-0.00295288790948689
910	-0.150648877024651	-0.321102887392044	14.4093751907349	-0.0026282137259841	-3.08191010844894e-05	-0.0104203969240189	0.00483929552137852
911	-1.44934618473053	0.977594375610352	14.474310874939	-0.00197886489331722	0.00256657530553639	-0.0104203969240189	0.00418994715437293
912	1.79739701747894	0.00357141741551459	13.7600269317627	-0.00197886489331722	-0.00490093370899558	0.000618529506027699	0.00126787810586393
913	-0.150648877024651	0.328245729207993	13.7600269317627	-0.00717365415766835	0.00483929552137852	0.000618529506027699	-0.0026282137259841
914	0.498699754476547	0.652920067310333	13.8249616622925	0.000943203864153475	-0.000355493422830477	-0.000680167751852423	0.00516396993771195
915	1.79739701747894	0.977594375610352	13.8898963928223	0.00289124972186983	0.00548864435404539	-0.00944637414067984	-0.00425158534198999
916	-0.150648877024651	0.652920067310333	14.0197668075562	0.00483929552137852	-0.0100957229733467	0.000943203864153475	0.00191722682211548
917	1.14804840087891	0.00357141741551459	14.3444404602051	-0.00360223650932312	-0.00132951640989631	-0.0026282137259841	-0.00197886489331722
918	1.79739701747894	-0.645777225494385	13.8249616622925	-0.00165419070981443	0.00159255252219737	0.00386527273803949	-0.00327756232582033
919	1.14804840087891	-2.26914882659912	14.0197668075562	-0.00360223650932312	-3.08191010844894e-05	-0.00392691092565656	0.000943203864153475
920	0.498699754476547	-0.645777225494385	14.1496362686157	0.0106834331527352	-0.0113944197073579	0.000293855206109583	-0.00555028254166245
921	-0.150648877024651	0.328245729207993	13.8898963928223	0.00906006153672934	-0.00132951640989631	-0.00132951640989631	-0.00230353930965066
922	3.09609436988831	-0.970451533794403	14.2145709991455	-0.00100484199356288	-0.000355493422830477	-0.0120437685400248	-0.00295288790948689
923	-0.150648877024651	1.30226862430573	14.0197668075562	-0.00977104809135199	0.00126787810586393	0.00354059832170606	-0.00295288790948689
924	-2.09869480133057	0.328245729207993	13.6301574707031	-0.0152905117720366	0.0022419011220336	0.00354059832170606	0.00418994715437293
925	-1.44934618473053	0.00357141741551459	13.8249616622925	0.00191722682211548	-0.00619963090866804	0.00386527273803949	-0.00490093370899558
926	-0.150648877024651	-0.321102887392044	14.2145709991455	-0.00132951640989631	-0.000680167751852423	0.000943203864153475	0.00386527273803949
927	-0.150648877024651	0.328245729207993	14.1496362686157	-0.000680167751852423	0.00256657530553639	-0.00782300252467394	0.00159255252219737
928	-0.150648877024651	0.652920067310333	13.8898963928223	-0.00555028254166245	0.00808603875339031	-0.00197886489331722	-0.00717365415766835
929	3.09609436988831	-0.645777225494385	13.9548320770264	0.00386527273803949	-0.000680167751852423	-0.00652430532500148	0.000293855206109583
930	1.14804840087891	-0.321102887392044	13.7600269317627	0.00613799272105098	-3.08191010844894e-05	-0.0026282137259841	-0.00100484199356288
931	1.14804840087891	-0.970451533794403	13.8249616622925	-0.00132951640989631	-0.00197886489331722	-0.00295288790948689	-0.00652430532500148
932	-0.150648877024651	0.00357141741551459	13.6301574707031	-0.00295288790948689	0.000943203864153475	-3.08191010844894e-05	-0.00490093370899558
933	0.498699754476547	-0.645777225494385	14.2145709991455	-0.00360223650932312	0.00126787810586393	-0.00457625929266214	-0.0026282137259841
934	3.09609436988831	-1.94447445869446	14.3444404602051	0.00256657530553639	-0.00457625929266214	-0.00457625929266214	-0.000355493422830477
935	1.79739701747894	-0.645777225494385	14.3444404602051	0.00776136433705688	0.00126787810586393	0.00386527273803949	-0.00230353930965066
936	1.79739701747894	-0.321102887392044	13.8249616622925	0.00159255252219737	-3.08191010844894e-05	-0.0026282137259841	0.00386527273803949
937	-0.799997508525848	0.977594375610352	14.1496362686157	-0.00652430532500148	0.00256657530553639	-0.00327756232582033	0.00354059832170606
938	-2.74804329872131	0.328245729207993	13.9548320770264	-0.00425158534198999	0.00451462110504508	-0.00555028254166245	0.00256657530553639
939	-0.150648877024651	-0.645777225494385	14.0847015380859	-0.00392691092565656	0.000293855206109583	0.00191722682211548	-0.00197886489331722
940	0.498699754476547	-0.970451533794403	14.2145709991455	0.000943203864153475	0.00126787810586393	0.00451462110504508	-3.08191010844894e-05
941	0.498699754476547	0.328245729207993	14.2795057296753	-3.08191010844894e-05	-3.08191010844894e-05	-0.00555028254166245	0.00548864435404539
942	1.79739701747894	0.00357141741551459	13.8249616622925	0.000618529506027699	-0.00100484199356288	-0.0130177913233638	-0.00132951640989631
943	-0.150648877024651	0.328245729207993	13.4353523254395	0.00354059832170606	0.0022419011220336	-0.00944637414067984	-0.000680167751852423
944	0.498699754476547	-0.645777225494385	13.7600269317627	-0.00749832857400179	0.00483929552137852	-0.00197886489331722	0.0022419011220336
945	1.79739701747894	-0.645777225494385	13.9548320770264	0.00841071270406246	-0.00230353930965066	0.000618529506027699	-0.00100484199356288
946	3.09609436988831	-0.970451533794403	14.0197668075562	0.000293855206109583	-0.00295288790948689	-0.00392691092565656	-0.00425158534198999
947	2.44674563407898	-1.61980020999908	14.2145709991455	-0.00782300252467394	-0.000355493422830477	-0.00392691092565656	0.0022419011220336
948	-0.150648877024651	-1.61980020999908	13.9548320770264	0.00321592413820326	0.00516396993771195	-0.00425158534198999	-0.0026282137259841
949	-0.150648877024651	0.652920067310333	13.5002880096436	-0.00587495695799589	-0.000680167751852423	-3.08191010844894e-05	0.00191722682211548
950	1.14804840087891	-0.321102887392044	13.8898963928223	0.000943203864153475	0.00776136433705688	-0.00587495695799589	-0.00165419070981443
951	1.14804840087891	-0.645777225494385	14.1496362686157	-0.000355493422830477	-0.0026282137259841	0.000943203864153475	0.00354059832170606
952	-2.74804329872131	0.328245729207993	13.9548320770264	-0.00717365415766835	0.00418994715437293	-0.00652430532500148	0.00938473641872406
953	0.498699754476547	-0.645777225494385	14.474310874939	-0.00165419070981443	0.000943203864153475	-0.00230353930965066	0.00418994715437293
954	1.14804840087891	-0.321102887392044	14.1496362686157	-0.00457625929266214	0.0100340843200684	-0.00360223650932312	-0.00749832857400179
955	1.79739701747894	-0.321102887392044	14.1496362686157	0.00354059832170606	0.00451462110504508	0.00191722682211548	0.00808603875339031
956	1.79739701747894	-0.970451533794403	13.8898963928223	0.00321592413820326	-3.08191010844894e-05	-0.00327756232582033	0.00386527273803949
957	-0.799997508525848	0.00357141741551459	13.8898963928223	0.000943203864153475	-0.0026282137259841	-0.000355493422830477	0.000293855206109583
958	1.14804840087891	0.328245729207993	13.8249616622925	-0.00814767740666866	0.00581331877037883	0.0022419011220336	-0.0026282137259841
959	1.79739701747894	0.00357141741551459	14.4093751907349	0.00191722682211548	0.000943203864153475	0.00126787810586393	-0.00100484199356288
960	1.79739701747894	-0.645777225494385	14.2795057296753	0.000943203864153475	0.00159255252219737	-0.0126931173726916	0.00386527273803949
961	1.14804840087891	-0.970451533794403	14.0197668075562	0.00938473641872406	-0.00652430532500148	-0.00360223650932312	-0.00327756232582033
962	1.14804840087891	-0.645777225494385	13.8249616622925	-0.00165419070981443	-0.0026282137259841	-0.00132951640989631	0.000293855206109583
963	0.498699754476547	-0.321102887392044	14.0847015380859	-0.00457625929266214	0.00159255252219737	-0.00360223650932312	-0.000680167751852423
964	1.79739701747894	-0.321102887392044	14.474310874939	0.00289124972186983	0.00483929552137852	-0.00652430532500148	0.000943203864153475
965	2.44674563407898	-0.645777225494385	14.4093751907349	-0.000355493422830477	-0.00392691092565656	-0.00100484199356288	0.00126787810586393
966	-0.799997508525848	0.00357141741551459	14.2795057296753	0.00386527273803949	0.00159255252219737	-0.00555028254166245	-0.000355493422830477
967	-1.44934618473053	-0.321102887392044	13.8249616622925	-0.00392691092565656	0.00418994715437293	-0.00165419070981443	0.00126787810586393
968	1.14804840087891	-0.970451533794403	13.8249616622925	0.000293855206109583	0.00548864435404539	0.00548864435404539	-0.00392691092565656
969	-0.150648877024651	0.652920067310333	13.5002880096436	-3.08191010844894e-05	0.00743668992072344	-0.00197886489331722	0.00483929552137852
970	2.44674563407898	-0.645777225494385	14.1496362686157	0.00354059832170606	-0.00327756232582033	-0.00977104809135199	0.00516396993771195
971	1.14804840087891	-0.321102887392044	14.0847015380859	0.00386527273803949	-0.00230353930965066	-0.00197886489331722	-0.00425158534198999
972	-0.150648877024651	0.00357141741551459	14.1496362686157	0.000943203864153475	0.00126787810586393	-0.0100957229733467	0.0022419011220336
973	1.14804840087891	0.00357141741551459	13.9548320770264	-0.00392691092565656	-0.00457625929266214	-0.00490093370899558	-0.00555028254166245
974	1.79739701747894	-0.645777225494385	13.8898963928223	0.012956153601408	0.00386527273803949	0.00906006153672934	-0.00132951640989631
975	1.79739701747894	0.00357141741551459	13.8249616622925	-0.00555028254166245	-3.08191010844894e-05	0.00581331877037883	0.000618529506027699
976	3.09609436988831	-1.29512584209442	13.9548320770264	0.00256657530553639	-0.0107450718060136	-0.00230353930965066	0.00256657530553639
977	3.09609436988831	-1.61980020999908	14.2795057296753	-0.00782300252467394	-0.00619963090866804	-0.0156151866540313	0.00126787810586393
978	0.498699754476547	-0.321102887392044	14.3444404602051	-0.00360223650932312	0.00418994715437293	0.000293855206109583	-0.0126931173726916
979	-0.150648877024651	0.328245729207993	14.0197668075562	-0.00197886489331722	-0.000680167751852423	0.00483929552137852	0.00126787810586393
980	0.498699754476547	-0.645777225494385	13.9548320770264	-0.00230353930965066	-0.00132951640989631	-0.000355493422830477	-0.00165419070981443
981	-0.150648877024651	-0.321102887392044	14.0197668075562	-0.00457625929266214	0.000618529506027699	-0.00555028254166245	0.00743668992072344
982	-1.44934618473053	0.00357141741551459	13.9548320770264	-0.00684897974133492	-0.00100484199356288	0.00159255252219737	0.0022419011220336
983	-0.150648877024651	-0.321102887392044	14.0847015380859	-0.00327756232582033	0.000293855206109583	-0.0026282137259841	-0.00360223650932312
984	1.79739701747894	-0.645777225494385	14.2145709991455	-0.00425158534198999	0.000618529506027699	0.00451462110504508	-0.00230353930965066
985	1.79739701747894	-0.321102887392044	13.6301574707031	0.00256657530553639	-0.00165419070981443	0.00159255252219737	0.00256657530553639
986	1.14804840087891	-0.645777225494385	13.3704175949097	0.0100340843200684	0.000293855206109583	-0.00587495695799589	-0.00132951640989631
987	2.44674563407898	0.00357141741551459	13.8898963928223	-0.00197886489331722	0.00126787810586393	-0.0100957229733467	-0.00197886489331722
988	1.14804840087891	-0.321102887392044	14.0847015380859	-0.00327756232582033	0.00386527273803949	0.00613799272105098	-0.00425158534198999
989	1.14804840087891	0.00357141741551459	14.0197668075562	-0.00392691092565656	0.00548864435404539	-0.00197886489331722	-0.00132951640989631
990	1.79739701747894	-0.321102887392044	14.2145709991455	0.00289124972186983	-0.00230353930965066	0.00418994715437293	-0.00197886489331722
991	1.79739701747894	-0.970451533794403	14.3444404602051	0.00938473641872406	-0.00587495695799589	-0.00392691092565656	-0.00230353930965066
992	1.14804840087891	-1.61980020999908	14.2795057296753	0.00386527273803949	-0.00360223650932312	0.00938473641872406	0.00159255252219737
993	1.79739701747894	-0.321102887392044	14.0197668075562	-0.00782300252467394	0.00678734155371785	0.00613799272105098	-0.00100484199356288
994	1.14804840087891	1.30226862430573	14.0197668075562	0.00159255252219737	0.00451462110504508	0.0022419011220336	0.00191722682211548
995	-0.799997508525848	0.328245729207993	13.8249616622925	-0.00295288790948689	-0.00100484199356288	-0.00684897974133492	-0.00100484199356288
996	-2.74804329872131	0.652920067310333	14.0847015380859	0.000618529506027699	-0.000680167751852423	0.000943203864153475	0.00386527273803949
997	-0.150648877024651	-0.645777225494385	14.2795057296753	-0.00522560812532902	-0.00230353930965066	0.00321592413820326	-0.00197886489331722
998	1.79739701747894	-0.645777225494385	14.4093751907349	0.00354059832170606	0.00581331877037883	0.00711201597005129	-0.00230353930965066
999	0.498699754476547	0.328245729207993	13.8898963928223	-0.00165419070981443	0.00386527273803949	0.00289124972186983	-0.00360223650932312
1000	0.498699754476547	0.652920067310333	13.5652227401733	0.00776136433705688	0.00321592413820326	-0.00230353930965066	0.00386527273803949
1001	2.44674563407898	-0.645777225494385	13.6950922012329	-3.08191010844894e-05	-0.00327756232582033	-0.0107450718060136	0.00289124972186983
1002	-0.150648877024651	0.652920067310333	13.7600269317627	0.00354059832170606	0.000618529506027699	0.0022419011220336	-0.00197886489331722
1003	1.79739701747894	-0.321102887392044	14.2145709991455	-0.00555028254166245	-0.00457625929266214	0.00354059832170606	0.00418994715437293
1004	2.44674563407898	-0.645777225494385	13.4353523254395	-0.00100484199356288	0.00289124972186983	-0.00197886489331722	-0.00360223650932312
1005	-0.799997508525848	-0.645777225494385	13.5002880096436	0.00126787810586393	-0.00457625929266214	0.00581331877037883	0.00159255252219737
1006	1.14804840087891	-0.970451533794403	13.6950922012329	0.00386527273803949	-0.00944637414067984	-0.00295288790948689	0.00126787810586393
1007	0.498699754476547	0.00357141741551459	13.6301574707031	-0.00944637414067984	-0.0100957229733467	-0.000355493422830477	0.0022419011220336
1008	1.79739701747894	-0.645777225494385	14.1496362686157	-0.00490093370899558	0.00906006153672934	0.00256657530553639	0.000943203864153475
1009	1.14804840087891	-0.321102887392044	14.6041803359985	0.000618529506027699	0.0022419011220336	-0.00587495695799589	-0.00197886489331722
1010	-0.799997508525848	0.328245729207993	13.9548320770264	-0.00587495695799589	-0.00230353930965066	-3.08191010844894e-05	0.00321592413820326
1011	-1.44934618473053	0.328245729207993	13.8249616622925	-0.00814767740666866	-0.00132951640989631	-0.00230353930965066	0.00191722682211548
1012	0.498699754476547	-0.321102887392044	14.1496362686157	-0.0126931173726916	0.00516396993771195	-0.00392691092565656	-0.00100484199356288
1013	0.498699754476547	0.328245729207993	13.9548320770264	-0.00197886489331722	0.00289124972186983	-0.00684897974133492	-0.00522560812532902
1014	-0.150648877024651	0.977594375610352	13.6301574707031	0.00418994715437293	-0.00100484199356288	0.00321592413820326	-0.00717365415766835
1015	-0.150648877024651	0.328245729207993	14.1496362686157	0.00289124972186983	-0.000680167751852423	0.00126787810586393	0.000943203864153475
1016	0.498699754476547	0.328245729207993	13.7600269317627	0.00711201597005129	-0.00132951640989631	-0.00457625929266214	0.000618529506027699
1017	0.498699754476547	0.652920067310333	13.6301574707031	0.00354059832170606	0.000943203864153475	-0.00814767740666866	-0.000355493422830477
1018	3.09609436988831	-0.645777225494385	14.0847015380859	0.00418994715437293	0.00483929552137852	-0.000355493422830477	-0.00490093370899558
1019	-0.150648877024651	0.652920067310333	13.8898963928223	0.00711201597005129	-0.00230353930965066	0.0022419011220336	-0.00327756232582033
1020	1.14804840087891	0.652920067310333	13.7600269317627	0.00126787810586393	0.000943203864153475	0.0022419011220336	0.00386527273803949
1021	1.79739701747894	-0.970451533794403	13.8898963928223	0.00418994715437293	-0.00879702530801296	-0.00879702530801296	0.000618529506027699
1022	0.498699754476547	-1.29512584209442	14.2145709991455	-0.00392691092565656	-0.00197886489331722	-0.00490093370899558	0.000618529506027699
1023	2.44674563407898	-0.321102887392044	13.7600269317627	-0.00327756232582033	0.0022419011220336	0.00386527273803949	0.00126787810586393
1024	-0.150648877024651	0.652920067310333	13.5002880096436	0.00483929552137852	0.00516396993771195	-0.000680167751852423	-0.00360223650932312
1025	-0.799997508525848	0.328245729207993	13.7600269317627	-0.0026282137259841	0.00256657530553639	-0.00392691092565656	-0.00100484199356288
1026	-2.09869480133057	0.977594375610352	13.6301574707031	-0.00490093370899558	0.00126787810586393	-0.00782300252467394	-0.00327756232582033
1027	-2.09869480133057	0.00357141741551459	13.9548320770264	-0.00879702530801296	0.00159255252219737	0.0022419011220336	0.00581331877037883
1028	-0.150648877024651	0.977594375610352	13.8898963928223	-0.00425158534198999	0.00678734155371785	-0.000680167751852423	-0.000680167751852423
1029	2.44674563407898	0.328245729207993	13.6950922012329	0.00646266713738441	-0.00100484199356288	-0.0026282137259841	0.00191722682211548
1030	2.44674563407898	0.977594375610352	13.6301574707031	-0.00132951640989631	0.00516396993771195	-0.00912170019000769	-0.000355493422830477
1031	-0.150648877024651	0.977594375610352	13.4353523254395	-0.00490093370899558	-0.00490093370899558	-0.00684897974133492	-0.00165419070981443
1032	1.14804840087891	-0.970451533794403	14.0847015380859	-0.00425158534198999	0.0022419011220336	-0.0136671401560307	-0.00197886489331722
1033	1.14804840087891	0.00357141741551459	14.0197668075562	-0.0026282137259841	0.00906006153672934	-0.00100484199356288	-0.00295288790948689
1034	-0.150648877024651	0.652920067310333	14.1496362686157	0.000293855206109583	0.00711201597005129	-3.08191010844894e-05	-0.00230353930965066
1035	0.498699754476547	-0.321102887392044	13.5652227401733	0.000293855206109583	0.00516396993771195	-0.0026282137259841	-0.00132951640989631
1036	-0.150648877024651	-0.645777225494385	13.9548320770264	0.00451462110504508	-0.00457625929266214	-0.000355493422830477	-0.00165419070981443
1037	1.14804840087891	0.328245729207993	13.8249616622925	-0.00197886489331722	-0.00522560812532902	-0.00327756232582033	0.00191722682211548
1038	1.14804840087891	0.328245729207993	14.2145709991455	-0.00522560812532902	0.0103587592020631	-0.000680167751852423	-0.00717365415766835
1039	-0.150648877024651	-0.645777225494385	14.4093751907349	-0.000680167751852423	0.00776136433705688	-0.00684897974133492	0.00126787810586393
1040	-2.09869480133057	0.652920067310333	14.0197668075562	-0.00619963090866804	-0.00230353930965066	0.00159255252219737	-0.000355493422830477
1041	-2.74804329872131	0.652920067310333	13.6301574707031	-0.00717365415766835	-0.00425158534198999	0.00191722682211548	0.00256657530553639
1042	2.44674563407898	-0.970451533794403	13.8898963928223	0.0022419011220336	0.00159255252219737	-0.00912170019000769	0.0022419011220336
1043	0.498699754476547	0.652920067310333	13.5652227401733	-0.00132951640989631	-3.08191010844894e-05	0.00126787810586393	-0.00425158534198999
1044	-0.150648877024651	0.00357141741551459	13.6950922012329	0.00354059832170606	0.00159255252219737	-0.00425158534198999	-0.00392691092565656
1045	-0.150648877024651	0.00357141741551459	13.6950922012329	0.00418994715437293	0.00159255252219737	0.000943203864153475	0.00321592413820326
1046	0.498699754476547	-0.645777225494385	14.0197668075562	0.00126787810586393	-0.00327756232582033	-0.0104203969240189	0.000293855206109583
1047	1.14804840087891	0.652920067310333	13.8249616622925	-0.00425158534198999	0.00159255252219737	-0.00132951640989631	0.00418994715437293
1048	0.498699754476547	0.652920067310333	13.6301574707031	-0.00360223650932312	0.00873538758605719	-0.00587495695799589	-0.00457625929266214
1049	2.44674563407898	-0.645777225494385	13.5652227401733	0.00289124972186983	0.00711201597005129	-0.00847235135734081	-0.00425158534198999
1050	1.79739701747894	-1.94447445869446	14.1496362686157	0.00451462110504508	-0.00587495695799589	-0.00912170019000769	0.00191722682211548
1051	-0.150648877024651	-1.29512584209442	14.1496362686157	-0.00100484199356288	-0.00197886489331722	-0.00230353930965066	0.00256657530553639
1052	1.14804840087891	0.328245729207993	13.8249616622925	-0.00327756232582033	-0.00977104809135199	0.00386527273803949	0.00354059832170606
1053	-0.799997508525848	0.652920067310333	13.6950922012329	-0.000355493422830477	0.0106834331527352	0.000943203864153475	-0.0104203969240189
1054	-0.150648877024651	-0.321102887392044	14.0847015380859	-0.0120437685400248	-0.00197886489331722	0.00418994715437293	0.00678734155371785
1055	-0.799997508525848	-0.321102887392044	14.1496362686157	-0.0113944197073579	0.00451462110504508	0.000618529506027699	-0.00132951640989631
1056	-0.150648877024651	0.00357141741551459	14.2145709991455	-0.00555028254166245	0.000618529506027699	-0.0133424662053585	0.00873538758605719
1057	-0.799997508525848	0.328245729207993	13.6301574707031	-0.00360223650932312	-0.000355493422830477	0.00159255252219737	-0.00327756232582033
1058	0.498699754476547	0.328245729207993	13.8898963928223	-0.00295288790948689	-3.08191010844894e-05	-0.00490093370899558	0.00548864435404539
1059	2.44674563407898	-0.645777225494385	13.9548320770264	-0.000355493422830477	0.00678734155371785	-0.00749832857400179	-0.000355493422830477
1060	1.14804840087891	-0.321102887392044	13.8249616622925	-0.00490093370899558	0.00354059832170606	-0.0026282137259841	0.00451462110504508
1061	0.498699754476547	0.652920067310333	13.4353523254395	0.00613799272105098	-0.00392691092565656	-0.00360223650932312	0.00906006153672934
1062	0.498699754476547	-0.321102887392044	13.6950922012329	-0.00327756232582033	0.00289124972186983	-3.08191010844894e-05	-0.00197886489331722
1063	1.14804840087891	0.00357141741551459	13.8898963928223	0.00256657530553639	0.00906006153672934	0.0022419011220336	0.00516396993771195
1064	0.498699754476547	-1.61980020999908	14.0197668075562	0.000943203864153475	-0.00619963090866804	-0.00100484199356288	-0.00425158534198999
1065	1.14804840087891	-1.61980020999908	14.0847015380859	0.00289124972186983	-0.00749832857400179	0.00256657530553639	0.00418994715437293
1066	2.44674563407898	-0.970451533794403	13.8249616622925	0.00808603875339031	-0.00619963090866804	-0.00555028254166245	0.0022419011220336
1067	1.14804840087891	-0.645777225494385	13.6950922012329	-0.000680167751852423	0.0022419011220336	-3.08191010844894e-05	-0.00360223650932312
1068	-0.799997508525848	-0.321102887392044	13.9548320770264	-0.00522560812532902	0.00711201597005129	-0.00295288790948689	0.0022419011220336
1069	-2.74804329872131	0.328245729207993	13.9548320770264	-0.00879702530801296	0.00646266713738441	-0.00295288790948689	-3.08191010844894e-05
1070	-0.150648877024651	-0.645777225494385	14.2145709991455	-0.00392691092565656	0.00289124972186983	0.00613799272105098	0.0103587592020631
1071	1.14804840087891	-0.321102887392044	14.4093751907349	0.00451462110504508	-0.0026282137259841	-0.00360223650932312	0.000618529506027699
1072	0.498699754476547	1.30226862430573	13.5652227401733	-0.00360223650932312	-3.08191010844894e-05	-0.00944637414067984	0.00126787810586393
1073	0.498699754476547	-0.321102887392044	13.6950922012329	0.00256657530553639	0.00483929552137852	0.000293855206109583	-0.00749832857400179
1074	1.79739701747894	0.00357141741551459	13.5002880096436	-0.0026282137259841	0.00451462110504508	-0.00360223650932312	-0.00132951640989631
1075	1.79739701747894	-0.645777225494385	14.1496362686157	-0.0026282137259841	0.00418994715437293	0.00191722682211548	0.00289124972186983
1076	1.14804840087891	-0.645777225494385	14.2145709991455	0.00841071270406246	-0.00392691092565656	-0.000355493422830477	0.00289124972186983
1077	-0.150648877024651	0.328245729207993	14.3444404602051	-0.00197886489331722	0.00776136433705688	-0.00425158534198999	0.000618529506027699
1078	1.14804840087891	-0.645777225494385	13.8249616622925	0.000618529506027699	0.00159255252219737	-0.00425158534198999	-0.00100484199356288
1079	1.79739701747894	-1.61980020999908	13.9548320770264	-0.00165419070981443	-0.00717365415766835	-0.000355493422830477	-0.00490093370899558
1080	1.14804840087891	-1.29512584209442	14.0847015380859	-3.08191010844894e-05	-0.00165419070981443	0.00516396993771195	-3.08191010844894e-05
1081	1.14804840087891	-0.645777225494385	14.1496362686157	0.00386527273803949	-3.08191010844894e-05	-0.00392691092565656	0.00159255252219737
1082	-0.150648877024651	0.328245729207993	14.0847015380859	-0.000680167751852423	-0.00230353930965066	0.00516396993771195	0.000943203864153475
1083	-0.150648877024651	0.328245729207993	14.3444404602051	-0.00684897974133492	0.00906006153672934	-0.00619963090866804	-0.000680167751852423
1084	-0.150648877024651	0.00357141741551459	13.9548320770264	-0.00100484199356288	-0.00132951640989631	0.00581331877037883	0.000293855206109583
1085	0.498699754476547	0.00357141741551459	14.1496362686157	-0.00749832857400179	0.00776136433705688	0.00289124972186983	0.00126787810586393
1086	1.14804840087891	0.00357141741551459	14.2145709991455	-3.08191010844894e-05	-0.00587495695799589	-0.00230353930965066	0.00386527273803949
1087	1.79739701747894	-0.645777225494385	14.2145709991455	0.00289124972186983	0.00126787810586393	-0.00165419070981443	-3.08191010844894e-05
1088	2.44674563407898	-0.321102887392044	13.8898963928223	-0.00619963090866804	0.00548864435404539	0.00743668992072344	0.00581331877037883
1089	0.498699754476547	0.652920067310333	13.6950922012329	-0.00392691092565656	-3.08191010844894e-05	-0.00684897974133492	-0.00230353930965066
1090	1.79739701747894	-0.970451533794403	13.6950922012329	0.00321592413820326	-0.00490093370899558	-0.00912170019000769	0.00159255252219737
1091	1.14804840087891	0.00357141741551459	13.8898963928223	0.00581331877037883	-0.000680167751852423	-0.00912170019000769	0.00483929552137852
1092	-0.150648877024651	0.00357141741551459	13.8249616622925	0.000943203864153475	-0.00457625929266214	-0.00912170019000769	-0.00132951640989631
1093	1.14804840087891	-1.61980020999908	13.8249616622925	0.00386527273803949	0.0022419011220336	0.00354059832170606	-0.00457625929266214
1094	1.14804840087891	-1.29512584209442	13.8898963928223	0.00321592413820326	-0.00165419070981443	-0.00425158534198999	0.00483929552137852
1095	1.79739701747894	-1.29512584209442	13.8898963928223	0.00159255252219737	-0.00165419070981443	-3.08191010844894e-05	0.00256657530553639
1096	1.79739701747894	0.00357141741551459	14.3444404602051	-0.00717365415766835	-0.00132951640989631	0.00386527273803949	0.00256657530553639
1097	2.44674563407898	-0.645777225494385	14.0197668075562	0.00256657530553639	0.00321592413820326	-0.00522560812532902	0.00743668992072344
1098	-3.39739203453064	0.00357141741551459	14.0847015380859	-0.00977104809135199	0.00418994715437293	0.0022419011220336	-0.00197886489331722
1099	-2.74804329872131	0.328245729207993	13.9548320770264	-0.00457625929266214	0.00483929552137852	-0.0026282137259841	0.00126787810586393
1100	1.79739701747894	-0.645777225494385	14.1496362686157	0.00191722682211548	-0.00100484199356288	-0.000680167751852423	0.00321592413820326
1101	0.498699754476547	-0.645777225494385	14.3444404602051	0.00354059832170606	0.00159255252219737	-0.00295288790948689	-0.00977104809135199
1102	0.498699754476547	0.652920067310333	13.8249616622925	0.00289124972186983	0.00256657530553639	-0.00977104809135199	0.00548864435404539
1103	0.498699754476547	-0.321102887392044	13.5002880096436	-3.08191010844894e-05	0.00776136433705688	0.000618529506027699	0.0022419011220336
1104	1.14804840087891	-0.645777225494385	13.6301574707031	-0.00425158534198999	0.00321592413820326	-0.00100484199356288	-0.00619963090866804
1105	1.14804840087891	-0.321102887392044	13.5652227401733	0.00418994715437293	0.00321592413820326	-0.00717365415766835	0.00678734155371785
1106	1.79739701747894	0.652920067310333	13.7600269317627	0.00159255252219737	0.00191722682211548	-0.00197886489331722	-0.000355493422830477
1107	1.79739701747894	-0.970451533794403	13.8249616622925	0.00354059832170606	-0.00749832857400179	-0.00555028254166245	-0.00490093370899558
1108	1.14804840087891	-1.61980020999908	14.3444404602051	-0.00587495695799589	-0.00619963090866804	-0.000680167751852423	0.00191722682211548
1109	0.498699754476547	-0.645777225494385	14.3444404602051	0.00483929552137852	-0.00295288790948689	-0.0123684434220195	-0.000355493422830477
1110	0.498699754476547	1.30226862430573	13.7600269317627	-0.00327756232582033	-0.00360223650932312	-0.00230353930965066	-0.00132951640989631
1111	1.14804840087891	0.652920067310333	13.9548320770264	-0.00295288790948689	0.000943203864153475	-0.0026282137259841	0.000293855206109583
1112	-0.150648877024651	-0.321102887392044	14.2145709991455	-0.00197886489331722	0.00191722682211548	-0.00717365415766835	0.000943203864153475
1113	-1.44934618473053	-0.321102887392044	14.2795057296753	-0.0120437685400248	0.00548864435404539	0.00873538758605719	0.00159255252219737
1114	0.498699754476547	0.328245729207993	14.1496362686157	-0.00360223650932312	0.00743668992072344	-0.00944637414067984	0.00516396993771195
1115	1.14804840087891	0.977594375610352	13.8249616622925	0.00613799272105098	0.00191722682211548	-0.00100484199356288	0.00126787810586393
1116	0.498699754476547	0.328245729207993	13.7600269317627	-0.0026282137259841	0.00354059832170606	-0.00522560812532902	-0.00230353930965066
1117	1.79739701747894	-0.970451533794403	13.8249616622925	0.00321592413820326	0.00321592413820326	-0.00392691092565656	-0.00327756232582033
1118	1.79739701747894	-0.970451533794403	13.6950922012329	-0.00522560812532902	0.00289124972186983	0.00256657530553639	-0.000680167751852423
1119	0.498699754476547	0.652920067310333	13.5652227401733	-0.00619963090866804	0.00191722682211548	-0.00619963090866804	0.000943203864153475
1120	-0.799997508525848	0.652920067310333	14.1496362686157	0.00646266713738441	0.000618529506027699	0.00418994715437293	-0.00392691092565656
1121	2.44674563407898	-0.970451533794403	14.2795057296753	-0.00425158534198999	0.00613799272105098	-0.00230353930965066	-0.00100484199356288
1122	0.498699754476547	-0.321102887392044	13.8249616622925	-0.00230353930965066	-0.00944637414067984	-0.00912170019000769	-0.00879702530801296
1123	1.14804840087891	-1.94447445869446	14.2145709991455	-0.00360223650932312	-0.00360223650932312	0.011982130818069	0.00191722682211548
1124	1.79739701747894	0.00357141741551459	13.9548320770264	0.00289124972186983	0.000293855206109583	-0.00425158534198999	-0.00100484199356288
1125	-1.44934618473053	0.977594375610352	13.8249616622925	0.00548864435404539	0.00191722682211548	-0.00197886489331722	-0.000355493422830477
1126	-0.150648877024651	0.652920067310333	14.2795057296753	0.00321592413820326	0.00289124972186983	-0.00814767740666866	-3.08191010844894e-05
1127	-2.09869480133057	0.977594375610352	14.0197668075562	-0.00457625929266214	-0.00132951640989631	-0.00360223650932312	-0.00847235135734081
1128	-0.150648877024651	0.652920067310333	13.7600269317627	-0.0107450718060136	-0.00132951640989631	-0.0026282137259841	-0.00522560812532902
1129	1.14804840087891	-0.645777225494385	13.8249616622925	-0.00100484199356288	0.00321592413820326	-0.000680167751852423	-0.00717365415766835
1130	0.498699754476547	0.328245729207993	13.6301574707031	0.00451462110504508	0.00548864435404539	-0.00619963090866804	-0.00327756232582033
1131	1.14804840087891	0.977594375610352	13.5002880096436	0.00126787810586393	0.000618529506027699	-0.00360223650932312	0.000943203864153475
1132	1.79739701747894	0.00357141741551459	13.8249616622925	-0.00457625929266214	-0.00132951640989631	-0.0026282137259841	0.00386527273803949
1133	3.09609436988831	0.652920067310333	13.6301574707031	-0.00425158534198999	0.00256657530553639	-0.00392691092565656	-0.00490093370899558
1134	-0.150648877024651	0.652920067310333	13.4353523254395	-0.000680167751852423	0.00483929552137852	-0.00522560812532902	-0.0139918150380254
1135	0.498699754476547	0.328245729207993	13.6301574707031	0.00581331877037883	0.000293855206109583	-0.00587495695799589	0.00711201597005129
1136	0.498699754476547	0.00357141741551459	13.6301574707031	-0.00522560812532902	-0.00652430532500148	-0.00165419070981443	-0.00327756232582033
1137	1.79739701747894	-1.29512584209442	13.7600269317627	-0.00100484199356288	-0.0113944197073579	0.0022419011220336	0.00548864435404539
1138	1.79739701747894	-1.29512584209442	14.3444404602051	-0.00490093370899558	0.00289124972186983	-0.0104203969240189	-0.00619963090866804
1139	-0.150648877024651	0.652920067310333	14.1496362686157	0.000618529506027699	-0.00230353930965066	-0.00327756232582033	-0.00555028254166245
1140	-0.150648877024651	0.652920067310333	14.0197668075562	-0.00327756232582033	-0.000680167751852423	-0.00100484199356288	0.00808603875339031
1141	-1.44934618473053	0.328245729207993	13.5652227401733	0.000943203864153475	0.00159255252219737	-0.00100484199356288	-0.000355493422830477
1142	-0.799997508525848	-0.970451533794403	13.8249616622925	-0.00684897974133492	0.00321592413820326	0.00321592413820326	0.00548864435404539
1143	2.44674563407898	-0.321102887392044	13.8249616622925	-0.00652430532500148	-3.08191010844894e-05	-0.00392691092565656	-0.00100484199356288
1144	-0.150648877024651	0.652920067310333	13.8249616622925	-0.000680167751852423	-0.00132951640989631	-0.00327756232582033	0.000943203864153475
1145	1.14804840087891	0.652920067310333	14.0197668075562	-0.00100484199356288	0.00126787810586393	-0.00295288790948689	0.00354059832170606
1146	-0.150648877024651	0.328245729207993	13.3054828643799	0.00354059832170606	0.00451462110504508	-0.00619963090866804	-0.00392691092565656
1147	-0.150648877024651	0.977594375610352	13.6950922012329	0.00483929552137852	-0.00295288790948689	-0.0104203969240189	0.00289124972186983
1148	1.14804840087891	0.328245729207993	13.8249616622925	0.000293855206109583	0.00581331877037883	-0.00360223650932312	-0.000355493422830477
1149	1.79739701747894	-0.645777225494385	14.2145709991455	-3.08191010844894e-05	0.0100340843200684	-0.000680167751852423	-0.00425158534198999
1150	1.14804840087891	-1.61980020999908	14.2145709991455	0.00678734155371785	-0.0100957229733467	-0.00684897974133492	0.00516396993771195
1151	-0.150648877024651	-0.645777225494385	14.2795057296753	-0.00327756232582033	-0.00457625929266214	-0.00522560812532902	-0.00684897974133492
1152	1.79739701747894	-1.29512584209442	14.2795057296753	-0.00230353930965066	-0.00522560812532902	-0.0100957229733467	-0.00555028254166245
1153	-0.799997508525848	0.652920067310333	13.7600269317627	-0.0026282137259841	0.00678734155371785	-0.00230353930965066	-0.00977104809135199
1154	-0.150648877024651	0.652920067310333	13.9548320770264	0.00126787810586393	0.0116574559360743	-0.00490093370899558	0.000618529506027699
1155	-1.44934618473053	0.977594375610352	14.1496362686157	0.00386527273803949	0.00256657530553639	-0.00457625929266214	0.00776136433705688
1156	-2.74804329872131	1.30226862430573	13.6950922012329	-0.00847235135734081	0.000293855206109583	-0.00652430532500148	0.00873538758605719
1157	-2.09869480133057	0.652920067310333	13.9548320770264	0.000943203864153475	-0.00360223650932312	-0.00587495695799589	0.000293855206109583
1158	1.79739701747894	-0.321102887392044	14.1496362686157	-0.00717365415766835	0.00938473641872406	-0.00327756232582033	-0.000680167751852423
1159	0.498699754476547	0.652920067310333	13.5652227401733	-0.00165419070981443	0.00386527273803949	0.00191722682211548	0.00191722682211548
1160	0.498699754476547	0.328245729207993	13.6301574707031	0.00873538758605719	0.00354059832170606	-0.000355493422830477	-3.08191010844894e-05
1161	0.498699754476547	0.977594375610352	13.8249616622925	0.000943203864153475	-0.00327756232582033	-0.00555028254166245	-0.00230353930965066
1162	2.44674563407898	-0.645777225494385	13.8249616622925	0.000618529506027699	-0.00457625929266214	-0.00944637414067984	0.00289124972186983
1163	-0.799997508525848	0.652920067310333	14.0847015380859	-0.00425158534198999	-0.00392691092565656	-0.000680167751852423	-0.00392691092565656
1164	-0.150648877024651	0.00357141741551459	14.474310874939	-0.00197886489331722	0.00581331877037883	0.00581331877037883	-0.00360223650932312
1165	-0.150648877024651	-1.94447445869446	14.0847015380859	0.00159255252219737	-0.00717365415766835	-0.00100484199356288	-0.00165419070981443
1166	1.79739701747894	-1.61980020999908	14.0847015380859	0.000943203864153475	-0.0026282137259841	-0.00230353930965066	0.00126787810586393
1167	0.498699754476547	-0.970451533794403	14.2795057296753	-0.00100484199356288	-0.00392691092565656	-3.08191010844894e-05	0.00321592413820326
1168	0.498699754476547	1.30226862430573	13.8898963928223	-0.00522560812532902	0.000618529506027699	0.00321592413820326	0.000618529506027699
1169	-0.799997508525848	0.328245729207993	14.0847015380859	-0.0026282137259841	0.00386527273803949	-0.00912170019000769	-0.00100484199356288
1170	-0.799997508525848	-0.321102887392044	14.474310874939	-0.00360223650932312	-0.00295288790948689	0.00321592413820326	0.00386527273803949
1171	-1.44934618473053	-0.970451533794403	14.2145709991455	-0.00717365415766835	-0.00360223650932312	-0.00360223650932312	0.000293855206109583
1172	0.498699754476547	0.328245729207993	13.7600269317627	-0.00587495695799589	-0.00457625929266214	-0.00230353930965066	-0.00360223650932312
1173	-0.799997508525848	0.328245729207993	13.9548320770264	0.000618529506027699	0.00646266713738441	-0.000355493422830477	-0.00197886489331722
1174	1.14804840087891	-0.645777225494385	13.8249616622925	-0.00847235135734081	0.00938473641872406	-0.00295288790948689	-0.00165419070981443
1175	1.79739701747894	-0.321102887392044	14.0847015380859	0.00321592413820326	-0.00717365415766835	-0.0026282137259841	-0.00912170019000769
1176	1.79739701747894	-0.321102887392044	14.4093751907349	-0.00392691092565656	0.000943203864153475	-0.00425158534198999	0.00126787810586393
1177	0.498699754476547	0.00357141741551459	13.8249616622925	0.00386527273803949	-0.00587495695799589	-3.08191010844894e-05	-3.08191010844894e-05
1178	-0.150648877024651	0.328245729207993	13.7600269317627	-0.00165419070981443	0.00711201597005129	0.00321592413820326	0.00289124972186983
1179	2.44674563407898	-0.970451533794403	14.0847015380859	-0.00457625929266214	0.00321592413820326	-0.00457625929266214	-3.08191010844894e-05
1180	0.498699754476547	-0.321102887392044	14.0847015380859	0.00906006153672934	-0.00230353930965066	-0.00132951640989631	0.00483929552137852
1181	-0.150648877024651	-0.645777225494385	14.0847015380859	0.00418994715437293	-0.00847235135734081	-0.00717365415766835	0.00321592413820326
1182	1.14804840087891	-0.970451533794403	14.474310874939	0.000943203864153475	-0.00132951640989631	-0.00197886489331722	-0.00165419070981443
1183	-0.799997508525848	0.652920067310333	13.6950922012329	0.00126787810586393	0.00483929552137852	-0.00327756232582033	0.00159255252219737
1184	0.498699754476547	-0.645777225494385	13.6950922012329	-0.00522560812532902	0.000618529506027699	0.00256657530553639	-3.08191010844894e-05
1185	-0.150648877024651	-0.321102887392044	13.7600269317627	-0.000680167751852423	0.00256657530553639	-0.0110697457566857	0.00516396993771195
1186	-0.799997508525848	-0.321102887392044	13.8898963928223	-0.00912170019000769	-0.0026282137259841	-0.00132951640989631	-0.0026282137259841
1187	0.498699754476547	-0.321102887392044	13.8249616622925	-0.00457625929266214	0.000618529506027699	-0.00392691092565656	-0.00944637414067984
1188	2.44674563407898	-0.970451533794403	14.1496362686157	0.00191722682211548	0.00613799272105098	-0.00587495695799589	0.0022419011220336
1189	2.44674563407898	-0.321102887392044	13.8898963928223	-0.00360223650932312	0.00613799272105098	-0.00327756232582033	-0.0026282137259841
1190	-0.799997508525848	0.652920067310333	13.3054828643799	0.0022419011220336	0.0022419011220336	0.00451462110504508	0.00256657530553639
1191	3.74544286727905	-0.645777225494385	13.6950922012329	0.00354059832170606	-0.00197886489331722	-0.0117190945893526	-0.00100484199356288
1192	1.79739701747894	-0.321102887392044	13.6301574707031	0.000943203864153475	-0.0026282137259841	0.0022419011220336	-0.00912170019000769
1193	0.498699754476547	0.00357141741551459	14.0847015380859	0.00289124972186983	0.00483929552137852	-0.00100484199356288	0.00678734155371785
1194	0.498699754476547	-0.321102887392044	14.1496362686157	0.000943203864153475	0.00938473641872406	0.00256657530553639	-0.00457625929266214
1195	-0.150648877024651	-0.321102887392044	14.2795057296753	0.000943203864153475	-0.00230353930965066	0.00516396993771195	0.000293855206109583
1196	1.14804840087891	-0.645777225494385	13.8249616622925	0.00516396993771195	-0.00977104809135199	0.00191722682211548	0.000618529506027699
1197	1.79739701747894	-0.321102887392044	13.9548320770264	-0.00619963090866804	0.00321592413820326	-0.00457625929266214	-0.00132951640989631
1198	1.14804840087891	-0.321102887392044	13.8898963928223	-0.00587495695799589	0.00126787810586393	-0.00717365415766835	0.00386527273803949
1199	-1.44934618473053	0.652920067310333	13.7600269317627	-0.00749832857400179	0.00126787810586393	0.000943203864153475	-3.08191010844894e-05
1200	-0.150648877024651	-0.645777225494385	14.1496362686157	-0.00847235135734081	-0.000680167751852423	-0.00197886489331722	0.00776136433705688
1201	-0.150648877024651	-0.321102887392044	14.2795057296753	-0.00392691092565656	0.00289124972186983	-0.000680167751852423	0.00386527273803949
1202	1.79739701747894	0.00357141741551459	13.8898963928223	-0.00652430532500148	0.000293855206109583	-0.00814767740666866	0.00646266713738441
1203	1.14804840087891	0.652920067310333	13.7600269317627	-0.00132951640989631	0.00321592413820326	-0.00295288790948689	0.000943203864153475
1204	0.498699754476547	0.652920067310333	13.9548320770264	-0.00457625929266214	0.00613799272105098	0.00451462110504508	-0.00555028254166245
1205	2.44674563407898	-0.321102887392044	13.9548320770264	-0.00295288790948689	-0.00814767740666866	-0.00392691092565656	0.00289124972186983
1206	1.79739701747894	-0.321102887392044	14.0197668075562	0.00386527273803949	-0.00814767740666866	-0.00100484199356288	0.00354059832170606
1207	-0.150648877024651	0.00357141741551459	14.3444404602051	0.00776136433705688	-0.00522560812532902	-0.00392691092565656	-0.00132951640989631
1208	0.498699754476547	0.328245729207993	13.9548320770264	-0.00425158534198999	0.000943203864153475	-0.00425158534198999	-0.00522560812532902
1209	1.79739701747894	-0.321102887392044	13.9548320770264	-0.00230353930965066	0.0022419011220336	-0.00587495695799589	-0.00684897974133492
1210	1.79739701747894	-1.29512584209442	14.0847015380859	0.00516396993771195	-0.00847235135734081	0.00191722682211548	0.00743668992072344
1211	1.79739701747894	-0.321102887392044	13.6301574707031	-0.00100484199356288	-0.00425158534198999	-0.000680167751852423	-0.00165419070981443
1212	1.14804840087891	-0.645777225494385	14.0197668075562	0.00873538758605719	-0.000355493422830477	0.00126787810586393	0.00321592413820326
1213	2.44674563407898	-0.321102887392044	14.0197668075562	-0.00425158534198999	0.00321592413820326	0.00386527273803949	0.00613799272105098
1214	-1.44934618473053	0.652920067310333	13.8249616622925	-0.00619963090866804	-3.08191010844894e-05	0.0022419011220336	-0.00522560812532902
1215	-2.09869480133057	0.328245729207993	13.5652227401733	-0.00652430532500148	0.00516396993771195	-0.00360223650932312	0.00516396993771195
1216	-1.44934618473053	0.977594375610352	13.5002880096436	-0.00132951640989631	-0.00132951640989631	-0.0026282137259841	0.00451462110504508
1217	-0.799997508525848	0.652920067310333	13.7600269317627	-0.0026282137259841	0.00321592413820326	-0.00814767740666866	-0.00327756232582033
1218	1.14804840087891	-0.645777225494385	13.8898963928223	-0.000680167751852423	0.000618529506027699	-0.00132951640989631	-0.0110697457566857
1219	1.14804840087891	-0.645777225494385	13.9548320770264	-0.000355493422830477	0.000943203864153475	0.000618529506027699	-0.000680167751852423
1220	-0.150648877024651	0.328245729207993	13.6950922012329	0.00678734155371785	0.00516396993771195	0.00548864435404539	0.000618529506027699
1221	1.14804840087891	0.328245729207993	13.6301574707031	0.00548864435404539	0.0022419011220336	0.00159255252219737	0.00126787810586393
1222	1.79739701747894	0.328245729207993	13.5652227401733	0.00159255252219737	0.00289124972186983	-0.00782300252467394	0.00191722682211548
1223	-0.150648877024651	0.00357141741551459	13.5652227401733	0.00581331877037883	0.00354059832170606	-3.08191010844894e-05	-0.00197886489331722
1224	2.44674563407898	-1.94447445869446	14.0197668075562	-0.00165419070981443	-0.00100484199356288	0.0022419011220336	-0.00295288790948689
1225	1.79739701747894	-1.94447445869446	14.2145709991455	0.00613799272105098	-0.00782300252467394	0.00613799272105098	0.00126787810586393
1226	1.14804840087891	-0.970451533794403	14.4093751907349	0.00289124972186983	-0.00717365415766835	-0.0100957229733467	0.00354059832170606
1227	2.44674563407898	-0.321102887392044	14.1496362686157	-0.00295288790948689	-0.00360223650932312	-0.00555028254166245	0.00646266713738441
1228	-0.799997508525848	0.652920067310333	13.5652227401733	-0.00847235135734081	0.00841071270406246	0.00321592413820326	-0.00100484199356288
1229	-0.150648877024651	0.328245729207993	14.0197668075562	-0.00392691092565656	0.000618529506027699	0.00581331877037883	0.000943203864153475
1230	0.498699754476547	-0.321102887392044	14.1496362686157	-0.00490093370899558	0.00581331877037883	-0.00684897974133492	0.000293855206109583
1231	-0.150648877024651	0.652920067310333	13.8898963928223	0.00483929552137852	-0.00425158534198999	-0.00587495695799589	0.00354059832170606
1232	2.44674563407898	-0.645777225494385	14.474310874939	-0.00814767740666866	0.00256657530553639	-0.000355493422830477	0.00321592413820326
1233	2.44674563407898	0.00357141741551459	13.8898963928223	-0.00587495695799589	0.00548864435404539	-0.0026282137259841	-3.08191010844894e-05
1234	0.498699754476547	0.652920067310333	13.5002880096436	0.000293855206109583	0.01100810803473	0.00191722682211548	-0.00392691092565656
1235	0.498699754476547	0.00357141741551459	13.6301574707031	-0.0026282137259841	0.00354059832170606	-0.00327756232582033	0.000293855206109583
1236	0.498699754476547	0.328245729207993	13.9548320770264	-0.000355493422830477	0.0106834331527352	-0.00457625929266214	0.0022419011220336
1237	1.14804840087891	0.652920067310333	14.0197668075562	0.00776136433705688	0.000618529506027699	-0.00132951640989631	0.00483929552137852
1238	1.79739701747894	0.652920067310333	14.1496362686157	0.000293855206109583	-0.00197886489331722	0.000293855206109583	0.00159255252219737
1239	2.44674563407898	-1.94447445869446	14.4093751907349	-0.00360223650932312	-0.0026282137259841	0.00191722682211548	-0.00295288790948689
1240	0.498699754476547	0.00357141741551459	14.0847015380859	0.00451462110504508	-0.00814767740666866	0.00386527273803949	-0.00392691092565656
1241	-0.150648877024651	-0.645777225494385	14.2145709991455	-0.0026282137259841	-0.00392691092565656	-0.00847235135734081	-0.000680167751852423
1242	0.498699754476547	0.652920067310333	13.6950922012329	-0.00457625929266214	-0.00165419070981443	-0.00425158534198999	0.000293855206109583
1243	-1.44934618473053	0.328245729207993	13.9548320770264	-0.00197886489331722	0.00354059832170606	0.00289124972186983	0.00808603875339031
1244	-0.799997508525848	-0.321102887392044	14.4093751907349	-0.0159398596733809	0.00646266713738441	-0.00847235135734081	-0.00132951640989631
1245	0.498699754476547	0.00357141741551459	14.1496362686157	0.00256657530553639	-0.000355493422830477	-0.00814767740666866	0.00451462110504508
1246	1.79739701747894	-0.645777225494385	13.9548320770264	0.00191722682211548	-0.00912170019000769	-0.00782300252467394	0.000293855206109583
1247	1.79739701747894	-0.321102887392044	13.7600269317627	-0.00587495695799589	-0.00100484199356288	-0.00100484199356288	-0.00197886489331722
1248	0.498699754476547	0.00357141741551459	13.5652227401733	0.00289124972186983	0.00126787810586393	-0.00132951640989631	-0.00230353930965066
1249	0.498699754476547	0.328245729207993	13.7600269317627	-0.00132951640989631	0.00646266713738441	-0.00100484199356288	0.00256657530553639
1250	1.14804840087891	-0.645777225494385	14.2145709991455	-0.00100484199356288	0.00873538758605719	-0.00425158534198999	0.0022419011220336
1251	0.498699754476547	0.328245729207993	14.0197668075562	0.00548864435404539	-0.00197886489331722	-0.00425158534198999	0.0022419011220336
1252	2.44674563407898	-0.645777225494385	14.2145709991455	-0.00165419070981443	0.00354059832170606	-0.00490093370899558	0.00159255252219737
1253	0.498699754476547	-0.321102887392044	13.8898963928223	-0.000680167751852423	0.00159255252219737	-0.000680167751852423	0.000618529506027699
1254	0.498699754476547	-0.645777225494385	13.8249616622925	-0.00425158534198999	-0.00847235135734081	-0.000355493422830477	-0.00619963090866804
1255	0.498699754476547	0.328245729207993	14.1496362686157	-0.00100484199356288	0.00289124972186983	-0.00619963090866804	0.00906006153672934
1256	0.498699754476547	0.328245729207993	14.3444404602051	0.00548864435404539	-0.00230353930965066	-0.00392691092565656	-0.000355493422830477
1257	-2.74804329872131	0.977594375610352	13.9548320770264	-0.00165419070981443	-0.00392691092565656	0.000943203864153475	-0.00230353930965066
1258	-2.09869480133057	0.977594375610352	13.9548320770264	-0.0152905117720366	-0.00197886489331722	-0.00684897974133492	-0.00360223650932312
1259	0.498699754476547	-0.321102887392044	13.7600269317627	0.00256657530553639	-0.000355493422830477	0.00191722682211548	0.000618529506027699
1260	-0.150648877024651	0.00357141741551459	13.8898963928223	0.00711201597005129	0.00678734155371785	-0.00652430532500148	0.00126787810586393
1261	1.79739701747894	-0.645777225494385	13.9548320770264	-0.0026282137259841	0.00808603875339031	-0.00360223650932312	0.00646266713738441
1262	-0.150648877024651	0.652920067310333	13.4353523254395	0.00126787810586393	-0.00425158534198999	-0.00847235135734081	0.00256657530553639
1263	2.44674563407898	-0.321102887392044	13.8249616622925	0.00516396993771195	0.00581331877037883	-0.00717365415766835	-0.00132951640989631
1264	1.14804840087891	-0.321102887392044	14.0197668075562	0.00191722682211548	0.00256657530553639	0.000618529506027699	-0.00749832857400179
1265	1.79739701747894	-0.645777225494385	13.8249616622925	0.00548864435404539	0.00191722682211548	-0.00684897974133492	0.00613799272105098
1266	2.44674563407898	-0.970451533794403	14.0847015380859	0.00256657530553639	-0.0026282137259841	-0.0026282137259841	-0.000355493422830477
1267	1.14804840087891	-1.94447445869446	14.2145709991455	-0.00782300252467394	-0.0152905117720366	-0.0026282137259841	-0.00100484199356288
1268	1.14804840087891	-1.61980020999908	14.2795057296753	-0.00132951640989631	-0.00457625929266214	-0.00165419070981443	0.00126787810586393
1269	-0.150648877024651	0.328245729207993	14.0197668075562	-0.00717365415766835	0.00516396993771195	0.00613799272105098	-0.00230353930965066
1270	1.14804840087891	-0.970451533794403	14.5392456054688	0.00646266713738441	0.00126787810586393	0.00354059832170606	-0.00490093370899558
1271	-1.44934618473053	0.328245729207993	13.5652227401733	-0.00522560812532902	-0.00490093370899558	-0.00814767740666866	0.000293855206109583
1272	-0.150648877024651	-0.645777225494385	13.5652227401733	-0.00879702530801296	-0.00132951640989631	-0.00100484199356288	0.000943203864153475
1273	-0.150648877024651	0.328245729207993	13.5652227401733	-0.00619963090866804	0.00613799272105098	-0.0100957229733467	-0.00295288790948689
1274	-0.150648877024651	0.00357141741551459	13.8898963928223	0.00451462110504508	0.00873538758605719	-0.00619963090866804	-0.0026282137259841
1275	1.79739701747894	-0.645777225494385	14.3444404602051	0.00256657530553639	0.00418994715437293	-0.0104203969240189	0.00646266713738441
1276	2.44674563407898	-0.321102887392044	14.3444404602051	0.00711201597005129	-0.00327756232582033	-0.00100484199356288	-0.00360223650932312
1277	0.498699754476547	-0.321102887392044	14.0197668075562	-0.00100484199356288	0.00873538758605719	-0.00295288790948689	0.00483929552137852
1278	1.14804840087891	0.328245729207993	13.6301574707031	-0.0026282137259841	0.0113327819854021	0.000618529506027699	-0.000355493422830477
1279	-0.799997508525848	0.328245729207993	13.7600269317627	-0.00165419070981443	0.00256657530553639	-0.00295288790948689	-0.00425158534198999
1280	2.44674563407898	-0.645777225494385	14.2795057296753	0.00516396993771195	-0.00100484199356288	-0.00457625929266214	-0.00652430532500148
1281	2.44674563407898	0.328245729207993	14.2145709991455	0.00191722682211548	-0.00522560812532902	-0.00197886489331722	-0.000680167751852423
1282	1.14804840087891	-0.645777225494385	14.5392456054688	-0.00717365415766835	-0.00619963090866804	0.00159255252219737	0.00646266713738441
1283	1.79739701747894	-1.94447445869446	13.9548320770264	0.00711201597005129	-0.00360223650932312	-0.00587495695799589	-0.00100484199356288
1284	1.14804840087891	-0.645777225494385	13.6301574707031	0.00483929552137852	0.00354059832170606	-0.00749832857400179	-0.000355493422830477
1285	1.14804840087891	0.328245729207993	13.5002880096436	-0.00100484199356288	0.00354059832170606	-0.000680167751852423	-3.08191010844894e-05
1286	-0.799997508525848	1.30226862430573	13.5652227401733	-0.00132951640989631	0.00191722682211548	0.00191722682211548	-3.08191010844894e-05
1287	-0.150648877024651	-0.321102887392044	13.8898963928223	-0.0120437685400248	0.00126787810586393	-0.00327756232582033	0.00159255252219737
1288	-0.150648877024651	-0.970451533794403	14.3444404602051	-0.0126931173726916	0.00613799272105098	0.00191722682211548	-0.0117190945893526
1289	-0.799997508525848	0.328245729207993	14.0847015380859	0.00191722682211548	0.00678734155371785	0.00516396993771195	0.00321592413820326
1290	2.44674563407898	-0.645777225494385	13.7600269317627	0.00354059832170606	0.00483929552137852	0.000943203864153475	0.00841071270406246
1291	0.498699754476547	0.328245729207993	13.9548320770264	0.00289124972186983	-0.00132951640989631	-0.00360223650932312	-0.00295288790948689
1292	1.79739701747894	0.977594375610352	13.5652227401733	0.00289124972186983	0.00289124972186983	-0.0113944197073579	0.00159255252219737
1293	-0.150648877024651	1.30226862430573	13.7600269317627	-0.00295288790948689	0.00873538758605719	-0.00652430532500148	-0.00425158534198999
1294	2.44674563407898	0.00357141741551459	14.1496362686157	-0.00587495695799589	0.00354059832170606	-0.0104203969240189	0.00711201597005129
1295	1.79739701747894	-0.970451533794403	14.0847015380859	0.00386527273803949	0.00321592413820326	-0.00392691092565656	0.000293855206109583
1296	1.14804840087891	-0.970451533794403	14.0197668075562	-0.00360223650932312	-0.0113944197073579	-0.00457625929266214	0.00126787810586393
1297	2.44674563407898	-1.61980020999908	14.0847015380859	-0.00814767740666866	-0.00847235135734081	-0.00327756232582033	0.00451462110504508
1298	1.14804840087891	0.00357141741551459	13.8249616622925	-0.00132951640989631	0.00483929552137852	-0.000680167751852423	0.00159255252219737
1299	-0.150648877024651	0.328245729207993	13.7600269317627	-0.00230353930965066	-0.000680167751852423	-0.00782300252467394	-0.000680167751852423
1300	0.498699754476547	-0.321102887392044	14.0197668075562	0.00743668992072344	-0.00457625929266214	-0.00490093370899558	-3.08191010844894e-05
1301	-1.44934618473053	-0.645777225494385	14.2795057296753	-0.00717365415766835	0.00159255252219737	-0.000355493422830477	-0.00327756232582033
1302	-0.799997508525848	0.00357141741551459	14.0197668075562	-0.00944637414067984	-0.00327756232582033	-0.00457625929266214	-0.00132951640989631
1303	1.14804840087891	-0.645777225494385	14.0197668075562	-0.00230353930965066	0.00516396993771195	0.00126787810586393	0.00126787810586393
1304	1.79739701747894	0.00357141741551459	13.7600269317627	-0.00165419070981443	0.0100340843200684	-0.00847235135734081	-0.00100484199356288
1305	0.498699754476547	0.977594375610352	13.8249616622925	0.00191722682211548	-0.000355493422830477	0.00321592413820326	-0.00522560812532902
1306	0.498699754476547	0.652920067310333	13.7600269317627	-0.000355493422830477	0.00354059832170606	-0.0126931173726916	-3.08191010844894e-05
1307	1.14804840087891	0.652920067310333	14.0197668075562	-0.00619963090866804	0.00159255252219737	-3.08191010844894e-05	-0.00100484199356288
1308	1.79739701747894	-0.645777225494385	13.9548320770264	-0.000355493422830477	0.00613799272105098	0.00581331877037883	0.00289124972186983
1309	1.14804840087891	0.328245729207993	13.7600269317627	-0.00165419070981443	-0.00165419070981443	-0.00587495695799589	-0.00749832857400179
1310	0.498699754476547	0.00357141741551459	13.9548320770264	0.00321592413820326	-0.000680167751852423	-0.00490093370899558	-0.00100484199356288
1311	1.79739701747894	-1.61980020999908	14.2795057296753	0.000293855206109583	-0.017887907102704	-0.00587495695799589	0.000943203864153475
1312	1.14804840087891	0.00357141741551459	13.9548320770264	0.00321592413820326	-0.00944637414067984	-0.00100484199356288	-0.0107450718060136
1313	0.498699754476547	0.00357141741551459	14.6041803359985	-3.08191010844894e-05	0.00776136433705688	0.00321592413820326	-0.000680167751852423
1314	2.44674563407898	-0.645777225494385	14.3444404602051	-0.00230353930965066	0.00613799272105098	-0.00165419070981443	-0.00555028254166245
1315	-0.150648877024651	-0.321102887392044	13.9548320770264	-0.00555028254166245	-0.000680167751852423	-0.00165419070981443	-0.000680167751852423
1316	0.498699754476547	-0.970451533794403	13.8898963928223	-0.00587495695799589	0.00678734155371785	0.00191722682211548	-0.00197886489331722
1317	0.498699754476547	0.00357141741551459	13.8249616622925	-0.0100957229733467	-0.00457625929266214	0.00483929552137852	-0.00100484199356288
1318	0.498699754476547	-0.645777225494385	14.2795057296753	0.0022419011220336	0.0106834331527352	0.00191722682211548	-0.00490093370899558
1319	-0.150648877024651	0.328245729207993	14.0197668075562	-0.000355493422830477	0.000618529506027699	0.00126787810586393	-0.00295288790948689
1320	0.498699754476547	-0.321102887392044	13.9548320770264	-3.08191010844894e-05	0.00386527273803949	0.00646266713738441	0.00516396993771195
1321	1.79739701747894	0.00357141741551459	13.3054828643799	0.00159255252219737	-0.00782300252467394	-0.0123684434220195	-0.00360223650932312
1322	1.79739701747894	-0.321102887392044	13.6301574707031	-0.00360223650932312	-0.00295288790948689	-0.00652430532500148	-0.0026282137259841
1323	0.498699754476547	-0.321102887392044	13.6301574707031	0.0022419011220336	0.00646266713738441	0.00451462110504508	-0.00587495695799589
1324	0.498699754476547	0.328245729207993	13.5652227401733	0.00451462110504508	-0.000355493422830477	-0.00230353930965066	-0.00360223650932312
1325	-0.150648877024651	-0.321102887392044	14.0847015380859	-0.00197886489331722	-0.00100484199356288	0.00289124972186983	0.000943203864153475
1326	0.498699754476547	-0.970451533794403	14.2795057296753	0.00321592413820326	-0.00977104809135199	0.00256657530553639	-0.000680167751852423
1327	0.498699754476547	0.00357141741551459	13.8898963928223	0.00386527273803949	0.0022419011220336	-0.00197886489331722	0.000293855206109583
1328	1.79739701747894	-0.645777225494385	13.7600269317627	-0.00814767740666866	0.00743668992072344	-0.00490093370899558	-0.000680167751852423
1329	0.498699754476547	0.00357141741551459	13.9548320770264	-0.00392691092565656	0.00354059832170606	-0.0026282137259841	-0.0026282137259841
1330	-2.74804329872131	0.00357141741551459	13.9548320770264	-0.00814767740666866	0.00743668992072344	0.000293855206109583	0.00191722682211548
1331	-0.799997508525848	-1.29512584209442	14.2145709991455	0.00191722682211548	-0.00425158534198999	-0.00100484199356288	0.00418994715437293
1332	-0.799997508525848	0.328245729207993	13.8249616622925	-0.00295288790948689	-0.00132951640989631	0.00159255252219737	0.00354059832170606
1333	2.44674563407898	-0.321102887392044	14.0847015380859	-0.0110697457566857	0.000943203864153475	-0.00457625929266214	-0.00522560812532902
1334	1.79739701747894	0.328245729207993	13.6301574707031	-3.08191010844894e-05	0.00483929552137852	0.0022419011220336	0.00256657530553639
1335	2.44674563407898	-0.321102887392044	13.8898963928223	-0.00295288790948689	0.0022419011220336	0.00256657530553639	-3.08191010844894e-05
1336	1.79739701747894	-0.321102887392044	13.8249616622925	0.00289124972186983	-0.00619963090866804	-0.00230353930965066	0.000618529506027699
1337	1.14804840087891	-0.645777225494385	13.8249616622925	0.000618529506027699	0.00451462110504508	-0.00327756232582033	-0.000355493422830477
1338	3.09609436988831	-0.970451533794403	14.0197668075562	0.00581331877037883	-3.08191010844894e-05	-0.00587495695799589	0.00289124972186983
1339	-0.799997508525848	0.328245729207993	13.9548320770264	-0.0026282137259841	0.00354059832170606	0.00516396993771195	-0.00165419070981443
1340	1.14804840087891	-1.94447445869446	13.8898963928223	0.00646266713738441	-0.00684897974133492	-0.00587495695799589	0.00938473641872406
1341	-0.150648877024651	-0.321102887392044	13.4353523254395	0.000943203864153475	-0.00749832857400179	-0.00457625929266214	-0.000355493422830477
1342	1.79739701747894	-0.645777225494385	14.1496362686157	-0.00814767740666866	-0.00490093370899558	-0.00165419070981443	0.00483929552137852
1343	1.14804840087891	0.652920067310333	13.9548320770264	0.0145795252174139	0.00548864435404539	-0.0026282137259841	0.00191722682211548
1344	-1.44934618473053	0.652920067310333	13.8249616622925	0.00126787810586393	0.00289124972186983	-0.00392691092565656	0.000943203864153475
1345	-2.09869480133057	0.328245729207993	14.2145709991455	0.00289124972186983	-0.00100484199356288	-0.00197886489331722	0.00711201597005129
1346	-2.74804329872131	0.977594375610352	13.7600269317627	-0.00425158534198999	-0.00782300252467394	-0.00360223650932312	-0.00132951640989631
1347	-0.150648877024651	0.328245729207993	13.6950922012329	0.00581331877037883	0.00548864435404539	-3.08191010844894e-05	-0.00295288790948689
1348	-0.150648877024651	0.328245729207993	13.8898963928223	-0.00652430532500148	0.00321592413820326	-0.00327756232582033	-0.00197886489331722
1349	1.14804840087891	-0.645777225494385	14.0197668075562	0.00321592413820326	-3.08191010844894e-05	-0.000355493422830477	-0.00165419070981443
1350	1.14804840087891	0.652920067310333	13.6950922012329	-0.00327756232582033	0.00483929552137852	-0.00230353930965066	0.00548864435404539
1351	1.14804840087891	-0.321102887392044	14.2145709991455	0.00191722682211548	-0.000680167751852423	0.00191722682211548	0.00126787810586393
1352	0.498699754476547	0.652920067310333	14.1496362686157	-0.00392691092565656	0.00321592413820326	-0.00555028254166245	0.00418994715437293
1353	2.44674563407898	-0.645777225494385	14.0197668075562	-3.08191010844894e-05	-0.000680167751852423	0.000943203864153475	-0.00684897974133492
1354	1.14804840087891	-1.29512584209442	14.0847015380859	0.00159255252219737	0.00289124972186983	0.00289124972186983	-0.000355493422830477
1355	2.44674563407898	-1.94447445869446	13.6950922012329	0.00126787810586393	-0.00327756232582033	-0.00814767740666866	0.00354059832170606
1356	1.79739701747894	-0.645777225494385	13.6950922012329	0.00256657530553639	-0.00425158534198999	0.000618529506027699	0.00321592413820326
1357	1.79739701747894	-0.645777225494385	14.2145709991455	0.00483929552137852	-0.00555028254166245	-0.00230353930965066	-0.00132951640989631
1358	1.14804840087891	0.00357141741551459	14.4093751907349	-0.00814767740666866	0.00841071270406246	-0.00425158534198999	-0.00457625929266214
1359	-2.74804329872131	0.328245729207993	13.9548320770264	-0.00717365415766835	0.00711201597005129	0.00483929552137852	0.00548864435404539
1360	-0.799997508525848	-0.321102887392044	14.0847015380859	-0.0100957229733467	0.0022419011220336	-0.00295288790948689	0.00808603875339031
1361	-0.150648877024651	0.328245729207993	13.8249616622925	0.00418994715437293	-0.00132951640989631	-0.00327756232582033	0.00581331877037883
1362	3.74544286727905	-0.321102887392044	14.0847015380859	-0.00944637414067984	0.00581331877037883	-0.000680167751852423	0.000618529506027699
1363	1.14804840087891	0.652920067310333	13.8898963928223	-0.0107450718060136	0.00548864435404539	-0.00717365415766835	-0.00360223650932312
1364	1.14804840087891	0.00357141741551459	13.9548320770264	-0.00100484199356288	0.00581331877037883	-0.00490093370899558	0.00386527273803949
1365	-0.150648877024651	-0.645777225494385	14.3444404602051	0.0100340843200684	0.00970941036939621	-0.00490093370899558	-0.000355493422830477
1366	-0.150648877024651	-0.645777225494385	14.3444404602051	0.00256657530553639	0.000293855206109583	0.000943203864153475	0.00191722682211548
1367	-0.150648877024651	0.00357141741551459	13.8898963928223	-3.08191010844894e-05	-0.00717365415766835	-0.000680167751852423	-0.00230353930965066
1368	-0.150648877024651	-0.321102887392044	13.7600269317627	-0.00295288790948689	-0.00425158534198999	-0.00490093370899558	-0.00327756232582033
1369	2.44674563407898	-1.94447445869446	13.9548320770264	0.00646266713738441	-0.00490093370899558	-0.00619963090866804	-0.00360223650932312
1370	-0.150648877024651	-0.645777225494385	13.9548320770264	0.00289124972186983	-0.0026282137259841	0.00159255252219737	0.00126787810586393
1371	1.79739701747894	-0.645777225494385	14.6041803359985	0.00126787810586393	-0.00230353930965066	-0.00392691092565656	-0.00132951640989631
1372	1.14804840087891	0.977594375610352	13.5652227401733	0.00418994715437293	0.00451462110504508	-0.00100484199356288	-0.00684897974133492
1373	-0.150648877024651	-0.645777225494385	14.0847015380859	-0.00555028254166245	0.0022419011220336	-0.00522560812532902	-0.00392691092565656
1374	-0.799997508525848	-0.645777225494385	14.0197668075562	-0.00327756232582033	0.00289124972186983	-0.00684897974133492	-3.08191010844894e-05
1375	-0.799997508525848	0.977594375610352	13.8898963928223	-0.00360223650932312	0.00841071270406246	0.00126787810586393	0.00354059832170606
1376	1.14804840087891	0.00357141741551459	14.1496362686157	0.00321592413820326	-0.00360223650932312	-0.00457625929266214	0.00483929552137852
1377	1.14804840087891	-0.645777225494385	14.1496362686157	-0.000680167751852423	-0.00425158534198999	-3.08191010844894e-05	-0.00619963090866804
1378	1.14804840087891	-0.645777225494385	13.6301574707031	-0.00555028254166245	0.00808603875339031	-0.00425158534198999	0.00159255252219737
1379	1.14804840087891	0.328245729207993	13.3054828643799	0.00126787810586393	0.00386527273803949	0.0022419011220336	-0.00100484199356288
1380	1.79739701747894	0.00357141741551459	13.5002880096436	0.00191722682211548	0.000618529506027699	0.00126787810586393	-0.00522560812532902
1381	0.498699754476547	0.652920067310333	13.6301574707031	0.00613799272105098	-3.08191010844894e-05	-0.00684897974133492	-0.000355493422830477
1382	1.14804840087891	-0.645777225494385	13.6301574707031	0.0100340843200684	0.000293855206109583	-0.000355493422830477	-0.00717365415766835
1383	0.498699754476547	-0.970451533794403	13.9548320770264	-0.00782300252467394	-0.00457625929266214	0.00321592413820326	-0.000680167751852423
1384	1.14804840087891	-0.321102887392044	14.0847015380859	-0.000355493422830477	-0.00522560812532902	-0.00490093370899558	-3.08191010844894e-05
1385	1.79739701747894	-0.645777225494385	13.7600269317627	-0.00522560812532902	0.00516396993771195	0.00191722682211548	0.00354059832170606
1386	1.14804840087891	-0.970451533794403	14.0197668075562	0.00516396993771195	0.00548864435404539	-0.00360223650932312	-0.000355493422830477
1387	-1.44934618473053	0.652920067310333	14.0847015380859	-0.00782300252467394	-0.00684897974133492	0.00159255252219737	0.000618529506027699
1388	-2.74804329872131	0.00357141741551459	14.0847015380859	-0.0130177913233638	0.00548864435404539	-0.00652430532500148	-0.00197886489331722
1389	-0.150648877024651	-0.645777225494385	14.3444404602051	-0.00360223650932312	-3.08191010844894e-05	0.00126787810586393	-0.00652430532500148
1390	-0.799997508525848	0.328245729207993	14.2795057296753	0.00289124972186983	0.00841071270406246	-0.00132951640989631	0.00126787810586393
1391	1.79739701747894	-0.645777225494385	14.0197668075562	0.000943203864153475	-0.00814767740666866	-0.00360223650932312	0.00126787810586393
1392	-0.150648877024651	0.652920067310333	13.7600269317627	-0.000680167751852423	0.00418994715437293	-0.00295288790948689	-0.00425158534198999
1393	1.79739701747894	-0.645777225494385	13.6950922012329	-0.000355493422830477	0.00483929552137852	-0.00847235135734081	-0.00360223650932312
1394	1.14804840087891	0.652920067310333	13.8249616622925	0.00418994715437293	0.00191722682211548	-0.00230353930965066	-0.00197886489331722
1395	0.498699754476547	0.652920067310333	13.8898963928223	0.00321592413820326	0.000293855206109583	0.00354059832170606	-0.000355493422830477
1396	-0.150648877024651	0.328245729207993	13.8249616622925	0.00418994715437293	-0.00230353930965066	-0.00132951640989631	-0.00619963090866804
1397	0.498699754476547	0.00357141741551459	13.8249616622925	0.00321592413820326	-0.00587495695799589	-0.00197886489331722	-0.00132951640989631
1398	2.44674563407898	-1.94447445869446	13.7600269317627	-0.00392691092565656	-0.00100484199356288	-0.00555028254166245	-0.00230353930965066
1399	1.79739701747894	-0.645777225494385	14.0197668075562	0.00289124972186983	0.00483929552137852	-0.00587495695799589	-0.00684897974133492
1400	-0.799997508525848	0.328245729207993	14.0847015380859	0.00516396993771195	0.00354059832170606	-0.00165419070981443	-0.00165419070981443
1401	-0.150648877024651	0.977594375610352	13.7600269317627	0.00354059832170606	-3.08191010844894e-05	0.00191722682211548	-0.00165419070981443
1402	-0.799997508525848	-0.321102887392044	14.0847015380859	-0.00977104809135199	0.00256657530553639	0.00191722682211548	-0.00327756232582033
1403	-0.799997508525848	-0.321102887392044	14.0197668075562	-0.0110697457566857	0.00386527273803949	-0.00327756232582033	0.00646266713738441
1404	-0.150648877024651	0.652920067310333	13.6950922012329	-0.00132951640989631	0.0022419011220336	-0.00165419070981443	-0.00197886489331722
1405	0.498699754476547	0.328245729207993	13.6950922012329	0.00418994715437293	0.0022419011220336	-0.000680167751852423	0.00159255252219737
1406	-0.150648877024651	1.30226862430573	13.5652227401733	0.00159255252219737	0.00386527273803949	0.000293855206109583	-0.00327756232582033
1407	2.44674563407898	-0.645777225494385	13.5652227401733	0.00386527273803949	0.00321592413820326	-0.00392691092565656	0.00191722682211548
1408	1.79739701747894	-0.321102887392044	14.2145709991455	-0.00490093370899558	0.00808603875339031	-0.00197886489331722	0.00126787810586393
1409	0.498699754476547	0.977594375610352	13.7600269317627	0.000618529506027699	0.0022419011220336	-0.00814767740666866	-0.00327756232582033
1410	1.79739701747894	0.328245729207993	13.5002880096436	0.00289124972186983	0.00548864435404539	-0.00100484199356288	0.00386527273803949
1411	1.14804840087891	-0.321102887392044	13.6950922012329	-0.00230353930965066	-0.00749832857400179	0.000293855206109583	-0.00197886489331722
1412	0.498699754476547	-0.321102887392044	14.1496362686157	-0.00782300252467394	-0.0120437685400248	-0.00457625929266214	0.000943203864153475
1413	1.14804840087891	-1.61980020999908	14.2795057296753	0.00321592413820326	-0.00782300252467394	-3.08191010844894e-05	-0.00197886489331722
1414	-0.150648877024651	0.328245729207993	14.2145709991455	-0.00555028254166245	-0.00425158534198999	-0.00717365415766835	-0.000355493422830477
1415	-0.150648877024651	0.328245729207993	13.8898963928223	0.00873538758605719	0.00289124972186983	-0.00132951640989631	0.00646266713738441
1416	-2.09869480133057	0.652920067310333	13.5002880096436	-0.00977104809135199	0.000293855206109583	-3.08191010844894e-05	0.00289124972186983
1417	-2.09869480133057	0.652920067310333	13.6950922012329	-0.00782300252467394	-0.00327756232582033	-0.00360223650932312	0.00289124972186983
1418	-0.799997508525848	0.652920067310333	13.8898963928223	-0.00425158534198999	0.00613799272105098	0.000293855206109583	0.00126787810586393
1419	1.14804840087891	-0.645777225494385	14.2795057296753	-3.08191010844894e-05	0.00548864435404539	-0.00295288790948689	-0.00619963090866804
1420	0.498699754476547	0.328245729207993	14.3444404602051	0.00743668992072344	-0.0026282137259841	0.000943203864153475	0.00776136433705688
1421	0.498699754476547	0.977594375610352	14.1496362686157	0.0022419011220336	0.00386527273803949	-0.00555028254166245	0.00483929552137852
1422	3.09609436988831	-0.645777225494385	13.8249616622925	-3.08191010844894e-05	0.000943203864153475	-0.00490093370899558	0.00126787810586393
1423	0.498699754476547	0.652920067310333	13.5652227401733	-0.00522560812532902	0.00548864435404539	0.000618529506027699	-0.00230353930965066
1424	0.498699754476547	0.652920067310333	13.8249616622925	0.00483929552137852	0.00711201597005129	-0.0113944197073579	0.00418994715437293
1425	1.14804840087891	0.652920067310333	13.7600269317627	-0.00100484199356288	0.00386527273803949	-0.00522560812532902	-0.00100484199356288
1426	-0.150648877024651	0.00357141741551459	13.7600269317627	0.00646266713738441	-0.00457625929266214	-0.00522560812532902	-0.00392691092565656
1427	0.498699754476547	-0.645777225494385	13.8898963928223	-0.000355493422830477	-0.00912170019000769	0.000618529506027699	0.00159255252219737
1428	1.79739701747894	-0.645777225494385	14.0847015380859	-0.00490093370899558	0.00646266713738441	-0.00230353930965066	0.00289124972186983
1429	1.79739701747894	-0.321102887392044	13.7600269317627	0.00289124972186983	0.00581331877037883	-0.00977104809135199	-0.00230353930965066
1430	-1.44934618473053	0.977594375610352	13.6950922012329	-0.00165419070981443	0.00354059832170606	0.00289124972186983	-0.000680167751852423
1431	-0.799997508525848	-0.645777225494385	14.3444404602051	-0.00490093370899558	0.00256657530553639	0.0022419011220336	0.00159255252219737
1432	-2.09869480133057	-0.645777225494385	14.1496362686157	-0.000680167751852423	-0.00165419070981443	-0.00165419070981443	-0.00132951640989631
1433	0.498699754476547	-0.645777225494385	13.9548320770264	-0.00652430532500148	0.0132808275520802	0.00711201597005129	-0.00327756232582033
1434	1.14804840087891	0.652920067310333	13.8249616622925	-3.08191010844894e-05	0.00159255252219737	0.000943203864153475	-0.00230353930965066
1435	-0.150648877024651	1.30226862430573	13.6301574707031	0.0022419011220336	0.00483929552137852	-0.00197886489331722	0.00418994715437293
1436	1.14804840087891	0.00357141741551459	13.8898963928223	-0.00327756232582033	0.00159255252219737	-0.00490093370899558	0.00354059832170606
1437	0.498699754476547	-0.321102887392044	13.6950922012329	0.00191722682211548	-0.0026282137259841	-0.00392691092565656	0.000943203864153475
1438	-0.150648877024651	0.328245729207993	13.8249616622925	-0.000355493422830477	0.00646266713738441	-0.00295288790948689	0.000293855206109583
1439	0.498699754476547	0.00357141741551459	13.8898963928223	0.00516396993771195	0.00321592413820326	0.000293855206109583	0.00321592413820326
1440	1.14804840087891	-1.29512584209442	14.0847015380859	-3.08191010844894e-05	-0.00295288790948689	-0.00100484199356288	0.00938473641872406
1441	1.79739701747894	-0.645777225494385	13.6301574707031	0.00516396993771195	-0.00879702530801296	-0.00100484199356288	-0.00197886489331722
1442	1.79739701747894	-0.645777225494385	13.8249616622925	0.000618529506027699	-0.00165419070981443	-0.00555028254166245	-0.00230353930965066
1443	1.14804840087891	-0.645777225494385	13.8898963928223	-0.00684897974133492	0.011982130818069	-0.00360223650932312	0.00386527273803949
1444	1.79739701747894	0.328245729207993	13.5652227401733	0.00613799272105098	0.00418994715437293	0.00191722682211548	-0.00392691092565656
1445	-0.150648877024651	0.328245729207993	13.8898963928223	-0.00522560812532902	0.00256657530553639	-0.00684897974133492	0.00354059832170606
1446	-0.150648877024651	-0.645777225494385	14.0847015380859	-0.00392691092565656	0.000943203864153475	-0.00749832857400179	0.00321592413820326
1447	0.498699754476547	-0.321102887392044	14.0847015380859	-0.00555028254166245	0.00289124972186983	-0.00717365415766835	0.00483929552137852
1448	1.14804840087891	0.328245729207993	13.9548320770264	-0.00522560812532902	0.00516396993771195	-0.00977104809135199	-0.00327756232582033
1449	1.79739701747894	-0.321102887392044	13.7600269317627	0.000943203864153475	0.00613799272105098	-0.00327756232582033	-0.0026282137259841
1450	-0.150648877024651	0.328245729207993	13.5002880096436	0.00256657530553639	0.00256657530553639	-0.0026282137259841	0.000618529506027699
1451	0.498699754476547	0.328245729207993	13.6950922012329	0.00808603875339031	-0.0026282137259841	-0.0107450718060136	0.00483929552137852
1452	1.14804840087891	-0.645777225494385	14.2145709991455	0.000618529506027699	-0.00327756232582033	-0.00619963090866804	0.00321592413820326
1453	1.14804840087891	0.328245729207993	13.6301574707031	-0.00879702530801296	0.00678734155371785	-0.00360223650932312	-0.00490093370899558
1454	0.498699754476547	0.652920067310333	13.9548320770264	0.000293855206109583	0.00970941036939621	-0.00392691092565656	0.00126787810586393
1455	1.14804840087891	-1.94447445869446	13.8249616622925	0.00256657530553639	-0.00814767740666866	-0.00392691092565656	0.00256657530553639
1456	1.79739701747894	-1.61980020999908	13.8898963928223	0.00126787810586393	-0.00684897974133492	-0.00360223650932312	0.0022419011220336
1457	1.79739701747894	-0.970451533794403	14.0847015380859	0.00289124972186983	-0.00360223650932312	0.00451462110504508	-0.00100484199356288
1458	1.14804840087891	-0.321102887392044	14.0847015380859	-0.00165419070981443	0.00841071270406246	0.00483929552137852	-0.000355493422830477
1459	-1.44934618473053	0.977594375610352	13.7600269317627	-0.00717365415766835	0.000943203864153475	-0.00522560812532902	-0.0026282137259841
1460	-1.44934618473053	-0.645777225494385	13.6950922012329	-0.00782300252467394	-0.00165419070981443	-0.00392691092565656	0.00776136433705688
1461	-0.799997508525848	-0.645777225494385	13.8249616622925	-0.000355493422830477	0.000293855206109583	-0.00230353930965066	-0.0100957229733467
1462	1.79739701747894	-0.645777225494385	14.3444404602051	-0.00360223650932312	0.000293855206109583	0.0022419011220336	0.00776136433705688
1463	0.498699754476547	0.328245729207993	13.7600269317627	-0.00132951640989631	0.00743668992072344	0.000943203864153475	0.00418994715437293
1464	-0.150648877024651	0.652920067310333	13.6301574707031	-0.00132951640989631	0.00711201597005129	-0.00197886489331722	-0.00555028254166245
1465	0.498699754476547	0.652920067310333	13.6301574707031	-0.00230353930965066	0.00581331877037883	-0.00619963090866804	0.00548864435404539
1466	-0.150648877024651	0.652920067310333	13.4353523254395	0.00159255252219737	-0.00230353930965066	-0.00230353930965066	-0.00295288790948689
1467	1.79739701747894	-0.321102887392044	13.6950922012329	-0.00392691092565656	-0.000355493422830477	-0.000355493422830477	-0.0026282137259841
1468	1.14804840087891	-1.29512584209442	13.8249616622925	-0.0026282137259841	0.00873538758605719	0.000618529506027699	-0.00717365415766835
1469	0.498699754476547	-0.645777225494385	13.6950922012329	-0.000680167751852423	-0.00814767740666866	-0.00425158534198999	-0.00555028254166245
1470	1.14804840087891	-1.29512584209442	13.9548320770264	0.00646266713738441	-0.00587495695799589	-0.00392691092565656	0.00159255252219737
1471	-0.799997508525848	0.328245729207993	14.3444404602051	-0.00197886489331722	-0.00652430532500148	-0.000355493422830477	0.00126787810586393
1472	1.79739701747894	-0.970451533794403	13.8898963928223	0.00126787810586393	-0.00684897974133492	-3.08191010844894e-05	0.00386527273803949
1473	-1.44934618473053	0.652920067310333	13.6950922012329	-0.00392691092565656	0.00191722682211548	0.00646266713738441	-0.00749832857400179
1474	-1.44934618473053	-0.321102887392044	14.1496362686157	-0.00230353930965066	0.000943203864153475	0.0022419011220336	-0.0026282137259841
1475	-0.150648877024651	-0.645777225494385	13.8249616622925	-0.0107450718060136	0.00126787810586393	-0.00717365415766835	0.0106834331527352
1476	1.79739701747894	0.328245729207993	13.6301574707031	0.00613799272105098	0.000618529506027699	-0.00295288790948689	-3.08191010844894e-05
1477	2.44674563407898	0.00357141741551459	13.8249616622925	0.00256657530553639	-0.00230353930965066	-0.00360223650932312	0.00191722682211548
1478	2.44674563407898	0.00357141741551459	13.6301574707031	0.000293855206109583	-0.00295288790948689	0.00451462110504508	-0.00425158534198999
1479	1.79739701747894	-0.970451533794403	13.8249616622925	0.00516396993771195	0.00386527273803949	0.00516396993771195	0.00159255252219737
1480	0.498699754476547	0.328245729207993	13.8249616622925	0.00906006153672934	0.00743668992072344	-0.00295288790948689	0.00906006153672934
1481	1.79739701747894	-0.970451533794403	13.9548320770264	0.000293855206109583	-0.00717365415766835	0.00159255252219737	0.00191722682211548
1482	1.79739701747894	0.328245729207993	13.5652227401733	-3.08191010844894e-05	-0.00197886489331722	0.00321592413820326	0.00483929552137852
1483	-0.150648877024651	-0.321102887392044	14.1496362686157	-0.00619963090866804	-0.00619963090866804	0.00776136433705688	0.00256657530553639
1484	-0.150648877024651	-0.645777225494385	14.2145709991455	-0.0026282137259841	-0.00392691092565656	-0.00197886489331722	-0.000680167751852423
1485	0.498699754476547	0.328245729207993	13.8249616622925	-0.00197886489331722	0.00646266713738441	-0.00360223650932312	-0.00717365415766835
1486	-0.799997508525848	0.652920067310333	13.6301574707031	-3.08191010844894e-05	-0.000355493422830477	0.00256657530553639	-0.00165419070981443
1487	-0.150648877024651	0.00357141741551459	13.6301574707031	-0.00522560812532902	-0.000355493422830477	-0.00360223650932312	-0.00165419070981443
1488	-1.44934618473053	-0.645777225494385	13.8249616622925	-0.00944637414067984	0.00256657530553639	-0.000355493422830477	0.000293855206109583
1489	-0.799997508525848	0.977594375610352	13.8898963928223	-0.00457625929266214	0.00548864435404539	-0.00879702530801296	-0.00392691092565656
1490	1.14804840087891	-0.321102887392044	13.8249616622925	0.00970941036939621	0.00581331877037883	0.000293855206109583	0.00191722682211548
1491	1.14804840087891	-0.970451533794403	13.9548320770264	0.00289124972186983	0.000618529506027699	-0.00522560812532902	0.00776136433705688
1492	-0.150648877024651	0.328245729207993	13.5002880096436	0.00256657530553639	-0.00197886489331722	-0.0100957229733467	-0.00295288790948689
1493	0.498699754476547	0.652920067310333	13.4353523254395	0.00159255252219737	0.00256657530553639	0.00581331877037883	-0.00230353930965066
1494	3.09609436988831	-0.645777225494385	13.9548320770264	0.00126787810586393	-0.000355493422830477	-0.00392691092565656	-0.000680167751852423
1495	1.14804840087891	-0.321102887392044	14.2795057296753	0.00126787810586393	-0.00165419070981443	-0.0100957229733467	0.00256657530553639
1496	1.79739701747894	-0.645777225494385	14.5392456054688	0.00386527273803949	-0.00555028254166245	0.00354059832170606	0.00646266713738441
1497	1.79739701747894	-1.29512584209442	14.2145709991455	0.0022419011220336	-0.0113944197073579	-0.00230353930965066	-0.00587495695799589
1498	0.498699754476547	-0.970451533794403	13.6950922012329	-0.00684897974133492	-0.000680167751852423	0.00354059832170606	-0.00197886489331722
1499	1.14804840087891	0.00357141741551459	13.5652227401733	-0.00490093370899558	0.00808603875339031	-0.00100484199356288	-0.0104203969240189
1500	1.14804840087891	-0.321102887392044	13.9548320770264	0.00289124972186983	-0.00230353930965066	-0.00490093370899558	0.00451462110504508
1501	-0.799997508525848	0.652920067310333	14.0847015380859	0.00191722682211548	0.00516396993771195	-0.00327756232582033	0.00678734155371785
1502	-0.799997508525848	-0.645777225494385	14.2145709991455	-0.0120437685400248	0.00646266713738441	-0.00392691092565656	-0.00587495695799589
1503	-0.150648877024651	-0.321102887392044	13.7600269317627	-0.0136671401560307	0.00548864435404539	0.00126787810586393	0.00386527273803949
1504	-0.150648877024651	0.328245729207993	13.7600269317627	-0.000355493422830477	0.00743668992072344	-3.08191010844894e-05	-0.0026282137259841
1505	-0.150648877024651	0.328245729207993	13.8249616622925	0.00354059832170606	0.00548864435404539	-0.000355493422830477	0.00256657530553639
1506	0.498699754476547	0.328245729207993	13.7600269317627	0.00938473641872406	0.000293855206109583	-0.00749832857400179	0.01100810803473
1507	-0.150648877024651	0.652920067310333	13.6950922012329	-0.00327756232582033	0.00159255252219737	-0.00425158534198999	-0.00814767740666866
1508	1.79739701747894	-0.970451533794403	14.2145709991455	-0.00360223650932312	0.00548864435404539	-0.00132951640989631	-0.000680167751852423
1509	1.14804840087891	-0.970451533794403	14.0847015380859	-0.000355493422830477	0.00483929552137852	0.00548864435404539	-0.00652430532500148
1510	-0.799997508525848	0.328245729207993	13.8249616622925	0.00354059832170606	-0.00457625929266214	-0.00197886489331722	0.00321592413820326
1511	3.09609436988831	-2.59382319450378	14.3444404602051	-0.00197886489331722	-0.00782300252467394	-0.00132951640989631	-3.08191010844894e-05
1512	1.14804840087891	-0.321102887392044	13.9548320770264	-0.00132951640989631	-0.00490093370899558	-0.00490093370899558	-0.00425158534198999
1513	0.498699754476547	-0.645777225494385	14.1496362686157	-0.00392691092565656	-0.000680167751852423	-0.00165419070981443	0.00354059832170606
1514	1.14804840087891	-0.321102887392044	14.2795057296753	-0.00425158534198999	0.00970941036939621	-0.00587495695799589	-0.00360223650932312
1515	0.498699754476547	-0.970451533794403	13.9548320770264	0.0165275707840919	0.00126787810586393	-0.00555028254166245	0.00516396993771195
1516	-0.150648877024651	-0.321102887392044	13.6950922012329	-0.0104203969240189	0.00256657530553639	-0.00652430532500148	0.00678734155371785
1517	1.14804840087891	0.00357141741551459	14.0847015380859	-3.08191010844894e-05	-3.08191010844894e-05	-3.08191010844894e-05	0.00386527273803949
1518	0.498699754476547	0.328245729207993	14.0847015380859	0.00289124972186983	0.00841071270406246	-0.0120437685400248	0.00613799272105098
1519	-0.799997508525848	0.977594375610352	13.7600269317627	0.000943203864153475	0.00938473641872406	0.00516396993771195	-0.00977104809135199
1520	1.79739701747894	-0.321102887392044	14.2795057296753	-0.00295288790948689	-0.00100484199356288	-0.0123684434220195	0.00418994715437293
1521	-0.150648877024651	0.328245729207993	13.8249616622925	0.000293855206109583	0.000618529506027699	-0.00587495695799589	0.00451462110504508
1522	2.44674563407898	-0.645777225494385	14.1496362686157	0.000618529506027699	-0.00490093370899558	-0.00782300252467394	-0.000680167751852423
1523	0.498699754476547	0.652920067310333	13.5002880096436	0.00126787810586393	-0.00230353930965066	-0.00587495695799589	0.00191722682211548
1524	0.498699754476547	-0.321102887392044	13.6301574707031	-0.00100484199356288	-0.00295288790948689	-0.00555028254166245	0.00126787810586393
1525	0.498699754476547	-1.94447445869446	14.0847015380859	0.000618529506027699	-0.0026282137259841	-0.0026282137259841	0.00159255252219737
1526	-0.150648877024651	-0.645777225494385	14.0197668075562	-0.000355493422830477	-0.00652430532500148	-0.00197886489331722	-0.00684897974133492
1527	-0.150648877024651	0.00357141741551459	14.2795057296753	0.00321592413820326	-0.00100484199356288	-0.00360223650932312	-0.00555028254166245
1528	0.498699754476547	0.977594375610352	13.7600269317627	-0.00490093370899558	0.0022419011220336	0.0103587592020631	-0.00100484199356288
1529	-0.150648877024651	0.00357141741551459	14.0197668075562	-0.00717365415766835	0.00613799272105098	0.00159255252219737	0.00386527273803949
1530	-1.44934618473053	0.652920067310333	13.9548320770264	-0.00814767740666866	0.00256657530553639	-0.00879702530801296	0.00256657530553639
1531	1.79739701747894	0.00357141741551459	14.2145709991455	-0.00327756232582033	-0.00360223650932312	0.00126787810586393	-0.00749832857400179
1532	-0.799997508525848	0.328245729207993	14.2145709991455	-0.00327756232582033	0.000293855206109583	-0.00555028254166245	-0.00132951640989631
1533	1.79739701747894	-0.321102887392044	14.4093751907349	-0.00132951640989631	0.00483929552137852	-0.0026282137259841	-0.00944637414067984
1534	1.79739701747894	-0.645777225494385	13.5002880096436	-0.00522560812532902	0.00191722682211548	-0.000355493422830477	-0.00684897974133492
1535	2.44674563407898	-0.645777225494385	13.5002880096436	0.00548864435404539	-0.00295288790948689	0.00483929552137852	-0.00165419070981443
1536	1.79739701747894	-0.321102887392044	13.8249616622925	0.00938473641872406	-0.00457625929266214	0.00386527273803949	0.0113327819854021
1537	2.44674563407898	-0.645777225494385	13.9548320770264	0.00126787810586393	0.00743668992072344	-0.00522560812532902	0.00191722682211548
1538	0.498699754476547	0.328245729207993	13.8898963928223	-0.00490093370899558	-3.08191010844894e-05	-0.00652430532500148	-0.00132951640989631
1539	-0.150648877024651	-0.645777225494385	13.9548320770264	-0.00392691092565656	-0.00912170019000769	0.0022419011220336	-0.00230353930965066
1540	2.44674563407898	-1.61980020999908	14.0847015380859	0.00256657530553639	0.00159255252219737	-0.000680167751852423	-0.00360223650932312
1541	-0.799997508525848	0.652920067310333	13.8249616622925	-0.00165419070981443	0.00386527273803949	0.000618529506027699	0.00126787810586393
1542	0.498699754476547	-0.970451533794403	14.0197668075562	0.000618529506027699	0.00678734155371785	-0.00230353930965066	-0.00295288790948689
1543	-1.44934618473053	0.977594375610352	13.8898963928223	-0.00425158534198999	0.00483929552137852	-0.00782300252467394	0.00256657530553639
1544	-2.09869480133057	0.328245729207993	14.0847015380859	-0.0123684434220195	0.000293855206109583	-0.00100484199356288	-0.00132951640989631
1545	0.498699754476547	-0.970451533794403	14.4093751907349	-3.08191010844894e-05	0.000618529506027699	0.00159255252219737	-0.0026282137259841
1546	2.44674563407898	0.00357141741551459	14.2145709991455	0.00126787810586393	0.00256657530553639	-0.00425158534198999	0.00321592413820326
1547	1.79739701747894	-0.645777225494385	13.8898963928223	-0.00652430532500148	0.00126787810586393	-0.00490093370899558	-0.00165419070981443
1548	-0.150648877024651	0.652920067310333	13.9548320770264	0.00483929552137852	0.00321592413820326	-0.00100484199356288	-0.00100484199356288
1549	0.498699754476547	0.328245729207993	13.7600269317627	-0.00749832857400179	0.00906006153672934	-0.00425158534198999	-0.000355493422830477
1550	1.79739701747894	0.00357141741551459	14.0197668075562	0.00678734155371785	0.000943203864153475	0.000293855206109583	-0.00782300252467394
1551	1.79739701747894	-0.321102887392044	14.2795057296753	0.00418994715437293	0.00191722682211548	-0.000355493422830477	0.00646266713738441
1552	1.79739701747894	-0.645777225494385	14.0847015380859	0.00354059832170606	-0.00457625929266214	-0.000355493422830477	-0.00100484199356288
1553	-0.150648877024651	-0.970451533794403	13.5652227401733	-0.00944637414067984	-0.00230353930965066	0.00516396993771195	0.00159255252219737
1554	0.498699754476547	-0.321102887392044	13.8898963928223	0.000293855206109583	-0.00230353930965066	-0.00425158534198999	0.00159255252219737
1555	-0.150648877024651	0.652920067310333	14.1496362686157	0.000618529506027699	0.00256657530553639	0.00516396993771195	0.000618529506027699
1556	-0.799997508525848	0.652920067310333	14.1496362686157	0.00418994715437293	-0.00327756232582033	-0.00197886489331722	0.000293855206109583
1557	-2.74804329872131	0.977594375610352	14.0847015380859	-0.00619963090866804	-0.000355493422830477	0.00451462110504508	-0.00425158534198999
1558	-1.44934618473053	-0.645777225494385	14.3444404602051	-0.00749832857400179	0.00646266713738441	-0.00619963090866804	0.00321592413820326
1559	0.498699754476547	-0.645777225494385	14.1496362686157	-0.0120437685400248	0.00646266713738441	-0.00132951640989631	0.00613799272105098
1560	1.79739701747894	-0.645777225494385	13.8249616622925	0.00711201597005129	0.00516396993771195	-0.00230353930965066	0.00126787810586393
1561	0.498699754476547	0.328245729207993	13.6950922012329	0.00159255252219737	0.000293855206109583	-0.00814767740666866	0.00613799272105098
1562	1.79739701747894	0.00357141741551459	13.6950922012329	0.000943203864153475	0.00256657530553639	-0.0136671401560307	-0.00165419070981443
1563	-0.150648877024651	0.652920067310333	13.6301574707031	-0.00652430532500148	0.00678734155371785	0.00418994715437293	-3.08191010844894e-05
1564	1.14804840087891	-0.645777225494385	14.1496362686157	-0.00197886489331722	0.00289124972186983	-0.000680167751852423	0.00159255252219737
1565	3.09609436988831	-0.645777225494385	13.8249616622925	0.00743668992072344	-0.00197886489331722	0.00289124972186983	0.000618529506027699
1566	1.14804840087891	-1.61980020999908	13.7600269317627	-3.08191010844894e-05	-0.0107450718060136	-0.0100957229733467	-0.00360223650932312
1567	1.14804840087891	-1.61980020999908	14.1496362686157	-0.00230353930965066	-0.00522560812532902	0.00126787810586393	0.000943203864153475
1568	0.498699754476547	-1.29512584209442	14.2795057296753	-0.00295288790948689	0.00159255252219737	-0.00977104809135199	0.00126787810586393
1569	0.498699754476547	0.652920067310333	14.0197668075562	-0.00782300252467394	0.00516396993771195	0.00776136433705688	-0.00100484199356288
1570	0.498699754476547	-0.321102887392044	14.5392456054688	0.00516396993771195	-0.00457625929266214	-0.00197886489331722	0.0022419011220336
1571	0.498699754476547	-0.970451533794403	14.0847015380859	-0.000680167751852423	0.00451462110504508	-0.00295288790948689	0.000618529506027699
1572	-2.09869480133057	0.977594375610352	13.6950922012329	-0.00490093370899558	-0.00587495695799589	-0.00100484199356288	-0.00555028254166245
1573	1.79739701747894	-0.645777225494385	14.0847015380859	-0.00749832857400179	0.00354059832170606	-0.00327756232582033	-0.00165419070981443
1574	2.44674563407898	0.00357141741551459	13.7600269317627	-0.00132951640989631	0.012956153601408	-0.00457625929266214	-0.00684897974133492
1575	1.79739701747894	-0.645777225494385	13.8249616622925	0.00548864435404539	0.00159255252219737	-0.000355493422830477	0.00386527273803949
1576	1.79739701747894	-0.645777225494385	13.8898963928223	0.00743668992072344	-0.00619963090866804	-0.0113944197073579	0.00126787810586393
1577	1.14804840087891	-0.645777225494385	13.8249616622925	0.0022419011220336	-0.00977104809135199	-0.00425158534198999	0.000618529506027699
1578	1.14804840087891	0.652920067310333	13.6950922012329	0.00289124972186983	-0.00230353930965066	-0.00619963090866804	-0.00425158534198999
1579	1.79739701747894	-0.321102887392044	14.0197668075562	0.0022419011220336	0.00386527273803949	-0.000355493422830477	-0.0026282137259841
1580	3.09609436988831	-1.61980020999908	14.2795057296753	0.00516396993771195	-0.00490093370899558	-0.00360223650932312	-0.00425158534198999
1581	3.09609436988831	-1.29512584209442	14.0847015380859	0.00191722682211548	-0.00814767740666866	-0.00749832857400179	0.00256657530553639
1582	-0.799997508525848	-0.321102887392044	14.0847015380859	-0.00132951640989631	-0.00392691092565656	-0.00587495695799589	-0.00360223650932312
1583	0.498699754476547	0.328245729207993	14.2795057296753	-0.00230353930965066	0.00256657530553639	0.000943203864153475	-0.000355493422830477
1584	1.14804840087891	-0.645777225494385	13.8898963928223	-0.00977104809135199	0.00678734155371785	0.00613799272105098	0.00289124972186983
1585	-0.799997508525848	-0.321102887392044	14.0197668075562	-0.00165419070981443	-0.00522560812532902	0.000943203864153475	0.00970941036939621
1586	-0.799997508525848	-0.321102887392044	13.8898963928223	-0.000355493422830477	0.0022419011220336	-0.00879702530801296	-0.00327756232582033
1587	0.498699754476547	-0.645777225494385	14.0197668075562	-0.00555028254166245	0.00126787810586393	0.000618529506027699	0.00321592413820326
1588	1.79739701747894	-0.321102887392044	13.9548320770264	-0.00425158534198999	0.0022419011220336	-0.0110697457566857	-0.00327756232582033
1589	0.498699754476547	0.652920067310333	14.4093751907349	-0.00295288790948689	0.0106834331527352	0.0022419011220336	0.00743668992072344
1590	1.14804840087891	0.328245729207993	13.6301574707031	-0.00392691092565656	0.00354059832170606	-0.00652430532500148	0.00126787810586393
1591	1.14804840087891	-0.321102887392044	13.4353523254395	-0.00327756232582033	0.00678734155371785	-0.00782300252467394	0.00159255252219737
1592	-0.150648877024651	0.328245729207993	14.1496362686157	-0.000355493422830477	0.00321592413820326	-0.00360223650932312	-0.00879702530801296
1593	1.79739701747894	-0.970451533794403	14.2145709991455	0.00646266713738441	-0.000355493422830477	0.00970941036939621	-0.00652430532500148
1594	1.79739701747894	-0.970451533794403	14.2795057296753	0.00126787810586393	-0.00587495695799589	0.00613799272105098	-0.00360223650932312
1595	1.79739701747894	-1.61980020999908	14.2145709991455	-0.000680167751852423	-0.00619963090866804	0.00776136433705688	0.00516396993771195
1596	1.14804840087891	-1.29512584209442	14.1496362686157	0.00483929552137852	-0.00912170019000769	-0.000680167751852423	0.00516396993771195
1597	1.79739701747894	-0.645777225494385	13.8898963928223	-0.00652430532500148	-0.0026282137259841	-0.00100484199356288	0.00191722682211548
1598	-0.150648877024651	0.328245729207993	13.5652227401733	-0.000355493422830477	0.00581331877037883	0.000293855206109583	-0.00619963090866804
1599	-0.799997508525848	0.328245729207993	13.8249616622925	-0.00522560812532902	0.00678734155371785	0.00418994715437293	0.00386527273803949
1600	-0.150648877024651	0.00357141741551459	13.8249616622925	-0.00847235135734081	-0.00360223650932312	-0.00165419070981443	0.00159255252219737
1601	-0.799997508525848	-0.321102887392044	14.2145709991455	-0.00327756232582033	0.00159255252219737	-0.00392691092565656	-0.000680167751852423
1602	0.498699754476547	0.977594375610352	13.7600269317627	-0.00392691092565656	0.000618529506027699	-0.00230353930965066	0.00581331877037883
1603	1.79739701747894	-0.645777225494385	13.9548320770264	0.00386527273803949	-3.08191010844894e-05	0.00386527273803949	0.00646266713738441
1604	1.14804840087891	-0.970451533794403	13.9548320770264	0.000293855206109583	0.00386527273803949	0.000293855206109583	-0.000680167751852423
1605	0.498699754476547	0.328245729207993	13.3704175949097	0.000293855206109583	0.00743668992072344	-0.00425158534198999	-0.00132951640989631
1606	-0.150648877024651	0.652920067310333	13.5652227401733	0.00938473641872406	-0.00522560812532902	-0.000680167751852423	-0.00457625929266214
1607	0.498699754476547	0.328245729207993	14.1496362686157	0.00321592413820326	-3.08191010844894e-05	-0.00100484199356288	-0.00165419070981443
1608	1.79739701747894	-0.645777225494385	13.8898963928223	-0.00100484199356288	0.00841071270406246	-0.00587495695799589	-0.00165419070981443
1609	2.44674563407898	-1.61980020999908	13.9548320770264	-0.00457625929266214	-0.00522560812532902	0.00256657530553639	-0.000355493422830477
1610	0.498699754476547	0.00357141741551459	13.9548320770264	0.00451462110504508	0.00289124972186983	-0.00230353930965066	0.00321592413820326
1611	0.498699754476547	0.328245729207993	13.9548320770264	-0.000355493422830477	-0.000680167751852423	0.000293855206109583	-0.00100484199356288
1612	1.79739701747894	0.00357141741551459	13.8898963928223	-0.000680167751852423	-0.00360223650932312	-0.00717365415766835	0.00126787810586393
1613	-1.44934618473053	-0.321102887392044	13.9548320770264	-0.00652430532500148	0.00159255252219737	-0.0026282137259841	-0.00230353930965066
1614	-0.799997508525848	0.328245729207993	13.8249616622925	-0.0133424662053585	0.0100340843200684	-0.00587495695799589	0.00191722682211548
1615	-0.150648877024651	1.30226862430573	13.4353523254395	-0.00457625929266214	0.00386527273803949	0.00256657530553639	0.00743668992072344
1616	1.14804840087891	0.328245729207993	13.5652227401733	0.000943203864153475	-0.00327756232582033	-0.00879702530801296	0.0103587592020631
1617	1.79739701747894	-0.970451533794403	13.7600269317627	-0.00360223650932312	0.00191722682211548	-0.00132951640989631	-0.0026282137259841
1618	-0.150648877024651	-0.645777225494385	13.8898963928223	-0.0026282137259841	0.01100810803473	-0.00912170019000769	-0.00879702530801296
1619	0.498699754476547	0.00357141741551459	13.5652227401733	0.000618529506027699	0.00581331877037883	-0.00425158534198999	-0.00392691092565656
1620	0.498699754476547	0.652920067310333	13.7600269317627	-0.00360223650932312	0.0022419011220336	0.00256657530553639	0.0022419011220336
1621	2.44674563407898	-0.321102887392044	13.8249616622925	0.00418994715437293	0.00256657530553639	-0.00879702530801296	-0.00132951640989631
1622	-0.799997508525848	-0.321102887392044	14.0847015380859	0.00159255252219737	-0.00652430532500148	-0.00165419070981443	0.0022419011220336
1623	1.14804840087891	-1.94447445869446	14.2145709991455	-0.0026282137259841	-0.00782300252467394	0.00418994715437293	-0.00100484199356288
1624	1.79739701747894	-0.645777225494385	14.0847015380859	-0.000355493422830477	-0.00327756232582033	-0.00100484199356288	0.000293855206109583
1625	-0.150648877024651	0.652920067310333	14.0847015380859	-3.08191010844894e-05	0.000943203864153475	0.00581331877037883	-0.00230353930965066
1626	0.498699754476547	0.328245729207993	14.0847015380859	0.00483929552137852	0.000293855206109583	-0.0117190945893526	0.00256657530553639
1627	-1.44934618473053	0.977594375610352	13.6301574707031	-0.00555028254166245	0.00581331877037883	-0.000680167751852423	0.0022419011220336
1628	-2.09869480133057	1.30226862430573	13.6301574707031	-0.0126931173726916	-0.00327756232582033	-0.00684897974133492	0.00548864435404539
1629	-0.150648877024651	-0.645777225494385	13.9548320770264	-0.00360223650932312	0.000293855206109583	0.00321592413820326	0.0022419011220336
1630	-0.150648877024651	0.652920067310333	13.6950922012329	-0.00327756232582033	0.00191722682211548	-0.00230353930965066	0.00451462110504508
1631	0.498699754476547	0.652920067310333	13.8249616622925	0.00808603875339031	0.00354059832170606	-0.00295288790948689	0.00483929552137852
1632	1.14804840087891	0.00357141741551459	13.8249616622925	-0.0026282137259841	0.0022419011220336	-0.00327756232582033	0.000618529506027699
1633	0.498699754476547	0.652920067310333	13.3704175949097	0.000293855206109583	0.012956153601408	-0.00912170019000769	-3.08191010844894e-05
1634	1.14804840087891	0.652920067310333	13.5652227401733	-0.000680167751852423	0.0022419011220336	-0.0026282137259841	-0.00717365415766835
1635	0.498699754476547	0.328245729207993	13.6301574707031	0.00289124972186983	0.00646266713738441	-0.00522560812532902	0.000618529506027699
1636	0.498699754476547	0.652920067310333	13.5652227401733	0.00808603875339031	-0.0026282137259841	-0.00684897974133492	0.0106834331527352
1637	1.14804840087891	-1.61980020999908	13.8898963928223	0.000293855206109583	-0.00879702530801296	-0.00100484199356288	-0.00197886489331722
1638	3.09609436988831	-1.29512584209442	14.4093751907349	-0.00295288790948689	0.00678734155371785	-0.00652430532500148	-0.000355493422830477
1639	0.498699754476547	0.977594375610352	13.7600269317627	-0.0026282137259841	0.0022419011220336	0.000293855206109583	0.000618529506027699
1640	-0.150648877024651	0.977594375610352	13.5652227401733	0.00256657530553639	0.00159255252219737	-0.00782300252467394	0.00321592413820326
1641	-2.09869480133057	0.977594375610352	13.9548320770264	-0.00522560812532902	-0.0026282137259841	-0.00619963090866804	0.000618529506027699
1642	-0.799997508525848	-0.970451533794403	14.1496362686157	-0.00749832857400179	0.00581331877037883	-0.00100484199356288	0.00256657530553639
1643	1.79739701747894	0.00357141741551459	14.0197668075562	-0.00425158534198999	0.00483929552137852	-0.00912170019000769	-0.00360223650932312
1644	-0.150648877024651	0.977594375610352	13.9548320770264	0.00483929552137852	0.00386527273803949	0.00159255252219737	-0.00165419070981443
1645	0.498699754476547	0.00357141741551459	13.8898963928223	0.00483929552137852	0.00451462110504508	-0.0117190945893526	-0.00912170019000769
1646	0.498699754476547	0.00357141741551459	13.5652227401733	0.00743668992072344	-0.00652430532500148	-0.0110697457566857	-0.00165419070981443
1647	0.498699754476547	0.652920067310333	13.6950922012329	-0.00100484199356288	0.00289124972186983	-0.00392691092565656	-0.0113944197073579
1648	1.79739701747894	0.652920067310333	13.8249616622925	-3.08191010844894e-05	0.000618529506027699	0.00354059832170606	-0.000680167751852423
1649	0.498699754476547	0.328245729207993	13.8898963928223	-0.0100957229733467	0.00451462110504508	0.000618529506027699	0.000943203864153475
1650	2.44674563407898	-0.970451533794403	14.4093751907349	0.00418994715437293	0.000293855206109583	-0.00977104809135199	0.00289124972186983
1651	1.14804840087891	-0.645777225494385	13.8898963928223	0.00386527273803949	-0.00522560812532902	-0.00555028254166245	-0.00522560812532902
1652	1.79739701747894	-1.29512584209442	13.4353523254395	0.00191722682211548	-0.00977104809135199	-0.00197886489331722	-0.00100484199356288
1653	-0.150648877024651	0.652920067310333	12.7860040664673	-0.00327756232582033	0.00678734155371785	-0.00847235135734081	-0.0026282137259841
1654	-0.150648877024651	0.652920067310333	13.6950922012329	0.00516396993771195	-0.000355493422830477	0.000293855206109583	0.00256657530553639
1655	-0.799997508525848	0.328245729207993	13.8898963928223	-0.00197886489331722	0.00516396993771195	0.00516396993771195	0.0106834331527352
1656	-2.74804329872131	0.977594375610352	13.9548320770264	-0.0152905117720366	0.0022419011220336	0.00289124972186983	-0.00197886489331722
1657	-0.799997508525848	0.652920067310333	13.1756134033203	-0.00197886489331722	0.00451462110504508	-0.0110697457566857	0.0022419011220336
1658	1.79739701747894	0.00357141741551459	13.4353523254395	-0.00944637414067984	0.00711201597005129	0.00159255252219737	-0.00197886489331722
1659	1.14804840087891	-0.645777225494385	13.8898963928223	-0.00197886489331722	0.00191722682211548	0.00548864435404539	0.00159255252219737
1660	1.14804840087891	0.00357141741551459	13.6301574707031	0.00646266713738441	0.00321592413820326	0.00126787810586393	0.0103587592020631
1661	-0.799997508525848	0.00357141741551459	13.7600269317627	0.00646266713738441	0.000618529506027699	-0.00652430532500148	-0.00457625929266214
1662	1.14804840087891	-0.645777225494385	14.2145709991455	-0.00522560812532902	0.00126787810586393	-0.0026282137259841	-0.000680167751852423
1663	-0.150648877024651	0.328245729207993	14.0847015380859	-0.00555028254166245	-3.08191010844894e-05	-0.0026282137259841	-0.00749832857400179
1664	-0.150648877024651	0.00357141741551459	14.2145709991455	0.00289124972186983	-0.00132951640989631	0.00191722682211548	-3.08191010844894e-05
1665	1.79739701747894	-1.29512584209442	13.7600269317627	0.00126787810586393	-0.00912170019000769	-0.00165419070981443	0.00743668992072344
1666	0.498699754476547	-1.29512584209442	14.0847015380859	-0.00392691092565656	-0.00652430532500148	-0.0107450718060136	-3.08191010844894e-05
1667	2.44674563407898	-1.61980020999908	14.4093751907349	-0.00490093370899558	-0.00457625929266214	0.00159255252219737	-0.00100484199356288
1668	-0.150648877024651	0.328245729207993	14.2145709991455	-0.000680167751852423	0.00289124972186983	-0.000680167751852423	0.000293855206109583
1669	-0.799997508525848	0.00357141741551459	14.2795057296753	-0.00717365415766835	0.00418994715437293	-0.00749832857400179	0.00418994715437293
1670	-0.150648877024651	-0.645777225494385	13.8898963928223	-0.00360223650932312	0.00159255252219737	-0.00132951640989631	-0.0026282137259841
1671	-0.799997508525848	-0.321102887392044	14.0197668075562	-0.0026282137259841	0.00711201597005129	-0.00197886489331722	0.00159255252219737
1672	-0.150648877024651	0.328245729207993	13.6301574707031	-0.00749832857400179	-0.00327756232582033	-0.00425158534198999	0.00386527273803949
1673	-0.150648877024651	0.328245729207993	14.0197668075562	-0.00555028254166245	0.00776136433705688	0.0022419011220336	0.00126787810586393
1674	1.14804840087891	0.00357141741551459	13.8898963928223	-3.08191010844894e-05	0.00776136433705688	-0.000355493422830477	-0.00782300252467394
1675	1.79739701747894	-0.645777225494385	14.2145709991455	0.0022419011220336	0.00418994715437293	-0.000680167751852423	-0.00132951640989631
1676	1.14804840087891	-0.645777225494385	14.0197668075562	0.00906006153672934	-0.00717365415766835	-0.00944637414067984	0.00126787810586393
1677	-0.150648877024651	0.328245729207993	13.6950922012329	0.000618529506027699	0.000943203864153475	0.00289124972186983	0.00191722682211548
1678	-0.150648877024651	0.00357141741551459	13.5652227401733	0.011982130818069	0.00191722682211548	-0.000680167751852423	-0.0026282137259841
1679	3.09609436988831	-1.29512584209442	13.8898963928223	0.00256657530553639	0.00418994715437293	-0.00230353930965066	-0.00457625929266214
1680	1.14804840087891	-1.29512584209442	13.8898963928223	-0.000680167751852423	-0.00490093370899558	0.00321592413820326	0.00418994715437293
1681	-0.150648877024651	-0.645777225494385	14.5392456054688	0.00678734155371785	-0.00879702530801296	-0.00522560812532902	0.00841071270406246
1682	1.79739701747894	0.00357141741551459	14.0197668075562	0.00159255252219737	0.00191722682211548	-3.08191010844894e-05	-0.00684897974133492
1683	-0.799997508525848	0.328245729207993	13.5652227401733	-0.00230353930965066	0.00776136433705688	-0.00360223650932312	0.00126787810586393
1684	1.79739701747894	-0.970451533794403	14.0847015380859	-0.0126931173726916	0.00159255252219737	0.00581331877037883	-0.00100484199356288
1685	-0.799997508525848	-0.645777225494385	13.8249616622925	-0.00749832857400179	0.000293855206109583	-0.00230353930965066	0.00970941036939621
1686	1.14804840087891	-0.970451533794403	14.0847015380859	0.00126787810586393	-0.00814767740666866	-0.0139918150380254	-0.00392691092565656
1687	1.14804840087891	0.00357141741551459	14.0847015380859	-0.00230353930965066	-0.0026282137259841	-0.00555028254166245	-0.00425158534198999
1688	1.14804840087891	-0.645777225494385	14.1496362686157	-0.0107450718060136	0.00548864435404539	0.0103587592020631	-0.00100484199356288
1689	-0.150648877024651	0.328245729207993	13.5652227401733	0.00678734155371785	0.00873538758605719	-0.00230353930965066	-0.00619963090866804
1690	1.79739701747894	-0.645777225494385	13.5002880096436	0.00451462110504508	-0.00132951640989631	0.000943203864153475	0.000618529506027699
1691	3.09609436988831	-0.645777225494385	13.6950922012329	-0.00100484199356288	-0.00360223650932312	-0.0162645354866982	-0.00327756232582033
1692	-0.150648877024651	0.977594375610352	13.6950922012329	-0.00100484199356288	-0.00392691092565656	-0.000680167751852423	0.000293855206109583
1693	1.14804840087891	-0.645777225494385	14.2145709991455	-0.00425158534198999	0.0106834331527352	-0.00360223650932312	-0.00425158534198999
1694	1.14804840087891	-1.94447445869446	14.2145709991455	-0.00197886489331722	-0.00360223650932312	-0.000355493422830477	-0.00522560812532902
1695	1.79739701747894	-1.61980020999908	13.8249616622925	-0.00360223650932312	0.000943203864153475	-0.00100484199356288	0.0103587592020631
1696	2.44674563407898	-0.645777225494385	13.7600269317627	0.000618529506027699	-0.00652430532500148	-0.00879702530801296	0.00418994715437293
1697	0.498699754476547	-0.645777225494385	13.8898963928223	0.00581331877037883	-0.00165419070981443	0.00321592413820326	0.000943203864153475
1698	-1.44934618473053	0.00357141741551459	13.9548320770264	-0.0100957229733467	0.00483929552137852	-0.00717365415766835	-0.0026282137259841
1699	-1.44934618473053	-0.645777225494385	14.0197668075562	-0.00717365415766835	0.00678734155371785	-0.00360223650932312	-0.00165419070981443
1700	-0.150648877024651	-0.970451533794403	14.1496362686157	0.00516396993771195	-0.00100484199356288	-0.00165419070981443	0.00776136433705688
1701	0.498699754476547	0.328245729207993	13.8249616622925	0.00354059832170606	-0.00392691092565656	-3.08191010844894e-05	0.00354059832170606
1702	-0.150648877024651	0.652920067310333	13.6950922012329	0.00126787810586393	0.00126787810586393	-0.00619963090866804	0.00321592413820326
1703	1.14804840087891	0.00357141741551459	13.9548320770264	-0.00522560812532902	0.00711201597005129	0.00418994715437293	0.00159255252219737
1704	2.44674563407898	0.00357141741551459	14.0197668075562	-0.00100484199356288	0.00321592413820326	-0.00457625929266214	-0.00295288790948689
1705	-0.150648877024651	0.652920067310333	13.9548320770264	0.00191722682211548	-0.00100484199356288	-0.00944637414067984	0.00191722682211548
1706	-0.150648877024651	0.652920067310333	13.8249616622925	0.00581331877037883	-0.00879702530801296	-0.00555028254166245	-0.00100484199356288
1707	-0.799997508525848	0.328245729207993	13.8898963928223	0.00354059832170606	-0.00360223650932312	-0.00165419070981443	-0.000680167751852423
1708	1.14804840087891	-0.645777225494385	13.6950922012329	-0.00782300252467394	0.00743668992072344	-0.00165419070981443	-0.00327756232582033
1709	2.44674563407898	-1.61980020999908	13.7600269317627	-0.000680167751852423	-0.00879702530801296	-0.00360223650932312	0.00354059832170606
1710	1.14804840087891	-0.970451533794403	14.0847015380859	0.0022419011220336	-0.00295288790948689	0.0022419011220336	0.00483929552137852
1711	-0.150648877024651	0.977594375610352	13.6950922012329	0.00159255252219737	0.000618529506027699	-0.00847235135734081	0.000618529506027699
1712	-0.150648877024651	0.652920067310333	14.1496362686157	0.00126787810586393	-0.000355493422830477	0.00126787810586393	-3.08191010844894e-05
1713	-0.799997508525848	0.328245729207993	14.1496362686157	-0.00977104809135199	0.00808603875339031	0.0022419011220336	0.00418994715437293
1714	-1.44934618473053	-0.321102887392044	14.0197668075562	-0.0110697457566857	0.00613799272105098	0.000618529506027699	-0.00360223650932312
1715	-0.799997508525848	0.00357141741551459	13.8898963928223	-0.00392691092565656	-0.00619963090866804	0.000943203864153475	0.00321592413820326
1716	-0.150648877024651	0.652920067310333	12.9158735275269	0.00646266713738441	-0.00327756232582033	-0.00977104809135199	0.00418994715437293
1717	-0.150648877024651	0.328245729207993	12.9158735275269	0.00256657530553639	-0.0026282137259841	-0.00587495695799589	0.00159255252219737
1718	2.44674563407898	-0.321102887392044	13.9548320770264	0.000293855206109583	0.000943203864153475	0.0022419011220336	-0.000680167751852423
1719	-0.150648877024651	0.328245729207993	13.8249616622925	0.00483929552137852	0.00743668992072344	-0.00847235135734081	-0.00652430532500148
1720	1.14804840087891	0.652920067310333	13.4353523254395	-0.00977104809135199	0.00646266713738441	-0.00230353930965066	0.000293855206109583
1721	1.14804840087891	-0.321102887392044	14.0847015380859	0.0106834331527352	0.0100340843200684	0.00126787810586393	0.00646266713738441
1722	-0.150648877024651	-0.321102887392044	13.6950922012329	-3.08191010844894e-05	-0.00847235135734081	-0.00782300252467394	0.00483929552137852
1723	0.498699754476547	0.00357141741551459	13.8898963928223	0.00418994715437293	-0.00230353930965066	-0.00652430532500148	0.00159255252219737
1724	2.44674563407898	-1.29512584209442	14.474310874939	-0.000680167751852423	-0.00717365415766835	-0.0107450718060136	0.00191722682211548
1725	2.44674563407898	-0.645777225494385	14.2145709991455	0.00418994715437293	-0.000355493422830477	0.00418994715437293	0.000618529506027699
1726	1.14804840087891	-0.645777225494385	13.9548320770264	-0.0026282137259841	0.0022419011220336	-0.000355493422830477	0.00126787810586393
1727	0.498699754476547	-0.321102887392044	14.1496362686157	-0.00619963090866804	-0.00555028254166245	0.000293855206109583	0.00808603875339031
1728	-2.09869480133057	0.652920067310333	13.5002880096436	-0.0123684434220195	0.00159255252219737	0.00256657530553639	-0.00555028254166245
1729	0.498699754476547	0.00357141741551459	13.6301574707031	-0.00522560812532902	0.00873538758605719	-3.08191010844894e-05	0.00354059832170606
1730	1.79739701747894	-0.645777225494385	14.0847015380859	-0.0026282137259841	0.00970941036939621	0.00418994715437293	-0.000680167751852423
1731	-0.799997508525848	0.328245729207993	13.8249616622925	0.00808603875339031	0.00126787810586393	-0.00587495695799589	-0.00392691092565656
1732	3.09609436988831	-0.645777225494385	13.4353523254395	-0.00132951640989631	0.0022419011220336	-0.0120437685400248	0.00613799272105098
1733	-0.799997508525848	0.977594375610352	13.3704175949097	0.000293855206109583	0.0022419011220336	0.00483929552137852	-0.00490093370899558
1734	0.498699754476547	0.328245729207993	13.8249616622925	-0.00425158534198999	0.00548864435404539	-0.0026282137259841	-0.00230353930965066
1735	1.14804840087891	-0.645777225494385	14.0197668075562	0.00386527273803949	0.00321592413820326	0.00418994715437293	0.000943203864153475
1736	1.14804840087891	-1.61980020999908	14.1496362686157	0.00289124972186983	-0.00490093370899558	-0.00619963090866804	0.00159255252219737
1737	1.79739701747894	-1.94447445869446	14.474310874939	0.00354059832170606	-0.0113944197073579	0.00711201597005129	-0.00100484199356288
1738	-0.150648877024651	0.328245729207993	13.8249616622925	-0.00132951640989631	0.000943203864153475	-0.00392691092565656	-0.00457625929266214
1739	1.14804840087891	0.328245729207993	13.8898963928223	-0.0026282137259841	0.00841071270406246	-0.00652430532500148	-0.00619963090866804
1740	1.14804840087891	0.00357141741551459	14.0847015380859	-0.000355493422830477	-0.000680167751852423	-0.00360223650932312	-0.00197886489331722
1741	-0.150648877024651	-0.321102887392044	13.9548320770264	-0.00522560812532902	0.0022419011220336	-0.00782300252467394	-0.00717365415766835
1742	-0.799997508525848	0.977594375610352	14.0847015380859	-0.00327756232582033	-3.08191010844894e-05	-0.00165419070981443	0.00613799272105098
1743	1.79739701747894	-0.645777225494385	14.4093751907349	0.000293855206109583	0.00743668992072344	0.000943203864153475	-0.00132951640989631
1744	3.09609436988831	-0.321102887392044	14.0197668075562	0.0022419011220336	0.000943203864153475	-0.00425158534198999	-0.00327756232582033
1745	1.14804840087891	0.00357141741551459	14.0197668075562	-0.00555028254166245	0.00386527273803949	0.000943203864153475	-0.00360223650932312
1746	1.14804840087891	-0.645777225494385	13.9548320770264	0.00159255252219737	0.00451462110504508	-0.0100957229733467	-0.00100484199356288
1747	2.44674563407898	-0.645777225494385	13.8249616622925	0.00678734155371785	-0.00100484199356288	-0.00490093370899558	-0.00100484199356288
1748	-0.799997508525848	-0.321102887392044	14.1496362686157	-0.00425158534198999	0.0022419011220336	0.00711201597005129	-0.00587495695799589
1749	1.14804840087891	0.328245729207993	14.0847015380859	0.00159255252219737	-0.00392691092565656	-0.00197886489331722	-0.00392691092565656
1750	1.14804840087891	0.00357141741551459	13.8898963928223	0.0022419011220336	0.00321592413820326	-0.00587495695799589	0.00418994715437293
1751	1.14804840087891	-0.970451533794403	13.5002880096436	-0.00392691092565656	-0.00652430532500148	-0.0120437685400248	-0.00360223650932312
1752	1.79739701747894	-0.645777225494385	13.5002880096436	0.00159255252219737	-0.00295288790948689	-0.00327756232582033	-0.00977104809135199
1753	-0.150648877024651	0.328245729207993	13.5652227401733	-0.00847235135734081	0.000618529506027699	0.0022419011220336	-0.00165419070981443
1754	0.498699754476547	-0.645777225494385	13.9548320770264	-0.000355493422830477	0.00418994715437293	-0.00717365415766835	-0.00392691092565656
1755	0.498699754476547	-0.321102887392044	14.0197668075562	-0.00392691092565656	-0.00165419070981443	-0.00132951640989631	0.00581331877037883
1756	0.498699754476547	-0.321102887392044	14.0197668075562	-0.00652430532500148	0.00646266713738441	-0.0133424662053585	0.00613799272105098
1757	0.498699754476547	-0.645777225494385	13.8249616622925	0.00776136433705688	-0.0100957229733467	0.000618529506027699	0.000293855206109583
1758	0.498699754476547	0.328245729207993	13.7600269317627	-0.00490093370899558	-0.00295288790948689	0.00289124972186983	-0.00197886489331722
1759	-0.150648877024651	0.652920067310333	13.3704175949097	0.00451462110504508	0.00159255252219737	0.00516396993771195	-0.00457625929266214
1760	3.09609436988831	-0.321102887392044	13.8249616622925	0.01100810803473	0.000618529506027699	-0.00197886489331722	0.00256657530553639
1761	3.09609436988831	-0.645777225494385	14.0197668075562	-0.00522560812532902	-0.0026282137259841	-0.0117190945893526	0.00646266713738441
1762	1.14804840087891	1.30226862430573	14.0847015380859	0.00256657530553639	-0.00165419070981443	-0.00295288790948689	-0.00165419070981443
1763	1.79739701747894	-0.970451533794403	14.1496362686157	0.00613799272105098	-0.000355493422830477	-0.0026282137259841	0.00483929552137852
1764	1.79739701747894	-0.645777225494385	13.7600269317627	-0.00100484199356288	0.000943203864153475	0.00548864435404539	-0.00490093370899558
1765	1.79739701747894	-1.94447445869446	13.8249616622925	0.00191722682211548	-0.00555028254166245	0.00548864435404539	0.00613799272105098
1766	1.79739701747894	-1.61980020999908	14.2145709991455	-0.000355493422830477	-0.0113944197073579	-0.00490093370899558	-0.00165419070981443
1767	2.44674563407898	-0.321102887392044	14.2145709991455	0.000943203864153475	-0.000680167751852423	-0.00425158534198999	-0.00100484199356288
1768	0.498699754476547	-0.645777225494385	14.7340497970581	-0.00652430532500148	0.00159255252219737	-3.08191010844894e-05	-0.00425158534198999
1769	-2.09869480133057	0.977594375610352	13.8249616622925	-0.0123684434220195	-0.000680167751852423	-0.00944637414067984	-0.00457625929266214
1770	-0.150648877024651	0.00357141741551459	13.8249616622925	-0.0107450718060136	-0.00425158534198999	-3.08191010844894e-05	0.00776136433705688
1771	-0.799997508525848	-0.645777225494385	14.2145709991455	-0.00392691092565656	0.00126787810586393	-0.00197886489331722	0.0022419011220336
1772	-0.150648877024651	0.652920067310333	13.6301574707031	0.00841071270406246	0.0022419011220336	-0.00425158534198999	0.00159255252219737
1773	0.498699754476547	0.328245729207993	13.7600269317627	-0.00652430532500148	0.00159255252219737	-0.00165419070981443	0.000618529506027699
1774	1.79739701747894	0.328245729207993	14.2795057296753	-0.00197886489331722	0.00191722682211548	-0.00327756232582033	0.000293855206109583
1775	1.14804840087891	-0.645777225494385	13.6950922012329	0.00289124972186983	0.00418994715437293	-0.00684897974133492	0.00126787810586393
1776	1.79739701747894	-0.645777225494385	13.7600269317627	0.00516396993771195	0.00256657530553639	0.000618529506027699	-0.00425158534198999
1777	2.44674563407898	0.00357141741551459	13.8249616622925	-0.00230353930965066	-0.000680167751852423	-0.00490093370899558	-0.0026282137259841
1778	1.79739701747894	-0.645777225494385	13.8898963928223	-3.08191010844894e-05	-0.000355493422830477	-0.00100484199356288	-0.00879702530801296
1779	-0.799997508525848	-0.645777225494385	13.7600269317627	-0.00717365415766835	-0.00100484199356288	-0.00457625929266214	-0.00132951640989631
1780	2.44674563407898	-1.94447445869446	14.3444404602051	0.00581331877037883	-0.0107450718060136	-0.00684897974133492	0.00126787810586393
1781	1.14804840087891	-0.321102887392044	14.1496362686157	-0.00100484199356288	-3.08191010844894e-05	-0.00490093370899558	-0.00392691092565656
1782	-0.150648877024651	-0.321102887392044	14.0847015380859	0.00354059832170606	-0.00490093370899558	-0.00490093370899558	0.0022419011220336
1783	1.14804840087891	-0.645777225494385	14.0847015380859	-0.00490093370899558	0.00321592413820326	-0.00295288790948689	0.00289124972186983
1784	-1.44934618473053	0.328245729207993	13.8249616622925	-0.0126931173726916	0.0136055024340749	-0.00100484199356288	0.00289124972186983
1785	-0.150648877024651	0.328245729207993	13.6950922012329	0.00256657530553639	0.00386527273803949	-0.00555028254166245	0.00483929552137852
1786	1.14804840087891	0.652920067310333	13.7600269317627	0.000293855206109583	0.00321592413820326	0.00873538758605719	-0.00230353930965066
1787	1.14804840087891	-0.645777225494385	14.2795057296753	-0.00165419070981443	-0.00327756232582033	-0.00100484199356288	0.00126787810586393
1788	1.14804840087891	-0.970451533794403	13.8249616622925	-0.00295288790948689	0.00678734155371785	-0.00165419070981443	0.00256657530553639
1789	-0.150648877024651	0.00357141741551459	13.3704175949097	-0.000355493422830477	0.00159255252219737	-0.00100484199356288	0.00256657530553639
1790	1.79739701747894	-0.321102887392044	13.5652227401733	0.00906006153672934	0.00321592413820326	-0.00457625929266214	0.000943203864153475
1791	0.498699754476547	-0.645777225494385	13.9548320770264	-0.000355493422830477	0.000618529506027699	0.00126787810586393	-0.00619963090866804
1792	-0.150648877024651	-0.321102887392044	13.8898963928223	0.00516396993771195	-0.00165419070981443	-0.00327756232582033	-0.00684897974133492
1793	0.498699754476547	-1.29512584209442	14.6041803359985	0.00159255252219737	-0.0026282137259841	0.00159255252219737	-0.000680167751852423
1794	2.44674563407898	-1.29512584209442	14.1496362686157	-0.00295288790948689	-0.000680167751852423	0.00159255252219737	-0.00230353930965066
1795	2.44674563407898	0.00357141741551459	14.0197668075562	0.00678734155371785	-0.00197886489331722	-0.000355493422830477	-0.00132951640989631
1796	1.14804840087891	-0.321102887392044	14.2145709991455	0.00418994715437293	-0.00230353930965066	-0.00392691092565656	-3.08191010844894e-05
1797	-0.150648877024651	-0.970451533794403	14.0847015380859	-0.00522560812532902	0.00451462110504508	-0.0107450718060136	-0.00100484199356288
1798	-0.150648877024651	-0.321102887392044	14.3444404602051	-0.00814767740666866	0.00191722682211548	0.00516396993771195	-0.00425158534198999
1799	-0.150648877024651	0.328245729207993	14.4093751907349	-0.00425158534198999	0.00776136433705688	-0.0026282137259841	0.00159255252219737
1800	2.44674563407898	-0.645777225494385	13.9548320770264	0.00808603875339031	0.00126787810586393	-0.0123684434220195	0.00483929552137852
1801	1.79739701747894	0.328245729207993	13.6301574707031	0.00354059832170606	-0.00132951640989631	-0.00879702530801296	-0.00619963090866804
1802	1.79739701747894	-0.321102887392044	13.8249616622925	0.000943203864153475	0.00386527273803949	-0.0133424662053585	0.00418994715437293
1803	1.79739701747894	0.00357141741551459	13.9548320770264	0.00581331877037883	0.00613799272105098	-0.00847235135734081	0.0022419011220336
1804	0.498699754476547	0.00357141741551459	13.9548320770264	-0.0026282137259841	0.00354059832170606	-0.00100484199356288	-3.08191010844894e-05
1805	-0.150648877024651	0.00357141741551459	14.0847015380859	-3.08191010844894e-05	-0.000355493422830477	-0.00425158534198999	0.00321592413820326
1806	-0.799997508525848	-0.645777225494385	13.9548320770264	0.00354059832170606	-0.00522560812532902	0.00159255252219737	0.00321592413820326
1807	2.44674563407898	-0.321102887392044	13.7600269317627	0.00354059832170606	-0.0107450718060136	0.000293855206109583	0.000618529506027699
1808	1.79739701747894	-0.321102887392044	14.0847015380859	-0.00360223650932312	0.00386527273803949	0.0116574559360743	-0.00132951640989631
1809	0.498699754476547	0.328245729207993	13.6301574707031	-0.00327756232582033	0.00548864435404539	0.00159255252219737	-0.00749832857400179
1810	-0.799997508525848	0.652920067310333	13.7600269317627	0.00159255252219737	-0.00230353930965066	-0.00295288790948689	0.00743668992072344
1811	-0.799997508525848	-0.645777225494385	13.4353523254395	-0.0126931173726916	-0.00165419070981443	0.000943203864153475	0.00516396993771195
1812	-1.44934618473053	0.328245729207993	12.8509387969971	-0.00522560812532902	0.0022419011220336	-0.00814767740666866	0.00678734155371785
1813	1.14804840087891	-0.321102887392044	13.7600269317627	0.0022419011220336	0.00418994715437293	-0.00717365415766835	-0.00847235135734081
1814	2.44674563407898	-0.645777225494385	13.6950922012329	-0.00425158534198999	0.00581331877037883	-0.00522560812532902	-0.00717365415766835
1815	1.79739701747894	0.00357141741551459	13.3704175949097	0.00321592413820326	0.00516396993771195	-0.00457625929266214	0.00191722682211548
1816	2.44674563407898	0.977594375610352	13.5652227401733	-0.00425158534198999	0.00808603875339031	-0.00782300252467394	0.00581331877037883
1817	1.79739701747894	-0.645777225494385	14.1496362686157	0.00159255252219737	0.00321592413820326	-0.00587495695799589	-0.00295288790948689
1818	1.79739701747894	0.00357141741551459	14.2145709991455	-0.00392691092565656	0.00581331877037883	-0.00165419070981443	0.00159255252219737
1819	0.498699754476547	0.328245729207993	13.7600269317627	-0.00717365415766835	-0.00587495695799589	-0.00587495695799589	-0.000680167751852423
1820	-0.150648877024651	-0.321102887392044	13.7600269317627	0.00613799272105098	-0.00360223650932312	-0.00360223650932312	-0.00490093370899558
1821	1.14804840087891	-0.321102887392044	13.6301574707031	0.000618529506027699	-0.0107450718060136	-0.00197886489331722	0.00451462110504508
1822	1.79739701747894	-0.970451533794403	13.8898963928223	-0.000680167751852423	-0.00132951640989631	-0.00717365415766835	-0.00684897974133492
1823	2.44674563407898	-0.321102887392044	13.8898963928223	0.000943203864153475	0.00483929552137852	0.00354059832170606	0.000943203864153475
1824	-1.44934618473053	0.328245729207993	14.3444404602051	-0.0110697457566857	0.00678734155371785	-3.08191010844894e-05	-0.00457625929266214
1825	-1.44934618473053	0.977594375610352	13.8898963928223	-0.00295288790948689	-0.00100484199356288	-0.00197886489331722	0.00970941036939621
1826	-0.799997508525848	0.328245729207993	13.5652227401733	-0.00684897974133492	0.00808603875339031	-0.00782300252467394	0.000943203864153475
1827	0.498699754476547	0.652920067310333	13.9548320770264	-0.00425158534198999	-0.000680167751852423	-0.0126931173726916	-0.00327756232582033
1828	1.79739701747894	-0.970451533794403	14.0197668075562	-0.00165419070981443	0.00776136433705688	0.00321592413820326	-0.00587495695799589
1829	0.498699754476547	-0.645777225494385	13.9548320770264	-0.00165419070981443	0.0022419011220336	0.00191722682211548	-0.000680167751852423
1830	-0.150648877024651	1.30226862430573	13.8249616622925	0.00646266713738441	0.000293855206109583	-0.00652430532500148	0.00711201597005129
1831	2.44674563407898	-0.645777225494385	14.1496362686157	0.00191722682211548	0.00386527273803949	-0.00132951640989631	-0.000355493422830477
1832	-0.799997508525848	0.977594375610352	13.7600269317627	0.000943203864153475	-0.00100484199356288	-3.08191010844894e-05	-0.00230353930965066
1833	1.14804840087891	-1.61980020999908	14.2145709991455	-0.00392691092565656	-0.000680167751852423	0.000293855206109583	-0.00522560812532902
1834	1.14804840087891	-1.61980020999908	13.8249616622925	-0.00100484199356288	-0.00425158534198999	0.00743668992072344	-0.00100484199356288
1835	0.498699754476547	0.328245729207993	13.6950922012329	0.00191722682211548	0.00126787810586393	0.00808603875339031	0.00321592413820326
1836	1.14804840087891	0.652920067310333	14.2145709991455	0.000943203864153475	0.00418994715437293	-0.00717365415766835	-0.00165419070981443
1837	0.498699754476547	0.328245729207993	14.0847015380859	0.00159255252219737	0.00289124972186983	0.00418994715437293	0.000293855206109583
1838	0.498699754476547	-0.321102887392044	13.7600269317627	-0.00847235135734081	0.000618529506027699	-0.00684897974133492	0.00646266713738441
1839	-2.74804329872131	-0.321102887392044	14.0847015380859	-0.0130177913233638	0.00906006153672934	-0.00360223650932312	-0.00295288790948689
1840	-0.150648877024651	0.977594375610352	14.0197668075562	0.00159255252219737	-0.00165419070981443	-0.00360223650932312	-0.00100484199356288
1841	-0.150648877024651	0.328245729207993	14.0847015380859	0.00548864435404539	0.00581331877037883	-0.00717365415766835	0.000618529506027699
1842	2.44674563407898	-0.321102887392044	13.8898963928223	0.00418994715437293	0.00321592413820326	-0.00360223650932312	0.000293855206109583
1843	1.79739701747894	0.00357141741551459	13.6950922012329	-0.00587495695799589	0.00906006153672934	-0.00392691092565656	0.00126787810586393
1844	0.498699754476547	0.652920067310333	13.3704175949097	-0.0026282137259841	0.00678734155371785	-0.00587495695799589	-0.00100484199356288
1845	-0.150648877024651	0.328245729207993	13.9548320770264	0.00191722682211548	-0.00327756232582033	0.0022419011220336	0.00191722682211548
1846	-0.150648877024651	0.328245729207993	13.6301574707031	0.00581331877037883	0.0022419011220336	0.00418994715437293	0.000943203864153475
1847	-0.150648877024651	0.00357141741551459	13.7600269317627	0.000943203864153475	-0.00132951640989631	-0.00230353930965066	-0.00360223650932312
1848	1.79739701747894	-2.26914882659912	14.0197668075562	-0.000680167751852423	-0.00717365415766835	-0.0026282137259841	0.00126787810586393
1849	0.498699754476547	-0.321102887392044	14.1496362686157	-0.00684897974133492	0.00159255252219737	-0.00749832857400179	-0.00230353930965066
1850	-0.150648877024651	0.652920067310333	13.6301574707031	0.00289124972186983	0.00159255252219737	-0.00879702530801296	0.00386527273803949
1851	1.79739701747894	0.328245729207993	13.8249616622925	0.000618529506027699	-0.00360223650932312	0.00613799272105098	-0.000355493422830477
1852	-2.09869480133057	0.977594375610352	13.6950922012329	-0.00749832857400179	-0.000355493422830477	-0.00230353930965066	0.00191722682211548
1853	-0.799997508525848	-0.645777225494385	13.8249616622925	-0.00782300252467394	0.00906006153672934	0.00516396993771195	-0.000355493422830477
1854	1.79739701747894	0.00357141741551459	13.7600269317627	-0.00165419070981443	-0.000355493422830477	-0.00457625929266214	-0.00165419070981443
1855	0.498699754476547	0.652920067310333	13.9548320770264	0.00646266713738441	-0.000355493422830477	-0.0104203969240189	0.00386527273803949
1856	-0.150648877024651	0.977594375610352	13.5002880096436	-0.00197886489331722	-0.00392691092565656	-0.00230353930965066	-3.08191010844894e-05
1857	0.498699754476547	0.00357141741551459	13.4353523254395	-0.00360223650932312	-3.08191010844894e-05	-0.00490093370899558	0.00613799272105098
1858	2.44674563407898	-0.321102887392044	13.8249616622925	0.0022419011220336	0.00321592413820326	0.000943203864153475	-0.00912170019000769
1859	2.44674563407898	-0.321102887392044	14.2145709991455	-0.0026282137259841	0.00354059832170606	0.00289124972186983	0.0022419011220336
1860	1.79739701747894	0.652920067310333	13.8898963928223	0.00386527273803949	0.00418994715437293	0.00191722682211548	0.00483929552137852
1861	-0.150648877024651	0.328245729207993	14.1496362686157	0.00126787810586393	-0.00782300252467394	0.00191722682211548	0.000618529506027699
1862	1.79739701747894	-1.94447445869446	14.2795057296753	0.00418994715437293	-0.00522560812532902	-0.00295288790948689	0.00386527273803949
1863	0.498699754476547	0.328245729207993	13.6950922012329	-0.00327756232582033	-0.00425158534198999	-0.0026282137259841	-0.0100957229733467
1864	-0.799997508525848	0.328245729207993	13.8249616622925	-0.00392691092565656	0.00418994715437293	0.000293855206109583	-0.00197886489331722
1865	-0.150648877024651	0.652920067310333	13.8898963928223	-0.000680167751852423	0.00418994715437293	-0.00230353930965066	-0.0026282137259841
1866	-3.39739203453064	0.00357141741551459	13.9548320770264	-0.00295288790948689	0.00256657530553639	-0.00197886489331722	0.00321592413820326
1867	-1.44934618473053	0.328245729207993	14.1496362686157	-0.00490093370899558	0.00354059832170606	-0.00392691092565656	-0.00165419070981443
1868	1.14804840087891	0.00357141741551459	14.2145709991455	0.00613799272105098	0.00678734155371785	-0.00165419070981443	-0.00652430532500148
1869	0.498699754476547	-0.321102887392044	13.7600269317627	-0.00165419070981443	-3.08191010844894e-05	-0.00425158534198999	0.00386527273803949
1870	-0.150648877024651	0.00357141741551459	13.3054828643799	0.00386527273803949	-0.00425158534198999	-0.00814767740666866	0.00483929552137852
1871	2.44674563407898	0.00357141741551459	13.6301574707031	0.00646266713738441	-0.00684897974133492	-0.00457625929266214	-0.00425158534198999
1872	1.79739701747894	0.00357141741551459	13.6950922012329	0.00126787810586393	0.00191722682211548	-0.00782300252467394	-0.000355493422830477
1873	1.79739701747894	-0.321102887392044	13.9548320770264	-0.00522560812532902	0.00548864435404539	-0.000355493422830477	-0.00619963090866804
1874	1.79739701747894	0.00357141741551459	13.8898963928223	-0.00295288790948689	0.00743668992072344	0.00256657530553639	-0.00197886489331722
1875	0.498699754476547	-0.645777225494385	13.5652227401733	0.00581331877037883	-0.00652430532500148	0.00613799272105098	-0.00490093370899558
1876	-0.150648877024651	-0.321102887392044	12.8509387969971	0.00354059832170606	-0.00165419070981443	0.000618529506027699	0.00159255252219737
1877	1.14804840087891	0.652920067310333	13.6301574707031	0.000618529506027699	-0.000355493422830477	0.000293855206109583	-0.00295288790948689
1878	1.79739701747894	-0.645777225494385	13.8898963928223	-0.00490093370899558	0.00354059832170606	-0.000680167751852423	-0.00814767740666866
1879	0.498699754476547	-0.321102887392044	13.8898963928223	-0.0104203969240189	0.00289124972186983	-0.00847235135734081	0.00256657530553639
1880	-1.44934618473053	1.30226862430573	13.2405481338501	-0.00652430532500148	0.00354059832170606	0.00321592413820326	0.00418994715437293
1881	-1.44934618473053	0.328245729207993	13.6950922012329	0.0022419011220336	-0.00522560812532902	0.000618529506027699	0.00451462110504508
1882	2.44674563407898	-0.645777225494385	13.7600269317627	-0.00132951640989631	-0.00230353930965066	0.00613799272105098	-0.000680167751852423
1883	-0.150648877024651	0.652920067310333	13.5652227401733	0.00516396993771195	-0.000355493422830477	-0.00652430532500148	-0.00230353930965066
1884	1.79739701747894	0.652920067310333	13.6950922012329	0.000618529506027699	-0.00165419070981443	-0.00555028254166245	0.000293855206109583
1885	0.498699754476547	0.977594375610352	13.5652227401733	0.0022419011220336	0.000943203864153475	0.000618529506027699	-0.000680167751852423
1886	-0.799997508525848	0.328245729207993	14.0847015380859	0.00354059832170606	0.00906006153672934	-0.00619963090866804	-0.00197886489331722
1887	0.498699754476547	0.328245729207993	13.9548320770264	-0.00749832857400179	0.000618529506027699	0.00483929552137852	-0.00392691092565656
1888	1.14804840087891	-0.321102887392044	13.5652227401733	-0.00912170019000769	-0.00295288790948689	-0.00587495695799589	0.00646266713738441
1889	2.44674563407898	-2.26914882659912	13.8249616622925	0.00418994715437293	-0.00912170019000769	0.00159255252219737	-0.00165419070981443
1890	-0.150648877024651	-0.645777225494385	13.6301574707031	-0.00327756232582033	-0.0104203969240189	-0.00230353930965066	-0.00165419070981443
1891	2.44674563407898	-0.970451533794403	14.2145709991455	0.00256657530553639	0.000943203864153475	-0.00295288790948689	0.000618529506027699
1892	-0.799997508525848	0.00357141741551459	14.2145709991455	-0.000355493422830477	-0.00392691092565656	-3.08191010844894e-05	0.00126787810586393
1893	-0.150648877024651	-0.645777225494385	14.0847015380859	-0.00327756232582033	-0.00100484199356288	0.00613799272105098	-0.00847235135734081
1894	-1.44934618473053	0.652920067310333	13.8249616622925	-0.00717365415766835	0.00808603875339031	0.000943203864153475	0.00483929552137852
1895	-0.799997508525848	0.652920067310333	13.5002880096436	-0.0026282137259841	0.00483929552137852	-0.00327756232582033	0.00256657530553639
1896	-0.150648877024651	0.328245729207993	13.8898963928223	0.00776136433705688	-0.00295288790948689	-0.00490093370899558	0.00548864435404539
1897	0.498699754476547	0.652920067310333	13.7600269317627	-0.00684897974133492	-0.00360223650932312	-0.000355493422830477	0.00386527273803949
1898	1.79739701747894	0.00357141741551459	13.6950922012329	-0.00197886489331722	0.00613799272105098	-0.00717365415766835	0.00354059832170606
1899	1.14804840087891	-0.645777225494385	13.8898963928223	-0.00490093370899558	-0.00100484199356288	0.00548864435404539	-0.00197886489331722
1900	-0.150648877024651	0.328245729207993	13.5002880096436	0.000618529506027699	-0.000355493422830477	0.00581331877037883	0.00321592413820326
1901	0.498699754476547	0.00357141741551459	13.8249616622925	0.00256657530553639	-0.00490093370899558	-0.00100484199356288	0.00418994715437293
1902	1.79739701747894	-0.970451533794403	13.8898963928223	-0.00230353930965066	0.00289124972186983	0.00483929552137852	-0.00197886489331722
1903	0.498699754476547	-0.970451533794403	13.6950922012329	0.0022419011220336	-0.00879702530801296	-0.00814767740666866	0.000293855206109583
1904	0.498699754476547	-0.321102887392044	13.8249616622925	0.00321592413820326	-0.0026282137259841	-0.00360223650932312	-0.00457625929266214
1905	-0.150648877024651	0.00357141741551459	14.3444404602051	0.0022419011220336	-0.000355493422830477	-0.00230353930965066	0.000293855206109583
1906	-0.150648877024651	0.328245729207993	13.6301574707031	0.0022419011220336	0.00354059832170606	0.000618529506027699	0.00191722682211548
1907	-0.799997508525848	0.652920067310333	13.3704175949097	-0.00684897974133492	0.00191722682211548	-0.00165419070981443	-0.00165419070981443
1908	-1.44934618473053	0.652920067310333	13.5652227401733	-0.00295288790948689	0.00126787810586393	-3.08191010844894e-05	-3.08191010844894e-05
1909	1.14804840087891	-0.321102887392044	13.8898963928223	-0.00555028254166245	0.0113327819854021	-0.00230353930965066	-0.00295288790948689
1910	0.498699754476547	0.328245729207993	14.0847015380859	0.00613799272105098	0.00386527273803949	-0.000680167751852423	-0.000680167751852423
1911	1.14804840087891	-0.321102887392044	13.9548320770264	0.00191722682211548	-0.00619963090866804	-0.0126931173726916	-0.00749832857400179
1912	2.44674563407898	-0.645777225494385	13.5652227401733	-0.000680167751852423	0.000293855206109583	-0.00652430532500148	-0.000680167751852423
1913	2.44674563407898	-0.645777225494385	13.3704175949097	0.00159255252219737	0.00126787810586393	-0.00197886489331722	0.00289124972186983
1914	0.498699754476547	0.977594375610352	13.4353523254395	0.000943203864153475	0.00906006153672934	0.00451462110504508	0.00386527273803949
1915	0.498699754476547	0.328245729207993	13.6950922012329	0.00126787810586393	0.00418994715437293	-0.00197886489331722	-0.00457625929266214
1916	-0.150648877024651	0.00357141741551459	13.6950922012329	-0.00197886489331722	-0.00425158534198999	-0.000355493422830477	0.0022419011220336
1917	1.14804840087891	-0.645777225494385	14.1496362686157	0.000943203864153475	-0.00944637414067984	-0.0026282137259841	0.00548864435404539
1918	1.79739701747894	-0.970451533794403	13.6301574707031	-0.00165419070981443	0.00126787810586393	-0.00295288790948689	0.00386527273803949
1919	1.79739701747894	-0.321102887392044	13.7600269317627	-0.00457625929266214	0.00321592413820326	0.00841071270406246	0.00256657530553639
1920	0.498699754476547	0.328245729207993	13.5652227401733	0.00289124972186983	0.000618529506027699	-0.00230353930965066	-0.00392691092565656
1921	-1.44934618473053	0.652920067310333	13.6950922012329	-0.00165419070981443	-0.00327756232582033	-0.0123684434220195	-0.00230353930965066
1922	-0.799997508525848	-0.321102887392044	14.1496362686157	-0.00977104809135199	0.000943203864153475	-0.000355493422830477	0.00613799272105098
1923	-1.44934618473053	0.977594375610352	14.2795057296753	-0.00619963090866804	-0.00295288790948689	-0.0126931173726916	-0.00457625929266214
1924	-0.150648877024651	0.328245729207993	13.9548320770264	-0.00230353930965066	0.00613799272105098	0.00711201597005129	-3.08191010844894e-05
1925	1.14804840087891	0.328245729207993	13.9548320770264	-0.00425158534198999	0.00191722682211548	-0.00522560812532902	-0.00165419070981443
1926	0.498699754476547	0.977594375610352	13.5002880096436	0.00159255252219737	-0.00165419070981443	-0.00587495695799589	0.00289124972186983
1927	0.498699754476547	0.652920067310333	13.4353523254395	0.00126787810586393	0.0022419011220336	-0.0110697457566857	0.000293855206109583
1928	1.14804840087891	-0.321102887392044	13.6301574707031	0.0022419011220336	0.0116574559360743	-0.00197886489331722	-0.0130177913233638
1929	1.79739701747894	-0.321102887392044	14.2795057296753	-0.00490093370899558	0.000618529506027699	-0.00392691092565656	0.00126787810586393
1930	0.498699754476547	0.00357141741551459	13.6301574707031	0.00581331877037883	-0.00457625929266214	0.0022419011220336	0.00321592413820326
1931	1.79739701747894	-0.970451533794403	13.5652227401733	-0.00230353930965066	-0.00295288790948689	-0.00684897974133492	0.00354059832170606
1932	2.44674563407898	-1.29512584209442	13.1756134033203	-0.00132951640989631	0.00256657530553639	-0.00457625929266214	-0.00165419070981443
1933	2.44674563407898	-0.321102887392044	13.8249616622925	-0.00490093370899558	0.00743668992072344	-0.00100484199356288	0.00418994715437293
1934	-0.150648877024651	0.328245729207993	13.8249616622925	-0.00230353930965066	0.00646266713738441	-0.00360223650932312	-0.0026282137259841
1935	-1.44934618473053	0.652920067310333	13.8898963928223	-0.00457625929266214	-0.00327756232582033	0.00743668992072344	-0.00717365415766835
1936	-2.74804329872131	0.977594375610352	13.8249616622925	-0.00295288790948689	0.00516396993771195	-0.00295288790948689	0.00743668992072344
1937	-1.44934618473053	0.328245729207993	13.5002880096436	-0.00879702530801296	0.00516396993771195	-0.00814767740666866	-3.08191010844894e-05
1938	-0.799997508525848	0.977594375610352	13.6950922012329	-0.00295288790948689	0.00581331877037883	-0.00197886489331722	-0.00717365415766835
1939	2.44674563407898	-0.321102887392044	14.2145709991455	0.0100340843200684	0.00516396993771195	-0.000355493422830477	-0.00132951640989631
1940	1.14804840087891	0.977594375610352	13.8898963928223	0.000943203864153475	-0.00230353930965066	0.000293855206109583	-0.00197886489331722
1941	-0.150648877024651	0.00357141741551459	13.6301574707031	-0.00165419070981443	-0.0026282137259841	-0.00360223650932312	-0.000680167751852423
1942	2.44674563407898	-0.321102887392044	13.7600269317627	0.00289124972186983	0.000943203864153475	-0.00912170019000769	0.00256657530553639
1943	0.498699754476547	0.328245729207993	13.8898963928223	0.000943203864153475	0.00386527273803949	0.00418994715437293	-0.00295288790948689
1944	1.14804840087891	0.328245729207993	13.7600269317627	0.00321592413820326	0.00548864435404539	-0.00587495695799589	0.00873538758605719
1945	-0.799997508525848	-0.970451533794403	14.1496362686157	-0.00165419070981443	0.00256657530553639	-0.00100484199356288	-0.00425158534198999
1946	0.498699754476547	-0.645777225494385	13.9548320770264	0.00386527273803949	-0.00879702530801296	-0.00132951640989631	0.00321592413820326
1947	-0.150648877024651	-0.321102887392044	13.6950922012329	0.00159255252219737	-0.00165419070981443	-0.00295288790948689	-0.00197886489331722
1948	-0.150648877024651	0.652920067310333	13.9548320770264	-0.00425158534198999	-0.00132951640989631	0.00354059832170606	-0.00197886489331722
1949	1.79739701747894	-0.970451533794403	13.9548320770264	0.00354059832170606	0.00548864435404539	-0.00165419070981443	0.00516396993771195
1950	-2.09869480133057	0.652920067310333	13.8898963928223	-0.00717365415766835	0.000293855206109583	0.00418994715437293	0.00548864435404539
1951	-2.09869480133057	0.652920067310333	13.8898963928223	-0.00360223650932312	0.00289124972186983	-0.0149658378213644	0.00743668992072344
1952	1.79739701747894	-0.645777225494385	14.0847015380859	-0.000680167751852423	0.000293855206109583	-0.00392691092565656	0.000618529506027699
1953	1.14804840087891	0.328245729207993	14.0197668075562	-0.00522560812532902	-0.00132951640989631	-0.000680167751852423	-0.00392691092565656
1954	-0.150648877024651	0.328245729207993	13.9548320770264	0.000943203864153475	0.00289124972186983	-0.00295288790948689	-0.0026282137259841
1955	1.14804840087891	0.977594375610352	13.5652227401733	0.00191722682211548	0.00256657530553639	-0.0104203969240189	0.00776136433705688
1956	1.79739701747894	0.977594375610352	13.7600269317627	0.00808603875339031	-0.00392691092565656	0.000618529506027699	0.00126787810586393
1957	0.498699754476547	0.977594375610352	13.8898963928223	-0.00392691092565656	0.00678734155371785	-0.00490093370899558	-0.00100484199356288
1958	-0.150648877024651	0.328245729207993	13.8898963928223	0.000618529506027699	0.000618529506027699	-0.00555028254166245	-0.00327756232582033
1959	3.09609436988831	-0.970451533794403	13.8249616622925	0.000943203864153475	-0.0026282137259841	-0.00392691092565656	-0.000680167751852423
1960	0.498699754476547	-2.26914882659912	14.2145709991455	-0.00392691092565656	-0.00944637414067984	0.000943203864153475	0.00321592413820326
1961	1.14804840087891	-0.970451533794403	13.7600269317627	0.0022419011220336	-0.00619963090866804	-0.00392691092565656	0.00354059832170606
1962	1.14804840087891	1.30226862430573	13.4353523254395	-0.0026282137259841	0.00159255252219737	-0.00847235135734081	0.000943203864153475
1963	-0.150648877024651	0.652920067310333	13.7600269317627	-0.00490093370899558	0.00613799272105098	-0.00814767740666866	-3.08191010844894e-05
1964	-2.09869480133057	0.00357141741551459	14.1496362686157	-0.00425158534198999	0.0022419011220336	0.00808603875339031	-0.00295288790948689
1965	-0.150648877024651	-0.645777225494385	14.2145709991455	0.000943203864153475	0.00613799272105098	0.000293855206109583	0.00841071270406246
1966	0.498699754476547	-0.321102887392044	14.1496362686157	0.000943203864153475	-0.00555028254166245	-0.000680167751852423	-0.00619963090866804
1967	-0.150648877024651	0.652920067310333	13.6301574707031	-0.0026282137259841	0.000293855206109583	-0.00360223650932312	0.00256657530553639
1968	1.14804840087891	0.328245729207993	13.3704175949097	-0.00425158534198999	0.00516396993771195	-0.00749832857400179	0.00256657530553639
1969	1.14804840087891	-0.321102887392044	13.5652227401733	-0.000355493422830477	-0.00230353930965066	0.00126787810586393	-0.00457625929266214
1970	0.498699754476547	-0.645777225494385	13.8249616622925	0.000618529506027699	-0.00425158534198999	-0.00392691092565656	-0.00100484199356288
1971	-0.150648877024651	0.652920067310333	13.7600269317627	0.00841071270406246	-0.0026282137259841	-0.00522560812532902	-0.00555028254166245
1972	1.14804840087891	-0.645777225494385	14.2795057296753	0.000618529506027699	0.00256657530553639	0.00776136433705688	0.000943203864153475
1973	1.14804840087891	-0.645777225494385	13.8898963928223	-0.00977104809135199	0.00159255252219737	-0.00684897974133492	0.000943203864153475
1974	0.498699754476547	-0.645777225494385	13.6301574707031	0.00613799272105098	0.000293855206109583	-0.00100484199356288	0.00159255252219737
1975	1.14804840087891	-1.61980020999908	14.0847015380859	0.00354059832170606	-0.00197886489331722	-0.000355493422830477	0.00743668992072344
1976	1.79739701747894	0.00357141741551459	14.2145709991455	0.00841071270406246	-0.00652430532500148	0.000943203864153475	-0.00814767740666866
1977	-0.799997508525848	-0.645777225494385	14.1496362686157	0.00483929552137852	0.000618529506027699	-0.00749832857400179	0.00321592413820326
1978	-1.44934618473053	0.328245729207993	13.9548320770264	-0.00912170019000769	0.00256657530553639	0.00386527273803949	0.00841071270406246
1979	-2.09869480133057	0.00357141741551459	14.1496362686157	-0.00587495695799589	0.00256657530553639	-0.00490093370899558	0.00483929552137852
1980	1.14804840087891	-0.645777225494385	14.2795057296753	0.00386527273803949	0.00321592413820326	-0.0120437685400248	0.00418994715437293
1981	1.79739701747894	-0.321102887392044	14.0197668075562	-3.08191010844894e-05	0.000293855206109583	-0.00457625929266214	0.00256657530553639
1982	-0.150648877024651	0.652920067310333	13.9548320770264	-0.00327756232582033	-3.08191010844894e-05	-0.00652430532500148	0.00613799272105098
1983	1.14804840087891	0.328245729207993	14.0197668075562	-0.000355493422830477	-0.000355493422830477	0.000618529506027699	-0.00457625929266214
1984	1.79739701747894	-0.645777225494385	13.6950922012329	0.00289124972186983	0.00159255252219737	0.000943203864153475	0.000618529506027699
1985	2.44674563407898	-0.645777225494385	14.3444404602051	0.00126787810586393	0.000293855206109583	-0.00230353930965066	-0.00360223650932312
1986	1.79739701747894	-0.321102887392044	14.2795057296753	0.00581331877037883	0.00191722682211548	-0.00944637414067984	0.00418994715437293
1987	0.498699754476547	-0.645777225494385	14.1496362686157	-0.00555028254166245	0.00646266713738441	-0.00230353930965066	-0.000680167751852423
1988	-0.799997508525848	-0.321102887392044	13.5652227401733	-0.00619963090866804	-0.00100484199356288	-0.000680167751852423	-0.00522560812532902
1989	1.79739701747894	-1.61980020999908	14.2795057296753	-0.00457625929266214	-0.0026282137259841	0.00613799272105098	-0.00197886489331722
1990	1.14804840087891	-0.321102887392044	14.2795057296753	0.00808603875339031	0.0022419011220336	0.00321592413820326	-0.000355493422830477
1991	-0.799997508525848	0.328245729207993	14.2795057296753	-0.00230353930965066	0.00159255252219737	0.00191722682211548	-0.00425158534198999
1992	1.14804840087891	-0.970451533794403	14.0847015380859	-0.00522560812532902	-0.00555028254166245	-0.00555028254166245	0.00159255252219737
1993	-4.04674053192139	0.977594375610352	13.8898963928223	-0.0152905117720366	0.00970941036939621	-0.00782300252467394	-0.00684897974133492
1994	-1.44934618473053	-0.321102887392044	14.0847015380859	-0.00587495695799589	-0.00100484199356288	-0.0130177913233638	-3.08191010844894e-05
1995	1.79739701747894	-0.645777225494385	13.8249616622925	-3.08191010844894e-05	0.00321592413820326	0.00451462110504508	-3.08191010844894e-05
1996	1.79739701747894	-0.321102887392044	13.8898963928223	0.00711201597005129	-0.000355493422830477	-0.00392691092565656	0.00126787810586393
1997	2.44674563407898	-0.645777225494385	13.9548320770264	-0.00165419070981443	-0.000680167751852423	-3.08191010844894e-05	0.0022419011220336
1998	0.498699754476547	0.977594375610352	13.7600269317627	-0.00717365415766835	0.0106834331527352	0.00256657530553639	0.00418994715437293
1999	0.498699754476547	0.00357141741551459	13.4353523254395	0.000618529506027699	-0.00132951640989631	-0.00879702530801296	-0.00587495695799589
2000	1.14804840087891	-0.321102887392044	13.8249616622925	0.00483929552137852	0.00841071270406246	0.00776136433705688	0.00646266713738441
[truncated: 7,880 more rows]
