# Supplementary material for: Precise instruction and consideration of the vertical and horizontal force component increases validity and reliability of the 90:20 Isometric Posterior Chain Test
Source: PLoS One. 2024 Oct 28;19(10):e0312843. doi: 10.1371/journal.pone.0312843 (PMC11515970; doi:10.1371/journal.pone.0312843)
Supplement: S1 File — (ZIP) [file pone.0312843.s001.zip › S1_Raw_Data/M1_P23_vh_1.csv]

1	68.0309600830078	-3.24317169189453	3.37044906616211	-0.00587495695799589	0.00126787810586393	-0.00717365415766835	-0.0165892094373703
2	66.0829086303711	-2.26914882659912	2.9159049987793	-0.00327756232582033	0.00743668992072344	-0.0120437685400248	-0.00490093370899558
3	66.7322616577148	-2.26914882659912	2.52629590034485	-0.00295288790948689	0.00841071270406246	-0.00327756232582033	0.000943203864153475
4	65.4335632324219	-1.94447445869446	2.78603529930115	0.00386527273803949	-0.000680167751852423	-0.00619963090866804	-0.00100484199356288
5	66.7322616577148	-2.59382319450378	3.1756443977356	-0.00230353930965066	-0.00587495695799589	-0.00684897974133492	0.00678734155371785
6	66.7322616577148	-2.26914882659912	2.98083996772766	-0.000355493422830477	0.00581331877037883	-0.000680167751852423	0.00451462110504508
7	67.3816070556641	-4.54186916351318	3.43538379669189	-0.0026282137259841	-0.00132951640989631	-0.00522560812532902	0.00289124972186983
8	65.4335632324219	-3.24317169189453	3.24057936668396	0.00711201597005129	-0.00457625929266214	0.00938473641872406	-0.0026282137259841
9	66.0829086303711	-2.59382319450378	2.85097002983093	-0.00457625929266214	-0.00847235135734081	0.00841071270406246	0.00354059832170606
10	66.0829086303711	-1.94447445869446	3.1756443977356	0.00581331877037883	-0.00749832857400179	0.00386527273803949	0.00483929552137852
11	66.7322616577148	-3.24317169189453	3.50031876564026	-0.00847235135734081	-0.00652430532500148	0.00256657530553639	0.00354059832170606
12	66.0829086303711	-3.24317169189453	3.11070966720581	-0.00717365415766835	-0.00100484199356288	0.000618529506027699	-3.08191010844894e-05
13	65.4335632324219	-1.61980020999908	3.1756443977356	0.000618529506027699	-0.00360223650932312	-0.00327756232582033	0.00191722682211548
14	66.7322616577148	-2.26914882659912	2.9159049987793	0.00126787810586393	0.00548864435404539	0.00743668992072344	0.00191722682211548
15	66.7322616577148	-2.59382319450378	2.52629590034485	0.000618529506027699	0.000293855206109583	-0.00749832857400179	-0.00490093370899558
16	65.4335632324219	-2.26914882659912	2.656165599823	0.0178262684494257	0.00321592413820326	0.00126787810586393	-0.000680167751852423
17	66.7322616577148	-2.26914882659912	2.78603529930115	0.00386527273803949	0.00289124972186983	-0.000355493422830477	-0.0026282137259841
18	68.0309600830078	-2.26914882659912	3.1756443977356	-0.00619963090866804	0.00581331877037883	-0.00717365415766835	-0.00490093370899558
19	66.7322616577148	-2.91849732398987	3.76005816459656	0.00483929552137852	0.00126787810586393	-0.00522560812532902	-0.00197886489331722
20	66.0829086303711	-2.91849732398987	3.04577469825745	-0.00100484199356288	-0.00457625929266214	-0.00977104809135199	-0.00977104809135199
21	68.0309600830078	-4.54186916351318	3.1756443977356	0.000293855206109583	0.000293855206109583	-0.00490093370899558	-0.0146411629393697
22	68.0309600830078	-2.59382319450378	2.9159049987793	-0.0149658378213644	0.00548864435404539	-0.00652430532500148	-0.00619963090866804
23	65.4335632324219	-1.94447445869446	2.9159049987793	-0.0100957229733467	0.00191722682211548	-0.00555028254166245	0.00191722682211548
24	66.7322616577148	-2.26914882659912	3.11070966720581	-0.00197886489331722	0.00451462110504508	-0.00360223650932312	0.00678734155371785
25	63.4855155944824	-1.94447445869446	3.24057936668396	-0.00327756232582033	-0.0026282137259841	-0.00392691092565656	0.00159255252219737
26	64.7842102050781	-2.59382319450378	3.11070966720581	-0.00847235135734081	-0.00165419070981443	0.000293855206109583	0.00321592413820326
27	67.3816070556641	-3.56784605979919	3.11070966720581	-0.00652430532500148	0.00548864435404539	0.00289124972186983	0.000618529506027699
28	66.7322616577148	-1.94447445869446	2.78603529930115	-0.00392691092565656	0.00451462110504508	0.0103587592020631	0.00418994715437293
29	67.3816070556641	-1.94447445869446	3.04577469825745	0.00970941036939621	-0.00197886489331722	-0.00295288790948689	0.00451462110504508
30	66.0829086303711	-1.61980020999908	2.72110033035278	0.00711201597005129	-0.00392691092565656	0.0022419011220336	0.000618529506027699
31	68.0309600830078	-2.91849732398987	3.24057936668396	0.00483929552137852	-0.00457625929266214	-3.08191010844894e-05	0.00711201597005129
32	67.3816070556641	-2.26914882659912	3.04577469825745	0.00613799272105098	0.00289124972186983	-3.08191010844894e-05	0.00451462110504508
33	67.3816070556641	-2.26914882659912	2.9159049987793	0.0100340843200684	-3.08191010844894e-05	0.00906006153672934	-0.000680167751852423
34	67.3816070556641	-3.89252042770386	3.1756443977356	-3.08191010844894e-05	0.00191722682211548	0.00159255252219737	0.00418994715437293
35	69.3296508789063	-4.21719455718994	3.50031876564026	0.00126787810586393	-0.00425158534198999	-0.00555028254166245	-0.00165419070981443
36	66.7322616577148	-3.89252042770386	3.56525373458862	0.00256657530553639	-3.08191010844894e-05	-0.00100484199356288	-0.00879702530801296
37	66.0829086303711	-1.94447445869446	3.37044906616211	-0.0120437685400248	0.00516396993771195	0.000943203864153475	-0.0110697457566857
38	66.0829086303711	-2.26914882659912	3.1756443977356	-0.000680167751852423	0.00613799272105098	0.00613799272105098	0.000618529506027699
39	66.7322616577148	-3.24317169189453	3.37044906616211	-0.0100957229733467	0.000293855206109583	0.000618529506027699	0.0116574559360743
40	65.4335632324219	-2.91849732398987	3.37044906616211	-0.0139918150380254	0.00321592413820326	-0.0130177913233638	-0.00197886489331722
41	68.0309600830078	-2.26914882659912	2.85097002983093	-0.0026282137259841	0.00418994715437293	-0.021459324285388	-0.00782300252467394
42	66.7322616577148	-1.94447445869446	3.11070966720581	-0.00684897974133492	0.0100340843200684	-0.00847235135734081	-0.00944637414067984
43	66.7322616577148	-2.26914882659912	3.30551409721375	-0.000680167751852423	0.0022419011220336	-0.00490093370899558	0.00386527273803949
44	67.3816070556641	-3.24317169189453	3.43538379669189	0.00906006153672934	0.00548864435404539	-0.0104203969240189	0.00516396993771195
45	66.0829086303711	-2.59382319450378	3.24057936668396	0.000943203864153475	0.000618529506027699	-0.0110697457566857	0.0116574559360743
46	67.3816070556641	-2.59382319450378	2.85097002983093	-0.00684897974133492	0.00776136433705688	-0.0123684434220195	0.0022419011220336
47	68.680305480957	-3.24317169189453	2.85097002983093	-0.00295288790948689	0.000618529506027699	0.00386527273803949	-0.00100484199356288
48	68.680305480957	-4.54186916351318	3.1756443977356	0.00289124972186983	0.00289124972186983	-0.00295288790948689	0.00386527273803949
49	66.7322616577148	-3.56784605979919	3.30551409721375	0.00483929552137852	-0.00619963090866804	0.00386527273803949	0.00354059832170606
50	66.0829086303711	-3.24317169189453	3.37044906616211	-0.00619963090866804	-0.00912170019000769	0.00711201597005129	-0.00165419070981443
51	68.680305480957	-3.89252042770386	2.656165599823	0.00451462110504508	-0.00197886489331722	0.00289124972186983	0.013930176384747
52	66.0829086303711	-3.24317169189453	2.78603529930115	-0.00197886489331722	0.00451462110504508	0.00906006153672934	-0.00230353930965066
53	66.0829086303711	-4.21719455718994	3.11070966720581	-0.00425158534198999	0.00256657530553639	0.00191722682211548	0.00321592413820326
54	67.3816070556641	-3.24317169189453	3.04577469825745	-0.000355493422830477	-0.00327756232582033	0.000943203864153475	-0.00684897974133492
55	67.3816070556641	-2.91849732398987	3.11070966720581	-0.000680167751852423	-0.00490093370899558	-0.000355493422830477	0.00159255252219737
56	69.3296508789063	-3.56784605979919	3.11070966720581	-3.08191010844894e-05	-0.00360223650932312	0.00516396993771195	-0.0133424662053585
57	68.680305480957	-3.24317169189453	2.85097002983093	-0.00684897974133492	0.00711201597005129	0.00289124972186983	-0.00197886489331722
58	69.3296508789063	-3.89252042770386	2.9159049987793	-0.00295288790948689	0.00256657530553639	-0.00814767740666866	-0.00132951640989631
59	66.7322616577148	-2.59382319450378	3.1756443977356	-0.000680167751852423	-0.00392691092565656	-0.00327756232582033	-0.00814767740666866
60	67.3816070556641	-3.89252042770386	3.11070966720581	-0.00717365415766835	0.00289124972186983	-0.0159398596733809	-0.0175632312893867
61	68.0309600830078	-2.91849732398987	3.04577469825745	-0.0026282137259841	0.00126787810586393	-0.00522560812532902	-0.0139918150380254
62	66.7322616577148	-3.89252042770386	3.37044906616211	-0.00197886489331722	-3.08191010844894e-05	-0.00295288790948689	-0.0107450718060136
63	66.7322616577148	-3.56784605979919	2.85097002983093	-0.00295288790948689	0.000943203864153475	-0.00814767740666866	0.00159255252219737
64	66.0829086303711	-2.91849732398987	2.85097002983093	0.00126787810586393	0.00516396993771195	-0.00814767740666866	-0.00132951640989631
65	66.7322616577148	-3.24317169189453	2.9159049987793	-3.08191010844894e-05	0.00289124972186983	-0.00652430532500148	0.0022419011220336
66	66.7322616577148	-3.56784605979919	3.1756443977356	-0.00132951640989631	0.00159255252219737	-0.00619963090866804	0.00483929552137852
67	64.7842102050781	-3.56784605979919	3.24057936668396	-0.0123684434220195	0.00516396993771195	0.00483929552137852	0.00938473641872406
68	66.7322616577148	-2.91849732398987	3.11070966720581	-0.00879702530801296	0.00581331877037883	-0.00360223650932312	0.00516396993771195
69	66.0829086303711	-2.59382319450378	2.78603529930115	0.00191722682211548	0.00256657530553639	0.00483929552137852	0.000943203864153475
70	69.3296508789063	-3.89252042770386	3.24057936668396	-0.00749832857400179	-0.00555028254166245	-0.00555028254166245	0.00548864435404539
71	67.3816070556641	-2.26914882659912	2.98083996772766	-0.00425158534198999	-0.00360223650932312	0.0106834331527352	0.000618529506027699
72	66.7322616577148	-3.24317169189453	2.78603529930115	-0.000680167751852423	0.00386527273803949	0.00321592413820326	0.000943203864153475
73	67.3816070556641	-4.21719455718994	3.24057936668396	-0.00100484199356288	-0.00879702530801296	0.00808603875339031	0.00321592413820326
74	68.680305480957	-4.21719455718994	3.82499313354492	0.00581331877037883	-0.000680167751852423	-0.0026282137259841	0.000293855206109583
75	69.97900390625	-4.86654329299927	3.37044906616211	0.00581331877037883	-0.00360223650932312	-0.000680167751852423	-0.00425158534198999
76	67.3816070556641	-5.19121742248535	3.37044906616211	0.00451462110504508	-0.00912170019000769	0.000618529506027699	-0.00782300252467394
77	68.680305480957	-4.54186916351318	3.11070966720581	-3.08191010844894e-05	-0.00392691092565656	0.00126787810586393	-0.00132951640989631
78	68.680305480957	-4.21719455718994	3.24057936668396	0.00191722682211548	0.0106834331527352	0.00126787810586393	-0.00197886489331722
79	68.680305480957	-4.86654329299927	3.37044906616211	0.000618529506027699	0.00159255252219737	-0.00555028254166245	-0.00490093370899558
80	64.7842102050781	-3.89252042770386	3.11070966720581	-0.00684897974133492	-0.000355493422830477	-0.0139918150380254	-0.00490093370899558
81	66.0829086303711	-4.54186916351318	3.1756443977356	-0.00327756232582033	0.000943203864153475	-0.0152905117720366	-0.0104203969240189
82	66.7322616577148	-3.56784605979919	2.78603529930115	-0.00912170019000769	0.00646266713738441	-0.00295288790948689	-0.00555028254166245
83	66.7322616577148	-2.91849732398987	2.98083996772766	-0.00490093370899558	0.00646266713738441	-0.00457625929266214	-0.00132951640989631
84	68.680305480957	-4.21719455718994	3.24057936668396	0.00743668992072344	0.00581331877037883	-0.0107450718060136	0.00743668992072344
85	69.3296508789063	-4.54186916351318	3.11070966720581	0.0100340843200684	0.00548864435404539	-0.017887907102704	0.00483929552137852
86	68.680305480957	-4.21719455718994	3.04577469825745	-0.000355493422830477	-0.00165419070981443	-0.00100484199356288	0.000293855206109583
87	67.3816070556641	-3.56784605979919	2.85097002983093	-0.00425158534198999	0.00289124972186983	-0.00230353930965066	-0.00522560812532902
88	67.3816070556641	-3.56784605979919	2.78603529930115	0.00386527273803949	0.00126787810586393	-0.00360223650932312	0.000943203864153475
89	68.680305480957	-4.86654329299927	3.37044906616211	-0.00100484199356288	0.00191722682211548	-0.00100484199356288	-0.000680167751852423
90	68.680305480957	-5.51589202880859	3.43538379669189	0.00711201597005129	-0.00522560812532902	0.00451462110504508	-0.00100484199356288
91	67.3816070556641	-4.21719455718994	3.04577469825745	-0.00100484199356288	-0.0120437685400248	0.01100810803473	0.0136055024340749
92	67.3816070556641	-4.21719455718994	3.43538379669189	0.00126787810586393	-0.000355493422830477	0.0022419011220336	-3.08191010844894e-05
93	68.680305480957	-4.21719455718994	3.50031876564026	-0.00360223650932312	0.000618529506027699	0.00451462110504508	-0.000680167751852423
94	68.680305480957	-4.54186916351318	3.37044906616211	0.00354059832170606	0.00483929552137852	0.00256657530553639	0.000293855206109583
95	66.0829086303711	-3.89252042770386	3.04577469825745	-0.0104203969240189	-0.0026282137259841	-3.08191010844894e-05	0.00483929552137852
96	66.7322616577148	-3.24317169189453	2.9159049987793	-0.00555028254166245	0.00126787810586393	-0.00555028254166245	-0.00587495695799589
97	66.7322616577148	-3.56784605979919	2.98083996772766	0.00516396993771195	0.00938473641872406	-0.00392691092565656	-0.0026282137259841
98	68.0309600830078	-4.21719455718994	3.30551409721375	-0.00879702530801296	0.00548864435404539	-0.00230353930965066	0.00289124972186983
99	71.277702331543	-4.21719455718994	3.1756443977356	-0.00197886489331722	0.00418994715437293	-0.00490093370899558	0.00191722682211548
100	68.680305480957	-3.89252042770386	3.11070966720581	0.000293855206109583	0.00548864435404539	-0.0107450718060136	-0.00295288790948689
101	68.0309600830078	-3.56784605979919	2.72110033035278	-0.00555028254166245	0.00321592413820326	-0.0146411629393697	-0.00587495695799589
102	68.0309600830078	-3.24317169189453	2.98083996772766	-0.00327756232582033	0.00841071270406246	-0.000680167751852423	-0.00490093370899558
103	68.680305480957	-5.19121742248535	3.37044906616211	-3.08191010844894e-05	-0.00327756232582033	-0.0104203969240189	0.00711201597005129
104	69.3296508789063	-5.51589202880859	3.1756443977356	0.00776136433705688	0.00646266713738441	-0.00944637414067984	0.0103587592020631
105	69.3296508789063	-4.86654329299927	3.50031876564026	0.00354059832170606	-0.00490093370899558	-3.08191010844894e-05	0.00873538758605719
106	70.6283493041992	-4.54186916351318	3.24057936668396	0.00451462110504508	-0.00197886489331722	-0.00425158534198999	0.00418994715437293
107	68.0309600830078	-3.89252042770386	2.98083996772766	-0.00360223650932312	0.00646266713738441	0.00483929552137852	0.00548864435404539
108	65.4335632324219	-3.56784605979919	2.78603529930115	0.00126787810586393	0.00354059832170606	-0.00360223650932312	0.00841071270406246
109	67.3816070556641	-4.54186916351318	3.24057936668396	0.000943203864153475	0.00321592413820326	0.00354059832170606	-0.000355493422830477
110	67.3816070556641	-4.21719455718994	3.1756443977356	0.00646266713738441	-0.00295288790948689	0.00289124972186983	0.0243197549134493
111	68.680305480957	-3.24317169189453	3.1756443977356	-0.0026282137259841	0.00321592413820326	-3.08191010844894e-05	-0.00457625929266214
112	69.3296508789063	-3.89252042770386	3.11070966720581	-0.00295288790948689	-0.00100484199356288	0.00776136433705688	0.000943203864153475
113	69.3296508789063	-4.54186916351318	2.85097002983093	0.0155535480007529	0.000618529506027699	-0.00457625929266214	0.00191722682211548
114	69.97900390625	-4.54186916351318	2.9159049987793	0.00289124972186983	0.00548864435404539	-0.00457625929266214	-0.00230353930965066
115	69.3296508789063	-4.54186916351318	3.30551409721375	0.00678734155371785	-0.00100484199356288	0.00159255252219737	-0.00457625929266214
116	68.680305480957	-4.21719455718994	3.43538379669189	-0.00230353930965066	-0.00425158534198999	0.000943203864153475	-0.00847235135734081
117	67.3816070556641	-4.21719455718994	3.1756443977356	-0.00587495695799589	0.00386527273803949	0.00191722682211548	-0.0120437685400248
118	69.3296508789063	-6.16524076461792	3.24057936668396	0.000293855206109583	-0.0100957229733467	-0.00100484199356288	-0.00944637414067984
119	68.0309600830078	-5.19121742248535	3.04577469825745	0.00354059832170606	-0.00295288790948689	0.000618529506027699	-0.0026282137259841
120	68.680305480957	-4.54186916351318	3.37044906616211	0.00126787810586393	-0.0026282137259841	-0.0100957229733467	-0.00684897974133492
121	66.0829086303711	-3.56784605979919	3.04577469825745	-0.00392691092565656	0.0022419011220336	-0.0107450718060136	-0.0133424662053585
122	65.4335632324219	-4.21719455718994	3.63018846511841	-0.0165892094373703	0.00776136433705688	-0.00490093370899558	-0.0123684434220195
123	66.7322616577148	-4.21719455718994	3.30551409721375	-0.0165892094373703	0.00711201597005129	-0.00100484199356288	0.00159255252219737
124	66.7322616577148	-3.24317169189453	3.04577469825745	-0.00360223650932312	-0.00100484199356288	0.00256657530553639	0.00970941036939621
125	68.0309600830078	-3.56784605979919	2.85097002983093	0.00711201597005129	0.00613799272105098	-0.0123684434220195	0.0022419011220336
126	68.0309600830078	-2.91849732398987	2.78603529930115	-0.00360223650932312	0.00321592413820326	0.00126787810586393	0.000943203864153475
127	68.680305480957	-4.21719455718994	2.98083996772766	-0.00100484199356288	0.00711201597005129	0.0116574559360743	-0.00457625929266214
128	69.3296508789063	-4.21719455718994	2.9159049987793	0.00418994715437293	-0.00165419070981443	0.00451462110504508	0.00159255252219737
129	68.0309600830078	-3.56784605979919	3.37044906616211	0.0100340843200684	-0.00100484199356288	-0.00619963090866804	0.00289124972186983
130	68.0309600830078	-3.56784605979919	3.43538379669189	0.00873538758605719	-0.00197886489331722	0.00289124972186983	0.00581331877037883
131	69.3296508789063	-4.54186916351318	3.04577469825745	0.0152288740500808	-0.00295288790948689	0.00548864435404539	-0.00197886489331722
132	69.3296508789063	-5.84056615829468	3.24057936668396	0.00256657530553639	-0.00490093370899558	0.00873538758605719	-0.00197886489331722
133	68.680305480957	-5.51589202880859	2.78603529930115	0.00386527273803949	-0.0117190945893526	0.000618529506027699	-0.00360223650932312
134	68.0309600830078	-4.54186916351318	3.04577469825745	0.0022419011220336	0.0022419011220336	0.00418994715437293	-0.00425158534198999
135	69.3296508789063	-4.54186916351318	3.43538379669189	0.00256657530553639	0.00256657530553639	-0.00944637414067984	-0.00652430532500148
136	68.0309600830078	-4.54186916351318	3.43538379669189	-0.00327756232582033	0.0106834331527352	-3.08191010844894e-05	-0.00977104809135199
137	65.4335632324219	-3.56784605979919	2.9159049987793	-0.0100957229733467	0.00191722682211548	-0.00165419070981443	-0.0026282137259841
138	68.680305480957	-3.56784605979919	2.85097002983093	-0.0126931173726916	0.00646266713738441	-0.00132951640989631	-0.00522560812532902
139	69.3296508789063	-4.21719455718994	3.1756443977356	-0.00165419070981443	0.00354059832170606	-0.00425158534198999	0.00516396993771195
140	69.97900390625	-4.21719455718994	2.656165599823	-0.00295288790948689	0.00126787810586393	-0.00782300252467394	-0.00717365415766835
141	68.680305480957	-4.21719455718994	2.72110033035278	-0.00749832857400179	0.00354059832170606	-0.0133424662053585	-0.00782300252467394
142	70.6283493041992	-4.21719455718994	3.1756443977356	0.000618529506027699	0.0100340843200684	-0.00457625929266214	-0.0107450718060136
143	67.3816070556641	-2.59382319450378	2.85097002983093	-0.00879702530801296	-0.000680167751852423	-0.00587495695799589	-0.00555028254166245
144	68.0309600830078	-4.21719455718994	3.11070966720581	0.00418994715437293	0.00386527273803949	-0.0113944197073579	0.00581331877037883
145	69.3296508789063	-5.19121742248535	3.04577469825745	0.000293855206109583	-0.0110697457566857	-0.00879702530801296	-0.0026282137259841
146	69.3296508789063	-6.16524076461792	3.30551409721375	-0.000680167751852423	-0.00814767740666866	0.00418994715437293	0.00126787810586393
147	68.0309600830078	-5.51589202880859	3.30551409721375	0.00256657530553639	0.00289124972186983	-3.08191010844894e-05	0.00354059832170606
148	66.0829086303711	-3.24317169189453	3.11070966720581	-0.00295288790948689	-0.0026282137259841	-0.00392691092565656	-0.00165419070981443
149	69.3296508789063	-3.89252042770386	2.85097002983093	-0.00132951640989631	0.00581331877037883	-0.00360223650932312	0.00289124972186983
150	68.0309600830078	-4.21719455718994	3.04577469825745	0.00321592413820326	-0.00847235135734081	0.000943203864153475	0.0106834331527352
151	67.3816070556641	-4.21719455718994	3.11070966720581	0.00354059832170606	-0.0026282137259841	-0.00717365415766835	0.00548864435404539
152	68.0309600830078	-4.21719455718994	3.1756443977356	-0.00425158534198999	0.00126787810586393	0.00581331877037883	0.0113327819854021
153	69.97900390625	-4.21719455718994	3.30551409721375	0.00711201597005129	0.00451462110504508	0.000943203864153475	0.00159255252219737
154	70.6283493041992	-4.86654329299927	3.43538379669189	0.00386527273803949	-0.00165419070981443	-0.00425158534198999	-0.00230353930965066
155	69.97900390625	-4.21719455718994	2.98083996772766	0.00354059832170606	-3.08191010844894e-05	0.00386527273803949	-0.000680167751852423
156	68.680305480957	-3.56784605979919	2.656165599823	-0.00327756232582033	-3.08191010844894e-05	-0.0152905117720366	0.00354059832170606
157	69.97900390625	-4.21719455718994	3.1756443977356	0.00191722682211548	0.00906006153672934	0.00646266713738441	-0.0130177913233638
158	69.97900390625	-4.21719455718994	3.30551409721375	0.000293855206109583	-0.00782300252467394	-0.00555028254166245	-3.08191010844894e-05
159	69.97900390625	-4.86654329299927	3.50031876564026	0.00548864435404539	0.000618529506027699	0.00256657530553639	0.00548864435404539
160	67.3816070556641	-4.54186916351318	3.24057936668396	-0.00197886489331722	-0.00457625929266214	-0.00522560812532902	-0.00100484199356288
161	69.97900390625	-6.16524076461792	3.30551409721375	0.00321592413820326	-0.000355493422830477	-0.0110697457566857	-0.0113944197073579
162	69.97900390625	-4.54186916351318	2.78603529930115	-0.0149658378213644	0.0123068047687411	-0.0120437685400248	-0.0130177913233638
163	67.3816070556641	-3.56784605979919	2.9159049987793	-0.0120437685400248	0.00386527273803949	-0.00425158534198999	0.00126787810586393
164	66.7322616577148	-3.24317169189453	2.98083996772766	0.000293855206109583	0.00451462110504508	-0.0146411629393697	0.00483929552137852
165	65.4335632324219	-3.24317169189453	2.98083996772766	-0.00652430532500148	0.00516396993771195	-0.00652430532500148	0.0022419011220336
166	68.0309600830078	-3.89252042770386	3.11070966720581	-0.00425158534198999	0.00321592413820326	-0.00717365415766835	0.000618529506027699
167	69.97900390625	-4.21719455718994	3.30551409721375	-0.00197886489331722	0.00776136433705688	-0.00197886489331722	0.00483929552137852
168	68.0309600830078	-3.89252042770386	2.98083996772766	-0.00555028254166245	0.00191722682211548	0.00418994715437293	0.00808603875339031
169	68.680305480957	-3.56784605979919	2.78603529930115	0.00126787810586393	-0.0026282137259841	-0.00327756232582033	0.00548864435404539
170	68.0309600830078	-3.89252042770386	2.72110033035278	0.00776136433705688	0.00191722682211548	-0.00230353930965066	0.00516396993771195
171	70.6283493041992	-4.54186916351318	3.1756443977356	-0.00230353930965066	-0.00100484199356288	-0.00197886489331722	0.00646266713738441
172	68.680305480957	-4.86654329299927	3.1756443977356	0.00191722682211548	0.00516396993771195	0.00711201597005129	0.00483929552137852
173	68.680305480957	-4.21719455718994	3.30551409721375	0.000618529506027699	0.000293855206109583	-3.08191010844894e-05	0.0113327819854021
174	68.0309600830078	-4.21719455718994	2.9159049987793	0.00386527273803949	-0.0126931173726916	0.00451462110504508	0.00256657530553639
175	68.0309600830078	-5.19121742248535	2.98083996772766	-0.00327756232582033	-0.0133424662053585	-0.000355493422830477	0.000293855206109583
176	68.0309600830078	-4.21719455718994	2.9159049987793	0.00354059832170606	-0.00555028254166245	-0.00327756232582033	-0.00847235135734081
177	68.680305480957	-3.89252042770386	3.11070966720581	-0.00425158534198999	0.00841071270406246	-0.00392691092565656	-0.00197886489331722
178	68.680305480957	-4.86654329299927	3.37044906616211	-0.00977104809135199	0.0113327819854021	-0.0026282137259841	0.00516396993771195
179	65.4335632324219	-3.56784605979919	3.50031876564026	-0.00814767740666866	0.00159255252219737	-0.00165419070981443	0.00256657530553639
180	67.3816070556641	-3.89252042770386	2.98083996772766	-0.00457625929266214	0.00159255252219737	-0.0107450718060136	-0.00912170019000769
181	69.3296508789063	-4.54186916351318	2.78603529930115	-0.00327756232582033	-0.00197886489331722	-0.0120437685400248	-0.0146411629393697
182	67.3816070556641	-4.21719455718994	2.98083996772766	-0.0123684434220195	0.00581331877037883	-0.00619963090866804	-0.0107450718060136
183	68.0309600830078	-4.21719455718994	2.72110033035278	-0.00490093370899558	0.00159255252219737	-0.00684897974133492	-0.0026282137259841
184	67.3816070556641	-3.89252042770386	2.85097002983093	-3.08191010844894e-05	0.00256657530553639	-0.0107450718060136	-0.000680167751852423
185	68.0309600830078	-4.21719455718994	3.24057936668396	0.000943203864153475	-0.00457625929266214	-0.00684897974133492	-0.00327756232582033
186	67.3816070556641	-3.56784605979919	2.98083996772766	-0.00197886489331722	-0.00457625929266214	-0.0139918150380254	-0.00327756232582033
187	69.3296508789063	-5.51589202880859	3.1756443977356	-0.00392691092565656	0.0100340843200684	-0.00197886489331722	-0.00749832857400179
188	68.0309600830078	-5.51589202880859	3.11070966720581	0.00516396993771195	-0.00684897974133492	0.00386527273803949	0.00483929552137852
189	68.0309600830078	-5.19121742248535	3.43538379669189	0.00516396993771195	-0.00457625929266214	-0.00587495695799589	0.00581331877037883
190	68.0309600830078	-4.21719455718994	3.37044906616211	0.0123068047687411	-0.00360223650932312	-0.000680167751852423	0.00548864435404539
191	69.3296508789063	-4.86654329299927	3.69512343406677	0.000293855206109583	-0.00132951640989631	-0.000680167751852423	0.0168522447347641
192	67.3816070556641	-3.89252042770386	3.1756443977356	0.00386527273803949	0.000943203864153475	-0.00165419070981443	0.000943203864153475
193	65.4335632324219	-3.56784605979919	3.37044906616211	-0.0143164889886975	-0.00619963090866804	0.00678734155371785	0.00418994715437293
194	68.0309600830078	-5.51589202880859	3.37044906616211	-0.0026282137259841	-0.00490093370899558	0.00126787810586393	0.00483929552137852
195	68.680305480957	-4.86654329299927	3.04577469825745	0.000293855206109583	-0.0026282137259841	-0.000680167751852423	0.000943203864153475
196	69.97900390625	-5.19121742248535	3.24057936668396	-0.000680167751852423	-0.0026282137259841	-0.00295288790948689	-0.00587495695799589
197	68.680305480957	-4.21719455718994	2.98083996772766	-0.00684897974133492	0.00548864435404539	-0.00490093370899558	0.00126787810586393
198	66.7322616577148	-3.24317169189453	2.72110033035278	-0.00879702530801296	0.00711201597005129	-0.00327756232582033	-0.00230353930965066
199	68.680305480957	-5.19121742248535	3.1756443977356	0.00451462110504508	-0.00165419070981443	-0.0136671401560307	0.00581331877037883
200	69.97900390625	-4.86654329299927	3.04577469825745	0.00289124972186983	0.00354059832170606	-0.0026282137259841	-0.0107450718060136
201	67.3816070556641	-4.54186916351318	2.98083996772766	0.000943203864153475	0.000618529506027699	-0.00912170019000769	-0.00814767740666866
202	68.680305480957	-5.51589202880859	3.04577469825745	0.00126787810586393	-0.000355493422830477	-0.00847235135734081	-0.00944637414067984
203	68.0309600830078	-5.19121742248535	3.37044906616211	0.0022419011220336	0.00321592413820326	0.00289124972186983	-0.00165419070981443
204	70.6283493041992	-5.19121742248535	3.43538379669189	0.00386527273803949	0.00581331877037883	-0.0149658378213644	0.00483929552137852
205	67.3816070556641	-3.56784605979919	3.11070966720581	0.00516396993771195	-0.00295288790948689	-0.00457625929266214	-0.000680167751852423
206	65.4335632324219	-3.89252042770386	2.98083996772766	-0.00782300252467394	0.00451462110504508	-0.00652430532500148	0.00711201597005129
207	67.3816070556641	-4.54186916351318	2.98083996772766	-0.0117190945893526	0.00678734155371785	0.00483929552137852	0.00256657530553639
208	68.680305480957	-4.86654329299927	3.1756443977356	-0.000680167751852423	0.0123068047687411	-0.00230353930965066	0.000618529506027699
209	69.97900390625	-5.19121742248535	3.43538379669189	0.00354059832170606	0.00386527273803949	0.000618529506027699	0.00678734155371785
210	68.0309600830078	-4.54186916351318	3.30551409721375	0.00516396993771195	0.00191722682211548	0.00970941036939621	0.000943203864153475
211	70.6283493041992	-4.21719455718994	2.656165599823	-0.00814767740666866	-0.00230353930965066	0.00386527273803949	0.0132808275520802
212	68.680305480957	-3.56784605979919	2.78603529930115	0.00613799272105098	-0.00132951640989631	0.00516396993771195	-0.00457625929266214
213	69.3296508789063	-4.86654329299927	3.30551409721375	0.00776136433705688	0.000618529506027699	0.00483929552137852	0.00386527273803949
214	70.6283493041992	-5.19121742248535	3.11070966720581	0.00613799272105098	0.00289124972186983	0.00159255252219737	0.00386527273803949
215	68.680305480957	-5.84056615829468	3.43538379669189	-0.000680167751852423	-0.00619963090866804	-0.00457625929266214	-0.00132951640989631
216	69.97900390625	-6.489914894104	3.50031876564026	0.00191722682211548	-0.00749832857400179	-0.00295288790948689	-0.00197886489331722
217	68.680305480957	-5.19121742248535	2.78603529930115	0.00191722682211548	-0.00684897974133492	-0.00165419070981443	-0.00717365415766835
218	68.0309600830078	-4.21719455718994	2.98083996772766	0.000618529506027699	0.0106834331527352	-0.00619963090866804	0.00418994715437293
219	68.0309600830078	-4.54186916351318	3.04577469825745	0.000618529506027699	0.00386527273803949	-0.00100484199356288	0.000293855206109583
220	66.7322616577148	-5.51589202880859	3.1756443977356	-0.0120437685400248	0.00646266713738441	-0.00587495695799589	0.00159255252219737
221	66.0829086303711	-4.54186916351318	3.1756443977356	-0.0139918150380254	0.00483929552137852	-0.0110697457566857	-0.00684897974133492
222	68.680305480957	-4.54186916351318	3.56525373458862	-0.00977104809135199	0.0113327819854021	-0.00490093370899558	-0.0026282137259841
223	69.97900390625	-4.86654329299927	3.11070966720581	0.000293855206109583	0.00646266713738441	-0.00165419070981443	-0.00165419070981443
224	69.3296508789063	-5.19121742248535	2.9159049987793	-3.08191010844894e-05	-0.000355493422830477	-0.00847235135734081	0.00191722682211548
225	69.3296508789063	-4.86654329299927	2.72110033035278	-0.00230353930965066	0.00256657530553639	-0.00360223650932312	0.00873538758605719
226	68.680305480957	-4.86654329299927	2.78603529930115	-0.00490093370899558	0.00191722682211548	-0.00684897974133492	0.00386527273803949
227	68.680305480957	-3.24317169189453	2.98083996772766	-0.00327756232582033	-0.000680167751852423	-0.00327756232582033	0.0165275707840919
228	69.97900390625	-5.19121742248535	3.50031876564026	-0.000680167751852423	0.000943203864153475	0.00613799272105098	0.00256657530553639
229	69.3296508789063	-5.51589202880859	3.24057936668396	0.00483929552137852	-0.00944637414067984	-0.00327756232582033	0.00938473641872406
230	69.97900390625	-5.84056615829468	3.1756443977356	0.00776136433705688	-0.00847235135734081	0.00711201597005129	0.0126314787194133
231	68.680305480957	-3.56784605979919	2.85097002983093	0.0103587592020631	-0.00587495695799589	-0.00490093370899558	0.0175015944987535
232	69.3296508789063	-5.19121742248535	3.56525373458862	-0.000355493422830477	0.00451462110504508	0.00289124972186983	0.00159255252219737
233	69.3296508789063	-5.19121742248535	3.43538379669189	-0.00230353930965066	0.000293855206109583	0.0100340843200684	0.00743668992072344
234	66.0829086303711	-3.89252042770386	3.50031876564026	-0.00425158534198999	0.00906006153672934	-0.00555028254166245	0.000943203864153475
235	66.7322616577148	-3.89252042770386	2.9159049987793	-0.00392691092565656	0.0022419011220336	0.00289124972186983	-0.00230353930965066
236	69.3296508789063	-4.21719455718994	2.78603529930115	-0.00197886489331722	0.00418994715437293	-0.00100484199356288	-0.00619963090866804
237	68.680305480957	-4.54186916351318	3.11070966720581	0.000618529506027699	-0.00295288790948689	0.000618529506027699	-0.00392691092565656
238	69.97900390625	-4.86654329299927	2.98083996772766	0.00483929552137852	-0.00360223650932312	0.00289124972186983	-0.00782300252467394
239	67.3816070556641	-2.91849732398987	2.9159049987793	0.00808603875339031	0.00548864435404539	-0.0120437685400248	-0.0107450718060136
240	69.97900390625	-3.89252042770386	3.11070966720581	-0.00165419070981443	0.00418994715437293	-0.0204853005707264	-0.00782300252467394
241	69.3296508789063	-3.56784605979919	3.24057936668396	-0.00457625929266214	0.00548864435404539	-0.00814767740666866	-0.0221086721867323
242	69.3296508789063	-5.51589202880859	3.11070966720581	-0.00912170019000769	0.0113327819854021	-0.0104203969240189	-0.00522560812532902
243	69.97900390625	-5.84056615829468	3.11070966720581	-0.00295288790948689	0.00159255252219737	-0.00457625929266214	-0.00814767740666866
244	69.97900390625	-5.51589202880859	3.24057936668396	0.00289124972186983	-0.00619963090866804	-0.0136671401560307	0.00451462110504508
245	69.97900390625	-4.86654329299927	3.30551409721375	0.00321592413820326	-0.00100484199356288	-0.00522560812532902	0.00516396993771195
246	69.97900390625	-4.21719455718994	3.43538379669189	-0.00684897974133492	0.0022419011220336	-0.00100484199356288	-3.08191010844894e-05
247	66.0829086303711	-3.56784605979919	3.30551409721375	-0.00100484199356288	0.000618529506027699	-0.00912170019000769	0.01100810803473
248	66.7322616577148	-4.54186916351318	2.78603529930115	-0.0211346503347158	0.00386527273803949	0.00126787810586393	-0.0026282137259841
249	66.7322616577148	-3.56784605979919	2.85097002983093	-0.00360223650932312	0.00354059832170606	0.00581331877037883	0.0106834331527352
250	70.6283493041992	-4.86654329299927	2.98083996772766	0.00256657530553639	-0.00944637414067984	0.00776136433705688	0.00321592413820326
251	68.0309600830078	-3.89252042770386	2.98083996772766	0.00418994715437293	-0.00295288790948689	0.000618529506027699	-0.00490093370899558
252	71.277702331543	-4.86654329299927	3.04577469825745	-0.00132951640989631	-0.00295288790948689	-3.08191010844894e-05	0.00581331877037883
253	68.680305480957	-3.56784605979919	2.9159049987793	0.000293855206109583	0.00126787810586393	0.00938473641872406	-0.00327756232582033
254	68.0309600830078	-4.21719455718994	2.85097002983093	0.00159255252219737	-0.00197886489331722	0.000293855206109583	-0.00425158534198999
255	69.3296508789063	-3.89252042770386	2.85097002983093	0.00386527273803949	0.00126787810586393	0.0106834331527352	-0.00392691092565656
256	67.3816070556641	-4.54186916351318	2.85097002983093	0.000293855206109583	-0.00522560812532902	-0.00490093370899558	-0.0113944197073579
257	69.97900390625	-6.16524076461792	2.98083996772766	-0.00230353930965066	-0.00555028254166245	-0.00749832857400179	0.000293855206109583
258	69.3296508789063	-5.84056615829468	3.63018846511841	0.00451462110504508	-0.00295288790948689	0.00418994715437293	-0.00197886489331722
259	68.0309600830078	-4.21719455718994	3.50031876564026	0.00126787810586393	0.000293855206109583	-0.0123684434220195	0.0022419011220336
260	66.7322616577148	-3.89252042770386	3.04577469825745	-0.00457625929266214	0.0103587592020631	-0.00327756232582033	-0.00490093370899558
261	68.0309600830078	-5.19121742248535	3.04577469825745	-0.0104203969240189	0.00613799272105098	-0.0120437685400248	-0.0149658378213644
262	66.0829086303711	-3.89252042770386	2.78603529930115	-0.0133424662053585	0.00483929552137852	-0.00847235135734081	-0.00360223650932312
263	66.7322616577148	-3.89252042770386	2.85097002983093	-0.00944637414067984	0.00451462110504508	-0.00327756232582033	0.0022419011220336
264	68.0309600830078	-4.21719455718994	3.04577469825745	0.0022419011220336	0.00581331877037883	-0.00652430532500148	0.00711201597005129
265	68.0309600830078	-3.89252042770386	2.78603529930115	0.0022419011220336	-0.00555028254166245	-0.0107450718060136	-0.000355493422830477
266	68.680305480957	-4.86654329299927	2.78603529930115	-0.00360223650932312	-0.00522560812532902	-0.0146411629393697	-0.00327756232582033
267	69.97900390625	-5.19121742248535	2.52629590034485	-0.000355493422830477	0.00191722682211548	0.00159255252219737	-0.00684897974133492
268	67.3816070556641	-3.89252042770386	2.52629590034485	0.00711201597005129	0.00711201597005129	0.00646266713738441	0.000618529506027699
269	68.680305480957	-4.21719455718994	2.72110033035278	0.00191722682211548	-3.08191010844894e-05	0.00256657530553639	0.00808603875339031
270	68.0309600830078	-4.21719455718994	2.78603529930115	0.013930176384747	-0.0133424662053585	0.00256657530553639	-0.00100484199356288
271	69.97900390625	-6.489914894104	3.43538379669189	-0.00490093370899558	-0.0126931173726916	0.00516396993771195	0.0103587592020631
272	70.6283493041992	-6.489914894104	3.56525373458862	-0.00165419070981443	-0.00912170019000769	0.00483929552137852	-0.00522560812532902
273	68.0309600830078	-4.21719455718994	3.37044906616211	0.00516396993771195	0.000293855206109583	0.011982130818069	-0.00165419070981443
274	68.680305480957	-3.89252042770386	2.85097002983093	0.00321592413820326	-0.00360223650932312	0.000943203864153475	0.000293855206109583
275	66.7322616577148	-3.89252042770386	3.1756443977356	0.000293855206109583	0.000618529506027699	-0.00165419070981443	-0.00295288790948689
276	65.4335632324219	-4.21719455718994	3.37044906616211	-0.00879702530801296	-0.0026282137259841	-0.00230353930965066	-0.00977104809135199
277	66.0829086303711	-3.89252042770386	3.24057936668396	-0.00425158534198999	0.00451462110504508	-0.00132951640989631	-0.00165419070981443
278	69.97900390625	-5.19121742248535	3.82499313354492	-0.00197886489331722	0.00906006153672934	0.00483929552137852	-0.00165419070981443
279	69.3296508789063	-4.86654329299927	3.56525373458862	0.00743668992072344	0.00841071270406246	-0.00457625929266214	0.00354059832170606
280	68.680305480957	-3.89252042770386	2.656165599823	0.000943203864153475	-3.08191010844894e-05	-0.00457625929266214	0.000293855206109583
281	69.97900390625	-5.19121742248535	2.52629590034485	-0.00749832857400179	0.00354059832170606	-0.0182125810533762	-0.00814767740666866
282	68.0309600830078	-3.89252042770386	3.1756443977356	-0.00522560812532902	0.00581331877037883	0.0022419011220336	-0.00360223650932312
283	68.0309600830078	-4.21719455718994	3.37044906616211	-0.00132951640989631	-0.00457625929266214	-0.00522560812532902	-3.08191010844894e-05
284	68.0309600830078	-5.19121742248535	3.1756443977356	0.000293855206109583	0.00451462110504508	-0.00619963090866804	-0.000355493422830477
285	68.0309600830078	-5.19121742248535	3.1756443977356	-0.00197886489331722	-0.00879702530801296	0.000943203864153475	0.000943203864153475
286	69.3296508789063	-5.19121742248535	2.72110033035278	-0.00132951640989631	-0.00295288790948689	-0.00652430532500148	-0.00132951640989631
287	69.97900390625	-5.19121742248535	3.30551409721375	-0.00847235135734081	-0.00100484199356288	-0.00132951640989631	0.00646266713738441
288	68.0309600830078	-3.56784605979919	2.85097002983093	0.00743668992072344	0.00743668992072344	-0.00587495695799589	0.00386527273803949
289	67.3816070556641	-4.21719455718994	3.24057936668396	-0.00327756232582033	0.00418994715437293	0.00256657530553639	0.00256657530553639
290	65.4335632324219	-4.54186916351318	3.04577469825745	-0.00425158534198999	-0.00619963090866804	0.00841071270406246	0.0123068047687411
291	68.680305480957	-4.86654329299927	3.50031876564026	-0.00295288790948689	-0.000355493422830477	0.00159255252219737	0.0230210572481155
292	68.0309600830078	-4.21719455718994	2.85097002983093	0.0022419011220336	0.00159255252219737	0.0022419011220336	0.0123068047687411
293	69.97900390625	-4.21719455718994	3.04577469825745	-0.00132951640989631	0.00354059832170606	-0.000680167751852423	0.00451462110504508
294	69.97900390625	-4.54186916351318	2.85097002983093	0.00483929552137852	0.0022419011220336	0.00613799272105098	-0.00100484199356288
295	69.97900390625	-5.19121742248535	2.98083996772766	0.00321592413820326	0.000293855206109583	-0.00392691092565656	0.000293855206109583
296	69.97900390625	-5.51589202880859	3.1756443977356	0.00126787810586393	0.00321592413820326	0.000293855206109583	-0.00652430532500148
297	68.680305480957	-3.89252042770386	3.37044906616211	-0.00684897974133492	0.00711201597005129	-0.00587495695799589	-0.00392691092565656
298	69.3296508789063	-4.54186916351318	2.98083996772766	-0.00100484199356288	0.00126787810586393	0.00613799272105098	0.00159255252219737
299	70.6283493041992	-6.16524076461792	3.1756443977356	0.00906006153672934	-0.000355493422830477	-0.00522560812532902	-0.00327756232582033
300	69.3296508789063	-6.81458902359009	3.11070966720581	-0.000355493422830477	-0.00457625929266214	-0.00749832857400179	-0.00490093370899558
301	67.3816070556641	-4.54186916351318	2.98083996772766	-0.00457625929266214	0.00354059832170606	-0.000355493422830477	-0.0149658378213644
302	67.3816070556641	-4.54186916351318	3.24057936668396	-0.00295288790948689	0.00841071270406246	0.000943203864153475	-0.00327756232582033
303	66.7322616577148	-5.19121742248535	3.37044906616211	-0.00555028254166245	0.00841071270406246	-0.00490093370899558	-0.00490093370899558
304	67.3816070556641	-5.19121742248535	3.30551409721375	-0.00295288790948689	0.00678734155371785	-0.00522560812532902	0.00126787810586393
305	66.7322616577148	-4.54186916351318	3.04577469825745	-0.00684897974133492	-0.00619963090866804	-0.0104203969240189	0.0103587592020631
306	67.3816070556641	-3.89252042770386	2.656165599823	0.00711201597005129	-0.000680167751852423	-0.000680167751852423	-0.00165419070981443
307	69.3296508789063	-5.51589202880859	2.9159049987793	-0.00360223650932312	0.00159255252219737	-0.00684897974133492	0.00159255252219737
308	69.3296508789063	-5.19121742248535	3.11070966720581	-0.000355493422830477	0.000293855206109583	0.00386527273803949	0.00354059832170606
309	69.3296508789063	-5.51589202880859	3.04577469825745	-0.00327756232582033	0.00548864435404539	0.0022419011220336	0.00191722682211548
310	70.6283493041992	-5.51589202880859	3.30551409721375	-3.08191010844894e-05	-0.00132951640989631	0.00548864435404539	0.00808603875339031
311	68.680305480957	-3.89252042770386	2.78603529930115	-0.00749832857400179	-0.00684897974133492	-0.00100484199356288	0.0136055024340749
312	68.680305480957	-4.86654329299927	2.9159049987793	-0.00847235135734081	-0.00457625929266214	0.000943203864153475	0.0022419011220336
313	69.97900390625	-6.489914894104	3.1756443977356	-0.00522560812532902	-0.00912170019000769	0.00678734155371785	0.00548864435404539
314	69.97900390625	-6.16524076461792	3.24057936668396	0.00808603875339031	-0.00977104809135199	0.00678734155371785	0.00581331877037883
315	69.3296508789063	-5.84056615829468	3.50031876564026	0.00451462110504508	-0.00619963090866804	-0.00457625929266214	0.00354059832170606
316	69.3296508789063	-5.51589202880859	3.76005816459656	-0.00132951640989631	0.00159255252219737	0.00354059832170606	-0.00555028254166245
317	69.97900390625	-5.19121742248535	3.37044906616211	0.00126787810586393	0.00613799272105098	-0.00230353930965066	0.00289124972186983
318	66.0829086303711	-3.56784605979919	3.11070966720581	-0.00619963090866804	0.00711201597005129	0.000943203864153475	-0.00490093370899558
319	66.7322616577148	-5.19121742248535	3.24057936668396	-0.00522560812532902	0.00256657530553639	-0.0149658378213644	0.000293855206109583
320	69.3296508789063	-4.86654329299927	3.37044906616211	0.000618529506027699	0.00516396993771195	-0.0165892094373703	-0.0136671401560307
321	68.680305480957	-4.21719455718994	3.1756443977356	-3.08191010844894e-05	0.00808603875339031	-0.0026282137259841	-0.0182125810533762
322	70.6283493041992	-5.51589202880859	3.56525373458862	0.000618529506027699	0.00970941036939621	-0.00652430532500148	-0.0123684434220195
323	69.3296508789063	-5.19121742248535	2.98083996772766	-0.00360223650932312	0.00451462110504508	-0.00944637414067984	-0.00392691092565656
324	70.6283493041992	-5.51589202880859	2.9159049987793	0.00613799272105098	0.00126787810586393	-0.00814767740666866	0.000293855206109583
325	69.3296508789063	-5.19121742248535	3.04577469825745	0.00483929552137852	0.00289124972186983	-0.0130177913233638	-0.0026282137259841
326	68.680305480957	-5.51589202880859	3.37044906616211	-0.00295288790948689	0.000943203864153475	-0.00587495695799589	-0.00555028254166245
327	67.3816070556641	-5.51589202880859	2.9159049987793	-0.00197886489331722	-0.000680167751852423	0.00321592413820326	-0.00587495695799589
328	69.3296508789063	-6.16524076461792	3.69512343406677	0.00126787810586393	-0.00197886489331722	0.00451462110504508	-3.08191010844894e-05
329	70.6283493041992	-5.51589202880859	3.37044906616211	0.00483929552137852	-0.000680167751852423	-0.00165419070981443	0.00386527273803949
330	69.97900390625	-5.19121742248535	3.11070966720581	0.00483929552137852	-0.00392691092565656	0.00354059832170606	0.00548864435404539
331	68.0309600830078	-4.21719455718994	2.85097002983093	-0.00165419070981443	-0.00490093370899558	0.00548864435404539	-0.00327756232582033
332	67.3816070556641	-4.86654329299927	3.04577469825745	-0.00652430532500148	0.000293855206109583	0.00483929552137852	0.00516396993771195
333	66.7322616577148	-4.21719455718994	3.04577469825745	-0.00847235135734081	-0.000355493422830477	-0.00165419070981443	0.00678734155371785
334	68.0309600830078	-4.21719455718994	2.98083996772766	0.00191722682211548	-0.00425158534198999	0.00256657530553639	-0.00457625929266214
335	67.3816070556641	-4.21719455718994	3.24057936668396	-0.00360223650932312	-0.00132951640989631	-0.00717365415766835	0.000293855206109583
336	69.3296508789063	-4.21719455718994	2.72110033035278	0.00711201597005129	-0.00230353930965066	-0.00814767740666866	0.00256657530553639
337	69.3296508789063	-3.56784605979919	2.59123063087463	-0.0026282137259841	0.00548864435404539	-0.00490093370899558	-0.00587495695799589
338	69.3296508789063	-5.51589202880859	2.85097002983093	-0.00814767740666866	0.0022419011220336	0.00126787810586393	-0.00457625929266214
339	69.97900390625	-5.19121742248535	3.43538379669189	-0.00652430532500148	-0.00230353930965066	0.000293855206109583	0.00418994715437293
340	67.3816070556641	-4.21719455718994	3.24057936668396	-0.00490093370899558	-0.000355493422830477	-0.0110697457566857	-0.00392691092565656
341	67.3816070556641	-5.19121742248535	3.63018846511841	-0.00100484199356288	0.00354059832170606	-0.0113944197073579	-0.00912170019000769
342	69.3296508789063	-6.16524076461792	3.1756443977356	-0.0026282137259841	-0.00425158534198999	-0.00749832857400179	-0.00490093370899558
343	69.3296508789063	-6.16524076461792	3.04577469825745	-0.00197886489331722	0.00256657530553639	-0.00425158534198999	0.00159255252219737
344	69.3296508789063	-5.19121742248535	3.04577469825745	-0.00327756232582033	0.00743668992072344	-0.00425158534198999	0.00646266713738441
345	67.3816070556641	-4.54186916351318	3.24057936668396	-0.00912170019000769	-0.00132951640989631	-0.00652430532500148	0.00386527273803949
346	64.7842102050781	-4.21719455718994	2.9159049987793	-0.0146411629393697	-0.00230353930965066	-3.08191010844894e-05	0.00678734155371785
347	66.7322616577148	-5.19121742248535	3.43538379669189	-0.0100957229733467	0.00159255252219737	0.000293855206109583	0.00841071270406246
348	69.97900390625	-5.51589202880859	3.30551409721375	-0.00652430532500148	-0.00165419070981443	-0.000355493422830477	0.0113327819854021
349	67.3816070556641	-4.54186916351318	2.85097002983093	0.0113327819854021	0.00289124972186983	0.000293855206109583	0.00256657530553639
350	68.0309600830078	-4.21719455718994	2.85097002983093	0.00970941036939621	-3.08191010844894e-05	-0.00425158534198999	0.00938473641872406
351	68.680305480957	-4.21719455718994	2.9159049987793	-0.00132951640989631	-0.00587495695799589	-0.00619963090866804	0.000293855206109583
352	69.97900390625	-5.19121742248535	3.04577469825745	-0.00814767740666866	0.00516396993771195	0.00938473641872406	-0.00132951640989631
353	71.277702331543	-4.86654329299927	3.11070966720581	0.00873538758605719	-0.00165419070981443	0.00289124972186983	-0.00100484199356288
354	69.3296508789063	-3.89252042770386	3.11070966720581	0.0155535480007529	-0.00230353930965066	-0.00100484199356288	-0.0126931173726916
355	69.97900390625	-5.51589202880859	2.85097002983093	0.00970941036939621	-0.0104203969240189	-0.00944637414067984	-0.00230353930965066
356	69.97900390625	-5.84056615829468	3.43538379669189	0.00289124972186983	-0.00392691092565656	0.00776136433705688	-0.0136671401560307
357	69.97900390625	-5.84056615829468	3.24057936668396	-0.00327756232582033	0.00191722682211548	-0.0026282137259841	-0.00555028254166245
358	68.680305480957	-3.89252042770386	3.1756443977356	0.000618529506027699	0.00256657530553639	-0.00230353930965066	-0.00425158534198999
359	68.680305480957	-5.19121742248535	3.11070966720581	0.00386527273803949	0.00451462110504508	-0.00717365415766835	0.00126787810586393
360	68.680305480957	-5.19121742248535	3.50031876564026	-0.0133424662053585	-0.00425158534198999	-0.0120437685400248	-0.00100484199356288
361	66.0829086303711	-3.89252042770386	2.85097002983093	-0.00782300252467394	0.00321592413820326	-0.0133424662053585	-0.0146411629393697
362	68.0309600830078	-4.86654329299927	3.11070966720581	-0.00717365415766835	0.00516396993771195	-0.00684897974133492	-0.00782300252467394
363	69.97900390625	-5.51589202880859	3.11070966720581	-0.00619963090866804	0.00646266713738441	-0.00230353930965066	-0.00165419070981443
364	69.97900390625	-5.19121742248535	2.98083996772766	0.00386527273803949	0.00159255252219737	-0.00197886489331722	0.000293855206109583
365	70.6283493041992	-5.19121742248535	3.24057936668396	-0.00457625929266214	0.00483929552137852	-0.00749832857400179	0.00581331877037883
366	70.6283493041992	-4.86654329299927	3.50031876564026	-0.000680167751852423	-0.000355493422830477	-0.00165419070981443	0.00289124972186983
367	69.97900390625	-5.19121742248535	3.1756443977356	-0.00782300252467394	0.00548864435404539	-0.00555028254166245	0.00159255252219737
368	68.680305480957	-4.21719455718994	2.78603529930115	-0.00490093370899558	-0.00360223650932312	-0.00619963090866804	-0.0117190945893526
369	69.97900390625	-6.81458902359009	3.24057936668396	-0.00100484199356288	-0.00717365415766835	0.00289124972186983	0.00386527273803949
370	69.3296508789063	-5.51589202880859	2.656165599823	0.00159255252219737	-0.0117190945893526	0.000618529506027699	0.00256657530553639
371	69.3296508789063	-5.84056615829468	2.98083996772766	0.0155535480007529	-0.00295288790948689	-3.08191010844894e-05	0.00483929552137852
372	71.277702331543	-5.19121742248535	3.1756443977356	-0.00490093370899558	0.00354059832170606	-0.00814767740666866	0.00256657530553639
373	68.680305480957	-3.89252042770386	2.52629590034485	0.00516396993771195	-0.00392691092565656	0.000943203864153475	-0.000355493422830477
374	66.7322616577148	-4.21719455718994	2.656165599823	0.00418994715437293	0.00581331877037883	0.00159255252219737	-0.00425158534198999
375	68.680305480957	-4.21719455718994	2.72110033035278	0.00711201597005129	-0.000680167751852423	-0.00425158534198999	-0.00295288790948689
376	69.97900390625	-5.19121742248535	3.1756443977356	0.00159255252219737	0.00678734155371785	0.000293855206109583	-0.00782300252467394
377	71.277702331543	-6.16524076461792	3.1756443977356	0.00256657530553639	0.00451462110504508	0.00418994715437293	0.000943203864153475
378	68.680305480957	-4.21719455718994	2.9159049987793	-0.00782300252467394	0.000943203864153475	-0.00100484199356288	-0.00425158534198999
379	69.3296508789063	-4.86654329299927	2.656165599823	-0.00132951640989631	0.00646266713738441	-0.00717365415766835	0.00126787810586393
380	70.6283493041992	-5.51589202880859	2.9159049987793	0.00581331877037883	-0.00652430532500148	-0.017887907102704	-0.00360223650932312
381	68.0309600830078	-4.86654329299927	2.9159049987793	-0.00457625929266214	0.00776136433705688	-0.00749832857400179	-0.0026282137259841
382	70.6283493041992	-6.489914894104	2.9159049987793	-0.00197886489331722	0.00743668992072344	-0.00912170019000769	-0.00684897974133492
383	69.97900390625	-6.16524076461792	3.11070966720581	-0.00327756232582033	-0.00295288790948689	-0.00327756232582033	0.0022419011220336
384	69.3296508789063	-6.16524076461792	3.1756443977356	0.000293855206109583	-0.0133424662053585	-0.00684897974133492	-0.00132951640989631
385	68.0309600830078	-4.54186916351318	2.72110033035278	0.00613799272105098	-0.00327756232582033	-0.00912170019000769	0.00289124972186983
386	69.3296508789063	-4.54186916351318	2.85097002983093	0.0022419011220336	0.00483929552137852	0.000618529506027699	0.00386527273803949
387	68.680305480957	-5.84056615829468	3.11070966720581	0.00191722682211548	0.00873538758605719	0.00191722682211548	-0.00327756232582033
388	66.0829086303711	-5.84056615829468	3.50031876564026	-0.0139918150380254	0.00841071270406246	0.00743668992072344	0.00970941036939621
389	67.3816070556641	-4.54186916351318	3.37044906616211	0.00354059832170606	-0.00230353930965066	-0.0107450718060136	0.00678734155371785
390	69.3296508789063	-4.21719455718994	3.04577469825745	-0.00197886489331722	-0.0104203969240189	0.00256657530553639	0.00386527273803949
391	71.9270477294922	-5.84056615829468	3.43538379669189	-0.00360223650932312	0.00191722682211548	0.00873538758605719	0.00386527273803949
392	70.6283493041992	-4.86654329299927	2.9159049987793	0.000943203864153475	-0.00295288790948689	0.00613799272105098	0.00354059832170606
393	68.680305480957	-4.54186916351318	2.9159049987793	0.00354059832170606	-0.00295288790948689	-0.00555028254166245	0.00970941036939621
394	68.680305480957	-5.19121742248535	2.78603529930115	0.00516396993771195	0.00159255252219737	0.00581331877037883	0.00938473641872406
395	69.3296508789063	-4.54186916351318	3.1756443977356	-0.00230353930965066	-0.0026282137259841	0.00321592413820326	0.00711201597005129
396	70.6283493041992	-5.51589202880859	3.69512343406677	-3.08191010844894e-05	0.000618529506027699	-3.08191010844894e-05	0.0022419011220336
397	69.97900390625	-5.84056615829468	3.76005816459656	0.00354059832170606	0.00159255252219737	-0.00717365415766835	-0.00295288790948689
398	68.680305480957	-6.489914894104	3.30551409721375	0.0022419011220336	0.00386527273803949	-0.00230353930965066	-0.0026282137259841
399	68.680305480957	-5.19121742248535	2.98083996772766	0.00289124972186983	0.000618529506027699	-0.00327756232582033	-0.00717365415766835
400	68.680305480957	-4.86654329299927	2.98083996772766	-0.00165419070981443	-0.00100484199356288	-0.0185372550040483	-0.00717365415766835
401	69.97900390625	-6.16524076461792	3.50031876564026	-0.0026282137259841	0.0113327819854021	-0.0139918150380254	-0.0110697457566857
402	68.680305480957	-5.51589202880859	3.63018846511841	-0.00652430532500148	0.00386527273803949	-0.00944637414067984	-0.00782300252467394
403	67.3816070556641	-4.86654329299927	3.11070966720581	-0.00977104809135199	0.00548864435404539	-0.0172385573387146	0.00386527273803949
404	68.0309600830078	-4.21719455718994	2.78603529930115	-0.00100484199356288	0.0116574559360743	-0.00327756232582033	-0.00392691092565656
405	68.680305480957	-4.54186916351318	2.85097002983093	0.0022419011220336	-0.000680167751852423	-0.0139918150380254	0.0022419011220336
406	69.3296508789063	-4.86654329299927	2.78603529930115	-0.00100484199356288	-0.00587495695799589	-0.00230353930965066	-3.08191010844894e-05
407	69.3296508789063	-4.54186916351318	2.72110033035278	-0.00392691092565656	0.00678734155371785	0.00354059832170606	0.00873538758605719
408	71.277702331543	-5.84056615829468	3.1756443977356	-0.00100484199356288	0.00743668992072344	-0.00814767740666866	0.00938473641872406
409	68.680305480957	-4.86654329299927	3.37044906616211	-0.00230353930965066	-0.00100484199356288	0.00418994715437293	0.00386527273803949
410	69.3296508789063	-4.54186916351318	2.98083996772766	-0.000355493422830477	-0.00879702530801296	-0.000355493422830477	0.00289124972186983
411	70.6283493041992	-6.16524076461792	3.04577469825745	0.0136055024340749	-0.00555028254166245	0.00548864435404539	0.000293855206109583
412	68.680305480957	-6.16524076461792	2.98083996772766	-0.00230353930965066	-0.00652430532500148	0.00938473641872406	0.00938473641872406
413	69.97900390625	-5.19121742248535	2.85097002983093	0.00386527273803949	-0.00587495695799589	0.00321592413820326	0.000618529506027699
414	69.3296508789063	-4.21719455718994	3.1756443977356	0.0022419011220336	0.00191722682211548	0.00126787810586393	0.000618529506027699
415	69.3296508789063	-4.54186916351318	3.30551409721375	0.00938473641872406	0.00516396993771195	-3.08191010844894e-05	-0.00230353930965066
416	68.0309600830078	-5.51589202880859	2.98083996772766	-0.00782300252467394	-0.00619963090866804	-0.00392691092565656	-0.00944637414067984
417	67.3816070556641	-5.51589202880859	3.1756443977356	-0.0100957229733467	0.000618529506027699	-0.00684897974133492	0.00126787810586393
418	69.3296508789063	-4.54186916351318	2.9159049987793	-0.00749832857400179	0.00256657530553639	0.00191722682211548	-0.00327756232582033
419	68.680305480957	-4.54186916351318	3.04577469825745	0.00256657530553639	0.0106834331527352	-0.00295288790948689	-0.00230353930965066
420	69.3296508789063	-4.54186916351318	2.9159049987793	0.0022419011220336	0.00743668992072344	-0.00944637414067984	-0.00782300252467394
421	69.97900390625	-5.51589202880859	3.11070966720581	-0.0110697457566857	0.00256657530553639	-0.00425158534198999	-0.00327756232582033
422	68.680305480957	-4.54186916351318	2.85097002983093	-0.00457625929266214	-3.08191010844894e-05	0.00646266713738441	0.000293855206109583
423	68.680305480957	-4.54186916351318	2.85097002983093	-0.00457625929266214	0.00256657530553639	-0.00555028254166245	-0.00132951640989631
424	69.97900390625	-6.16524076461792	3.1756443977356	-0.000355493422830477	-0.000680167751852423	0.00418994715437293	0.00743668992072344
425	69.97900390625	-6.81458902359009	3.04577469825745	0.000618529506027699	-0.00165419070981443	-0.00782300252467394	0.00191722682211548
426	68.0309600830078	-6.81458902359009	3.24057936668396	-0.00132951640989631	-0.00782300252467394	0.000943203864153475	0.000943203864153475
427	69.97900390625	-5.51589202880859	3.24057936668396	0.00386527273803949	0.000943203864153475	-0.00100484199356288	0.00743668992072344
428	68.0309600830078	-4.86654329299927	2.9159049987793	0.000293855206109583	0.00776136433705688	0.00191722682211548	-3.08191010844894e-05
429	69.97900390625	-5.19121742248535	3.1756443977356	0.000293855206109583	0.00256657530553639	0.00321592413820326	0.00970941036939621
430	68.0309600830078	-5.84056615829468	2.98083996772766	0.0100340843200684	-0.00230353930965066	0.00191722682211548	0.00256657530553639
431	67.3816070556641	-4.21719455718994	2.85097002983093	-0.000355493422830477	-0.00295288790948689	0.00354059832170606	0.0175015944987535
432	69.3296508789063	-4.54186916351318	2.9159049987793	0.00776136433705688	0.00321592413820326	0.0116574559360743	0.00289124972186983
433	68.680305480957	-4.54186916351318	3.30551409721375	0.00191722682211548	0.00483929552137852	0.00321592413820326	-0.00587495695799589
434	68.680305480957	-4.54186916351318	3.1756443977356	0.00354059832170606	0.00289124972186983	0.00483929552137852	-0.000680167751852423
435	68.680305480957	-4.21719455718994	2.9159049987793	-0.00587495695799589	0.000943203864153475	0.0022419011220336	-0.00555028254166245
436	69.3296508789063	-4.21719455718994	3.04577469825745	0.000943203864153475	-0.00360223650932312	-0.00295288790948689	-0.000680167751852423
437	69.97900390625	-5.51589202880859	3.11070966720581	-0.00197886489331722	0.0022419011220336	0.00321592413820326	-0.00327756232582033
438	69.3296508789063	-4.54186916351318	3.43538379669189	-0.00652430532500148	-0.000355493422830477	0.00159255252219737	-0.00782300252467394
439	71.277702331543	-6.489914894104	3.63018846511841	-0.00555028254166245	-0.00360223650932312	0.00159255252219737	0.00191722682211548
440	68.0309600830078	-5.84056615829468	3.82499313354492	0.00354059832170606	-0.00392691092565656	-0.00490093370899558	-0.0026282137259841
441	69.97900390625	-4.86654329299927	2.98083996772766	-0.00652430532500148	0.00841071270406246	-0.0133424662053585	-0.0133424662053585
442	68.0309600830078	-4.54186916351318	2.9159049987793	-0.00814767740666866	0.00938473641872406	-0.00555028254166245	-0.0126931173726916
443	67.3816070556641	-4.86654329299927	3.1756443977356	-0.00749832857400179	0.00613799272105098	0.000293855206109583	-0.00132951640989631
444	68.0309600830078	-5.19121742248535	3.1756443977356	-0.00457625929266214	-0.00100484199356288	-0.00392691092565656	-0.0026282137259841
445	68.0309600830078	-4.86654329299927	3.37044906616211	-0.00749832857400179	-0.00230353930965066	-0.00457625929266214	0.000943203864153475
446	69.97900390625	-5.51589202880859	3.43538379669189	0.00126787810586393	-0.00522560812532902	-0.0100957229733467	0.000293855206109583
447	69.97900390625	-4.54186916351318	3.11070966720581	0.000618529506027699	0.00743668992072344	0.00321592413820326	-0.00490093370899558
448	68.0309600830078	-3.89252042770386	3.04577469825745	-0.00814767740666866	-0.00295288790948689	-0.00684897974133492	0.00483929552137852
449	69.97900390625	-5.19121742248535	2.85097002983093	0.00386527273803949	0.00386527273803949	-0.00132951640989631	0.00938473641872406
450	70.6283493041992	-5.19121742248535	2.85097002983093	0.00321592413820326	0.00483929552137852	0.0116574559360743	0.00451462110504508
451	69.97900390625	-4.21719455718994	2.98083996772766	0.000943203864153475	-0.0126931173726916	-0.00295288790948689	0.00354059832170606
452	69.97900390625	-5.19121742248535	3.50031876564026	-0.0026282137259841	0.00256657530553639	0.0123068047687411	0.00516396993771195
453	71.277702331543	-6.489914894104	3.30551409721375	0.00548864435404539	-0.0113944197073579	0.000618529506027699	0.00776136433705688
454	69.97900390625	-5.51589202880859	2.85097002983093	0.0022419011220336	-0.0133424662053585	0.0116574559360743	0.000943203864153475
455	69.3296508789063	-5.51589202880859	3.24057936668396	0.0022419011220336	-0.00847235135734081	0.00711201597005129	0.00483929552137852
456	68.680305480957	-4.21719455718994	2.9159049987793	0.00581331877037883	0.0022419011220336	-0.00522560812532902	-0.00749832857400179
457	66.7322616577148	-3.89252042770386	2.9159049987793	-0.00684897974133492	0.00873538758605719	0.00873538758605719	-0.0026282137259841
458	68.0309600830078	-5.51589202880859	3.50031876564026	-0.0156151866540313	0.00191722682211548	-0.00197886489331722	0.00289124972186983
459	68.680305480957	-4.86654329299927	3.50031876564026	-0.00100484199356288	0.0100340843200684	-0.00457625929266214	0.00418994715437293
460	69.3296508789063	-5.19121742248535	3.24057936668396	0.00483929552137852	0.00418994715437293	-0.00977104809135199	-0.00392691092565656
461	68.680305480957	-3.89252042770386	2.85097002983093	-0.00165419070981443	0.00256657530553639	-0.0113944197073579	-0.0100957229733467
462	68.0309600830078	-4.86654329299927	3.04577469825745	-0.00814767740666866	0.00548864435404539	-0.00165419070981443	-0.00879702530801296
463	70.6283493041992	-5.19121742248535	2.98083996772766	-0.00555028254166245	0.00678734155371785	-0.00814767740666866	-0.0100957229733467
464	69.97900390625	-4.86654329299927	3.04577469825745	-3.08191010844894e-05	0.00386527273803949	-3.08191010844894e-05	0.000618529506027699
465	70.6283493041992	-4.54186916351318	3.24057936668396	0.00516396993771195	-0.00717365415766835	-0.00717365415766835	0.00289124972186983
466	69.3296508789063	-5.19121742248535	2.9159049987793	-0.00295288790948689	-0.00425158534198999	-0.00684897974133492	-0.00230353930965066
467	69.97900390625	-6.489914894104	2.85097002983093	-0.0026282137259841	-3.08191010844894e-05	0.00386527273803949	-0.00457625929266214
468	68.680305480957	-4.86654329299927	3.24057936668396	-0.00230353930965066	-0.00490093370899558	0.00126787810586393	0.00159255252219737
469	68.680305480957	-3.89252042770386	3.04577469825745	0.0100340843200684	0.000943203864153475	-0.00717365415766835	-3.08191010844894e-05
470	69.97900390625	-5.19121742248535	3.11070966720581	0.0149041991680861	-0.00132951640989631	0.00678734155371785	0.00321592413820326
471	66.0829086303711	-3.24317169189453	3.43538379669189	-0.00879702530801296	-0.00977104809135199	0.00289124972186983	0.0152288740500808
472	67.3816070556641	-4.86654329299927	3.37044906616211	-0.00392691092565656	0.00451462110504508	0.00581331877037883	0.00159255252219737
473	68.0309600830078	-4.86654329299927	3.04577469825745	-0.0136671401560307	0.00126787810586393	0.00678734155371785	0.00354059832170606
474	69.3296508789063	-5.19121742248535	3.04577469825745	0.00451462110504508	0.00711201597005129	-0.0026282137259841	0.00743668992072344
475	69.97900390625	-4.86654329299927	3.11070966720581	0.000293855206109583	0.00159255252219737	0.0100340843200684	-0.00360223650932312
476	67.3816070556641	-4.54186916351318	3.11070966720581	-0.00360223650932312	0.00289124972186983	-0.00944637414067984	-0.00360223650932312
477	69.3296508789063	-3.56784605979919	2.98083996772766	0.00321592413820326	0.00159255252219737	-0.00944637414067984	-0.00327756232582033
478	69.3296508789063	-4.54186916351318	3.04577469825745	-3.08191010844894e-05	0.00873538758605719	0.00386527273803949	-0.000680167751852423
479	68.680305480957	-3.89252042770386	3.11070966720581	0.00191722682211548	0.00289124972186983	-0.00360223650932312	0.0022419011220336
480	69.3296508789063	-5.19121742248535	2.9159049987793	0.00321592413820326	0.0022419011220336	-0.00879702530801296	-0.00977104809135199
481	67.3816070556641	-5.51589202880859	3.11070966720581	-0.00717365415766835	-0.00555028254166245	-0.0136671401560307	-0.00912170019000769
482	69.3296508789063	-5.84056615829468	3.24057936668396	0.00159255252219737	0.00808603875339031	-0.0110697457566857	-0.00392691092565656
483	69.97900390625	-4.86654329299927	3.1756443977356	-0.00555028254166245	0.00841071270406246	-0.0100957229733467	0.00354059832170606
484	68.0309600830078	-4.21719455718994	3.04577469825745	0.00289124972186983	0.00581331877037883	-0.0126931173726916	0.00451462110504508
485	66.0829086303711	-3.89252042770386	2.78603529930115	-0.00555028254166245	0.00159255252219737	-0.00879702530801296	0.00418994715437293
486	64.7842102050781	-3.89252042770386	2.9159049987793	-0.00652430532500148	0.00191722682211548	-0.0100957229733467	0.00159255252219737
487	68.0309600830078	-4.86654329299927	3.11070966720581	-0.00132951640989631	0.0106834331527352	-0.00132951640989631	0.00191722682211548
488	69.97900390625	-5.19121742248535	3.24057936668396	-0.0026282137259841	0.0113327819854021	0.00191722682211548	0.00159255252219737
489	67.3816070556641	-3.89252042770386	3.1756443977356	0.00711201597005129	0.00159255252219737	0.00159255252219737	0.0116574559360743
490	67.3816070556641	-2.91849732398987	2.98083996772766	0.00873538758605719	-0.00327756232582033	0.00613799272105098	0.0022419011220336
491	69.97900390625	-4.86654329299927	2.9159049987793	0.00906006153672934	-0.00457625929266214	-0.00327756232582033	0.00841071270406246
492	69.3296508789063	-4.21719455718994	2.98083996772766	0.0142548503354192	0.00418994715437293	0.00678734155371785	0.00354059832170606
493	69.97900390625	-4.21719455718994	3.04577469825745	0.00581331877037883	0.000618529506027699	0.00548864435404539	-0.00587495695799589
494	70.6283493041992	-4.86654329299927	3.04577469825745	-0.00392691092565656	-0.00392691092565656	-0.00490093370899558	0.00289124972186983
495	69.3296508789063	-6.489914894104	3.24057936668396	-0.00165419070981443	-0.00652430532500148	0.00418994715437293	-0.00327756232582033
496	70.6283493041992	-5.51589202880859	3.50031876564026	-0.00425158534198999	-0.0133424662053585	-0.00392691092565656	-0.00100484199356288
497	68.680305480957	-3.56784605979919	2.98083996772766	-0.00295288790948689	0.00841071270406246	0.00418994715437293	-0.0107450718060136
498	69.3296508789063	-4.86654329299927	3.1756443977356	-0.0110697457566857	0.000293855206109583	-0.00392691092565656	-0.00847235135734081
499	66.0829086303711	-4.21719455718994	3.1756443977356	-0.00652430532500148	-0.000680167751852423	-0.00555028254166245	-0.00360223650932312
500	66.0829086303711	-4.54186916351318	3.24057936668396	-0.0107450718060136	0.00191722682211548	-0.0107450718060136	-0.0113944197073579
501	68.0309600830078	-5.19121742248535	3.30551409721375	-0.00814767740666866	0.00776136433705688	-0.0162645354866982	-0.0133424662053585
502	69.3296508789063	-4.54186916351318	3.43538379669189	-0.00327756232582033	0.00808603875339031	-0.00619963090866804	-0.00587495695799589
503	68.680305480957	-3.56784605979919	2.85097002983093	0.000618529506027699	0.012956153601408	-0.00912170019000769	-0.00555028254166245
504	67.3816070556641	-3.56784605979919	2.59123063087463	0.00841071270406246	0.00256657530553639	-0.0104203969240189	0.00354059832170606
505	68.680305480957	-3.89252042770386	2.9159049987793	0.00841071270406246	-0.00100484199356288	-0.0120437685400248	-0.00197886489331722
506	68.680305480957	-4.21719455718994	2.98083996772766	0.00678734155371785	0.00289124972186983	-0.00619963090866804	0.00159255252219737
507	68.0309600830078	-3.89252042770386	3.04577469825745	0.00159255252219737	0.0100340843200684	-0.00587495695799589	-0.000355493422830477
508	70.6283493041992	-5.84056615829468	3.50031876564026	-0.000680167751852423	-0.000355493422830477	0.00776136433705688	-0.00749832857400179
509	68.0309600830078	-5.19121742248535	3.24057936668396	0.00483929552137852	-0.00944637414067984	-0.000680167751852423	0.00613799272105098
510	67.3816070556641	-5.19121742248535	3.24057936668396	0.00418994715437293	-0.0130177913233638	0.0126314787194133	-0.00652430532500148
511	69.3296508789063	-5.19121742248535	3.11070966720581	-0.00230353930965066	-0.00619963090866804	0.00386527273803949	0.00483929552137852
512	68.680305480957	-3.89252042770386	2.98083996772766	0.00451462110504508	0.00191722682211548	0.0116574559360743	0.00646266713738441
513	67.3816070556641	-3.89252042770386	3.04577469825745	-0.00684897974133492	-0.00555028254166245	0.00711201597005129	-0.000355493422830477
514	65.4335632324219	-3.56784605979919	3.24057936668396	-0.00392691092565656	0.000943203864153475	0.00743668992072344	0.000618529506027699
515	66.7322616577148	-4.21719455718994	3.04577469825745	-3.08191010844894e-05	-0.00457625929266214	-3.08191010844894e-05	0.00256657530553639
516	69.3296508789063	-4.54186916351318	3.04577469825745	0.00516396993771195	-0.000355493422830477	0.000293855206109583	-0.00879702530801296
517	68.680305480957	-5.19121742248535	3.11070966720581	-0.00100484199356288	0.00386527273803949	0.00776136433705688	-0.00652430532500148
518	68.680305480957	-4.54186916351318	2.78603529930115	0.00321592413820326	0.00483929552137852	0.00191722682211548	0.000943203864153475
519	68.0309600830078	-4.21719455718994	2.9159049987793	-0.000680167751852423	0.00256657530553639	-0.0156151866540313	0.00451462110504508
520	68.680305480957	-4.21719455718994	3.1756443977356	0.000618529506027699	-0.00132951640989631	-0.0104203969240189	-0.00977104809135199
521	69.97900390625	-4.54186916351318	3.30551409721375	-0.00197886489331722	0.00386527273803949	-0.0149658378213644	-0.00814767740666866
522	68.680305480957	-4.21719455718994	3.11070966720581	-0.00684897974133492	0.00418994715437293	0.0022419011220336	-0.00879702530801296
523	67.3816070556641	-4.54186916351318	2.85097002983093	-0.00684897974133492	0.000618529506027699	0.00191722682211548	0.00289124972186983
524	67.3816070556641	-5.19121742248535	3.11070966720581	-0.00230353930965066	-0.00717365415766835	-0.00879702530801296	0.00743668992072344
525	68.680305480957	-5.19121742248535	3.50031876564026	0.00321592413820326	-0.00717365415766835	-0.00944637414067984	0.00418994715437293
526	68.0309600830078	-3.56784605979919	3.24057936668396	-0.00100484199356288	-3.08191010844894e-05	-0.00944637414067984	0.0149041991680861
527	66.7322616577148	-3.89252042770386	2.98083996772766	-0.00490093370899558	0.00256657530553639	-0.00684897974133492	0.0123068047687411
528	66.7322616577148	-4.54186916351318	2.85097002983093	-0.00879702530801296	0.00354059832170606	0.00516396993771195	0.00159255252219737
529	68.0309600830078	-5.51589202880859	3.11070966720581	0.00354059832170606	-0.00132951640989631	-0.000680167751852423	0.00613799272105098
530	67.3816070556641	-5.51589202880859	3.04577469825745	0.00386527273803949	-0.00555028254166245	0.00776136433705688	-0.00100484199356288
531	69.3296508789063	-4.21719455718994	2.98083996772766	0.0233457311987877	-0.00490093370899558	-0.00100484199356288	0.00386527273803949
532	69.3296508789063	-4.21719455718994	3.11070966720581	-0.0026282137259841	0.00808603875339031	0.00289124972186983	0.00191722682211548
533	68.680305480957	-3.89252042770386	2.78603529930115	0.00451462110504508	-0.000355493422830477	-3.08191010844894e-05	0.00191722682211548
534	68.680305480957	-4.86654329299927	2.85097002983093	0.0136055024340749	-3.08191010844894e-05	-0.00457625929266214	-0.000680167751852423
535	68.0309600830078	-4.54186916351318	2.85097002983093	0.00970941036939621	0.00581331877037883	-0.00197886489331722	-0.00879702530801296
536	69.3296508789063	-3.89252042770386	2.9159049987793	-0.00132951640989631	-0.00197886489331722	0.00321592413820326	-0.00295288790948689
537	70.6283493041992	-6.489914894104	3.56525373458862	0.0022419011220336	0.00256657530553639	-0.00230353930965066	-0.00295288790948689
538	68.0309600830078	-4.86654329299927	3.1756443977356	-0.00555028254166245	0.00256657530553639	0.00354059832170606	-3.08191010844894e-05
539	69.3296508789063	-5.51589202880859	3.50031876564026	0.00126787810586393	-0.00522560812532902	-0.0169138833880424	-0.00555028254166245
540	68.680305480957	-4.54186916351318	2.98083996772766	-0.00327756232582033	0.00613799272105098	-0.00912170019000769	-0.0100957229733467
541	69.3296508789063	-5.19121742248535	3.11070966720581	-0.0191866029053926	0.00354059832170606	-0.00392691092565656	-0.00814767740666866
542	66.0829086303711	-3.89252042770386	2.98083996772766	-0.0123684434220195	-0.00100484199356288	0.00354059832170606	-0.00295288790948689
543	66.7322616577148	-5.19121742248535	3.24057936668396	-0.00555028254166245	0.00938473641872406	-0.00717365415766835	0.000293855206109583
544	69.97900390625	-5.51589202880859	3.56525373458862	-0.0026282137259841	-0.0026282137259841	-0.0104203969240189	0.00386527273803949
545	69.3296508789063	-4.86654329299927	3.37044906616211	-0.00230353930965066	0.000618529506027699	-0.00717365415766835	0.00256657530553639
546	69.97900390625	-5.51589202880859	3.04577469825745	0.00776136433705688	-0.00587495695799589	-0.00327756232582033	0.00126787810586393
547	68.680305480957	-5.19121742248535	2.98083996772766	0.00354059832170606	0.000293855206109583	-0.00360223650932312	-0.00100484199356288
548	68.0309600830078	-3.89252042770386	2.72110033035278	-0.00944637414067984	-0.00132951640989631	0.00289124972186983	-0.00230353930965066
549	69.97900390625	-5.51589202880859	3.24057936668396	0.00548864435404539	-0.00100484199356288	0.00386527273803949	0.00321592413820326
550	69.3296508789063	-5.19121742248535	3.56525373458862	0.00970941036939621	-0.00457625929266214	0.00873538758605719	0.00743668992072344
551	68.0309600830078	-4.86654329299927	3.37044906616211	0.01100810803473	-0.00392691092565656	0.00906006153672934	0.00776136433705688
552	68.0309600830078	-4.86654329299927	3.1756443977356	0.00483929552137852	-0.0126931173726916	0.00321592413820326	0.000618529506027699
553	68.680305480957	-5.19121742248535	3.11070966720581	-0.00457625929266214	-0.00457625929266214	-0.00100484199356288	-0.000680167751852423
554	68.680305480957	-4.86654329299927	3.50031876564026	0.000293855206109583	-0.00132951640989631	-0.00295288790948689	0.00581331877037883
555	66.7322616577148	-3.89252042770386	3.37044906616211	-0.00879702530801296	0.000943203864153475	0.00126787810586393	-0.00327756232582033
556	66.7322616577148	-3.89252042770386	3.30551409721375	-0.0113944197073579	0.00159255252219737	-0.0026282137259841	0.00418994715437293
557	68.0309600830078	-4.54186916351318	3.30551409721375	-0.0100957229733467	0.000943203864153475	0.000618529506027699	-0.00132951640989631
558	67.3816070556641	-5.84056615829468	3.11070966720581	-0.00912170019000769	-3.08191010844894e-05	0.00613799272105098	0.00548864435404539
559	69.3296508789063	-4.86654329299927	2.72110033035278	-0.00100484199356288	0.00256657530553639	-0.0104203969240189	0.000618529506027699
560	70.6283493041992	-4.86654329299927	3.04577469825745	0.00418994715437293	0.00191722682211548	-0.0136671401560307	-0.00132951640989631
561	68.680305480957	-3.89252042770386	2.72110033035278	0.00289124972186983	0.00906006153672934	-0.0126931173726916	-0.00749832857400179
562	68.0309600830078	-4.54186916351318	3.24057936668396	-0.00100484199356288	0.0103587592020631	-0.0104203969240189	-0.00749832857400179
563	71.277702331543	-5.19121742248535	3.50031876564026	-0.00165419070981443	0.00678734155371785	-0.00360223650932312	-0.00814767740666866
564	69.3296508789063	-5.19121742248535	2.85097002983093	0.000618529506027699	0.000943203864153475	-0.00587495695799589	0.000293855206109583
565	69.3296508789063	-5.51589202880859	2.9159049987793	-0.00230353930965066	-0.00327756232582033	-0.00522560812532902	0.00191722682211548
566	70.6283493041992	-6.81458902359009	3.11070966720581	0.00256657530553639	-0.00587495695799589	-0.00522560812532902	0.000943203864153475
567	69.97900390625	-5.19121742248535	3.30551409721375	-0.00197886489331722	0.00354059832170606	0.00581331877037883	0.0103587592020631
568	68.680305480957	-4.54186916351318	3.37044906616211	0.000618529506027699	0.00808603875339031	-0.0026282137259841	-0.00230353930965066
569	68.0309600830078	-3.89252042770386	3.11070966720581	-0.00230353930965066	0.000293855206109583	-0.00555028254166245	-0.00197886489331722
570	66.0829086303711	-5.51589202880859	2.98083996772766	-0.00360223650932312	-0.00490093370899558	0.00321592413820326	0.00970941036939621
571	65.4335632324219	-3.56784605979919	3.1756443977356	-0.00555028254166245	-0.0026282137259841	-0.00425158534198999	0.00289124972186983
572	69.3296508789063	-5.19121742248535	3.1756443977356	0.00581331877037883	0.00418994715437293	0.00548864435404539	0.00613799272105098
573	71.277702331543	-5.19121742248535	3.30551409721375	-0.00197886489331722	-0.00100484199356288	0.00581331877037883	0.00516396993771195
574	69.97900390625	-4.54186916351318	3.24057936668396	0.00678734155371785	0.0022419011220336	0.00289124972186983	0.00159255252219737
575	69.3296508789063	-5.19121742248535	3.30551409721375	0.00776136433705688	-0.00230353930965066	-0.00652430532500148	0.00289124972186983
576	68.0309600830078	-3.56784605979919	2.78603529930115	0.00516396993771195	0.00191722682211548	-3.08191010844894e-05	-0.00522560812532902
577	68.680305480957	-4.21719455718994	3.11070966720581	-0.00522560812532902	0.0022419011220336	-0.00295288790948689	-0.0100957229733467
578	71.277702331543	-5.51589202880859	3.50031876564026	-0.00392691092565656	0.00646266713738441	-0.00132951640989631	-0.00360223650932312
579	69.97900390625	-5.84056615829468	3.04577469825745	0.00126787810586393	0.00126787810586393	-0.00165419070981443	-0.00197886489331722
580	70.6283493041992	-5.84056615829468	3.24057936668396	0.0022419011220336	-0.00652430532500148	-0.0256800893694162	-0.0113944197073579
581	68.680305480957	-4.21719455718994	3.24057936668396	-0.00814767740666866	0.00678734155371785	-0.00132951640989631	-0.0159398596733809
582	69.97900390625	-5.19121742248535	3.1756443977356	-0.0107450718060136	0.00808603875339031	-0.0126931173726916	-3.08191010844894e-05
583	67.3816070556641	-3.89252042770386	2.85097002983093	-0.0120437685400248	0.0116574559360743	-0.000355493422830477	-0.00425158534198999
584	66.0829086303711	-4.21719455718994	2.9159049987793	-0.0110697457566857	0.00159255252219737	-0.00619963090866804	0.00386527273803949
585	67.3816070556641	-5.19121742248535	3.1756443977356	-0.00522560812532902	0.00289124972186983	-0.0143164889886975	0.00938473641872406
586	68.0309600830078	-4.21719455718994	2.98083996772766	-0.0026282137259841	-0.000355493422830477	-0.00132951640989631	-0.00100484199356288
587	68.680305480957	-3.89252042770386	3.11070966720581	-0.00457625929266214	-3.08191010844894e-05	-0.00879702530801296	0.00613799272105098
588	68.0309600830078	-3.56784605979919	2.656165599823	0.00386527273803949	-0.00100484199356288	-0.000680167751852423	0.00126787810586393
589	69.97900390625	-5.19121742248535	2.9159049987793	-0.00132951640989631	0.000618529506027699	-0.00100484199356288	0.00808603875339031
590	69.3296508789063	-4.54186916351318	3.1756443977356	0.0022419011220336	-0.00847235135734081	0.000293855206109583	0.0100340843200684
591	68.0309600830078	-4.54186916351318	3.24057936668396	-0.00392691092565656	-0.00392691092565656	0.00256657530553639	-0.00717365415766835
592	69.97900390625	-5.51589202880859	3.30551409721375	-0.00100484199356288	-0.00782300252467394	-0.0026282137259841	0.00678734155371785
593	70.6283493041992	-5.84056615829468	3.63018846511841	0.000293855206109583	-0.00717365415766835	0.00613799272105098	-0.000680167751852423
594	69.3296508789063	-5.84056615829468	3.30551409721375	0.00126787810586393	0.00548864435404539	0.00581331877037883	-0.00230353930965066
595	68.680305480957	-4.21719455718994	2.85097002983093	-0.000680167751852423	-0.00132951640989631	-0.00490093370899558	0.000293855206109583
596	67.3816070556641	-3.89252042770386	2.85097002983093	-0.00132951640989631	-0.00197886489331722	-0.00197886489331722	-0.00652430532500148
597	68.0309600830078	-4.86654329299927	3.24057936668396	-0.0110697457566857	0.00776136433705688	-0.00295288790948689	-0.00457625929266214
598	68.680305480957	-4.54186916351318	3.30551409721375	-0.00327756232582033	0.00841071270406246	-0.00165419070981443	-0.00425158534198999
599	69.97900390625	-5.19121742248535	3.56525373458862	-0.00295288790948689	0.00386527273803949	0.000943203864153475	-0.00684897974133492
600	68.0309600830078	-4.54186916351318	2.9159049987793	-0.00230353930965066	0.000293855206109583	-0.0100957229733467	-0.0110697457566857
601	68.680305480957	-5.19121742248535	2.85097002983093	-0.00555028254166245	0.00970941036939621	-0.00977104809135199	-0.00684897974133492
602	70.6283493041992	-5.19121742248535	2.72110033035278	-0.00619963090866804	0.00256657530553639	-0.00490093370899558	0.000293855206109583
603	69.97900390625	-4.86654329299927	2.85097002983093	-0.00782300252467394	0.00646266713738441	-0.00717365415766835	0.00386527273803949
604	70.6283493041992	-4.21719455718994	2.98083996772766	0.00126787810586393	0.00451462110504508	-0.0120437685400248	-0.000355493422830477
605	69.97900390625	-5.19121742248535	3.1756443977356	0.00256657530553639	-0.00619963090866804	-0.000680167751852423	0.000943203864153475
606	70.6283493041992	-6.489914894104	3.43538379669189	0.00711201597005129	-0.00619963090866804	-0.00165419070981443	-0.00100484199356288
607	69.3296508789063	-5.84056615829468	2.98083996772766	0.00256657530553639	0.000943203864153475	-0.00230353930965066	0.000293855206109583
608	68.680305480957	-3.89252042770386	3.04577469825745	-0.00165419070981443	0.00743668992072344	-0.00165419070981443	-0.000355493422830477
609	68.680305480957	-4.21719455718994	3.1756443977356	-0.00197886489331722	0.00548864435404539	-0.00197886489331722	0.0022419011220336
610	68.0309600830078	-4.21719455718994	3.30551409721375	-0.00457625929266214	-0.00652430532500148	0.00321592413820326	0.00483929552137852
611	66.0829086303711	-3.89252042770386	3.30551409721375	0.013930176384747	-0.00522560812532902	0.000618529506027699	0.00776136433705688
612	69.97900390625	-4.86654329299927	3.37044906616211	0.00256657530553639	0.00873538758605719	0.00613799272105098	0.00711201597005129
613	69.97900390625	-4.21719455718994	2.9159049987793	-0.00295288790948689	-3.08191010844894e-05	0.00873538758605719	-0.00490093370899558
614	69.3296508789063	-4.21719455718994	2.85097002983093	0.00678734155371785	0.00159255252219737	-0.00490093370899558	0.00386527273803949
615	68.0309600830078	-3.89252042770386	2.98083996772766	0.00970941036939621	0.000618529506027699	-0.00197886489331722	-0.00132951640989631
616	68.680305480957	-4.21719455718994	2.9159049987793	0.000943203864153475	-0.00555028254166245	-0.00619963090866804	-0.00197886489331722
617	69.97900390625	-4.54186916351318	3.1756443977356	-0.00587495695799589	0.00418994715437293	0.0022419011220336	-0.00717365415766835
618	69.97900390625	-5.51589202880859	3.88992786407471	0.00289124972186983	0.000618529506027699	-0.00522560812532902	0.000618529506027699
619	68.680305480957	-4.21719455718994	3.11070966720581	0.00126787810586393	-0.00197886489331722	-0.00100484199356288	-0.00360223650932312
620	67.3816070556641	-5.19121742248535	2.85097002983093	0.00191722682211548	-0.00717365415766835	-0.00555028254166245	-0.00327756232582033
621	70.6283493041992	-5.84056615829468	3.1756443977356	0.000293855206109583	-0.0026282137259841	-0.0117190945893526	-0.0136671401560307
622	69.97900390625	-4.86654329299927	2.85097002983093	-0.00197886489331722	0.000943203864153475	-0.00944637414067984	-0.00847235135734081
623	68.0309600830078	-4.21719455718994	3.11070966720581	-0.00327756232582033	0.0113327819854021	-0.000680167751852423	-0.00197886489331722
624	65.4335632324219	-3.89252042770386	3.24057936668396	-0.00652430532500148	0.0022419011220336	-0.00587495695799589	0.00581331877037883
625	66.0829086303711	-4.21719455718994	2.85097002983093	-0.00457625929266214	0.00776136433705688	-0.0169138833880424	0.00678734155371785
626	69.97900390625	-5.19121742248535	3.04577469825745	-0.00425158534198999	-0.000680167751852423	-0.000355493422830477	0.00126787810586393
627	69.3296508789063	-5.19121742248535	2.85097002983093	-0.000680167751852423	-0.00230353930965066	0.00321592413820326	0.0100340843200684
628	69.3296508789063	-4.21719455718994	2.72110033035278	-3.08191010844894e-05	0.0165275707840919	0.000943203864153475	0.00613799272105098
629	68.680305480957	-3.89252042770386	2.78603529930115	0.00711201597005129	0.000943203864153475	-0.00425158534198999	-3.08191010844894e-05
630	68.680305480957	-4.21719455718994	3.24057936668396	0.00906006153672934	-0.00522560812532902	0.00970941036939621	0.00906006153672934
631	70.6283493041992	-5.19121742248535	3.1756443977356	-0.00132951640989631	-0.00132951640989631	0.00581331877037883	0.00451462110504508
632	70.6283493041992	-5.19121742248535	2.9159049987793	-0.000680167751852423	-3.08191010844894e-05	0.00776136433705688	0.00678734155371785
633	69.97900390625	-5.19121742248535	2.98083996772766	-0.00555028254166245	-0.0117190945893526	-0.00295288790948689	-0.000680167751852423
634	68.0309600830078	-4.54186916351318	2.9159049987793	-3.08191010844894e-05	-0.00425158534198999	0.00126787810586393	-0.00100484199356288
635	68.680305480957	-4.54186916351318	3.11070966720581	-3.08191010844894e-05	0.000943203864153475	-0.000355493422830477	0.0022419011220336
636	68.680305480957	-4.21719455718994	3.43538379669189	0.00159255252219737	-0.00879702530801296	0.00289124972186983	-0.00392691092565656
637	66.0829086303711	-4.21719455718994	3.1756443977356	-0.0120437685400248	-0.00295288790948689	-0.00132951640989631	-3.08191010844894e-05
638	67.3816070556641	-5.19121742248535	3.04577469825745	0.000293855206109583	0.00808603875339031	-0.00847235135734081	0.000293855206109583
639	67.3816070556641	-3.56784605979919	2.85097002983093	0.00289124972186983	0.00386527273803949	-0.00814767740666866	-0.0026282137259841
640	68.0309600830078	-4.21719455718994	2.85097002983093	-0.00717365415766835	0.00483929552137852	-0.0146411629393697	-0.000680167751852423
641	70.6283493041992	-4.86654329299927	3.11070966720581	0.00321592413820326	0.00711201597005129	-0.0133424662053585	-0.0182125810533762
642	68.680305480957	-3.89252042770386	2.9159049987793	-0.00814767740666866	0.00711201597005129	-0.0113944197073579	-0.00197886489331722
643	68.0309600830078	-4.21719455718994	2.9159049987793	-0.00295288790948689	0.0100340843200684	-0.00360223650932312	0.00483929552137852
644	68.0309600830078	-4.21719455718994	3.11070966720581	0.0022419011220336	0.00841071270406246	-0.00879702530801296	-3.08191010844894e-05
645	68.680305480957	-4.54186916351318	3.04577469825745	0.00548864435404539	-0.00230353930965066	-0.0126931173726916	0.0149041991680861
646	68.680305480957	-4.86654329299927	2.9159049987793	-0.0156151866540313	-0.0104203969240189	-0.00392691092565656	-0.00100484199356288
647	69.97900390625	-6.16524076461792	3.30551409721375	-0.00619963090866804	-0.00619963090866804	-0.00619963090866804	0.00548864435404539
648	68.680305480957	-3.89252042770386	3.30551409721375	-0.00490093370899558	0.00970941036939621	0.00354059832170606	-3.08191010844894e-05
649	68.680305480957	-4.21719455718994	3.43538379669189	0.00386527273803949	0.00516396993771195	0.00386527273803949	0.00354059832170606
650	68.0309600830078	-3.89252042770386	3.04577469825745	0.00354059832170606	-0.00879702530801296	0.00451462110504508	0.000618529506027699
651	67.3816070556641	-5.19121742248535	3.37044906616211	-0.00749832857400179	-0.00749832857400179	0.00483929552137852	0.0152288740500808
652	67.3816070556641	-4.21719455718994	2.9159049987793	-0.0136671401560307	-0.00327756232582033	0.00354059832170606	0.00743668992072344
653	68.0309600830078	-3.89252042770386	3.04577469825745	-0.00100484199356288	-0.0026282137259841	-0.000355493422830477	0.0220470335334539
654	67.3816070556641	-3.89252042770386	3.76005816459656	-0.00327756232582033	0.00191722682211548	0.00321592413820326	0.000293855206109583
655	68.0309600830078	-4.86654329299927	3.30551409721375	0.00808603875339031	-0.00100484199356288	-0.00360223650932312	0.000293855206109583
656	68.0309600830078	-4.21719455718994	2.72110033035278	-3.08191010844894e-05	0.00191722682211548	-0.00652430532500148	-0.00782300252467394
657	69.3296508789063	-3.89252042770386	2.78603529930115	-0.00587495695799589	0.00126787810586393	-0.000680167751852423	-0.00749832857400179
658	69.97900390625	-4.86654329299927	3.04577469825745	-0.000680167751852423	0.00126787810586393	-0.0026282137259841	-0.00587495695799589
659	69.3296508789063	-5.84056615829468	3.56525373458862	0.00711201597005129	0.000293855206109583	-0.00944637414067984	-0.00490093370899558
660	69.97900390625	-6.16524076461792	3.43538379669189	-0.00295288790948689	-0.00717365415766835	-0.0175632312893867	-0.00879702530801296
661	68.0309600830078	-4.86654329299927	3.11070966720581	0.00191722682211548	0.00418994715437293	-0.00977104809135199	-0.0146411629393697
662	68.680305480957	-3.89252042770386	2.98083996772766	0.0022419011220336	0.00646266713738441	-0.0100957229733467	-0.00944637414067984
663	68.680305480957	-4.54186916351318	3.1756443977356	-0.00360223650932312	0.00776136433705688	-0.00425158534198999	-0.0123684434220195
664	69.3296508789063	-5.51589202880859	3.24057936668396	-0.00165419070981443	0.00191722682211548	-0.0123684434220195	0.00126787810586393
665	67.3816070556641	-4.21719455718994	3.1756443977356	-0.00197886489331722	-0.00197886489331722	-0.0117190945893526	0.000293855206109583
666	67.3816070556641	-3.89252042770386	3.24057936668396	-0.00295288790948689	0.00938473641872406	-0.00197886489331722	-0.000355493422830477
667	68.680305480957	-3.89252042770386	3.11070966720581	-0.00749832857400179	0.000943203864153475	0.00451462110504508	-0.000680167751852423
668	69.97900390625	-4.54186916351318	2.72110033035278	0.00159255252219737	0.00289124972186983	-0.000355493422830477	-0.0026282137259841
669	71.277702331543	-4.86654329299927	2.85097002983093	-0.0026282137259841	0.00289124972186983	-0.00360223650932312	0.00483929552137852
670	68.0309600830078	-3.89252042770386	2.85097002983093	-0.000355493422830477	-0.00295288790948689	0.00776136433705688	-0.00100484199356288
671	69.3296508789063	-4.54186916351318	2.85097002983093	0.01100810803473	-0.00490093370899558	0.00191722682211548	0.0269171483814716
672	67.3816070556641	-3.89252042770386	3.1756443977356	-0.00197886489331722	0.000618529506027699	0.00581331877037883	-0.00165419070981443
673	69.3296508789063	-5.51589202880859	3.50031876564026	-0.00360223650932312	-0.00879702530801296	0.00678734155371785	0.00970941036939621
674	69.97900390625	-6.489914894104	3.04577469825745	0.0100340843200684	-0.00197886489331722	0.01100810803473	0.0022419011220336
675	69.97900390625	-4.54186916351318	3.04577469825745	0.00191722682211548	-0.00392691092565656	0.00548864435404539	0.00159255252219737
676	70.6283493041992	-4.21719455718994	3.1756443977356	-0.00717365415766835	0.00159255252219737	-0.00879702530801296	-0.0110697457566857
677	67.3816070556641	-2.91849732398987	3.04577469825745	-0.000355493422830477	0.00256657530553639	0.00354059832170606	-0.00295288790948689
678	64.7842102050781	-3.56784605979919	3.1756443977356	-0.0110697457566857	0.00613799272105098	0.012956153601408	0.000943203864153475
679	67.3816070556641	-4.86654329299927	3.88992786407471	-0.00132951640989631	0.00483929552137852	-0.00100484199356288	-0.00327756232582033
680	68.0309600830078	-4.21719455718994	3.37044906616211	-0.00847235135734081	-0.00295288790948689	-0.0146411629393697	-0.00587495695799589
681	68.0309600830078	-3.56784605979919	3.11070966720581	-0.00100484199356288	-3.08191010844894e-05	-0.0195112787187099	-0.0113944197073579
682	69.97900390625	-3.89252042770386	3.04577469825745	-0.00814767740666866	0.00581331877037883	0.00613799272105098	-0.00652430532500148
683	69.97900390625	-4.86654329299927	2.98083996772766	-0.00912170019000769	0.00808603875339031	-0.0113944197073579	-0.00327756232582033
684	69.3296508789063	-4.54186916351318	3.1756443977356	0.00451462110504508	0.00321592413820326	0.000943203864153475	-0.00132951640989631
685	68.680305480957	-4.54186916351318	3.56525373458862	-3.08191010844894e-05	0.00256657530553639	-0.00522560812532902	0.0113327819854021
686	68.680305480957	-4.21719455718994	3.04577469825745	0.000943203864153475	0.00159255252219737	-0.00879702530801296	0.00516396993771195
687	67.3816070556641	-4.21719455718994	2.78603529930115	-0.00749832857400179	-0.00295288790948689	-0.000355493422830477	0.000293855206109583
688	69.3296508789063	-5.51589202880859	3.11070966720581	-0.00392691092565656	-0.0100957229733467	-0.00814767740666866	0.01100810803473
689	69.3296508789063	-4.21719455718994	3.11070966720581	0.00321592413820326	-0.00490093370899558	0.00321592413820326	0.0106834331527352
690	69.3296508789063	-4.54186916351318	3.24057936668396	-0.00587495695799589	-0.00425158534198999	0.00841071270406246	0.00938473641872406
691	66.0829086303711	-3.56784605979919	3.11070966720581	0.00483929552137852	-0.0279528107494116	-0.00132951640989631	0.0123068047687411
692	65.4335632324219	-3.89252042770386	3.24057936668396	-0.0149658378213644	0.00483929552137852	0.00646266713738441	0.00159255252219737
693	68.680305480957	-4.86654329299927	3.11070966720581	-0.0026282137259841	-0.00457625929266214	0.00321592413820326	0.00581331877037883
694	68.680305480957	-3.89252042770386	3.04577469825745	-3.08191010844894e-05	0.00159255252219737	0.00776136433705688	0.00126787810586393
695	68.680305480957	-4.86654329299927	3.1756443977356	0.00808603875339031	-0.000680167751852423	-0.00912170019000769	-0.000355493422830477
696	69.97900390625	-3.89252042770386	3.11070966720581	0.0353586822748184	0.00256657530553639	-0.00425158534198999	-0.00847235135734081
697	69.3296508789063	-4.21719455718994	3.11070966720581	-0.000680167751852423	0.00516396993771195	-0.00587495695799589	-0.00879702530801296
698	68.0309600830078	-3.24317169189453	3.11070966720581	0.00581331877037883	0.0022419011220336	-0.000680167751852423	-0.00230353930965066
699	69.3296508789063	-4.54186916351318	3.04577469825745	0.0126314787194133	0.00516396993771195	-0.0026282137259841	-0.000680167751852423
700	69.3296508789063	-5.19121742248535	2.9159049987793	-0.00717365415766835	0.00289124972186983	-0.0143164889886975	-0.00230353930965066
701	68.0309600830078	-5.19121742248535	2.9159049987793	0.00970941036939621	-0.00619963090866804	-0.0117190945893526	-0.0130177913233638
702	69.3296508789063	-5.19121742248535	2.78603529930115	-0.00944637414067984	0.00126787810586393	-0.00684897974133492	-0.00749832857400179
703	68.680305480957	-4.54186916351318	2.98083996772766	0.00191722682211548	0.00289124972186983	-0.00847235135734081	-0.00684897974133492
704	68.0309600830078	-3.89252042770386	3.04577469825745	-0.00360223650932312	0.00321592413820326	0.0022419011220336	0.00191722682211548
705	68.0309600830078	-4.54186916351318	2.78603529930115	-0.00360223650932312	-0.00197886489331722	-0.00425158534198999	0.00776136433705688
706	67.3816070556641	-4.21719455718994	2.72110033035278	-0.000680167751852423	0.00808603875339031	-0.00165419070981443	-0.00197886489331722
707	67.3816070556641	-3.56784605979919	2.98083996772766	0.00321592413820326	0.00711201597005129	-0.00912170019000769	0.00191722682211548
708	69.3296508789063	-4.21719455718994	2.72110033035278	-0.00197886489331722	0.00191722682211548	0.00646266713738441	-0.00132951640989631
709	69.3296508789063	-3.56784605979919	2.78603529930115	0.00613799272105098	0.00906006153672934	-0.00100484199356288	0.00711201597005129
710	69.3296508789063	-4.54186916351318	3.04577469825745	-0.00100484199356288	0.000293855206109583	0.00711201597005129	0.0220470335334539
711	67.3816070556641	-2.91849732398987	2.72110033035278	0.00321592413820326	0.00126787810586393	-0.0026282137259841	0.0200989879667759
712	69.97900390625	-4.86654329299927	3.37044906616211	0.00418994715437293	0.000943203864153475	0.00613799272105098	-0.00360223650932312
713	69.97900390625	-4.21719455718994	3.11070966720581	0.000618529506027699	0.0022419011220336	0.00516396993771195	0.00159255252219737
714	68.680305480957	-4.54186916351318	3.04577469825745	0.00548864435404539	-0.00977104809135199	0.00711201597005129	0.00354059832170606
715	68.680305480957	-4.54186916351318	3.30551409721375	0.00256657530553639	-0.0104203969240189	-0.00100484199356288	0.00386527273803949
716	69.3296508789063	-4.21719455718994	3.37044906616211	-0.00425158534198999	-0.00197886489331722	-0.00360223650932312	0.00159255252219737
717	69.97900390625	-4.54186916351318	3.24057936668396	-0.0130177913233638	0.00289124972186983	0.00191722682211548	-0.00295288790948689
718	67.3816070556641	-4.21719455718994	3.1756443977356	-0.00100484199356288	0.00970941036939621	0.00191722682211548	-0.00619963090866804
719	64.1348648071289	-2.91849732398987	2.9159049987793	-0.00457625929266214	0.00191722682211548	-3.08191010844894e-05	-0.00230353930965066
720	65.4335632324219	-3.56784605979919	2.9159049987793	-0.0143164889886975	-0.00295288790948689	-0.0117190945893526	-0.00749832857400179
721	68.0309600830078	-5.19121742248535	3.30551409721375	-0.0026282137259841	0.00321592413820326	-0.00879702530801296	-0.00814767740666866
722	69.97900390625	-4.54186916351318	3.24057936668396	-0.00165419070981443	0.0142548503354192	-0.00360223650932312	-0.00457625929266214
723	68.0309600830078	-3.24317169189453	2.9159049987793	-0.00587495695799589	0.00321592413820326	-0.00165419070981443	-3.08191010844894e-05
724	68.680305480957	-3.56784605979919	2.59123063087463	0.00581331877037883	0.00256657530553639	-0.00555028254166245	0.00321592413820326
725	68.680305480957	-2.91849732398987	2.59123063087463	0.00970941036939621	-0.00132951640989631	-0.0104203969240189	0.00159255252219737
726	69.3296508789063	-4.54186916351318	3.24057936668396	0.0113327819854021	-0.00197886489331722	0.00483929552137852	0.00126787810586393
727	68.680305480957	-4.54186916351318	3.30551409721375	0.00386527273803949	0.00386527273803949	-0.00197886489331722	-0.00230353930965066
728	68.0309600830078	-4.21719455718994	3.37044906616211	0.00321592413820326	-0.00392691092565656	0.000943203864153475	0.00159255252219737
729	69.3296508789063	-4.86654329299927	3.1756443977356	0.00548864435404539	-0.00717365415766835	0.0100340843200684	0.00548864435404539
730	69.3296508789063	-3.56784605979919	2.72110033035278	0.0103587592020631	-0.00587495695799589	0.0116574559360743	0.00386527273803949
731	66.7322616577148	-4.21719455718994	3.11070966720581	0.00808603875339031	-0.00230353930965066	0.00776136433705688	0.00321592413820326
732	68.680305480957	-4.86654329299927	3.04577469825745	0.000943203864153475	0.00191722682211548	0.00451462110504508	-0.00587495695799589
733	64.7842102050781	-3.56784605979919	2.9159049987793	-0.0117190945893526	0.000943203864153475	0.00289124972186983	0.0106834331527352
734	66.0829086303711	-3.89252042770386	3.1756443977356	-0.00879702530801296	-0.00197886489331722	0.0022419011220336	0.0022419011220336
735	66.7322616577148	-3.56784605979919	3.1756443977356	-0.00522560812532902	-0.00327756232582033	-0.000355493422830477	-0.00555028254166245
736	68.680305480957	-3.89252042770386	2.78603529930115	-0.00360223650932312	0.00451462110504508	0.00191722682211548	-0.00782300252467394
737	68.680305480957	-4.21719455718994	3.04577469825745	0.00386527273803949	0.00386527273803949	0.00516396993771195	-0.00425158534198999
738	69.3296508789063	-5.51589202880859	2.98083996772766	-0.00165419070981443	-0.00100484199356288	-0.00327756232582033	-0.00522560812532902
739	68.0309600830078	-3.89252042770386	3.04577469825745	0.00808603875339031	0.000618529506027699	0.000943203864153475	0.000293855206109583
740	66.7322616577148	-3.89252042770386	3.11070966720581	0.00126787810586393	0.00483929552137852	-0.0133424662053585	-0.00652430532500148
741	69.97900390625	-4.54186916351318	3.43538379669189	-0.00132951640989631	0.00451462110504508	-0.00392691092565656	-0.0169138833880424
742	68.0309600830078	-3.89252042770386	2.78603529930115	-0.00360223650932312	0.00970941036939621	-0.00230353930965066	-0.00879702530801296
743	67.3816070556641	-5.19121742248535	2.9159049987793	-0.00230353930965066	0.000618529506027699	-0.00360223650932312	-0.00327756232582033
744	68.0309600830078	-4.86654329299927	3.1756443977356	0.012956153601408	0.00548864435404539	-0.0133424662053585	0.0022419011220336
745	67.3816070556641	-3.56784605979919	3.04577469825745	-0.00555028254166245	0.00321592413820326	-0.0175632312893867	-0.00392691092565656
746	69.3296508789063	-3.89252042770386	3.37044906616211	-0.00197886489331722	0.000943203864153475	-0.0100957229733467	-0.00522560812532902
747	68.0309600830078	-4.21719455718994	3.56525373458862	-3.08191010844894e-05	0.00873538758605719	0.000943203864153475	-0.00814767740666866
748	65.4335632324219	-3.89252042770386	3.11070966720581	-0.0152905117720366	0.000943203864153475	-0.000680167751852423	0.00321592413820326
749	67.3816070556641	-3.56784605979919	3.1756443977356	0.00126787810586393	0.00483929552137852	-0.000355493422830477	-0.00555028254166245
750	68.680305480957	-3.89252042770386	2.85097002983093	-0.00360223650932312	-0.00847235135734081	0.00743668992072344	0.00678734155371785
751	69.97900390625	-4.86654329299927	3.37044906616211	0.00743668992072344	-0.00522560812532902	0.00418994715437293	0.00808603875339031
752	69.3296508789063	-4.21719455718994	2.78603529930115	-0.000680167751852423	0.00483929552137852	0.00256657530553639	-0.000680167751852423
753	68.680305480957	-3.56784605979919	3.37044906616211	-0.00392691092565656	0.00646266713738441	-0.00457625929266214	0.00256657530553639
754	67.3816070556641	-3.89252042770386	2.9159049987793	0.00418994715437293	-0.00425158534198999	0.00289124972186983	-0.00230353930965066
755	66.7322616577148	-4.21719455718994	2.9159049987793	0.0022419011220336	-0.00327756232582033	-0.0100957229733467	0.00159255252219737
756	67.3816070556641	-4.54186916351318	3.1756443977356	0.000293855206109583	-0.00749832857400179	0.000943203864153475	-0.00555028254166245
757	67.3816070556641	-5.19121742248535	3.1756443977356	0.00743668992072344	-0.00197886489331722	0.00354059832170606	-0.00197886489331722
758	69.97900390625	-5.51589202880859	3.1756443977356	0.000293855206109583	0.00191722682211548	0.00289124972186983	-0.00132951640989631
759	68.680305480957	-3.56784605979919	3.37044906616211	0.00386527273803949	0.00548864435404539	-0.00197886489331722	0.00776136433705688
760	66.7322616577148	-3.89252042770386	3.11070966720581	-0.0110697457566857	0.00548864435404539	-0.0156151866540313	-0.00912170019000769
761	68.0309600830078	-4.54186916351318	2.78603529930115	-0.00977104809135199	0.00354059832170606	-0.0100957229733467	-0.00555028254166245
762	65.4335632324219	-3.89252042770386	2.85097002983093	-0.00522560812532902	0.0116574559360743	0.00548864435404539	0.000618529506027699
763	68.680305480957	-3.89252042770386	2.98083996772766	-0.0126931173726916	0.00483929552137852	0.00191722682211548	0.00483929552137852
764	68.680305480957	-3.56784605979919	2.9159049987793	0.00256657530553639	0.00873538758605719	-0.00652430532500148	0.011982130818069
765	69.3296508789063	-4.21719455718994	3.04577469825745	0.00159255252219737	-3.08191010844894e-05	-0.0104203969240189	0.00613799272105098
766	67.3816070556641	-3.56784605979919	2.85097002983093	0.00321592413820326	0.000618529506027699	-0.0110697457566857	0.00321592413820326
767	68.680305480957	-4.86654329299927	3.04577469825745	-0.00490093370899558	0.00548864435404539	-0.00197886489331722	0.00418994715437293
768	67.3816070556641	-3.89252042770386	2.98083996772766	-0.00327756232582033	0.00418994715437293	0.00256657530553639	-0.00327756232582033
769	68.0309600830078	-5.51589202880859	3.24057936668396	0.00256657530553639	-0.00847235135734081	0.00548864435404539	0.00711201597005129
770	69.3296508789063	-5.19121742248535	3.04577469825745	-0.00197886489331722	-0.0120437685400248	-0.00652430532500148	0.00678734155371785
771	69.3296508789063	-5.51589202880859	3.50031876564026	0.00289124972186983	-0.00847235135734081	0.00418994715437293	0.00321592413820326
772	68.0309600830078	-4.21719455718994	3.04577469825745	-0.000355493422830477	-0.000355493422830477	-0.00295288790948689	0.00581331877037883
773	68.0309600830078	-3.89252042770386	3.04577469825745	0.00289124972186983	-0.00360223650932312	0.00548864435404539	0.00289124972186983
774	67.3816070556641	-4.54186916351318	3.1756443977356	0.000293855206109583	-0.00132951640989631	0.00743668992072344	0.00191722682211548
775	68.0309600830078	-4.86654329299927	3.50031876564026	-0.0026282137259841	0.00159255252219737	0.000293855206109583	-0.00814767740666866
776	68.0309600830078	-4.54186916351318	3.69512343406677	0.00256657530553639	0.00516396993771195	-0.00392691092565656	-0.00392691092565656
777	68.0309600830078	-3.89252042770386	3.37044906616211	-0.00814767740666866	0.00808603875339031	-0.00327756232582033	-0.00165419070981443
778	68.0309600830078	-3.56784605979919	2.85097002983093	0.0022419011220336	0.0022419011220336	0.00126787810586393	-0.000680167751852423
779	70.6283493041992	-4.86654329299927	2.78603529930115	0.000618529506027699	0.00256657530553639	-0.0117190945893526	-0.00100484199356288
780	69.3296508789063	-4.86654329299927	2.9159049987793	-0.0100957229733467	0.0165275707840919	-0.0149658378213644	0.00126787810586393
781	68.680305480957	-3.89252042770386	2.78603529930115	0.00126787810586393	-0.00165419070981443	-0.0126931173726916	-0.00457625929266214
782	68.680305480957	-4.21719455718994	3.04577469825745	-0.00197886489331722	0.00451462110504508	-0.00555028254166245	-0.00587495695799589
783	68.0309600830078	-5.51589202880859	3.37044906616211	-0.00749832857400179	-0.00230353930965066	-0.00977104809135199	0.00126787810586393
784	69.3296508789063	-6.489914894104	3.30551409721375	0.00548864435404539	-0.00555028254166245	-0.0139918150380254	0.00613799272105098
785	67.3816070556641	-4.54186916351318	3.04577469825745	0.00289124972186983	-0.00392691092565656	-0.00295288790948689	0.00289124972186983
786	67.3816070556641	-3.89252042770386	2.9159049987793	-0.00555028254166245	-0.000680167751852423	-0.00425158534198999	0.00678734155371785
787	68.0309600830078	-4.86654329299927	2.98083996772766	-0.0107450718060136	0.00418994715437293	0.000943203864153475	0.0123068047687411
788	66.0829086303711	-4.21719455718994	3.24057936668396	-0.0107450718060136	0.00256657530553639	-0.00782300252467394	-0.00100484199356288
789	68.0309600830078	-4.86654329299927	3.43538379669189	-0.00490093370899558	-0.00522560812532902	0.00516396993771195	0.0116574559360743
790	68.0309600830078	-3.89252042770386	3.30551409721375	0.00483929552137852	-0.00879702530801296	0.00808603875339031	0.00613799272105098
791	68.0309600830078	-3.89252042770386	2.78603529930115	0.00841071270406246	-0.00230353930965066	0.0123068047687411	0.0239950809627771
792	68.0309600830078	-4.21719455718994	2.72110033035278	0.00841071270406246	0.000943203864153475	0.00743668992072344	-0.00684897974133492
793	69.97900390625	-4.86654329299927	2.85097002983093	0.0155535480007529	0.00451462110504508	0.000943203864153475	0.00483929552137852
794	70.6283493041992	-5.19121742248535	3.30551409721375	0.0100340843200684	-0.00327756232582033	-0.00814767740666866	0.000943203864153475
795	68.680305480957	-3.89252042770386	3.04577469825745	0.00548864435404539	0.00548864435404539	0.00418994715437293	-0.00327756232582033
796	69.3296508789063	-3.89252042770386	3.11070966720581	0.00289124972186983	-0.00100484199356288	-0.00814767740666866	-0.00717365415766835
797	69.97900390625	-5.84056615829468	3.37044906616211	-0.0026282137259841	0.00321592413820326	0.00776136433705688	-0.00522560812532902
798	69.3296508789063	-6.16524076461792	3.30551409721375	-0.00360223650932312	-0.00684897974133492	-0.00295288790948689	-0.00587495695799589
799	68.680305480957	-4.21719455718994	2.98083996772766	0.00159255252219737	-0.00230353930965066	0.00126787810586393	0.00451462110504508
800	69.3296508789063	-4.86654329299927	3.24057936668396	-0.00327756232582033	0.0022419011220336	-0.0146411629393697	-0.0152905117720366
801	68.0309600830078	-3.89252042770386	3.30551409721375	-0.00879702530801296	-0.00230353930965066	-0.0162645354866982	-0.00425158534198999
802	65.4335632324219	-3.89252042770386	3.04577469825745	-0.0162645354866982	0.0103587592020631	-0.0149658378213644	-0.00782300252467394
803	66.0829086303711	-4.54186916351318	3.11070966720581	-0.0169138833880424	0.00451462110504508	-0.00457625929266214	0.0022419011220336
804	67.3816070556641	-3.89252042770386	3.30551409721375	-0.00392691092565656	0.00451462110504508	0.00126787810586393	0.00321592413820326
805	68.0309600830078	-3.89252042770386	2.85097002983093	0.00191722682211548	0.00126787810586393	-0.00295288790948689	-0.00100484199356288
806	69.97900390625	-5.19121742248535	3.11070966720581	-0.00165419070981443	-0.0026282137259841	-0.0156151866540313	0.00256657530553639
807	67.3816070556641	-3.89252042770386	2.9159049987793	-0.00684897974133492	0.000293855206109583	0.00646266713738441	-0.000355493422830477
808	68.680305480957	-4.21719455718994	3.24057936668396	-0.00879702530801296	0.0022419011220336	0.0103587592020631	0.00451462110504508
809	68.0309600830078	-4.21719455718994	2.98083996772766	0.00191722682211548	-0.00295288790948689	0.000943203864153475	0.00126787810586393
810	68.680305480957	-5.19121742248535	3.1756443977356	0.00646266713738441	-0.00360223650932312	0.000293855206109583	0.00613799272105098
811	68.680305480957	-5.19121742248535	2.9159049987793	-0.00425158534198999	-0.00749832857400179	0.0022419011220336	0.00906006153672934
812	68.0309600830078	-5.19121742248535	3.24057936668396	-0.00230353930965066	-0.00457625929266214	0.00354059832170606	0.00191722682211548
813	69.3296508789063	-5.51589202880859	3.56525373458862	0.00613799272105098	-0.00132951640989631	0.00354059832170606	0.00386527273803949
814	69.97900390625	-5.19121742248535	3.24057936668396	0.00418994715437293	0.00256657530553639	-0.000355493422830477	-0.00165419070981443
815	69.3296508789063	-5.19121742248535	3.1756443977356	0.00938473641872406	0.00516396993771195	-0.00197886489331722	0.00418994715437293
816	68.0309600830078	-4.86654329299927	3.37044906616211	-0.00912170019000769	-0.00457625929266214	-0.00457625929266214	-0.00360223650932312
817	66.0829086303711	-4.21719455718994	2.98083996772766	-0.00360223650932312	0.00581331877037883	0.00256657530553639	-0.0026282137259841
818	69.97900390625	-4.54186916351318	3.1756443977356	-0.00684897974133492	0.00613799272105098	-0.00457625929266214	-0.00717365415766835
819	68.680305480957	-4.86654329299927	3.37044906616211	0.00256657530553639	0.0103587592020631	-0.00684897974133492	-0.00587495695799589
820	68.0309600830078	-3.89252042770386	3.11070966720581	0.00386527273803949	0.00548864435404539	-0.00944637414067984	-0.00684897974133492
821	69.3296508789063	-4.86654329299927	2.9159049987793	0.00191722682211548	0.00386527273803949	-0.0169138833880424	-0.0143164889886975
822	68.0309600830078	-3.89252042770386	2.656165599823	-3.08191010844894e-05	0.00743668992072344	-0.00587495695799589	-0.00684897974133492
823	68.680305480957	-4.54186916351318	3.24057936668396	0.00126787810586393	0.00548864435404539	-0.00360223650932312	-0.00782300252467394
824	68.0309600830078	-4.21719455718994	3.04577469825745	0.00289124972186983	0.00386527273803949	-0.00132951640989631	0.0022419011220336
825	68.0309600830078	-5.19121742248535	3.24057936668396	0.00548864435404539	-0.00684897974133492	-0.00132951640989631	-0.00100484199356288
826	68.0309600830078	-5.84056615829468	3.1756443977356	-0.00490093370899558	-0.0136671401560307	-0.00360223650932312	0.000293855206109583
827	69.97900390625	-4.86654329299927	2.72110033035278	-0.000680167751852423	0.0022419011220336	-3.08191010844894e-05	0.00354059832170606
828	71.277702331543	-5.19121742248535	3.11070966720581	0.00159255252219737	0.00451462110504508	-0.00522560812532902	-0.000355493422830477
829	67.3816070556641	-4.54186916351318	3.11070966720581	0.00159255252219737	0.00451462110504508	0.000293855206109583	-3.08191010844894e-05
830	67.3816070556641	-4.86654329299927	3.43538379669189	-0.00392691092565656	-0.00587495695799589	0.00191722682211548	0.00970941036939621
831	65.4335632324219	-3.89252042770386	3.1756443977356	-0.0230826959013939	-0.00165419070981443	-0.00197886489331722	0.01847561635077
832	69.97900390625	-5.84056615829468	3.69512343406677	0.00613799272105098	0.00548864435404539	0.0123068047687411	0.00191722682211548
833	70.6283493041992	-5.19121742248535	3.24057936668396	0.0178262684494257	0.00191722682211548	-0.00132951640989631	-3.08191010844894e-05
834	69.3296508789063	-5.84056615829468	3.1756443977356	-0.00132951640989631	0.000293855206109583	-0.00522560812532902	0.00191722682211548
835	70.6283493041992	-5.84056615829468	2.78603529930115	-3.08191010844894e-05	0.00646266713738441	-0.00360223650932312	0.00191722682211548
836	70.6283493041992	-4.86654329299927	3.04577469825745	-0.00392691092565656	0.000618529506027699	-0.00684897974133492	-0.00717365415766835
837	68.680305480957	-4.54186916351318	3.1756443977356	-0.00522560812532902	0.00613799272105098	0.0022419011220336	-0.00197886489331722
838	69.3296508789063	-4.86654329299927	3.30551409721375	-0.00425158534198999	0.000943203864153475	-0.00360223650932312	-0.00360223650932312
839	69.97900390625	-6.81458902359009	3.11070966720581	0.00646266713738441	-0.00230353930965066	-0.00717365415766835	0.00841071270406246
840	69.3296508789063	-5.84056615829468	3.04577469825745	0.00386527273803949	-0.00230353930965066	-0.0156151866540313	-0.00587495695799589
841	69.3296508789063	-5.84056615829468	2.9159049987793	-0.00684897974133492	0.00646266713738441	-0.0133424662053585	-0.00749832857400179
842	68.0309600830078	-4.54186916351318	2.98083996772766	-0.00295288790948689	0.00451462110504508	-0.00879702530801296	-0.00132951640989631
843	67.3816070556641	-4.54186916351318	3.43538379669189	-0.0130177913233638	0.00808603875339031	-0.0100957229733467	-0.00555028254166245
844	68.0309600830078	-5.84056615829468	3.82499313354492	-0.00360223650932312	0.00451462110504508	-0.00717365415766835	-0.00100484199356288
845	67.3816070556641	-6.16524076461792	3.04577469825745	0.00418994715437293	-3.08191010844894e-05	-0.00944637414067984	0.00548864435404539
846	67.3816070556641	-4.54186916351318	3.24057936668396	-0.00197886489331722	0.00354059832170606	-0.00457625929266214	-0.00132951640989631
847	69.3296508789063	-4.86654329299927	3.11070966720581	0.00321592413820326	0.00776136433705688	-0.00165419070981443	0.000293855206109583
848	69.3296508789063	-5.51589202880859	2.98083996772766	0.000293855206109583	-0.00132951640989631	0.00743668992072344	-0.00132951640989631
849	68.0309600830078	-4.54186916351318	3.24057936668396	0.00354059832170606	-0.00165419070981443	-0.00360223650932312	0.0106834331527352
850	69.3296508789063	-5.84056615829468	3.37044906616211	0.013930176384747	-0.00197886489331722	-0.00100484199356288	0.00191722682211548
851	67.3816070556641	-4.54186916351318	2.78603529930115	-0.00490093370899558	-0.00814767740666866	-0.000355493422830477	0.00808603875339031
852	71.277702331543	-5.84056615829468	3.24057936668396	0.0132808275520802	-0.000680167751852423	-0.00197886489331722	0.00613799272105098
853	69.97900390625	-6.16524076461792	3.11070966720581	0.0171769186854362	0.00159255252219737	0.00938473641872406	0.00191722682211548
854	69.97900390625	-7.13926362991333	3.24057936668396	0.00516396993771195	-0.00749832857400179	-0.00717365415766835	0.00678734155371785
855	69.97900390625	-5.84056615829468	3.43538379669189	-0.000355493422830477	-0.00684897974133492	-0.00587495695799589	-0.00814767740666866
856	68.680305480957	-5.51589202880859	3.56525373458862	-0.00230353930965066	0.00289124972186983	-0.00360223650932312	0.000618529506027699
857	68.0309600830078	-4.21719455718994	2.85097002983093	-0.00522560812532902	0.00451462110504508	0.000618529506027699	0.00126787810586393
858	67.3816070556641	-5.84056615829468	2.85097002983093	-0.00912170019000769	0.00743668992072344	-0.000355493422830477	-3.08191010844894e-05
859	67.3816070556641	-5.84056615829468	3.04577469825745	-0.00360223650932312	-0.000355493422830477	-0.00132951640989631	-3.08191010844894e-05
860	68.680305480957	-5.19121742248535	3.1756443977356	0.00321592413820326	0.000293855206109583	-0.00749832857400179	-0.00977104809135199
861	69.97900390625	-4.54186916351318	3.30551409721375	-0.00295288790948689	0.00613799272105098	-0.0120437685400248	-0.0104203969240189
862	68.0309600830078	-4.86654329299927	3.11070966720581	-0.00555028254166245	0.00418994715437293	-0.0143164889886975	-0.00425158534198999
863	68.0309600830078	-5.84056615829468	2.78603529930115	0.00289124972186983	0.00841071270406246	-0.00977104809135199	0.000293855206109583
864	69.97900390625	-5.84056615829468	2.9159049987793	-0.00295288790948689	-0.00360223650932312	-0.00814767740666866	-3.08191010844894e-05
865	69.3296508789063	-5.19121742248535	3.11070966720581	0.00418994715437293	-0.0026282137259841	-0.00425158534198999	0.00646266713738441
866	69.97900390625	-6.16524076461792	3.24057936668396	-0.00879702530801296	0.00159255252219737	-0.0130177913233638	0.00548864435404539
867	68.680305480957	-5.19121742248535	3.04577469825745	-3.08191010844894e-05	-0.00522560812532902	0.000618529506027699	-0.00425158534198999
868	69.97900390625	-6.16524076461792	3.30551409721375	-0.0026282137259841	-0.00295288790948689	0.00191722682211548	0.00548864435404539
869	71.277702331543	-6.489914894104	3.30551409721375	0.00808603875339031	0.000943203864153475	-0.00230353930965066	0.00321592413820326
870	69.3296508789063	-5.51589202880859	3.04577469825745	0.00808603875339031	-0.0026282137259841	0.01100810803473	0.00613799272105098
871	68.0309600830078	-4.86654329299927	2.9159049987793	-0.00295288790948689	-0.00619963090866804	0.00126787810586393	0.000618529506027699
872	67.3816070556641	-5.51589202880859	3.30551409721375	-0.0107450718060136	0.00289124972186983	0.000943203864153475	0.00256657530553639
873	66.7322616577148	-5.19121742248535	3.37044906616211	-0.00749832857400179	-0.000355493422830477	0.00386527273803949	-0.00100484199356288
874	69.3296508789063	-5.84056615829468	3.50031876564026	0.000943203864153475	0.00159255252219737	0.0100340843200684	0.00418994715437293
875	69.3296508789063	-5.84056615829468	2.98083996772766	0.00354059832170606	0.000293855206109583	0.00354059832170606	-0.00522560812532902
876	69.97900390625	-5.84056615829468	2.98083996772766	-0.00782300252467394	-0.00100484199356288	-0.00912170019000769	-0.00782300252467394
877	68.0309600830078	-4.54186916351318	2.656165599823	0.000293855206109583	0.0103587592020631	0.000618529506027699	-0.00522560812532902
878	69.97900390625	-5.51589202880859	3.24057936668396	-0.00555028254166245	0.00938473641872406	-0.00360223650932312	-3.08191010844894e-05
879	69.97900390625	-5.84056615829468	3.24057936668396	-3.08191010844894e-05	0.00191722682211548	-0.0026282137259841	0.000943203864153475
880	68.0309600830078	-5.51589202880859	3.50031876564026	0.00126787810586393	-0.00165419070981443	-0.0107450718060136	-0.00490093370899558
881	69.3296508789063	-5.19121742248535	2.85097002983093	-0.00132951640989631	0.000293855206109583	-0.00555028254166245	-0.0104203969240189
882	69.3296508789063	-5.84056615829468	3.04577469825745	-0.0100957229733467	-0.00457625929266214	-0.00944637414067984	-0.00457625929266214
883	69.97900390625	-6.81458902359009	3.37044906616211	0.00289124972186983	0.00386527273803949	-0.00814767740666866	-0.000680167751852423
884	69.3296508789063	-5.51589202880859	2.98083996772766	0.00191722682211548	0.00516396993771195	-0.00717365415766835	0.00970941036939621
885	69.3296508789063	-4.54186916351318	3.04577469825745	-3.08191010844894e-05	0.00386527273803949	-0.00457625929266214	0.00451462110504508
886	68.0309600830078	-6.16524076461792	3.24057936668396	-0.00522560812532902	0.00418994715437293	-0.00912170019000769	0.00678734155371785
887	66.0829086303711	-5.51589202880859	3.04577469825745	-0.0159398596733809	-0.00360223650932312	-0.000680167751852423	-0.000355493422830477
888	69.3296508789063	-5.84056615829468	3.04577469825745	-0.00360223650932312	0.00646266713738441	-0.00230353930965066	0.00678734155371785
889	68.0309600830078	-4.21719455718994	3.04577469825745	-0.0026282137259841	-0.000680167751852423	0.00289124972186983	0.000943203864153475
890	68.680305480957	-6.16524076461792	3.43538379669189	0.0100340843200684	-0.00360223650932312	0.00321592413820326	0.00841071270406246
891	68.0309600830078	-4.86654329299927	3.04577469825745	-0.00230353930965066	-0.00619963090866804	-0.00295288790948689	0.00321592413820326
892	68.680305480957	-4.54186916351318	2.85097002983093	0.012956153601408	-0.00100484199356288	0.00906006153672934	0.00191722682211548
893	69.3296508789063	-4.86654329299927	2.85097002983093	-0.00132951640989631	0.00678734155371785	-0.00132951640989631	0.000618529506027699
894	68.680305480957	-4.54186916351318	2.85097002983093	0.00159255252219737	-3.08191010844894e-05	0.00776136433705688	0.00321592413820326
895	68.680305480957	-4.54186916351318	2.98083996772766	0.00483929552137852	-0.00165419070981443	-0.00847235135734081	-0.000680167751852423
896	70.6283493041992	-6.16524076461792	3.11070966720581	0.000943203864153475	-0.0107450718060136	-0.00392691092565656	-0.00717365415766835
897	69.97900390625	-6.81458902359009	3.50031876564026	0.00289124972186983	-0.00717365415766835	-0.000355493422830477	0.00159255252219737
898	69.3296508789063	-4.54186916351318	3.24057936668396	-0.00977104809135199	0.00646266713738441	-0.00197886489331722	-0.00230353930965066
899	67.3816070556641	-3.89252042770386	2.72110033035278	-0.00230353930965066	-3.08191010844894e-05	0.00191722682211548	-0.00327756232582033
900	69.3296508789063	-5.19121742248535	3.1756443977356	-0.00879702530801296	0.00289124972186983	-0.0107450718060136	-0.00132951640989631
901	66.0829086303711	-4.21719455718994	2.85097002983093	-0.0169138833880424	0.0113327819854021	-0.00944637414067984	-0.00977104809135199
902	67.3816070556641	-4.54186916351318	2.85097002983093	-0.0143164889886975	0.00483929552137852	-0.00587495695799589	-0.00100484199356288
903	70.6283493041992	-5.84056615829468	3.04577469825745	0.00159255252219737	-0.000680167751852423	-0.00619963090866804	-0.00782300252467394
904	69.3296508789063	-5.51589202880859	3.1756443977356	0.00906006153672934	0.00743668992072344	0.00548864435404539	0.00613799272105098
905	70.6283493041992	-5.51589202880859	2.72110033035278	0.00386527273803949	-0.00684897974133492	-0.0104203969240189	-0.00295288790948689
906	68.0309600830078	-5.19121742248535	2.78603529930115	0.0343846566975117	0.00191722682211548	-0.0146411629393697	-0.00327756232582033
907	68.0309600830078	-4.54186916351318	2.98083996772766	-0.00912170019000769	0.00126787810586393	-0.00327756232582033	-3.08191010844894e-05
908	69.97900390625	-5.51589202880859	3.24057936668396	0.000943203864153475	0.00386527273803949	-0.00197886489331722	-0.00360223650932312
909	69.97900390625	-5.84056615829468	3.30551409721375	0.00451462110504508	-0.00165419070981443	0.00289124972186983	-0.000355493422830477
910	69.3296508789063	-6.16524076461792	3.1756443977356	0.00548864435404539	-0.0139918150380254	0.000943203864153475	0.00678734155371785
911	69.97900390625	-6.489914894104	3.04577469825745	-0.00165419070981443	-0.00457625929266214	0.00191722682211548	0.00646266713738441
912	68.0309600830078	-4.54186916351318	2.78603529930115	-0.00619963090866804	-0.00425158534198999	0.00646266713738441	0.0103587592020631
913	68.0309600830078	-4.21719455718994	3.1756443977356	0.00256657530553639	0.00516396993771195	0.01100810803473	-0.00100484199356288
914	66.7322616577148	-4.54186916351318	3.56525373458862	-0.00230353930965066	-0.00295288790948689	0.000943203864153475	0.00191722682211548
915	66.0829086303711	-4.86654329299927	3.56525373458862	-0.00295288790948689	0.00386527273803949	-0.000355493422830477	0.00354059832170606
916	66.7322616577148	-4.54186916351318	3.43538379669189	-0.00295288790948689	-0.00165419070981443	-0.00425158534198999	0.00711201597005129
917	68.680305480957	-4.54186916351318	3.11070966720581	-0.00132951640989631	-0.00197886489331722	-0.00132951640989631	0.00289124972186983
918	69.3296508789063	-4.86654329299927	3.24057936668396	-3.08191010844894e-05	0.00191722682211548	0.00321592413820326	-0.00295288790948689
919	68.680305480957	-4.21719455718994	3.11070966720581	0.00386527273803949	-0.000355493422830477	-0.00555028254166245	0.00191722682211548
920	69.97900390625	-5.19121742248535	2.9159049987793	-0.00132951640989631	0.00873538758605719	-0.0162645354866982	-0.00522560812532902
921	68.0309600830078	-4.21719455718994	3.30551409721375	-0.00392691092565656	0.00516396993771195	-0.00360223650932312	-0.00717365415766835
922	70.6283493041992	-5.51589202880859	3.76005816459656	-0.00457625929266214	0.00191722682211548	-0.0123684434220195	-0.00490093370899558
923	69.97900390625	-5.84056615829468	2.98083996772766	-0.00197886489331722	0.00418994715437293	-0.000355493422830477	-0.0110697457566857
924	70.6283493041992	-6.81458902359009	3.11070966720581	0.00191722682211548	-0.000680167751852423	-0.0107450718060136	0.00743668992072344
925	69.97900390625	-6.489914894104	3.11070966720581	0.00483929552137852	-0.00392691092565656	-0.00555028254166245	-3.08191010844894e-05
926	69.3296508789063	-5.51589202880859	3.30551409721375	-0.0026282137259841	-0.00555028254166245	-0.00555028254166245	0.00386527273803949
927	68.0309600830078	-4.21719455718994	3.11070966720581	-0.00717365415766835	0.00581331877037883	-0.00197886489331722	0.00321592413820326
928	68.0309600830078	-5.19121742248535	3.24057936668396	-0.00197886489331722	0.00418994715437293	0.0022419011220336	0.00548864435404539
929	67.3816070556641	-5.51589202880859	3.11070966720581	-0.00522560812532902	-0.00457625929266214	-0.00295288790948689	-0.00327756232582033
930	66.7322616577148	-4.54186916351318	3.1756443977356	0.0136055024340749	-0.00457625929266214	0.00711201597005129	0.00516396993771195
931	69.97900390625	-5.19121742248535	2.98083996772766	-0.00619963090866804	-0.0159398596733809	0.00483929552137852	0.0178262684494257
932	68.680305480957	-4.86654329299927	2.85097002983093	0.000293855206109583	-0.0026282137259841	0.00516396993771195	0.0236704051494598
933	69.3296508789063	-4.86654329299927	3.1756443977356	0.00841071270406246	0.00191722682211548	-0.0026282137259841	0.0200989879667759
934	71.277702331543	-5.19121742248535	3.37044906616211	0.00808603875339031	0.00970941036939621	0.00418994715437293	0.00354059832170606
935	69.97900390625	-5.19121742248535	2.9159049987793	-0.000680167751852423	0.00483929552137852	-0.00327756232582033	0.00159255252219737
936	68.0309600830078	-5.19121742248535	3.04577469825745	0.00841071270406246	0.00841071270406246	0.00256657530553639	-0.000355493422830477
937	67.3816070556641	-4.54186916351318	2.9159049987793	0.00386527273803949	0.00386527273803949	-0.00100484199356288	-0.00782300252467394
938	69.3296508789063	-6.81458902359009	3.30551409721375	-0.00230353930965066	0.0100340843200684	0.00321592413820326	-0.00684897974133492
939	68.680305480957	-6.489914894104	3.24057936668396	0.00159255252219737	-0.00197886489331722	-0.0113944197073579	-0.00782300252467394
940	69.3296508789063	-5.84056615829468	3.37044906616211	-0.00295288790948689	0.00354059832170606	-0.0191866029053926	-0.00425158534198999
941	69.3296508789063	-4.86654329299927	2.9159049987793	-0.00749832857400179	0.00418994715437293	-0.00814767740666866	-0.0146411629393697
942	68.0309600830078	-5.19121742248535	2.98083996772766	-0.00912170019000769	0.00354059832170606	-0.00230353930965066	-0.0123684434220195
943	66.7322616577148	-5.84056615829468	3.11070966720581	-0.00879702530801296	0.000943203864153475	0.00256657530553639	-0.00879702530801296
944	69.3296508789063	-5.51589202880859	2.98083996772766	-0.00230353930965066	0.00354059832170606	-0.00490093370899558	-0.00132951640989631
945	69.97900390625	-5.19121742248535	3.04577469825745	0.00354059832170606	-0.00717365415766835	-0.0100957229733467	-0.00100484199356288
946	70.6283493041992	-5.51589202880859	3.43538379669189	0.00354059832170606	-0.00327756232582033	0.0022419011220336	-0.00360223650932312
947	68.680305480957	-4.21719455718994	2.98083996772766	-0.00327756232582033	0.00451462110504508	-0.000355493422830477	0.0022419011220336
948	70.6283493041992	-5.51589202880859	3.04577469825745	-3.08191010844894e-05	0.00581331877037883	0.00191722682211548	-0.00360223650932312
949	70.6283493041992	-5.19121742248535	3.04577469825745	0.0022419011220336	0.00483929552137852	0.00581331877037883	0.00126787810586393
950	68.680305480957	-5.51589202880859	3.30551409721375	0.00418994715437293	-0.0117190945893526	0.000943203864153475	0.00354059832170606
951	70.6283493041992	-4.86654329299927	3.04577469825745	0.00354059832170606	-0.00814767740666866	0.00354059832170606	0.00841071270406246
952	67.3816070556641	-5.51589202880859	3.50031876564026	0.000293855206109583	-0.00555028254166245	0.000293855206109583	0.00516396993771195
953	68.680305480957	-6.489914894104	3.37044906616211	-0.00100484199356288	0.000293855206109583	0.00159255252219737	0.00678734155371785
954	69.97900390625	-5.51589202880859	3.24057936668396	-0.00360223650932312	0.000943203864153475	0.00451462110504508	-0.00782300252467394
955	68.0309600830078	-5.51589202880859	3.50031876564026	-0.00360223650932312	0.00451462110504508	-0.00197886489331722	-0.000680167751852423
956	66.7322616577148	-5.84056615829468	3.50031876564026	-0.00522560812532902	0.0022419011220336	-0.0100957229733467	-0.00587495695799589
957	66.0829086303711	-4.54186916351318	3.1756443977356	-0.0146411629393697	-0.00100484199356288	0.000293855206109583	0.000943203864153475
958	69.3296508789063	-5.51589202880859	3.50031876564026	-0.00652430532500148	-0.00132951640989631	-0.00425158534198999	0.00938473641872406
959	69.97900390625	-5.84056615829468	3.04577469825745	0.00613799272105098	0.00256657530553639	-0.00490093370899558	0.00743668992072344
960	69.97900390625	-6.16524076461792	2.98083996772766	-0.00132951640989631	0.00418994715437293	-0.0113944197073579	0.00743668992072344
961	68.680305480957	-5.19121742248535	2.85097002983093	0.00483929552137852	0.00451462110504508	-0.0208099745213985	-0.00684897974133492
962	69.3296508789063	-6.16524076461792	3.04577469825745	-0.0104203969240189	0.00516396993771195	-0.00230353930965066	-0.00912170019000769
963	70.6283493041992	-6.16524076461792	3.11070966720581	-0.00132951640989631	0.00548864435404539	-0.0133424662053585	-0.00230353930965066
964	69.97900390625	-6.16524076461792	3.50031876564026	0.000618529506027699	0.00386527273803949	0.00126787810586393	-0.000680167751852423
965	70.6283493041992	-7.13926362991333	3.11070966720581	-0.000355493422830477	-0.00100484199356288	-0.00879702530801296	-0.00327756232582033
966	69.3296508789063	-7.13926362991333	3.30551409721375	-0.00165419070981443	-0.0133424662053585	-0.00132951640989631	-0.00684897974133492
967	68.0309600830078	-6.16524076461792	3.30551409721375	-0.00392691092565656	-0.000355493422830477	0.00321592413820326	-0.00230353930965066
968	70.6283493041992	-5.84056615829468	3.24057936668396	-3.08191010844894e-05	0.00386527273803949	-0.000680167751852423	-0.00587495695799589
969	68.680305480957	-6.16524076461792	3.24057936668396	0.00354059832170606	0.0106834331527352	-0.00100484199356288	-0.00587495695799589
970	69.97900390625	-5.84056615829468	3.56525373458862	0.00808603875339031	-0.00814767740666866	0.000943203864153475	0.000618529506027699
971	65.4335632324219	-4.21719455718994	2.9159049987793	-0.0143164889886975	-0.00879702530801296	0.00159255252219737	-0.00230353930965066
972	67.3816070556641	-4.86654329299927	3.1756443977356	0.00483929552137852	0.000943203864153475	0.00159255252219737	0.00354059832170606
973	69.97900390625	-6.16524076461792	3.11070966720581	-0.00977104809135199	0.000943203864153475	0.00418994715437293	-0.00619963090866804
974	70.6283493041992	-6.16524076461792	3.24057936668396	0.00256657530553639	0.00483929552137852	0.0116574559360743	0.00678734155371785
975	69.97900390625	-6.489914894104	3.04577469825745	0.00321592413820326	0.000618529506027699	-0.00230353930965066	0.00289124972186983
976	69.97900390625	-6.16524076461792	3.30551409721375	0.000618529506027699	0.000293855206109583	0.0022419011220336	-0.00295288790948689
977	68.680305480957	-6.489914894104	3.1756443977356	-0.00814767740666866	0.000943203864153475	0.00159255252219737	-0.00295288790948689
978	68.680305480957	-4.86654329299927	2.9159049987793	-0.0104203969240189	-0.00522560812532902	-0.00197886489331722	-0.00100484199356288
979	69.3296508789063	-6.489914894104	3.43538379669189	-0.000680167751852423	-0.00457625929266214	-0.00652430532500148	0.00548864435404539
980	70.6283493041992	-7.13926362991333	3.37044906616211	-0.00392691092565656	-0.00327756232582033	-0.00977104809135199	-0.00587495695799589
981	68.0309600830078	-7.13926362991333	3.30551409721375	0.00191722682211548	0.000618529506027699	-0.00879702530801296	-0.00847235135734081
982	70.6283493041992	-6.489914894104	3.50031876564026	-0.00587495695799589	0.0116574559360743	-0.00230353930965066	-0.00619963090866804
983	68.680305480957	-5.19121742248535	2.85097002983093	0.00516396993771195	0.00646266713738441	0.000293855206109583	-0.00619963090866804
984	68.0309600830078	-5.84056615829468	2.9159049987793	-0.00490093370899558	0.00321592413820326	-0.00587495695799589	0.00613799272105098
985	68.0309600830078	-5.84056615829468	3.1756443977356	-0.00555028254166245	0.00289124972186983	-0.0126931173726916	0.00938473641872406
986	68.0309600830078	-6.16524076461792	2.9159049987793	-0.00230353930965066	0.00646266713738441	-0.00587495695799589	0.0022419011220336
987	69.3296508789063	-4.86654329299927	3.04577469825745	-0.00100484199356288	0.00159255252219737	0.00581331877037883	0.000618529506027699
988	69.3296508789063	-4.86654329299927	3.11070966720581	-0.00717365415766835	0.00386527273803949	-0.00717365415766835	-0.000355493422830477
989	70.6283493041992	-5.51589202880859	2.46136093139648	0.000293855206109583	-0.00555028254166245	-0.00555028254166245	0.0022419011220336
990	69.97900390625	-5.51589202880859	2.78603529930115	0.00808603875339031	-0.00100484199356288	0.00613799272105098	0.0126314787194133
991	68.0309600830078	-4.86654329299927	2.9159049987793	0.00548864435404539	-0.00457625929266214	0.00451462110504508	-0.00652430532500148
992	69.3296508789063	-6.489914894104	3.11070966720581	0.00613799272105098	0.00451462110504508	0.00289124972186983	0.00159255252219737
993	69.3296508789063	-6.489914894104	3.63018846511841	0.000943203864153475	-0.000355493422830477	-3.08191010844894e-05	0.000943203864153475
994	69.3296508789063	-6.489914894104	3.1756443977356	0.00451462110504508	-0.00749832857400179	0.00516396993771195	-0.00230353930965066
995	68.0309600830078	-5.19121742248535	2.78603529930115	0.0022419011220336	-0.00879702530801296	-0.0130177913233638	-0.0146411629393697
996	68.0309600830078	-5.51589202880859	3.24057936668396	0.00483929552137852	0.000943203864153475	-0.00230353930965066	-0.00197886489331722
997	69.3296508789063	-5.51589202880859	3.37044906616211	-0.00425158534198999	0.00126787810586393	0.00354059832170606	-0.0133424662053585
998	68.0309600830078	-5.51589202880859	3.43538379669189	-0.00749832857400179	0.00776136433705688	0.00159255252219737	0.00483929552137852
999	65.4335632324219	-4.86654329299927	3.30551409721375	-0.0026282137259841	0.00970941036939621	-0.00100484199356288	0.00678734155371785
1000	68.680305480957	-4.86654329299927	3.43538379669189	-0.00814767740666866	0.000293855206109583	-0.0126931173726916	-0.00327756232582033
1001	68.680305480957	-5.19121742248535	2.85097002983093	-0.00522560812532902	0.00646266713738441	-0.0162645354866982	-0.00977104809135199
1002	69.97900390625	-5.51589202880859	2.98083996772766	-0.0026282137259841	0.0103587592020631	-0.00717365415766835	-0.0104203969240189
1003	69.97900390625	-5.51589202880859	3.11070966720581	-0.00197886489331722	0.00321592413820326	-0.00197886489331722	-0.00327756232582033
1004	69.3296508789063	-5.51589202880859	3.30551409721375	0.00418994715437293	0.00646266713738441	-0.00425158534198999	0.00581331877037883
1005	68.680305480957	-4.21719455718994	3.43538379669189	-0.00230353930965066	-0.00230353930965066	-0.00717365415766835	0.000943203864153475
1006	69.3296508789063	-4.54186916351318	3.37044906616211	0.00159255252219737	0.00256657530553639	-0.00522560812532902	0.0022419011220336
1007	69.97900390625	-5.51589202880859	3.04577469825745	-0.00425158534198999	0.00678734155371785	-0.000355493422830477	-0.00587495695799589
1008	68.680305480957	-7.46393775939941	3.24057936668396	-0.00684897974133492	-0.00619963090866804	0.00451462110504508	0.00970941036939621
1009	68.0309600830078	-5.19121742248535	2.78603529930115	0.00126787810586393	-0.00230353930965066	0.0106834331527352	0.00159255252219737
1010	69.3296508789063	-5.19121742248535	2.98083996772766	0.00581331877037883	-0.00425158534198999	0.00354059832170606	-0.00165419070981443
1011	68.680305480957	-4.86654329299927	2.98083996772766	0.00970941036939621	-0.00100484199356288	0.00516396993771195	0.00776136433705688
1012	68.680305480957	-5.84056615829468	3.30551409721375	-0.0162645354866982	0.00191722682211548	0.00743668992072344	0.0022419011220336
1013	66.7322616577148	-5.51589202880859	2.98083996772766	-0.00847235135734081	0.000943203864153475	0.00256657530553639	0.00938473641872406
1014	68.680305480957	-4.54186916351318	3.04577469825745	0.00256657530553639	0.00711201597005129	0.00646266713738441	0.0022419011220336
1015	69.3296508789063	-4.54186916351318	2.85097002983093	0.0207483377307653	-0.00132951640989631	-3.08191010844894e-05	0.00678734155371785
1016	69.3296508789063	-5.84056615829468	3.04577469825745	0.0194496400654316	0.00159255252219737	-0.00847235135734081	-0.00490093370899558
1017	69.97900390625	-5.51589202880859	2.72110033035278	-3.08191010844894e-05	0.0103587592020631	0.000618529506027699	0.000943203864153475
1018	69.97900390625	-5.19121742248535	3.04577469825745	-0.00490093370899558	0.00776136433705688	-0.0117190945893526	-0.000680167751852423
1019	69.97900390625	-4.21719455718994	2.78603529930115	0.00678734155371785	0.00354059832170606	-0.0026282137259841	-0.00132951640989631
1020	68.680305480957	-4.86654329299927	2.98083996772766	0.00191722682211548	-0.00230353930965066	-0.0143164889886975	-0.0100957229733467
1021	69.97900390625	-6.81458902359009	3.11070966720581	0.00289124972186983	-0.00132951640989631	-0.00717365415766835	-0.0165892094373703
1022	68.0309600830078	-5.84056615829468	2.98083996772766	-0.0100957229733467	-0.00587495695799589	-0.00360223650932312	-0.00944637414067984
1023	69.3296508789063	-5.19121742248535	3.24057936668396	-0.0130177913233638	-0.00230353930965066	-0.00522560812532902	-0.00100484199356288
1024	68.680305480957	-3.89252042770386	3.24057936668396	0.00289124972186983	0.0103587592020631	-0.0113944197073579	0.00321592413820326
1025	67.3816070556641	-4.86654329299927	2.9159049987793	-0.00490093370899558	-0.00652430532500148	-0.0107450718060136	0.00256657530553639
1026	66.0829086303711	-4.21719455718994	2.9159049987793	-0.00165419070981443	0.000618529506027699	-0.00749832857400179	-0.00360223650932312
1027	68.0309600830078	-5.19121742248535	3.04577469825745	-0.00392691092565656	-0.000680167751852423	-0.0026282137259841	0.000618529506027699
1028	68.680305480957	-5.19121742248535	3.24057936668396	0.00743668992072344	0.00418994715437293	0.00970941036939621	-0.00295288790948689
1029	68.0309600830078	-4.54186916351318	3.30551409721375	0.0022419011220336	0.000293855206109583	0.00483929552137852	0.00581331877037883
1030	68.680305480957	-3.89252042770386	3.30551409721375	0.0100340843200684	0.00321592413820326	-0.00392691092565656	0.00808603875339031
1031	69.3296508789063	-4.54186916351318	2.78603529930115	0.00191722682211548	-0.00684897974133492	0.000293855206109583	-0.00100484199356288
1032	69.97900390625	-5.51589202880859	2.9159049987793	0.00159255252219737	0.000943203864153475	-0.00555028254166245	-0.00165419070981443
1033	68.680305480957	-4.54186916351318	2.98083996772766	0.00776136433705688	-0.00100484199356288	0.000293855206109583	0.000618529506027699
1034	68.0309600830078	-4.86654329299927	2.9159049987793	0.00970941036939621	0.00256657530553639	-0.000355493422830477	-0.00230353930965066
1035	68.680305480957	-5.51589202880859	3.11070966720581	-0.00197886489331722	-0.00684897974133492	0.00191722682211548	-0.00457625929266214
1036	68.680305480957	-4.86654329299927	3.24057936668396	0.00418994715437293	-0.00522560812532902	0.000293855206109583	-0.00684897974133492
1037	69.97900390625	-5.84056615829468	3.11070966720581	-0.00230353930965066	0.0022419011220336	-0.00327756232582033	-0.00132951640989631
1038	68.680305480957	-5.19121742248535	3.11070966720581	-0.00555028254166245	0.0022419011220336	-0.00327756232582033	-0.00425158534198999
1039	65.4335632324219	-4.86654329299927	3.24057936668396	-0.00587495695799589	0.00418994715437293	-0.0026282137259841	-0.00295288790948689
1040	65.4335632324219	-4.86654329299927	3.24057936668396	-0.00879702530801296	0.00418994715437293	-0.0159398596733809	-0.0026282137259841
1041	68.680305480957	-4.54186916351318	3.11070966720581	-0.00944637414067984	0.00873538758605719	-0.00912170019000769	-0.00230353930965066
1042	69.3296508789063	-4.21719455718994	3.1756443977356	-0.0107450718060136	0.0162028968334198	-0.0133424662053585	-0.00425158534198999
1043	68.0309600830078	-3.89252042770386	2.85097002983093	-0.0107450718060136	0.00711201597005129	0.000293855206109583	-0.00392691092565656
1044	68.0309600830078	-4.54186916351318	2.98083996772766	0.00256657530553639	0.00646266713738441	-0.00749832857400179	-0.00100484199356288
1045	68.680305480957	-4.86654329299927	2.72110033035278	0.000293855206109583	-0.000355493422830477	-0.00944637414067984	-0.000355493422830477
1046	68.0309600830078	-4.86654329299927	2.98083996772766	-0.000355493422830477	0.00256657530553639	-0.00392691092565656	-0.00587495695799589
1047	69.97900390625	-6.16524076461792	3.24057936668396	-0.0026282137259841	0.00938473641872406	-0.00684897974133492	0.0100340843200684
1048	69.97900390625	-6.489914894104	3.43538379669189	0.00126787810586393	-0.00619963090866804	-0.00132951640989631	0.0116574559360743
1049	68.0309600830078	-5.84056615829468	2.78603529930115	0.0152288740500808	-0.00684897974133492	-0.00165419070981443	0.00548864435404539
1050	68.0309600830078	-4.86654329299927	2.9159049987793	0.0113327819854021	-0.0110697457566857	0.00418994715437293	-0.0026282137259841
1051	69.97900390625	-6.16524076461792	3.1756443977356	0.0106834331527352	-0.00295288790948689	0.00646266713738441	-0.000680167751852423
1052	69.3296508789063	-4.86654329299927	2.85097002983093	0.0155535480007529	-0.00165419070981443	-3.08191010844894e-05	-0.0026282137259841
1053	66.0829086303711	-4.54186916351318	3.11070966720581	-0.00132951640989631	0.00418994715437293	0.00418994715437293	-0.00587495695799589
1054	68.0309600830078	-4.54186916351318	3.1756443977356	0.013930176384747	0.00321592413820326	-3.08191010844894e-05	0.0022419011220336
1055	68.0309600830078	-4.86654329299927	3.04577469825745	0.00289124972186983	0.000943203864153475	0.00418994715437293	-0.00879702530801296
1056	68.680305480957	-4.86654329299927	3.11070966720581	0.00289124972186983	-0.00197886489331722	-0.00522560812532902	-0.0100957229733467
1057	68.0309600830078	-5.19121742248535	2.72110033035278	-0.00230353930965066	-0.000355493422830477	0.00743668992072344	-0.0100957229733467
1058	69.97900390625	-5.19121742248535	2.9159049987793	-0.00132951640989631	0.00483929552137852	-0.00749832857400179	-0.00879702530801296
1059	70.6283493041992	-6.489914894104	3.24057936668396	0.0132808275520802	0.00516396993771195	-0.0126931173726916	-0.00392691092565656
1060	69.3296508789063	-4.86654329299927	3.24057936668396	0.000293855206109583	0.000943203864153475	-0.00847235135734081	-0.0117190945893526
1061	69.97900390625	-5.84056615829468	3.1756443977356	-0.00684897974133492	-3.08191010844894e-05	-0.0136671401560307	-0.00392691092565656
1062	69.3296508789063	-6.489914894104	2.78603529930115	-0.0026282137259841	0.00418994715437293	0.000618529506027699	-0.00977104809135199
1063	69.3296508789063	-6.489914894104	2.9159049987793	-0.00879702530801296	-3.08191010844894e-05	-0.00652430532500148	0.0022419011220336
1064	68.680305480957	-5.84056615829468	2.59123063087463	-0.00295288790948689	-0.00425158534198999	-0.00555028254166245	0.00776136433705688
1065	70.6283493041992	-6.16524076461792	2.98083996772766	0.00191722682211548	-0.00165419070981443	0.000293855206109583	-0.00425158534198999
1066	69.3296508789063	-6.81458902359009	3.1756443977356	-0.00879702530801296	0.000943203864153475	-0.000680167751852423	0.00418994715437293
1067	66.0829086303711	-4.86654329299927	2.9159049987793	-0.0136671401560307	0.00321592413820326	-0.00457625929266214	0.00159255252219737
1068	68.0309600830078	-6.489914894104	2.85097002983093	-0.00847235135734081	0.00191722682211548	-0.00327756232582033	0.00516396993771195
1069	69.3296508789063	-6.489914894104	3.24057936668396	0.00256657530553639	0.000618529506027699	0.00743668992072344	0.00321592413820326
1070	68.680305480957	-5.84056615829468	3.1756443977356	0.000293855206109583	-0.00392691092565656	0.00289124972186983	0.0113327819854021
1071	71.277702331543	-6.81458902359009	3.37044906616211	0.0103587592020631	-0.00587495695799589	-0.000680167751852423	0.0103587592020631
1072	69.3296508789063	-4.86654329299927	2.9159049987793	0.00321592413820326	0.000293855206109583	0.00191722682211548	-0.00165419070981443
1073	68.0309600830078	-5.19121742248535	2.78603529930115	-0.00360223650932312	-0.000355493422830477	-0.00814767740666866	0.00159255252219737
1074	68.0309600830078	-5.19121742248535	2.85097002983093	0.00256657530553639	0.00289124972186983	0.00646266713738441	-0.00295288790948689
1075	68.0309600830078	-5.84056615829468	2.98083996772766	0.000943203864153475	-0.00197886489331722	0.00548864435404539	0.00548864435404539
1076	69.3296508789063	-6.81458902359009	3.04577469825745	0.00191722682211548	-0.00977104809135199	0.00159255252219737	0.000618529506027699
1077	69.3296508789063	-6.81458902359009	2.98083996772766	0.000293855206109583	0.00743668992072344	0.000293855206109583	-0.00197886489331722
1078	71.277702331543	-6.81458902359009	3.56525373458862	-0.00100484199356288	0.00516396993771195	-0.00360223650932312	0.00386527273803949
1079	69.97900390625	-5.19121742248535	3.1756443977356	-0.00132951640989631	0.00646266713738441	-0.00197886489331722	-0.00912170019000769
1080	68.680305480957	-6.81458902359009	3.43538379669189	-0.00587495695799589	0.00418994715437293	-0.0100957229733467	-0.00587495695799589
1081	66.7322616577148	-5.84056615829468	2.85097002983093	-0.00944637414067984	0.00711201597005129	-0.0143164889886975	-0.0146411629393697
1082	68.0309600830078	-6.81458902359009	3.50031876564026	-0.0146411629393697	0.00841071270406246	-0.00425158534198999	-0.000355493422830477
1083	71.277702331543	-6.81458902359009	3.63018846511841	-0.0026282137259841	0.00516396993771195	-0.00587495695799589	-0.00425158534198999
1084	69.97900390625	-5.51589202880859	3.30551409721375	0.000293855206109583	0.00451462110504508	0.00386527273803949	0.00613799272105098
1085	70.6283493041992	-6.489914894104	2.9159049987793	-3.08191010844894e-05	0.00418994715437293	-0.00912170019000769	-0.000680167751852423
1086	69.97900390625	-6.16524076461792	2.9159049987793	-0.00165419070981443	-0.00619963090866804	0.00159255252219737	0.00451462110504508
1087	68.680305480957	-5.84056615829468	2.9159049987793	-0.000355493422830477	0.00938473641872406	0.00418994715437293	-0.00684897974133492
1088	69.97900390625	-5.84056615829468	2.9159049987793	-0.00944637414067984	0.00289124972186983	0.000943203864153475	0.00711201597005129
1089	71.9270477294922	-7.13926362991333	3.50031876564026	0.00808603875339031	-0.000680167751852423	0.00646266713738441	0.00516396993771195
1090	69.97900390625	-7.13926362991333	3.24057936668396	0.00873538758605719	-0.00944637414067984	0.000943203864153475	0.0123068047687411
1091	70.6283493041992	-7.46393775939941	3.04577469825745	0.000943203864153475	-0.0152905117720366	0.00808603875339031	0.00646266713738441
1092	69.3296508789063	-5.51589202880859	2.98083996772766	0.000618529506027699	0.00451462110504508	0.00743668992072344	0.00548864435404539
1093	68.0309600830078	-5.84056615829468	2.98083996772766	-0.00555028254166245	0.00191722682211548	-0.000355493422830477	0.00354059832170606
1094	67.3816070556641	-5.51589202880859	3.24057936668396	0.00516396993771195	-0.00165419070981443	0.00548864435404539	0.00516396993771195
1095	67.3816070556641	-5.84056615829468	3.37044906616211	-0.00230353930965066	-0.00165419070981443	-0.00392691092565656	-3.08191010844894e-05
1096	68.0309600830078	-5.19121742248535	3.24057936668396	-0.000355493422830477	-0.000680167751852423	-0.00295288790948689	-0.00490093370899558
1097	69.97900390625	-5.84056615829468	2.72110033035278	-0.00587495695799589	0.00483929552137852	0.000943203864153475	0.000943203864153475
1098	70.6283493041992	-6.489914894104	2.9159049987793	-0.00327756232582033	0.00581331877037883	0.00678734155371785	-0.00684897974133492
1099	68.0309600830078	-5.84056615829468	2.78603529930115	0.0022419011220336	0.00418994715437293	-0.00360223650932312	0.00159255252219737
1100	69.97900390625	-6.489914894104	3.04577469825745	-0.00555028254166245	0.00354059832170606	-0.0136671401560307	-0.00392691092565656
1101	68.680305480957	-4.86654329299927	3.11070966720581	-0.0126931173726916	0.00451462110504508	-0.0100957229733467	0.00418994715437293
1102	71.277702331543	-6.489914894104	3.56525373458862	-0.00912170019000769	0.00159255252219737	0.00126787810586393	0.000943203864153475
1103	71.9270477294922	-6.81458902359009	2.98083996772766	-0.00587495695799589	-0.000355493422830477	-0.00392691092565656	-0.00327756232582033
1104	71.277702331543	-7.46393775939941	2.72110033035278	-0.00230353930965066	-0.0026282137259841	-0.00684897974133492	0.00386527273803949
1105	69.97900390625	-6.489914894104	3.11070966720581	-0.00295288790948689	-0.0100957229733467	-0.0130177913233638	-0.00912170019000769
1106	70.6283493041992	-6.16524076461792	3.11070966720581	0.00516396993771195	-0.00100484199356288	-0.00425158534198999	-0.000680167751852423
1107	69.3296508789063	-6.16524076461792	2.98083996772766	-0.00555028254166245	0.00256657530553639	0.0022419011220336	-0.00100484199356288
1108	66.7322616577148	-4.86654329299927	2.98083996772766	-0.00749832857400179	0.00386527273803949	0.0022419011220336	0.000618529506027699
1109	68.680305480957	-5.84056615829468	3.11070966720581	-0.00749832857400179	0.00418994715437293	-0.00490093370899558	0.00743668992072344
1110	69.3296508789063	-5.51589202880859	3.30551409721375	0.0213976856321096	-0.00555028254166245	0.00159255252219737	-0.00197886489331722
1111	69.97900390625	-5.19121742248535	3.24057936668396	0.00970941036939621	-0.00684897974133492	-0.00197886489331722	0.00354059832170606
1112	69.3296508789063	-5.51589202880859	2.78603529930115	0.00354059832170606	0.00678734155371785	0.00841071270406246	0.0022419011220336
1113	68.680305480957	-5.19121742248535	3.1756443977356	-0.00652430532500148	0.000293855206109583	-0.000680167751852423	-0.00490093370899558
1114	70.6283493041992	-6.16524076461792	3.76005816459656	0.00516396993771195	-0.00230353930965066	-0.00717365415766835	0.00581331877037883
1115	69.3296508789063	-4.86654329299927	3.43538379669189	-0.00327756232582033	0.000618529506027699	0.00191722682211548	-0.00717365415766835
1116	68.680305480957	-4.86654329299927	2.98083996772766	-0.000680167751852423	-0.00522560812532902	-0.00360223650932312	-0.00457625929266214
1117	68.680305480957	-6.16524076461792	2.85097002983093	0.00776136433705688	0.000943203864153475	-0.00425158534198999	-0.00295288790948689
1118	70.6283493041992	-6.81458902359009	3.56525373458862	-0.00782300252467394	-0.00165419070981443	0.00289124972186983	0.00418994715437293
1119	69.3296508789063	-5.19121742248535	3.63018846511841	0.00483929552137852	0.00256657530553639	-0.00295288790948689	0.00483929552137852
1120	69.3296508789063	-4.54186916351318	3.24057936668396	-0.00749832857400179	-0.00490093370899558	-0.0110697457566857	0.00516396993771195
1121	69.3296508789063	-5.51589202880859	3.1756443977356	-0.0136671401560307	0.00126787810586393	-0.0113944197073579	0.000618529506027699
1122	66.7322616577148	-5.51589202880859	3.11070966720581	-0.0156151866540313	0.00516396993771195	-0.0026282137259841	-0.00425158534198999
1123	68.0309600830078	-5.84056615829468	3.1756443977356	-0.0172385573387146	0.00289124972186983	-0.00230353930965066	-0.00295288790948689
1124	69.97900390625	-4.86654329299927	3.1756443977356	-0.00197886489331722	0.00483929552137852	-0.00100484199356288	0.00386527273803949
1125	69.3296508789063	-4.21719455718994	3.04577469825745	0.0022419011220336	0.00776136433705688	-0.00132951640989631	0.000618529506027699
1126	71.9270477294922	-5.84056615829468	3.43538379669189	0.0022419011220336	-0.00165419070981443	-0.00912170019000769	-0.00100484199356288
1127	70.6283493041992	-5.19121742248535	3.04577469825745	-0.000355493422830477	0.0100340843200684	-3.08191010844894e-05	-0.00165419070981443
1128	68.680305480957	-4.21719455718994	2.85097002983093	0.00646266713738441	0.00289124972186983	0.000293855206109583	0.00256657530553639
1129	70.6283493041992	-4.54186916351318	2.9159049987793	-0.000355493422830477	0.00581331877037883	0.00483929552137852	-0.00230353930965066
1130	69.3296508789063	-6.81458902359009	3.11070966720581	0.00938473641872406	-0.0123684434220195	0.0113327819854021	0.00321592413820326
1131	69.97900390625	-5.84056615829468	3.04577469825745	-0.00100484199356288	-0.0113944197073579	-0.00555028254166245	0.00548864435404539
1132	69.3296508789063	-4.21719455718994	3.30551409721375	0.0022419011220336	0.00678734155371785	0.00678734155371785	0.00483929552137852
1133	70.6283493041992	-5.51589202880859	3.1756443977356	-0.0026282137259841	0.0022419011220336	-0.00295288790948689	-0.00360223650932312
1134	69.3296508789063	-5.51589202880859	3.04577469825745	0.000293855206109583	-0.00197886489331722	0.00159255252219737	0.00613799272105098
1135	68.0309600830078	-5.84056615829468	3.24057936668396	-0.0026282137259841	0.00646266713738441	-0.00197886489331722	0.00191722682211548
1136	68.680305480957	-5.84056615829468	2.9159049987793	-3.08191010844894e-05	0.00191722682211548	0.00483929552137852	-0.00652430532500148
1137	68.0309600830078	-4.21719455718994	2.98083996772766	-0.00100484199356288	0.00516396993771195	-0.00490093370899558	0.00743668992072344
1138	71.9270477294922	-5.19121742248535	3.11070966720581	-0.00132951640989631	0.00776136433705688	0.00386527273803949	0.00451462110504508
1139	70.6283493041992	-5.19121742248535	2.98083996772766	-0.00230353930965066	-0.00100484199356288	0.00256657530553639	-0.00100484199356288
1140	68.680305480957	-4.54186916351318	2.72110033035278	-0.00360223650932312	0.00126787810586393	-0.0117190945893526	-0.00392691092565656
1141	69.97900390625	-5.84056615829468	2.98083996772766	-0.000355493422830477	0.0022419011220336	-0.00522560812532902	-0.00814767740666866
1142	69.3296508789063	-5.51589202880859	3.04577469825745	0.00256657530553639	0.00516396993771195	-0.000355493422830477	-0.00944637414067984
1143	69.3296508789063	-4.86654329299927	3.11070966720581	-0.00392691092565656	-0.00197886489331722	-0.00782300252467394	0.000293855206109583
1144	69.3296508789063	-5.19121742248535	3.43538379669189	-0.00100484199356288	-0.00555028254166245	0.00386527273803949	0.00483929552137852
1145	69.3296508789063	-5.51589202880859	3.11070966720581	-0.00197886489331722	-0.00814767740666866	-0.00684897974133492	0.0116574559360743
1146	69.3296508789063	-4.54186916351318	2.78603529930115	0.00126787810586393	-0.00619963090866804	-0.00490093370899558	-0.00100484199356288
1147	69.97900390625	-5.51589202880859	3.04577469825745	0.00646266713738441	0.00906006153672934	-0.00197886489331722	0.00483929552137852
1148	67.3816070556641	-4.21719455718994	2.85097002983093	-0.00295288790948689	0.00289124972186983	0.0106834331527352	0.00256657530553639
1149	65.4335632324219	-4.21719455718994	3.11070966720581	-0.00847235135734081	0.00516396993771195	0.00483929552137852	0.00808603875339031
1150	69.3296508789063	-5.51589202880859	3.30551409721375	0.00256657530553639	-0.00425158534198999	0.0022419011220336	0.00646266713738441
1151	68.680305480957	-3.89252042770386	3.11070966720581	0.00289124972186983	-0.00555028254166245	0.00548864435404539	0.00256657530553639
1152	69.3296508789063	-5.84056615829468	3.43538379669189	0.00711201597005129	0.00548864435404539	0.00159255252219737	0.00386527273803949
1153	70.6283493041992	-5.51589202880859	3.04577469825745	-0.00295288790948689	0.000943203864153475	0.000293855206109583	0.0022419011220336
1154	70.6283493041992	-5.84056615829468	3.04577469825745	0.00191722682211548	0.00126787810586393	-0.00165419070981443	0.00646266713738441
1155	71.277702331543	-5.51589202880859	3.24057936668396	0.000943203864153475	-0.00392691092565656	0.00321592413820326	-0.00814767740666866
1156	69.97900390625	-5.51589202880859	3.69512343406677	0.00841071270406246	-0.00230353930965066	-0.00425158534198999	-0.00490093370899558
1157	68.680305480957	-5.84056615829468	3.50031876564026	0.000943203864153475	-0.00490093370899558	-0.0110697457566857	0.00418994715437293
1158	68.680305480957	-5.19121742248535	2.9159049987793	-0.00132951640989631	-0.00587495695799589	0.00159255252219737	-0.0100957229733467
1159	69.97900390625	-6.489914894104	3.1756443977356	0.00354059832170606	-0.00100484199356288	-0.00522560812532902	0.00289124972186983
1160	69.3296508789063	-4.86654329299927	3.1756443977356	-0.000680167751852423	0.00126787810586393	-0.00360223650932312	0.00289124972186983
1161	69.97900390625	-5.51589202880859	3.24057936668396	-0.00717365415766835	0.000293855206109583	-0.0104203969240189	-0.0130177913233638
1162	67.3816070556641	-4.86654329299927	3.04577469825745	-0.0139918150380254	0.00548864435404539	-0.00165419070981443	-0.00295288790948689
1163	65.4335632324219	-4.54186916351318	3.1756443977356	-0.0165892094373703	0.00711201597005129	-0.00749832857400179	-0.00717365415766835
1164	67.3816070556641	-4.86654329299927	2.78603529930115	-0.00457625929266214	0.00483929552137852	-0.00619963090866804	0.000293855206109583
1165	68.0309600830078	-4.86654329299927	2.78603529930115	0.00354059832170606	0.00451462110504508	-0.00782300252467394	-0.00847235135734081
1166	68.0309600830078	-4.54186916351318	2.78603529930115	0.00451462110504508	-0.000355493422830477	-0.000355493422830477	0.000618529506027699
1167	69.97900390625	-5.19121742248535	2.85097002983093	-0.0026282137259841	0.00711201597005129	-0.00230353930965066	-0.000680167751852423
1168	69.97900390625	-4.86654329299927	3.11070966720581	-0.00782300252467394	-0.000355493422830477	-3.08191010844894e-05	-0.00619963090866804
1169	68.680305480957	-4.54186916351318	3.24057936668396	0.00191722682211548	0.00451462110504508	-3.08191010844894e-05	0.00289124972186983
1170	69.3296508789063	-5.51589202880859	2.78603529930115	0.0200989879667759	-0.00522560812532902	0.00938473641872406	-0.00912170019000769
1171	68.0309600830078	-5.19121742248535	3.11070966720581	0.0123068047687411	-0.00814767740666866	0.0103587592020631	-0.00457625929266214
1172	69.97900390625	-6.81458902359009	3.1756443977356	-0.000680167751852423	-0.00912170019000769	0.000618529506027699	-0.00490093370899558
1173	69.3296508789063	-6.16524076461792	3.04577469825745	0.00126787810586393	0.00289124972186983	0.0116574559360743	0.0022419011220336
1174	70.6283493041992	-4.86654329299927	3.11070966720581	0.00613799272105098	0.00321592413820326	-0.00392691092565656	0.00613799272105098
1175	69.3296508789063	-4.54186916351318	3.43538379669189	-0.000355493422830477	0.00354059832170606	-0.00132951640989631	-0.000355493422830477
1176	68.0309600830078	-5.84056615829468	3.43538379669189	-0.0130177913233638	-0.00132951640989631	-0.00587495695799589	-0.00165419070981443
1177	68.0309600830078	-6.16524076461792	3.11070966720581	-0.0117190945893526	-0.0026282137259841	-0.00165419070981443	0.000943203864153475
1178	68.0309600830078	-4.21719455718994	2.85097002983093	-0.00652430532500148	0.0132808275520802	-0.00100484199356288	-0.00230353930965066
1179	70.6283493041992	-5.84056615829468	2.98083996772766	-0.00360223650932312	0.000618529506027699	-0.0100957229733467	0.00126787810586393
1180	68.0309600830078	-4.86654329299927	3.1756443977356	-0.00619963090866804	0.00548864435404539	-0.0133424662053585	-0.0107450718060136
1181	70.6283493041992	-5.84056615829468	2.9159049987793	-0.0104203969240189	0.00321592413820326	-0.0146411629393697	-0.0113944197073579
1182	68.0309600830078	-4.54186916351318	2.78603529930115	-0.00555028254166245	0.00289124972186983	-3.08191010844894e-05	-0.00717365415766835
1183	68.0309600830078	-4.54186916351318	2.85097002983093	-0.00912170019000769	0.00159255252219737	-0.00132951640989631	-0.00457625929266214
1184	68.0309600830078	-6.16524076461792	3.11070966720581	-0.00327756232582033	-0.00165419070981443	-0.00652430532500148	-0.00912170019000769
1185	68.0309600830078	-5.84056615829468	3.30551409721375	0.00418994715437293	-0.00457625929266214	-0.00555028254166245	-0.00717365415766835
1186	68.680305480957	-5.84056615829468	3.1756443977356	-0.00132951640989631	-0.00230353930965066	-0.0100957229733467	-0.0123684434220195
1187	68.0309600830078	-4.54186916351318	3.24057936668396	0.00354059832170606	0.00354059832170606	-0.00425158534198999	-0.00522560812532902
1188	69.97900390625	-5.84056615829468	3.24057936668396	0.00516396993771195	0.0022419011220336	0.000618529506027699	-0.0026282137259841
1189	66.7322616577148	-4.54186916351318	2.98083996772766	0.0197743140161037	-0.00490093370899558	0.00159255252219737	-0.00522560812532902
1190	66.7322616577148	-5.19121742248535	2.85097002983093	0.00646266713738441	0.00354059832170606	0.00646266713738441	0.000943203864153475
1191	68.0309600830078	-5.84056615829468	3.24057936668396	0.00386527273803949	-0.00327756232582033	0.00159255252219737	-0.00392691092565656
1192	69.3296508789063	-5.19121742248535	3.30551409721375	-0.000355493422830477	-0.00782300252467394	0.00159255252219737	-0.00360223650932312
1193	69.97900390625	-4.86654329299927	3.50031876564026	0.00256657530553639	0.00678734155371785	0.00126787810586393	-0.000680167751852423
1194	68.0309600830078	-4.54186916351318	2.98083996772766	0.00808603875339031	-0.00132951640989631	0.00646266713738441	0.0022419011220336
1195	69.3296508789063	-4.86654329299927	2.52629590034485	0.00646266713738441	0.00516396993771195	0.00548864435404539	-0.00230353930965066
1196	70.6283493041992	-5.51589202880859	3.04577469825745	0.00386527273803949	0.00386527273803949	0.00256657530553639	0.00646266713738441
1197	69.97900390625	-6.16524076461792	3.11070966720581	-3.08191010844894e-05	0.0022419011220336	0.00159255252219737	0.00256657530553639
1198	69.3296508789063	-5.19121742248535	3.30551409721375	-0.00327756232582033	0.00418994715437293	-0.00360223650932312	-0.00555028254166245
1199	69.3296508789063	-6.16524076461792	3.24057936668396	-0.00360223650932312	-0.000680167751852423	-0.0143164889886975	0.000943203864153475
1200	69.3296508789063	-6.81458902359009	3.30551409721375	0.000293855206109583	-0.00652430532500148	-0.0110697457566857	-0.00295288790948689
1201	68.680305480957	-4.86654329299927	2.98083996772766	-0.00587495695799589	0.00418994715437293	-0.00522560812532902	-0.00944637414067984
1202	68.680305480957	-4.86654329299927	3.1756443977356	-0.00814767740666866	0.011982130818069	-0.00684897974133492	0.00354059832170606
1203	67.3816070556641	-5.84056615829468	3.1756443977356	-0.0107450718060136	0.00776136433705688	-0.0172385573387146	0.0022419011220336
1204	66.7322616577148	-4.86654329299927	3.1756443977356	-0.00944637414067984	0.00873538758605719	-0.00132951640989631	0.0106834331527352
1205	68.680305480957	-5.84056615829468	3.56525373458862	0.00386527273803949	0.00321592413820326	-0.00684897974133492	0.0126314787194133
1206	69.3296508789063	-4.54186916351318	2.9159049987793	-0.00132951640989631	-0.00425158534198999	-0.00652430532500148	0.00906006153672934
1207	68.0309600830078	-4.54186916351318	2.85097002983093	-0.0149658378213644	0.00256657530553639	0.00159255252219737	0.00516396993771195
1208	70.6283493041992	-5.51589202880859	2.9159049987793	-0.00619963090866804	0.00354059832170606	-0.00100484199356288	0.00613799272105098
1209	70.6283493041992	-5.51589202880859	2.98083996772766	0.00354059832170606	0.00354059832170606	0.00321592413820326	0.0103587592020631
1210	69.3296508789063	-4.54186916351318	2.98083996772766	0.00256657530553639	-0.00587495695799589	0.0106834331527352	0.0210730116814375
1211	69.97900390625	-5.51589202880859	3.76005816459656	0.00483929552137852	-0.00587495695799589	0.00516396993771195	0.00516396993771195
1212	69.97900390625	-6.16524076461792	3.11070966720581	0.0197743140161037	-0.00457625929266214	0.0116574559360743	-0.000680167751852423
1213	69.3296508789063	-6.16524076461792	2.85097002983093	0.00776136433705688	-0.00782300252467394	0.00354059832170606	0.00386527273803949
1214	68.680305480957	-5.19121742248535	2.85097002983093	-0.00132951640989631	-0.00230353930965066	-0.00360223650932312	0.00256657530553639
1215	69.3296508789063	-4.86654329299927	2.9159049987793	0.0100340843200684	0.000293855206109583	-0.00814767740666866	-0.00457625929266214
1216	67.3816070556641	-3.89252042770386	3.37044906616211	0.00289124972186983	-0.00425158534198999	-0.0130177913233638	-0.00425158534198999
1217	68.680305480957	-5.51589202880859	3.56525373458862	-0.00490093370899558	0.00159255252219737	-0.00977104809135199	-0.000355493422830477
1218	66.0829086303711	-5.51589202880859	3.1756443977356	-0.0104203969240189	0.00938473641872406	-0.00587495695799589	0.00451462110504508
1219	68.680305480957	-4.21719455718994	2.78603529930115	-0.00587495695799589	0.00451462110504508	-0.00132951640989631	-0.00782300252467394
1220	70.6283493041992	-5.84056615829468	3.11070966720581	0.00289124972186983	0.000943203864153475	-0.0201606266200542	-0.00197886489331722
1221	68.0309600830078	-3.89252042770386	2.72110033035278	-0.00132951640989631	0.00970941036939621	-0.0026282137259841	-0.00132951640989631
1222	69.3296508789063	-4.86654329299927	3.1756443977356	-0.00100484199356288	0.00841071270406246	-0.0146411629393697	0.00581331877037883
1223	70.6283493041992	-5.51589202880859	3.30551409721375	-0.00165419070981443	0.00970941036939621	-0.00360223650932312	-0.00295288790948689
1224	69.97900390625	-5.51589202880859	3.1756443977356	-0.00295288790948689	0.00386527273803949	-0.00749832857400179	0.00678734155371785
1225	71.277702331543	-6.16524076461792	3.1756443977356	-3.08191010844894e-05	-0.0026282137259841	-0.00814767740666866	0.000618529506027699
1226	69.3296508789063	-6.489914894104	3.04577469825745	0.0022419011220336	-0.00230353930965066	0.000618529506027699	-0.000355493422830477
1227	69.3296508789063	-5.84056615829468	2.98083996772766	-0.00197886489331722	-0.00749832857400179	-0.0143164889886975	-3.08191010844894e-05
1228	70.6283493041992	-5.84056615829468	3.1756443977356	0.00126787810586393	0.00354059832170606	0.00386527273803949	-0.000680167751852423
1229	70.6283493041992	-5.84056615829468	3.50031876564026	0.000293855206109583	0.00191722682211548	-3.08191010844894e-05	0.00159255252219737
1230	68.0309600830078	-4.54186916351318	2.85097002983093	0.0106834331527352	-0.00977104809135199	0.00159255252219737	0.00808603875339031
1231	68.680305480957	-5.51589202880859	3.11070966720581	-0.0136671401560307	-0.00425158534198999	0.00256657530553639	0.01100810803473
1232	66.7322616577148	-4.21719455718994	2.98083996772766	-0.0123684434220195	0.00613799272105098	0.00743668992072344	0.00938473641872406
1233	67.3816070556641	-3.89252042770386	2.98083996772766	-0.000355493422830477	0.00354059832170606	0.00711201597005129	-3.08191010844894e-05
1234	68.680305480957	-4.54186916351318	3.11070966720581	0.00646266713738441	-0.00230353930965066	0.00743668992072344	0.00678734155371785
1235	69.3296508789063	-4.54186916351318	3.1756443977356	0.00516396993771195	-0.00457625929266214	0.00451462110504508	0.0022419011220336
1236	68.680305480957	-4.54186916351318	2.72110033035278	-0.00847235135734081	0.00581331877037883	-0.00652430532500148	0.00613799272105098
1237	71.277702331543	-4.86654329299927	2.52629590034485	-0.00944637414067984	0.00289124972186983	-0.00132951640989631	-0.00327756232582033
1238	69.97900390625	-5.51589202880859	2.98083996772766	-3.08191010844894e-05	0.00743668992072344	-0.00295288790948689	-0.00100484199356288
1239	69.97900390625	-4.86654329299927	3.24057936668396	0.00970941036939621	0.00386527273803949	-0.0149658378213644	-0.00100484199356288
1240	70.6283493041992	-6.16524076461792	3.43538379669189	-0.00652430532500148	-0.00132951640989631	-0.00944637414067984	-0.0110697457566857
1241	68.680305480957	-5.84056615829468	3.37044906616211	-0.00619963090866804	0.000293855206109583	-0.00132951640989631	-0.0104203969240189
1242	70.6283493041992	-6.489914894104	3.11070966720581	-0.00132951640989631	0.00354059832170606	-0.000680167751852423	-3.08191010844894e-05
1243	69.97900390625	-5.84056615829468	2.98083996772766	-0.00197886489331722	0.00646266713738441	-0.00977104809135199	-0.000680167751852423
1244	70.6283493041992	-5.84056615829468	3.11070966720581	-0.00165419070981443	0.00548864435404539	-0.00230353930965066	0.00581331877037883
1245	68.0309600830078	-5.19121742248535	3.24057936668396	-0.00717365415766835	-0.00132951640989631	-0.00879702530801296	-0.00425158534198999
1246	67.3816070556641	-5.51589202880859	3.43538379669189	-0.00587495695799589	-0.00100484199356288	-0.00977104809135199	0.00678734155371785
1247	68.0309600830078	-4.54186916351318	3.56525373458862	-0.00490093370899558	-0.000680167751852423	0.000618529506027699	0.00678734155371785
1248	70.6283493041992	-4.86654329299927	3.24057936668396	-0.00132951640989631	0.000618529506027699	0.00289124972186983	0.00646266713738441
1249	71.277702331543	-5.51589202880859	3.24057936668396	0.00354059832170606	0.000943203864153475	-0.00165419070981443	0.0152288740500808
1250	68.680305480957	-4.86654329299927	2.78603529930115	0.00191722682211548	-0.00360223650932312	0.00191722682211548	0.00581331877037883
1251	71.277702331543	-5.51589202880859	2.85097002983093	0.00516396993771195	-0.000680167751852423	0.00743668992072344	0.00970941036939621
1252	68.680305480957	-4.54186916351318	2.85097002983093	-0.00295288790948689	-0.00425158534198999	-0.00165419070981443	-0.00295288790948689
1253	68.680305480957	-4.86654329299927	3.56525373458862	-0.00327756232582033	0.00321592413820326	0.0106834331527352	-0.00392691092565656
1254	70.6283493041992	-5.84056615829468	3.1756443977356	0.000293855206109583	0.000943203864153475	-0.000355493422830477	-3.08191010844894e-05
1255	68.680305480957	-6.16524076461792	3.1756443977356	0.00386527273803949	-0.0143164889886975	-0.00814767740666866	0.00386527273803949
1256	69.97900390625	-5.84056615829468	2.9159049987793	0.00841071270406246	-0.00749832857400179	0.00126787810586393	-0.00197886489331722
1257	68.0309600830078	-4.54186916351318	2.85097002983093	-0.000680167751852423	0.00289124972186983	-3.08191010844894e-05	-0.00749832857400179
1258	70.6283493041992	-5.51589202880859	3.37044906616211	-0.000680167751852423	0.00873538758605719	0.00126787810586393	-0.00490093370899558
1259	67.3816070556641	-5.19121742248535	3.43538379669189	-0.00749832857400179	0.00289124972186983	-0.00912170019000769	-0.00587495695799589
1260	67.3816070556641	-5.84056615829468	3.04577469825745	-0.00490093370899558	0.00126787810586393	-0.0100957229733467	-0.00749832857400179
1261	67.3816070556641	-4.21719455718994	3.11070966720581	-0.00490093370899558	0.00418994715437293	-0.00879702530801296	-0.0120437685400248
1262	69.3296508789063	-5.51589202880859	3.04577469825745	-0.0143164889886975	0.00418994715437293	-0.0026282137259841	-0.0130177913233638
1263	69.97900390625	-5.51589202880859	3.24057936668396	-0.0026282137259841	0.00678734155371785	-0.00912170019000769	-0.00295288790948689
1264	69.3296508789063	-5.51589202880859	2.85097002983093	-0.00165419070981443	0.00126787810586393	-0.00230353930965066	-0.00619963090866804
1265	69.97900390625	-6.16524076461792	3.50031876564026	-0.00230353930965066	0.000943203864153475	-0.00912170019000769	-0.00327756232582033
1266	71.277702331543	-5.84056615829468	3.1756443977356	-0.00295288790948689	0.0022419011220336	-0.00165419070981443	-0.00425158534198999
1267	68.0309600830078	-4.54186916351318	3.11070966720581	0.00126787810586393	0.0022419011220336	-0.00327756232582033	-0.00230353930965066
1268	68.680305480957	-4.86654329299927	2.9159049987793	-0.00587495695799589	-0.00100484199356288	0.00776136433705688	0.00711201597005129
1269	69.97900390625	-6.489914894104	3.11070966720581	0.00354059832170606	-0.0126931173726916	-0.00360223650932312	-0.00295288790948689
1270	69.3296508789063	-6.489914894104	3.76005816459656	-3.08191010844894e-05	-0.0146411629393697	0.00418994715437293	0.012956153601408
1271	69.3296508789063	-5.19121742248535	3.24057936668396	0.00808603875339031	-0.00230353930965066	0.00776136433705688	0.0126314787194133
1272	68.0309600830078	-5.19121742248535	2.9159049987793	-0.00522560812532902	0.00386527273803949	0.0100340843200684	0.00451462110504508
1273	66.7322616577148	-5.84056615829468	3.11070966720581	-0.000680167751852423	0.00873538758605719	-0.00295288790948689	0.00191722682211548
1274	66.7322616577148	-5.19121742248535	3.11070966720581	-0.0100957229733467	-0.00197886489331722	0.00386527273803949	0.00191722682211548
1275	69.3296508789063	-5.51589202880859	3.43538379669189	0.00354059832170606	-0.00327756232582033	-0.00360223650932312	0.00191722682211548
1276	68.0309600830078	-4.54186916351318	3.11070966720581	-0.00360223650932312	0.00354059832170606	0.000618529506027699	-0.0104203969240189
1277	68.0309600830078	-4.86654329299927	3.1756443977356	-0.00587495695799589	0.0113327819854021	-3.08191010844894e-05	-0.00555028254166245
1278	70.6283493041992	-5.51589202880859	3.30551409721375	0.00386527273803949	-0.0026282137259841	0.00321592413820326	0.00159255252219737
1279	69.3296508789063	-5.51589202880859	3.11070966720581	-0.00132951640989631	0.00516396993771195	-0.0120437685400248	-0.00100484199356288
1280	70.6283493041992	-4.86654329299927	2.78603529930115	0.00516396993771195	0.00159255252219737	-0.0195112787187099	-0.00327756232582033
1281	70.6283493041992	-5.19121742248535	3.11070966720581	0.00646266713738441	0.00191722682211548	-0.0126931173726916	-0.00814767740666866
1282	69.3296508789063	-5.84056615829468	3.30551409721375	-0.00555028254166245	0.00970941036939621	-0.00782300252467394	-0.00652430532500148
1283	70.6283493041992	-6.16524076461792	3.30551409721375	-3.08191010844894e-05	-0.00100484199356288	-0.00684897974133492	-0.00847235135734081
1284	68.680305480957	-5.84056615829468	2.98083996772766	0.00548864435404539	-0.00230353930965066	-0.00879702530801296	-0.00132951640989631
1285	69.3296508789063	-5.19121742248535	2.78603529930115	-0.00132951640989631	-0.00392691092565656	-0.00782300252467394	-3.08191010844894e-05
1286	69.3296508789063	-5.19121742248535	3.04577469825745	-0.000680167751852423	0.00646266713738441	-0.00587495695799589	-0.00360223650932312
1287	68.0309600830078	-5.51589202880859	3.30551409721375	-0.00749832857400179	0.000293855206109583	-0.00522560812532902	-0.000355493422830477
1288	65.4335632324219	-4.54186916351318	2.98083996772766	-0.00522560812532902	0.0022419011220336	0.000943203864153475	-0.00555028254166245
1289	67.3816070556641	-4.86654329299927	3.11070966720581	-3.08191010844894e-05	0.00516396993771195	0.000618529506027699	0.0103587592020631
1290	70.6283493041992	-5.84056615829468	3.30551409721375	0.0210730116814375	-0.0026282137259841	0.0103587592020631	0.0171769186854362
1291	68.0309600830078	-4.54186916351318	2.78603529930115	0.000293855206109583	-0.00100484199356288	-0.00392691092565656	0.00581331877037883
1292	68.680305480957	-4.86654329299927	2.72110033035278	0.00126787810586393	0.00321592413820326	0.00191722682211548	0.00678734155371785
1293	68.680305480957	-5.19121742248535	2.98083996772766	0.00776136433705688	-0.00457625929266214	-0.00360223650932312	-0.00197886489331722
1294	69.3296508789063	-5.51589202880859	3.1756443977356	0.00678734155371785	0.00776136433705688	0.00743668992072344	0.00483929552137852
1295	69.3296508789063	-5.51589202880859	3.50031876564026	-0.0026282137259841	-0.00165419070981443	0.00841071270406246	-0.00230353930965066
1296	68.0309600830078	-4.86654329299927	3.04577469825745	0.00126787810586393	0.000293855206109583	0.000293855206109583	-0.00360223650932312
1297	68.680305480957	-5.84056615829468	2.85097002983093	-0.00360223650932312	-0.00457625929266214	-0.0026282137259841	-0.000680167751852423
1298	69.97900390625	-6.489914894104	3.11070966720581	-0.00912170019000769	-0.00619963090866804	-0.00100484199356288	0.00646266713738441
1299	68.0309600830078	-5.84056615829468	3.37044906616211	-0.00100484199356288	0.00321592413820326	-0.00295288790948689	-0.000680167751852423
1300	68.680305480957	-4.86654329299927	3.1756443977356	-0.00132951640989631	0.00191722682211548	-0.00490093370899558	-3.08191010844894e-05
1301	68.680305480957	-5.51589202880859	3.43538379669189	-0.00327756232582033	0.00938473641872406	-0.00749832857400179	-0.0130177913233638
1302	68.680305480957	-4.86654329299927	3.1756443977356	-0.0117190945893526	0.00711201597005129	-0.0104203969240189	0.00126787810586393
1303	66.7322616577148	-4.54186916351318	2.59123063087463	-0.0110697457566857	0.00841071270406246	0.00159255252219737	-0.0100957229733467
1304	68.680305480957	-4.86654329299927	2.9159049987793	-0.000355493422830477	0.00289124972186983	-0.00944637414067984	0.00906006153672934
1305	69.3296508789063	-4.54186916351318	2.85097002983093	0.00256657530553639	0.00354059832170606	-0.00684897974133492	-0.000680167751852423
1306	68.680305480957	-4.54186916351318	2.85097002983093	0.00289124972186983	-0.00749832857400179	-0.00782300252467394	0.00354059832170606
1307	70.6283493041992	-5.51589202880859	2.9159049987793	0.00191722682211548	0.00418994715437293	-0.00132951640989631	-0.00360223650932312
1308	71.277702331543	-6.16524076461792	3.30551409721375	-0.00132951640989631	0.00678734155371785	0.00159255252219737	-0.00197886489331722
1309	69.3296508789063	-5.19121742248535	2.72110033035278	0.000943203864153475	0.0022419011220336	0.000293855206109583	0.00354059832170606
1310	69.97900390625	-5.51589202880859	3.04577469825745	0.0106834331527352	-0.0113944197073579	0.00938473641872406	0.0171769186854362
1311	68.0309600830078	-5.51589202880859	2.98083996772766	0.0178262684494257	-0.0130177913233638	-0.00230353930965066	-3.08191010844894e-05
1312	69.3296508789063	-5.84056615829468	3.11070966720581	0.000943203864153475	-0.00912170019000769	0.00354059832170606	0.00613799272105098
1313	69.97900390625	-6.489914894104	3.63018846511841	0.0162028968334198	-3.08191010844894e-05	0.00516396993771195	0.00126787810586393
1314	69.3296508789063	-5.51589202880859	3.69512343406677	0.00970941036939621	0.00321592413820326	0.00678734155371785	0.00159255252219737
1315	68.0309600830078	-5.19121742248535	3.43538379669189	0.00159255252219737	-0.00944637414067984	-0.00360223650932312	0.00873538758605719
1316	65.4335632324219	-4.86654329299927	2.98083996772766	0.00191722682211548	0.000293855206109583	0.00126787810586393	-0.00425158534198999
1317	66.0829086303711	-4.54186916351318	2.72110033035278	-0.0104203969240189	0.00126787810586393	0.00289124972186983	-0.00555028254166245
1318	69.3296508789063	-5.84056615829468	3.11070966720581	0.00451462110504508	0.00516396993771195	-0.0104203969240189	0.0022419011220336
1319	69.97900390625	-5.51589202880859	3.24057936668396	-0.00132951640989631	0.00938473641872406	-0.00392691092565656	-0.00230353930965066
1320	68.680305480957	-4.86654329299927	3.1756443977356	-0.0026282137259841	-0.000355493422830477	-0.0126931173726916	-0.00587495695799589
1321	70.6283493041992	-5.84056615829468	2.9159049987793	0.000943203864153475	0.00354059832170606	-0.0198359526693821	-0.0123684434220195
1322	69.3296508789063	-4.21719455718994	2.59123063087463	-0.00879702530801296	0.00776136433705688	-0.00327756232582033	-0.00684897974133492
1323	69.3296508789063	-5.19121742248535	2.98083996772766	-0.0104203969240189	0.00354059832170606	-0.00814767740666866	-0.0026282137259841
1324	68.680305480957	-5.84056615829468	3.11070966720581	-0.00100484199356288	0.00808603875339031	-0.0117190945893526	0.00159255252219737
1325	69.3296508789063	-6.489914894104	3.30551409721375	0.00841071270406246	-0.00457625929266214	-0.00587495695799589	-0.00587495695799589
1326	69.97900390625	-6.16524076461792	3.43538379669189	0.00483929552137852	-0.00100484199356288	-0.0113944197073579	-0.00360223650932312
1327	68.0309600830078	-4.86654329299927	2.78603529930115	-0.00587495695799589	0.00386527273803949	0.00321592413820326	-0.00392691092565656
1328	71.277702331543	-5.84056615829468	3.11070966720581	-0.00522560812532902	0.00451462110504508	-0.0123684434220195	0.00289124972186983
1329	68.680305480957	-4.86654329299927	3.1756443977356	0.00548864435404539	0.00808603875339031	0.00808603875339031	-0.0026282137259841
1330	68.680305480957	-5.51589202880859	3.24057936668396	-0.00457625929266214	-0.00879702530801296	-0.00100484199356288	0.011982130818069
1331	67.3816070556641	-4.54186916351318	2.98083996772766	0.00548864435404539	-0.00197886489331722	0.00548864435404539	0.00711201597005129
1332	68.680305480957	-5.51589202880859	3.43538379669189	-0.0165892094373703	0.00256657530553639	0.00289124972186983	0.000293855206109583
1333	70.6283493041992	-5.84056615829468	3.04577469825745	-0.00197886489331722	0.00191722682211548	-0.00425158534198999	-0.00165419070981443
1334	71.9270477294922	-5.51589202880859	2.59123063087463	-0.0026282137259841	0.000943203864153475	-0.00555028254166245	0.00354059832170606
1335	70.6283493041992	-5.51589202880859	2.656165599823	0.0106834331527352	0.000293855206109583	-0.00912170019000769	-0.00165419070981443
1336	68.0309600830078	-4.86654329299927	2.85097002983093	-0.00425158534198999	0.000618529506027699	-0.00814767740666866	-0.00360223650932312
1337	68.0309600830078	-4.21719455718994	2.78603529930115	-0.0026282137259841	0.00483929552137852	0.00386527273803949	0.00516396993771195
1338	71.277702331543	-6.16524076461792	3.37044906616211	-0.00652430532500148	0.00548864435404539	-0.00490093370899558	0.000943203864153475
1339	70.6283493041992	-6.81458902359009	3.1756443977356	-0.00132951640989631	-0.0026282137259841	0.00516396993771195	-0.000355493422830477
1340	69.3296508789063	-6.16524076461792	3.1756443977356	-0.000355493422830477	0.000943203864153475	-0.0120437685400248	-0.00360223650932312
1341	70.6283493041992	-4.54186916351318	2.656165599823	0.000293855206109583	0.00159255252219737	-0.0136671401560307	-0.0143164889886975
1342	68.680305480957	-4.54186916351318	2.78603529930115	-0.00684897974133492	0.01100810803473	-0.0149658378213644	-0.00717365415766835
1343	69.3296508789063	-5.51589202880859	3.43538379669189	-0.0133424662053585	0.00678734155371785	-0.00327756232582033	0.00256657530553639
1344	67.3816070556641	-5.51589202880859	3.37044906616211	-0.00392691092565656	0.00451462110504508	-0.00197886489331722	0.00808603875339031
1345	69.3296508789063	-5.84056615829468	3.04577469825745	0.000618529506027699	-0.00522560812532902	-0.00912170019000769	0.00548864435404539
1346	70.6283493041992	-5.19121742248535	3.1756443977356	-0.00132951640989631	-0.00295288790948689	-0.00392691092565656	0.000293855206109583
1347	69.97900390625	-5.51589202880859	3.37044906616211	0.00256657530553639	-3.08191010844894e-05	-0.00684897974133492	-0.00295288790948689
1348	69.97900390625	-5.19121742248535	2.72110033035278	0.0022419011220336	0.00126787810586393	-0.00717365415766835	-0.00392691092565656
1349	69.3296508789063	-4.86654329299927	2.98083996772766	0.00191722682211548	0.00743668992072344	0.00451462110504508	0.0022419011220336
1350	69.97900390625	-6.16524076461792	3.50031876564026	0.000293855206109583	-0.00684897974133492	-0.00717365415766835	0.00906006153672934
1351	68.0309600830078	-4.54186916351318	3.11070966720581	0.00386527273803949	-0.00230353930965066	0.00516396993771195	0.00516396993771195
1352	68.680305480957	-5.84056615829468	3.1756443977356	-0.000680167751852423	-0.00457625929266214	-0.000355493422830477	0.00386527273803949
1353	68.680305480957	-5.84056615829468	3.24057936668396	-0.000355493422830477	-0.00490093370899558	0.00191722682211548	-0.00457625929266214
1354	68.680305480957	-5.19121742248535	2.98083996772766	0.00418994715437293	0.00191722682211548	0.00743668992072344	-0.0026282137259841
1355	68.680305480957	-4.54186916351318	2.9159049987793	-0.00360223650932312	-0.00132951640989631	-0.00165419070981443	-0.00132951640989631
1356	68.680305480957	-5.19121742248535	3.43538379669189	-0.00522560812532902	-0.00197886489331722	-0.00197886489331722	0.00483929552137852
1357	67.3816070556641	-4.86654329299927	3.04577469825745	-0.0126931173726916	0.00451462110504508	0.00126787810586393	-0.00425158534198999
1358	67.3816070556641	-3.89252042770386	2.72110033035278	-0.00977104809135199	0.00646266713738441	0.000293855206109583	0.00321592413820326
1359	68.680305480957	-4.54186916351318	2.98083996772766	0.0022419011220336	0.00451462110504508	0.0022419011220336	-0.00425158534198999
1360	71.277702331543	-6.489914894104	3.11070966720581	-0.00295288790948689	0.00354059832170606	-0.00814767740666866	-0.0100957229733467
1361	68.0309600830078	-4.86654329299927	2.78603529930115	-0.00782300252467394	0.000618529506027699	-0.0110697457566857	-0.00230353930965066
1362	71.277702331543	-6.16524076461792	3.24057936668396	-0.0120437685400248	0.00126787810586393	-0.00522560812532902	-0.00425158534198999
1363	70.6283493041992	-5.51589202880859	3.11070966720581	-0.00912170019000769	0.00256657530553639	-0.00555028254166245	0.00126787810586393
1364	68.0309600830078	-4.86654329299927	3.11070966720581	-0.0139918150380254	-0.000355493422830477	-0.0104203969240189	0.00516396993771195
1365	68.680305480957	-5.51589202880859	3.04577469825745	0.0132808275520802	-0.00587495695799589	-0.00490093370899558	-0.0100957229733467
1366	68.680305480957	-5.84056615829468	3.30551409721375	0.00289124972186983	-0.00100484199356288	-0.0107450718060136	0.00191722682211548
1367	70.6283493041992	-6.16524076461792	3.04577469825745	-0.00425158534198999	-0.00782300252467394	-0.00165419070981443	0.00678734155371785
1368	69.3296508789063	-5.84056615829468	3.50031876564026	-0.00879702530801296	-0.00100484199356288	0.000943203864153475	0.00613799272105098
1369	68.0309600830078	-5.19121742248535	3.11070966720581	-0.00197886489331722	0.00256657530553639	0.00743668992072344	0.00776136433705688
1370	66.7322616577148	-4.54186916351318	2.78603529930115	0.00191722682211548	-0.00197886489331722	0.00906006153672934	0.0162028968334198
1371	66.0829086303711	-5.19121742248535	3.1756443977356	0.0022419011220336	-0.00619963090866804	-0.00425158534198999	0.0252937767654657
1372	69.97900390625	-6.489914894104	3.24057936668396	0.000618529506027699	-0.000355493422830477	0.00646266713738441	0.00126787810586393
1373	69.97900390625	-5.51589202880859	3.30551409721375	-0.00490093370899558	0.00386527273803949	0.000293855206109583	0.000943203864153475
1374	70.6283493041992	-6.16524076461792	3.43538379669189	-0.00100484199356288	0.00646266713738441	0.00581331877037883	-0.00100484199356288
1375	69.3296508789063	-4.54186916351318	2.85097002983093	-0.000355493422830477	-3.08191010844894e-05	-0.00425158534198999	-0.00457625929266214
1376	68.680305480957	-5.19121742248535	2.656165599823	-0.00230353930965066	0.00646266713738441	-0.00749832857400179	-0.0110697457566857
1377	71.277702331543	-6.16524076461792	3.04577469825745	-0.00100484199356288	-0.00295288790948689	0.00451462110504508	-0.0100957229733467
1378	71.277702331543	-5.84056615829468	3.1756443977356	-0.00295288790948689	0.00776136433705688	-0.00490093370899558	-0.00197886489331722
1379	69.97900390625	-5.84056615829468	3.24057936668396	-0.00100484199356288	-0.0026282137259841	-3.08191010844894e-05	-0.000355493422830477
1380	69.3296508789063	-5.84056615829468	3.11070966720581	-3.08191010844894e-05	-0.000680167751852423	-0.00977104809135199	-0.0130177913233638
1381	71.277702331543	-6.489914894104	3.1756443977356	-0.0117190945893526	-0.00165419070981443	-0.00392691092565656	-0.00879702530801296
1382	70.6283493041992	-5.84056615829468	2.78603529930115	-0.00132951640989631	0.00581331877037883	-0.00749832857400179	-0.0107450718060136
1383	68.680305480957	-5.19121742248535	2.85097002983093	-0.00522560812532902	0.00386527273803949	-0.00425158534198999	-0.000355493422830477
1384	68.0309600830078	-4.86654329299927	2.85097002983093	-3.08191010844894e-05	0.00159255252219737	-0.0191866029053926	0.00711201597005129
1385	66.0829086303711	-5.19121742248535	3.1756443977356	-0.00490093370899558	0.000293855206109583	-0.00295288790948689	0.00354059832170606
1386	68.680305480957	-5.19121742248535	3.1756443977356	0.00159255252219737	-0.00619963090866804	-0.0130177913233638	0.00516396993771195
1387	68.0309600830078	-4.54186916351318	3.30551409721375	-0.00684897974133492	0.00418994715437293	0.00743668992072344	-0.00392691092565656
1388	69.97900390625	-6.16524076461792	3.37044906616211	-0.00295288790948689	0.00191722682211548	-0.0104203969240189	0.00159255252219737
1389	69.3296508789063	-5.84056615829468	2.98083996772766	0.00548864435404539	-0.00165419070981443	0.00451462110504508	0.00418994715437293
1390	68.680305480957	-5.84056615829468	2.78603529930115	0.00418994715437293	0.00191722682211548	0.00289124972186983	0.00516396993771195
1391	71.9270477294922	-6.81458902359009	3.43538379669189	0.00581331877037883	-0.00717365415766835	-0.00587495695799589	0.0100340843200684
1392	69.3296508789063	-5.19121742248535	3.50031876564026	0.00841071270406246	0.000618529506027699	0.00906006153672934	0.000293855206109583
1393	69.3296508789063	-5.84056615829468	3.37044906616211	0.00289124972186983	-0.00197886489331722	-0.00360223650932312	-0.00490093370899558
1394	69.97900390625	-6.16524076461792	2.78603529930115	0.00938473641872406	-0.0026282137259841	0.00191722682211548	0.00256657530553639
1395	70.6283493041992	-6.489914894104	3.24057936668396	0.00808603875339031	-0.00425158534198999	0.00613799272105098	-0.00522560812532902
1396	70.6283493041992	-5.84056615829468	3.24057936668396	0.00548864435404539	-0.00392691092565656	-0.00360223650932312	-0.00749832857400179
1397	68.0309600830078	-4.86654329299927	3.1756443977356	0.00191722682211548	0.00711201597005129	0.00354059832170606	-0.00457625929266214
1398	70.6283493041992	-5.84056615829468	3.37044906616211	-0.00652430532500148	0.00711201597005129	-0.00295288790948689	-0.00847235135734081
1399	68.0309600830078	-5.51589202880859	3.56525373458862	-0.00977104809135199	-3.08191010844894e-05	-0.000355493422830477	0.000943203864153475
1400	67.3816070556641	-5.19121742248535	2.9159049987793	-0.00360223650932312	0.00938473641872406	-0.00847235135734081	-0.00197886489331722
1401	69.97900390625	-6.489914894104	2.98083996772766	0.00289124972186983	-0.00522560812532902	-0.00782300252467394	-0.00555028254166245
1402	68.680305480957	-5.19121742248535	2.78603529930115	-0.00457625929266214	0.0116574559360743	0.000293855206109583	-0.00360223650932312
1403	69.97900390625	-5.51589202880859	2.85097002983093	-0.00814767740666866	0.00906006153672934	-0.00944637414067984	-0.00230353930965066
1404	68.680305480957	-5.19121742248535	3.24057936668396	0.00743668992072344	0.00516396993771195	-0.00522560812532902	0.00418994715437293
1405	69.3296508789063	-6.16524076461792	3.24057936668396	0.00873538758605719	-0.00490093370899558	-0.00977104809135199	0.00873538758605719
1406	69.3296508789063	-5.19121742248535	2.85097002983093	-0.00490093370899558	-0.00197886489331722	-0.00847235135734081	0.00191722682211548
1407	68.0309600830078	-5.84056615829468	2.9159049987793	0.000293855206109583	0.00256657530553639	0.00126787810586393	0.00516396993771195
1408	71.9270477294922	-7.46393775939941	3.1756443977356	-0.00327756232582033	-3.08191010844894e-05	-0.000680167751852423	0.00289124972186983
1409	69.97900390625	-6.16524076461792	3.24057936668396	0.0126314787194133	-0.00230353930965066	0.00354059832170606	0.00873538758605719
1410	70.6283493041992	-6.16524076461792	3.50031876564026	0.0106834331527352	-0.00555028254166245	0.00256657530553639	0.0207483377307653
1411	69.3296508789063	-4.86654329299927	3.04577469825745	-0.00100484199356288	-0.00555028254166245	0.00256657530553639	0.0181509424000978
1412	66.7322616577148	-4.86654329299927	2.98083996772766	-0.00879702530801296	0.00289124972186983	-3.08191010844894e-05	0.00906006153672934
1413	66.0829086303711	-5.84056615829468	3.04577469825745	-0.0117190945893526	-0.000680167751852423	0.00711201597005129	0.00321592413820326
1414	68.0309600830078	-5.84056615829468	3.1756443977356	-0.00652430532500148	0.00613799272105098	0.00646266713738441	0.0022419011220336
1415	69.97900390625	-4.54186916351318	3.04577469825745	0.00354059832170606	0.00126787810586393	-0.0026282137259841	-3.08191010844894e-05
1416	68.0309600830078	-4.54186916351318	3.04577469825745	-3.08191010844894e-05	-0.0026282137259841	0.00970941036939621	-0.00295288790948689
1417	69.97900390625	-6.16524076461792	2.98083996772766	0.00548864435404539	0.00451462110504508	0.00386527273803949	-0.00425158534198999
1418	68.680305480957	-5.84056615829468	2.78603529930115	-0.00782300252467394	0.0022419011220336	-0.00100484199356288	-0.00132951640989631
1419	68.680305480957	-6.489914894104	3.11070966720581	0.0022419011220336	0.00256657530553639	-0.00619963090866804	0.00289124972186983
1420	70.6283493041992	-5.19121742248535	3.04577469825745	-0.00360223650932312	0.00451462110504508	-0.0152905117720366	-0.00652430532500148
1421	69.97900390625	-6.489914894104	2.98083996772766	0.000618529506027699	0.0022419011220336	-0.00944637414067984	-0.0211346503347158
1422	70.6283493041992	-6.81458902359009	3.24057936668396	-0.00619963090866804	-0.00100484199356288	-0.0139918150380254	-0.00912170019000769
1423	71.9270477294922	-7.13926362991333	2.9159049987793	0.00126787810586393	-0.00555028254166245	-0.00652430532500148	-0.00912170019000769
1424	70.6283493041992	-6.489914894104	3.11070966720581	-0.00360223650932312	0.00289124972186983	-0.00197886489331722	0.0100340843200684
1425	70.6283493041992	-6.16524076461792	3.11070966720581	0.00159255252219737	0.00516396993771195	-0.00782300252467394	0.00483929552137852
1426	69.3296508789063	-5.84056615829468	3.24057936668396	-0.00100484199356288	0.00321592413820326	-0.00197886489331722	0.00548864435404539
1427	68.680305480957	-6.16524076461792	3.24057936668396	-0.00522560812532902	0.00159255252219737	0.00321592413820326	0.00873538758605719
1428	68.0309600830078	-4.86654329299927	3.37044906616211	-0.00360223650932312	-0.00717365415766835	0.00581331877037883	-0.0026282137259841
1429	69.3296508789063	-5.19121742248535	3.43538379669189	-0.00100484199356288	-0.00197886489331722	-0.00360223650932312	0.00873538758605719
1430	69.97900390625	-5.84056615829468	3.1756443977356	0.00808603875339031	-0.00165419070981443	0.00808603875339031	0.0022419011220336
1431	70.6283493041992	-5.19121742248535	2.85097002983093	0.00743668992072344	-0.00327756232582033	0.00581331877037883	0.0100340843200684
1432	69.97900390625	-5.19121742248535	3.11070966720581	0.00354059832170606	-0.0026282137259841	0.00321592413820326	-0.00295288790948689
1433	69.3296508789063	-4.86654329299927	3.30551409721375	-3.08191010844894e-05	0.000943203864153475	0.00678734155371785	-0.00555028254166245
1434	69.97900390625	-5.51589202880859	3.43538379669189	-3.08191010844894e-05	-0.00295288790948689	0.0106834331527352	-0.00165419070981443
1435	71.277702331543	-7.46393775939941	3.56525373458862	-3.08191010844894e-05	-0.00749832857400179	0.00126787810586393	-0.0123684434220195
1436	69.97900390625	-7.46393775939941	3.1756443977356	0.000618529506027699	-0.00879702530801296	0.00289124972186983	-0.00555028254166245
1437	69.97900390625	-6.16524076461792	2.78603529930115	0.00191722682211548	-0.00360223650932312	0.00581331877037883	-0.00619963090866804
1438	68.680305480957	-4.86654329299927	2.85097002983093	-3.08191010844894e-05	0.00516396993771195	-0.000355493422830477	-0.00327756232582033
1439	69.3296508789063	-5.19121742248535	2.9159049987793	-0.00522560812532902	0.00354059832170606	-0.00717365415766835	0.0022419011220336
1440	69.3296508789063	-6.489914894104	3.37044906616211	-0.0100957229733467	0.00548864435404539	-0.0120437685400248	-0.00847235135734081
1441	67.3816070556641	-5.19121742248535	3.11070966720581	-0.0143164889886975	-0.00295288790948689	-0.0133424662053585	-0.00684897974133492
1442	69.3296508789063	-6.489914894104	3.04577469825745	-0.00749832857400179	0.00354059832170606	0.00159255252219737	-0.00749832857400179
1443	71.9270477294922	-6.16524076461792	3.11070966720581	0.00646266713738441	0.00743668992072344	-0.00587495695799589	-0.00197886489331722
1444	71.277702331543	-5.84056615829468	2.9159049987793	0.00678734155371785	0.00386527273803949	-0.00587495695799589	0.00321592413820326
1445	70.6283493041992	-5.51589202880859	2.52629590034485	0.00483929552137852	-0.00490093370899558	-0.00912170019000769	-0.00295288790948689
1446	71.277702331543	-6.16524076461792	3.24057936668396	-0.000680167751852423	-0.00522560812532902	-0.00652430532500148	0.00386527273803949
1447	70.6283493041992	-6.81458902359009	3.43538379669189	0.00776136433705688	0.00776136433705688	-0.00295288790948689	-0.00360223650932312
1448	68.680305480957	-5.51589202880859	2.85097002983093	-0.00392691092565656	-0.0026282137259841	-0.000355493422830477	0.00808603875339031
1449	71.277702331543	-6.489914894104	2.85097002983093	0.00354059832170606	0.00159255252219737	0.00191722682211548	0.00256657530553639
1450	70.6283493041992	-7.46393775939941	2.85097002983093	0.000943203864153475	-0.00327756232582033	0.00548864435404539	0.0103587592020631
1451	68.680305480957	-5.84056615829468	3.1756443977356	0.00841071270406246	-0.00749832857400179	-0.0026282137259841	0.00613799272105098
1452	69.97900390625	-6.489914894104	3.37044906616211	0.0262678004801273	-0.00165419070981443	0.00743668992072344	0.00159255252219737
1453	69.97900390625	-6.16524076461792	3.56525373458862	-0.0100957229733467	0.000293855206109583	0.00126787810586393	0.00646266713738441
1454	68.0309600830078	-6.16524076461792	3.11070966720581	-0.00295288790948689	0.00646266713738441	0.00321592413820326	0.00483929552137852
1455	67.3816070556641	-6.16524076461792	3.11070966720581	-0.00100484199356288	0.000293855206109583	-0.00457625929266214	-0.000355493422830477
1456	68.680305480957	-5.19121742248535	2.85097002983093	-0.00652430532500148	0.00646266713738441	-0.00782300252467394	0.00386527273803949
1457	69.3296508789063	-5.19121742248535	2.9159049987793	-0.00522560812532902	0.00646266713738441	0.00581331877037883	-0.000680167751852423
1458	70.6283493041992	-6.81458902359009	3.43538379669189	-0.0117190945893526	0.00191722682211548	-3.08191010844894e-05	-0.00165419070981443
1459	68.680305480957	-4.86654329299927	2.98083996772766	-0.00197886489331722	0.00191722682211548	-0.0130177913233638	0.00321592413820326
1460	70.6283493041992	-5.51589202880859	2.72110033035278	-0.00197886489331722	0.00418994715437293	-0.0149658378213644	-0.00360223650932312
1461	69.97900390625	-5.51589202880859	2.72110033035278	-0.00555028254166245	0.00711201597005129	-0.0136671401560307	-0.0143164889886975
1462	69.97900390625	-6.489914894104	3.04577469825745	-0.00814767740666866	0.00613799272105098	-0.00684897974133492	-0.00619963090866804
1463	70.6283493041992	-6.16524076461792	2.72110033035278	-0.00360223650932312	0.00906006153672934	-0.00879702530801296	0.00548864435404539
1464	69.3296508789063	-5.51589202880859	2.72110033035278	0.00418994715437293	-0.00327756232582033	-0.0159398596733809	0.00289124972186983
1465	68.680305480957	-6.16524076461792	3.30551409721375	0.00289124972186983	-0.00132951640989631	-0.00392691092565656	0.00191722682211548
1466	68.680305480957	-5.51589202880859	2.98083996772766	0.000943203864153475	0.000943203864153475	-0.00619963090866804	0.01100810803473
1467	69.3296508789063	-5.84056615829468	3.11070966720581	0.0022419011220336	0.00776136433705688	-0.00652430532500148	0.0106834331527352
1468	68.680305480957	-6.16524076461792	3.11070966720581	-0.00749832857400179	0.000943203864153475	-0.00165419070981443	0.00126787810586393
1469	66.0829086303711	-4.54186916351318	3.24057936668396	-0.0026282137259841	0.00191722682211548	0.000293855206109583	0.00386527273803949
1470	66.0829086303711	-5.19121742248535	3.1756443977356	-0.00132951640989631	0.00126787810586393	0.00256657530553639	0.00906006153672934
1471	69.97900390625	-5.84056615829468	3.37044906616211	0.00191722682211548	-0.00327756232582033	-0.00327756232582033	0.0106834331527352
1472	70.6283493041992	-6.16524076461792	3.30551409721375	0.00159255252219737	-0.0026282137259841	-0.00295288790948689	0.000618529506027699
1473	69.3296508789063	-5.19121742248535	2.9159049987793	-0.00327756232582033	0.00776136433705688	-0.00360223650932312	-0.00132951640989631
1474	69.97900390625	-4.54186916351318	2.85097002983093	0.00613799272105098	-0.00522560812532902	-0.000680167751852423	-0.0026282137259841
1475	71.277702331543	-5.84056615829468	3.11070966720581	0.0022419011220336	-0.00100484199356288	-0.0117190945893526	0.00256657530553639
1476	69.97900390625	-6.16524076461792	3.43538379669189	-0.00132951640989631	0.0022419011220336	-0.00327756232582033	-0.0100957229733467
1477	68.680305480957	-5.51589202880859	3.11070966720581	-0.000680167751852423	0.00516396993771195	0.00451462110504508	0.00191722682211548
1478	71.277702331543	-6.16524076461792	3.37044906616211	-0.00230353930965066	0.00289124972186983	-0.00230353930965066	-0.00555028254166245
1479	68.680305480957	-5.84056615829468	2.9159049987793	0.000943203864153475	-0.00392691092565656	-3.08191010844894e-05	0.00289124972186983
1480	69.97900390625	-5.84056615829468	2.78603529930115	-0.00392691092565656	0.00191722682211548	-0.0133424662053585	-0.0110697457566857
1481	69.3296508789063	-6.16524076461792	3.11070966720581	-0.00652430532500148	0.00516396993771195	-0.00717365415766835	-0.0120437685400248
1482	69.3296508789063	-6.16524076461792	3.11070966720581	-0.0100957229733467	-0.000355493422830477	-0.00912170019000769	0.00256657530553639
1483	66.7322616577148	-5.19121742248535	3.11070966720581	-0.00782300252467394	0.0103587592020631	0.000618529506027699	-0.0104203969240189
1484	66.0829086303711	-4.86654329299927	3.24057936668396	-0.00717365415766835	-0.00490093370899558	-0.0026282137259841	0.00613799272105098
1485	68.0309600830078	-4.86654329299927	2.9159049987793	-0.00392691092565656	0.000293855206109583	-0.0156151866540313	-0.00132951640989631
1486	69.97900390625	-4.54186916351318	2.9159049987793	0.00451462110504508	-0.00587495695799589	-0.00197886489331722	-3.08191010844894e-05
1487	69.97900390625	-5.19121742248535	2.85097002983093	-0.00619963090866804	0.000293855206109583	0.000943203864153475	-0.0026282137259841
1488	71.277702331543	-6.16524076461792	2.98083996772766	0.00321592413820326	-0.00132951640989631	0.00613799272105098	-0.00555028254166245
1489	69.97900390625	-4.54186916351318	2.98083996772766	-0.00132951640989631	-0.000680167751852423	-0.00100484199356288	0.00743668992072344
1490	69.97900390625	-4.86654329299927	3.43538379669189	0.00938473641872406	-0.00360223650932312	0.00906006153672934	0.0145795252174139
1491	70.6283493041992	-6.16524076461792	2.85097002983093	0.0022419011220336	-0.00717365415766835	0.00418994715437293	0.0213976856321096
1492	69.3296508789063	-5.51589202880859	3.11070966720581	-3.08191010844894e-05	-3.08191010844894e-05	-3.08191010844894e-05	-0.00165419070981443
1493	68.680305480957	-5.51589202880859	2.9159049987793	0.00191722682211548	0.00256657530553639	0.000618529506027699	0.00483929552137852
1494	69.3296508789063	-5.51589202880859	2.98083996772766	-0.000355493422830477	-0.00165419070981443	0.000618529506027699	-0.00944637414067984
1495	69.3296508789063	-4.86654329299927	3.04577469825745	0.000293855206109583	-0.00197886489331722	0.000618529506027699	-0.00392691092565656
1496	69.97900390625	-6.16524076461792	3.43538379669189	0.000293855206109583	0.00418994715437293	0.000618529506027699	-0.00619963090866804
1497	69.97900390625	-6.16524076461792	2.98083996772766	-0.0117190945893526	-0.00165419070981443	0.00191722682211548	0.00289124972186983
1498	66.0829086303711	-4.21719455718994	2.656165599823	-0.00360223650932312	0.011982130818069	0.00743668992072344	-0.0026282137259841
1499	68.680305480957	-5.84056615829468	3.30551409721375	-0.00197886489331722	0.00354059832170606	-0.00814767740666866	0.00581331877037883
1500	69.3296508789063	-4.86654329299927	2.9159049987793	0.00321592413820326	0.00418994715437293	-0.00879702530801296	-0.00522560812532902
1501	69.97900390625	-6.16524076461792	3.1756443977356	-3.08191010844894e-05	0.00613799272105098	-0.0130177913233638	-0.0117190945893526
1502	69.3296508789063	-5.19121742248535	3.04577469825745	-0.00165419070981443	0.013930176384747	-0.00457625929266214	-0.000355493422830477
1503	68.680305480957	-4.54186916351318	2.52629590034485	-0.00425158534198999	0.00841071270406246	-0.00100484199356288	0.000943203864153475
1504	69.97900390625	-5.84056615829468	2.98083996772766	-0.00327756232582033	-0.00587495695799589	-0.00847235135734081	0.00841071270406246
1505	69.97900390625	-6.16524076461792	3.1756443977356	0.00159255252219737	-0.000355493422830477	-0.00619963090866804	0.00451462110504508
1506	69.3296508789063	-5.19121742248535	3.30551409721375	-0.000355493422830477	-0.00814767740666866	0.00126787810586393	0.0022419011220336
1507	69.3296508789063	-5.84056615829468	2.9159049987793	0.00126787810586393	0.000293855206109583	0.00159255252219737	0.00354059832170606
1508	70.6283493041992	-7.13926362991333	3.24057936668396	-0.00587495695799589	0.000293855206109583	0.000943203864153475	0.00191722682211548
1509	70.6283493041992	-6.16524076461792	3.24057936668396	0.00354059832170606	-0.00555028254166245	0.00289124972186983	0.00451462110504508
1510	69.97900390625	-5.51589202880859	3.1756443977356	0.000943203864153475	-0.00490093370899558	0.00938473641872406	0.00451462110504508
1511	68.0309600830078	-4.54186916351318	2.98083996772766	0.0100340843200684	-0.00392691092565656	0.00321592413820326	0.0123068047687411
1512	66.7322616577148	-4.86654329299927	3.24057936668396	-0.0126931173726916	0.00483929552137852	0.0132808275520802	0.0249691028147936
1513	66.7322616577148	-4.21719455718994	3.50031876564026	-0.00165419070981443	0.00321592413820326	0.013930176384747	-3.08191010844894e-05
1514	68.680305480957	-4.54186916351318	3.63018846511841	0.00191722682211548	0.00678734155371785	0.00743668992072344	-0.00425158534198999
1515	69.3296508789063	-4.54186916351318	2.9159049987793	0.00159255252219737	-0.0026282137259841	-0.00100484199356288	0.00483929552137852
1516	68.680305480957	-5.19121742248535	2.72110033035278	0.00354059832170606	0.00354059832170606	0.000943203864153475	-0.00425158534198999
1517	71.9270477294922	-5.51589202880859	2.78603529930115	0.00159255252219737	0.0106834331527352	-0.000355493422830477	-0.00132951640989631
1518	69.3296508789063	-4.54186916351318	2.9159049987793	-0.00197886489331722	0.00516396993771195	-0.00587495695799589	0.00191722682211548
1519	70.6283493041992	-5.84056615829468	3.11070966720581	-0.00392691092565656	0.00126787810586393	-0.00327756232582033	-0.00197886489331722
1520	69.97900390625	-5.51589202880859	3.43538379669189	0.00516396993771195	-3.08191010844894e-05	-3.08191010844894e-05	-0.0110697457566857
1521	70.6283493041992	-5.19121742248535	3.11070966720581	0.00256657530553639	0.00191722682211548	-0.0136671401560307	-0.0201606266200542
1522	68.680305480957	-5.19121742248535	2.85097002983093	-0.00392691092565656	-0.000355493422830477	0.00321592413820326	-0.0195112787187099
1523	69.97900390625	-6.489914894104	3.24057936668396	-0.00814767740666866	-0.00165419070981443	-0.000680167751852423	0.0022419011220336
1524	69.97900390625	-5.84056615829468	3.30551409721375	0.00548864435404539	0.00289124972186983	-0.00425158534198999	0.00613799272105098
1525	69.3296508789063	-5.51589202880859	3.24057936668396	0.000943203864153475	0.00256657530553639	-0.00230353930965066	0.00711201597005129
1526	69.97900390625	-5.51589202880859	3.43538379669189	-0.00944637414067984	0.0022419011220336	-0.00360223650932312	0.000943203864153475
1527	66.7322616577148	-3.89252042770386	3.04577469825745	-0.00847235135734081	0.000618529506027699	-0.0026282137259841	0.00354059832170606
1528	66.7322616577148	-4.21719455718994	2.85097002983093	-0.00782300252467394	0.0136055024340749	-0.00360223650932312	0.00451462110504508
1529	70.6283493041992	-5.51589202880859	2.98083996772766	0.00354059832170606	0.00321592413820326	0.0100340843200684	0.00289124972186983
1530	70.6283493041992	-5.19121742248535	3.04577469825745	0.00548864435404539	-0.00100484199356288	0.00613799272105098	0.00711201597005129
1531	69.3296508789063	-4.54186916351318	3.04577469825745	0.000618529506027699	-0.0120437685400248	0.000293855206109583	-0.0224333461374044
1532	69.3296508789063	-5.19121742248535	3.37044906616211	-0.00295288790948689	-3.08191010844894e-05	0.00711201597005129	0.00678734155371785
1533	71.277702331543	-5.51589202880859	3.43538379669189	0.00418994715437293	0.00354059832170606	0.00386527273803949	0.00126787810586393
1534	71.277702331543	-5.19121742248535	3.04577469825745	0.00191722682211548	-0.0026282137259841	0.00386527273803949	-0.00749832857400179
1535	69.3296508789063	-6.16524076461792	3.24057936668396	-0.00197886489331722	-0.00132951640989631	-0.00230353930965066	-0.00587495695799589
1536	70.6283493041992	-6.16524076461792	2.85097002983093	0.00386527273803949	-0.00879702530801296	-0.00327756232582033	-0.0152905117720366
1537	69.97900390625	-6.81458902359009	3.1756443977356	-0.00197886489331722	-0.00425158534198999	-0.00360223650932312	-0.00587495695799589
1538	70.6283493041992	-5.84056615829468	3.50031876564026	0.000293855206109583	0.0126314787194133	0.000618529506027699	-0.00587495695799589
1539	69.3296508789063	-4.86654329299927	3.11070966720581	-0.00619963090866804	0.000293855206109583	-0.00814767740666866	-3.08191010844894e-05
1540	68.680305480957	-6.489914894104	3.11070966720581	-0.0113944197073579	0.00321592413820326	-0.0133424662053585	-0.00717365415766835
1541	66.7322616577148	-4.86654329299927	2.98083996772766	-0.0120437685400248	0.00808603875339031	-0.00425158534198999	-0.00977104809135199
1542	69.3296508789063	-5.51589202880859	3.1756443977356	-0.0165892094373703	0.0022419011220336	-0.00555028254166245	0.00191722682211548
1543	71.9270477294922	-6.16524076461792	3.24057936668396	-0.00619963090866804	0.00516396993771195	0.00613799272105098	-0.00392691092565656
1544	70.6283493041992	-5.84056615829468	3.37044906616211	0.000943203864153475	0.00386527273803949	-0.00619963090866804	-0.000680167751852423
1545	71.277702331543	-5.51589202880859	2.98083996772766	-0.00295288790948689	0.00321592413820326	-0.00977104809135199	0.00808603875339031
1546	70.6283493041992	-5.51589202880859	3.11070966720581	0.000293855206109583	-3.08191010844894e-05	-0.00749832857400179	-0.00522560812532902
1547	69.97900390625	-6.489914894104	3.11070966720581	0.0022419011220336	0.000293855206109583	-0.00490093370899558	0.00451462110504508
1548	69.3296508789063	-5.19121742248535	2.9159049987793	0.000943203864153475	0.00548864435404539	0.00711201597005129	0.00451462110504508
1549	71.277702331543	-6.81458902359009	3.24057936668396	0.00386527273803949	-0.00457625929266214	0.00776136433705688	0.000293855206109583
1550	69.97900390625	-6.16524076461792	2.98083996772766	0.00970941036939621	-0.0149658378213644	-0.00197886489331722	0.00548864435404539
1551	69.97900390625	-6.81458902359009	3.1756443977356	0.00483929552137852	-0.0165892094373703	-3.08191010844894e-05	0.0330859608948231
1552	71.9270477294922	-6.81458902359009	3.11070966720581	0.000943203864153475	0.00321592413820326	0.00386527273803949	0.00743668992072344
1553	70.6283493041992	-5.84056615829468	3.04577469825745	0.00354059832170606	0.00126787810586393	0.000943203864153475	-0.00165419070981443
1554	68.680305480957	-5.84056615829468	3.11070966720581	-0.00652430532500148	-0.000680167751852423	0.00386527273803949	0.00418994715437293
1555	69.3296508789063	-5.84056615829468	3.24057936668396	-0.0026282137259841	-0.00230353930965066	-0.00327756232582033	0.00159255252219737
1556	67.3816070556641	-5.84056615829468	3.30551409721375	0.00483929552137852	-0.00230353930965066	0.00289124972186983	-0.0139918150380254
1557	69.3296508789063	-5.19121742248535	3.30551409721375	0.00386527273803949	0.00256657530553639	-0.00555028254166245	0.000618529506027699
1558	70.6283493041992	-5.51589202880859	3.11070966720581	0.00386527273803949	0.00548864435404539	-0.00295288790948689	-0.00587495695799589
1559	68.680305480957	-5.19121742248535	2.656165599823	0.00776136433705688	0.00418994715437293	-0.0026282137259841	-0.00100484199356288
1560	71.277702331543	-5.51589202880859	2.9159049987793	-3.08191010844894e-05	0.00613799272105098	-0.0217839982360601	-0.00132951640989631
1561	69.3296508789063	-5.84056615829468	3.50031876564026	0.000618529506027699	0.00516396993771195	-0.00684897974133492	-0.0104203969240189
1562	71.277702331543	-6.489914894104	3.24057936668396	0.000943203864153475	0.0136055024340749	-0.0130177913233638	-0.00197886489331722
1563	69.3296508789063	-5.84056615829468	3.1756443977356	-0.00295288790948689	0.000943203864153475	-0.00360223650932312	-0.00132951640989631
1564	69.3296508789063	-6.81458902359009	2.98083996772766	0.00191722682211548	-3.08191010844894e-05	-0.0120437685400248	0.00354059832170606
1565	69.3296508789063	-7.13926362991333	2.98083996772766	-0.000680167751852423	-0.00230353930965066	-0.00295288790948689	0.0022419011220336
1566	68.680305480957	-6.16524076461792	3.04577469825745	0.00548864435404539	-0.00132951640989631	-0.000355493422830477	-0.00652430532500148
1567	69.3296508789063	-5.51589202880859	3.11070966720581	-0.0120437685400248	0.00418994715437293	-0.00684897974133492	0.0113327819854021
1568	68.0309600830078	-4.86654329299927	2.98083996772766	0.00678734155371785	0.00256657530553639	-0.00165419070981443	0.00321592413820326
1569	69.3296508789063	-6.489914894104	3.56525373458862	-0.000355493422830477	0.00126787810586393	0.00386527273803949	0.0022419011220336
1570	69.3296508789063	-4.86654329299927	3.11070966720581	-0.00490093370899558	-0.00847235135734081	0.00418994715437293	0.00483929552137852
1571	69.3296508789063	-6.489914894104	3.04577469825745	0.00873538758605719	-0.00490093370899558	0.00516396993771195	0.00321592413820326
1572	71.9270477294922	-6.489914894104	2.9159049987793	0.00613799272105098	0.00354059832170606	0.00646266713738441	0.000618529506027699
1573	71.277702331543	-6.489914894104	2.9159049987793	0.00418994715437293	0.00451462110504508	-0.00522560812532902	0.00321592413820326
1574	72.5764007568359	-6.16524076461792	3.1756443977356	-0.00100484199356288	-0.00425158534198999	0.000943203864153475	-0.00230353930965066
1575	69.97900390625	-5.19121742248535	3.50031876564026	0.00418994715437293	-3.08191010844894e-05	-3.08191010844894e-05	-0.00132951640989631
1576	69.3296508789063	-5.19121742248535	3.24057936668396	-0.0026282137259841	0.00159255252219737	-3.08191010844894e-05	-0.00132951640989631
1577	71.277702331543	-7.46393775939941	3.11070966720581	0.00126787810586393	-3.08191010844894e-05	-0.000680167751852423	-0.00912170019000769
1578	71.277702331543	-7.46393775939941	2.9159049987793	-0.000680167751852423	-0.00165419070981443	-0.000355493422830477	-0.00360223650932312
1579	71.9270477294922	-7.13926362991333	3.1756443977356	0.00354059832170606	-0.00230353930965066	-0.00425158534198999	-0.00684897974133492
1580	68.680305480957	-4.86654329299927	3.04577469825745	0.00159255252219737	0.00483929552137852	-0.00717365415766835	-0.00327756232582033
1581	70.6283493041992	-6.81458902359009	3.56525373458862	0.00191722682211548	0.00548864435404539	-0.00717365415766835	-0.00977104809135199
1582	68.680305480957	-6.16524076461792	3.1756443977356	-0.0110697457566857	0.00483929552137852	-0.00749832857400179	-0.00684897974133492
1583	68.0309600830078	-5.84056615829468	2.85097002983093	-0.0026282137259841	0.00970941036939621	-0.000680167751852423	-0.00392691092565656
1584	69.3296508789063	-5.51589202880859	2.85097002983093	0.00970941036939621	0.00581331877037883	-0.00782300252467394	0.00126787810586393
1585	70.6283493041992	-5.51589202880859	2.85097002983093	-0.00360223650932312	0.00776136433705688	-0.00165419070981443	-0.000355493422830477
1586	71.277702331543	-6.489914894104	3.04577469825745	0.00126787810586393	-0.00197886489331722	-0.00814767740666866	-0.000355493422830477
1587	69.3296508789063	-5.51589202880859	3.24057936668396	-0.00230353930965066	0.00321592413820326	-0.00522560812532902	-0.00295288790948689
1588	68.0309600830078	-4.86654329299927	2.98083996772766	-0.0026282137259841	0.00126787810586393	0.00191722682211548	0.000618529506027699
1589	68.680305480957	-5.19121742248535	2.9159049987793	0.00418994715437293	-0.00165419070981443	0.00646266713738441	0.00516396993771195
1590	69.97900390625	-5.84056615829468	2.72110033035278	0.00613799272105098	-0.00457625929266214	0.011982130818069	0.0116574559360743
1591	69.97900390625	-7.46393775939941	3.1756443977356	0.00126787810586393	-0.0165892094373703	-0.00295288790948689	0.00646266713738441
1592	70.6283493041992	-7.13926362991333	3.24057936668396	0.00808603875339031	-0.00165419070981443	0.00906006153672934	-0.00457625929266214
1593	69.3296508789063	-5.84056615829468	3.11070966720581	-0.0136671401560307	-0.00457625929266214	0.000293855206109583	0.00548864435404539
1594	69.3296508789063	-5.19121742248535	3.37044906616211	0.00321592413820326	-3.08191010844894e-05	-3.08191010844894e-05	-0.00197886489331722
1595	67.3816070556641	-5.51589202880859	2.85097002983093	-0.00230353930965066	-0.00652430532500148	-0.0026282137259841	-0.00425158534198999
1596	67.3816070556641	-5.19121742248535	2.78603529930115	-0.0104203969240189	0.00256657530553639	0.00321592413820326	-0.00100484199356288
1597	69.97900390625	-6.16524076461792	3.1756443977356	-0.00977104809135199	0.00483929552137852	0.00581331877037883	-0.00327756232582033
1598	71.277702331543	-6.16524076461792	3.30551409721375	0.00646266713738441	0.0022419011220336	-0.00944637414067984	0.000293855206109583
1599	68.680305480957	-4.21719455718994	3.11070966720581	-3.08191010844894e-05	0.00126787810586393	-0.00457625929266214	-0.00230353930965066
1600	68.680305480957	-5.51589202880859	2.98083996772766	-0.00295288790948689	-0.00100484199356288	-0.0175632312893867	-0.00490093370899558
1601	71.9270477294922	-6.489914894104	2.85097002983093	-0.00197886489331722	0.00548864435404539	-0.0165892094373703	-0.00587495695799589
1602	68.680305480957	-5.19121742248535	2.85097002983093	-0.00100484199356288	0.00776136433705688	-0.0026282137259841	-0.00165419070981443
1603	69.97900390625	-5.19121742248535	2.9159049987793	-0.00587495695799589	0.000618529506027699	-0.00327756232582033	-0.00425158534198999
1604	69.3296508789063	-5.19121742248535	2.98083996772766	0.000618529506027699	0.000943203864153475	-0.00619963090866804	0.00548864435404539
1605	69.3296508789063	-6.489914894104	3.37044906616211	0.00873538758605719	-0.00327756232582033	-0.00944637414067984	0.00126787810586393
1606	70.6283493041992	-6.81458902359009	3.69512343406677	0.00808603875339031	-0.00522560812532902	-0.00749832857400179	-0.00197886489331722
1607	69.97900390625	-6.81458902359009	3.1756443977356	-0.00522560812532902	0.00159255252219737	-0.000680167751852423	-3.08191010844894e-05
1608	69.3296508789063	-5.19121742248535	2.85097002983093	-0.00295288790948689	0.00678734155371785	-0.00197886489331722	0.00613799272105098
1609	67.3816070556641	-6.16524076461792	3.1756443977356	0.00321592413820326	-0.00197886489331722	0.00613799272105098	0.00548864435404539
1610	68.0309600830078	-4.86654329299927	3.37044906616211	-0.00295288790948689	-0.00749832857400179	0.00321592413820326	0.0191249661147594
1611	69.97900390625	-5.84056615829468	3.43538379669189	0.00191722682211548	-0.00977104809135199	0.000943203864153475	-0.0026282137259841
1612	70.6283493041992	-5.51589202880859	3.30551409721375	0.000293855206109583	0.00678734155371785	0.00613799272105098	-0.000680167751852423
1613	69.3296508789063	-4.86654329299927	2.78603529930115	-0.00392691092565656	0.00289124972186983	0.00646266713738441	0.000943203864153475
1614	69.3296508789063	-4.54186916351318	2.656165599823	0.000618529506027699	-0.00522560812532902	0.000293855206109583	0.00418994715437293
1615	70.6283493041992	-5.19121742248535	2.72110033035278	-0.00392691092565656	-0.00230353930965066	-0.00197886489331722	-0.0110697457566857
1616	69.3296508789063	-4.54186916351318	2.78603529930115	-0.00132951640989631	-0.00652430532500148	0.00548864435404539	-0.00879702530801296
1617	69.97900390625	-5.51589202880859	3.24057936668396	-0.00587495695799589	0.00613799272105098	0.00321592413820326	0.000293855206109583
1618	71.277702331543	-7.13926362991333	3.43538379669189	-0.00197886489331722	-3.08191010844894e-05	-0.00490093370899558	-0.0143164889886975
1619	69.3296508789063	-6.16524076461792	2.9159049987793	0.00126787810586393	0.00289124972186983	0.00386527273803949	-0.00392691092565656
1620	69.97900390625	-6.16524076461792	3.1756443977356	0.00548864435404539	0.00354059832170606	-0.0182125810533762	-0.00457625929266214
1621	69.3296508789063	-4.86654329299927	2.85097002983093	-0.00132951640989631	0.00126787810586393	-0.00652430532500148	-0.0126931173726916
1622	68.680305480957	-4.54186916351318	2.98083996772766	-3.08191010844894e-05	0.00581331877037883	-0.00879702530801296	-0.00684897974133492
1623	66.7322616577148	-4.86654329299927	3.1756443977356	-0.0139918150380254	0.00873538758605719	-0.00847235135734081	-0.00230353930965066
1624	67.3816070556641	-5.19121742248535	3.43538379669189	-0.0117190945893526	0.000293855206109583	0.00646266713738441	0.00256657530553639
1625	68.0309600830078	-4.21719455718994	2.78603529930115	-0.00587495695799589	-0.00230353930965066	-0.0152905117720366	0.00841071270406246
1626	69.3296508789063	-4.54186916351318	2.85097002983093	0.00581331877037883	-0.00327756232582033	-0.00652430532500148	0.00354059832170606
1627	71.9270477294922	-5.84056615829468	3.04577469825745	-0.00522560812532902	0.00126787810586393	-0.00132951640989631	0.000293855206109583
1628	68.680305480957	-4.54186916351318	2.72110033035278	-0.00327756232582033	-0.00360223650932312	0.0022419011220336	0.000293855206109583
1629	70.6283493041992	-6.489914894104	3.24057936668396	0.00581331877037883	-0.00165419070981443	0.00289124972186983	0.0106834331527352
1630	69.3296508789063	-4.86654329299927	3.43538379669189	0.00386527273803949	-0.00295288790948689	-0.00814767740666866	-0.00295288790948689
1631	69.97900390625	-6.489914894104	3.43538379669189	0.00841071270406246	-0.00197886489331722	0.00483929552137852	0.00906006153672934
1632	69.3296508789063	-5.84056615829468	3.1756443977356	0.000293855206109583	-0.00197886489331722	0.00386527273803949	0.00386527273803949
1633	68.680305480957	-5.84056615829468	2.98083996772766	0.00548864435404539	-0.00490093370899558	0.000618529506027699	-0.000680167751852423
1634	71.277702331543	-5.84056615829468	3.30551409721375	0.0175015944987535	-0.00132951640989631	0.000618529506027699	-0.000680167751852423
1635	69.97900390625	-5.51589202880859	3.30551409721375	0.00289124972186983	-0.000680167751852423	-0.0026282137259841	0.000618529506027699
1636	68.0309600830078	-5.84056615829468	3.50031876564026	0.011982130818069	0.00191722682211548	-0.00619963090866804	-0.00327756232582033
1637	66.7322616577148	-5.19121742248535	2.85097002983093	-0.0113944197073579	0.00743668992072344	-0.00782300252467394	-0.00327756232582033
1638	68.680305480957	-5.51589202880859	2.78603529930115	-0.00944637414067984	0.00321592413820326	-0.00619963090866804	0.000293855206109583
1639	71.277702331543	-5.51589202880859	3.1756443977356	-0.00684897974133492	0.00516396993771195	-0.00230353930965066	-0.00652430532500148
1640	70.6283493041992	-5.84056615829468	3.11070966720581	-0.00132951640989631	0.00321592413820326	-0.0152905117720366	-0.00100484199356288
1641	69.3296508789063	-5.19121742248535	2.98083996772766	-0.00197886489331722	0.00256657530553639	-0.0165892094373703	-0.0126931173726916
1642	69.3296508789063	-5.19121742248535	2.98083996772766	0.00613799272105098	0.00711201597005129	0.00613799272105098	-0.00912170019000769
1643	69.97900390625	-6.16524076461792	3.1756443977356	-0.00490093370899558	0.00581331877037883	-0.00684897974133492	-0.00197886489331722
1644	70.6283493041992	-6.489914894104	3.11070966720581	0.00418994715437293	0.00483929552137852	-0.00684897974133492	-0.000680167751852423
1645	68.0309600830078	-4.86654329299927	2.9159049987793	-0.000680167751852423	-0.00197886489331722	-0.00555028254166245	0.00516396993771195
1646	69.97900390625	-6.489914894104	2.85097002983093	0.00841071270406246	-0.0146411629393697	-0.00944637414067984	0.000618529506027699
1647	71.277702331543	-6.81458902359009	3.30551409721375	-0.000680167751852423	0.000293855206109583	-0.000680167751852423	-0.00197886489331722
1648	69.3296508789063	-5.84056615829468	3.82499313354492	0.00646266713738441	0.00126787810586393	-0.000680167751852423	0.00386527273803949
1649	71.277702331543	-6.489914894104	3.04577469825745	0.00646266713738441	0.0100340843200684	0.00354059832170606	-0.00132951640989631
1650	69.97900390625	-6.489914894104	2.98083996772766	-0.0110697457566857	-0.000355493422830477	0.00191722682211548	0.012956153601408
1651	66.7322616577148	-5.19121742248535	2.9159049987793	-0.00165419070981443	0.000618529506027699	-0.00230353930965066	0.011982130818069
1652	68.0309600830078	-5.51589202880859	3.11070966720581	-0.00295288790948689	0.00256657530553639	0.00159255252219737	0.00256657530553639
1653	70.6283493041992	-6.16524076461792	3.24057936668396	-0.00132951640989631	0.00548864435404539	-0.00619963090866804	-0.0026282137259841
1654	71.9270477294922	-5.84056615829468	3.50031876564026	0.00516396993771195	0.00386527273803949	0.00646266713738441	-0.00749832857400179
1655	71.277702331543	-6.489914894104	2.9159049987793	0.00418994715437293	-0.00879702530801296	-0.00522560812532902	0.00354059832170606
1656	70.6283493041992	-5.84056615829468	2.98083996772766	0.00191722682211548	-0.00132951640989631	-0.00814767740666866	-0.000680167751852423
1657	69.3296508789063	-6.16524076461792	3.1756443977356	-0.000680167751852423	0.00873538758605719	0.00873538758605719	-0.0026282137259841
1658	69.3296508789063	-5.51589202880859	2.9159049987793	0.00126787810586393	0.0022419011220336	-0.0104203969240189	0.000618529506027699
1659	70.6283493041992	-6.489914894104	3.11070966720581	0.000943203864153475	0.00841071270406246	0.00256657530553639	-0.00522560812532902
1660	69.97900390625	-7.46393775939941	3.30551409721375	-0.00457625929266214	0.00678734155371785	-0.0143164889886975	-0.00327756232582033
1661	69.3296508789063	-7.13926362991333	3.1756443977356	-0.0026282137259841	-0.00652430532500148	-0.0130177913233638	-0.00782300252467394
1662	70.6283493041992	-7.13926362991333	2.98083996772766	-0.00165419070981443	0.00516396993771195	-0.00879702530801296	-0.0133424662053585
1663	71.277702331543	-6.81458902359009	3.1756443977356	-0.0026282137259841	0.00970941036939621	-0.00555028254166245	-0.000355493422830477
1664	69.3296508789063	-6.489914894104	2.9159049987793	0.00354059832170606	-3.08191010844894e-05	-0.0026282137259841	-0.000680167751852423
1665	67.3816070556641	-6.489914894104	3.30551409721375	-0.00879702530801296	0.00743668992072344	-0.0146411629393697	-0.00230353930965066
1666	66.7322616577148	-5.84056615829468	3.1756443977356	-0.00782300252467394	0.00191722682211548	-0.00782300252467394	0.00159255252219737
1667	68.0309600830078	-5.51589202880859	2.78603529930115	-0.00132951640989631	0.00354059832170606	0.00548864435404539	-0.00197886489331722
1668	71.9270477294922	-7.13926362991333	2.9159049987793	-0.000355493422830477	-0.000680167751852423	-0.00132951640989631	-0.00132951640989631
1669	69.97900390625	-5.19121742248535	2.78603529930115	0.00483929552137852	0.00516396993771195	0.00743668992072344	0.00386527273803949
1670	70.6283493041992	-6.489914894104	2.9159049987793	0.00386527273803949	-0.00327756232582033	-0.00457625929266214	0.00841071270406246
1671	68.680305480957	-5.51589202880859	2.78603529930115	-0.00360223650932312	-0.0250307414680719	0.0123068047687411	0.00289124972186983
1672	69.97900390625	-6.81458902359009	3.50031876564026	0.000943203864153475	-0.00587495695799589	0.00678734155371785	0.00516396993771195
1673	71.277702331543	-6.16524076461792	3.1756443977356	-0.00717365415766835	-0.00392691092565656	0.00613799272105098	0.00418994715437293
1674	68.680305480957	-6.16524076461792	3.11070966720581	-0.00132951640989631	0.00418994715437293	0.00483929552137852	0.00256657530553639
1675	69.3296508789063	-7.13926362991333	3.11070966720581	0.00289124972186983	-0.00652430532500148	-0.0026282137259841	0.000293855206109583
1676	68.680305480957	-6.16524076461792	2.98083996772766	0.00516396993771195	-0.00230353930965066	-0.00295288790948689	-0.0113944197073579
1677	68.680305480957	-5.51589202880859	3.24057936668396	-0.0026282137259841	0.00451462110504508	-0.00522560812532902	0.000943203864153475
1678	69.3296508789063	-6.489914894104	3.76005816459656	-0.00457625929266214	0.000618529506027699	-0.00879702530801296	-0.000680167751852423
1679	66.0829086303711	-5.51589202880859	3.24057936668396	-0.00814767740666866	0.00678734155371785	-0.00197886489331722	0.00256657530553639
1680	68.680305480957	-5.84056615829468	3.04577469825745	-0.00457625929266214	0.000293855206109583	-0.0149658378213644	-0.00587495695799589
1681	67.3816070556641	-5.84056615829468	3.30551409721375	-0.00425158534198999	0.000943203864153475	-0.0110697457566857	-0.00457625929266214
1682	70.6283493041992	-7.13926362991333	3.50031876564026	-0.00587495695799589	0.00938473641872406	-0.0107450718060136	-0.0104203969240189
1683	71.277702331543	-6.81458902359009	3.11070966720581	-0.0026282137259841	0.00873538758605719	0.000293855206109583	0.000293855206109583
1684	71.277702331543	-6.81458902359009	3.24057936668396	0.00321592413820326	0.00613799272105098	-0.00392691092565656	0.00354059832170606
1685	71.277702331543	-5.84056615829468	2.9159049987793	0.00321592413820326	-0.00587495695799589	-0.00555028254166245	0.00126787810586393
1686	68.680305480957	-4.86654329299927	3.11070966720581	-0.00977104809135199	-0.000355493422830477	-0.00522560812532902	0.00126787810586393
1687	70.6283493041992	-6.81458902359009	3.43538379669189	-0.00392691092565656	0.00191722682211548	0.00321592413820326	0.00354059832170606
1688	70.6283493041992	-7.78861236572266	3.30551409721375	-0.0110697457566857	-0.00587495695799589	-0.000680167751852423	0.00516396993771195
1689	70.6283493041992	-8.11328601837158	3.37044906616211	0.00289124972186983	-0.00587495695799589	0.00321592413820326	0.00906006153672934
1690	69.3296508789063	-5.84056615829468	3.1756443977356	0.00126787810586393	-0.00457625929266214	0.00646266713738441	0.00906006153672934
1691	69.3296508789063	-6.489914894104	3.1756443977356	-0.0107450718060136	-3.08191010844894e-05	0.0022419011220336	-0.000355493422830477
1692	70.6283493041992	-6.489914894104	3.37044906616211	0.013930176384747	0.00126787810586393	0.00646266713738441	0.00418994715437293
1693	68.0309600830078	-5.51589202880859	2.9159049987793	-0.00165419070981443	0.00191722682211548	-3.08191010844894e-05	-0.00555028254166245
1694	66.7322616577148	-6.16524076461792	2.9159049987793	0.0152288740500808	0.00321592413820326	0.00159255252219737	0.00483929552137852
1695	70.6283493041992	-6.16524076461792	3.04577469825745	0.0259431265294552	-0.00197886489331722	-0.000355493422830477	-0.00977104809135199
1696	69.97900390625	-7.46393775939941	3.69512343406677	-0.00197886489331722	0.00321592413820326	-0.00912170019000769	-0.00230353930965066
1697	71.9270477294922	-7.46393775939941	3.37044906616211	0.00483929552137852	0.012956153601408	0.00354059832170606	-0.00652430532500148
1698	69.3296508789063	-5.51589202880859	2.52629590034485	-0.00555028254166245	0.0022419011220336	-0.00912170019000769	-0.00652430532500148
1699	70.6283493041992	-5.84056615829468	2.78603529930115	0.00418994715437293	0.00548864435404539	-0.0123684434220195	0.00191722682211548
1700	70.6283493041992	-7.13926362991333	3.1756443977356	-0.00392691092565656	-3.08191010844894e-05	-0.0100957229733467	-0.0162645354866982
1701	69.3296508789063	-6.16524076461792	3.11070966720581	-0.00782300252467394	0.00418994715437293	-0.0159398596733809	-0.00295288790948689
1702	69.3296508789063	-8.43796062469482	3.50031876564026	-0.00295288790948689	-3.08191010844894e-05	0.000943203864153475	-0.00360223650932312
1703	69.97900390625	-8.43796062469482	3.24057936668396	-0.0149658378213644	-0.00425158534198999	0.00321592413820326	-0.0120437685400248
1704	70.6283493041992	-8.11328601837158	3.04577469825745	-0.00360223650932312	0.00289124972186983	-0.00814767740666866	0.0103587592020631
1705	69.97900390625	-6.81458902359009	3.1756443977356	0.00191722682211548	-0.00230353930965066	-0.00522560812532902	0.00970941036939621
1706	68.0309600830078	-7.46393775939941	3.24057936668396	-0.0026282137259841	-0.00457625929266214	-0.00490093370899558	0.00159255252219737
1707	66.7322616577148	-6.489914894104	3.30551409721375	-0.0188619289547205	0.00483929552137852	0.00418994715437293	-0.00100484199356288
1708	66.7322616577148	-6.489914894104	3.37044906616211	-0.00717365415766835	0.00581331877037883	-0.00587495695799589	0.00354059832170606
1709	69.97900390625	-7.46393775939941	3.43538379669189	0.00354059832170606	-0.000680167751852423	0.00548864435404539	0.00516396993771195
1710	69.3296508789063	-6.16524076461792	3.11070966720581	0.00516396993771195	-0.00490093370899558	0.00516396993771195	0.00386527273803949
1711	70.6283493041992	-7.13926362991333	3.30551409721375	0.00743668992072344	-0.00457625929266214	-0.00847235135734081	0.0149041991680861
1712	69.97900390625	-6.81458902359009	3.11070966720581	0.00678734155371785	-0.00197886489331722	0.00906006153672934	-3.08191010844894e-05
1713	69.3296508789063	-6.489914894104	2.9159049987793	0.0113327819854021	0.00289124972186983	0.00289124972186983	0.00938473641872406
1714	69.3296508789063	-6.16524076461792	3.11070966720581	0.00646266713738441	-0.00360223650932312	0.00354059832170606	0.00776136433705688
1715	70.6283493041992	-6.489914894104	3.24057936668396	-0.000355493422830477	-0.000355493422830477	-0.000355493422830477	0.00289124972186983
1716	71.277702331543	-8.43796062469482	3.37044906616211	0.000618529506027699	-0.0026282137259841	-0.00425158534198999	0.00646266713738441
1717	70.6283493041992	-7.78861236572266	3.37044906616211	-3.08191010844894e-05	-0.00327756232582033	0.00289124972186983	-0.00684897974133492
1718	68.680305480957	-6.81458902359009	3.04577469825745	-0.00717365415766835	0.0022419011220336	-0.0120437685400248	-0.00782300252467394
1719	70.6283493041992	-6.81458902359009	3.04577469825745	0.000943203864153475	0.00289124972186983	-0.00490093370899558	0.000293855206109583
1720	69.97900390625	-6.81458902359009	3.37044906616211	-0.00360223650932312	0.00841071270406246	-0.0104203969240189	-0.00522560812532902
1721	68.0309600830078	-6.489914894104	3.04577469825745	-0.0139918150380254	0.00126787810586393	-0.0152905117720366	-0.00295288790948689
1722	69.3296508789063	-6.81458902359009	3.04577469825745	-0.0126931173726916	0.0100340843200684	-0.00327756232582033	0.000618529506027699
1723	69.97900390625	-7.13926362991333	3.04577469825745	-0.00555028254166245	0.0123068047687411	-0.00717365415766835	0.00126787810586393
1724	69.3296508789063	-5.19121742248535	2.9159049987793	-0.00230353930965066	0.0022419011220336	-0.000355493422830477	0.00646266713738441
1725	69.3296508789063	-6.16524076461792	2.85097002983093	0.000618529506027699	0.00808603875339031	-0.0136671401560307	0.000293855206109583
1726	71.277702331543	-5.84056615829468	2.9159049987793	0.000618529506027699	0.00256657530553639	-0.00879702530801296	0.0022419011220336
1727	71.277702331543	-6.16524076461792	3.04577469825745	-0.000680167751852423	0.00613799272105098	0.00548864435404539	-0.000680167751852423
1728	71.9270477294922	-6.489914894104	3.1756443977356	-0.00197886489331722	0.00418994715437293	0.00386527273803949	-0.00100484199356288
1729	69.3296508789063	-5.51589202880859	2.85097002983093	0.00289124972186983	-0.00619963090866804	0.00354059832170606	0.000943203864153475
1730	70.6283493041992	-7.46393775939941	2.98083996772766	0.00386527273803949	-0.00749832857400179	0.00516396993771195	0.00841071270406246
1731	68.680305480957	-7.13926362991333	3.37044906616211	-0.00392691092565656	-0.0143164889886975	0.00808603875339031	0.000618529506027699
1732	69.97900390625	-6.81458902359009	3.50031876564026	0.012956153601408	-0.00197886489331722	0.0113327819854021	0.0162028968334198
1733	71.9270477294922	-7.46393775939941	3.37044906616211	-0.00847235135734081	-3.08191010844894e-05	0.00548864435404539	-0.00392691092565656
1734	69.3296508789063	-6.489914894104	3.37044906616211	-3.08191010844894e-05	0.00126787810586393	0.00743668992072344	0.00126787810586393
1735	66.7322616577148	-5.84056615829468	3.1756443977356	-0.0026282137259841	-0.00749832857400179	-0.000680167751852423	-0.00165419070981443
1736	67.3816070556641	-5.51589202880859	2.85097002983093	-0.00132951640989631	-0.00100484199356288	-0.000680167751852423	-0.00360223650932312
1737	69.97900390625	-6.81458902359009	3.30551409721375	-0.000680167751852423	0.00646266713738441	0.00159255252219737	-0.000680167751852423
1738	71.9270477294922	-6.81458902359009	3.43538379669189	0.00386527273803949	0.00159255252219737	-0.000355493422830477	-0.00197886489331722
1739	69.3296508789063	-4.86654329299927	3.11070966720581	0.00906006153672934	0.000293855206109583	-0.00684897974133492	-0.000355493422830477
1740	68.680305480957	-5.84056615829468	2.52629590034485	-0.0026282137259841	0.00354059832170606	-0.0133424662053585	-0.00944637414067984
1741	69.3296508789063	-4.86654329299927	2.85097002983093	-0.00912170019000769	0.00418994715437293	-0.00912170019000769	-0.0104203969240189
1742	69.97900390625	-6.81458902359009	3.24057936668396	-0.00327756232582033	0.00548864435404539	0.00321592413820326	-0.00652430532500148
1743	69.97900390625	-7.13926362991333	3.43538379669189	-0.0113944197073579	0.00126787810586393	-0.00684897974133492	-0.0107450718060136
1744	70.6283493041992	-6.81458902359009	3.37044906616211	-0.00197886489331722	-0.00295288790948689	0.00386527273803949	0.00808603875339031
1745	71.277702331543	-6.81458902359009	3.04577469825745	-0.00717365415766835	-0.00522560812532902	-0.0104203969240189	0.00418994715437293
1746	69.3296508789063	-6.16524076461792	2.9159049987793	0.00256657530553639	0.000618529506027699	-0.00230353930965066	0.00256657530553639
1747	70.6283493041992	-6.489914894104	3.24057936668396	-0.00490093370899558	0.00743668992072344	0.000943203864153475	0.00418994715437293
1748	68.680305480957	-5.84056615829468	2.85097002983093	-0.00749832857400179	0.00451462110504508	0.00354059832170606	-0.00132951640989631
1749	67.3816070556641	-6.489914894104	2.98083996772766	-0.00814767740666866	0.00418994715437293	0.00743668992072344	0.000618529506027699
1750	68.680305480957	-5.51589202880859	3.37044906616211	-0.00717365415766835	0.000618529506027699	0.00743668992072344	0.00938473641872406
1751	69.97900390625	-6.16524076461792	3.11070966720581	0.00386527273803949	-0.000680167751852423	-0.00360223650932312	0.00126787810586393
1752	68.0309600830078	-5.51589202880859	2.78603529930115	0.000293855206109583	-0.0026282137259841	0.00451462110504508	0.00451462110504508
1753	68.0309600830078	-4.86654329299927	2.72110033035278	-0.00619963090866804	0.00386527273803949	-0.00555028254166245	-0.00197886489331722
1754	68.0309600830078	-5.51589202880859	2.85097002983093	0.00126787810586393	0.00581331877037883	0.00386527273803949	0.00516396993771195
1755	68.680305480957	-5.51589202880859	2.85097002983093	0.00613799272105098	-0.00295288790948689	-0.00425158534198999	-0.00879702530801296
1756	68.680305480957	-5.51589202880859	3.04577469825745	-0.00132951640989631	-0.000355493422830477	-0.00847235135734081	0.00548864435404539
1757	72.5764007568359	-7.46393775939941	3.50031876564026	-0.00197886489331722	0.00159255252219737	-0.000680167751852423	-0.00619963090866804
1758	69.3296508789063	-6.489914894104	2.78603529930115	-0.00230353930965066	0.00126787810586393	0.000618529506027699	-0.0126931173726916
1759	68.680305480957	-6.81458902359009	2.85097002983093	-0.000355493422830477	-0.00457625929266214	-0.00360223650932312	-0.00457625929266214
1760	71.277702331543	-5.51589202880859	2.9159049987793	0.000943203864153475	0.00711201597005129	-0.0104203969240189	-0.0133424662053585
1761	70.6283493041992	-6.16524076461792	3.30551409721375	-0.00749832857400179	0.00711201597005129	-0.0117190945893526	-0.0110697457566857
1762	69.3296508789063	-6.81458902359009	3.37044906616211	-0.0136671401560307	0.00970941036939621	-0.000680167751852423	0.00159255252219737
1763	66.7322616577148	-5.51589202880859	3.1756443977356	-0.00749832857400179	0.00808603875339031	-0.00652430532500148	-0.00197886489331722
1764	68.680305480957	-5.51589202880859	2.98083996772766	-0.00327756232582033	0.00321592413820326	-0.00555028254166245	0.00483929552137852
1765	69.3296508789063	-5.51589202880859	2.85097002983093	0.00418994715437293	0.00159255252219737	-0.00360223650932312	-3.08191010844894e-05
1766	69.97900390625	-5.19121742248535	2.78603529930115	-3.08191010844894e-05	0.00483929552137852	-0.00392691092565656	0.00581331877037883
1767	69.97900390625	-5.84056615829468	2.72110033035278	-0.00425158534198999	0.00548864435404539	-0.00392691092565656	-0.00100484199356288
1768	71.9270477294922	-6.489914894104	3.1756443977356	0.00386527273803949	0.00646266713738441	-0.00230353930965066	0.00613799272105098
1769	70.6283493041992	-5.84056615829468	3.11070966720581	0.00321592413820326	-0.00165419070981443	-0.0026282137259841	0.0132808275520802
1770	69.97900390625	-5.19121742248535	2.85097002983093	0.00581331877037883	-0.00457625929266214	0.00548864435404539	-0.00327756232582033
1771	71.9270477294922	-7.78861236572266	3.1756443977356	-0.00360223650932312	-0.0123684434220195	0.00841071270406246	-0.00490093370899558
1772	71.277702331543	-8.76263523101807	3.1756443977356	0.00256657530553639	-0.00230353930965066	0.00418994715437293	0.00191722682211548
1773	72.5764007568359	-7.46393775939941	3.30551409721375	0.00191722682211548	-0.00392691092565656	0.00743668992072344	0.00386527273803949
1774	72.5764007568359	-7.13926362991333	3.37044906616211	0.000293855206109583	0.00256657530553639	0.00711201597005129	-0.00327756232582033
1775	69.97900390625	-6.489914894104	3.43538379669189	-0.00165419070981443	0.000943203864153475	0.00256657530553639	-0.00749832857400179
1776	67.3816070556641	-6.16524076461792	3.43538379669189	-0.0123684434220195	-0.00132951640989631	-0.00230353930965066	-0.00392691092565656
1777	67.3816070556641	-6.489914894104	2.85097002983093	-0.0026282137259841	0.00418994715437293	0.000618529506027699	-0.00392691092565656
1778	70.6283493041992	-6.489914894104	3.1756443977356	-0.00555028254166245	0.00126787810586393	-0.00100484199356288	-3.08191010844894e-05
1779	71.277702331543	-7.13926362991333	3.24057936668396	-0.00165419070981443	0.00678734155371785	-0.00490093370899558	-0.000355493422830477
1780	69.97900390625	-5.84056615829468	2.98083996772766	-0.00100484199356288	0.00581331877037883	-0.0113944197073579	-0.00944637414067984
1781	71.277702331543	-7.46393775939941	3.50031876564026	-0.00327756232582033	0.00256657530553639	-0.0175632312893867	-0.00944637414067984
1782	69.97900390625	-5.84056615829468	2.78603529930115	-0.00912170019000769	0.00678734155371785	-0.000680167751852423	-0.0126931173726916
1783	71.277702331543	-7.13926362991333	3.1756443977356	-0.00814767740666866	0.00354059832170606	-0.00392691092565656	-0.00197886489331722
1784	71.277702331543	-7.78861236572266	3.1756443977356	0.000293855206109583	-0.00197886489331722	-0.00944637414067984	0.00873538758605719
1785	70.6283493041992	-8.43796062469482	3.24057936668396	0.00548864435404539	-0.00619963090866804	-0.00295288790948689	-0.000680167751852423
1786	71.277702331543	-9.08730983734131	3.11070966720581	-0.00814767740666866	-3.08191010844894e-05	-0.0026282137259841	0.00646266713738441
1787	69.97900390625	-7.13926362991333	3.88992786407471	0.00646266713738441	0.00483929552137852	-0.00360223650932312	-0.00165419070981443
1788	68.680305480957	-6.81458902359009	3.43538379669189	-0.00100484199356288	0.00743668992072344	-0.00944637414067984	0.00126787810586393
1789	68.0309600830078	-5.84056615829468	2.78603529930115	0.000618529506027699	0.0100340843200684	0.00451462110504508	0.0178262684494257
1790	67.3816070556641	-6.81458902359009	3.04577469825745	-0.00295288790948689	-0.00749832857400179	0.00743668992072344	0.00743668992072344
1791	68.680305480957	-7.46393775939941	3.11070966720581	-0.00652430532500148	-0.00652430532500148	0.00386527273803949	0.00418994715437293
1792	67.3816070556641	-5.84056615829468	2.98083996772766	0.00126787810586393	-0.00457625929266214	0.013930176384747	-0.00132951640989631
1793	68.680305480957	-6.489914894104	3.43538379669189	-0.0100957229733467	0.00451462110504508	0.000943203864153475	0.000618529506027699
1794	69.97900390625	-7.46393775939941	3.37044906616211	0.00516396993771195	0.00159255252219737	0.00159255252219737	-3.08191010844894e-05
1795	69.97900390625	-8.11328601837158	3.1756443977356	0.00808603875339031	-0.0026282137259841	0.000943203864153475	-0.00555028254166245
1796	68.680305480957	-6.81458902359009	3.04577469825745	-0.00782300252467394	-0.000355493422830477	-0.00717365415766835	-0.00360223650932312
1797	69.3296508789063	-7.46393775939941	2.9159049987793	-0.000680167751852423	0.00776136433705688	0.000618529506027699	0.000293855206109583
1798	68.680305480957	-7.13926362991333	3.30551409721375	0.00191722682211548	0.0106834331527352	-0.0136671401560307	-0.00944637414067984
1799	68.680305480957	-7.46393775939941	3.1756443977356	0.0022419011220336	-0.00522560812532902	-0.00327756232582033	-0.00652430532500148
1800	70.6283493041992	-8.76263523101807	3.50031876564026	0.00581331877037883	-0.00392691092565656	-0.0159398596733809	-0.0100957229733467
1801	69.97900390625	-8.11328601837158	3.04577469825745	-0.00392691092565656	0.00289124972186983	-0.00425158534198999	-0.0104203969240189
1802	68.680305480957	-6.81458902359009	2.85097002983093	-0.00360223650932312	0.00321592413820326	-0.000355493422830477	-0.00230353930965066
1803	68.0309600830078	-6.81458902359009	2.9159049987793	-0.00814767740666866	0.00418994715437293	-0.00360223650932312	-0.0026282137259841
1804	64.7842102050781	-6.16524076461792	3.04577469825745	-0.00490093370899558	0.00289124972186983	-0.00717365415766835	0.011982130818069
1805	67.3816070556641	-6.81458902359009	3.1756443977356	0.000943203864153475	0.00126787810586393	-0.00619963090866804	0.00678734155371785
1806	69.3296508789063	-6.489914894104	3.37044906616211	0.00321592413820326	-0.00230353930965066	-0.000680167751852423	-0.00295288790948689
1807	69.3296508789063	-7.78861236572266	3.11070966720581	0.00126787810586393	0.00418994715437293	0.000943203864153475	0.00321592413820326
1808	69.3296508789063	-7.46393775939941	2.52629590034485	0.00516396993771195	0.00321592413820326	-0.00782300252467394	0.0100340843200684
1809	70.6283493041992	-7.78861236572266	2.9159049987793	0.00841071270406246	-0.00360223650932312	0.0022419011220336	0.00548864435404539
1810	71.277702331543	-7.78861236572266	3.24057936668396	0.00256657530553639	0.00743668992072344	-0.0026282137259841	0.00743668992072344
1811	71.277702331543	-7.78861236572266	3.11070966720581	0.0145795252174139	-0.00425158534198999	0.00613799272105098	-0.00522560812532902
1812	68.680305480957	-6.81458902359009	3.24057936668396	0.00256657530553639	-0.00555028254166245	-0.000680167751852423	0.00808603875339031
1813	70.6283493041992	-8.76263523101807	3.37044906616211	0.00646266713738441	-0.00457625929266214	0.011982130818069	0.00256657530553639
1814	70.6283493041992	-8.11328601837158	3.43538379669189	-0.00100484199356288	-3.08191010844894e-05	-0.00490093370899558	0.00646266713738441
1815	71.277702331543	-7.46393775939941	3.37044906616211	0.00841071270406246	-0.00132951640989631	-0.00165419070981443	0.00418994715437293
1816	70.6283493041992	-6.81458902359009	3.30551409721375	-0.00197886489331722	-0.0026282137259841	-0.00619963090866804	-3.08191010844894e-05
1817	68.0309600830078	-6.16524076461792	3.63018846511841	-0.00587495695799589	0.00548864435404539	-0.000355493422830477	0.00354059832170606
1818	66.7322616577148	-6.16524076461792	3.04577469825745	-0.0149658378213644	0.00808603875339031	0.00451462110504508	-0.00717365415766835
1819	69.97900390625	-8.11328601837158	3.04577469825745	-0.00490093370899558	0.00451462110504508	-0.00782300252467394	-0.00295288790948689
1820	71.9270477294922	-7.13926362991333	3.1756443977356	-0.00490093370899558	0.00418994715437293	-0.0104203969240189	-0.00490093370899558
1821	68.680305480957	-5.84056615829468	2.78603529930115	0.00126787810586393	0.00418994715437293	-0.00425158534198999	-0.00392691092565656
1822	70.6283493041992	-6.16524076461792	2.9159049987793	-0.00100484199356288	0.00581331877037883	-0.0156151866540313	-0.00360223650932312
1823	69.3296508789063	-6.489914894104	3.37044906616211	-0.00457625929266214	0.00970941036939621	0.00256657530553639	-0.00587495695799589
1824	69.97900390625	-6.81458902359009	3.43538379669189	-0.000355493422830477	0.00256657530553639	-0.00555028254166245	0.00516396993771195
1825	69.97900390625	-5.84056615829468	2.78603529930115	0.00354059832170606	-0.00490093370899558	-0.00847235135734081	0.00841071270406246
1826	69.3296508789063	-6.489914894104	2.78603529930115	0.00354059832170606	-0.00327756232582033	-0.0107450718060136	-0.00100484199356288
1827	71.9270477294922	-8.11328601837158	3.24057936668396	-0.00814767740666866	-0.00295288790948689	-0.00814767740666866	-0.000680167751852423
1828	69.97900390625	-6.16524076461792	3.43538379669189	-0.00619963090866804	0.000618529506027699	0.00548864435404539	-3.08191010844894e-05
1829	69.97900390625	-5.84056615829468	3.11070966720581	0.00386527273803949	0.00970941036939621	-0.00132951640989631	0.00191722682211548
1830	69.3296508789063	-6.16524076461792	3.37044906616211	0.00483929552137852	-0.00587495695799589	0.00386527273803949	0.00548864435404539
1831	67.3816070556641	-5.19121742248535	2.85097002983093	0.0022419011220336	-0.00522560812532902	0.0113327819854021	0.00646266713738441
1832	68.680305480957	-6.16524076461792	2.98083996772766	-0.0133424662053585	-0.00197886489331722	0.00418994715437293	0.00613799272105098
1833	70.6283493041992	-6.16524076461792	3.37044906616211	0.0022419011220336	0.00581331877037883	0.0123068047687411	0.00483929552137852
1834	71.9270477294922	-6.16524076461792	3.11070966720581	0.000618529506027699	0.0022419011220336	-0.00555028254166245	0.00126787810586393
1835	70.6283493041992	-5.51589202880859	3.11070966720581	0.00581331877037883	-0.000680167751852423	-0.00619963090866804	-0.00814767740666866
1836	71.277702331543	-6.16524076461792	3.30551409721375	0.00289124972186983	0.00451462110504508	0.00386527273803949	-0.00327756232582033
1837	71.277702331543	-6.81458902359009	2.85097002983093	0.00289124972186983	-0.00197886489331722	-0.00197886489331722	-0.00392691092565656
1838	69.3296508789063	-5.51589202880859	2.85097002983093	0.000943203864153475	0.00906006153672934	-0.0104203969240189	-0.00100484199356288
1839	71.277702331543	-6.16524076461792	3.24057936668396	0.000618529506027699	0.00256657530553639	-0.00782300252467394	-0.00392691092565656
1840	69.97900390625	-5.51589202880859	3.30551409721375	-0.00132951640989631	-0.00165419070981443	-0.00684897974133492	-0.0117190945893526
1841	68.0309600830078	-7.46393775939941	3.43538379669189	-0.00457625929266214	-0.000355493422830477	-0.0149658378213644	-0.0172385573387146
1842	70.6283493041992	-7.46393775939941	3.37044906616211	-0.00749832857400179	0.00256657530553639	-0.0107450718060136	-0.00782300252467394
1843	69.3296508789063	-6.489914894104	3.24057936668396	0.00126787810586393	0.00711201597005129	0.00646266713738441	-0.000680167751852423
1844	70.6283493041992	-5.84056615829468	3.04577469825745	-0.00100484199356288	-0.000680167751852423	-0.0133424662053585	-0.000355493422830477
1845	69.3296508789063	-5.51589202880859	3.11070966720581	-0.00165419070981443	0.00126787810586393	-0.0026282137259841	0.00191722682211548
1846	66.0829086303711	-4.86654329299927	3.11070966720581	-0.0110697457566857	-0.00165419070981443	-0.00749832857400179	-0.00100484199356288
1847	66.0829086303711	-4.21719455718994	3.04577469825745	-0.00749832857400179	0.00289124972186983	-0.00230353930965066	0.00418994715437293
1848	69.97900390625	-5.51589202880859	3.56525373458862	-0.00652430532500148	0.00581331877037883	-0.00132951640989631	0.00159255252219737
1849	69.3296508789063	-4.54186916351318	2.72110033035278	0.00256657530553639	-0.00132951640989631	0.00321592413820326	0.00938473641872406
1850	69.3296508789063	-4.54186916351318	2.78603529930115	0.0207483377307653	-0.00814767740666866	0.00159255252219737	0.0116574559360743
1851	69.97900390625	-4.86654329299927	3.1756443977356	0.0022419011220336	-0.00587495695799589	-0.00197886489331722	0.0220470335334539
1852	69.97900390625	-5.51589202880859	3.24057936668396	0.00321592413820326	0.00321592413820326	0.00126787810586393	0.0022419011220336
1853	69.3296508789063	-4.86654329299927	3.1756443977356	0.00256657530553639	0.0022419011220336	0.0022419011220336	0.00289124972186983
1854	68.680305480957	-4.86654329299927	3.1756443977356	0.00159255252219737	0.00256657530553639	0.00191722682211548	-0.0100957229733467
1855	68.680305480957	-5.19121742248535	2.85097002983093	-0.00295288790948689	-0.00684897974133492	0.00126787810586393	0.00256657530553639
1856	69.97900390625	-5.84056615829468	3.11070966720581	-0.00197886489331722	-0.00555028254166245	-0.00230353930965066	-0.00100484199356288
1857	69.97900390625	-5.51589202880859	3.30551409721375	-0.00619963090866804	-0.00165419070981443	-0.00100484199356288	0.000293855206109583
1858	70.6283493041992	-5.51589202880859	3.30551409721375	-0.00197886489331722	0.00191722682211548	-0.00457625929266214	-0.000680167751852423
1859	68.680305480957	-4.21719455718994	3.04577469825745	-0.0026282137259841	0.00483929552137852	-0.0100957229733467	-0.00132951640989631
1860	66.7322616577148	-4.54186916351318	3.30551409721375	-0.00879702530801296	0.00548864435404539	-0.0149658378213644	-0.0026282137259841
1861	69.3296508789063	-5.84056615829468	3.11070966720581	-0.00879702530801296	0.00289124972186983	-0.00749832857400179	-0.00847235135734081
1862	70.6283493041992	-5.19121742248535	2.9159049987793	-0.00490093370899558	0.0113327819854021	-0.00684897974133492	-0.00165419070981443
1863	70.6283493041992	-4.54186916351318	2.9159049987793	-3.08191010844894e-05	0.00191722682211548	-0.00652430532500148	-0.00197886489331722
1864	69.3296508789063	-4.54186916351318	2.78603529930115	0.000943203864153475	0.00289124972186983	-0.000355493422830477	-0.00197886489331722
1865	71.9270477294922	-5.84056615829468	3.1756443977356	0.00613799272105098	-0.00360223650932312	-0.00360223650932312	0.00126787810586393
1866	70.6283493041992	-6.16524076461792	3.30551409721375	0.00581331877037883	0.0022419011220336	-0.0110697457566857	0.00386527273803949
1867	69.3296508789063	-4.54186916351318	2.9159049987793	-0.00652430532500148	0.00256657530553639	0.00386527273803949	-0.00392691092565656
1868	71.9270477294922	-6.16524076461792	3.11070966720581	0.000293855206109583	0.00289124972186983	0.00711201597005129	0.00126787810586393
1869	69.3296508789063	-6.489914894104	3.11070966720581	0.00711201597005129	-0.00652430532500148	0.00289124972186983	-0.00587495695799589
1870	69.97900390625	-6.489914894104	2.98083996772766	0.00678734155371785	-0.0104203969240189	-0.00132951640989631	0.00191722682211548
1871	70.6283493041992	-6.489914894104	3.24057936668396	0.00678734155371785	-0.00165419070981443	0.00354059832170606	-0.00717365415766835
1872	70.6283493041992	-5.51589202880859	3.24057936668396	-0.00327756232582033	-0.00165419070981443	0.00516396993771195	0.00354059832170606
1873	69.3296508789063	-5.51589202880859	2.98083996772766	0.000618529506027699	0.00906006153672934	0.00191722682211548	0.00256657530553639
1874	67.3816070556641	-5.51589202880859	2.72110033035278	-0.00522560812532902	0.00841071270406246	0.00938473641872406	0.00191722682211548
1875	68.0309600830078	-5.51589202880859	2.98083996772766	0.00126787810586393	0.000618529506027699	-0.00392691092565656	0.00321592413820326
1876	69.3296508789063	-4.86654329299927	2.9159049987793	-0.00295288790948689	-0.000355493422830477	0.0022419011220336	-0.000680167751852423
1877	70.6283493041992	-5.19121742248535	3.11070966720581	-0.00425158534198999	-0.00295288790948689	-0.00360223650932312	-0.00392691092565656
1878	71.9270477294922	-6.489914894104	3.24057936668396	0.000618529506027699	0.00386527273803949	-0.00684897974133492	-0.00425158534198999
1879	70.6283493041992	-5.51589202880859	2.78603529930115	0.00191722682211548	0.00808603875339031	0.000943203864153475	0.00126787810586393
1880	71.9270477294922	-6.489914894104	2.85097002983093	0.00548864435404539	0.00386527273803949	-0.0146411629393697	-0.00587495695799589
1881	71.9270477294922	-5.84056615829468	2.78603529930115	-0.0107450718060136	0.00581331877037883	-0.00392691092565656	-0.00652430532500148
1882	69.3296508789063	-5.84056615829468	3.24057936668396	-0.00912170019000769	0.00970941036939621	-0.0110697457566857	-0.0120437685400248
1883	69.3296508789063	-5.84056615829468	3.04577469825745	-0.00425158534198999	0.00906006153672934	0.00321592413820326	-0.00717365415766835
1884	69.97900390625	-6.489914894104	3.30551409721375	-0.00457625929266214	-0.00684897974133492	-0.00847235135734081	0.00256657530553639
1885	69.3296508789063	-7.13926362991333	3.11070966720581	0.00354059832170606	-0.00814767740666866	-0.00360223650932312	0.00289124972186983
1886	71.277702331543	-7.13926362991333	2.85097002983093	0.00321592413820326	-0.00132951640989631	-0.00327756232582033	0.00418994715437293
1887	71.9270477294922	-6.81458902359009	3.11070966720581	0.00256657530553639	0.00354059832170606	-0.0139918150380254	0.00451462110504508
1888	67.3816070556641	-5.51589202880859	3.1756443977356	-0.00522560812532902	0.00321592413820326	-0.00360223650932312	0.00516396993771195
1889	68.0309600830078	-7.13926362991333	3.43538379669189	0.00516396993771195	-0.0026282137259841	0.00613799272105098	0.00159255252219737
1890	66.0829086303711	-6.489914894104	3.50031876564026	0.00646266713738441	-0.00684897974133492	0.000293855206109583	0.00970941036939621
1891	70.6283493041992	-7.13926362991333	3.24057936668396	0.0282158460468054	-0.00197886489331722	0.00191722682211548	0.0181509424000978
1892	69.97900390625	-5.84056615829468	2.98083996772766	-0.00392691092565656	-0.00619963090866804	-0.00230353930965066	0.00256657530553639
1893	69.3296508789063	-5.51589202880859	2.98083996772766	0.00191722682211548	0.000618529506027699	0.00711201597005129	-0.00587495695799589
1894	70.6283493041992	-7.13926362991333	3.04577469825745	0.00873538758605719	0.0022419011220336	-0.00327756232582033	0.00678734155371785
1895	70.6283493041992	-7.13926362991333	3.04577469825745	-0.00360223650932312	-0.00132951640989631	-0.00360223650932312	0.00126787810586393
1896	68.680305480957	-6.81458902359009	3.43538379669189	-0.00165419070981443	0.00418994715437293	0.00678734155371785	0.00159255252219737
1897	69.3296508789063	-6.489914894104	2.98083996772766	-3.08191010844894e-05	0.00159255252219737	-0.00132951640989631	0.00841071270406246
1898	69.97900390625	-8.43796062469482	2.656165599823	-0.00230353930965066	-0.00327756232582033	-0.00587495695799589	-0.00295288790948689
1899	71.277702331543	-8.43796062469482	3.43538379669189	0.000943203864153475	-0.00619963090866804	-0.0123684434220195	0.00516396993771195
1900	69.97900390625	-7.13926362991333	3.43538379669189	-0.00522560812532902	-0.00814767740666866	-0.00847235135734081	-0.00814767740666866
1901	68.0309600830078	-6.16524076461792	3.24057936668396	-0.00230353930965066	0.00418994715437293	-0.000355493422830477	-0.00425158534198999
1902	67.3816070556641	-6.16524076461792	3.24057936668396	-0.0117190945893526	0.00711201597005129	0.00191722682211548	-0.00717365415766835
1903	66.0829086303711	-6.81458902359009	3.30551409721375	-0.0133424662053585	0.00289124972186983	-0.0136671401560307	-0.00100484199356288
1904	68.0309600830078	-6.489914894104	2.9159049987793	-0.0143164889886975	0.00808603875339031	0.00613799272105098	0.00386527273803949
1905	68.680305480957	-5.51589202880859	2.59123063087463	0.00256657530553639	-0.00360223650932312	-0.00587495695799589	0.00483929552137852
1906	69.3296508789063	-5.84056615829468	2.9159049987793	-0.00327756232582033	0.00126787810586393	-0.000355493422830477	0.00159255252219737
1907	70.6283493041992	-7.13926362991333	2.98083996772766	-0.00522560812532902	0.00256657530553639	-0.00847235135734081	0.00191722682211548
1908	69.3296508789063	-6.81458902359009	2.9159049987793	-0.00360223650932312	0.00191722682211548	-0.00197886489331722	0.000943203864153475
1909	71.9270477294922	-7.46393775939941	3.04577469825745	0.00678734155371785	0.00516396993771195	0.00386527273803949	0.00743668992072344
1910	70.6283493041992	-7.13926362991333	3.04577469825745	0.00256657530553639	-0.00814767740666866	0.0116574559360743	0.0181509424000978
1911	69.97900390625	-6.489914894104	2.85097002983093	0.0165275707840919	-0.00782300252467394	-0.00360223650932312	0.0175015944987535
1912	68.680305480957	-7.13926362991333	2.98083996772766	-0.00100484199356288	-0.00425158534198999	0.00386527273803949	-0.000355493422830477
1913	69.97900390625	-8.43796062469482	3.30551409721375	0.0113327819854021	-0.00230353930965066	0.00418994715437293	-0.00197886489331722
1914	70.6283493041992	-7.78861236572266	3.37044906616211	0.00678734155371785	0.00548864435404539	0.00646266713738441	-0.0026282137259841
1915	71.277702331543	-7.13926362991333	3.50031876564026	0.00873538758605719	-0.00327756232582033	-0.0026282137259841	0.00126787810586393
1916	70.6283493041992	-7.46393775939941	3.04577469825745	0.000293855206109583	0.00126787810586393	-0.00327756232582033	0.00743668992072344
1917	66.0829086303711	-6.16524076461792	2.9159049987793	-0.00782300252467394	-0.00360223650932312	0.00581331877037883	0.00938473641872406
1918	66.7322616577148	-6.16524076461792	2.98083996772766	-0.00977104809135199	0.00711201597005129	-0.00847235135734081	0.00386527273803949
1919	69.97900390625	-7.13926362991333	3.1756443977356	-0.00490093370899558	0.00646266713738441	-0.00652430532500148	0.000943203864153475
1920	71.277702331543	-7.13926362991333	3.11070966720581	-0.00879702530801296	0.0022419011220336	-0.00587495695799589	-0.00490093370899558
1921	69.97900390625	-6.16524076461792	3.37044906616211	-0.00814767740666866	0.00354059832170606	-0.00749832857400179	-0.00587495695799589
1922	70.6283493041992	-6.81458902359009	2.78603529930115	-0.00230353930965066	0.00289124972186983	-0.00230353930965066	-0.00912170019000769
1923	71.9270477294922	-7.13926362991333	2.98083996772766	-0.00295288790948689	0.00321592413820326	-0.0149658378213644	-0.00782300252467394
1924	70.6283493041992	-6.81458902359009	3.04577469825745	-0.00132951640989631	0.000293855206109583	0.00646266713738441	0.000943203864153475
1925	70.6283493041992	-7.46393775939941	3.30551409721375	-3.08191010844894e-05	-0.000355493422830477	-0.00684897974133492	0.00289124972186983
1926	69.97900390625	-6.81458902359009	3.11070966720581	0.00646266713738441	-0.0146411629393697	-3.08191010844894e-05	-0.00230353930965066
1927	69.3296508789063	-6.81458902359009	3.11070966720581	-0.00360223650932312	-0.0100957229733467	-0.00425158534198999	-0.00814767740666866
1928	71.9270477294922	-7.13926362991333	3.11070966720581	-0.0026282137259841	-0.00425158534198999	-0.00360223650932312	0.00126787810586393
1929	69.97900390625	-5.51589202880859	2.85097002983093	-0.00360223650932312	0.00516396993771195	0.00711201597005129	-0.00230353930965066
1930	69.3296508789063	-6.81458902359009	3.11070966720581	0.0022419011220336	-0.00782300252467394	-0.000680167751852423	0.00516396993771195
1931	66.7322616577148	-5.51589202880859	2.98083996772766	-0.00457625929266214	-0.000355493422830477	0.00516396993771195	-0.000355493422830477
1932	69.3296508789063	-6.81458902359009	3.30551409721375	-0.00619963090866804	0.00613799272105098	0.00418994715437293	0.00354059832170606
1933	70.6283493041992	-6.489914894104	3.43538379669189	0.00321592413820326	0.00386527273803949	0.00516396993771195	0.00159255252219737
1934	70.6283493041992	-6.16524076461792	2.98083996772766	-0.0026282137259841	0.00581331877037883	0.00256657530553639	0.00126787810586393
1935	72.5764007568359	-5.84056615829468	2.72110033035278	0.00354059832170606	0.00613799272105098	-0.00457625929266214	-0.00165419070981443
1936	70.6283493041992	-5.51589202880859	3.04577469825745	-0.00490093370899558	0.000618529506027699	-0.00197886489331722	-0.0104203969240189
1937	70.6283493041992	-6.489914894104	3.11070966720581	-0.00295288790948689	-0.00197886489331722	-0.00100484199356288	-0.00587495695799589
1938	69.97900390625	-5.19121742248535	3.04577469825745	-0.00295288790948689	-0.00165419070981443	-3.08191010844894e-05	-0.00782300252467394
1939	71.277702331543	-5.51589202880859	3.24057936668396	-0.00100484199356288	0.00386527273803949	-0.00814767740666866	-0.00749832857400179
1940	69.97900390625	-5.51589202880859	3.30551409721375	-0.00425158534198999	0.000293855206109583	-0.0117190945893526	-0.00652430532500148
1941	71.277702331543	-7.13926362991333	3.11070966720581	-0.00230353930965066	-0.00522560812532902	-0.00392691092565656	-0.00619963090866804
1942	69.97900390625	-6.489914894104	3.11070966720581	-0.00977104809135199	0.00646266713738441	-0.00522560812532902	-0.00425158534198999
1943	71.277702331543	-5.51589202880859	3.11070966720581	-0.00587495695799589	0.00841071270406246	-0.00327756232582033	-0.00197886489331722
1944	69.3296508789063	-5.51589202880859	3.37044906616211	-0.00522560812532902	0.00873538758605719	-0.00814767740666866	-0.00197886489331722
1945	68.680305480957	-5.51589202880859	3.37044906616211	-0.00652430532500148	0.00581331877037883	-0.00814767740666866	0.00776136433705688
1946	68.680305480957	-5.19121742248535	3.69512343406677	-3.08191010844894e-05	-0.00684897974133492	-0.00425158534198999	0.00354059832170606
1947	69.3296508789063	-3.89252042770386	2.78603529930115	-0.00360223650932312	0.00451462110504508	-0.00944637414067984	0.00386527273803949
1948	69.97900390625	-4.86654329299927	3.11070966720581	-0.00230353930965066	0.00711201597005129	0.00289124972186983	-0.00749832857400179
1949	69.3296508789063	-3.89252042770386	2.9159049987793	0.00418994715437293	-0.000680167751852423	0.00386527273803949	0.00646266713738441
1950	68.680305480957	-4.21719455718994	2.85097002983093	0.00970941036939621	-0.000355493422830477	0.000618529506027699	0.00483929552137852
1951	69.3296508789063	-4.54186916351318	3.43538379669189	0.0113327819854021	-0.00814767740666866	0.0022419011220336	0.00841071270406246
1952	71.9270477294922	-4.86654329299927	3.43538379669189	0.00613799272105098	-0.00165419070981443	0.00321592413820326	-0.00165419070981443
1953	69.3296508789063	-3.56784605979919	2.78603529930115	0.000293855206109583	0.000293855206109583	0.00191722682211548	-0.000680167751852423
1954	68.680305480957	-4.86654329299927	2.98083996772766	0.00613799272105098	-0.00327756232582033	-0.00327756232582033	-0.0026282137259841
1955	69.3296508789063	-5.19121742248535	3.1756443977356	0.00581331877037883	-0.00814767740666866	-0.00587495695799589	0.00191722682211548
1956	69.3296508789063	-4.54186916351318	3.24057936668396	0.0194496400654316	-0.00912170019000769	-0.0107450718060136	0.000293855206109583
1957	70.6283493041992	-5.19121742248535	3.30551409721375	-0.0123684434220195	0.0106834331527352	0.00646266713738441	-0.00587495695799589
1958	68.680305480957	-4.54186916351318	3.50031876564026	-0.00360223650932312	0.00386527273803949	0.000943203864153475	0.00159255252219737
1959	68.0309600830078	-4.21719455718994	2.72110033035278	-3.08191010844894e-05	0.00548864435404539	-0.000680167751852423	0.0103587592020631
1960	67.3816070556641	-3.89252042770386	2.85097002983093	-0.0165892094373703	0.00386527273803949	-0.00782300252467394	-0.00457625929266214
1961	70.6283493041992	-4.86654329299927	3.1756443977356	-0.00619963090866804	0.000943203864153475	-0.0110697457566857	-0.0104203969240189
1962	69.97900390625	-4.21719455718994	2.9159049987793	-0.00717365415766835	0.00159255252219737	-0.00619963090866804	-0.00814767740666866
1963	68.680305480957	-3.89252042770386	3.11070966720581	-0.00879702530801296	0.00354059832170606	-0.00425158534198999	0.00321592413820326
1964	69.97900390625	-4.21719455718994	3.11070966720581	0.000618529506027699	0.00451462110504508	-0.00912170019000769	0.0022419011220336
1965	69.97900390625	-3.56784605979919	2.72110033035278	0.00191722682211548	-0.00132951640989631	-0.00944637414067984	0.00289124972186983
1966	70.6283493041992	-5.19121742248535	3.11070966720581	0.0165275707840919	-0.00392691092565656	-0.00360223650932312	-0.00522560812532902
1967	69.3296508789063	-4.54186916351318	3.1756443977356	0.00159255252219737	-0.000680167751852423	0.00451462110504508	-0.00327756232582033
1968	68.680305480957	-4.21719455718994	3.04577469825745	0.000618529506027699	0.00321592413820326	0.00256657530553639	0.00386527273803949
1969	70.6283493041992	-6.81458902359009	3.37044906616211	0.00743668992072344	-0.00425158534198999	-0.00132951640989631	0.00711201597005129
1970	68.680305480957	-4.54186916351318	3.37044906616211	-0.00652430532500148	-0.00555028254166245	0.00938473641872406	0.0152288740500808
1971	71.277702331543	-4.86654329299927	3.24057936668396	0.012956153601408	0.00418994715437293	-0.0120437685400248	0.00483929552137852
1972	69.3296508789063	-3.89252042770386	2.85097002983093	0.0022419011220336	0.00289124972186983	0.00354059832170606	0.00386527273803949
1973	66.0829086303711	-4.21719455718994	3.04577469825745	-0.0107450718060136	0.00126787810586393	0.00321592413820326	0.00483929552137852
1974	66.0829086303711	-4.86654329299927	2.9159049987793	-0.00197886489331722	-0.000680167751852423	0.00548864435404539	-0.00197886489331722
1975	68.0309600830078	-4.54186916351318	3.04577469825745	0.00386527273803949	-0.00490093370899558	0.00126787810586393	-0.00295288790948689
1976	69.3296508789063	-4.86654329299927	3.24057936668396	-0.000680167751852423	0.000618529506027699	-0.00684897974133492	-0.00100484199356288
1977	68.680305480957	-4.54186916351318	3.04577469825745	-0.00587495695799589	0.0103587592020631	0.00678734155371785	-0.0136671401560307
1978	69.97900390625	-6.16524076461792	2.9159049987793	-0.00749832857400179	0.00321592413820326	-0.00327756232582033	-0.00165419070981443
1979	69.3296508789063	-4.54186916351318	2.72110033035278	0.00711201597005129	0.00938473641872406	-0.0104203969240189	-0.00197886489331722
1980	69.97900390625	-5.84056615829468	3.11070966720581	-0.00165419070981443	0.00613799272105098	-0.0165892094373703	-0.0110697457566857
1981	70.6283493041992	-5.19121742248535	2.9159049987793	-0.00977104809135199	0.00321592413820326	-0.0139918150380254	-0.00490093370899558
1982	68.680305480957	-5.19121742248535	3.04577469825745	-0.00814767740666866	0.00159255252219737	0.00354059832170606	-0.00392691092565656
1983	69.3296508789063	-6.489914894104	3.11070966720581	-0.00522560812532902	-0.00522560812532902	-0.00652430532500148	-0.00360223650932312
1984	69.3296508789063	-5.84056615829468	2.78603529930115	-0.0026282137259841	-0.00490093370899558	-0.00490093370899558	-0.00165419070981443
1985	68.680305480957	-5.19121742248535	2.9159049987793	-0.00749832857400179	0.00289124972186983	-0.000355493422830477	0.00548864435404539
1986	68.680305480957	-4.86654329299927	2.85097002983093	0.0100340843200684	0.00289124972186983	-0.0107450718060136	0.00354059832170606
1987	68.680305480957	-6.16524076461792	3.1756443977356	-0.00944637414067984	0.00191722682211548	-0.00457625929266214	0.0022419011220336
1988	67.3816070556641	-5.19121742248535	3.56525373458862	-0.00587495695799589	0.00808603875339031	-0.000355493422830477	0.00321592413820326
1989	69.97900390625	-5.84056615829468	3.43538379669189	0.00613799272105098	0.0022419011220336	0.00483929552137852	0.00711201597005129
1990	70.6283493041992	-6.16524076461792	3.24057936668396	0.00841071270406246	0.000943203864153475	0.00256657530553639	0.00970941036939621
1991	69.3296508789063	-6.16524076461792	2.59123063087463	0.0100340843200684	-0.00457625929266214	-0.00912170019000769	0.0252937767654657
1992	68.0309600830078	-5.51589202880859	2.85097002983093	0.0113327819854021	0.00386527273803949	0.00873538758605719	-0.00165419070981443
1993	69.3296508789063	-6.489914894104	3.30551409721375	-0.00295288790948689	-0.00230353930965066	-3.08191010844894e-05	-0.000355493422830477
1994	69.97900390625	-6.16524076461792	3.37044906616211	0.00776136433705688	0.00191722682211548	0.0126314787194133	-0.00197886489331722
1995	70.6283493041992	-6.81458902359009	3.50031876564026	0.000618529506027699	0.00159255252219737	0.000618529506027699	-0.00522560812532902
1996	69.97900390625	-6.489914894104	3.11070966720581	0.00678734155371785	0.00126787810586393	0.00256657530553639	-0.00587495695799589
1997	68.0309600830078	-6.81458902359009	3.1756443977356	-0.00295288790948689	-0.00457625929266214	0.0022419011220336	-0.0026282137259841
1998	70.6283493041992	-7.46393775939941	2.9159049987793	-0.00327756232582033	-0.00425158534198999	-0.00457625929266214	0.000618529506027699
1999	69.97900390625	-6.489914894104	3.1756443977356	-3.08191010844894e-05	0.00906006153672934	-0.00684897974133492	-0.00100484199356288
2000	70.6283493041992	-6.81458902359009	3.63018846511841	-0.00490093370899558	0.00126787810586393	-0.0143164889886975	-0.00977104809135199
[truncated: 6,940 more rows]
